# Supplementary material for: High resolution long-read telomere sequencing reveals dynamic mechanisms in aging and cancer
Source: Nat Commun. 2024 Jun 18;15:5149. doi: 10.1038/s41467-024-48917-7 (PMC11189484; doi:10.1038/s41467-024-48917-7)
Supplement: Supplementary file 4 — Supplementary Data 1 [file 41467_2024_48917_MOESM4_ESM.xlsx]

## Sheet: Supplementary Table 2_Telo-seq
Cell_line	Flow_cell	Replicate	Chromosome	Arm	Reads	Mean	SD	Min	Q25	Median	Q75	Max	IQR	%telomeres>10kb	%telomeres<1kb
HG002	FAV29018	1	chr1	P	801	6578.91	3439.27	262	3983	4585	10792	16219	6809	32.0849	0.374532
HG002	FAR62417	2	chr1	P	151	6055.8	3297.71	406	3867.5	4482	10166.5	12196	6299	26.4901	1.3245
HG002	FAV29018	1	chr1	Q	928	7432.03	1665.85	169	6620.75	7435.5	8194	17526	1573.25	3.55603	0.538793
HG002	FAR62417	2	chr1	Q	181	7362.52	1576.16	1315	6577	7382	8192	15741	1615	2.76243	0
HG002	FAV29018	1	chr2	P	907	5938.89	1584.64	674	4763.5	5724	7007	12273	2243.5	2.75634	0.110254
HG002	FAR62417	2	chr2	P	185	6029.77	1713.83	538	4809	6288	7291	11750	2482	1.62162	1.08108
HG002	FAV29018	1	chr2	Q	972	4586.62	1154.58	409	4105	4538.5	4954.5	12651	849.5	0.411523	0.514403
HG002	FAR62417	2	chr2	Q	220	4718.15	1347.57	542	4177.25	4595	4909	12974	731.75	0.909091	0.454545
HG002	FAV29018	1	chr3	P	993	6090.67	1276.56	201	5671	6162	6577	13271	906	1.30916	0.20141
HG002	FAR62417	2	chr3	P	177	6366.35	1260.41	1290	5867	6296	6749	13125	882	1.12994	0
HG002	FAV29018	1	chr3	Q	931	4980.26	1599.43	286	3904	4839	5903	14307	1999	2.25564	0.537057
HG002	FAR62417	2	chr3	Q	180	5013.89	1821.91	1107	3908.5	4658.5	5900.5	16818	1992	3.33333	0
HG002	FAV29018	1	chr4	P	744	4942.07	1699.04	199	4265	4763	5219.5	20286	954.5	2.55376	0.672043
HG002	FAR62417	2	chr4	P	178	4995.35	1895.84	1820	4302	4759.5	5254.25	17030	952.25	3.37079	0
HG002	FAV29018	1	chr4	Q	901	6144.75	2012.62	913	4667	5440	7979	14006	3312	0.554939	0.221976
HG002	FAR62417	2	chr4	Q	189	6103.03	1979.59	204	4700	5520	7875	9782	3175	0	1.0582
HG002	FAV29018	1	chr5	P	792	5223.22	1016.46	498	4667.75	5287.5	5891.75	8921	1224	0	0.252525
HG002	FAR62417	2	chr5	P	131	5188.4	1135.99	679	4628.5	5294	5843	7733	1214.5	0	0.763359
HG002	FAV29018	1	chr5	Q	962	4795.62	1295.88	283	4177	4774	5347	12321	1170	0.727651	0.727651
HG002	FAR62417	2	chr5	Q	171	4879.87	1294.58	187	4192.5	4926	5415	10194	1222.5	0.584795	1.16959
HG002	FAV29018	1	chr6	P	927	4624.88	910.073	328	4274	4688	5103	10786	829	0.107875	0.539374
HG002	FAR62417	2	chr6	P	185	4647.3	894.802	718	4275	4690	5104	8193	829	0	0.540541
HG002	FAV29018	1	chr6	Q	759	5118.67	1296.61	532	4531	5049	5572	15392	1041	0.658762	0.395257
HG002	FAR62417	2	chr6	Q	132	5245.45	1748.13	401	4592.5	5064	5643.5	14199	1051	3.0303	1.51515
HG002	FAV29018	1	chr7	P	960	4787.15	1054.08	569	4312.5	4776.5	5177.25	12587	864.75	0.729167	0.104167
HG002	FAR62417	2	chr7	P	179	4919.54	1328.85	273	4390	4798	5204	13225	814	1.67598	1.11732
HG002	FAV29018	1	chr7	Q	1073	3542.96	1200.01	94	2784	3371	4255	9078	1471	0	1.67754
HG002	FAR62417	2	chr7	Q	176	3677.3	1311.13	393	2956.75	3588	4326.75	10820	1370	0.568182	1.13636
HG002	FAV29018	1	chr8	P	1070	4828.72	1175.29	67	4213.5	4731.5	5396.75	15351	1183.25	0.654206	0.654206
HG002	FAR62417	2	chr8	P	189	4750.59	1368.79	89	4018	4793	5362	10908	1344	0.529101	1.0582
HG002	FAV29018	1	chr8	Q	893	5700.33	1508.14	183	5170	5610	6071	16198	901	2.12766	0.55991
HG002	FAR62417	2	chr8	Q	173	5488.08	1172.62	582	5120	5599	6098	8732	978	0	1.15607
HG002	FAV29018	1	chr9	P	943	5380.72	1526.35	297	4490	5254	6038.5	21934	1548.5	1.16649	0.530223
HG002	FAR62417	2	chr9	P	198	5263.07	1278.91	953	4430.5	5151.5	5996.75	9969	1566.25	0	0.505051
HG002	FAV29018	1	chr9	Q	997	4799.2	1505.7	75	4067	4692	5376	20041	1309	2.10632	0.601805
HG002	FAR62417	2	chr9	Q	193	4806.79	1341.41	522	4069	4800	5467	10741	1398	0.518135	1.03627
HG002	FAV29018	1	chr10	P	788	6060.22	1664.6	101	4769	5892	7295.5	15492	2526.5	2.15736	0.507614
HG002	FAR62417	2	chr10	P	200	6214.77	1970.07	1185	4911.5	5766.5	7270	14749	2358.5	4	0
HG002	FAV29018	1	chr10	Q	971	4491.78	1265.48	873	3587.5	4454	5341	13573	1753.5	0.514933	0.30896
HG002	FAR62417	2	chr10	Q	196	4714.65	1555.59	633	3642.25	4685	5512	14431	1869.75	0.510204	1.02041
HG002	FAV29018	1	chr11	P	892	4759.57	1327.08	642	3998.5	4661.5	5416.25	14135	1417.75	1.34529	0.224215
HG002	FAR62417	2	chr11	P	181	4937.87	1356.5	823	4135	4840	5524	11729	1389	1.65746	0.552486
HG002	FAV29018	1	chr11	Q	772	4816.8	1218.96	132	4299.75	4740	5211	13361	911.25	0.647668	0.647668
HG002	FAR62417	2	chr11	Q	189	4858.26	1432.22	1267	4175	4704	5301	13086	1126	1.0582	0
HG002	FAV29018	1	chr12	P	891	5125.5	1205.34	439	4504.5	5109	5730	12752	1225.5	0.448934	0.561167
HG002	FAR62417	2	chr12	P	173	5217.68	1276.79	518	4628	5253	5875	11802	1247	0.578035	1.15607
HG002	FAV29018	1	chr12	Q	1044	5853.36	2176.63	282	4023.25	5007	8024.5	11849	4001.25	0.287356	0.862069
HG002	FAR62417	2	chr12	Q	173	5969.01	2292.74	1199	4068	4927	8110	12846	4042	1.7341	0
HG002	FAV29018	1	chr13	P	381	6182.19	1641.53	492	5675	6217	6749	15695	1074	3.14961	1.04987
HG002	FAR62417	2	chr13	P	111	6378.97	2226.64	539	5871.5	6392	6828.5	17281	957	4.5045	0.900901
HG002	FAV29018	1	chr13	Q	1007	5569.56	1261.27	215	5038	5447	5932.5	11648	894.5	2.28401	0.397219
HG002	FAR62417	2	chr13	Q	193	5574.77	1284.32	1055	5030	5440	5846	14089	816	1.5544	0
HG002	FAV29018	1	chr14	P	885	4354.47	2379.6	123	2478	3304	6139	14403	3661	2.93785	0.225989
HG002	FAR62417	2	chr14	P	179	4583.34	2540.11	971	2509	4021	6252.5	16867	3743.5	3.35196	0.558659
HG002	FAV29018	1	chr14	Q	894	6376.17	1633.42	448	5414.25	6276.5	7077.25	18454	1663	3.91499	0.223714
HG002	FAR62417	2	chr14	Q	180	6365.09	1108.09	3365	5534.5	6372	7176.5	10282	1642	1.11111	0
HG002	FAV29018	1	chr15	P	877	5109.45	1972.11	266	3758	4627	6215	16953	2457	2.50855	0.684151
HG002	FAR62417	2	chr15	P	171	4939.29	1741.09	1112	3738	4500	6041	13107	2303	1.75439	0
HG002	FAV29018	1	chr15	Q	826	5820.24	2041.93	205	4178.75	5439	7414.5	21043	3235.75	1.69492	0.242131
HG002	FAR62417	2	chr15	Q	179	5505.02	1992.66	524	4039.5	4815	7261	12376	3221.5	1.11732	1.11732
HG002	FAV29018	1	chr16	P	967	5838.31	1344.23	303	5226.5	5723	6260.5	16354	1034	1.75801	0.310238
HG002	FAR62417	2	chr16	P	207	5808.53	1258.12	1246	5290.5	5810	6271.5	13527	981	0.483092	0
HG002	FAV29018	1	chr16	Q	1010	5716.13	2496.17	255	3610.25	4384.5	7959	18688	4348.75	2.37624	0.29703
HG002	FAR62417	2	chr16	Q	212	5591.33	2474.52	465	3600.75	4306	7938.25	16924	4337.5	1.41509	0.471698
HG002	FAV29018	1	chr17	P	829	4967.05	1939.76	329	3829	4781	5819	34478	1990	1.80941	0.603136
HG002	FAR62417	2	chr17	P	193	4771.23	1510.26	1149	3676	4607	5631	12275	1955	0.518135	0
HG002	FAV29018	1	chr17	Q	1113	3317.2	1617.24	154	2425	3088	3690	12008	1265	1.25786	0.808625
HG002	FAR62417	2	chr17	Q	193	3295.2	1445.45	1123	2374	3139	3660	9887	1286	0	0
HG002	FAV29018	1	chr18	P	798	5996.75	1536.14	109	5278	5912.5	6646.25	13350	1368.25	2.63158	0.75188
HG002	FAR62417	2	chr18	P	176	5958.55	1520.82	513	5257.25	5840.5	6710.75	12076	1453.5	2.84091	1.13636
HG002	FAV29018	1	chr18	Q	928	8631.8	2178.78	375	8435.5	9037.5	9515.5	18947	1080	9.91379	0.431034
HG002	FAR62417	2	chr18	Q	197	8035.2	2452.7	1957	5823	8911	9464	17890	3641	6.59898	0
HG002	FAV29018	1	chr19	P	954	4047.16	1477.12	203	3269.5	3853	4523.5	15155	1254	0.628931	0.838574
HG002	FAR62417	2	chr19	P	176	4209.74	1624.16	492	3384	4043.5	4568	14236	1184	2.27273	0.568182
HG002	FAV29018	1	chr19	Q	960	4329.78	2595.65	53	2047	3688.5	6239.25	18311	4192.25	2.08333	1.14583
HG002	FAR62417	2	chr19	Q	185	4149.06	2458.97	124	2038	3019	6080	15253	4042	2.16216	0.540541
HG002	FAV29018	1	chr20	P	1004	3629.22	1073.82	111	3157	3549.5	3916.5	12983	759.5	0.298805	0.59761
HG002	FAR62417	2	chr20	P	164	3537.93	891.738	1006	3080.5	3455	3948.25	8430	867.75	0	0
HG002	FAV29018	1	chr20	Q	949	5742.17	1583.24	473	4570	5646	6844	12394	2274	2.10748	0.421496
HG002	FAR62417	2	chr20	Q	192	5701.48	1649.96	134	4532.5	5446.5	6829.5	12023	2297	1.5625	0.520833
HG002	FAV29018	1	chr21	P	117	7866.02	3552.77	514	4291	9603	10760	18398	6469	41.0256	0.854701
HG002	FAR62417	2	chr21	P	41	8176.88	3774.8	473	4221	9835	10722	15213	6501	48.7805	2.43902
HG002	FAV29018	1	chr21	Q	1069	4697.92	1170.03	254	3908	4699	5396	12806	1488	0.187091	0.467727
HG002	FAR62417	2	chr21	Q	213	4812.92	1215.22	2044	3913	4673	5513	9995	1600	0	0
HG002	FAV29018	1	chr22	P	468	3674.68	1552.12	708	2978	3394.5	3798	14533	820	1.49573	0.213675
HG002	FAR62417	2	chr22	P	101	3538.87	1278.73	291	2993	3234	3793	9243	800	0	0.990099
HG002	FAV29018	1	chr22	Q	960	5646.91	1387.13	487	4970.75	5525	6127	13287	1156.25	2.29167	0.208333
HG002	FAR62417	2	chr22	Q	195	5727.01	1327.38	3052	5028	5530	6029.5	11590	1001.5	3.58974	0
