# Supplementary material for: High resolution long-read telomere sequencing reveals dynamic mechanisms in aging and cancer
Source: Nat Commun. 2024 Jun 18;15:5149. doi: 10.1038/s41467-024-48917-7 (PMC11189484; doi:10.1038/s41467-024-48917-7)
Supplement: Supplementary file 5 — Supplementary Data 2 [file 41467_2024_48917_MOESM5_ESM.xlsx]

## Sheet: Supplementary Table 4_Telo-seq 
Cell_line	Flow_cell	Chromosome	Arm	Reads	Mean	SD	Min	Q25	Median	Q75	Max	IQR	%telomeres>10kb	%telomeres<1kb
E6E7_66.2	FAU74032	chr1	P	459	7000.22	2701.67	328	5553.5	7279	8716.5	15340	3163	9.36819	2.61438
E6E7_66.2	FAU74032	chr1	Q	414	4337.29	1865.34	454	3269.5	4144	5058	14735	1788.5	1.93237	1.93237
E6E7_66.2	FAU74032	chr2	P	494	4558.83	4046.1	357	2011.75	2831	4978	21837	2966.25	13.1579	1.61943
E6E7_66.2	FAU74032	chr2	Q	585	5100.57	2688.07	80	3042	4741	6592	23298	3550	3.76068	2.39316
E6E7_66.2	FAU74032	chr3	P	83	4374.6	3026.25	471	1492.5	3389	6856	11990	5363.5	2.40964	15.6627
E6E7_66.2	FAU74032	chr3	Q	184	4967.49	2057.03	116	4091.25	5046	5754.5	16373	1663.25	2.17391	2.71739
E6E7_66.2	FAU74032	chr4	P	242	4509.19	1918.6	369	2779.5	4744	6257.5	9190	3478	0	2.06612
E6E7_66.2	FAU74032	chr4	Q	464	6222.47	2549.05	564	5137.5	6261.5	7368.25	28360	2230.75	4.52586	2.37069
E6E7_66.2	FAU74032	chr5	P	67	5967.57	2373.1	1844	4237.5	5404	7477.5	12088	3240	7.46269	0
E6E7_66.2	FAU74032	chr5	Q	502	3841.48	2579.7	86	1623.75	3058.5	5469.25	14037	3845.5	2.58964	4.38247
E6E7_66.2	FAU74032	chr6	P	710	3091.92	1471.91	201	1893	3040.5	4166.75	7777	2273.75	0	5.91549
E6E7_66.2	FAU74032	chr6	Q	416	3562.32	2422.43	72	1977.5	2829	4958	25038	2980.5	1.20192	6.25
E6E7_66.2	FAU74032	chr7	P	492	4533.44	2217.36	398	3185.75	4685	5791.75	26503	2606	0.813008	4.87805
E6E7_66.2	FAU74032	chr7	Q	106	3897.03	2158	69	1660.25	4518	5823.5	6672	4163.25	0	16.9811
E6E7_66.2	FAU74032	chr8	P	403	3402.52	1763.7	110	2320.5	3268	4172.5	17655	1852	0.744417	3.72208
E6E7_66.2	FAU74032	chr8	Q	442	2374.8	1060.49	53	1726.5	2315	2880.75	6577	1154.25	0	8.37104
E6E7_66.2	FAU74032	chr9	P	1356	4592.17	1725.57	191	3533.75	4455	5625.25	18790	2091.5	0.442478	1.69617
E6E7_66.2	FAU74032	chr9	Q	1029	3107.25	1548.18	126	1856	2844	4204	11964	2348	0.0971817	5.05345
E6E7_66.2	FAU74032	chr10	P	189	5154.83	1648.66	264	4305	5203	5991	11962	1686	1.0582	1.5873
E6E7_66.2	FAU74032	chr10	Q	480	5424.84	2321.2	495	4106.25	5596.5	6494.25	26695	2388	1.25	0.625
E6E7_66.2	FAU74032	chr11	P	437	3146.31	1142.42	627	2233	3227	3864	7079	1631	0	1.14416
E6E7_66.2	FAU74032	chr11	Q	400	4065.16	2233.34	97	2268	4082.5	5515.25	20507	3247.25	0.75	8
E6E7_66.2	FAU74032	chr12	P	708	3219.33	1838.97	158	2003.5	2859	3963	13292	1959.5	1.41243	4.37853
E6E7_66.2	FAU74032	chr12	Q	362	4872.57	1579.19	1369	3927.5	4669	5653.25	20041	1725.75	0.552486	0
E6E7_66.2	FAU74032	chr13	P	871	5137.18	2486.66	409	3386	5157	6757	14528	3371	2.87026	3.78875
E6E7_66.2	FAU74032	chr13	Q	444	4905.68	2357.61	522	2870.75	4851.5	6600.75	12143	3730	2.25225	1.35135
E6E7_66.2	FAU74032	chr14	P	323	5334.17	3308.17	65	2887	4775	6539	17469	3652	11.1455	2.47678
E6E7_66.2	FAU74032	chr14	Q	383	5378.36	3557.19	499	3280	4431	6149	22123	2869	12.0104	2.08877
E6E7_66.2	FAU74032	chr15	P	310	5647.72	3260.17	393	2888.75	5228	8346	16245	5457.25	10	3.54839
E6E7_66.2	FAU74032	chr15	Q	553	2890.58	1635.47	546	1765	2640	3554	13354	1789	0.542495	5.78662
E6E7_66.2	FAU74032	chr16	P	946	5122.74	1857.02	62	4043.75	5086	6200.25	15954	2156.5	1.47992	0.528541
E6E7_66.2	FAU74032	chr16	Q	224	2824.49	1189.98	608	2028.5	2955	3495	14276	1466.5	0.446429	1.78571
E6E7_66.2	FAU74032	chr17	P	597	2817.06	1344.91	90	1902	2782	3647	14916	1745	0.335008	7.37018
E6E7_66.2	FAU74032	chr17	Q	85	5586.09	3307.66	233	3386	4772	6988	20144	3602	8.23529	1.17647
E6E7_66.2	FAU74032	chr18	P	499	4251.09	1681.92	198	3109	4287	5263	11876	2154	0.200401	2.40481
E6E7_66.2	FAU74032	chr18	Q	297	9093.13	2992.92	1087	6746	9182	11087	23698	4341	42.7609	0
E6E7_66.2	FAU74032	chr19	P	272	2375.31	2574.66	230	1162	1669.5	2711	27948	1549	1.83824	16.5441
E6E7_66.2	FAU74032	chr19	Q	607	2468.3	1371.75	380	1649	2266	3056.5	12157	1407.5	0.658979	6.42504
E6E7_66.2	FAU74032	chr20	P	297	3159.32	1104.62	88	2591	3284	3805	7452	1214	0	4.3771
E6E7_66.2	FAU74032	chr20	Q	25	4674.16	2012.17	97	3582	4949	5664	9241	2082	0	4
E6E7_66.2	FAU74032	chr21	P	22	4151.77	4419.14	532	1264.25	1801.5	5707.5	16943	4443.25	13.6364	18.1818
E6E7_66.2	FAU74032	chr21	Q	713	2894.53	1548.8	56	1916	2728	3503	10879	1587	0.420757	6.31136
E6E7_66.2	FAU74032	chr22	P	424	3660.84	2019.23	103	1974	3711	4916.5	13055	2942.5	0.943396	8.01887
E6E7_66.2	FAU74032	chr22	Q	372	2656.79	1477.23	328	1725.75	2303.5	3172.25	10030	1446.5	0.268817	6.1828
E6E7_68.7	FAU64354	chr1	P	334	6788.73	2813.67	184	5548	7088.5	8618.5	18967	3070.5	10.1796	2.99401
E6E7_68.7	FAU64354	chr1	Q	259	4488.23	2121.57	142	3313.5	4210	5331.5	22364	2018	1.5444	1.9305
E6E7_68.7	FAU64354	chr2	P	357	4399.32	3678.82	71	2115	2803	4963	15853	2848	12.8852	2.2409
E6E7_68.7	FAU64354	chr2	Q	376	5110.79	2767.22	360	3201.75	4822	6569.25	27651	3367.5	4.25532	1.8617
E6E7_68.7	FAU64354	chr3	P	72	5267.68	2505.64	530	3083.5	6110	6750	10967	3666.5	2.77778	5.55556
E6E7_68.7	FAU64354	chr3	Q	130	4733.48	2067.24	331	3585.25	4900	5875.25	12926	2290	1.53846	4.61538
E6E7_68.7	FAU64354	chr4	P	148	4372.99	1931.87	366	2996.75	4388.5	5948.75	11100	2952	0.675676	4.05405
E6E7_68.7	FAU64354	chr4	Q	372	6321.18	2472.3	251	5284.5	6390	7564.75	20693	2280.25	3.49462	4.30108
E6E7_68.7	FAU64354	chr5	P	64	6128.88	3219.01	574	4388	5253	6850.25	21304	2462.25	9.375	1.5625
E6E7_68.7	FAU64354	chr5	Q	383	3951.78	2665.47	491	1670	3858	5582.5	14009	3912.5	2.87206	5.48303
E6E7_68.7	FAU64354	chr6	P	524	3057.2	1432.4	292	1942.25	2881	4049	9334	2106.75	0	4.96183
E6E7_68.7	FAU64354	chr6	Q	327	3131.73	1996.67	95	1845	2619	4424	12618	2579	1.22324	8.25688
E6E7_68.7	FAU64354	chr7	P	335	4144.68	1948.95	295	2634	4330	5387.5	11083	2753.5	0.597015	4.77612
E6E7_68.7	FAU64354	chr7	Q	72	3734.96	2129.49	484	1610.25	4353.5	5736	7983	4125.75	0	15.2778
E6E7_68.7	FAU64354	chr8	P	228	3380.83	1739.22	622	2344.5	3165	4053.75	12673	1709.25	1.31579	3.50877
E6E7_68.7	FAU64354	chr8	Q	286	2452.63	1256.3	52	1640	2317.5	2993.5	7714	1353.5	0	11.5385
E6E7_68.7	FAU64354	chr9	P	1023	4537.24	1564.21	289	3532	4434	5577.5	12678	2045.5	0.391007	1.36852
E6E7_68.7	FAU64354	chr9	Q	706	3158.59	1601.84	63	1883.75	2820	4360.25	7771	2476.5	0	4.95751
E6E7_68.7	FAU64354	chr10	P	132	5039.19	1877.22	926	3931.5	5004.5	5831.25	13858	1899.75	3.0303	0.757576
E6E7_68.7	FAU64354	chr10	Q	382	5163.69	2310.62	653	3736.25	5241.5	6370.25	25545	2634	1.04712	1.04712
E6E7_68.7	FAU64354	chr11	P	313	3089.25	1187.27	541	2221	3155	3840	9999	1619	0	2.55591
E6E7_68.7	FAU64354	chr11	Q	328	4019.19	2041.58	162	2416.25	3961	5396.25	13331	2980	0.304878	7.0122
E6E7_68.7	FAU64354	chr12	P	478	3271.36	1980.22	316	2021.5	2840	4235.75	16326	2214.25	1.67364	4.81172
E6E7_68.7	FAU64354	chr12	Q	270	4689.85	1314.02	1424	3725.75	4611	5478.75	8564	1753	0	0
E6E7_68.7	FAU64354	chr13	P	627	5042.26	2457.5	105	3247.5	5195	6735.5	20085	3488	1.43541	4.14673
E6E7_68.7	FAU64354	chr13	Q	296	4750.65	2215.83	207	2798.75	4817	6325.75	11603	3527	1.68919	1.35135
E6E7_68.7	FAU64354	chr14	P	229	5792.38	3553.82	731	2765	5523	7349	18614	4584	13.1004	1.31004
E6E7_68.7	FAU64354	chr14	Q	313	5564.24	3536.51	684	3429	4557	6365	18491	2936	10.2236	0.638978
E6E7_68.7	FAU64354	chr15	P	226	4942.21	3240.58	178	2614.25	4114	7383.25	18580	4769	8.40708	6.19469
E6E7_68.7	FAU64354	chr15	Q	389	2918.83	1682.39	464	1757	2571	3371	11740	1614	0.257069	3.3419
E6E7_68.7	FAU64354	chr16	P	647	5149.36	1855.38	70	4023	5092	6187.5	15743	2164.5	1.23648	0.772798
E6E7_68.7	FAU64354	chr16	Q	154	2739.48	1360.98	514	1886	2494.5	3422.5	12074	1536.5	1.2987	1.2987
E6E7_68.7	FAU64354	chr17	P	402	2977.03	1356.85	76	2016.25	3026.5	3810	13535	1793.75	0.497512	4.72637
E6E7_68.7	FAU64354	chr17	Q	57	5978.61	3895.34	514	3824	4871	7616	24692	3792	12.2807	5.26316
E6E7_68.7	FAU64354	chr18	P	361	4133.67	1556.15	425	3088	4178	5129	8675	2041	0	2.21607
E6E7_68.7	FAU64354	chr18	Q	208	9238.48	2602.89	663	7520.5	9535.5	11050.8	19057	3530.25	46.6346	0.480769
E6E7_68.7	FAU64354	chr19	P	164	2458.83	2840	335	1144.75	1548.5	2705.5	22850	1560.75	4.26829	14.6341
E6E7_68.7	FAU64354	chr19	Q	423	2469.26	1339.93	204	1620.5	2328	3037.5	12759	1417	0.472813	6.38298
E6E7_68.7	FAU64354	chr20	P	188	3127.53	1128.95	502	2442.25	3132	3700.75	6828	1258.5	0	2.65957
E6E7_68.7	FAU64354	chr20	Q	17	4527.29	1617.55	1420	4072	4917	5487	6578	1415	0	0
E6E7_68.7	FAU64354	chr21	P	21	4132.62	5203.68	882	1448	1638	2530	16305	1082	19.0476	9.52381
E6E7_68.7	FAU64354	chr21	Q	480	2817.33	1366.09	223	1898.5	2709	3562.25	8878	1663.75	0	6.04167
E6E7_68.7	FAU64354	chr22	P	299	3460.07	2077.78	119	1697	3526	4919	11286	3222	0.668896	12.0401
E6E7_68.7	FAU64354	chr22	Q	249	2818.24	1557.91	488	1844	2302	3693	9511	1849	0	3.21285
E6E7_71.4	FAV31378	chr1	P	284	6910.73	2690.44	268	5460.75	7320	8734.75	16044	3274	8.4507	1.05634
E6E7_71.4	FAV31378	chr1	Q	228	4204.16	2241.7	494	2962	4040.5	5007.5	26918	2045.5	0.438596	2.19298
E6E7_71.4	FAV31378	chr2	P	282	4573.54	3901.62	241	1955.25	2797.5	6169.25	17280	4214	14.539	1.77305
E6E7_71.4	FAV31378	chr2	Q	341	5058.12	2537.87	106	3174	4919	6751	17162	3577	2.93255	2.34604
E6E7_71.4	FAV31378	chr3	P	55	5004.33	2532.59	592	2637	5966	6819.5	10318	4182.5	1.81818	3.63636
E6E7_71.4	FAV31378	chr3	Q	93	5012.13	1619.31	336	4309	5060	5759	11386	1450	1.07527	2.15054
E6E7_71.4	FAV31378	chr4	P	163	4426.85	1880.22	734	2787	4697	6035	8206	3248	0	1.22699
E6E7_71.4	FAV31378	chr4	Q	286	6213.46	2466.48	176	5209.5	6249	7254	15514	2044.5	5.24476	3.84615
E6E7_71.4	FAV31378	chr5	P	46	5640.85	2077.02	1933	4137.25	4923	6929.75	11424	2792.5	2.17391	0
E6E7_71.4	FAV31378	chr5	Q	311	3600.08	2471.15	280	1521	2663	5197.5	12451	3676.5	2.2508	6.75241
E6E7_71.4	FAV31378	chr6	P	424	3044.09	1482.12	247	1943.75	2961	3947.75	7755	2004	0	7.31132
E6E7_71.4	FAV31378	chr6	Q	215	3651.58	2510.88	477	1934	2929	5188.5	16564	3254.5	3.25581	6.51163
E6E7_71.4	FAV31378	chr7	P	287	4292.16	2106.18	302	3025.5	4242	5622.5	13337	2597	1.0453	4.18118
E6E7_71.4	FAV31378	chr7	Q	62	4282.24	2935.79	323	1623	4424	5730.25	18455	4107.25	3.22581	8.06452
E6E7_71.4	FAV31378	chr8	P	236	3095.88	1438.97	196	2138.75	3000	3865.25	9478	1726.5	0	4.66102
E6E7_71.4	FAV31378	chr8	Q	244	2339.17	1115.44	51	1722.75	2246.5	2851.25	6481	1128.5	0	11.4754
E6E7_71.4	FAV31378	chr9	P	806	4485.26	1707.05	538	3494.75	4430	5554	18504	2059.25	0.372208	2.10918
E6E7_71.4	FAV31378	chr9	Q	602	3107.95	1537.62	173	1788.75	2899.5	4292	7015	2503.25	0	5.81395
E6E7_71.4	FAV31378	chr10	P	79	5001.94	2081.61	1049	4136	4906	5618.5	17959	1482.5	1.26582	0
E6E7_71.4	FAV31378	chr10	Q	269	5147.2	2144.95	64	3959	5232	6264	17480	2305	1.48699	0.743494
E6E7_71.4	FAV31378	chr11	P	248	3017.15	1310.3	283	2112	3006.5	3718.25	13848	1606.25	0.403226	2.41935
E6E7_71.4	FAV31378	chr11	Q	237	3918.97	2271.15	194	2241	3863	5366	18258	3125	1.26582	10.1266
E6E7_71.4	FAV31378	chr12	P	378	3238	1871.96	130	1954.75	2834.5	4005.25	19310	2050.5	1.0582	2.1164
E6E7_71.4	FAV31378	chr12	Q	197	4704.27	1768.22	1401	3677	4579	5442	21428	1765	0.507614	0
E6E7_71.4	FAV31378	chr13	P	531	5243	2637.71	292	3439.5	5208	6646	24239	3206.5	2.82486	2.44821
E6E7_71.4	FAV31378	chr13	Q	284	4638.64	2273.75	596	2597.25	4703.5	6264	16518	3666.75	0.704225	1.40845
E6E7_71.4	FAV31378	chr14	P	197	5568.25	3854.18	166	3154	5024	7070	34137	3916	9.64467	2.03046
E6E7_71.4	FAV31378	chr14	Q	229	4921.17	3043.36	620	3082	4130	5652	17826	2570	8.29694	3.05677
E6E7_71.4	FAV31378	chr15	P	181	5152.19	3241.44	53	2461	4462	7746	13771	5285	9.94475	4.41989
E6E7_71.4	FAV31378	chr15	Q	337	2907.76	1610.68	140	1804	2637	3438	9925	1634	0	5.93472
E6E7_71.4	FAV31378	chr16	P	509	4998.6	1778	58	3820	4988	6102	14283	2282	0.589391	0.196464
E6E7_71.4	FAV31378	chr16	Q	134	2650.64	1066.87	865	1842.25	2425.5	3440	8063	1597.75	0	2.23881
E6E7_71.4	FAV31378	chr17	P	317	2778.51	1204.57	374	1877	2755	3604	9113	1727	0	6.30915
E6E7_71.4	FAV31378	chr17	Q	37	5909.16	3793.86	1107	3022	4776	8304	20993	5282	8.10811	0
E6E7_71.4	FAV31378	chr18	P	283	4132.17	1749.84	447	2858.5	4104	5408	9075	2549.5	0	3.88693
E6E7_71.4	FAV31378	chr18	Q	163	8927.66	2548.65	1024	7518.5	9310	10786.5	14855	3268	39.8773	0
E6E7_71.4	FAV31378	chr19	P	140	2405.21	2446.53	156	1142	1635.5	2783.75	18756	1641.75	2.85714	18.5714
E6E7_71.4	FAV31378	chr19	Q	344	2589.56	1706.75	465	1601.25	2186	3174.25	12605	1573	1.45349	6.68605
E6E7_71.4	FAV31378	chr20	P	168	3237.11	1295.58	258	2467.5	3205.5	3900	8712	1432.5	0	3.57143
E6E7_71.4	FAV31378	chr20	Q	11	5614.45	1057.24	4304	4784.5	5487	6439	7322	1654.5	0	0
E6E7_71.4	FAV31378	chr21	P	17	2257.12	2748.84	605	1124	1593	1972	12489	848	5.88235	17.6471
E6E7_71.4	FAV31378	chr21	Q	434	2724	1753.01	63	1751.5	2481.5	3475.75	21597	1724.25	0.691244	9.90783
E6E7_71.4	FAV31378	chr22	P	265	3285.65	1943.15	119	1521	3417	4722	12508	3201	0.377358	13.2075
E6E7_71.4	FAV31378	chr22	Q	205	2633.24	1826.26	320	1629	2148	2949	13849	1320	0.97561	9.26829
E6E7_85.0	FAW19571	chr1	P	411	6738.64	2424.96	60	5690	7128	8176.5	16045	2486.5	5.10949	1.70316
E6E7_85.0	FAW19571	chr1	Q	282	3767.9	1735.37	50	2741.5	3470	4363	12933	1621.5	1.06383	1.41844
E6E7_85.0	FAW19571	chr2	P	427	3420.4	3038.45	283	1712.5	2271	3469	17548	1756.5	6.32319	2.34192
E6E7_85.0	FAW19571	chr2	Q	397	4545.58	2771.91	62	2327	4481	6132	25299	3805	3.02267	4.03023
E6E7_85.0	FAW19571	chr3	P	67	3352.37	2491.11	275	1333	2320	5732	10405	4399	1.49254	16.4179
E6E7_85.0	FAW19571	chr3	Q	139	4485.97	2290.65	60	3602.5	4449	5207	22545	1604.5	1.43885	4.31655
E6E7_85.0	FAW19571	chr4	P	236	4113.87	1786.11	261	2755.5	4173	5433.5	9717	2678	0	2.9661
E6E7_85.0	FAW19571	chr4	Q	408	5813.17	2033.97	247	5078.25	5920	6738	14429	1659.75	2.45098	2.94118
E6E7_85.0	FAW19571	chr5	P	79	5859.14	2179.58	1373	4347.5	5213	7020.5	12573	2673	6.32911	0
E6E7_85.0	FAW19571	chr5	Q	411	3301.61	2411.7	292	1489	2461	4871	13352	3382	2.43309	9.73236
E6E7_85.0	FAW19571	chr6	P	592	2617.84	1294.33	263	1609.5	2546.5	3531.25	7034	1921.75	0	10.8108
E6E7_85.0	FAW19571	chr6	Q	357	2521.14	1679.02	205	1313	2192	3111	10322	1798	0.280112	14.2857
E6E7_85.0	FAW19571	chr7	P	409	3556.87	1777.62	79	2027	3806	4617	10022	2590	0.244499	7.09046
E6E7_85.0	FAW19571	chr7	Q	89	4393.92	2536.11	224	2420	4720	5914	15320	3494	2.24719	5.61798
E6E7_85.0	FAW19571	chr8	P	299	2971.85	1442.68	170	1999.5	2729	3692	9334	1692.5	0	5.35117
E6E7_85.0	FAW19571	chr8	Q	408	2013.5	933.943	64	1345.25	2050	2649.75	5089	1304.5	0	15.6863
E6E7_85.0	FAW19571	chr9	P	1083	4009.42	1509.98	51	3147	3987	4834	12396	1687	0.277008	2.67775
E6E7_85.0	FAW19571	chr9	Q	861	2676.75	1466.14	112	1565	2320	3766	9804	2201	0	9.29152
E6E7_85.0	FAW19571	chr10	P	122	4875.2	1464.87	1199	4010.25	4731.5	5948.75	8816	1938.5	0	0
E6E7_85.0	FAW19571	chr10	Q	472	4773.26	2179.97	446	3512.5	4830.5	5912	25101	2399.5	0.423729	1.05932
E6E7_85.0	FAW19571	chr11	P	350	2923.94	1181.98	201	2042.75	2756.5	3657	8887	1614.25	0	1.42857
E6E7_85.0	FAW19571	chr11	Q	366	3305.71	1907.29	69	1760.5	3210.5	4750.25	13354	2989.75	0.273224	14.2077
E6E7_85.0	FAW19571	chr12	P	643	2914.94	1770.02	88	1754	2519	3612	12619	1858	0.933126	6.84292
E6E7_85.0	FAW19571	chr12	Q	309	4290.66	1304.19	1170	3480	4114	4939	10820	1459	0.970874	0
E6E7_85.0	FAW19571	chr13	P	778	4791.24	2163.26	105	3204.5	4778	6285.75	12262	3081.25	0.899743	3.08483
E6E7_85.0	FAW19571	chr13	Q	404	4137.97	1998.46	348	2483.5	3517	5444	11512	2960.5	0.49505	2.47525
E6E7_85.0	FAW19571	chr14	P	313	4276	2638.93	242	2163	3898	5934	15675	3771	3.83387	3.83387
E6E7_85.0	FAW19571	chr14	Q	302	4572.43	3320.24	771	2647	3509.5	5028	18621	2381	7.94702	2.64901
E6E7_85.0	FAW19571	chr15	P	276	4867.04	3011.81	56	2553	3984.5	7114.5	12621	4561.5	6.88406	5.7971
E6E7_85.0	FAW19571	chr15	Q	543	2416.16	1210.2	430	1607	2329	2889.5	8178	1282.5	0	8.47145
E6E7_85.0	FAW19571	chr16	P	613	4409.71	1920.64	468	2946	4490	5528	14381	2582	1.30506	0.815661
E6E7_85.0	FAW19571	chr16	Q	231	2446.66	1210.21	446	1756.5	2192	3105.5	11454	1349	0.4329	4.329
E6E7_85.0	FAW19571	chr17	P	485	2474.91	1119.73	59	1611	2314	3408	5700	1797	0	9.27835
E6E7_85.0	FAW19571	chr17	Q	38	4064.76	2267.75	1390	2576.5	3413	4533.25	9873	1956.75	0	0
E6E7_85.0	FAW19571	chr18	P	463	3583.03	1472.29	53	2552.5	3624	4453.5	9338	1901	0	4.9676
E6E7_85.0	FAW19571	chr18	Q	211	8059.39	2884.78	521	6341	8165	10009	14465	3668	25.1185	0.947867
E6E7_85.0	FAW19571	chr19	P	243	2306.89	2372.1	319	1045	1674	2669.5	17605	1624.5	2.88066	23.8683
E6E7_85.0	FAW19571	chr19	Q	540	2267.5	1085.22	376	1522.75	2109.5	2988.5	9561	1465.75	0	8.88889
E6E7_85.0	FAW19571	chr20	P	258	2877.22	979.78	651	2302	2856.5	3518	8047	1216	0	3.87597
E6E7_85.0	FAW19571	chr20	Q	21	4101.38	1589.98	1083	3197	4550	5378	6298	2181	0	0
E6E7_85.0	FAW19571	chr21	P	25	2791.88	2988.34	689	1261	1647	2418	11257	1157	8	16
E6E7_85.0	FAW19571	chr21	Q	640	2626.03	1489.97	63	1612	2539.5	3352.75	12347	1740.75	0.46875	12.5
E6E7_85.0	FAW19571	chr22	P	394	3045.71	1999.07	77	1346	2813.5	4365.75	13279	3019.75	0.507614	15.2284
E6E7_85.0	FAW19571	chr22	Q	292	2087.16	1315.15	411	1412.5	1808.5	2380.75	11731	968.25	0.342466	11.9863
E6E7_96.0	FAW29975	chr1	P	514	6190.86	1965.77	287	5311.25	6571.5	7355.75	15236	2044.5	1.36187	2.14008
E6E7_96.0	FAW29975	chr1	Q	427	3010.48	1729.97	469	2097.5	2530	3215.5	12479	1118	1.63934	2.10773
E6E7_96.0	FAW29975	chr2	P	400	3142.08	3083.71	231	1371.75	1865	3196	16926	1824.25	6	8
E6E7_96.0	FAW29975	chr2	Q	454	4227.29	2703.31	85	1829.75	4638.5	5566.5	13101	3736.75	4.62555	10.1322
E6E7_96.0	FAW29975	chr3	P	66	2088.47	1810.03	154	929.25	1727.5	2171.5	9606	1242.25	0	27.2727
E6E7_96.0	FAW29975	chr3	Q	162	3556.21	1434.7	334	2530.25	3676.5	4407.25	9594	1877	0	4.32099
E6E7_96.0	FAW29975	chr4	P	310	4257.5	1423.94	267	3534.75	4342	5119.75	7097	1585	0	2.25806
E6E7_96.0	FAW29975	chr4	Q	470	5018.91	2125.6	253	4178.25	5029	5720.25	15680	1542	2.76596	5.10638
E6E7_96.0	FAW29975	chr5	P	102	5315.75	2518.04	427	4028.5	4320	6696.25	16247	2667.75	6.86275	1.96078
E6E7_96.0	FAW29975	chr5	Q	421	2761.87	2153.6	116	1284	2172	3884	12912	2600	1.90024	13.7767
E6E7_96.0	FAW29975	chr6	P	778	2301.81	1331.21	136	1157.5	2123.5	3362	7017	2204.5	0	19.2802
E6E7_96.0	FAW29975	chr6	Q	432	2465.18	1747.29	92	1329.75	2279	2976.75	11996	1647	0.694444	18.75
E6E7_96.0	FAW29975	chr7	P	572	2612.88	1440.59	186	1497.25	2549.5	3636.5	9707	2139.25	0	15.035
E6E7_96.0	FAW29975	chr7	Q	131	4623.34	1615.04	482	3806.5	5275	5775.5	7953	1969	0	3.81679
E6E7_96.0	FAW29975	chr8	P	419	2449.12	1308.48	198	1817.5	2352	2832	17734	1014.5	0.238663	5.96659
E6E7_96.0	FAW29975	chr8	Q	607	1450.29	793.181	49	889.5	1320	1866.5	6311	977	0	31.4662
E6E7_96.0	FAW29975	chr9	P	1442	3212.53	1463.81	55	2273.75	3404	4227.75	11864	1954	0.208044	10.6103
E6E7_96.0	FAW29975	chr9	Q	815	2647.6	1340.33	106	1549.5	2442	3805	7377	2255.5	0	10.184
E6E7_96.0	FAW29975	chr10	P	134	4208.8	1504.39	356	3247	4392	5340	8322	2093	0	2.23881
E6E7_96.0	FAW29975	chr10	Q	682	4657.19	1714.21	155	3832.5	5060	5783.25	12137	1950.75	0.439883	3.81232
E6E7_96.0	FAW29975	chr11	P	436	2823.46	1064.93	632	2070.75	2849	3385.5	10556	1314.75	0.229358	0.458716
E6E7_96.0	FAW29975	chr11	Q	462	2924.62	1459.13	124	1944.5	3068.5	3855.5	11024	1911	0.21645	12.987
E6E7_96.0	FAW29975	chr12	P	748	2262.71	1035.76	114	1655	2097	2559	9245	904	0	3.87701
E6E7_96.0	FAW29975	chr12	Q	335	3726.57	1151.35	185	3032	3708	4283.5	9728	1251.5	0	1.19403
E6E7_96.0	FAW29975	chr13	P	997	4415.04	2197.09	114	2781	4219	5571	24923	2790	0.902708	1.70512
E6E7_96.0	FAW29975	chr13	Q	534	3070.36	1590.54	468	1954.5	2483.5	4125.75	12977	2171.25	0.561798	0.93633
E6E7_96.0	FAW29975	chr14	P	326	2801.01	2899.54	268	1279.5	1770	2871	17240	1591.5	3.98773	9.5092
E6E7_96.0	FAW29975	chr14	Q	401	4679.39	3108.02	359	2695	3751	5822	17090	3127	6.73317	2.99252
E6E7_96.0	FAW29975	chr15	P	322	6142.76	3300.89	110	2719.75	7568	8845.5	11830	6125.75	5.90062	5.90062
E6E7_96.0	FAW29975	chr15	Q	594	2306.1	1413.53	108	1333.5	1886.5	2924.25	12010	1590.75	0.505051	8.41751
E6E7_96.0	FAW29975	chr16	P	576	3974.79	1648.85	62	3022.75	3911.5	4734.5	14083	1711.75	0.694444	1.5625
E6E7_96.0	FAW29975	chr16	Q	278	2321.33	1004.99	326	1500	2095.5	3228	7758	1728	0	2.15827
E6E7_96.0	FAW29975	chr17	P	539	1887.42	1042.5	75	1062	1693	2528	5104	1466	0	21.1503
E6E7_96.0	FAW29975	chr17	Q	37	3446.16	2662.93	579	1961	2876	3361	11429	1400	5.40541	5.40541
E6E7_96.0	FAW29975	chr18	P	537	3249.5	1490.04	115	2215	2904	4338	16836	2123	0.18622	2.97952
E6E7_96.0	FAW29975	chr18	Q	231	7683.57	2277.68	698	6841	7698	8514	19850	1673	12.987	0.4329
E6E7_96.0	FAW29975	chr19	P	252	1880.09	1419.5	434	1092.5	1434	2258	11226	1165.5	0.396825	19.4444
E6E7_96.0	FAW29975	chr19	Q	717	1887.87	982.426	244	1254	1747	2476	12671	1222	0.13947	14.2259
E6E7_96.0	FAW29975	chr20	P	374	2499.16	799.769	729	1952.75	2451	2981.25	6794	1028.5	0	1.60428
E6E7_96.0	FAW29975	chr20	Q	22	3736.86	1161.66	603	3290.25	4091	4386	5066	1095.75	0	4.54545
E6E7_96.0	FAW29975	chr21	P	35	2513.91	3110.59	560	1034.5	1281	1789	11834	754.5	5.71429	20
E6E7_96.0	FAW29975	chr21	Q	866	2385.51	1144.45	99	1601.5	2354.5	3025.75	10575	1424.25	0.115473	9.00693
E6E7_96.0	FAW29975	chr22	P	648	2194.58	1758.19	53	675.75	1463	3756.75	11220	3081	0.154321	37.1914
E6E7_96.0	FAW29975	chr22	Q	373	1563.29	999.61	231	981	1417	1795	12970	814	0.268097	25.7373
E6E7_106.1	FAV35454	chr1	P	191	4504.65	1829.27	412	3334.5	4552	5552	10742	2217.5	0.52356	3.66492
E6E7_106.1	FAV35454	chr1	Q	166	2912.6	1282.23	440	2097	2868	3500	9309	1403	0	4.21687
E6E7_106.1	FAV35454	chr2	P	138	3698.93	3869.9	562	1446	1771.5	4469.25	14881	3023.25	12.3188	7.24638
E6E7_106.1	FAV35454	chr2	Q	150	2464.93	2315.95	188	1079.75	1523	2429.5	11828	1349.75	2	19.3333
E6E7_106.1	FAV35454	chr3	P	44	1665.48	1117.63	308	965.5	1555.5	2029.25	7282	1063.75	0	27.2727
E6E7_106.1	FAV35454	chr3	Q	48	3596.6	1637.08	58	2818	3544.5	4168.75	7884	1350.75	0	6.25
E6E7_106.1	FAV35454	chr4	P	187	2241.41	1516.32	331	1114.5	2164	2970	13219	1855.5	1.06952	20.8556
E6E7_106.1	FAV35454	chr4	Q	181	2917.23	3505.75	49	1226	1806	3176	27340	1950	6.62983	18.232
E6E7_106.1	FAV35454	chr5	P	25	3878.72	1672.04	1519	3055	3678	4013	8924	958	0	0
E6E7_106.1	FAV35454	chr5	Q	128	2084.28	2268.4	52	715.75	1250	2018	10649	1302.25	0.78125	35.9375
E6E7_106.1	FAV35454	chr6	P	280	1759.7	826.923	143	1063.5	1728.5	2430.5	3736	1367	0	21.4286
E6E7_106.1	FAV35454	chr6	Q	174	2256.56	1343.32	86	1397.25	2274.5	2797.25	7291	1400	0	17.8161
E6E7_106.1	FAV35454	chr7	P	193	1516.01	1099.72	81	737	1198	1937	6726	1200	0	37.3057
E6E7_106.1	FAV35454	chr7	Q	85	2902.59	996.923	159	2231	2575	3694	5243	1463	0	2.35294
E6E7_106.1	FAV35454	chr8	P	192	1950.56	1427.55	423	1206	1659.5	2106.5	14324	900.5	0.520833	13.5417
E6E7_106.1	FAV35454	chr8	Q	256	1626.11	870.396	61	1004	1390.5	2112.25	4205	1108.25	0	25
E6E7_106.1	FAV35454	chr9	P	467	2589.52	1602.24	126	1469	2752	3484	25461	2015	0.214133	16.06
E6E7_106.1	FAV35454	chr9	Q	349	1859.11	1009.49	110	1092	1717	2337	5691	1245	0	18.6246
E6E7_106.1	FAV35454	chr10	P	44	2951.25	1071.54	269	2352.75	2870.5	3553.75	5502	1201	0	2.27273
E6E7_106.1	FAV35454	chr10	Q	289	3251.75	1735.42	190	1979	2713	4840	10131	2861	0.346021	7.95848
E6E7_106.1	FAV35454	chr11	P	143	2878.59	789.332	757	2443	2910	3375.5	5458	932.5	0	2.0979
E6E7_106.1	FAV35454	chr11	Q	185	1465.39	1286.1	108	743	1042	1525	9043	782	0	48.6486
E6E7_106.1	FAV35454	chr12	P	309	1854.97	782.62	247	1348	1741	2273	6295	925	0	8.73786
E6E7_106.1	FAV35454	chr12	Q	115	6094.43	1786.78	1275	5833.5	6605	7262	8538	1428.5	0	0
E6E7_106.1	FAV35454	chr13	P	310	5045.41	3380.5	113	3357	4232	5382.25	22337	2025.25	10	4.83871
E6E7_106.1	FAV35454	chr13	Q	237	3219.93	1889.85	328	1891	2491	5064	8406	3173	0	4.21941
E6E7_106.1	FAV35454	chr14	P	87	6701.51	2882.87	293	5254	7853	8759	10882	3505	5.74713	8.04598
E6E7_106.1	FAV35454	chr14	Q	123	4881.73	2569.22	386	3004	5415	6157	14681	3153	4.06504	9.7561
E6E7_106.1	FAV35454	chr15	P	140	1882.49	2062.51	161	728.25	1206	1868.25	9928	1140	0	40.7143
E6E7_106.1	FAV35454	chr15	Q	156	2160.47	978.313	121	1175	2441.5	2848.5	5290	1673.5	0	14.7436
E6E7_106.1	FAV35454	chr16	P	204	3657.12	2022.95	63	1871.5	3505.5	5350.75	11453	3479.25	0.490196	4.90196
E6E7_106.1	FAV35454	chr16	Q	107	2450.74	985.353	208	1593	2504	3310	4159	1717	0	5.60748
E6E7_106.1	FAV35454	chr17	P	263	1910.86	850.366	50	1238	1932	2400.5	4732	1162.5	0	14.8289
E6E7_106.1	FAV35454	chr17	Q	6	1446.5	694.765	479	911	1733	1939.25	2089	1028.25	0	33.3333
E6E7_106.1	FAV35454	chr18	P	189	2578.22	1667.24	66	1703	2602	3299	19016	1596	0.529101	15.3439
E6E7_106.1	FAV35454	chr18	Q	116	6254.61	2030.67	593	5565.25	6463	7732.75	9697	2167.5	0	2.58621
E6E7_106.1	FAV35454	chr19	P	107	1280.57	1452.74	239	662.5	1108	1474.5	13820	812	0.934579	45.7944
E6E7_106.1	FAV35454	chr19	Q	166	1269.49	903.445	149	662.25	1057	1573.5	7289	911.25	0	46.3855
E6E7_106.1	FAV35454	chr20	P	163	1419.63	926.438	154	898.5	1160	1893.5	9281	995	0	36.8098
E6E7_106.1	FAV35454	chr20	Q	21	2417.67	1241.27	108	1745	2048	2945	6129	1200	0	4.7619
E6E7_106.1	FAV35454	chr21	P	3	5990.67	7464.17	1255	1688.5	2122	8358.5	14595	6670	33.3333	0
E6E7_106.1	FAV35454	chr21	Q	313	2093.53	1170.29	76	1012	2299	2832	7486	1820	0	24.6006
E6E7_106.1	FAV35454	chr22	P	223	3834.55	1186.02	58	3428	3935	4445.5	8685	1017.5	0	4.4843
E6E7_106.1	FAV35454	chr22	Q	139	1115.2	482.473	122	780.5	1033	1423	3230	642.5	0	45.3237
