# Supplementary material for: High resolution long-read telomere sequencing reveals dynamic mechanisms in aging and cancer
Source: Nat Commun. 2024 Jun 18;15:5149. doi: 10.1038/s41467-024-48917-7 (PMC11189484; doi:10.1038/s41467-024-48917-7)
Supplement: Supplementary file 6 — Supplementary Data 3 [file 41467_2024_48917_MOESM6_ESM.xlsx]

## Sheet: Supplementary Table 5_Telo-seq 
Cell_line	Chromosome	Arm	Allele	Reads	Mean	SD	Min	Q25	Median	Q75	Max	IQR	%telomeres>10kb	%telomeres<1kb
HG002	chr1	P	Maternal	610	4193.05	1018.29	262	3796.25	4164.5	4572	11951	775.75	0.983607	0.819672
HG002	chr1	P	Paternal	337	10412.4	2332.54	1627	10435	11139	11613	15508	1178	83.0861	0
HG002	chr1	Q	Maternal	556	8125.94	1675.7	169	7615	8109.5	8526	17526	911	5.39568	0.359712
HG002	chr1	Q	Paternal	556	6706.37	1290.46	499	6203	6680	7172	15741	969	1.43885	0.539568
HG002	chr2	P	Maternal	562	7126.59	1306.36	674	6518.75	7024	7582.75	12273	1064	5.16014	0.355872
HG002	chr2	P	Paternal	542	4726.93	764.101	538	4438.5	4773.5	5118.75	8769	680.25	0	0.184502
HG002	chr2	Q	Maternal	594	4372.68	655.898	874	4100.5	4462.5	4760.75	6019	660.25	0	0.16835
HG002	chr2	Q	Paternal	633	4862.4	1475.56	409	4182	4696	5230	12974	1048	0.947867	0.789889
HG002	chr3	P	Maternal	596	6133.91	1427	201	5734.75	6197	6637.25	13125	902.5	1.67785	0.33557
HG002	chr3	P	Paternal	584	6099.99	1052.64	1169	5671.75	6159.5	6554.25	11744	882.5	0.684932	0
HG002	chr3	Q	Maternal	557	6056.86	1619.08	757	5494	5907	6394	16818	900	4.8474	0.179533
HG002	chr3	Q	Paternal	558	3947.3	770.079	286	3572	4031	4426	6321	854	0	0.716846
HG002	chr4	P	Maternal	471	5247.93	1975.59	199	4609.5	5068	5384	20286	774.5	4.24628	0.636943
HG002	chr4	P	Paternal	482	4646.73	1387.73	230	4087	4480.5	4913	14690	826	1.03734	0.414938
HG002	chr4	Q	Maternal	614	4747.52	1173.83	913	4352	4767.5	5218.5	10415	866.5	0.325733	0.488599
HG002	chr4	Q	Paternal	484	7885.42	1349.4	204	7530.75	8031.5	8596.75	14006	1066	0.619835	0.206612
HG002	chr5	P	Maternal	576	5600.85	961.388	679	5203	5709	6150.75	8921	947.75	0	0.173611
HG002	chr5	P	Paternal	394	4632.13	849.741	367	4320.5	4724	5109.25	6383	788.75	0	0.761421
HG002	chr5	Q	Maternal	589	5268.68	1436.24	187	4840	5252	5681	12321	841	1.18846	1.18846
HG002	chr5	Q	Paternal	549	4308.68	867.649	434	3814	4274	4671	9103	857	0	0.364299
HG002	chr6	P	Maternal	566	4378.95	1349.22	718	3981.25	4399.5	4788.25	23340	807	0.530035	0.706714
HG002	chr6	P	Paternal	568	4943.14	691.644	476	4599.5	4973	5314	8193	714.5	0	0.352113
HG002	chr6	Q	Maternal	315	4321.38	817.439	532	4132	4484	4792	5755	660	0	0.952381
HG002	chr6	Q	Paternal	579	5541.18	1289.03	401	5015	5375	5853.5	11872	838.5	1.20898	0.345423
HG002	chr7	P	Maternal	599	4809.03	1319.82	569	4240	4694	5118.5	13225	878.5	1.5025	0.33389
HG002	chr7	P	Paternal	549	4793.46	766.032	273	4435	4845	5267	8620	832	0	0.182149
HG002	chr7	Q	Maternal	565	4351.93	1241.54	393	3930	4326	4757	10820	827	0.176991	2.83186
HG002	chr7	Q	Paternal	708	2950.38	759.502	94	2524.5	2956	3289.25	6868	764.75	0	0.706215
HG002	chr8	P	Maternal	639	5249.3	1158.93	116	4842	5291	5697.5	15351	855.5	0.469484	0.625978
HG002	chr8	P	Paternal	623	4384.58	1032.84	315	3931	4296	4658.5	11969	727.5	0.802568	0.481541
HG002	chr8	Q	Maternal	567	5730.35	1554.68	254	5119	5574	6045	16198	926	2.99824	0.529101
HG002	chr8	Q	Paternal	514	5589.71	1319.97	520	5187.75	5636.5	6092.75	12574	905	0.389105	0.583658
HG002	chr9	P	Maternal	567	6105.22	1498.93	114	5584	5982	6412	21934	828	1.76367	0.705467
HG002	chr9	P	Paternal	575	4605.01	1066.24	297	4139.5	4542	4965	13097	825.5	0.173913	0.695652
HG002	chr9	Q	Maternal	604	5312.03	1587.61	234	4790	5295.5	5769.75	13657	979.75	3.31126	0.827815
HG002	chr9	Q	Paternal	599	4276.31	1142.55	75	3793.5	4279	4655.5	20041	862	0.33389	0.66778
HG002	chr10	P	Maternal	504	7174	1407.79	3522	6622.75	7234	7675.75	15492	1053	4.16667	0
HG002	chr10	P	Paternal	490	4956.03	1250.75	101	4442	4871.5	5390.75	14117	948.75	0.816327	0.816327
HG002	chr10	Q	Maternal	577	3588.56	809.483	633	3184	3597	3945	13573	761	0.17331	0.34662
HG002	chr10	Q	Paternal	621	5352.62	1097.43	875	4924	5331	5703	14431	779	0.805153	0.483092
HG002	chr11	P	Maternal	514	5423	1438.8	193	4963.5	5364.5	5756	14135	792.5	2.72374	0.77821
HG002	chr11	P	Paternal	568	4164.02	892.262	617	3668	4128	4567	8354	899	0	0.528169
HG002	chr11	Q	Maternal	475	4902.93	1152.38	936	4427.5	4922	5351	9444	923.5	0	0.421053
HG002	chr11	Q	Paternal	486	4747.11	1352.99	132	4187.5	4597	4957.75	13361	770.25	1.44033	0.617284
HG002	chr12	P	Maternal	538	4671.04	934.823	518	4245.5	4648	5060.5	9963	815	0	0.557621
HG002	chr12	P	Paternal	530	5611.79	1290.13	439	5223	5678.5	6084	12752	861	0.943396	0.754717
HG002	chr12	Q	Maternal	662	4246.73	1063.15	717	3711.25	4178.5	4597.5	10081	886.25	0.151057	0.755287
HG002	chr12	Q	Paternal	568	7716.01	1609.68	282	7434.25	8050.5	8565.25	12846	1131	0.880282	0.704225
HG002	chr13	P	Maternal	491	6218.1	1718.17	492	5713	6256	6778.5	17281	1065.5	3.25866	0.814664
HG002	chr13	Q	Maternal	595	5498.86	1281.46	215	4967	5351	5764	14089	797	2.18487	0.336134
HG002	chr13	Q	Paternal	608	5630.36	1248.14	425	5136.75	5573	6023	11648	886.25	2.13816	0.328947
HG002	chr14	P	Maternal	579	2549.74	550.524	585	2182	2532	2867.5	5894	685.5	0	0.518135
HG002	chr14	P	Paternal	488	6550.52	1909.4	123	5779.25	6227.5	6675.5	16867	896.25	6.55738	0.204918
HG002	chr14	Q	Maternal	532	7072.18	1457.34	1423	6593.75	6968	7467.25	18454	873.5	5.07519	0
HG002	chr14	Q	Paternal	553	5675.97	1346.91	448	5086	5519	5994	17729	908	1.80832	0.361664
HG002	chr15	P	Maternal	494	6249.85	1642.24	603	5598.5	6160	6740.5	14623	1142	3.4413	0.202429
HG002	chr15	P	Paternal	592	4148.44	1640.12	266	3473.25	3897.5	4352.75	16953	879.5	1.52027	0.844595
HG002	chr15	Q	Maternal	559	4296.55	1332.22	193	3747	4217	4683.5	19042	936.5	1.07335	0.536673
HG002	chr15	Q	Paternal	478	7396.83	1444.63	296	6900.75	7407.5	7861.5	21043	960.75	2.30126	0.41841
HG002	chr16	P	Maternal	535	6180.01	1453.37	303	5638	6145	6594	16354	956	2.24299	0.373832
HG002	chr16	P	Paternal	647	5525.85	1170.94	787	4998	5445	5856.5	14770	858.5	1.08192	0.15456
HG002	chr16	Q	Maternal	616	3622.76	652.404	255	3317.75	3654.5	4031.75	8251	714	0	0.649351
HG002	chr16	Q	Paternal	607	7799.12	1804.6	1619	7498.5	7961	8406	18688	907.5	4.44811	0
HG002	chr17	P	Maternal	522	3971.03	1008.34	329	3475	3880	4356.25	9129	881.25	0	0.574713
HG002	chr17	P	Paternal	503	5915.52	2030.84	660	5314.5	5728	6234.5	34478	920	3.18091	0.397614
HG002	chr17	Q	Maternal	655	3499.89	651.983	154	3178	3532	3920	6043	742	0	0.916031
HG002	chr17	Q	Paternal	657	3062.31	2049.62	801	2108	2472	2977	12008	869	2.1309	0.456621
HG002	chr18	P	Maternal	482	5486.45	1521	157	4928	5425	5836.5	12076	908.5	4.14938	0.622407
HG002	chr18	P	Paternal	495	6459.81	1397.68	109	6000	6500	7019	13350	1019	1.21212	1.0101
HG002	chr18	Q	Maternal	571	8467.42	2331.28	369	8318.5	8992	9494.5	18947	1176	8.58144	0.525394
HG002	chr18	Q	Paternal	576	8452.44	2244.04	482	8311.25	8995	9515.5	16409	1204.25	9.72222	0.347222
HG002	chr19	P	Maternal	595	4659.69	1467.37	1477	4005	4424	4841	15155	836	1.34454	0
HG002	chr19	P	Paternal	554	3434.12	1303.1	203	2911	3298.5	3732.75	13888	821.75	0.541516	1.80505
HG002	chr19	Q	Maternal	612	2696.31	2187.94	107	1787	2090	2482.5	17510	695.5	1.63399	1.30719
HG002	chr19	Q	Paternal	544	6126.82	1537.59	53	5616.5	6158.5	6630.25	18311	1013.75	2.57353	0.735294
HG002	chr20	P	Maternal	622	3993.88	1211.42	184	3476.25	3796.5	4184.5	12983	708.25	0.482315	0.321543
HG002	chr20	P	Paternal	573	3202.81	626.304	111	2876	3246	3588	6566	712	0	0.8726
HG002	chr20	Q	Maternal	572	6587.61	1254.38	526	6298.25	6748	7205.75	12023	907.5	1.04895	0.524476
HG002	chr20	Q	Paternal	572	4890.73	1452.44	134	4242.25	4649	5080.5	12394	838.25	3.14685	0.34965
HG002	chr21	P	Maternal	133	4338.65	1353.84	719	3741	4191	4663	11719	922	2.25564	0.75188
HG002	chr21	P	Paternal	113	9857.85	2825.9	473	9673	10556	11136	18398	1463	63.7168	1.76991
HG002	chr21	Q	Maternal	639	5413.57	1095.52	254	4964.5	5344	5749	12806	784.5	0.312989	0.469484
HG002	chr21	Q	Paternal	649	4030.99	782.267	455	3610	3984	4392	7882	782	0	0.308166
HG002	chr22	P	Maternal	572	3651.3	1524.81	291	2978	3377	3798	14533	820	1.22378	0.524476
HG002	chr22	Q	Maternal	583	5988.31	1307.31	187	5550.5	6004	6407	13175	856.5	1.37221	0.343053
HG002	chr22	Q	Paternal	597	5324.03	1361.32	748	4755	5132	5555	13287	800	3.51759	0.167504
