# Supplementary material for: High resolution long-read telomere sequencing reveals dynamic mechanisms in aging and cancer
Source: Nat Commun. 2024 Jun 18;15:5149. doi: 10.1038/s41467-024-48917-7 (PMC11189484; doi:10.1038/s41467-024-48917-7)
Supplement: Supplementary file 7 — Supplementary Data 4 [file 41467_2024_48917_MOESM7_ESM.xlsx]

## Sheet: Supplementary Table 7_Telo-seq 
Cell_line	Donor_age	Flow_cell	Chromosome	Arm	Reads	Mean	SD	Min	Q25	Median	Q75	Max	IQR	%telomeres>10kb	%telomeres<1kb
iPSCORE_2_11	20	FAW54670	chr1	P	104	7198.59	2969.06	1451	5182	6839	8231.75	16668	3049.75	10.5769	0
iPSCORE_2_11	20	FAW54670	chr1	Q	258	7127.92	1772.13	799	6023.5	6922	8153	14462	2129.5	6.20155	0.387597
iPSCORE_2_11	20	FAW54670	chr2	P	239	7463.16	1739.84	473	6681	7333	8349.5	16541	1668.5	5.02092	0.41841
iPSCORE_2_11	20	FAW54670	chr2	Q	324	7973.59	1964.91	1967	6635.25	7933.5	9210	13686	2574.75	15.7407	0
iPSCORE_2_11	20	FAW54670	chr3	P	127	9785.71	3491.02	1350	7750	9258	11604	17997	3854	39.3701	0
iPSCORE_2_11	20	FAW54670	chr3	Q	85	6933.56	2105.83	1604	6384	6921	7396	17969	1012	3.52941	0
iPSCORE_2_11	20	FAW54670	chr4	P	105	5970.57	1398.59	1526	5253	6021	6743	15279	1490	0.952381	0
iPSCORE_2_11	20	FAW54670	chr4	Q	37	10264.5	2508.02	5465	8769	9953	11460	16686	2691	48.6486	0
iPSCORE_2_11	20	FAW54670	chr5	P	5	7858.6	1434.48	6458	6975	7111	8966	9783	1991	0	0
iPSCORE_2_11	20	FAW54670	chr5	Q	405	6732.94	1801.98	2096	5649	6661	7995	13413	2346	3.95062	0
iPSCORE_2_11	20	FAW54670	chr6	P	163	5763.39	1029.75	2386	5044	5840	6636	7777	1592	0	0
iPSCORE_2_11	20	FAW54670	chr6	Q	395	6720.13	2009.89	668	5465.5	6824	7789	14982	2323.5	3.5443	0.506329
iPSCORE_2_11	20	FAW54670	chr7	P	198	5396.58	1828.99	817	4389	5121.5	5968.75	15353	1579.75	4.0404	0.505051
iPSCORE_2_11	20	FAW54670	chr7	Q	21	10840.3	3645.76	3992	6572	11914	13419	17547	6847	66.6667	0
iPSCORE_2_11	20	FAW54670	chr8	P	305	7354.22	2181.04	375	5625	7408	9054	12242	3429	12.7869	0.327869
iPSCORE_2_11	20	FAW54670	chr8	Q	169	5280.95	2125.05	2033	4001	4725	5726	14029	1725	5.91716	0
iPSCORE_2_11	20	FAW54670	chr9	P	968	6724.4	1614.81	490	5741.25	6643	7599.25	15896	1858	2.78926	0.103306
iPSCORE_2_11	20	FAW54670	chr9	Q	13	6826.46	4486.35	1535	3266	5748	8986	18564	5720	7.69231	0
iPSCORE_2_11	20	FAW54670	chr10	P	150	7921.56	1789.17	440	7220	8100	8860.5	13515	1640.5	4	0.666667
iPSCORE_2_11	20	FAW54670	chr10	Q	245	6266.47	1820.92	613	5169	6073	7194	15106	2025	3.26531	0.408163
iPSCORE_2_11	20	FAW54670	chr11	P	138	4929.96	1142.18	2278	4267.5	4888	5547	8237	1279.5	0	0
iPSCORE_2_11	20	FAW54670	chr11	Q	95	6954.59	1969.45	1641	6030	7174	7840.5	14656	1810.5	5.26316	0
iPSCORE_2_11	20	FAW54670	chr12	P	358	6143.94	1614.35	514	5059.75	6138.5	7159	10267	2099.25	0.837989	0.27933
iPSCORE_2_11	20	FAW54670	chr12	Q	122	8913.5	2347.05	3138	7189	8943.5	10793.5	13985	3604.5	36.8852	0
iPSCORE_2_11	20	FAW54670	chr13	P	191	7862.86	2741.29	1102	6331	7962	9722.5	14573	3391.5	20.9424	0
iPSCORE_2_11	20	FAW54670	chr13	Q	116	9313.41	4219.1	653	6464.5	9179	11496.5	19426	5032	35.3448	0.862069
iPSCORE_2_11	20	FAW54670	chr14	P	251	8162.03	3720.94	2040	4546.5	8644	10561.5	20802	6015	29.4821	0
iPSCORE_2_11	20	FAW54670	chr14	Q	192	5832.16	1339.36	1983	5002.25	5913	6693.75	9301	1691.5	0	0
iPSCORE_2_11	20	FAW54670	chr15	P	124	10609.1	2575.6	2656	8919	11017	12222.8	15835	3303.75	65.3226	0
iPSCORE_2_11	20	FAW54670	chr15	Q	64	7787.39	3476.61	2342	5943.25	7333.5	8552.75	20781	2609.5	12.5	0
iPSCORE_2_11	20	FAW54670	chr16	P	834	7323.37	2847.35	198	5464.5	6629.5	8089.75	18635	2625.25	14.2686	0.119904
iPSCORE_2_11	20	FAW54670	chr16	Q	8	6023.5	4743.48	1577	3275.5	3804.5	7666.25	14851	4390.75	25	0
iPSCORE_2_11	20	FAW54670	chr17	P	257	5675.27	1761.32	252	4699	5519	6585	13499	1886	1.94553	0.77821
iPSCORE_2_11	20	FAW54670	chr17	Q	280	6430.57	1451.6	2454	5379	6182	7245.25	11464	1866.25	2.5	0
iPSCORE_2_11	20	FAW54670	chr18	P	345	6540.81	1671.48	1697	5487	6412	7465	15949	1978	2.89855	0
iPSCORE_2_11	20	FAW54670	chr18	Q	197	12366.8	2690.96	724	11046	12978	14233	16698	3187	80.203	0.507614
iPSCORE_2_11	20	FAW54670	chr19	P	100	6721.21	3780.74	1775	3902.75	5716	7294.5	20143	3391.75	18	0
iPSCORE_2_11	20	FAW54670	chr19	Q	51	5888.82	2871.37	452	3464.5	6560	7566	16281	4101.5	3.92157	1.96078
iPSCORE_2_11	20	FAW54670	chr20	P	143	6059.66	1595.72	1352	4882.5	6198	7226	10014	2343.5	0.699301	0
iPSCORE_2_11	20	FAW54670	chr20	Q	8	7143.88	1684.16	4681	6294	6809	8013.5	9756	1719.5	0	0
iPSCORE_2_11	20	FAW54670	chr21	P	17	5074.59	6975.57	731	1789	2656	4039	28979	2250	11.7647	11.7647
iPSCORE_2_11	20	FAW54670	chr21	Q	139	6438.78	1467.11	2250	5605.5	6483	7359	9266	1753.5	0	0
iPSCORE_2_11	20	FAW54670	chr22	P	61	7767.15	4436.75	478	4156	6834	11188	19761	7032	29.5082	3.27869
iPSCORE_2_11	20	FAW54670	chr22	Q	242	5556.12	1625.52	1632	4331.75	5473.5	6738	11083	2406.25	0.413223	0
iPSCORE_7_5	25	FAT60593	chr1	P	203	9986.64	4005.46	881	7244	9741	12619	21480	5375	46.798	0.492611
iPSCORE_7_5	25	FAT60593	chr1	Q	640	6777.23	2358.47	325	4867.75	6146.5	8700.75	17602	3833	9.375	0.3125
iPSCORE_7_5	25	FAT60593	chr2	P	287	7455.96	2117.34	501	6282	6934	8400	16571	2118	13.5889	0.348432
iPSCORE_7_5	25	FAT60593	chr2	Q	360	6815.66	2359.56	287	5363.5	6052.5	8148.25	18787	2784.75	13.3333	0.277778
iPSCORE_7_5	25	FAT60593	chr3	P	152	9222.86	3089.77	845	7426.25	9414.5	10836.2	28723	3410	44.7368	1.31579
iPSCORE_7_5	25	FAT60593	chr3	Q	164	7808.92	2823.21	500	6706.5	7620.5	8311.5	28179	1605	6.09756	0.609756
iPSCORE_7_5	25	FAT60593	chr4	P	24	5736.71	3049.9	3042	3874	4735	6516.5	17345	2642.5	4.16667	0
iPSCORE_7_5	25	FAT60593	chr4	Q	386	8827.86	2618.19	2847	6706.75	8786	10060.8	29296	3354	25.6477	0
iPSCORE_7_5	25	FAT60593	chr5	P	4	13204.5	9407.08	6224	6927.5	9985	16262	26624	9334.5	50	0
iPSCORE_7_5	25	FAT60593	chr5	Q	318	7843.77	2292.22	3186	6085.5	7775.5	8892.75	21382	2807.25	17.9245	0
iPSCORE_7_5	25	FAT60593	chr6	P	168	6137.7	1426.83	2238	5200.75	6497.5	6995	14819	1794.25	0.595238	0
iPSCORE_7_5	25	FAT60593	chr6	Q	548	6852.25	1866.04	762	5565.25	6709.5	8163.25	12728	2598	4.56204	0.729927
iPSCORE_7_5	25	FAT60593	chr7	P	123	8216.9	3409.12	1614	5792.5	8545	10217	27765	4424.5	30.8943	0
iPSCORE_7_5	25	FAT60593	chr7	Q	43	8263.65	3321.04	1178	5905	7954	10341	16509	4436	32.5581	0
iPSCORE_7_5	25	FAT60593	chr8	P	67	9667.01	5266.54	492	6061.5	8798	12974.5	22578	6913	43.2836	1.49254
iPSCORE_7_5	25	FAT60593	chr8	Q	32	6511	4143.69	353	2551.5	6769.5	9385.25	16652	6833.75	9.375	3.125
iPSCORE_7_5	25	FAT60593	chr9	P	1125	7094.02	2071.84	1357	5665	6876	8536	16093	2871	5.95556	0
iPSCORE_7_5	25	FAT60593	chr9	Q	340	4965.15	1342.09	1182	4223.5	4653	5748.25	18299	1524.75	0.588235	0
iPSCORE_7_5	25	FAT60593	chr10	P	292	7521.52	2799.34	1080	4577.75	8054	9360.75	17148	4783	17.8082	0
iPSCORE_7_5	25	FAT60593	chr10	Q	358	7670.16	2740.7	274	5655.25	7147.5	9359.5	21762	3704.25	19.8324	0.27933
iPSCORE_7_5	25	FAT60593	chr11	P	140	5584.21	3121.69	1287	3951.5	4411	6487.5	24055	2536	5.71429	0
iPSCORE_7_5	25	FAT60593	chr11	Q	160	7351.36	3198.9	1048	5930.25	6443.5	7691.75	27938	1761.5	11.25	0
iPSCORE_7_5	25	FAT60593	chr12	P	440	7181.18	2023.96	490	6348	7471.5	8660	14520	2312	1.59091	1.36364
iPSCORE_7_5	25	FAT60593	chr12	Q	138	12803.8	8482.25	863	6645	10340	17336.8	29903	10691.8	52.1739	0.724638
iPSCORE_7_5	25	FAT60593	chr13	P	451	8814.42	3409.24	631	6094	8972	11491	20044	5397	44.5676	0.221729
iPSCORE_7_5	25	FAT60593	chr13	Q	196	8917.45	3594.76	1319	6311	7794.5	11869.2	15965	5558.25	34.1837	0
iPSCORE_7_5	25	FAT60593	chr14	P	632	8673.07	2620.61	469	7416.75	8647.5	9708	18060	2291.25	22.7848	0.316456
iPSCORE_7_5	25	FAT60593	chr14	Q	296	7118.08	6232.67	495	3478.5	4159	9483	30308	6004.5	24.3243	3.71622
iPSCORE_7_5	25	FAT60593	chr15	P	21	11776.3	5296.31	1705	9737	11383	13266	28691	3529	57.1429	0
iPSCORE_7_5	25	FAT60593	chr15	Q	272	7606.01	2655.59	1161	5895	7525	9442.5	25986	3547.5	11.7647	0
iPSCORE_7_5	25	FAT60593	chr16	P	913	6969.03	3247.97	1175	4811	6383	8690	27134	3879	16.1008	0
iPSCORE_7_5	25	FAT60593	chr16	Q	30	8941.13	7720.64	1344	3610.25	4722	12139	28167	8528.75	40	0
iPSCORE_7_5	25	FAT60593	chr17	P	276	6928.73	1612.09	771	6205.5	6830.5	7509.5	15021	1304	2.89855	0.362319
iPSCORE_7_5	25	FAT60593	chr17	Q	283	7324.76	2379.98	411	6087.5	6525	7915	18201	1827.5	11.6608	0.353357
iPSCORE_7_5	25	FAT60593	chr18	P	331	8490.71	2241.32	1323	7590.5	8758	9640.5	20923	2050	13.5952	0
iPSCORE_7_5	25	FAT60593	chr18	Q	346	9746.03	2935.37	1757	7308	9917	11543	17689	4235	48.5549	0
iPSCORE_7_5	25	FAT60593	chr19	P	133	9467.27	3354.85	2815	7340	8898	10412	26109	3072	29.3233	0
iPSCORE_7_5	25	FAT60593	chr19	Q	214	3385.03	2022.02	433	2593.75	2946.5	3292.5	17256	698.75	2.33645	1.86916
iPSCORE_7_5	25	FAT60593	chr20	P	10	3392.6	2069.25	643	2157	3044.5	4551.25	7805	2394.25	0	10
iPSCORE_7_5	25	FAT60593	chr20	Q	9	4731.22	5209.13	394	2692	3362	4226	18265	1534	11.1111	11.1111
iPSCORE_7_5	25	FAT60593	chr21	P	17	10552.1	8210.05	1070	2327	10338	15311	28418	12984	52.9412	0
iPSCORE_7_5	25	FAT60593	chr21	Q	462	5676.89	2813.31	512	3041.5	5962.5	7746.75	26805	4705.25	3.8961	0.865801
iPSCORE_7_5	25	FAT60593	chr22	P	96	5488.9	3017.24	416	3665.5	4583.5	6106.25	14191	2440.75	10.4167	2.08333
iPSCORE_7_5	25	FAT60593	chr22	Q	117	5212.64	1389.23	86	4796	5262	5552	11510	756	0.854701	0.854701
3438	66	FAW81431	chr1	P	348	6584.56	2570.77	1250	4979.75	6654	7844.5	22608	2864.75	6.89655	0
3438	66	FAW81431	chr1	Q	209	4979.73	2180.8	372	4082	5108	6202	14626	2120	1.43541	8.13397
3438	66	FAW81431	chr2	P	129	7351.33	2097.98	71	6609	7603	8499	13166	1890	3.87597	0.775194
3438	66	FAW81431	chr2	Q	198	6116.14	2222.41	1874	4703.25	6161	6933.75	16646	2230.5	5.55556	0
3438	66	FAW81431	chr3	P	77	7994.68	1680.92	6055	6845	7599	8737	14451	1892	11.6883	0
3438	66	FAW81431	chr3	Q	60	4923.83	2671.61	116	2602.25	5599.5	6901.25	9944	4299	0	8.33333
3438	66	FAW81431	chr4	P	124	4227.19	1512.97	666	3213.25	4297	5166.5	7666	1953.25	0	0.806452
3438	66	FAW81431	chr4	Q	428	6643.61	2510.68	419	5074	6618.5	8214	15045	3140	9.34579	1.40187
3438	66	FAW81431	chr5	P	1	816		816	816	816	816	816	0	0	100
3438	66	FAW81431	chr5	Q	98	6400.84	1286.53	3130	5587	6468.5	7205	10552	1618	1.02041	0
3438	66	FAW81431	chr6	P	51	7581.88	1906.15	151	7241	8136	8622.5	9598	1381.5	0	3.92157
3438	66	FAW81431	chr6	Q	192	6352.46	2134.01	449	5343.5	6225	7482	13046	2138.5	4.16667	2.08333
3438	66	FAW81431	chr7	P	75	6882.41	2813.41	367	5651	6936	8242	16174	2591	6.66667	1.33333
3438	66	FAW81431	chr7	Q	16	5121.44	1869.95	1310	4834.5	5176	6397.5	8511	1563	0	0
3438	66	FAW81431	chr8	P	21	5903.52	2590.64	155	4614	5994	6619	13408	2005	4.7619	4.7619
3438	66	FAW81431	chr8	Q	81	5299.62	1156.75	1952	4716	5506	6082	7270	1366	0	0
3438	66	FAW81431	chr9	P	537	5390.42	1830.34	1366	4202	5277	6386	12487	2184	1.67598	0
3438	66	FAW81431	chr9	Q	55	5279.73	1518.61	302	4578	5308	6401.5	7645	1823.5	0	1.81818
3438	66	FAW81431	chr10	P	115	6064.49	1685.46	499	4990	6253	7002.5	10859	2012.5	0.869565	0.869565
3438	66	FAW81431	chr10	Q	151	8318.58	2592.09	384	7199.5	8240	9780.5	14933	2581	23.8411	0.662252
3438	66	FAW81431	chr11	P	45	5550.58	1787.41	2379	4084	5331	6896	9900	2812	0	0
3438	66	FAW81431	chr11	Q	124	8924.87	3729.44	1492	6646.25	8332.5	11336.8	17986	4690.5	33.0645	0
3438	66	FAW81431	chr12	P	190	6157.94	2262.38	521	4877.25	5902	7063.5	14674	2186.25	4.73684	1.57895
3438	66	FAW81431	chr12	Q	165	8307.76	1858.97	1788	7164	8140	9703	13319	2539	17.5758	0
3438	66	FAW81431	chr13	P	147	6256.48	2656.67	513	4560.5	5688	7639.5	16068	3079	11.5646	1.36054
3438	66	FAW81431	chr13	Q	144	7168.03	2534.62	1495	5685.5	6631.5	7863.25	14220	2177.75	16.6667	0
3438	66	FAW81431	chr14	P	232	7678.35	3106.54	896	5857.5	7563.5	9118.5	20369	3261	18.5345	0.431034
3438	66	FAW81431	chr14	Q	157	8082.37	2218.5	179	7122	8451	9484	13895	2362	14.6497	0.636943
3438	66	FAW81431	chr15	P	4	7240.75	3973.14	4628	5156.75	5591	7675	13153	2518.25	25	0
3438	66	FAW81431	chr15	Q	104	4971.55	2175.87	1343	3496.75	4599	6510.75	17586	3014	0.961538	0
3438	66	FAW81431	chr16	P	345	6639.24	1868.27	2223	5144	6353	7995	13349	2851	5.21739	0
3438	66	FAW81431	chr16	Q	77	6447.82	3787.53	385	3410	6272	10237	12969	6827	28.5714	1.2987
3438	66	FAW81431	chr17	P	202	4780.32	1782.52	622	3310.5	4742	6297.75	10244	2987.25	0.49505	0.990099
3438	66	FAW81431	chr17	Q	88	5708.93	1849.7	727	4767.25	5372	5923	12880	1155.75	5.68182	1.13636
3438	66	FAW81431	chr18	P	202	5455.03	1627.95	575	4490.5	5381	6511	10084	2020.5	0.49505	0.990099
3438	66	FAW81431	chr18	Q	96	12403.1	3026.12	5221	10556.8	12224	13603.8	29285	3047	85.4167	0
3438	66	FAW81431	chr19	P	23	8577.61	3785.62	336	6308	8076	12203.5	14195	5895.5	43.4783	4.34783
3438	66	FAW81431	chr19	Q	126	5240.16	1808.06	745	4455.25	5134.5	6248	12277	1792.75	1.5873	2.38095
3438	66	FAW81431	chr20	P	1	4258		4258	4258	4258	4258	4258	0	0	0
3438	66	FAW81431	chr20	Q	96	5948.7	1467.99	128	5222.5	5918.5	6558.25	12262	1335.75	2.08333	1.04167
3438	66	FAW81431	chr21	P	2	2038	711.349	1535	1786.5	2038	2289.5	2541	503	0	0
3438	66	FAW81431	chr21	Q	85	4856.89	2198.43	1446	3198	4185	6781	12344	3583	2.35294	0
3438	66	FAW81431	chr22	P	2	8687	886.712	8060	8373.5	8687	9000.5	9314	627	0	0
3438	66	FAW81431	chr22	Q	244	4039.23	1548.11	177	2750.5	4053	5114.5	9918	2364	0	1.22951
3449	73	FAW81279	chr1	P	168	7036.47	2518.65	1373	5175.25	7413.5	8784	13746	3608.75	5.95238	0
3449	73	FAW81279	chr1	Q	459	5345.38	1415.87	897	4574.5	5365	6161	9862	1586.5	0	0.217865
3449	73	FAW81279	chr2	P	290	6084.17	1741.66	515	5174.5	6499	7263	9604	2088.5	0	0.689655
3449	73	FAW81279	chr2	Q	510	4936.08	2170.71	333	3391.25	4978.5	6494.25	16835	3103	0.588235	2.15686
3449	73	FAW81279	chr3	P	188	6925.77	1772.76	1598	6397	7210	7912	11434	1515	2.65957	0
3449	73	FAW81279	chr3	Q	289	5084.16	2030.24	76	3691	4676	6705	10510	3014	0.692042	1.38408
3449	73	FAW81279	chr4	P	92	5199.65	1408.88	648	4213.75	4910.5	6432	8204	2218.25	0	2.17391
3449	73	FAW81279	chr4	Q	376	6094.6	1621.61	1049	5114	6008	6915.5	14144	1801.5	1.06383	0
3449	73	FAW81279	chr5	P	2	8884.5	2860.25	6862	7873.25	8884.5	9895.75	10907	2022.5	50	0
3449	73	FAW81279	chr5	Q	695	5221.62	1557.55	471	4296	5337	6146	13235	1850	0.57554	0.28777
3449	73	FAW81279	chr6	P	336	4266.58	1613.89	106	3089.5	4072	5092.5	8858	2003	0	0.595238
3449	73	FAW81279	chr6	Q	398	6332.93	1398.77	570	5362.25	6300	7147.25	10607	1785	0.753769	0.251256
3449	73	FAW81279	chr7	P	18	4160.44	2536.59	832	2335.75	3235.5	6234.25	9049	3898.5	0	5.55556
3449	73	FAW81279	chr7	Q	24	5729.71	3236.66	775	3038.5	5765.5	7232.5	11454	4194	16.6667	8.33333
3449	73	FAW81279	chr8	P	328	5939.48	1833.56	338	4879.5	5691.5	6725.5	19605	1846	1.82927	0.304878
3449	73	FAW81279	chr8	Q	338	3405.07	1803.31	89	2199.75	2961	4858.5	11006	2658.75	0.295858	7.10059
3449	73	FAW81279	chr9	P	1031	5315.7	1915.61	264	3974.5	5034	6531.5	25593	2557	1.16392	0.0969932
3449	73	FAW81279	chr9	Q	52	4290.27	2114.02	1569	2937	4090.5	4834	12967	1897	1.92308	0
3449	73	FAW81279	chr10	P	243	4462.96	2308.27	290	2964	4520	5329.5	28554	2365.5	0.411523	3.29218
3449	73	FAW81279	chr10	Q	336	4938.42	1976.86	492	3903.25	5037	6132.25	14546	2229	0.892857	3.86905
3449	73	FAW81279	chr11	P	70	4900.81	3379.9	2110	3320.5	4505.5	5582.75	29955	2262.25	1.42857	0
3449	73	FAW81279	chr11	Q	270	5411.67	1288.71	1746	4484.5	5391.5	6295	8511	1810.5	0	0
3449	73	FAW81279	chr12	P	282	5453.03	1525.23	992	4452.5	5550.5	6468.5	11528	2016	0.35461	0.35461
3449	73	FAW81279	chr12	Q	369	8305.53	1947.46	1273	7407	8189	9210	28874	1803	12.4661	0
3449	73	FAW81279	chr13	P	409	4806.62	2427.12	702	3196	4679	5947	22560	2751	3.91198	1.46699
3449	73	FAW81279	chr13	Q	269	6080.45	1844.93	906	4987	5710	6828	15524	1841	3.34572	0.371747
3449	73	FAW81279	chr14	P	438	6660.75	2133.2	1179	5104.75	6556.5	8055.25	14388	2950.5	5.93607	0
3449	73	FAW81279	chr14	Q	302	5447.6	1997.31	963	4037.75	5208	6473.75	17254	2436	3.31126	0.662252
3449	73	FAW81279	chr15	P	2	6038.5	6029.5	1775	3906.75	6038.5	8170.25	10302	4263.5	50	0
3449	73	FAW81279	chr15	Q	472	4784.3	2122.71	919	3152	4348.5	6079.25	12420	2927.25	1.27119	0.211864
3449	73	FAW81279	chr16	P	1015	5596	1820.21	273	4326	5441	6460.5	18400	2134.5	1.47783	0.197044
3449	73	FAW81279	chr16	Q	117	3084.76	1014.58	638	2561	3208	3609	8382	1048	0	4.2735
3449	73	FAW81279	chr17	P	253	4371.75	1655.1	1270	3198	3813	5871	8847	2673	0	0
3449	73	FAW81279	chr17	Q	34	8775.97	2401.38	4698	7703.25	8372.5	9610.25	15149	1907	20.5882	0
3449	73	FAW81279	chr18	P	353	5341.85	1834.7	345	4111	5235	6613	12838	2502	0.566572	1.13314
3449	73	FAW81279	chr18	Q	243	11456.6	2073.39	3874	10139	11327	12746.5	17172	2607.5	76.1317	0
3449	73	FAW81279	chr19	P	77	7395.74	3102.15	601	6053	7719	8851	16266	2798	12.987	1.2987
3449	73	FAW81279	chr19	Q	241	3537.63	2297.22	483	1977	2685	3724	11731	1747	0.829876	0.829876
3449	73	FAW81279	chr20	P	384	3740.33	1685.32	447	2737.5	3523	4354.25	11009	1616.75	0.520833	1.30208
3449	73	FAW81279	chr20	Q	3	6279.33	2111.16	4998	5061	5124	6920	8716	1859	0	0
3449	73	FAW81279	chr21	P	48	6705.96	7812.6	1293	2431.25	5629	8898.5	53581	6467.25	16.6667	0
3449	73	FAW81279	chr21	Q	282	6678.46	1716.33	2009	5182.75	6734	7777	11721	2594.25	3.5461	0
3449	73	FAW81279	chr22	P	311	5000.93	2135.98	420	3662	5316	6365.5	11214	2703.5	1.92926	5.14469
3449	73	FAW81279	chr22	Q	231	4368.26	1735.74	1513	2922.5	4255	5361.5	12086	2439	0.4329	0
3342	78	FAW52127	chr1	P	312	7181.12	2321.26	2004	6292.75	6827.5	7847	31714	1554.25	5.44872	0
3342	78	FAW52127	chr1	Q	284	8092.32	2897.17	256	7164.5	7773.5	8466.25	29777	1301.75	8.80282	0.352113
3342	78	FAW52127	chr2	P	316	6173.8	1559.94	1387	5164.5	6537	7126.75	10865	1962.25	0.949367	0
3342	78	FAW52127	chr2	Q	725	5551.49	1875	588	4525	5546	6784	21700	2259	0.965517	0.689655
3342	78	FAW52127	chr3	P	281	7375.12	1726.18	2101	6773	7749	8505	11580	1732	1.77936	0
3342	78	FAW52127	chr3	Q	465	4675.02	1433.73	1565	3702	4182	5631	9801	1929	0	0
3342	78	FAW52127	chr4	P	97	5455.93	1348.57	2200	4661	5453	6040	11358	1379	1.03093	0
3342	78	FAW52127	chr4	Q	390	7842.94	2155.91	666	6616.75	7579	9582	18093	2965.25	16.6667	0.512821
3342	78	FAW52127	chr5	P	2	8313	613.769	7879	8096	8313	8530	8747	434	0	0
3342	78	FAW52127	chr5	Q	473	5330.29	1228.08	68	4398	5225	6067	11555	1669	0.211416	0.211416
3342	78	FAW52127	chr6	P	438	4016.32	1006.8	223	3471	3979.5	4487.25	8480	1016.25	0	0.456621
3342	78	FAW52127	chr6	Q	282	6001.1	1742.67	223	5059.25	6362	6955	10697	1895.75	0.70922	0.70922
3342	78	FAW52127	chr7	P	219	5796.83	2255.85	71	4542	6283	6818	29012	2276	0.456621	0.913242
3342	78	FAW52127	chr7	Q	61	5929.11	1280.64	1771	5282	5878	6439	9366	1157	0	0
3342	78	FAW52127	chr8	P	178	8583.76	2302.36	361	7361.25	9258	10324.8	11790	2963.5	35.3933	0.561798
3342	78	FAW52127	chr8	Q	279	5591.72	1041.92	2157	5112	5872	6295.5	7754	1183.5	0	0
3342	78	FAW52127	chr9	P	897	4747.72	2105.95	1005	3200	4818	6454	29235	3254	0.222965	0
3342	78	FAW52127	chr9	Q	442	4023.71	1218.05	633	3263.5	3665	5143	8504	1879.5	0	0.452489
3342	78	FAW52127	chr10	P	206	5921.31	2054.96	1339	5288	6067	6463.25	29376	1175.25	0.485437	0
3342	78	FAW52127	chr10	Q	127	5925.76	1188.67	2610	5233	5848	6798.5	8992	1565.5	0	0
3342	78	FAW52127	chr11	P	169	4484.42	1573.05	1188	3347	3984	5585	11265	2238	0.591716	0
3342	78	FAW52127	chr11	Q	288	6306.34	2096.39	312	5440.5	6813	7353.25	29888	1912.75	0.347222	0.347222
3342	78	FAW52127	chr12	P	513	4928.27	1120.98	824	4357	4847	5454	11936	1097	0.194932	0.584795
3342	78	FAW52127	chr12	Q	250	7905.03	1913.9	2443	7047.75	7640	8726.5	12401	1678.75	17.6	0
3342	78	FAW52127	chr13	P	5	12151.8	10014.6	4263	5749	9870	11624	29253	5875	40	0
3342	78	FAW52127	chr13	Q	199	6059.68	1962.51	1856	4310.5	5921	7762	11280	3451.5	1.00503	0
3342	78	FAW52127	chr14	P	562	4022.52	2129.52	338	2794.75	3458	4392.5	19708	1597.75	3.20285	0.533808
3342	78	FAW52127	chr14	Q	329	8364.25	2166.82	1501	6956	8709	10003	13346	3047	25.228	0
3342	78	FAW52127	chr15	P	5	11037.2	11241.2	226	7601	8057	9175	30127	1574	20	20
3342	78	FAW52127	chr15	Q	287	4945.87	1236.91	1264	4422	5139	5596.5	9311	1174.5	0	0
3342	78	FAW52127	chr16	P	548	4530.33	1784.9	892	2986.75	4508.5	6150	11949	3163.25	0.182482	0.182482
3342	78	FAW52127	chr16	Q	9	6627.67	9088.27	1638	2676	3302	3473	29956	797	22.2222	0
3342	78	FAW52127	chr17	P	402	4643.23	1673.89	387	3604.25	4528	5821.75	11900	2217.5	1.74129	1.24378
3342	78	FAW52127	chr17	Q	364	7003.37	2415.69	3155	5816.75	6472.5	7809	29707	1992.25	5.49451	0
3342	78	FAW52127	chr18	P	297	5644.48	1784.33	573	4724	5302	6310	12300	1586	1.3468	1.0101
3342	78	FAW52127	chr18	Q	325	9840.38	2742.56	1972	7402	10228	11923	17659	4521	54.7692	0
3342	78	FAW52127	chr19	P	119	3598.76	5344.63	423	1720	2061	2691	30246	971	5.04202	0.840336
3342	78	FAW52127	chr19	Q	370	4762.83	1941.49	623	2848	4918.5	6219	10624	3371	0.540541	0.27027
3342	78	FAW52127	chr20	P	341	7261.25	4667.15	125	5187	6383	8466	30352	3279	6.74487	0.58651
3342	78	FAW52127	chr20	Q	13	3504.31	1646.25	1270	2415	3122	4782	6205	2367	0	0
3342	78	FAW52127	chr21	P	46	3031.93	2448.82	705	2122.75	2462	2712	11721	589.25	6.52174	6.52174
3342	78	FAW52127	chr21	Q	547	4947.52	2501.02	451	4141	4684	5240	30107	1099	0.914077	0.182815
3342	78	FAW52127	chr22	P	483	5123.61	2138.7	112	4030	4950	6220.5	18577	2190.5	2.89855	1.86335
3342	78	FAW52127	chr22	Q	315	5735.37	2341.09	850	4472.5	5634	6547	30232	2074.5	0.634921	0.31746
3551	82	FAW54411	chr1	P	407	8079.3	2628.49	1236	6914.5	7981	9267.5	22022	2353	15.2334	0
3551	82	FAW54411	chr1	Q	570	7258.73	2614.08	501	5491.75	7055	8953.75	24444	3462	13.3333	0.701754
3551	82	FAW54411	chr2	P	471	8089.03	1930.02	702	7127.5	8066	9184	17123	2056.5	14.0127	0.424628
3551	82	FAW54411	chr2	Q	523	7982.31	2359.01	715	6614	7990	9520	27607	2906	17.5908	0.191205
3551	82	FAW54411	chr3	P	336	8747.23	3091.15	234	6946.25	8263.5	10028	24767	3081.75	25.2976	0.595238
3551	82	FAW54411	chr3	Q	50	7158.38	2299.78	99	6044.5	7367.5	8197.75	13572	2153.25	6	2
3551	82	FAW54411	chr4	P	80	6597.64	1761.39	2755	5793	6577.5	7052.25	12879	1259.25	7.5	0
3551	82	FAW54411	chr4	Q	522	8869.77	2705.64	78	7567.75	9017	10293	25010	2725.25	31.8008	1.14943
3551	82	FAW54411	chr5	P	90	8070.46	2337.36	460	7031.5	8232.5	9497.75	14872	2466.25	16.6667	1.11111
3551	82	FAW54411	chr5	Q	901	7792.09	2085.86	619	6271	7631	9032	20591	2761	13.3185	0.221976
3551	82	FAW54411	chr6	P	198	6419.7	1389.73	59	5846.5	6334.5	7207.75	12452	1361.25	0.505051	1.0101
3551	82	FAW54411	chr6	Q	1130	6768.79	2097.32	168	5406.25	6618.5	8015	16147	2608.75	6.54867	0.530973
3551	82	FAW54411	chr7	P	158	6410.2	3071.3	1276	3904.25	6586	8257	23308	4352.75	6.96203	0
3551	82	FAW54411	chr7	Q	48	8262.19	3694.03	1740	5437.75	7311	11159.2	15593	5721.5	41.6667	0
3551	82	FAW54411	chr8	P	251	7836.47	2539.91	1511	6490	7738	9138.5	22585	2648.5	13.5458	0
3551	82	FAW54411	chr8	Q	343	4179.3	1788.7	434	2936.5	3984	5234	11082	2297.5	0.291545	0.291545
3551	82	FAW54411	chr9	P	1769	6165.87	1701.15	1737	5041	6071	7136	24597	2095	1.80893	0
3551	82	FAW54411	chr9	Q	189	5378.1	1449.01	467	4835	5525	6257	11591	1422	1.0582	0.529101
3551	82	FAW54411	chr10	P	54	9611.98	2400.26	2809	8961.5	9923	10577.2	16242	1615.75	48.1481	0
3551	82	FAW54411	chr10	Q	436	8041.82	2320.99	309	7052	8036	9274.75	16466	2222.75	15.8257	0.917431
3551	82	FAW54411	chr11	P	168	6368.3	1521.81	3475	5413.5	6445	7220	17225	1806.5	1.19048	0
3551	82	FAW54411	chr11	Q	222	6719.33	2898.58	163	4876	6422	8028	18293	3152	12.6126	1.8018
3551	82	FAW54411	chr12	P	407	5944.12	1783.67	464	4787.5	6169	6977	16776	2189.5	1.2285	0.2457
3551	82	FAW54411	chr12	Q	250	7601.61	1919.21	2077	6721	7498.5	8592.75	20469	1871.75	8	0
3551	82	FAW54411	chr13	P	370	7182.39	2586.67	426	5527.75	7061	8457.5	18564	2929.75	11.8919	0.540541
3551	82	FAW54411	chr13	Q	197	7118.14	2349.31	200	5711	7203	8677	12875	2966	10.1523	0.507614
3551	82	FAW54411	chr14	P	618	8580.63	3555.32	146	6250.75	8254.5	10834	28821	4583.25	32.8479	0.647249
3551	82	FAW54411	chr14	Q	454	7910.47	2665.28	930	5880.75	7713	10215.5	18650	4334.75	26.8722	0.220264
3551	82	FAW54411	chr15	P	10	10013.8	3768.86	4366	8039.25	10025	11050	18626	3010.75	50	0
3551	82	FAW54411	chr15	Q	238	5824.24	2308.32	1140	3890	5870.5	7190.5	17119	3300.5	3.78151	0
3551	82	FAW54411	chr16	P	1571	6336.38	1719.34	768	5073.5	6091	7336.5	16418	2263	2.6098	0.0636537
3551	82	FAW54411	chr16	Q	103	3573.61	1713.9	370	2695.5	3564	4016	11265	1320.5	0.970874	1.94175
3551	82	FAW54411	chr17	P	431	7474.16	4532.09	460	4657.5	6304	8142.5	22494	3485	20.6497	0.928074
3551	82	FAW54411	chr17	Q	245	9349.01	2519.78	3590	8049	9158	10165	25660	2116	32.2449	0
3551	82	FAW54411	chr18	P	537	6969.71	2062.85	502	5894	6898	7930	25843	2036	5.02793	0.18622
3551	82	FAW54411	chr18	Q	326	11720.3	3370.14	1824	9914	11965.5	13679.8	32488	3765.75	74.5399	0
3551	82	FAW54411	chr19	P	94	8238.04	3986.78	1093	6184.75	8007.5	9742	20213	3557.25	23.4043	0
3551	82	FAW54411	chr19	Q	335	3884.54	2471.66	362	2578	3267	3922.5	24553	1344.5	2.38806	1.19403
3551	82	FAW54411	chr20	P	195	5121.85	1723.48	768	3810	5108	6227	10899	2417	0.512821	0.512821
3551	82	FAW54411	chr20	Q	341	6431.38	1533.38	2143	5328	6436	7500	15007	2172	0.879765	0
3551	82	FAW54411	chr21	P	18	6980.44	6258.03	1078	2592.75	3473	11375.2	20316	8782.5	33.3333	0
3551	82	FAW54411	chr21	Q	242	6045.55	2230.89	1207	4698.25	5846	7116	27202	2417.75	2.47934	0
3551	82	FAW54411	chr22	P	233	5268.41	2983.76	177	2948	5193	6293	16338	3345	7.29614	5.5794
3551	82	FAW54411	chr22	Q	301	6061.98	1295.3	751	5117	6212	6853	10163	1736	0.332226	0.332226
27	86	FAW51887	chr1	P	1070	5127.94	1772.05	366	3945.5	5102	6227	16711	2281.5	0.747664	0.560748
27	86	FAW51887	chr1	Q	1192	4863.92	1664.08	267	3759.25	4784.5	5864	13817	2104.75	0.503356	1.0906
27	86	FAW51887	chr2	P	662	7305.63	1610.21	342	6687	7455.5	8208.25	11550	1521.25	3.02115	0.453172
27	86	FAW51887	chr2	Q	547	6145.64	4039.76	94	3457.5	4997	7912.5	25122	4455	17.1846	4.38757
27	86	FAW51887	chr3	P	522	5673.38	1925.86	69	4102.25	6044.5	6927.75	15211	2825.5	1.341	0.957854
27	86	FAW51887	chr3	Q	392	3362.4	2172.51	70	1340	3315.5	4880	10407	3540	0.255102	12.2449
27	86	FAW51887	chr4	P	266	3604.93	1336.85	595	2673.25	3526	4463	7448	1789.75	0	1.8797
27	86	FAW51887	chr4	Q	672	5327.28	1483.05	289	4535.25	5251.5	6045	16100	1509.75	0.595238	0.595238
27	86	FAW51887	chr5	P	60	4978.37	2225.64	1188	2823.25	5685.5	6422.75	10194	3599.5	1.66667	0
27	86	FAW51887	chr5	Q	1903	5087.98	1792.68	210	3778	5173	6277	13297	2499	0.525486	0.315292
27	86	FAW51887	chr6	P	1134	3735.78	1106.64	451	3032.25	3674	4416	8672	1383.75	0	0.705467
27	86	FAW51887	chr6	Q	1645	5894.87	1400.5	161	5016	5825	6672	12328	1656	0.729483	0.243161
27	86	FAW51887	chr7	P	149	4632.32	1816.81	1036	3766	4603	5564	13469	1798	1.34228	0
27	86	FAW51887	chr7	Q	94	5821.77	3000.73	83	3831.5	5397.5	6959	14842	3127.5	11.7021	3.19149
27	86	FAW51887	chr8	P	1761	4794.85	1754.25	407	3830	4765	5759	23206	1929	0.681431	0.511073
27	86	FAW51887	chr8	Q	470	4866.28	1046.69	52	4265.75	5018.5	5639.5	6884	1373.75	0	0.212766
27	86	FAW51887	chr9	P	2181	4375.35	1478.95	671	3272	4370	5302	15278	2030	0.137552	0.229253
27	86	FAW51887	chr9	Q	70	3866.07	1611.97	939	2676	4090	4843	9897	2167	0	1.42857
27	86	FAW51887	chr10	P	764	5904.26	1456.01	444	5070.5	5841.5	6644.25	14793	1573.75	1.43979	0.13089
27	86	FAW51887	chr10	Q	884	5090.62	2055.76	787	3579.5	4922	6660.75	12916	3081.25	0.226244	0.565611
27	86	FAW51887	chr11	P	457	4030.05	1201.51	1228	3085	3955	4730	10393	1645	0.218818	0
27	86	FAW51887	chr11	Q	480	5948.64	1628.27	177	4727.75	6328	7074.25	9871	2346.5	0	0.833333
27	86	FAW51887	chr12	P	894	3855.17	1400.62	56	2894.75	3850.5	4630.75	9323	1736	0	1.78971
27	86	FAW51887	chr12	Q	1094	7085.57	1703.09	652	6079	6963.5	8116.75	15700	2037.75	5.21024	0.0914077
27	86	FAW51887	chr13	P	530	4429.42	1843.75	499	3395.25	4430.5	5322	14495	1926.75	1.32075	3.39623
27	86	FAW51887	chr13	Q	620	6866.35	2318.26	270	5090.75	6772.5	8353	23279	3262.25	8.22581	0.16129
27	86	FAW51887	chr14	P	1413	6752.73	3139.97	113	4419	6507	8821	18823	4402	14.3666	1.06157
27	86	FAW51887	chr14	Q	953	3729.66	1197.76	548	2866	3659	4446	12187	1580	0.104932	0.209864
27	86	FAW51887	chr15	P	614	3570.33	1460.89	338	2497.5	3338	4474	11889	1976.5	0.162866	0.977199
27	86	FAW51887	chr15	Q	752	3347.18	1261.61	735	2594.5	3140	3742.25	9693	1147.75	0	0.132979
27	86	FAW51887	chr16	P	3346	5725.85	1568.84	55	4575	5649.5	6714	15112	2139	0.83682	0.0298864
27	86	FAW51887	chr16	Q	444	2952.91	1702.95	908	2001	2470	3498.5	14982	1497.5	1.35135	0.225225
27	86	FAW51887	chr17	P	428	3626.46	1561.77	386	2587.75	3197	4783	10399	2195.25	0.233645	1.40187
27	86	FAW51887	chr17	Q	276	5326.36	2389.96	1126	4283.5	5015.5	5905	13675	1621.5	6.52174	0
27	86	FAW51887	chr18	P	633	4572.72	1954.02	522	3026	4324	6004	11116	2978	0.631912	0.315956
27	86	FAW51887	chr18	Q	738	10354.6	2396.75	1993	8887.25	10538.5	11911.8	18003	3024.5	60.2981	0
27	86	FAW51887	chr19	P	154	2469.79	2434.1	81	1437.25	1693	2064.75	15717	627.5	3.24675	6.49351
27	86	FAW51887	chr19	Q	842	3136.82	1555.48	99	1868	3232.5	3997.5	9354	2129.5	0	7.24466
27	86	FAW51887	chr20	P	50	3623.46	1507.51	237	2339	4033	4576	7892	2237	0	6
27	86	FAW51887	chr20	Q	18	5634.89	1900.52	466	4962.5	5333.5	6778.75	8380	1816.25	0	5.55556
27	86	FAW51887	chr21	P	95	2020.77	868.848	553	1488.5	1923	2393	5125	904.5	0	9.47368
27	86	FAW51887	chr21	Q	670	6532.66	1708.6	277	5410.25	6506.5	7689.25	14964	2279	1.34328	0.597015
27	86	FAW51887	chr22	P	483	6488.92	3154.04	404	4193.5	6143	8192.5	16416	3999	13.4576	2.48447
27	86	FAW51887	chr22	Q	821	3530.57	1317.44	71	2526	3412	4374	8975	1848	0	0.365408
40	94	FAW51781	chr1	P	90	9129.38	2671.85	3093	7414.25	9353.5	10957.5	14622	3543.25	41.1111	0
40	94	FAW51781	chr1	Q	301	4595.79	2484.21	99	3329	4575	5564	17558	2235	4.65116	8.30565
40	94	FAW51781	chr2	P	251	5671.36	3107.7	348	3192	5178	7671	16315	4479	9.56175	0.796813
40	94	FAW51781	chr2	Q	441	5139.22	1822.63	685	3997	4919	6327	12160	2330	1.13379	0.226757
40	94	FAW51781	chr3	P	149	8804.57	2568.39	57	7634	9042	10411	13519	2777	34.2282	0.671141
40	94	FAW51781	chr3	Q	146	5216.16	1969.69	458	3937.75	5386	6430.5	15241	2492.75	1.36986	1.36986
40	94	FAW51781	chr4	P	130	5754.99	1207.14	2347	5094.75	5938.5	6595.75	9172	1501	0	0
40	94	FAW51781	chr4	Q	249	7594.94	2561.71	76	6091	7402	8876	17368	2785	16.4659	0.401606
40	94	FAW51781	chr5	P	4	6229.25	3775.16	1182	4976.25	6735.5	7988.5	10264	3012.25	25	0
40	94	FAW51781	chr5	Q	580	6248.09	1971.28	343	5142.75	6424.5	7458.5	12822	2315.75	2.24138	0.517241
40	94	FAW51781	chr6	P	388	4070.57	1576.84	514	2978	3946.5	5137.25	8973	2159.25	0	1.28866
40	94	FAW51781	chr6	Q	393	6077.78	2342.41	610	4749	5701	7526	13859	2777	7.12468	0.254453
40	94	FAW51781	chr7	P	458	3496.96	1403.75	379	2588.75	3460.5	4219.5	13460	1630.75	0.436681	1.31004
40	94	FAW51781	chr7	Q	61	4337.62	2558.92	553	2441	3409	5433	12478	2992	3.27869	1.63934
40	94	FAW51781	chr8	P	536	4934.5	2356.43	269	2982.75	4687	6666.5	15531	3683.75	1.30597	1.30597
40	94	FAW51781	chr8	Q	249	3350.24	1518.97	316	2230	3355	4234	10536	2004	0.401606	3.61446
40	94	FAW51781	chr9	P	666	5087.44	2329.12	288	3602.5	4450	6192.5	22300	2590	4.05405	0.600601
40	94	FAW51781	chr9	Q	143	4290.23	1291.88	844	3470.5	4475	5004	6936	1533.5	0	1.3986
40	94	FAW51781	chr10	P	79	8003.25	2316.7	2046	6553.5	7896	9089	15760	2535.5	12.6582	0
40	94	FAW51781	chr10	Q	298	6296.22	2853.81	343	4346.25	6830.5	8213.75	18956	3867.5	6.04027	3.69128
40	94	FAW51781	chr11	P	168	3724.95	1837.48	786	2627.25	3644.5	4367.5	15984	1740.25	1.78571	0.595238
40	94	FAW51781	chr11	Q	227	5281.61	2127.12	1316	3744	5305	6923	14913	3179	0.881057	0
40	94	FAW51781	chr12	P	304	3809.16	1624.88	52	2686.75	3760	4672.5	8491	1985.75	0	2.96053
40	94	FAW51781	chr12	Q	144	9769.41	2998.9	1755	8240.25	10609.5	11728.8	17644	3488.5	56.9444	0
40	94	FAW51781	chr13	P	184	4311.04	3449.64	87	1453.25	3306	6115	16649	4661.75	7.06522	14.1304
40	94	FAW51781	chr13	Q	203	7830.45	3319.39	1282	5270	8360	10290	15584	5020	30.5419	0
40	94	FAW51781	chr14	P	818	6177.33	3773.18	126	3350	5574.5	8131	25189	4781	14.5477	1.83374
40	94	FAW51781	chr14	Q	181	6266.16	2435.85	905	4783	5775	7203	16502	2420	5.52486	0.552486
40	94	FAW51781	chr15	P	252	6712.31	2982.68	919	4455	6205.5	8561	16428	4106	16.6667	0.396825
40	94	FAW51781	chr15	Q	69	5029.25	2557.37	1446	2771	4233	6758	12421	3987	4.34783	0
40	94	FAW51781	chr16	P	590	5956.86	1725.09	52	4989.5	5775	6814.5	22545	1825	1.35593	0.508475
40	94	FAW51781	chr16	Q	190	3087.4	1080.09	575	2427.5	3287.5	3675.5	11996	1248	0.526316	1.05263
40	94	FAW51781	chr17	P	289	4834.26	2123.28	658	3187	4760	6278	12506	3091	1.7301	1.38408
40	94	FAW51781	chr17	Q	34	8074.09	2866.12	2531	5145.75	8906.5	9762.75	15291	4617	23.5294	0
40	94	FAW51781	chr18	P	396	5762.56	2002.72	70	4290.25	5672.5	7256.75	12654	2966.5	1.76768	0.505051
40	94	FAW51781	chr18	Q	221	10064.8	2671.14	619	8588	10481	11966	16657	3378	56.5611	0.452489
40	94	FAW51781	chr19	P	97	2535.55	2509.22	51	1417	1880	2526	17794	1109	2.06186	13.4021
40	94	FAW51781	chr19	Q	270	2760.93	1496.82	474	1816.5	2444	3191	9006	1374.5	0	3.7037
40	94	FAW51781	chr20	P	201	4480.71	1958.66	951	3089	4333	5388	10585	2299	1.49254	0.497512
40	94	FAW51781	chr20	Q	394	6154.51	2563.83	219	4142.5	6375.5	8117.5	12398	3975	4.82234	0.761421
40	94	FAW51781	chr21	P	20	4855.55	2852.69	486	1804	5967	7175	8443	5371	0	10
40	94	FAW51781	chr21	Q	499	5288.21	2933.08	62	2820	4575	7232.5	16784	4412.5	7.61523	0.801603
40	94	FAW51781	chr22	P	18	4828.44	2590.11	814	2570.75	5242.5	7036.75	9251	4466	0	11.1111
40	94	FAW51781	chr22	Q	111	4707.54	1829.96	1350	3473.5	4439	5491	10479	2017.5	2.7027	0
