# Supplementary material for: High resolution long-read telomere sequencing reveals dynamic mechanisms in aging and cancer
Source: Nat Commun. 2024 Jun 18;15:5149. doi: 10.1038/s41467-024-48917-7 (PMC11189484; doi:10.1038/s41467-024-48917-7)
Supplement: Supplementary file 8 — Supplementary Data 5 [file 41467_2024_48917_MOESM8_ESM.xlsx]

## Sheet: Supplementary Table 9_Telo-seq
Cell_line	Donor_age	Flow_cell	Chromosome	Arm	Reads	Mean	SD	Min	Q25	Median	Q75	Max	IQR	%telomeres>10kb	%telomeres<1kb
iPSCORE_7_5	25	FAT57861	chr1	P	32	10898.8	3827.93	560	9374.5	10801.5	13227.8	17503	3853.25	59.375	3.125
iPSCORE_7_5	25	FAT57861	chr1	Q	72	9256.5	3300.64	150	8556	9793.5	11083.2	15711	2527.25	44.4444	4.16667
iPSCORE_7_5	25	FAT57861	chr2	P	40	9685	3830.46	1620	8409	9827.5	11222.5	21399	2813.5	45	0
iPSCORE_7_5	25	FAT57861	chr2	Q	52	9543.21	3324.09	304	8693.25	10293	11485.5	15009	2792.25	55.7692	3.84615
iPSCORE_7_5	25	FAT57861	chr3	P	27	9911.7	2293.17	4205	9064	10281	11732	12874	2668	55.5556	0
iPSCORE_7_5	25	FAT57861	chr3	Q	38	9486.58	4186.48	459	7287.75	9868	11545	22956	4257.25	47.3684	5.26316
iPSCORE_7_5	25	FAT57861	chr4	P	13	5627.23	3418.28	913	2878	5876	8122	12337	5244	7.69231	7.69231
iPSCORE_7_5	25	FAT57861	chr4	Q	49	10493.2	3181.58	3290	8822	10582	12700	17231	3878	61.2245	0
iPSCORE_7_5	25	FAT57861	chr5	P	3	6855	5334.96	785	4882.5	8980	9890	10800	5007.5	33.3333	33.3333
iPSCORE_7_5	25	FAT57861	chr5	Q	77	9751.1	2606.33	970	8244	9613	11782	15293	3538	45.4545	1.2987
iPSCORE_7_5	25	FAT57861	chr6	P	7	6416.71	3654.75	143	4667	6748	8730	11232	4063	14.2857	14.2857
iPSCORE_7_5	25	FAT57861	chr6	Q	52	9570.94	2982.6	68	7689.25	10236	11789.5	14525	4100.25	50	1.92308
iPSCORE_7_5	25	FAT57861	chr7	P	4	7950.25	4796.66	3148	4225.75	7909	11633.5	12835	7407.75	50	0
iPSCORE_7_5	25	FAT57861	chr7	Q	4	2903.75	4090.21	245	329	1233	3807.75	8904	3478.75	0	50
iPSCORE_7_5	25	FAT57861	chr8	P	29	8963.24	4195.94	145	5110	10066	12051	16028	6941	51.7241	6.89655
iPSCORE_7_5	25	FAT57861	chr8	Q	15	4486.13	2968.11	917	1630.5	4717	5892	10091	4261.5	6.66667	6.66667
iPSCORE_7_5	25	FAT57861	chr9	P	150	9080.65	3112.52	60	7272.25	9254.5	11386.2	15722	4114	40	1.33333
iPSCORE_7_5	25	FAT57861	chr9	Q	4	6046.25	3653.16	2657	3523.25	5351	7874	10826	4350.75	25	0
iPSCORE_7_5	25	FAT57861	chr10	P	18	9442.39	2781.21	2535	8120.25	9587	11620.5	13168	3500.25	44.4444	0
iPSCORE_7_5	25	FAT57861	chr10	Q	30	7675.8	3349.66	184	5313	8116.5	9910.25	13644	4597.25	23.3333	3.33333
iPSCORE_7_5	25	FAT57861	chr11	P	11	7427.73	3020.95	3339	4736	7508	9633.5	11534	4897.5	27.2727	0
iPSCORE_7_5	25	FAT57861	chr11	Q	31	9362.97	2410.79	2335	8136	9405	10646	13425	2510	38.7097	0
iPSCORE_7_5	25	FAT57861	chr12	P	32	10191.1	3071.02	540	8342.5	10853.5	12256.5	14849	3914	56.25	3.125
iPSCORE_7_5	25	FAT57861	chr12	Q	43	10693.6	2556.94	2055	9118.5	10854	12451.5	15017	3333	69.7674	0
iPSCORE_7_5	25	FAT57861	chr13	P	34	9107.47	4090.21	942	7192.75	8938	11353.2	21861	4160.5	44.1176	2.94118
iPSCORE_7_5	25	FAT57861	chr13	Q	34	9129.53	3180.45	2560	7216.25	9684.5	11132.8	16929	3916.5	41.1765	0
iPSCORE_7_5	25	FAT57861	chr14	P	64	9801.92	3994.3	571	7941.75	10338	12508.2	16411	4566.5	53.125	4.6875
iPSCORE_7_5	25	FAT57861	chr14	Q	36	10863.3	2163.24	6003	9657.25	11243	12284.2	15297	2627	66.6667	0
iPSCORE_7_5	25	FAT57861	chr15	P	2	10847	582.656	10435	10641	10847	11053	11259	412	100	0
iPSCORE_7_5	25	FAT57861	chr15	Q	53	8548.06	4118.2	1230	6169	9012	11303	18475	5134	41.5094	0
iPSCORE_7_5	25	FAT57861	chr16	P	155	9964.7	2798.34	2411	7997	10058	12236.5	16450	4239.5	51.6129	0
iPSCORE_7_5	25	FAT57861	chr16	Q	9	10417	4263.49	3252	10131	12584	13545	14228	3414	77.7778	0
iPSCORE_7_5	25	FAT57861	chr17	P	32	8769.25	3906.11	70	7443	9601	11021.2	15415	3578.25	43.75	3.125
iPSCORE_7_5	25	FAT57861	chr17	Q	30	11284.6	2230.53	6489	10009	10790.5	12673.8	16669	2664.75	73.3333	0
iPSCORE_7_5	25	FAT57861	chr18	P	56	10805.9	2235.98	6320	9178.5	10647	12315.2	16625	3136.75	66.0714	0
iPSCORE_7_5	25	FAT57861	chr18	Q	34	12916	4107.48	2753	10987.5	12816.5	15825	19634	4837.5	82.3529	0
iPSCORE_7_5	25	FAT57861	chr19	P	56	10914.7	2921.39	2208	8891.75	10375.5	12458	18395	3566.25	58.9286	0
iPSCORE_7_5	25	FAT57861	chr19	Q	25	9375.16	3586.06	1602	8341	9751	11211	15307	2870	44	0
iPSCORE_7_5	25	FAT57861	chr20	P	15	8607	3609.82	3166	5601	8139	11002	14537	5401	40	0
iPSCORE_7_5	25	FAT57861	chr20	Q	1	8818		8818	8818	8818	8818	8818	0	0	0
iPSCORE_7_5	25	FAT57861	chr21	P	13	9741.85	4753.17	997	7456	10101	12857	17442	5401	61.5385	7.69231
iPSCORE_7_5	25	FAT57861	chr21	Q	48	10005.8	3220.63	529	8166.75	10588	12168.2	16663	4001.5	54.1667	2.08333
iPSCORE_7_5	25	FAT57861	chr22	P	37	7812.14	4235.23	234	5458	7601	11088	18517	5630	32.4324	5.40541
iPSCORE_7_5	25	FAT57861	chr22	Q	21	8427.52	2751.15	4575	6804	8677	9454	15241	2650	19.0476	0
3449	73	FAW77335	chr1	P	35	10179.4	3748.11	578	7863.5	11132	12642	16778	4778.5	57.1429	2.85714
3449	73	FAW77335	chr1	Q	89	9471.7	3229.27	590	8110	9348	11388	17787	3278	44.9438	1.1236
3449	73	FAW77335	chr2	P	52	9268.58	2984.66	2926	7073.5	9412	11323	16796	4249.5	42.3077	0
3449	73	FAW77335	chr2	Q	30	8497.07	2688.52	1290	7066.75	8322.5	9718.75	15911	2652	23.3333	0
3449	73	FAW77335	chr3	P	31	8480.45	3125.88	1164	6803.5	7738	10551.5	14104	3748	29.0323	0
3449	73	FAW77335	chr3	Q	57	10564	3761.2	823	8496	10326	12507	23117	4011	52.6316	1.75439
3449	73	FAW77335	chr4	P	3	2692.33	2892.44	988	1022.5	1057	3544.5	6032	2522	0	33.3333
3449	73	FAW77335	chr4	Q	82	10447.6	3479.57	1230	8158.75	10304.5	12525	18570	4366.25	57.3171	0
3449	73	FAW77335	chr5	P	1	10153		10153	10153	10153	10153	10153	0	100	0
3449	73	FAW77335	chr5	Q	54	10128.9	2963.49	905	9397.5	10451.5	11889.2	15615	2491.75	61.1111	1.85185
3449	73	FAW77335	chr6	P	7	7054.14	1319.42	5646	6124	6891	7551.5	9491	1427.5	0	0
3449	73	FAW77335	chr6	Q	75	10466.4	3293.75	1137	8439.5	10849	12590	21873	4150.5	61.3333	0
3449	73	FAW77335	chr7	P	23	9204.87	3270.81	2616	6367	10033	11087.5	15096	4720.5	52.1739	0
3449	73	FAW77335	chr7	Q	10	11248.3	2998.31	5529	11179.2	11581	13116.2	14951	1937	80	0
3449	73	FAW77335	chr8	P	19	8866.11	5185.65	169	5100	9030	12771	17519	7671	31.5789	10.5263
3449	73	FAW77335	chr8	Q	8	6078.88	3670.79	609	2818.5	7678.5	8224	10271	5405.5	12.5	12.5
3449	73	FAW77335	chr9	P	137	9901.09	2809.2	1952	8173	9843	11730	18003	3557	45.2555	0
3449	73	FAW77335	chr9	Q	23	6986.52	3989.31	1213	5089	5672	6884	16144	1795	21.7391	0
3449	73	FAW77335	chr10	P	51	11159.2	2985.05	4882	9279.5	10541	12895.5	18143	3616	66.6667	0
3449	73	FAW77335	chr10	Q	43	11654.4	3636.36	309	9755.5	12428	13650.5	17839	3895	69.7674	2.32558
3449	73	FAW77335	chr11	P	13	6370.23	2568.98	2294	5433	6010	7184	11309	1751	15.3846	0
3449	73	FAW77335	chr11	Q	26	6479.46	3488.93	499	4697.25	6257.5	8358.5	13462	3661.25	23.0769	3.84615
3449	73	FAW77335	chr12	P	59	8851.46	3024.46	1585	7067	9035	10703.5	15448	3636.5	38.9831	0
3449	73	FAW77335	chr12	Q	26	8289.77	2793.93	1920	6490.75	8579	9945.5	13250	3454.75	26.9231	0
3449	73	FAW77335	chr13	P	81	9440.25	3104.87	2354	7418	8981	11813	17937	4395	39.5062	0
3449	73	FAW77335	chr13	Q	28	8125.57	4272.39	2042	4696.5	7947.5	10461	17823	5764.5	35.7143	0
3449	73	FAW77335	chr14	P	105	10158.1	3657.14	1058	7955	10499	12390	17833	4435	53.3333	0
3449	73	FAW77335	chr14	Q	43	8438.14	2552.02	3861	6620	8577	10034	17281	3414	25.5814	0
3449	73	FAW77335	chr15	P	4	10706.8	2062.07	8190	9653.25	10783.5	11837	13070	2183.75	75	0
3449	73	FAW77335	chr15	Q	22	10060.7	3912.42	1084	7808.25	9326.5	12989.2	18417	5181	40.9091	0
3449	73	FAW77335	chr16	P	150	10506.8	3084.63	1420	8686.75	10822	12616.5	16977	3929.75	59.3333	0
3449	73	FAW77335	chr16	Q	10	10088.9	7518	2359	3889.25	9500.5	12783.8	26875	8894.5	40	0
3449	73	FAW77335	chr17	P	34	11148.9	2514.27	4643	9596.75	11234.5	12383.8	17165	2787	64.7059	0
3449	73	FAW77335	chr17	Q	60	10432.9	2039.33	5366	9476	10496.5	11415.8	14637	1939.75	66.6667	0
3449	73	FAW77335	chr18	P	54	9848.5	2934.8	621	7912.5	9646	11746.2	16429	3833.75	44.4444	1.85185
3449	73	FAW77335	chr18	Q	66	13486.1	2896.51	6626	11261.2	13628.5	15572.8	18946	4311.5	90.9091	0
3449	73	FAW77335	chr19	P	59	11213.8	2052.8	6882	9782.5	11252	12309	18824	2526.5	69.4915	0
3449	73	FAW77335	chr19	Q	9	9076.44	3246.81	1874	8435	10320	10602	12416	2167	55.5556	0
3449	73	FAW77335	chr20	P	1	11333		11333	11333	11333	11333	11333	0	100	0
3449	73	FAW77335	chr20	Q	1	13691		13691	13691	13691	13691	13691	0	100	0
3449	73	FAW77335	chr21	P	2	18142	8544.68	12100	15121	18142	21163	24184	6042	100	0
3449	73	FAW77335	chr21	Q	36	8781.94	4029.08	718	6067.75	9603.5	12212.2	15897	6144.5	50	2.77778
3449	73	FAW77335	chr22	P	12	7993.75	2407.3	3929	6606.5	8244.5	10283.2	10778	3676.75	33.3333	0
3449	73	FAW77335	chr22	Q	7	6180.29	2901.87	1974	4110.5	7228	7864	10111	3753.5	14.2857	0
3342	78	FAW81441	chr1	P	46	10998.9	3968.88	1255	9201.5	11561.5	13034.8	20441	3833.25	65.2174	0
3342	78	FAW81441	chr1	Q	57	11586.8	2818.29	3390	9544	11947	13716	17275	4172	73.6842	0
3342	78	FAW81441	chr2	P	37	10001	2641.95	2563	8259	10498	11868	14770	3609	62.1622	0
3342	78	FAW81441	chr2	Q	90	10135.3	3129.19	495	8265.5	10229.5	12199.2	16790	3933.75	52.2222	1.11111
3342	78	FAW81441	chr3	P	32	10650.9	2217.2	7037	9055.75	10412	12258	14977	3202.25	53.125	0
3342	78	FAW81441	chr3	Q	36	10023.1	3318.54	917	8116.25	10522.5	12425.5	16758	4309.25	55.5556	2.77778
3342	78	FAW81441	chr4	P	3	11541.7	2283.52	9681	10267.5	10854	12472	14090	2204.5	66.6667	0
3342	78	FAW81441	chr4	Q	87	11233.1	3304.64	922	9724.5	11237	13271	30382	3546.5	71.2644	1.14943
3342	78	FAW81441	chr5	P	2	13477	1496.24	12419	12948	13477	14006	14535	1058	100	0
3342	78	FAW81441	chr5	Q	67	10431.6	3045.25	4166	8410.5	10428	12384.5	17129	3974	55.2239	0
3342	78	FAW81441	chr6	P	13	7241.31	5153.21	1927	4271	5339	8936	21161	4665	23.0769	0
3342	78	FAW81441	chr6	Q	31	9290	3860.15	544	7582	10403	12008.5	15475	4426.5	54.8387	3.22581
3342	78	FAW81441	chr7	P	28	9688.86	3466.61	569	8204.25	10243	11878.8	14998	3674.5	57.1429	3.57143
3342	78	FAW81441	chr7	Q	7	7075.14	4699.88	309	3851	8494	10311.5	12398	6460.5	42.8571	14.2857
3342	78	FAW81441	chr8	P	38	8716.39	2261.9	3691	7097.25	8933.5	10085.8	13851	2988.5	31.5789	0
3342	78	FAW81441	chr8	Q	6	5805.83	3052.93	2744	3317	5262	7855.75	10178	4538.75	16.6667	0
3342	78	FAW81441	chr9	P	102	9677.9	3047.86	1170	8187.75	10015	11355.8	23313	3168	50	0
3342	78	FAW81441	chr9	Q	13	5858.38	2656.16	1885	4224	6196	7256	12109	3032	7.69231	0
3342	78	FAW81441	chr10	P	13	9557.92	1891.12	7189	7566	10148	10747	12700	3181	53.8462	0
3342	78	FAW81441	chr10	Q	14	10151.6	4306.93	4281	6023.25	10771.5	13014.8	19334	6991.5	50	0
3342	78	FAW81441	chr11	P	10	11401.6	2564.66	7599	10043	10851	13236.2	16052	3193.25	80	0
3342	78	FAW81441	chr11	Q	26	8115.65	2564.99	1590	7096.25	7938.5	9635.5	12718	2539.25	19.2308	0
3342	78	FAW81441	chr12	P	57	9767.3	2767.02	1378	8275	9718	11641	16093	3366	47.3684	0
3342	78	FAW81441	chr12	Q	29	10121.9	3232.98	3792	7383	10672	12523	15835	5140	58.6207	0
3342	78	FAW81441	chr13	P	5	12485.2	2170.86	9081	12340	12395	13753	14857	1413	80	0
3342	78	FAW81441	chr13	Q	39	9747.44	3536.15	457	7103.5	10310	11923.5	17104	4820	56.4103	2.5641
3342	78	FAW81441	chr14	P	61	11846.6	2696.41	2246	10583	12327	13323	19316	2740	78.6885	0
3342	78	FAW81441	chr14	Q	65	10823	2636.2	3695	9586	11146	12469	18395	2883	67.6923	0
3342	78	FAW81441	chr15	P	3	12559.3	6148.36	5983	9757	13531	15847.5	18164	6090.5	66.6667	0
3342	78	FAW81441	chr15	Q	47	10674.8	2932.54	1147	9064	10504	12470.5	17761	3406.5	59.5745	0
3342	78	FAW81441	chr16	P	82	9697.54	2928.02	612	7976	9583	11411.5	18173	3435.5	47.561	1.21951
3342	78	FAW81441	chr16	Q	8	11234.2	3124.9	4002	10847.8	12371	13191.8	13346	2344	87.5	0
3342	78	FAW81441	chr17	P	53	10182.5	2809.92	319	9185	10001	12188	15560	3003	50.9434	1.88679
3342	78	FAW81441	chr17	Q	80	11518.2	2689.51	4628	9463	11656	13055	18341	3592	71.25	0
3342	78	FAW81441	chr18	P	26	10597.2	3138.71	2950	8764.25	11787.5	12679.8	16093	3915.5	65.3846	0
3342	78	FAW81441	chr18	Q	58	14170.3	3158.92	6368	12264.5	14301	15779	24979	3514.5	91.3793	0
3342	78	FAW81441	chr19	P	26	11934.6	3008.64	6937	10257.2	11410	13530	17661	3272.75	76.9231	0
3342	78	FAW81441	chr19	Q	64	9743.58	3691.62	209	8672.5	10461	12158.8	18923	3486.25	59.375	3.125
3342	78	FAW81441	chr20	P	63	10398.5	3307.39	94	9077.5	10331	12764	16616	3686.5	57.1429	1.5873
3342	78	FAW81441	chr20	Q	2	6370	7287.44	1217	3793.5	6370	8946.5	11523	5153	50	0
3342	78	FAW81441	chr21	P	4	9457.25	5624.5	1257	8235	11386	12608.2	13800	4373.25	75	0
3342	78	FAW81441	chr21	Q	43	9657.79	3235.07	326	8542	10483	11899.5	13981	3357.5	55.814	2.32558
3342	78	FAW81441	chr22	P	38	8401.32	3697.98	100	6076.75	8266	11186.8	16381	5110	44.7368	5.26316
3342	78	FAW81441	chr22	Q	52	10578.8	1811.3	6449	9153	10816	11674.5	14342	2521.5	63.4615	0
3551	82	FAW62301	chr1	P	74	11569.7	3028.54	470	9982.5	11879.5	13192	18569	3209.5	74.3243	1.35135
3551	82	FAW62301	chr1	Q	124	9668.99	2670.22	633	7816.75	10127.5	11446.8	16645	3630	52.4194	0.806452
3551	82	FAW62301	chr2	P	97	10015.1	2115.69	3221	8557	9961	11397	14629	2840	48.4536	0
3551	82	FAW62301	chr2	Q	82	9930.68	3271.38	1029	8265	10445	12191.2	15820	3926.25	54.878	0
3551	82	FAW62301	chr3	P	47	11338.8	2407.37	6053	10032.5	11138	12421	17053	2388.5	74.4681	0
3551	82	FAW62301	chr3	Q	17	10648.6	1587.75	7970	9643	10840	11733	13212	2090	64.7059	0
3551	82	FAW62301	chr4	P	5	10763.4	5525.11	2034	9033	12539	14093	16118	5060	60	0
3551	82	FAW62301	chr4	Q	131	11177.2	2665.44	615	9457.5	11470	12838.5	16637	3381	68.7023	1.52672
3551	82	FAW62301	chr5	P	12	11947.1	2680.28	6575	10585.2	12311	13162.2	16787	2577	83.3333	0
3551	82	FAW62301	chr5	Q	170	9950.06	2655.81	846	8256.25	10273.5	11521.5	17695	3265.25	54.1176	0.588235
3551	82	FAW62301	chr6	P	8	5694	4740.23	262	1307	6607	7648.25	14379	6341.25	12.5	25
3551	82	FAW62301	chr6	Q	201	9586.09	2884.21	274	7786	9647	11627	17191	3841	43.7811	1.49254
3551	82	FAW62301	chr7	P	22	10119	2673.45	2663	8902.25	10495	11283	14798	2380.75	54.5455	0
3551	82	FAW62301	chr7	Q	15	9571.33	4087.28	1846	5967	10644	12986.5	14534	7019.5	60	0
3551	82	FAW62301	chr8	P	37	9849.32	2216.55	3378	8591	9725	11343	14944	2752	45.9459	0
3551	82	FAW62301	chr8	Q	21	6294.38	2475.17	1652	5098	5881	7972	11238	2874	9.52381	0
3551	82	FAW62301	chr9	P	253	9890.88	2433.33	3436	8319	9750	11382	21233	3063	45.4545	0
3551	82	FAW62301	chr9	Q	12	6220.83	2858.04	2497	4219.25	5696	7398.5	11921	3179.25	16.6667	0
3551	82	FAW62301	chr10	P	9	10724.9	3195.16	6010	8679	9989	13296	15191	4617	44.4444	0
3551	82	FAW62301	chr10	Q	85	11130.1	2604.4	3400	9874	11241	12519	17836	2645	71.7647	0
3551	82	FAW62301	chr11	P	21	9650.52	3128.07	6073	7475	9047	10268	20251	2793	28.5714	0
3551	82	FAW62301	chr11	Q	34	7845.82	3968.89	89	5623.25	8358	10056.5	18871	4433.25	29.4118	8.82353
3551	82	FAW62301	chr12	P	86	8510.55	2818.06	443	6855.5	8657	10716.2	13809	3860.75	37.2093	2.32558
3551	82	FAW62301	chr12	Q	49	9259.51	2239.4	709	8067	9305	10458	13965	2391	36.7347	2.04082
3551	82	FAW62301	chr13	P	39	10637.3	3073.95	1020	8752.5	11175	12445.5	17679	3693	61.5385	0
3551	82	FAW62301	chr13	Q	34	9065.21	2387.35	3694	7725.5	8578	10374.8	13755	2649.25	32.3529	0
3551	82	FAW62301	chr14	P	114	10387.5	3385.23	588	8378	10888	12838	18107	4460	59.6491	1.75439
3551	82	FAW62301	chr14	Q	66	10165.6	2177.78	5009	8833.25	9901	11526.8	17991	2693.5	48.4848	0
3551	82	FAW62301	chr15	P	6	12373.2	1469.51	10476	11356	12318	13686.5	13949	2330.5	100	0
3551	82	FAW62301	chr15	Q	34	10642.1	1862.59	6522	9337.75	10724	12070.5	14240	2732.75	67.6471	0
3551	82	FAW62301	chr16	P	302	9986.88	2439.18	1133	8200.5	9803	11545.5	18845	3345	45.0331	0
3551	82	FAW62301	chr16	Q	13	10330.8	4561.89	1878	9160	11642	13392	15022	4232	69.2308	0
3551	82	FAW62301	chr17	P	86	9908.08	2484.5	565	8516	10292.5	11433	16063	2917	52.3256	1.16279
3551	82	FAW62301	chr17	Q	71	11683.8	2303.07	6248	9879	11784	13118.5	16841	3239.5	71.831	0
3551	82	FAW62301	chr18	P	70	10469.8	2643.64	1911	8603.5	10783.5	12202.5	15630	3599	61.4286	0
3551	82	FAW62301	chr18	Q	62	13546.2	2856.05	5887	11661	13630.5	15732.8	20394	4071.75	87.0968	0
3551	82	FAW62301	chr19	P	68	11070.8	2263.04	3384	10023	10779.5	12340.5	16107	2317.5	77.9412	0
3551	82	FAW62301	chr19	Q	16	9550.62	6770.69	1497	7207	9321.5	11114	30800	3907	43.75	0
3551	82	FAW62301	chr20	P	28	7804.68	2357.94	2141	6442.75	7879	9476	11701	3033.25	21.4286	0
3551	82	FAW62301	chr20	Q	54	9135.22	2660.33	2479	8097.5	9135	10707.2	18261	2609.75	35.1852	0
3551	82	FAW62301	chr21	P	1	11387		11387	11387	11387	11387	11387	0	100	0
3551	82	FAW62301	chr21	Q	54	8256.78	1916.03	2532	6896	8307.5	9460.25	13191	2564.25	9.25926	0
3551	82	FAW62301	chr22	P	22	6841.45	3711.65	587	5010.25	6114.5	9397	13893	4386.75	22.7273	9.09091
3551	82	FAW62301	chr22	Q	32	8570.25	3000.69	3664	6264.75	8411.5	10545.5	15029	4280.75	34.375	0
27	86	FAW81293	chr1	P	114	8832.98	2423.38	1021	7433.25	8608	10486.8	15964	3053.5	30.7018	0
27	86	FAW81293	chr1	Q	142	8552.54	2294.44	2289	7155.25	8167.5	9563.25	15850	2408	19.0141	0
27	86	FAW81293	chr2	P	90	8830.73	2109.68	4752	7414	8624	9905.5	15925	2491.5	24.4444	0
27	86	FAW81293	chr2	Q	67	8085.97	2180.8	1465	6966.5	7773	8861.5	16269	1895	16.4179	0
27	86	FAW81293	chr3	P	50	8702.52	2742.92	2125	7073.5	8267	10429.5	16055	3356	28	0
27	86	FAW81293	chr3	Q	40	8180.07	1777.62	5313	6898.75	7949.5	8801.75	12259	1903	15	0
27	86	FAW81293	chr4	P	9	6248.78	1227.87	3315	6168	6583	6942	7368	774	0	0
27	86	FAW81293	chr4	Q	104	9999.65	2558.14	280	8806.5	10019	11041.2	16675	2234.75	50	1.92308
27	86	FAW81293	chr5	P	7	8994.43	2967.15	3602	7715.5	10220	10606.5	12495	2891	57.1429	0
27	86	FAW81293	chr5	Q	188	9006.94	2671.85	362	7190.25	8987	10896	17926	3705.75	36.1702	0.531915
27	86	FAW81293	chr6	P	50	6390.68	2183.89	284	5252.5	6314	6907.25	14209	1654.75	8	2
27	86	FAW81293	chr6	Q	150	9249.99	2733.21	1012	7311	9138.5	10874	21647	3563	36	0
27	86	FAW81293	chr7	P	29	7495.21	2163.06	3954	6507	6924	8104	14711	1597	10.3448	0
27	86	FAW81293	chr7	Q	5	6565.8	3970.37	386	6116	6212	9780	10335	3664	20	20
27	86	FAW81293	chr8	P	119	8312.76	2028.67	2186	6904.5	8124	9834	13264	2929.5	20.1681	0
27	86	FAW81293	chr8	Q	30	5404.43	1356.9	2123	4727.75	5630	6308.25	7722	1580.5	0	0
27	86	FAW81293	chr9	P	265	8304.3	2129.87	617	6851	7924	9508	16055	2657	17.7358	0.377358
27	86	FAW81293	chr9	Q	4	8891	4768.86	1872	8006.25	10698.5	11583.2	12295	3577	75	0
27	86	FAW81293	chr10	P	78	8075.37	2286.35	211	6706.75	8310	9474	14150	2767.25	16.6667	1.28205
27	86	FAW81293	chr10	Q	72	8779.88	1829.92	4526	7963.25	8591	9707.25	13636	1744	20.8333	0
27	86	FAW81293	chr11	P	19	7880.63	2127.2	3321	6648	8031	9255.5	11383	2607.5	10.5263	0
27	86	FAW81293	chr11	Q	53	8117.15	2361.77	604	7027	7889	8698	14167	1671	16.9811	1.88679
27	86	FAW81293	chr12	P	56	7709.3	2688.89	489	6311	7656	9276.5	13733	2965.5	16.0714	1.78571
27	86	FAW81293	chr12	Q	116	9578.28	2279.27	1839	8732.25	9781	10749.5	15657	2017.25	44.8276	0
27	86	FAW81293	chr13	P	58	6754.09	2363.16	2466	5348.5	6084.5	7446.5	13583	2098	10.3448	0
27	86	FAW81293	chr13	Q	65	7919.92	2009.63	2304	6688	7359	8974	13413	2286	15.3846	0
27	86	FAW81293	chr14	P	123	10284.5	2623.69	1350	8947.5	10216	11591	19390	2643.5	53.6585	0
27	86	FAW81293	chr14	Q	68	6898.43	1435.75	3337	6223.5	6860.5	7465	13301	1241.5	2.94118	0
27	86	FAW81293	chr15	P	82	6769.77	1621.29	1927	5908.75	6756	7503.25	13822	1594.5	2.43902	0
27	86	FAW81293	chr15	Q	20	8385.5	2829.28	2163	7013.75	8371.5	10687.8	12699	3674	35	0
27	86	FAW81293	chr16	P	376	9739.15	2335.67	66	8277	9810.5	11149.8	16674	2872.75	44.9468	0.531915
27	86	FAW81293	chr16	Q	6	7009.17	6692.17	655	2158.5	4402	12394.2	16127	10235.8	33.3333	16.6667
27	86	FAW81293	chr17	P	48	8509.25	1792.14	6003	6888	8304	9815.75	13425	2927.75	25	0
27	86	FAW81293	chr17	Q	59	9097.85	2472.51	4871	7507.5	9069	10247.5	21717	2740	32.2034	0
27	86	FAW81293	chr18	P	55	8629.82	1954.16	3585	7342	8274	9650.5	12850	2308.5	21.8182	0
27	86	FAW81293	chr18	Q	87	11995.9	2571.31	4013	10461	11719	13441.5	21134	2980.5	87.3563	0
27	86	FAW81293	chr19	P	30	9954.1	2359.17	4908	8350.75	9950.5	11145.5	16680	2794.75	46.6667	0
27	86	FAW81293	chr19	Q	34	7068.18	2556.95	550	5921.25	7597.5	8174	12221	2252.75	11.7647	5.88235
27	86	FAW81293	chr20	P	2	2703	579.828	2293	2498	2703	2908	3113	410	0	0
27	86	FAW81293	chr20	Q	11	8076.64	1196.37	6206	7273.5	7859	8818	10253	1544.5	9.09091	0
27	86	FAW81293	chr21	P	3	11660.7	1518.66	10055	10954	11853	12463.5	13074	1509.5	100	0
27	86	FAW81293	chr21	Q	51	9529.57	3431.88	474	8182.5	9424	11422	17764	3239.5	47.0588	1.96078
27	86	FAW81293	chr22	P	59	9164.46	1651.87	4381	8476.5	9308	10019	13273	1542.5	27.1186	0
27	86	FAW81293	chr22	Q	46	7712.39	3069.03	1616	6229	7360	8866	22454	2637	8.69565	0
40	94	FAW81430	chr1	P	45	10137	3231.29	4177	7690	9703	12367	20580	4677	44.4444	0
40	94	FAW81430	chr1	Q	111	8444.4	1815.96	1463	7472.5	8376	9510	14124	2037.5	14.4144	0
40	94	FAW81430	chr2	P	64	8123.42	1035.4	6083	7326.25	8144.5	8778	10662	1451.75	7.8125	0
40	94	FAW81430	chr2	Q	139	8313.65	2245.67	3607	6761	8056	9779	17763	3018	24.4604	0
40	94	FAW81430	chr3	P	39	9004.87	2780.22	782	7971	9428	10499	13483	2528	38.4615	2.5641
40	94	FAW81430	chr3	Q	5	9273.2	1800.37	7286	7916	8960	10662	11542	2746	40	0
40	94	FAW81430	chr4	P	1	4717		4717	4717	4717	4717	4717	0	0	0
40	94	FAW81430	chr4	Q	92	9737.73	2362.17	580	8852.5	10000	11032.5	14627	2180	50	1.08696
40	94	FAW81430	chr5	P	1	6333		6333	6333	6333	6333	6333	0	0	0
40	94	FAW81430	chr5	Q	162	8755.48	1927.88	2813	7353.75	8781	9879.75	15403	2526	23.4568	0
40	94	FAW81430	chr6	P	6	7089.17	893.353	5679	6641.75	7222.5	7702.75	8100	1061	0	0
40	94	FAW81430	chr6	Q	22	7528.05	2415.99	3597	6475.75	6995.5	8542	13597	2066.25	13.6364	0
40	94	FAW81430	chr7	P	68	7304.88	2250.15	1189	6112.75	7322	8717.25	11808	2604.5	8.82353	0
40	94	FAW81430	chr7	Q	2	6826.5	2803.68	4844	5835.25	6826.5	7817.75	8809	1982.5	0	0
40	94	FAW81430	chr8	P	41	8029.29	3261.59	4388	6041	7427	8245	22227	2204	19.5122	0
40	94	FAW81430	chr8	Q	18	5723.22	736.756	4068	5443	5774.5	6167	7012	724	0	0
40	94	FAW81430	chr9	P	215	8319.56	2231.99	3698	6745	8126	9507	20017	2762	20.9302	0
40	94	FAW81430	chr9	Q	33	6911.61	2040.43	4112	5724	6386	7038	13872	1314	9.09091	0
40	94	FAW81430	chr10	P	16	9507.19	1924.58	6483	8070.25	9183	10499.8	14062	2429.5	31.25	0
40	94	FAW81430	chr10	Q	23	8492.04	1894.94	5645	7217.5	8522	9416	13410	2198.5	21.7391	0
40	94	FAW81430	chr11	P	5	9099.8	461.903	8603	8830	8970	9308	9788	478	0	0
40	94	FAW81430	chr11	Q	35	7490.4	1474.04	4665	6577	7419	8219.5	12292	1642.5	5.71429	0
40	94	FAW81430	chr12	P	67	9250.36	2612.56	4219	7401.5	9542	11153.5	14156	3752	46.2687	0
40	94	FAW81430	chr12	Q	107	8395.93	1862.99	4327	7089.5	8280	9508	14328	2418.5	21.4953	0
40	94	FAW81430	chr13	P	31	8623.9	2097.32	3891	7423.5	8467	10290.5	12132	2867	29.0323	0
40	94	FAW81430	chr13	Q	70	8239.99	1484.7	4987	7316	8098	9124.25	13031	1808.25	10	0
40	94	FAW81430	chr14	P	151	10167.3	2844.85	965	8638	10185	11799	22366	3161	52.3179	0.662252
40	94	FAW81430	chr14	Q	60	11314.7	3122.28	3732	9613.25	10922.5	12666.2	25789	3053	70	0
40	94	FAW81430	chr15	P	4	10488	2358.78	8832	9021	9596	11063	13928	2042	50	0
40	94	FAW81430	chr15	Q	41	9022.39	2667.23	1110	7955	9009	11000	13719	3045	36.5854	0
40	94	FAW81430	chr16	P	225	8177.82	1836.32	114	7109	8025	9105	13521	1996	15.5556	0.444444
40	94	FAW81430	chr16	Q	2	12703	830.143	12116	12409.5	12703	12996.5	13290	587	100	0
40	94	FAW81430	chr17	P	32	8848.25	2074.6	2730	7602	8595	9464.5	13948	1862.5	18.75	0
40	94	FAW81430	chr17	Q	75	9508.19	2249.39	479	8308.5	9199	10896.5	14837	2588	36	1.33333
40	94	FAW81430	chr18	P	74	8654.58	2717.07	148	7577	8438.5	9874.25	19988	2297.25	22.973	2.7027
40	94	FAW81430	chr18	Q	40	10466.4	2227.09	6255	9091.5	10009.5	11576.5	16411	2485	50	0
40	94	FAW81430	chr19	P	10	13142.2	5147.88	7249	8979	11113.5	18550	20302	9571	60	0
40	94	FAW81430	chr19	Q	10	8408.9	2039.01	5771	6892.25	8438.5	9263.25	12898	2371	10	0
40	94	FAW81430	chr20	P	36	9028.42	2018.95	5336	7172.5	9474	10318	14748	3145.5	33.3333	0
40	94	FAW81430	chr20	Q	10	9057.3	1788.78	5904	8257	9245	9789.5	12506	1532.5	20	0
40	94	FAW81430	chr21	P	2	11714	1814.44	10431	11072.5	11714	12355.5	12997	1283	100	0
40	94	FAW81430	chr21	Q	59	7540.1	2315.96	2311	6177.5	7104	8671.5	14066	2494	16.9492	0
40	94	FAW81430	chr22	P	13	10202.7	4855.84	1959	6517	11136	13153	17770	6636	61.5385	0
40	94	FAW81430	chr22	Q	30	7500.37	1029.8	5258	7166.75	7503.5	7827.75	9295	661	0	0
