# Supplementary material for: High resolution long-read telomere sequencing reveals dynamic mechanisms in aging and cancer
Source: Nat Commun. 2024 Jun 18;15:5149. doi: 10.1038/s41467-024-48917-7 (PMC11189484; doi:10.1038/s41467-024-48917-7)
Supplement: Supplementary file 10 — Source Data [file 41467_2024_48917_MOESM10_ESM.zip]

Archive with 33 entries (32 files):
- source data/
- source data/Supplementary  Fig. 4.xlsx
- __MACOSX/source data/._Supplementary  Fig. 4.xlsx
- source data/Fig. 5.xlsx
- __MACOSX/source data/._Fig. 5.xlsx
- source data/Supplementary Tables and Data.xlsx
- __MACOSX/source data/._Supplementary Tables and Data.xlsx
- source data/Supplementary  Fig. 8.xlsx
- __MACOSX/source data/._Supplementary  Fig. 8.xlsx
- source data/Supplementary  Fig. 9.xlsx
- __MACOSX/source data/._Supplementary  Fig. 9.xlsx
- source data/Fig. 4.xlsx
- __MACOSX/source data/._Fig. 4.xlsx
- source data/Supplementary  Fig. 5.xlsx
- __MACOSX/source data/._Supplementary  Fig. 5.xlsx
- source data/Fig. 3.xlsx
- __MACOSX/source data/._Fig. 3.xlsx
- source data/Supplementary  Fig. 2.xlsx
- __MACOSX/source data/._Supplementary  Fig. 2.xlsx
- source data/Supplementary  Fig. 3.xlsx
- __MACOSX/source data/._Supplementary  Fig. 3.xlsx
- source data/Fig. 2.xlsx
- __MACOSX/source data/._Fig. 2.xlsx
- source data/Supplementary  Fig. 1d,e,f,h.xlsx
- __MACOSX/source data/._Supplementary  Fig. 1d,e,f,h.xlsx
- source data/Supplementary  Fig. 1g.csv
- __MACOSX/source data/._Supplementary  Fig. 1g.csv
- source data/Fig. 1.xlsx
- __MACOSX/source data/._Fig. 1.xlsx
- source data/Supplementary  Fig. 6.xlsx
- __MACOSX/source data/._Supplementary  Fig. 6.xlsx
- source data/Supplementary  Fig. 7.xlsx
- __MACOSX/source data/._Supplementary  Fig. 7.xlsx
