# Supplementary material for: High resolution long-read telomere sequencing reveals dynamic mechanisms in aging and cancer
Source: Nat Commun. 2024 Jun 18;15:5149. doi: 10.1038/s41467-024-48917-7 (PMC11189484; doi:10.1038/s41467-024-48917-7)
Supplement: Supplementary file 10 — Source Data [file 41467_2024_48917_MOESM10_ESM.zip › source data/Supplementary Fig. 4.xlsx]

## Sheet: Supplementary Fig. 4a
read_id	flowcell	cell_line	allele	repeat	chromosomes	arm	qmap
0ad3e63e-5033-4da7-967c-476d47da16bb/EcoRV/0	FAR62417	HG002	MATERNAL	2	chr7	P	43
bdb79a17-d4b2-4e59-b634-ee729b9258b5/EcoRV/0	FAR62417	HG002	MATERNAL	2	chr7	P	54
f5e16a6c-bc09-4b72-b2ad-5e23f95f5ad4/EcoRV/0	FAR62417	HG002	MATERNAL	2	chr7	P	50
6a1f07ce-4691-45fd-8d32-8bbcc6f4f066/EcoRV/0	FAR62417	HG002	MATERNAL	2	chr7	P	57
e8bb2f84-5249-47ee-9202-223cfdf716fe/EcoRV/0	FAR62417	HG002	MATERNAL	2	chr7	P	1
92559eb5-7916-484b-aad9-088f3c561fce/EcoRV/0	FAR62417	HG002	MATERNAL	2	chr7	P	60
8787f203-a53f-4786-adca-d94ca0e7e462/EcoRV/0	FAR62417	HG002	MATERNAL	2	chr7	P	1
5b9fb070-7c6c-4ec2-88ae-740592aa79fb/EcoRV/0	FAR62417	HG002	MATERNAL	2	chr7	P	60
7f94dd33-a805-4454-b07d-ad95f2d460d3/EcoRV/0	FAR62417	HG002	MATERNAL	2	chr7	P	60
6ebfa450-0b74-49f4-b6c7-65b31d93f3a6/EcoRV/0	FAR62417	HG002	MATERNAL	2	chr7	P	7
9974f1cc-3be1-4db4-bd7b-ed3137c5fda8/EcoRV/0	FAR62417	HG002	MATERNAL	2	chr7	P	60
94c68237-6ccf-4eab-8ed7-f29c11c9a03e/EcoRV/0	FAR62417	HG002	MATERNAL	2	chr7	P	60
412da5b4-dc91-476d-a6b5-8186e71fa1c7/EcoRV/0	FAR62417	HG002	MATERNAL	2	chr7	P	60
0f3f3864-b041-48a5-874c-84b5f2694ab0/EcoRV/0	FAR62417	HG002	MATERNAL	2	chr7	P	60
a6117236-36bf-4492-b7d8-ef043c532bf2/EcoRV/0	FAR62417	HG002	MATERNAL	2	chr7	P	60
f90935ec-b649-4876-a9ad-ebc5ab1472af/EcoRV/0	FAR62417	HG002	MATERNAL	2	chr7	P	53
a23b4b9e-24ea-4167-8dac-71e43f3e7020/EcoRV/0	FAR62417	HG002	MATERNAL	2	chr7	P	60
e8038fea-0fec-4142-8ca0-0fcd91ab73fe/EcoRV/0	FAR62417	HG002	MATERNAL	2	chr7	P	60
c4125f39-913c-41c4-9eca-6dec2d38e478/EcoRV/0	FAR62417	HG002	MATERNAL	2	chr7	P	60
d4f3da98-ebe1-42ae-b22e-082d5ea89aa1/EcoRV/0	FAR62417	HG002	MATERNAL	2	chr7	P	60
9be065f3-3fe4-4b6f-8710-f3b85addeabe/EcoRV/0	FAR62417	HG002	MATERNAL	2	chr7	P	60
040937cd-9d64-4d69-886e-6a5c5830a276/EcoRV/0	FAR62417	HG002	MATERNAL	2	chr7	P	60
34f913d4-eaa5-469c-974d-c6dd72e4228f/EcoRV/0	FAR62417	HG002	MATERNAL	2	chr7	P	60
e5355c6a-e4e8-4a60-95dd-bbac0ad08899/EcoRV/0	FAR62417	HG002	MATERNAL	2	chr7	P	60
0428a1d6-10b6-488e-86a5-f1b6bbef3457/EcoRV/0	FAR62417	HG002	MATERNAL	2	chr7	P	37
5dfeb220-b05d-44a5-a404-ae533d140032/EcoRV/0	FAR62417	HG002	MATERNAL	2	chr7	P	60
adc3bbbb-1ecf-44ca-a798-7ce9f3aed26c/EcoRV/0	FAR62417	HG002	MATERNAL	2	chr7	P	60
67b8ddd5-533d-4797-9602-c85ec369f3f9/EcoRV/0	FAR62417	HG002	MATERNAL	2	chr7	P	60
587c4b61-4eda-45f0-9c87-adb4e9ed1d58/EcoRV/0	FAR62417	HG002	MATERNAL	2	chr7	P	60
2986de64-60c3-474a-8060-d90dd9473475/EcoRV/0	FAR62417	HG002	MATERNAL	2	chr7	P	60
88b278ce-f5a4-4233-b759-c12ab87f0ecd/EcoRV/0	FAR62417	HG002	MATERNAL	2	chr7	P	60
432ed5bd-d3bf-42a6-8379-3c562361d54a/EcoRV/0	FAR62417	HG002	MATERNAL	2	chr7	P	60
85aac577-b710-46de-b55e-bfd39d15109c/EcoRV/0	FAR62417	HG002	MATERNAL	2	chr7	P	53
ffd28df8-5fc7-442c-98d6-5c3ddccb6f87/EcoRV/0	FAR62417	HG002	MATERNAL	2	chr7	P	37
3e047ead-231a-4896-b069-b86042284f8c/EcoRV/0	FAR62417	HG002	MATERNAL	2	chr7	P	60
5ca5d472-810f-49e4-bc10-ef9a237b6477/EcoRV/0	FAR62417	HG002	MATERNAL	2	chr7	P	60
decfc5d6-e4ac-48a6-988f-d6b7ef85ce30/EcoRV/0	FAR62417	HG002	MATERNAL	2	chr7	P	45
f56875d8-7b55-4637-a9e9-675bd4f48f6d/EcoRV/0	FAR62417	HG002	MATERNAL	2	chr7	P	60
3f7f67cd-70da-4545-89cf-612f6bf8e339/EcoRV/0	FAR62417	HG002	MATERNAL	2	chr7	P	60
78aec633-dd99-45c1-93d0-5b872dadd4f5/EcoRV/0	FAR62417	HG002	MATERNAL	2	chr7	P	60
34128346-46e5-49b4-9eb7-60b7f0ae9e94/EcoRV/0	FAR62417	HG002	MATERNAL	2	chr7	P	60
ca1a9e07-f45e-4ebb-8ad7-16eed494410d/EcoRV/0	FAR62417	HG002	MATERNAL	2	chr7	P	60
5647eb6f-a14f-4b66-ba78-b7a246d4e22b/EcoRV/0	FAR62417	HG002	MATERNAL	2	chr7	P	57
edd2bfc2-d991-4d97-ae57-489b591f9548/EcoRV/0	FAR62417	HG002	MATERNAL	2	chr7	P	1
97c786e4-37bf-4175-8f21-b44be51febdc/EcoRV/0	FAR62417	HG002	MATERNAL	2	chr7	P	60
74fba4f0-1356-4a81-9337-e975740398cb/EcoRV/0	FAR62417	HG002	MATERNAL	2	chr7	P	60
e4441724-0e83-4ca8-8bbb-b800fe3d3f3c/EcoRV/0	FAR62417	HG002	MATERNAL	2	chr7	P	60
74924570-5da2-4aa6-82ca-0b380302cf60/EcoRV/0	FAR62417	HG002	MATERNAL	2	chr7	P	60
dd94f032-3fb0-4048-ae89-b0721d4461b1/EcoRV/0	FAR62417	HG002	MATERNAL	2	chr7	P	60
63ac3419-0ec7-427b-8706-6925a06f0e6e/EcoRV/0	FAR62417	HG002	MATERNAL	2	chr7	P	40
c33917dc-d972-4519-969e-57d22c010af7/EcoRV/0	FAR62417	HG002	MATERNAL	2	chr7	P	60
208a0425-690b-4c59-9d48-0b740f4759e7/EcoRV/0	FAR62417	HG002	MATERNAL	2	chr7	P	60
f19b1efb-a828-43c9-bafe-372b735e5a89/EcoRV/0	FAR62417	HG002	MATERNAL	2	chr7	P	60
0b6e10ba-abaf-405e-9ae2-d39ddafdbc48/EcoRV/0	FAR62417	HG002	MATERNAL	2	chr7	P	60
ff1b73d6-917c-4b09-b0a1-3177019576d8/EcoRV/0	FAR62417	HG002	MATERNAL	2	chr7	P	60
80de5b3c-4916-4d0d-9493-adebfb0ae89e/EcoRV/0	FAR62417	HG002	MATERNAL	2	chr7	P	49
5fa290ad-2c2f-4ebe-b668-b5ed419e1398/EcoRV/0	FAR62417	HG002	MATERNAL	2	chr7	P	1
25245feb-092b-4887-854b-76d172c8d33a/EcoRV/0	FAR62417	HG002	MATERNAL	2	chr7	P	52
b84ade1e-bf6e-4795-bb79-263a2ec5a563/EcoRV/0	FAR62417	HG002	MATERNAL	2	chr7	P	60
eb7ed4c7-b6a0-4f58-81d0-9cb5e8483633/EcoRV/0	FAR62417	HG002	MATERNAL	2	chr7	P	60
2e30c533-8a15-441e-b3e4-12c590e6c8c6/EcoRV/0	FAR62417	HG002	MATERNAL	2	chr7	P	60
13d4b1c1-4eff-4a25-919c-6046e219eab0/EcoRV/0	FAR62417	HG002	MATERNAL	2	chr7	P	60
3ec21212-bf8b-444f-99dd-049c90637c5a/EcoRV/0	FAR62417	HG002	MATERNAL	2	chr7	P	60
2fbcb4d1-f6d1-412e-88f9-78b50308df28/EcoRV/0	FAR62417	HG002	MATERNAL	2	chr7	P	57
93a4c93b-c8e8-4af7-b19c-47f59bb38e70/EcoRV/0	FAR62417	HG002	MATERNAL	2	chr7	P	60
e1b0c01d-c2a4-40bc-b0de-180812dfa630/EcoRV/0	FAR62417	HG002	MATERNAL	2	chr7	P	54
2744da9f-42e2-45d5-8dc8-f5811199183c/EcoRV/0	FAR62417	HG002	MATERNAL	2	chr7	P	60
69118d4f-6923-4efd-a258-79276441c80b/EcoRV/0	FAR62417	HG002	MATERNAL	2	chr7	P	60
97119bc5-182a-44d1-8e27-61d3c46083f4/EcoRV/0	FAR62417	HG002	MATERNAL	2	chr7	P	51
be8c9b0d-ada7-42c3-a1c4-e5b602a58da4/EcoRV/0	FAR62417	HG002	MATERNAL	2	chr7	P	60
09ebf0e9-d930-4511-95de-263f361964e2/EcoRV/0	FAR62417	HG002	MATERNAL	2	chr7	P	60
9e273380-e101-46c1-bc0b-cea7623ebb71/EcoRV/0	FAR62417	HG002	MATERNAL	2	chr7	P	60
d33e4b01-fa63-4ba9-8db5-0c71b445be57/EcoRV/0	FAR62417	HG002	MATERNAL	2	chr7	P	42
633773f4-436a-41c0-9379-6c9e1bd08cc3/EcoRV/0	FAR62417	HG002	MATERNAL	2	chr7	P	45
b4660f6f-f0eb-42ce-89f8-357c540c10aa/EcoRV/0	FAR62417	HG002	MATERNAL	2	chr7	P	60
62d8e433-b2a3-4417-98f1-649aea210027/EcoRV/0	FAR62417	HG002	MATERNAL	2	chr7	P	60
e4b7ed73-beba-4abb-b8c5-3886eb982e91/EcoRV/0	FAR62417	HG002	MATERNAL	2	chr7	P	60
515daec5-d243-4cc4-a727-90c07c21f230/EcoRV/0	FAR62417	HG002	MATERNAL	2	chr7	P	60
cec3a99f-4dce-44f8-ad87-fa16dcf25743/EcoRV/0	FAR62417	HG002	MATERNAL	2	chr7	P	60
11fe4079-2629-4364-9dcb-cbb301878780/EcoRV/0	FAR62417	HG002	MATERNAL	2	chr7	P	24
a0a79b03-3f0f-4ac8-9896-9b08d4397f0c/EcoRV/0	FAR62417	HG002	MATERNAL	2	chr7	P	60
08614d2f-5864-4940-85a9-20ecf19bf5d7/EcoRV/0	FAR62417	HG002	MATERNAL	2	chr7	P	60
fdf814f3-05a9-4b5b-934c-e11e78cccc35/EcoRV/0	FAR62417	HG002	MATERNAL	2	chr7	P	60
c80ff8b2-1e64-4b22-a682-7f628b1d0e63/EcoRV/0	FAR62417	HG002	MATERNAL	2	chr7	P	60
58bb052a-dd83-4819-8411-ae5f67199052/EcoRV/0	FAR62417	HG002	MATERNAL	2	chr7	P	60
88362a76-1295-4904-acf6-d527424ad829/EcoRV/0	FAR62417	HG002	MATERNAL	2	chr7	P	1
93f1a551-475c-410f-84ec-1c10b43c431e/EcoRV/0	FAR62417	HG002	MATERNAL	2	chr7	P	60
fbcd745b-4e41-4855-b5a0-a903980f3c14/EcoRV/0	FAR62417	HG002	MATERNAL	2	chr7	P	54
cf8523c7-c88f-4ba4-9f5a-b5e0ec3009b6/EcoRV/0	FAR62417	HG002	MATERNAL	2	chr7	P	60
778f98ae-39ab-4f11-ae9e-335f80213bf3/EcoRV/0	FAR62417	HG002	MATERNAL	2	chr7	P	60
63047251-1063-4a1f-b23c-4f46b11f5e28/EcoRV/0	FAR62417	HG002	MATERNAL	2	chr7	P	60
6b5cf1aa-adf5-4f5b-94a5-b744da6f2b64/EcoRV/0	FAR62417	HG002	MATERNAL	2	chr7	P	60
3023f5c9-96ef-40a7-9615-2d8573c59aa9/EcoRV/0	FAR62417	HG002	MATERNAL	2	chr7	P	60
85612290-e2e8-4629-b6ac-5742a3603688/EcoRV/0	FAR62417	HG002	MATERNAL	2	chr7	P	60
deca8747-26ce-4e13-adae-ab58a8be7dd9/EcoRV/0	FAR62417	HG002	MATERNAL	2	chr7	P	60
fedb9af0-b2ee-45d1-a8be-d23d13688f6b/EcoRV/0	FAR62417	HG002	MATERNAL	2	chr7	P	60
c8e49f67-bc29-4b63-b5a2-bfa42596a4f2/EcoRV/0	FAR62417	HG002	MATERNAL	2	chr7	P	60
576dcf88-3b83-44e5-9099-b396d6caa78f/EcoRV/0	FAR62417	HG002	MATERNAL	2	chr7	P	60
d5f7bd93-af96-4033-9145-846b0aac62cd/EcoRV/0	FAR62417	HG002	MATERNAL	2	chr7	P	60
7ae10522-3720-4202-80c4-3c20a046b5d4/EcoRV/0	FAR62417	HG002	MATERNAL	2	chr7	P	60
42373fbd-a892-4087-938d-b9239927be90/EcoRV/0	FAR62417	HG002	MATERNAL	2	chr7	P	60
35b3fbbe-3e9e-4b51-8303-0cbef29f4b6c/EcoRV/0	FAR62417	HG002	MATERNAL	2	chr7	P	60
ce6708c9-609d-4ee0-9bfd-6e1671e802ea/EcoRV/0	FAR62417	HG002	MATERNAL	2	chr7	P	40
95f11cab-9ad0-404f-acb2-e0cf6a2e3e60/EcoRV/0	FAR62417	HG002	MATERNAL	2	chr7	P	1
03e1d6e7-028d-4dcb-8cd4-11e12ff49b95/EcoRV/0	FAR62417	HG002	MATERNAL	2	chr7	P	60
84cd8a54-d16d-4393-bf14-71b4850d95b4/EcoRV/0	FAR62417	HG002	MATERNAL	2	chr7	P	22
c6a8062c-8575-4100-9f4b-dabae71f8552/EcoRV/0	FAR62417	HG002	MATERNAL	2	chr7	Q	11
7ae1b2dc-fa4c-49b3-96d3-2a967c715b47/EcoRV/0	FAR62417	HG002	MATERNAL	2	chr7	Q	41
0f67eb9c-d998-4f16-a8f4-60ef80af5428/EcoRV/0	FAR62417	HG002	MATERNAL	2	chr7	Q	33
6b9e5918-7bc6-4e12-991d-95e5f12bd00a/EcoRV/0	FAR62417	HG002	MATERNAL	2	chr7	Q	21
442f81b6-c7bd-4ac1-946f-389c5ee3a019/EcoRV/0	FAR62417	HG002	MATERNAL	2	chr7	Q	35
2593f3f6-40d3-4761-916b-c5d6fac43df6/EcoRV/0	FAR62417	HG002	MATERNAL	2	chr7	Q	32
cc481683-b765-4a05-aaa9-ec33c9b47b87/EcoRV/0	FAR62417	HG002	MATERNAL	2	chr7	Q	54
0cc23299-9cd3-455c-82ed-9f43f4cf9f22/EcoRV/0	FAR62417	HG002	MATERNAL	2	chr7	Q	52
3a2c8355-a601-4829-97c5-f816076a142f/EcoRV/0	FAR62417	HG002	MATERNAL	2	chr7	Q	48
8f4e4c7f-8283-4b1a-8adc-7cf8f7170fbb/EcoRV/0	FAR62417	HG002	MATERNAL	2	chr7	Q	53
9a49f864-7b2e-43c8-a9c0-11988313431f/EcoRV/0	FAR62417	HG002	MATERNAL	2	chr7	Q	45
48cde268-84dc-4fe7-b5ed-b3ffc0b2b794/EcoRV/0	FAR62417	HG002	MATERNAL	2	chr7	Q	51
53ca8441-a859-41f9-9505-67ec90c74b43/EcoRV/0	FAR62417	HG002	MATERNAL	2	chr7	Q	39
55cab926-18b1-4710-9019-e9128b26297f/EcoRV/0	FAR62417	HG002	MATERNAL	2	chr7	Q	50
71df9d7e-d0c4-4256-9c4e-ed206317f20a/EcoRV/0	FAR62417	HG002	MATERNAL	2	chr7	Q	44
524b9222-d68b-41eb-8aba-93e5633c8584/EcoRV/0	FAR62417	HG002	MATERNAL	2	chr7	Q	54
5767fda5-fee4-45c1-9239-7fc7e2b43ff9/EcoRV/0	FAR62417	HG002	MATERNAL	2	chr7	Q	60
7962f7aa-f202-4b20-ab82-f45c864d654d/EcoRV/0	FAR62417	HG002	MATERNAL	2	chr7	Q	40
aedb2588-5b78-4682-8517-584e918d3e11/EcoRV/0	FAR62417	HG002	MATERNAL	2	chr7	Q	53
bdf1b6f1-2e1c-4f45-aabe-bdcea955617b/EcoRV/0	FAR62417	HG002	MATERNAL	2	chr7	Q	33
bff5a4bf-051b-47e2-bd97-109ac31ae8a8/EcoRV/0	FAR62417	HG002	MATERNAL	2	chr7	Q	1
c1091086-e0fa-4b3c-b6f7-f9f854c031f6/EcoRV/0	FAR62417	HG002	MATERNAL	2	chr7	Q	42
d0657deb-b720-48af-a0af-fc033d799116/EcoRV/0	FAR62417	HG002	MATERNAL	2	chr7	Q	16
ff0f99ac-0924-412d-a080-d93f2139f4b3/EcoRV/0	FAR62417	HG002	MATERNAL	2	chr7	Q	51
0fbaba23-72f0-4232-aaad-ffc40de9492d/EcoRV/0	FAR62417	HG002	MATERNAL	2	chr7	Q	43
7b5b17a5-d090-4e8c-be91-8e9f19183b2f/EcoRV/0	FAR62417	HG002	MATERNAL	2	chr7	Q	44
08db069a-21fd-4b42-a865-a92b7143f920/EcoRV/0	FAR62417	HG002	MATERNAL	2	chr7	Q	46
8fb1a9ad-d8b1-433e-b7f9-cc8c8dcbe8e0/EcoRV/0	FAR62417	HG002	MATERNAL	2	chr7	Q	1
59e00552-acda-4847-a27a-240a780f4038/EcoRV/0	FAR62417	HG002	MATERNAL	2	chr7	Q	46
60cf5575-6875-4950-8fd8-bde01f22003e/EcoRV/0	FAR62417	HG002	MATERNAL	2	chr7	Q	39
84137d43-9b23-4306-a632-7f4d46ea08b0/EcoRV/0	FAR62417	HG002	MATERNAL	2	chr7	Q	22
569769c9-6f5c-49cb-a526-7d84d4d1dd01/EcoRV/0	FAR62417	HG002	MATERNAL	2	chr7	Q	60
ab3d96dc-70b9-4a57-8abd-54b4113114e9/EcoRV/0	FAR62417	HG002	MATERNAL	2	chr7	Q	45
b57dfe25-ed2a-43a2-8694-3e03dbb68f2c/EcoRV/0	FAR62417	HG002	MATERNAL	2	chr7	Q	22
b1383d52-8c37-400c-b3c9-2e90c11b956c/EcoRV/0	FAR62417	HG002	MATERNAL	2	chr7	Q	60
bba7c649-4348-46f7-8f7f-eaa49548608c/EcoRV/0	FAR62417	HG002	MATERNAL	2	chr7	Q	48
c2ec0b3d-0175-44d7-bba9-d92442df2054/EcoRV/0	FAR62417	HG002	MATERNAL	2	chr7	Q	33
d84adabc-18f1-4f60-95d9-06181b80344c/EcoRV/0	FAR62417	HG002	MATERNAL	2	chr7	Q	51
e3b075bf-6dde-4c8e-96a0-c921bdb50e41/EcoRV/0	FAR62417	HG002	MATERNAL	2	chr7	Q	43
f4a90ad4-fd37-4945-b1fd-1e685d53c1db/EcoRV/0	FAR62417	HG002	MATERNAL	2	chr7	Q	27
fa6df1b9-8a27-4771-90d4-cb96994fa5cc/EcoRV/0	FAR62417	HG002	MATERNAL	2	chr7	Q	44
0f8b71ee-d381-4286-97d9-59b01d43c746/EcoRV/0	FAR62417	HG002	MATERNAL	2	chr7	Q	12
7e3c137c-fcad-44ae-a1a6-baeb17dba97a/EcoRV/0	FAR62417	HG002	MATERNAL	2	chr7	Q	46
9cdc4144-2546-484d-9ec6-05ddbe323346/EcoRV/0	FAR62417	HG002	MATERNAL	2	chr7	Q	60
732b9003-92b1-463c-a626-68c6a4708679/EcoRV/0	FAR62417	HG002	MATERNAL	2	chr7	Q	41
196967af-465a-42e2-b6b8-7a70cb7b7318/EcoRV/0	FAR62417	HG002	MATERNAL	2	chr7	Q	32
1316681a-4cda-4a16-8e84-8b629603b93f/EcoRV/0	FAR62417	HG002	MATERNAL	2	chr7	Q	26
6271920a-f43c-4815-97bf-439e958e6586/EcoRV/0	FAR62417	HG002	MATERNAL	2	chr7	Q	49
a536ea91-0def-4cee-b11f-ad74bb9f0ec6/EcoRV/0	FAR62417	HG002	MATERNAL	2	chr7	Q	51
eb0c7f2c-180e-4a83-8133-8358f9c0b79d/EcoRV/0	FAR62417	HG002	MATERNAL	2	chr7	Q	15
39dd32d8-89f6-400c-a36d-2088f64a2319/EcoRV/0	FAR62417	HG002	MATERNAL	2	chr7	Q	26
e25665e4-8c57-4af3-927c-24c088d91b35/EcoRV/0	FAR62417	HG002	MATERNAL	2	chr7	Q	30
f6393c1d-5423-4637-a478-59cd70229e5e/EcoRV/0	FAR62417	HG002	MATERNAL	2	chr7	Q	15
3f16cfe3-1c77-41c2-b1e1-d089be7acf0d/EcoRV/0	FAR62417	HG002	MATERNAL	2	chr7	Q	27
3f29c8a7-546f-4673-9210-638459929bd3/EcoRV/0	FAR62417	HG002	MATERNAL	2	chr7	Q	27
5bb69938-810f-4064-ba80-8c1819373dbf/EcoRV/0	FAR62417	HG002	MATERNAL	2	chr7	Q	9
7d82c52c-4bfc-4fca-8e6d-cf4c9fd208db/EcoRV/0	FAR62417	HG002	MATERNAL	2	chr7	Q	47
45a8a196-82be-417c-8306-0814df5b555b/EcoRV/0	FAR62417	HG002	MATERNAL	2	chr7	Q	60
88ee4550-f888-4e7e-9efe-f6a7f5c88069/EcoRV/0	FAR62417	HG002	MATERNAL	2	chr7	Q	52
482c8d61-4a24-4020-8200-d4f8296570e9/EcoRV/0	FAR62417	HG002	MATERNAL	2	chr7	Q	16
623d6aa8-0aa5-4a98-81f0-dd7841799136/EcoRV/0	FAR62417	HG002	MATERNAL	2	chr7	Q	53
3459db53-09a2-402e-95bd-a14ddf88d587/EcoRV/0	FAR62417	HG002	MATERNAL	2	chr7	Q	34
4380bd69-204f-4b9c-8801-04b84b73ae41/EcoRV/0	FAR62417	HG002	MATERNAL	2	chr7	Q	55
92333eba-cd58-4901-beb7-c245161c80e1/EcoRV/0	FAR62417	HG002	MATERNAL	2	chr7	Q	60
a544a95f-cec4-40cd-80e3-cd5830ee44f4/EcoRV/0	FAR62417	HG002	MATERNAL	2	chr7	Q	46
b761b5a8-a00c-4f66-b6db-9fa1177cb951/EcoRV/0	FAR62417	HG002	MATERNAL	2	chr7	Q	36
ca7aa2ae-5697-46d7-8368-8efc38719ea3/EcoRV/0	FAR62417	HG002	MATERNAL	2	chr7	Q	60
d4d4f9ee-263e-46b3-b443-8e115c64fb8e/EcoRV/0	FAR62417	HG002	MATERNAL	2	chr7	Q	45
d44a3210-de36-4ff9-8c22-cd2120088120/EcoRV/0	FAR62417	HG002	MATERNAL	2	chr7	Q	51
ed108e82-353c-4ff8-a1e2-ccfd6239e4a1/EcoRV/0	FAR62417	HG002	MATERNAL	2	chr7	Q	55
eeed2234-c653-49ae-92d5-4472001b554a/EcoRV/0	FAR62417	HG002	MATERNAL	2	chr7	Q	60
5f116616-d195-4e20-8b4c-934dbe24a936/EcoRV/0	FAR62417	HG002	MATERNAL	2	chr7	Q	43
cacbacc8-ad02-473d-af5b-de8ef2559faa/EcoRV/0	FAR62417	HG002	MATERNAL	2	chr7	Q	46
29538178-80c5-4022-9b8d-1ff74e8d6c02/EcoRV/0	FAR62417	HG002	MATERNAL	2	chr7	Q	39
e4a4e8b7-259b-4af6-ba3a-fbb11e33eed4/EcoRV/0	FAR62417	HG002	MATERNAL	2	chr7	Q	31
0d5e113f-ce81-413e-aacb-383f8a584748/EcoRV/0	FAR62417	HG002	MATERNAL	2	chr7	Q	37
7c924d51-4eb6-462b-8485-8a71412a96de/EcoRV/0	FAR62417	HG002	MATERNAL	2	chr7	Q	1
99f8da8d-d664-4529-b31a-cc4ceb41bafc/EcoRV/0	FAR62417	HG002	MATERNAL	2	chr7	Q	1
2221be3c-3e41-42ab-a821-a3c8c5e8d4c0/EcoRV/0	FAR62417	HG002	MATERNAL	2	chr7	Q	38
3420a70a-6e04-4820-be79-6f79a4e4de98/EcoRV/0	FAR62417	HG002	MATERNAL	2	chr7	Q	1
7498ec52-50c1-4baa-bf3f-2bb1912e7be9/EcoRV/0	FAR62417	HG002	MATERNAL	2	chr7	Q	43
d2189a6e-f09d-463d-85d4-3ea6fa07236c/EcoRV/0	FAR62417	HG002	MATERNAL	2	chr7	Q	41
040da264-5d7f-4008-929b-f87476670c82/EcoRV/0	FAR62417	HG002	MATERNAL	2	chr7	Q	49
2a947ecb-6eaa-4f66-82e7-908898cb9a8e/EcoRV/0	FAR62417	HG002	MATERNAL	2	chr7	Q	35
8a2e9ede-60d8-46d6-9af7-867e422a889a/EcoRV/0	FAR62417	HG002	MATERNAL	2	chr7	Q	39
d9d36107-696b-4fb7-9f9f-ac01047ebcbc/EcoRV/0	FAR62417	HG002	MATERNAL	2	chr7	Q	32
4fd02271-5279-499f-bf9e-6927eb3ca424/EcoRV/0	FAR62417	HG002	MATERNAL	2	chr7	Q	56
a3908448-546b-43b0-8c84-9407953c1982/EcoRV/0	FAR62417	HG002	MATERNAL	2	chr7	Q	33
59975b96-2d64-48f7-8582-583aaec57b10/EcoRV/0	FAR62417	HG002	MATERNAL	2	chr7	Q	49
803f3d79-e946-4586-8f2c-5931dd9cba22/EcoRV/0	FAR62417	HG002	MATERNAL	2	chr7	Q	39
5568897c-3773-4525-89ac-9538179138ec/EcoRV/0	FAR62417	HG002	MATERNAL	2	chr7	Q	15
cd8e8364-21fa-4c12-bda6-91eeb7299e41/EcoRV/0	FAR62417	HG002	MATERNAL	2	chr7	Q	1
2f904ab7-7340-4074-8ca5-03a4b59e88d8/EcoRV/0	FAR62417	HG002	MATERNAL	2	chr7	Q	17
d634d752-97af-43b2-9b1a-fcf2b6d553c0/EcoRV/0	FAR62417	HG002	MATERNAL	2	chr7	Q	1
80f35ed6-6f6e-4915-af82-168d8ffb5ac2/EcoRV/0	FAR62417	HG002	MATERNAL	2	chr7	Q	28
2faa0ff5-a987-4aab-b13c-9cafe2bd9b0c/EcoRV/0	FAR62417	HG002	MATERNAL	2	chr7	Q	1
1d7eec71-1efa-46c2-9869-58699bbc74bc/EcoRV/0	FAR62417	HG002	MATERNAL	2	chr7	Q	13
9ab3067a-1a75-483c-8765-e5a5135cedd7/EcoRV/0	FAR62417	HG002	MATERNAL	2	chr7	Q	29
5294b67d-f539-4316-a857-2864ddeb5f70/EcoRV/0	FAR62417	HG002	MATERNAL	2	chr7	Q	30
ace43bf5-6f15-4967-a590-d190b0d3c4ba/EcoRV/0	FAR62417	HG002	MATERNAL	2	chr7	Q	1
6aa0c6a9-983b-4fe5-81d4-fb8dcb5a00b5/EcoRV/0	FAR62417	HG002	MATERNAL	2	chr7	Q	42
610b8997-91ca-49d5-bfe4-40bef3589254/EcoRV/0	FAR62417	HG002	MATERNAL	2	chr7	Q	38
10f3eb8e-2849-48bd-8f88-5355be7949bc/EcoRV/0	FAR62417	HG002	MATERNAL	2	chr7	Q	27
f090106d-0b84-4a29-8110-03c4c6f8cf0b/EcoRV/0	FAR62417	HG002	MATERNAL	2	chr7	Q	10
0f643606-eff8-420e-811d-5693412781f8/EcoRV/0	FAR62417	HG002	MATERNAL	2	chr11	P	1
7d7180fe-8539-4aed-a176-e726cbb3e7a4/EcoRV/0	FAR62417	HG002	MATERNAL	2	chr11	P	1
9fa54ef8-cca4-41db-833b-dbf899080752/EcoRV/0	FAR62417	HG002	MATERNAL	2	chr11	P	60
65f6ea62-7a13-4264-b0bb-7bb7292d431b/EcoRV/0	FAR62417	HG002	MATERNAL	2	chr11	P	14
79e426be-1351-4214-9e1d-cc214ca27391/EcoRV/0	FAR62417	HG002	MATERNAL	2	chr11	P	60
474f1c6c-20fb-46e1-9042-4d3d974c6ec0/EcoRV/0	FAR62417	HG002	MATERNAL	2	chr11	P	1
84020a8a-86d4-43e7-809a-941042f66da4/EcoRV/0	FAR62417	HG002	MATERNAL	2	chr11	P	60
f8587485-cba6-4e64-a75b-732fc417ad68/EcoRV/0	FAR62417	HG002	MATERNAL	2	chr11	P	60
01294d64-2f77-4344-8815-7e8ca77637e3/EcoRV/0	FAR62417	HG002	MATERNAL	2	chr11	P	37
c25b020c-7e8d-48d4-b840-be015a467579/EcoRV/0	FAR62417	HG002	MATERNAL	2	chr11	P	49
89512f47-186a-416e-bb50-e9b09b41810b/EcoRV/0	FAR62417	HG002	MATERNAL	2	chr11	P	60
dfe1af3b-1a7d-4be7-b3db-439873eda775/EcoRV/0	FAR62417	HG002	MATERNAL	2	chr11	P	34
f8150f18-4e2a-4b7f-8985-b2eb410ab5ac/EcoRV/0	FAR62417	HG002	MATERNAL	2	chr11	P	60
d3a54a0e-e23d-4c8c-bea3-2298177d9925/EcoRV/0	FAR62417	HG002	MATERNAL	2	chr11	P	60
8a74028d-3114-484e-9876-a0d46598a99a/EcoRV/0	FAR62417	HG002	MATERNAL	2	chr11	P	60
850d679b-a31f-49ce-8277-dae933c47607/EcoRV/0	FAR62417	HG002	MATERNAL	2	chr11	P	60
6a8510ea-f1a1-48a0-a8fb-a4daff039e72/EcoRV/0	FAR62417	HG002	MATERNAL	2	chr11	P	60
c9602d1a-bff7-4c13-b11e-921beee87309/EcoRV/0	FAR62417	HG002	MATERNAL	2	chr11	P	60
9676e4f1-702f-4237-91c1-42303095b15c/EcoRV/0	FAR62417	HG002	MATERNAL	2	chr11	P	60
97d7ace4-7bf7-439b-b2d8-48cb517902a2/EcoRV/0	FAR62417	HG002	MATERNAL	2	chr11	P	60
de4bbdf5-2385-4bb7-9661-402ae9405bae/EcoRV/0	FAR62417	HG002	MATERNAL	2	chr11	P	1
563b0dd9-f799-4d02-9be1-eed37a9b24b5/EcoRV/0	FAR62417	HG002	MATERNAL	2	chr11	P	60
24f6621c-87c2-4870-998a-5d54dbdc0c50/EcoRV/0	FAR62417	HG002	MATERNAL	2	chr11	P	54
35e87004-840a-4106-9112-2d0fb3f34ed6/EcoRV/0	FAR62417	HG002	MATERNAL	2	chr11	P	60
965ccea4-14ff-48f0-8ab1-bc68706d95c7/EcoRV/0	FAR62417	HG002	MATERNAL	2	chr11	P	60
8ae4352f-d8fa-43d3-b20e-6a62af42d886/EcoRV/0	FAR62417	HG002	MATERNAL	2	chr11	P	9
87458155-4437-448e-a7fc-a37f68491239/EcoRV/0	FAR62417	HG002	MATERNAL	2	chr11	P	60
5f5c9df0-153a-470a-a752-9e6b2af25e72/EcoRV/0	FAR62417	HG002	MATERNAL	2	chr11	P	60
e6ace17d-5219-45d3-bcae-e138cb67f5e0/EcoRV/0	FAR62417	HG002	MATERNAL	2	chr11	P	51
7c755c26-660c-45ca-b395-3e83f7cef39b/EcoRV/0	FAR62417	HG002	MATERNAL	2	chr11	P	60
23f33be4-1a4a-42cd-a458-14a53c44f160/EcoRV/0	FAR62417	HG002	MATERNAL	2	chr11	P	60
079a41b8-d788-4b4c-8ddb-5eb0412a48e0/EcoRV/0	FAR62417	HG002	MATERNAL	2	chr11	P	60
0a6b5b9a-7a23-4a7c-9acd-6496ce8ce7fb/EcoRV/0	FAR62417	HG002	MATERNAL	2	chr11	P	60
234c6e4b-9e65-461b-81f9-2a08e30db99f/EcoRV/0	FAR62417	HG002	MATERNAL	2	chr11	P	60
02085ef1-f683-4fe9-a59a-1d2062a97fef/EcoRV/0	FAR62417	HG002	MATERNAL	2	chr11	P	60
0bc4693a-84e0-4804-b621-a7e933dd1fe0/EcoRV/0	FAR62417	HG002	MATERNAL	2	chr11	P	60
149023a8-646e-4347-9e82-bb95f4e6450b/EcoRV/0	FAR62417	HG002	MATERNAL	2	chr11	P	60
f10d9b6a-cce0-4727-b8a0-b5dfd307c472/EcoRV/0	FAR62417	HG002	MATERNAL	2	chr11	P	60
93379e9e-10f8-4b58-9ae9-3fc036e4656e/EcoRV/0	FAR62417	HG002	MATERNAL	2	chr11	P	60
acf86d71-f2b4-4356-b72f-25dc41c7e4f4/EcoRV/0	FAR62417	HG002	MATERNAL	2	chr11	P	60
523cde53-f4ff-46fd-b33d-e1c7d0a59fad/EcoRV/0	FAR62417	HG002	MATERNAL	2	chr11	P	60
faef540f-2ced-40d5-9944-d354437003cf/EcoRV/0	FAR62417	HG002	MATERNAL	2	chr11	P	60
400aac32-61b7-4822-954b-30197a45dbcf/EcoRV/0	FAR62417	HG002	MATERNAL	2	chr11	P	60
ee529996-bbfe-4a7e-b611-75dc6bdc2783/EcoRV/0	FAR62417	HG002	MATERNAL	2	chr11	P	60
51f78006-297b-4c0e-af35-895d709ed974/EcoRV/0	FAR62417	HG002	MATERNAL	2	chr11	P	60
103023c4-ccce-4881-bbef-575b6b21963c/EcoRV/0	FAR62417	HG002	MATERNAL	2	chr11	P	60
360f633d-bfe7-4db6-8147-0dfc2e90366f/EcoRV/0	FAR62417	HG002	MATERNAL	2	chr11	P	60
5bf61541-a88e-4be4-8a90-15344d16367f/EcoRV/0	FAR62417	HG002	MATERNAL	2	chr11	P	60
4d986438-7d38-42b2-b4ab-8497700e3d68/EcoRV/0	FAR62417	HG002	MATERNAL	2	chr11	P	60
f30e31e9-e726-427b-b54a-36e2df804aa1/EcoRV/0	FAR62417	HG002	MATERNAL	2	chr11	P	60
b055cd06-3064-4ee1-8eca-c38c2c0f592b/EcoRV/0	FAR62417	HG002	MATERNAL	2	chr11	P	60
48f30608-6eef-4c94-aecc-0d93491a1020/EcoRV/0	FAR62417	HG002	MATERNAL	2	chr11	P	60
661dc0c5-bf62-4fa7-ba00-1074f994d9d9/EcoRV/0	FAR62417	HG002	MATERNAL	2	chr11	P	60
0b57f83d-7c30-451a-94c4-90bd5c9a8cd9/EcoRV/0	FAR62417	HG002	MATERNAL	2	chr11	P	60
19655cf9-0921-4f16-9405-fba30add7245/EcoRV/0	FAR62417	HG002	MATERNAL	2	chr11	P	60
d9f50d2c-f538-470a-bf1c-561df40f0fca/EcoRV/0	FAR62417	HG002	MATERNAL	2	chr11	P	60
c6e57be0-9125-487b-912f-a9e96685647c/EcoRV/0	FAR62417	HG002	MATERNAL	2	chr11	P	60
444ea2fd-4d9f-4090-b1dc-b62562b4e175/EcoRV/0	FAR62417	HG002	MATERNAL	2	chr11	P	60
31486a13-f2d9-4a33-9384-8d7b9e5b8d94/EcoRV/0	FAR62417	HG002	MATERNAL	2	chr11	P	60
d21c9325-1a77-4568-a1d2-4abf029dd6e7/EcoRV/0	FAR62417	HG002	MATERNAL	2	chr11	P	60
402a451a-76fe-43c9-870f-d84864baebbd/EcoRV/0	FAR62417	HG002	MATERNAL	2	chr11	P	60
e408e94d-e9e6-4d15-a78e-7124de2004e9/EcoRV/0	FAR62417	HG002	MATERNAL	2	chr11	P	60
ad2163ee-f6cb-438d-92c5-89e38d89c87e/EcoRV/0	FAR62417	HG002	MATERNAL	2	chr11	P	60
6280d38e-489b-4995-9158-40b1c7eae546/EcoRV/0	FAR62417	HG002	MATERNAL	2	chr11	P	60
9bb8593e-1948-4f18-9b8a-d920f27c99cb/EcoRV/0	FAR62417	HG002	MATERNAL	2	chr11	P	60
d5faa167-d74f-4edb-a052-26ab719f14d7/EcoRV/0	FAR62417	HG002	MATERNAL	2	chr11	P	60
08c58196-1ada-49ff-858b-7ae9bc43b292/EcoRV/0	FAR62417	HG002	MATERNAL	2	chr11	P	60
bbb7bf4c-7123-4839-ac52-06ba554e3ef3/EcoRV/0	FAR62417	HG002	MATERNAL	2	chr11	P	60
3da4690c-8dfc-45f0-85c1-f6ac6678db11/EcoRV/0	FAR62417	HG002	MATERNAL	2	chr11	P	60
ff41c50b-26d6-440a-877a-abd43f2c7753/EcoRV/0	FAR62417	HG002	MATERNAL	2	chr11	P	60
5a8cd0a6-4a10-42fd-8e35-3ee81ac6e088/EcoRV/0	FAR62417	HG002	MATERNAL	2	chr11	P	60
c643c82d-4e42-43db-bfb8-c4027c7b59b9/EcoRV/0	FAR62417	HG002	MATERNAL	2	chr11	P	60
44b4371c-d536-467c-835e-cbd1ffebeef3/EcoRV/0	FAR62417	HG002	MATERNAL	2	chr11	P	60
617c3c38-15ef-4a49-860d-698234296567/EcoRV/0	FAR62417	HG002	MATERNAL	2	chr11	P	60
02122161-215b-4c08-9113-36c7fc30e562/EcoRV/0	FAR62417	HG002	MATERNAL	2	chr11	P	60
47cedf5d-6488-46c4-a8ec-30d07dd6322a/EcoRV/0	FAR62417	HG002	MATERNAL	2	chr11	P	60
6456c7ee-78a6-400e-abe9-347f6d93b348/EcoRV/0	FAR62417	HG002	MATERNAL	2	chr11	P	60
0ce09293-898f-4411-a2b3-80dd7b2852fc/EcoRV/0	FAR62417	HG002	MATERNAL	2	chr11	P	60
063737de-536b-457e-84b4-6f6cebe08a28/EcoRV/0	FAR62417	HG002	MATERNAL	2	chr11	P	60
b56b55ea-bc53-4e8b-ac0d-3009002aa6b6/EcoRV/0	FAR62417	HG002	MATERNAL	2	chr11	P	60
8fbb5a4c-1449-432c-b551-e02e77fa5bf6/EcoRV/0	FAR62417	HG002	MATERNAL	2	chr11	P	60
d752d199-b28c-418f-8db0-c5540e6f2b06/EcoRV/0	FAR62417	HG002	MATERNAL	2	chr11	P	60
4d9d7050-9b17-4196-8601-0098cbbf39e0/EcoRV/0	FAR62417	HG002	MATERNAL	2	chr11	P	60
42a8278c-0aa1-4523-99aa-36332c70f412/EcoRV/0	FAR62417	HG002	MATERNAL	2	chr11	P	60
5f4965d5-bd1d-40fb-b94d-c21d97ed6bf8/EcoRV/0	FAR62417	HG002	MATERNAL	2	chr11	P	1
77cdc8f6-661d-40c6-9882-2f4972009ec1/EcoRV/0	FAR62417	HG002	MATERNAL	2	chr11	P	60
acd80a7e-6104-42a0-a24f-69a2909730bf/EcoRV/0	FAR62417	HG002	MATERNAL	2	chr11	P	1
83c71072-c389-4b79-a865-268f211afec4/EcoRV/0	FAR62417	HG002	MATERNAL	2	chr11	P	60
24c9faa6-e3e9-444c-8f5e-1c526dc45a84/EcoRV/0	FAR62417	HG002	MATERNAL	2	chr11	P	60
afee66eb-2bf9-4f98-8394-058491f7294f/EcoRV/0	FAR62417	HG002	MATERNAL	2	chr11	P	60
a48f75ba-ff28-40c9-9d7b-67676e6692f3/EcoRV/0	FAR62417	HG002	MATERNAL	2	chr11	P	60
b2b43587-4122-49a7-ac23-0855c3cd5bfe/EcoRV/0	FAR62417	HG002	MATERNAL	2	chr11	P	32
31dad4b0-986a-4e68-bc14-d51e3bfc9ab3/EcoRV/0	FAR62417	HG002	MATERNAL	2	chr11	P	60
18f3b96b-912c-4872-a472-cc40b706b53b/EcoRV/0	FAR62417	HG002	MATERNAL	2	chr11	P	1
ceb983ab-994b-41d5-925a-1a9242f73d49/EcoRV/0	FAR62417	HG002	MATERNAL	2	chr11	P	1
6fbe5044-2b9c-40d0-9b48-7da97810780f/EcoRV/0	FAR62417	HG002	MATERNAL	2	chr11	P	1
527157d0-aa8d-494d-ab18-958da7f19285/EcoRV/0	FAR62417	HG002	MATERNAL	2	chr11	P	1
3ca82624-0acf-4658-aa5f-7fd2aabf1d3f/EcoRV/0	FAR62417	HG002	MATERNAL	2	chr11	P	25
0e653cf5-82e9-41da-b89e-716bf2e28da2/EcoRV/0	FAR62417	HG002	MATERNAL	2	chr11	P	1
c693bd45-bbf7-4c66-ad1a-2e9a360eb4f6/EcoRV/0	FAR62417	HG002	MATERNAL	2	chr11	Q	60
0b20eb3f-7128-4f4f-abba-71be0008b680/EcoRV/0	FAR62417	HG002	MATERNAL	2	chr11	Q	60
0f370f1c-684e-4b2a-b5e1-66ed3d173f6a/EcoRV/0	FAR62417	HG002	MATERNAL	2	chr11	Q	60
2dc2a193-7cc9-4fc5-b0b3-c39e94b656bd/EcoRV/0	FAR62417	HG002	MATERNAL	2	chr11	Q	60
4a2c6205-02f5-42f3-bbdc-9a4144aca577/EcoRV/0	FAR62417	HG002	MATERNAL	2	chr11	Q	60
4a73f7d4-2da8-4e64-a6f4-3270dfa9fa26/EcoRV/0	FAR62417	HG002	MATERNAL	2	chr11	Q	60
6a7f7170-9f84-46c4-932c-89a7eb22bb29/EcoRV/0	FAR62417	HG002	MATERNAL	2	chr11	Q	60
6cbf80e6-c371-4139-b744-582b5269a577/EcoRV/0	FAR62417	HG002	MATERNAL	2	chr11	Q	60
8d38df59-9f93-43a9-913f-1afec20e9d03/EcoRV/0	FAR62417	HG002	MATERNAL	2	chr11	Q	60
9cd87390-3dce-41e4-85f1-74254a75f35e/EcoRV/0	FAR62417	HG002	MATERNAL	2	chr11	Q	49
75b54c5e-fbb5-454e-b58b-0c4d0bed7659/EcoRV/0	FAR62417	HG002	MATERNAL	2	chr11	Q	60
425b20f3-5de5-4714-85a3-7734185df294/EcoRV/0	FAR62417	HG002	MATERNAL	2	chr11	Q	60
a75ad5d9-99ef-43d9-aefd-610ab215db4f/EcoRV/0	FAR62417	HG002	MATERNAL	2	chr11	Q	3
a3148415-a4ff-4ee4-bd4a-6f2747b8673f/EcoRV/0	FAR62417	HG002	MATERNAL	2	chr11	Q	60
b8bce2d6-30f9-48f4-9d42-c8a79f5c96a8/EcoRV/0	FAR62417	HG002	MATERNAL	2	chr11	Q	60
b09b65c5-36e8-442a-a293-393ead222114/EcoRV/0	FAR62417	HG002	MATERNAL	2	chr11	Q	60
c91f5c2b-778e-4d10-866b-5b1f6e928e9f/EcoRV/0	FAR62417	HG002	MATERNAL	2	chr11	Q	60
d09c7913-3776-4ac5-8142-502dab95667d/EcoRV/0	FAR62417	HG002	MATERNAL	2	chr11	Q	60
da2cfa04-a151-4633-a0f6-5cd44c424180/EcoRV/0	FAR62417	HG002	MATERNAL	2	chr11	Q	60
dbcec183-f53c-4671-870b-3f995f6915e5/EcoRV/0	FAR62417	HG002	MATERNAL	2	chr11	Q	60
f6c114f7-f8d6-4029-a770-df00e1719673/EcoRV/0	FAR62417	HG002	MATERNAL	2	chr11	Q	60
f8b94852-c132-4c07-ae88-686407c10f6e/EcoRV/0	FAR62417	HG002	MATERNAL	2	chr11	Q	60
f4065615-6d90-40d8-8af5-15a740427664/EcoRV/0	FAR62417	HG002	MATERNAL	2	chr11	Q	60
4f1c8ec5-2286-42d3-8f71-9dc430999ef4/EcoRV/0	FAR62417	HG002	MATERNAL	2	chr11	Q	60
5f347c1f-1aa0-4fe3-ba00-754d490ddefa/EcoRV/0	FAR62417	HG002	MATERNAL	2	chr11	Q	60
6a577660-3eb6-4492-8779-843013514cb4/EcoRV/0	FAR62417	HG002	MATERNAL	2	chr11	Q	60
6e937d8b-6b6e-4679-9b0d-56e354f06b07/EcoRV/0	FAR62417	HG002	MATERNAL	2	chr11	Q	58
9f8ededc-b871-4723-9af9-5550b2b1aaa7/EcoRV/0	FAR62417	HG002	MATERNAL	2	chr11	Q	60
54b81cbe-a676-4bd1-b3f4-77b7e2bce99c/EcoRV/0	FAR62417	HG002	MATERNAL	2	chr11	Q	60
69da6173-7683-4d68-b878-d6a1a99636b4/EcoRV/0	FAR62417	HG002	MATERNAL	2	chr11	Q	60
0353c8b7-9db6-46cf-b94b-d001e9161dcd/EcoRV/0	FAR62417	HG002	MATERNAL	2	chr11	Q	60
414d91d0-1d90-4875-8104-9f9595b419a2/EcoRV/0	FAR62417	HG002	MATERNAL	2	chr11	Q	60
915a3d79-6bae-4852-ae91-a38e2fbdf325/EcoRV/0	FAR62417	HG002	MATERNAL	2	chr11	Q	60
81502a8d-52d8-4e6b-ac7b-44cc70d17b93/EcoRV/0	FAR62417	HG002	MATERNAL	2	chr11	Q	60
a92a369f-2df6-41a9-8de5-49578a431052/EcoRV/0	FAR62417	HG002	MATERNAL	2	chr11	Q	60
ab7c4ad3-9556-4f38-913e-4a45e1b5c271/EcoRV/0	FAR62417	HG002	MATERNAL	2	chr11	Q	60
ba4de202-64c5-46d9-aa2d-09d1f3e64501/EcoRV/0	FAR62417	HG002	MATERNAL	2	chr11	Q	60
cde6768f-5633-4b70-badf-5037118cd994/EcoRV/0	FAR62417	HG002	MATERNAL	2	chr11	Q	60
d4ab1b00-f75d-4821-a469-02bc3c21e115/EcoRV/0	FAR62417	HG002	MATERNAL	2	chr11	Q	60
e05f0798-1e03-4025-bc7c-86e621dffbe0/EcoRV/0	FAR62417	HG002	MATERNAL	2	chr11	Q	60
e8a04948-b3ae-44bb-b8fc-e3c13549397c/EcoRV/0	FAR62417	HG002	MATERNAL	2	chr11	Q	60
fb345641-8648-41df-b57c-969e1c583c6a/EcoRV/0	FAR62417	HG002	MATERNAL	2	chr11	Q	60
9eabb86c-f296-49b4-a340-817e82c91302/EcoRV/0	FAR62417	HG002	MATERNAL	2	chr11	Q	60
9076ae06-ad65-405a-92d4-69983d3afae1/EcoRV/0	FAR62417	HG002	MATERNAL	2	chr11	Q	60
b4ec3031-7002-4878-ae87-4f81e268a7c3/EcoRV/0	FAR62417	HG002	MATERNAL	2	chr11	Q	60
db6184c4-b69c-448c-91c8-cc88dfc3ce0e/EcoRV/0	FAR62417	HG002	MATERNAL	2	chr11	Q	46
34f667c1-7831-4844-8c8c-fc343a470ee6/EcoRV/0	FAR62417	HG002	MATERNAL	2	chr11	Q	60
a20117aa-b476-4499-9071-4b33ce75f65d/EcoRV/0	FAR62417	HG002	MATERNAL	2	chr11	Q	60
bca2131a-b0c4-4f52-9739-b6b4f6a78a2a/EcoRV/0	FAR62417	HG002	MATERNAL	2	chr11	Q	60
c9006285-26ef-4997-b654-b8e9a1991c6e/EcoRV/0	FAR62417	HG002	MATERNAL	2	chr11	Q	60
2b96b077-a456-4551-974e-93ead9eaa923/EcoRV/0	FAR62417	HG002	MATERNAL	2	chr11	Q	60
3aa71014-1a80-40e3-b2db-268590431795/EcoRV/0	FAR62417	HG002	MATERNAL	2	chr11	Q	60
3bcb64fb-a1b6-4e98-b031-0ea70c73513e/EcoRV/0	FAR62417	HG002	MATERNAL	2	chr11	Q	60
3d16789f-f75f-4596-bd06-ccee041cd211/EcoRV/0	FAR62417	HG002	MATERNAL	2	chr11	Q	1
9d8f0b19-61cc-4d21-9349-e7afc53eb6ea/EcoRV/0	FAR62417	HG002	MATERNAL	2	chr11	Q	60
70c7070c-7594-4884-afb8-f74bb91aa437/EcoRV/0	FAR62417	HG002	MATERNAL	2	chr11	Q	60
71e76399-ff20-4bfc-93f5-452ec2109014/EcoRV/0	FAR62417	HG002	MATERNAL	2	chr11	Q	60
75d12119-3627-47dd-8686-841055f1cefb/EcoRV/0	FAR62417	HG002	MATERNAL	2	chr11	Q	60
253f9bfd-f9d3-4ab1-8372-ec8b5adf3f36/EcoRV/0	FAR62417	HG002	MATERNAL	2	chr11	Q	60
740cc520-c2c6-4ec1-bc8a-279c856601fd/EcoRV/0	FAR62417	HG002	MATERNAL	2	chr11	Q	60
7528abad-80a5-492d-895f-3c89ba996514/EcoRV/0	FAR62417	HG002	MATERNAL	2	chr11	Q	27
10404db0-1745-4b29-9bd1-2ef32b70bb87/EcoRV/0	FAR62417	HG002	MATERNAL	2	chr11	Q	60
0100224e-e260-4c1d-a8a8-0daca40a72c2/EcoRV/0	FAR62417	HG002	MATERNAL	2	chr11	Q	60
820983f9-c4e2-411b-a2a1-78681a5589a5/EcoRV/0	FAR62417	HG002	MATERNAL	2	chr11	Q	54
a02f9c8c-cd35-4120-83e5-9daaabb0cf44/EcoRV/0	FAR62417	HG002	MATERNAL	2	chr11	Q	60
ae187add-4d2f-4ed3-90f4-7d0507a5a13a/EcoRV/0	FAR62417	HG002	MATERNAL	2	chr11	Q	60
b8b704bd-0c9f-4040-a159-e55a0be3dae2/EcoRV/0	FAR62417	HG002	MATERNAL	2	chr11	Q	60
e4b1d7ae-0381-4f70-bb9e-7e99bd971b52/EcoRV/0	FAR62417	HG002	MATERNAL	2	chr11	Q	60
f2da83c0-b912-44db-921e-723713f49449/EcoRV/0	FAR62417	HG002	MATERNAL	2	chr11	Q	60
fb205763-9faa-4675-84cb-9e3f8941de97/EcoRV/0	FAR62417	HG002	MATERNAL	2	chr11	Q	57
094e3cfb-25ab-4930-9b60-72dc5502cbc0/EcoRV/0	FAR62417	HG002	MATERNAL	2	chr11	Q	60
5121f62b-8ba9-403c-a9a6-2fa5385563e2/EcoRV/0	FAR62417	HG002	MATERNAL	2	chr11	Q	60
442255bf-4fb6-4039-be25-a9779342c3e5/EcoRV/0	FAR62417	HG002	MATERNAL	2	chr11	Q	60
b7fced38-8563-4637-9a00-f574da2349c9/EcoRV/0	FAR62417	HG002	MATERNAL	2	chr11	Q	27
d4be939c-4ff0-4c45-a85d-62d4d0afdf11/EcoRV/0	FAR62417	HG002	MATERNAL	2	chr11	Q	60
e6d0fd59-929c-45bf-83cd-657179fc2e17/EcoRV/0	FAR62417	HG002	MATERNAL	2	chr11	Q	60
1918d70f-57a0-4045-81a1-41dc65444d75/EcoRV/0	FAR62417	HG002	MATERNAL	2	chr11	Q	60
fa819436-7cf8-48ee-a1a1-c87c64877f85/EcoRV/0	FAR62417	HG002	MATERNAL	2	chr11	Q	60
f7a272d4-41dd-45cb-b872-2d3bd2bc1d8b/EcoRV/0	FAR62417	HG002	MATERNAL	2	chr11	Q	60
00bb906d-a91c-41cd-989c-1e6df9592e76/EcoRV/0	FAR62417	HG002	MATERNAL	2	chr11	Q	60
6330c3d7-e143-48c3-8143-4e7fee00a0b7/EcoRV/0	FAR62417	HG002	MATERNAL	2	chr11	Q	60
9d81cccd-0d24-4f6e-a354-b03920d41190/EcoRV/0	FAR62417	HG002	MATERNAL	2	chr11	Q	40
60400612-3886-4b29-8dba-f2dbfc621b2c/EcoRV/0	FAR62417	HG002	MATERNAL	2	chr11	Q	27
95b3ca57-e610-4a60-b6a6-ec6888c5847e/EcoRV/0	FAR62417	HG002	MATERNAL	2	chr11	Q	60
52b98ff4-90ee-40ac-a21b-d0543195fa04/EcoRV/0	FAR62417	HG002	MATERNAL	2	chr11	Q	60
710f0363-82c6-4a2a-9b71-93a2115fadf7/EcoRV/0	FAR62417	HG002	MATERNAL	2	chr11	Q	60
495acbc7-4229-43f9-9e7a-2296919dba1c/EcoRV/0	FAR62417	HG002	MATERNAL	2	chr11	Q	60
860c6270-e3db-4d10-8df6-e5cc5d144122/EcoRV/0	FAR62417	HG002	MATERNAL	2	chr11	Q	60
3f2e4a48-e51f-4ef0-9ce8-4c3371fb169c/EcoRV/0	FAR62417	HG002	MATERNAL	2	chr11	Q	60
bd9406d1-9c50-49a1-ace7-032ae7ce447a/EcoRV/0	FAR62417	HG002	MATERNAL	2	chr11	Q	60
92fad230-ec6f-400f-863d-dac6a1973155/EcoRV/0	FAR62417	HG002	MATERNAL	2	chr11	Q	40
1dc72b75-6757-48c2-b485-bfd483fabfa6/EcoRV/0	FAR62417	HG002	MATERNAL	2	chr11	Q	60
26fed6d7-ed88-4991-9a9f-33d5eb4190b6/EcoRV/0	FAR62417	HG002	MATERNAL	2	chr11	Q	60
7719b1bc-020c-44b8-8875-ed1e54f0bde9/EcoRV/0	FAR62417	HG002	MATERNAL	2	chr11	Q	60
062f3e6c-e770-44e2-9069-7b68c7b30394/EcoRV/0	FAR62417	HG002	MATERNAL	2	chr11	Q	60
a5d21357-aca2-4d64-9733-5a37152a55b1/EcoRV/0	FAR62417	HG002	MATERNAL	2	chr11	Q	31
0c4d885e-3906-4c94-92cf-65b8f4f2fed3/EcoRV/0	FAR62417	HG002	MATERNAL	2	chr18	P	60
0c7899c5-7d9b-4ff1-8df6-7e075a48de5d/EcoRV/0	FAR62417	HG002	MATERNAL	2	chr18	P	45
0f69956f-8902-452d-a55a-dcf96e15ccaf/EcoRV/0	FAR62417	HG002	MATERNAL	2	chr18	P	60
2dd9a98a-398f-4875-b350-6e408d646c27/EcoRV/0	FAR62417	HG002	MATERNAL	2	chr18	P	60
4d37e4cd-ef44-4b67-9366-87ec2c281c11/EcoRV/0	FAR62417	HG002	MATERNAL	2	chr18	P	60
5dc7f31f-67d9-4aaa-8b5b-3614846dfcf8/EcoRV/0	FAR62417	HG002	MATERNAL	2	chr18	P	60
6f62df0a-84c1-4f79-8bdc-7362eabc185e/EcoRV/0	FAR62417	HG002	MATERNAL	2	chr18	P	60
7ef7c017-0e58-47cc-9b36-df2efbd56d9a/EcoRV/0	FAR62417	HG002	MATERNAL	2	chr18	P	60
9ed16d7c-f95f-4d7b-aec0-57af576cc8b9/EcoRV/0	FAR62417	HG002	MATERNAL	2	chr18	P	60
16e793e6-da6d-4dc3-be63-130cc237d9cb/EcoRV/0	FAR62417	HG002	MATERNAL	2	chr18	P	60
19c02c48-151e-45a1-85ae-6c95dc84d5a3/EcoRV/0	FAR62417	HG002	MATERNAL	2	chr18	P	60
28cd74c9-9a55-4fe3-9112-67b22b934bb5/EcoRV/0	FAR62417	HG002	MATERNAL	2	chr18	P	60
84a668dd-e7e8-4c76-8db0-aefa22745f25/EcoRV/0	FAR62417	HG002	MATERNAL	2	chr18	P	60
68479743-d295-4c44-99f1-bc2544deba6c/EcoRV/0	FAR62417	HG002	MATERNAL	2	chr18	P	60
93387851-9bc7-4a7f-8abc-166d5766380c/EcoRV/0	FAR62417	HG002	MATERNAL	2	chr18	P	60
a8602303-d3a1-495c-8e17-fc76eb2b869b/EcoRV/0	FAR62417	HG002	MATERNAL	2	chr18	P	60
ad8d4cd0-b062-48a9-86da-129e6f8dec0e/EcoRV/0	FAR62417	HG002	MATERNAL	2	chr18	P	60
b1efd94f-cf29-4a78-986a-8c84622cf774/EcoRV/0	FAR62417	HG002	MATERNAL	2	chr18	P	40
b2c9d2c1-0170-4435-b5a4-1ca198abe6b4/EcoRV/0	FAR62417	HG002	MATERNAL	2	chr18	P	60
bfc178f0-a527-42e0-9c83-a8d88acfb347/EcoRV/0	FAR62417	HG002	MATERNAL	2	chr18	P	60
c69eb1d6-2a2b-4de1-a1bd-10b37b653209/EcoRV/0	FAR62417	HG002	MATERNAL	2	chr18	P	60
d7625c19-e2ca-493b-a38f-80dfa427c999/EcoRV/0	FAR62417	HG002	MATERNAL	2	chr18	P	60
e1b17ab2-669d-4550-9d1c-40f6802b32d3/EcoRV/0	FAR62417	HG002	MATERNAL	2	chr18	P	60
f30cdac6-e529-4121-b1d4-897c36ed9ff5/EcoRV/0	FAR62417	HG002	MATERNAL	2	chr18	P	60
f938a201-e4af-4dd1-8dbb-164c99bd971b/EcoRV/0	FAR62417	HG002	MATERNAL	2	chr18	P	1
fcfa227b-c2b3-4217-81e3-aef8eadce923/EcoRV/0	FAR62417	HG002	MATERNAL	2	chr18	P	60
273c1d3a-061f-4d4d-a724-13476bdb333b/EcoRV/0	FAR62417	HG002	MATERNAL	2	chr18	P	60
945d71a8-d5c1-46e9-8b87-e30eb10b54bf/EcoRV/0	FAR62417	HG002	MATERNAL	2	chr18	P	60
858c59d3-1bf2-46d4-a3ef-d869b3e2926b/EcoRV/0	FAR62417	HG002	MATERNAL	2	chr18	P	60
db5b367d-e705-48e7-a51b-935e0ff699b9/EcoRV/0	FAR62417	HG002	MATERNAL	2	chr18	P	60
f35b45e3-a9aa-4f89-94a2-39b8d892fa79/EcoRV/0	FAR62417	HG002	MATERNAL	2	chr18	P	60
4b113c4e-3551-4a16-909a-f9eb108265a1/EcoRV/0	FAR62417	HG002	MATERNAL	2	chr18	P	60
969bbe4f-1b88-4453-aa80-e19c9c214379/EcoRV/0	FAR62417	HG002	MATERNAL	2	chr18	P	60
44634277-9999-4f19-b28c-a46be6c41fdf/EcoRV/0	FAR62417	HG002	MATERNAL	2	chr18	P	60
6d49fe68-6e81-427e-b5f1-3e70f0f572aa/EcoRV/0	FAR62417	HG002	MATERNAL	2	chr18	P	60
1cda40c3-2323-41ac-8156-8b43f090aea8/EcoRV/0	FAR62417	HG002	MATERNAL	2	chr18	P	60
7cfa4ac0-b5f8-467d-8a71-15404e1ef2e4/EcoRV/0	FAR62417	HG002	MATERNAL	2	chr18	P	60
c4a1215e-0523-433c-aebb-42a2cc66f3ef/EcoRV/0	FAR62417	HG002	MATERNAL	2	chr18	P	60
a9e1bd70-d986-4db5-9d40-96600857178b/EcoRV/0	FAR62417	HG002	MATERNAL	2	chr18	P	60
016ecfa6-deb8-4482-96ef-4c0b7743a1d8/EcoRV/0	FAR62417	HG002	MATERNAL	2	chr18	P	60
30f19bb3-48fa-45f0-a753-2d83463123f1/EcoRV/0	FAR62417	HG002	MATERNAL	2	chr18	P	60
adcc81a0-5ee8-4127-a271-d1c3ef686aa8/EcoRV/0	FAR62417	HG002	MATERNAL	2	chr18	P	60
8b472608-efec-473b-890d-6ef159672e3a/EcoRV/0	FAR62417	HG002	MATERNAL	2	chr18	P	23
b4d22315-8f8e-4163-b00f-241356322d89/EcoRV/0	FAR62417	HG002	MATERNAL	2	chr18	P	60
363825bb-04f4-4cbf-aa3e-4fde7a2f665c/EcoRV/0	FAR62417	HG002	MATERNAL	2	chr18	P	60
1a543441-0d45-440e-b5e8-d21024e750e8/EcoRV/0	FAR62417	HG002	MATERNAL	2	chr18	P	60
8475dac8-17ab-41d7-8bb5-895b719590e8/EcoRV/0	FAR62417	HG002	MATERNAL	2	chr18	P	60
f386d7c2-8bc3-4c28-968f-0b3d06f79cd3/EcoRV/0	FAR62417	HG002	MATERNAL	2	chr18	P	60
20682dc7-8b56-4a20-9825-a31deed65971/EcoRV/0	FAR62417	HG002	MATERNAL	2	chr18	P	60
8131ac53-82bc-477f-bc9a-cef75911e1bd/EcoRV/0	FAR62417	HG002	MATERNAL	2	chr18	P	60
83a49f51-288a-4992-b920-dbf5ffbab106/EcoRV/0	FAR62417	HG002	MATERNAL	2	chr18	P	60
f4b706b6-1333-40ef-aa4c-79618a1800bb/EcoRV/0	FAR62417	HG002	MATERNAL	2	chr18	P	60
fcb8ad79-bb59-4382-8e0e-d38ed53871cb/EcoRV/0	FAR62417	HG002	MATERNAL	2	chr18	P	60
b8589122-9c02-4ab8-a8ae-faf05047d8d2/EcoRV/0	FAR62417	HG002	MATERNAL	2	chr18	P	60
5d80bc76-5321-4370-9166-2f47377645ed/EcoRV/0	FAR62417	HG002	MATERNAL	2	chr18	P	43
b509b07b-5fd2-4f71-a2fe-04d8128328b3/EcoRV/0	FAR62417	HG002	MATERNAL	2	chr18	P	60
fc0291ce-0a2b-4224-a05b-3b0178c54868/EcoRV/0	FAR62417	HG002	MATERNAL	2	chr18	P	60
88398f8d-a8f9-4480-a456-b19a3b6d6a48/EcoRV/0	FAR62417	HG002	MATERNAL	2	chr18	P	60
45d80c53-fbfd-46ee-a11b-7e0568cd66f3/EcoRV/0	FAR62417	HG002	MATERNAL	2	chr18	P	60
0972185e-d8b7-468b-a333-16dd11cde0c2/EcoRV/0	FAR62417	HG002	MATERNAL	2	chr18	P	60
c1b5b946-07f2-44d3-9131-ddce23659101/EcoRV/0	FAR62417	HG002	MATERNAL	2	chr18	P	60
f7a06fd3-f567-4bfd-a571-f1c5a6dcb375/EcoRV/0	FAR62417	HG002	MATERNAL	2	chr18	P	60
eac8842c-e0a6-401e-b4a4-c9183772a31e/EcoRV/0	FAR62417	HG002	MATERNAL	2	chr18	P	60
9ad3255f-e397-44e2-840b-08624b6762ca/EcoRV/0	FAR62417	HG002	MATERNAL	2	chr18	P	60
74cd1eb9-20e8-4a55-b5f0-4b735c6bf30e/EcoRV/0	FAR62417	HG002	MATERNAL	2	chr18	P	60
4a807038-c91e-4a95-9f97-ef02dcdb4a62/EcoRV/0	FAR62417	HG002	MATERNAL	2	chr18	P	53
18c797ea-9e50-40f9-91b9-aa041b095035/EcoRV/0	FAR62417	HG002	MATERNAL	2	chr18	P	60
021eb3fe-5c7c-4299-86dc-2494c5d065fa/EcoRV/0	FAR62417	HG002	MATERNAL	2	chr18	P	60
ad741491-98f7-4c2b-acac-96d9aeafc3c5/EcoRV/0	FAR62417	HG002	MATERNAL	2	chr18	P	60
cb7846a0-98a1-4a60-9ab7-9826e8ed1f02/EcoRV/0	FAR62417	HG002	MATERNAL	2	chr18	P	60
02bf4507-3a17-4ddc-8ada-67c19bae36d2/EcoRV/0	FAR62417	HG002	MATERNAL	2	chr18	P	60
ce290632-44de-4316-a114-c0733858e8bd/EcoRV/0	FAR62417	HG002	MATERNAL	2	chr18	P	60
7b9139fb-cfe0-4c3c-b6e8-971c9cebc062/EcoRV/0	FAR62417	HG002	MATERNAL	2	chr18	P	60
5ab4515b-794b-4bd1-9fda-a2b68d65721f/EcoRV/0	FAR62417	HG002	MATERNAL	2	chr18	P	60
cdd4a78b-4bd6-4411-bbb0-2b55c2090da3/EcoRV/0	FAR62417	HG002	MATERNAL	2	chr18	P	22
26b300e6-2923-4de4-b492-88edd08f4009/EcoRV/0	FAR62417	HG002	MATERNAL	2	chr18	P	60
541f800d-904b-4069-ae63-5a690fc37509/EcoRV/0	FAR62417	HG002	MATERNAL	2	chr18	P	60
3b2538f3-72ee-4aeb-bf47-fef4b0d23de1/EcoRV/0	FAR62417	HG002	MATERNAL	2	chr18	P	60
ca01b2e7-13bf-4e89-a493-ce0bde54bc8a/EcoRV/0	FAR62417	HG002	MATERNAL	2	chr18	P	60
dc7bed52-308d-4410-9306-d66b58b04344/EcoRV/0	FAR62417	HG002	MATERNAL	2	chr18	P	50
cf82e774-8271-499a-8b01-fa63d39bdb10/EcoRV/0	FAR62417	HG002	MATERNAL	2	chr18	P	60
46025ec0-a07d-49ab-baa7-490f4c13e04c/EcoRV/0	FAR62417	HG002	MATERNAL	2	chr18	P	60
5cd2b8e8-4f1e-49aa-b297-c23b0e6282fa/EcoRV/0	FAR62417	HG002	MATERNAL	2	chr18	P	60
6eb04a11-a1b9-449f-b328-80408208af0e/EcoRV/0	FAR62417	HG002	MATERNAL	2	chr18	P	52
b38ec04f-6d6f-466e-89a8-a8d674127d2f/EcoRV/0	FAR62417	HG002	MATERNAL	2	chr18	P	60
d5f2762a-b78f-4758-b1c0-c8574cc918dc/EcoRV/0	FAR62417	HG002	MATERNAL	2	chr18	P	16
d5144a50-b162-48f8-9afc-aa279dcc6ac4/EcoRV/0	FAR62417	HG002	MATERNAL	2	chr18	P	25
1f2a2f2e-611c-44b6-9033-faaed664c55f/EcoRV/0	FAR62417	HG002	MATERNAL	2	chr18	Q	58
6ca6815c-83e1-4f99-9847-855435a67c01/EcoRV/0	FAR62417	HG002	MATERNAL	2	chr18	Q	60
8f73f9f4-870f-47f3-aaa7-378b81bea84d/EcoRV/0	FAR62417	HG002	MATERNAL	2	chr18	Q	60
94720e7b-1ee4-431e-8376-8238697da752/EcoRV/0	FAR62417	HG002	MATERNAL	2	chr18	Q	60
dd38b322-2ae3-4b4c-b4bf-039681101db9/EcoRV/0	FAR62417	HG002	MATERNAL	2	chr18	Q	18
fe26e0b3-9768-4b1b-a555-ad0f0c8c6a3c/EcoRV/0	FAR62417	HG002	MATERNAL	2	chr18	Q	60
2bb0ef2d-6834-4d27-9549-0358a7cdc331/EcoRV/0	FAR62417	HG002	MATERNAL	2	chr18	Q	60
9d8d5d42-6800-43bd-8079-e09afbe127d1/EcoRV/0	FAR62417	HG002	MATERNAL	2	chr18	Q	35
29a03a16-df5d-4b87-a588-687f295c959f/EcoRV/0	FAR62417	HG002	MATERNAL	2	chr18	Q	60
6ecc2f7a-64ce-4d12-ab5a-6133f65a94c5/EcoRV/0	FAR62417	HG002	MATERNAL	2	chr18	Q	60
11b56136-ed6d-432f-a8b7-fa4d78334673/EcoRV/0	FAR62417	HG002	MATERNAL	2	chr18	Q	60
378f94db-23e9-4a81-8573-ff6ae582b5c5/EcoRV/0	FAR62417	HG002	MATERNAL	2	chr18	Q	20
c09336c5-de25-4cae-9a8a-20a381b2c500/EcoRV/0	FAR62417	HG002	MATERNAL	2	chr18	Q	60
1a4dd22c-6984-42b4-9196-787f6853d818/EcoRV/0	FAR62417	HG002	MATERNAL	2	chr18	Q	60
1e266ee2-3db1-4840-ba0f-67a6cbe8fc5b/EcoRV/0	FAR62417	HG002	MATERNAL	2	chr18	Q	60
3cc6db37-3a86-4a3e-a6c0-d897d0a6543a/EcoRV/0	FAR62417	HG002	MATERNAL	2	chr18	Q	60
4a3288f2-eacc-44a9-82a0-1ad6a49f5087/EcoRV/0	FAR62417	HG002	MATERNAL	2	chr18	Q	60
9bcac0df-28f8-4e86-8e42-6599f816f82b/EcoRV/0	FAR62417	HG002	MATERNAL	2	chr18	Q	60
9fa2dd91-e286-46ea-a6be-676707068151/EcoRV/0	FAR62417	HG002	MATERNAL	2	chr18	Q	60
22da8c02-1097-4be6-81a2-ffe9c237834c/EcoRV/0	FAR62417	HG002	MATERNAL	2	chr18	Q	60
23d1bac4-bf69-41cf-b224-ca6b6f12b4a2/EcoRV/0	FAR62417	HG002	MATERNAL	2	chr18	Q	60
24adaecb-bfdb-4107-bfb6-374d2454d242/EcoRV/0	FAR62417	HG002	MATERNAL	2	chr18	Q	60
030be2cb-49ed-4f4d-ac62-0cc5e5f93ded/EcoRV/0	FAR62417	HG002	MATERNAL	2	chr18	Q	60
38d5da42-0c08-4526-90e0-e860e9bdf904/EcoRV/0	FAR62417	HG002	MATERNAL	2	chr18	Q	60
66dd96a4-5ad6-4629-b5c1-f62ffd7e49af/EcoRV/0	FAR62417	HG002	MATERNAL	2	chr18	Q	51
070a81f8-78a1-4403-a2d5-adf34db9f1ca/EcoRV/0	FAR62417	HG002	MATERNAL	2	chr18	Q	60
75e38bbf-40b9-4b7c-8703-027fe8d5b7ba/EcoRV/0	FAR62417	HG002	MATERNAL	2	chr18	Q	43
427d1dab-70ee-4a4c-82c2-a432cdc11a10/EcoRV/0	FAR62417	HG002	MATERNAL	2	chr18	Q	60
2978b3fe-b993-4f7f-a03d-7d6a303627a9/EcoRV/0	FAR62417	HG002	MATERNAL	2	chr18	Q	49
3619a8a3-c0ec-4261-9b20-ee4275c5cf68/EcoRV/0	FAR62417	HG002	MATERNAL	2	chr18	Q	60
7378517d-cee3-47b1-9997-d7b52c823f22/EcoRV/0	FAR62417	HG002	MATERNAL	2	chr18	Q	47
8468407b-72a1-4f7c-9923-b9c051da119f/EcoRV/0	FAR62417	HG002	MATERNAL	2	chr18	Q	60
63380757-516f-4f91-8906-6d4c9683453b/EcoRV/0	FAR62417	HG002	MATERNAL	2	chr18	Q	60
bbe8bdc6-8297-4543-bc63-e80e926470e1/EcoRV/0	FAR62417	HG002	MATERNAL	2	chr18	Q	47
cb3ac8ac-fc84-4e85-8534-5c176f9901ce/EcoRV/0	FAR62417	HG002	MATERNAL	2	chr18	Q	60
df373ce2-f679-49ef-a742-19a868bcb8c5/EcoRV/0	FAR62417	HG002	MATERNAL	2	chr18	Q	46
fbc9592d-c8de-44a0-96d6-d9fc79cedaa0/EcoRV/0	FAR62417	HG002	MATERNAL	2	chr18	Q	60
fbd97c23-941d-429b-b2ef-135d7215d4bb/EcoRV/0	FAR62417	HG002	MATERNAL	2	chr18	Q	60
fdb96c3f-f134-4458-be12-23ce4080d14b/EcoRV/0	FAR62417	HG002	MATERNAL	2	chr18	Q	60
fff6015c-7146-4d17-83f5-146850bfcebd/EcoRV/0	FAR62417	HG002	MATERNAL	2	chr18	Q	60
2db84167-0f1e-497f-8907-82e4164b49e0/EcoRV/0	FAR62417	HG002	MATERNAL	2	chr18	Q	60
2f837318-891d-4214-98a2-2cb813cf2d90/EcoRV/0	FAR62417	HG002	MATERNAL	2	chr18	Q	60
3cf455d7-0e13-492f-81cb-8fd2345e4c30/EcoRV/0	FAR62417	HG002	MATERNAL	2	chr18	Q	59
6e5ed211-24c4-4a63-91c3-f2c659850f95/EcoRV/0	FAR62417	HG002	MATERNAL	2	chr18	Q	38
6f2b68e7-c633-4e42-aa2d-1fb721db1515/EcoRV/0	FAR62417	HG002	MATERNAL	2	chr18	Q	36
8f9b8cdd-8786-4cdd-a941-e1da68f61fb1/EcoRV/0	FAR62417	HG002	MATERNAL	2	chr18	Q	60
37fe5c00-f826-4fec-a7ae-cf76a84ddb30/EcoRV/0	FAR62417	HG002	MATERNAL	2	chr18	Q	45
62d39875-a904-47b3-83f9-ccdd12543236/EcoRV/0	FAR62417	HG002	MATERNAL	2	chr18	Q	60
76b4c0af-f18c-46d3-8c10-a1d7b94dc0b5/EcoRV/0	FAR62417	HG002	MATERNAL	2	chr18	Q	51
81e828d9-2789-439a-91bc-78ed1326575f/EcoRV/0	FAR62417	HG002	MATERNAL	2	chr18	Q	29
383c5cf8-4809-4636-bb63-c2b15ffddb4b/EcoRV/0	FAR62417	HG002	MATERNAL	2	chr18	Q	60
1995f108-0479-44a0-8879-e4f94ed68c51/EcoRV/0	FAR62417	HG002	MATERNAL	2	chr18	Q	30
52778511-6c3b-46f3-b0b1-8741b0afd601/EcoRV/0	FAR62417	HG002	MATERNAL	2	chr18	Q	60
a9db7b2b-1e48-4555-932c-7a02bf79e4dd/EcoRV/0	FAR62417	HG002	MATERNAL	2	chr18	Q	60
ab10b093-6354-4069-b25b-11ed5b67257e/EcoRV/0	FAR62417	HG002	MATERNAL	2	chr18	Q	60
c6d98ffd-f45d-43bd-b6a6-bbd79242a54b/EcoRV/0	FAR62417	HG002	MATERNAL	2	chr18	Q	20
c68cf1eb-822c-45d6-93a7-7fd7811ca97b/EcoRV/0	FAR62417	HG002	MATERNAL	2	chr18	Q	53
c3986aa7-ae70-43be-acb9-13d8b01ce87c/EcoRV/0	FAR62417	HG002	MATERNAL	2	chr18	Q	60
cc432f2a-e018-4182-b1f8-8090104839c7/EcoRV/0	FAR62417	HG002	MATERNAL	2	chr18	Q	60
d3ddd7ad-286b-4533-bd30-6a1e3ccb2a7a/EcoRV/0	FAR62417	HG002	MATERNAL	2	chr18	Q	60
dfd73eb3-8239-459b-b25f-4f0576057029/EcoRV/0	FAR62417	HG002	MATERNAL	2	chr18	Q	59
e15c6352-8567-467c-9d76-cc426947e10e/EcoRV/0	FAR62417	HG002	MATERNAL	2	chr18	Q	60
e16761dc-6078-4520-b05d-776f70bb8bf1/EcoRV/0	FAR62417	HG002	MATERNAL	2	chr18	Q	60
eac1c6a7-2060-453b-ba9e-82c8448ba2ce/EcoRV/0	FAR62417	HG002	MATERNAL	2	chr18	Q	60
f6ac9423-6867-45c0-a5e9-2281f3156a49/EcoRV/0	FAR62417	HG002	MATERNAL	2	chr18	Q	19
f416e921-e59e-4953-9d54-b0f9683cebb4/EcoRV/0	FAR62417	HG002	MATERNAL	2	chr18	Q	43
fcc2ceb2-1e28-468a-b31b-e107df5269bc/EcoRV/0	FAR62417	HG002	MATERNAL	2	chr18	Q	60
fd952fd6-8fda-40ce-ba6b-45a659e7460a/EcoRV/0	FAR62417	HG002	MATERNAL	2	chr18	Q	60
fcd78fcf-f6c2-488f-9d36-575cb2b876a3/EcoRV/0	FAR62417	HG002	MATERNAL	2	chr18	Q	44
cf953e17-3162-4680-9334-561e37ccbf80/EcoRV/0	FAR62417	HG002	MATERNAL	2	chr18	Q	9
5c9051ca-9eb1-4a31-afc4-348f8ce4add9/EcoRV/0	FAR62417	HG002	MATERNAL	2	chr18	Q	40
8b946205-d19b-4c4c-b216-b2cf7211953e/EcoRV/0	FAR62417	HG002	MATERNAL	2	chr18	Q	55
7068dd48-3b31-4fbb-a2c4-068b48316f5d/EcoRV/0	FAR62417	HG002	MATERNAL	2	chr18	Q	41
c6b4fd29-beff-401a-a48f-5c04651d1d58/EcoRV/0	FAR62417	HG002	MATERNAL	2	chr18	Q	60
d743d2de-2d16-4b4c-b6e3-a56e338de383/EcoRV/0	FAR62417	HG002	MATERNAL	2	chr18	Q	60
4f442916-9d70-45fa-98d8-9211ec99c36e/EcoRV/0	FAR62417	HG002	MATERNAL	2	chr18	Q	12
e996fae0-607b-47b3-853a-e747ddc4bf53/EcoRV/0	FAR62417	HG002	MATERNAL	2	chr18	Q	26
987e5d97-1020-4b0c-8e47-29261951236d/EcoRV/0	FAR62417	HG002	MATERNAL	2	chr18	Q	23
af1d6e00-d5ec-4b8b-b616-0f0ac8f898a4/EcoRV/0	FAR62417	HG002	MATERNAL	2	chr18	Q	60
5292c8f9-4592-485c-bf94-f846f87e91d1/EcoRV/0	FAR62417	HG002	MATERNAL	2	chr18	Q	15
e1759a0d-7afa-43c8-a13c-3a1a5bcd7cb0/EcoRV/0	FAR62417	HG002	MATERNAL	2	chr18	Q	28
24f7583a-71d7-4d54-837e-da6e6f0a9d1c/EcoRV/0	FAR62417	HG002	MATERNAL	2	chr18	Q	5
5087d2f0-27df-42e1-8829-d57f3d10ed1a/EcoRV/0	FAR62417	HG002	MATERNAL	2	chr18	Q	60
c89c1aaa-0e8d-4db3-ad99-ef265c6e95d2/EcoRV/0	FAR62417	HG002	MATERNAL	2	chr18	Q	60
edd33f49-00ed-48b4-a5b3-8c93f830f2f4/EcoRV/0	FAR62417	HG002	MATERNAL	2	chr18	Q	12
f801c011-8c87-4093-b608-f9430a0185cd/EcoRV/0	FAR62417	HG002	MATERNAL	2	chr18	Q	60
0810f145-b8f1-4e7e-a677-f9ec4023d3b6/EcoRV/0	FAR62417	HG002	MATERNAL	2	chr18	Q	60
d5149a91-5059-4bac-bd4d-bee51f406ee1/EcoRV/0	FAR62417	HG002	MATERNAL	2	chr18	Q	60
08b737fa-33d7-423f-b288-0100b15bcb6b/EcoRV/0	FAR62417	HG002	MATERNAL	2	chr18	Q	60
fb058d0e-54c1-4bd4-affa-5f9220281354/EcoRV/0	FAR62417	HG002	MATERNAL	2	chr18	Q	60
7e533cc6-5ca6-4571-bc62-492dda99b111/EcoRV/0	FAR62417	HG002	MATERNAL	2	chr18	Q	60
8fa8898d-acf8-4e1c-9fa8-b5d931dbe5f6/EcoRV/0	FAR62417	HG002	MATERNAL	2	chr18	Q	60
30cecdef-7ee4-4381-8247-596ac0a3fdb2/EcoRV/0	FAR62417	HG002	MATERNAL	2	chr18	Q	40
ba6e05b8-7439-4a9f-9f6c-bbbb24831c03/EcoRV/0	FAR62417	HG002	MATERNAL	2	chr18	Q	51
ba7179ca-5e52-4573-99b2-36db9cd37cf5/EcoRV/0	FAR62417	HG002	MATERNAL	2	chr18	Q	34
f7eaedf8-efba-485c-a9f8-e08809ae2298/EcoRV/0	FAR62417	HG002	MATERNAL	2	chr18	Q	34
5ba4d1c8-e5c2-4de6-ae21-ca0744a622c5/EcoRV/0	FAR62417	HG002	MATERNAL	2	chr16	P	60
5dbb4b8f-c56a-466e-a4b7-87ec84afbe2f/EcoRV/0	FAR62417	HG002	MATERNAL	2	chr16	P	60
9e59fe7f-163b-424d-ac7a-c0280720a1c9/EcoRV/0	FAR62417	HG002	MATERNAL	2	chr16	P	1
82ae3608-c85d-4580-9490-ea73f0cc894f/EcoRV/0	FAR62417	HG002	MATERNAL	2	chr16	P	60
95cd84f1-ca90-4327-aeb0-2e476a2d2232/EcoRV/0	FAR62417	HG002	MATERNAL	2	chr16	P	60
22582cfb-00fe-43f4-b1a1-d7d74f281a8f/EcoRV/0	FAR62417	HG002	MATERNAL	2	chr16	P	60
469162b3-62a6-4d83-82cb-af5e0a61a00e/EcoRV/0	FAR62417	HG002	MATERNAL	2	chr16	P	60
ee21286c-635f-4cde-9e1a-77d17e99e0df/EcoRV/0	FAR62417	HG002	MATERNAL	2	chr16	P	60
c3a118db-5463-4237-91f5-bba579d164a4/EcoRV/0	FAR62417	HG002	MATERNAL	2	chr16	P	60
915ba6af-ed1b-438c-843e-530cfbfff255/EcoRV/0	FAR62417	HG002	MATERNAL	2	chr16	P	60
483b3971-d21f-4eab-ad7a-c140989ccd69/EcoRV/0	FAR62417	HG002	MATERNAL	2	chr16	P	60
bd600add-4731-4b57-8d0e-722cb8d33567/EcoRV/0	FAR62417	HG002	MATERNAL	2	chr16	P	60
cc7db878-ed25-4b20-9aea-72b73ae36da7/EcoRV/0	FAR62417	HG002	MATERNAL	2	chr16	P	60
bfb1bc3c-5c6c-4e3c-bdbb-0ee2b092d415/EcoRV/0	FAR62417	HG002	MATERNAL	2	chr16	P	60
7ae7e26f-05c5-4cab-a901-09e6c47de6c8/EcoRV/0	FAR62417	HG002	MATERNAL	2	chr16	P	60
bbdab49f-1db0-45d6-b823-c630903e5fb1/EcoRV/0	FAR62417	HG002	MATERNAL	2	chr16	P	60
46e82870-a7d7-4ab3-be8e-2e2c448c93c7/EcoRV/0	FAR62417	HG002	MATERNAL	2	chr16	P	60
a83bc44f-67a0-440f-87ea-7f98f9ab9d65/EcoRV/0	FAR62417	HG002	MATERNAL	2	chr16	P	60
c2bb181f-710e-4bdf-a909-97614cdf5d99/EcoRV/0	FAR62417	HG002	MATERNAL	2	chr16	P	60
44914b73-643a-4be1-b0b7-2b4790f6ebf8/EcoRV/0	FAR62417	HG002	MATERNAL	2	chr16	P	60
8aacb1c7-6e3a-4468-a402-034e36e963a3/EcoRV/0	FAR62417	HG002	MATERNAL	2	chr16	P	60
0a99f0e9-2812-4daa-a4a7-59e61312fc59/EcoRV/0	FAR62417	HG002	MATERNAL	2	chr16	P	60
cca6edb1-a5c4-46f9-ba66-58fa38630f6f/EcoRV/0	FAR62417	HG002	MATERNAL	2	chr16	P	60
7cb58700-8417-4eaa-85ba-e81b82bbd6f5/EcoRV/0	FAR62417	HG002	MATERNAL	2	chr16	P	60
28934730-38c8-4748-b6d7-87d5589f74dd/EcoRV/0	FAR62417	HG002	MATERNAL	2	chr16	P	60
f5715739-1588-4d6e-b4f1-1e3ede21c20d/EcoRV/0	FAR62417	HG002	MATERNAL	2	chr16	P	60
d55a3051-4316-43c2-9142-9279eccd1f06/EcoRV/0	FAR62417	HG002	MATERNAL	2	chr16	P	60
ffc30bdd-6da0-41e5-92b4-3e3d075a34f5/EcoRV/0	FAR62417	HG002	MATERNAL	2	chr16	P	60
3a044d21-ae8d-4e22-b012-6221b6cd5eb6/EcoRV/0	FAR62417	HG002	MATERNAL	2	chr16	P	60
9e10ee09-df37-4f61-b116-9c53afe69553/EcoRV/0	FAR62417	HG002	MATERNAL	2	chr16	P	60
ac90f231-37d8-4a1c-aaac-1495b6f6fafc/EcoRV/0	FAR62417	HG002	MATERNAL	2	chr16	P	60
75f26989-6d46-471c-a6a2-94b264e23245/EcoRV/0	FAR62417	HG002	MATERNAL	2	chr16	P	60
78b8cf6f-9915-4f5d-9744-0b4d554b181e/EcoRV/0	FAR62417	HG002	MATERNAL	2	chr16	P	60
73f1ea03-2786-4c75-8a34-cb3679ffe13d/EcoRV/0	FAR62417	HG002	MATERNAL	2	chr16	P	60
55ce40a8-ba96-4e4c-8e16-6ff1636b4b8f/EcoRV/0	FAR62417	HG002	MATERNAL	2	chr16	P	60
902c93e8-6b68-4aa0-bd40-05b246757251/EcoRV/0	FAR62417	HG002	MATERNAL	2	chr16	P	60
c50b31c9-45d1-4e27-9b81-d1e32df9dc6b/EcoRV/0	FAR62417	HG002	MATERNAL	2	chr16	P	60
eb9865e6-a298-44e0-8a85-7ee230c58f36/EcoRV/0	FAR62417	HG002	MATERNAL	2	chr16	P	60
e8686c36-598e-4c76-95d0-1af2e1e621e4/EcoRV/0	FAR62417	HG002	MATERNAL	2	chr16	P	60
c449d4d8-0f50-4574-9631-b71790499f09/EcoRV/0	FAR62417	HG002	MATERNAL	2	chr16	P	49
3b1bccab-4caa-4a02-b5df-079be71eac3d/EcoRV/0	FAR62417	HG002	MATERNAL	2	chr16	P	60
632b4a35-fff1-4376-ae40-7743b3ac1194/EcoRV/0	FAR62417	HG002	MATERNAL	2	chr16	P	60
e4372861-a506-4183-9bb1-f64b7cfa8d5c/EcoRV/0	FAR62417	HG002	MATERNAL	2	chr16	P	60
9bb0feda-5327-4008-8ae8-2ed0306a5ebc/EcoRV/0	FAR62417	HG002	MATERNAL	2	chr16	P	60
cb44d3f1-9206-45c5-b4ff-a2da09f2f1ce/EcoRV/0	FAR62417	HG002	MATERNAL	2	chr16	P	60
b4984325-92e4-4eaf-a97c-6927cc2d7975/EcoRV/0	FAR62417	HG002	MATERNAL	2	chr16	P	60
eeb6e1a1-9a08-4a54-8780-464fb7e60f93/EcoRV/0	FAR62417	HG002	MATERNAL	2	chr16	P	60
c9b3ff18-526d-4529-893d-026c9ef8782c/EcoRV/0	FAR62417	HG002	MATERNAL	2	chr16	P	60
efa5eccd-629d-494c-82cd-7f754734184d/EcoRV/0	FAR62417	HG002	MATERNAL	2	chr16	P	60
e8aca4a2-ad43-47fc-ac3c-b8f3039d2bfa/EcoRV/0	FAR62417	HG002	MATERNAL	2	chr16	P	60
9470c160-4aee-4a31-bfe0-ec19849ce6e4/EcoRV/0	FAR62417	HG002	MATERNAL	2	chr16	P	60
bcb96572-2216-41d1-9f01-c02ba78314fe/EcoRV/0	FAR62417	HG002	MATERNAL	2	chr16	P	45
14d62bee-5d9f-462b-9d5c-51058518dfc5/EcoRV/0	FAR62417	HG002	MATERNAL	2	chr16	P	60
c98dcbcd-5fd6-4612-82f1-59de8af4dce0/EcoRV/0	FAR62417	HG002	MATERNAL	2	chr16	P	60
399ed940-7011-4559-a78e-e73c9c715730/EcoRV/0	FAR62417	HG002	MATERNAL	2	chr16	P	60
1a5fbc51-fb84-4a20-9551-8b39ac63886d/EcoRV/0	FAR62417	HG002	MATERNAL	2	chr16	P	60
e6abe77f-e0fe-40ef-b3bd-b4f1666c2f9e/EcoRV/0	FAR62417	HG002	MATERNAL	2	chr16	P	60
e786d9d5-64fd-4783-923d-ab7d5af711bc/EcoRV/0	FAR62417	HG002	MATERNAL	2	chr16	P	52
b020a04d-325f-4446-b8d1-936f1f60572d/EcoRV/0	FAR62417	HG002	MATERNAL	2	chr16	P	60
047cdd35-5fa7-4573-afe1-c5e3d9ee5f51/EcoRV/0	FAR62417	HG002	MATERNAL	2	chr16	P	60
f1df676e-1bd7-4f3b-9e76-ddae5a33ce42/EcoRV/0	FAR62417	HG002	MATERNAL	2	chr16	P	60
7e7c2af8-a890-46ec-a780-2d5d53ed31b3/EcoRV/0	FAR62417	HG002	MATERNAL	2	chr16	P	60
17239f90-dd9e-41f3-8678-9db108abf1e0/EcoRV/0	FAR62417	HG002	MATERNAL	2	chr16	P	60
c741d68f-6105-4469-b498-310a3fe04d02/EcoRV/0	FAR62417	HG002	MATERNAL	2	chr16	P	60
d7dc55d2-29da-4268-a806-1e11bd414e2f/EcoRV/0	FAR62417	HG002	MATERNAL	2	chr16	P	60
6c621647-9c10-4091-a7a0-c43caf344be4/EcoRV/0	FAR62417	HG002	MATERNAL	2	chr16	P	60
5c696ad9-ac0c-4ee1-900a-aeb21f6bb67c/EcoRV/0	FAR62417	HG002	MATERNAL	2	chr16	P	60
543a69a2-35a2-4852-b129-c09fc8b26efc/EcoRV/0	FAR62417	HG002	MATERNAL	2	chr16	P	60
1b1a48da-113e-4830-b393-8f99afc6b777/EcoRV/0	FAR62417	HG002	MATERNAL	2	chr16	P	60
fddc2e72-cd22-4432-a356-716d854abbf7/EcoRV/0	FAR62417	HG002	MATERNAL	2	chr16	P	60
73a07a44-a513-4e3c-9bc4-2f8462f6b9ed/EcoRV/0	FAR62417	HG002	MATERNAL	2	chr16	P	60
0ef253ca-de0e-4e35-ae9b-e6af2a01d278/EcoRV/0	FAR62417	HG002	MATERNAL	2	chr16	P	60
19e4b24c-acb6-42aa-92c8-fca9de2a4ad0/EcoRV/0	FAR62417	HG002	MATERNAL	2	chr16	P	60
d0564939-941f-4492-91d4-45e673dcb43b/EcoRV/0	FAR62417	HG002	MATERNAL	2	chr16	P	60
07c8d31e-a6f6-496f-850c-b527d6df6b13/EcoRV/0	FAR62417	HG002	MATERNAL	2	chr16	P	1
0362bf95-3bc6-4114-b305-2df2c455d875/EcoRV/0	FAR62417	HG002	MATERNAL	2	chr16	P	60
98bad6ba-4f2c-4bba-8b35-1e628de829e5/EcoRV/0	FAR62417	HG002	MATERNAL	2	chr16	P	60
5ab16e13-5b4d-40ba-a731-f4ef0f15e021/EcoRV/0	FAR62417	HG002	MATERNAL	2	chr16	P	60
4b4f220d-0c48-4678-aa80-ed88fc9e4e67/EcoRV/0	FAR62417	HG002	MATERNAL	2	chr16	P	60
d7b31e34-a00c-4693-b9e2-6d923ec4f8c8/EcoRV/0	FAR62417	HG002	MATERNAL	2	chr16	P	60
47457df4-123f-4caf-a733-5dd4c005077c/EcoRV/0	FAR62417	HG002	MATERNAL	2	chr16	P	60
622d34d0-5019-4573-8a2b-370249c561d1/EcoRV/0	FAR62417	HG002	MATERNAL	2	chr16	P	60
a12e052b-cc32-48cc-b765-f4b3c024e06e/EcoRV/0	FAR62417	HG002	MATERNAL	2	chr16	P	60
a8a92fc5-fd40-42b7-b17b-74e0632c1050/EcoRV/0	FAR62417	HG002	MATERNAL	2	chr16	P	60
d850123e-5f76-4caf-b6e2-5f9f773fd0d4/EcoRV/0	FAR62417	HG002	MATERNAL	2	chr16	P	60
f345bf0a-321b-481f-a342-72f51b94d1a3/EcoRV/0	FAR62417	HG002	MATERNAL	2	chr16	P	60
7ecafc4d-4f7d-4274-b2b8-e0b59acae3e8/EcoRV/0	FAR62417	HG002	MATERNAL	2	chr16	P	60
9feca308-1d62-4096-b946-009570fd78a2/EcoRV/0	FAR62417	HG002	MATERNAL	2	chr16	P	60
6ea25d2c-fbae-4c8d-a4da-13371c8d44ff/EcoRV/0	FAR62417	HG002	MATERNAL	2	chr16	P	60
f7bc23d8-9db4-4674-9d4a-48f6b9ec0434/EcoRV/0	FAR62417	HG002	MATERNAL	2	chr16	P	60
d4c7e047-a78c-4664-8a99-e9444454ceb0/EcoRV/0	FAR62417	HG002	MATERNAL	2	chr16	P	60
402e521e-f1b5-4daa-a145-9c79a092bfd2/EcoRV/0	FAR62417	HG002	MATERNAL	2	chr16	P	60
485e2257-23b9-437f-8f06-6d66d240b058/EcoRV/0	FAR62417	HG002	MATERNAL	2	chr16	P	53
92da275b-1283-4fc5-be5a-041f0ec19212/EcoRV/0	FAR62417	HG002	MATERNAL	2	chr16	P	60
54198839-7077-4bca-88d7-58d033f75525/EcoRV/0	FAR62417	HG002	MATERNAL	2	chr16	P	60
87c2b8f7-4bc2-488d-907e-7bb5a4b58a42/EcoRV/0	FAR62417	HG002	MATERNAL	2	chr16	P	60
cd4c61a9-54d4-4e29-b61d-a9c7889c9755/EcoRV/0	FAR62417	HG002	MATERNAL	2	chr16	P	60
c159a103-a19f-454c-8598-cf80ea6954d4/EcoRV/0	FAR62417	HG002	MATERNAL	2	chr16	P	60
62972ac1-829b-4df5-8621-a6953781f3f3/EcoRV/0	FAR62417	HG002	MATERNAL	2	chr16	P	60
01d147d0-a45c-44c7-9d5d-076eda29cda4/EcoRV/0	FAR62417	HG002	MATERNAL	2	chr16	P	60
38890f2c-db90-4fae-a2ca-a41151f534a9/EcoRV/0	FAR62417	HG002	MATERNAL	2	chr16	P	60
1f3e7f41-37d8-4510-8685-3803d1cbc0c1/EcoRV/0	FAR62417	HG002	MATERNAL	2	chr16	P	60
ed7cc8e3-8f76-40db-8fc2-71b66e41b679/EcoRV/0	FAR62417	HG002	MATERNAL	2	chr16	P	60
fd8e4a27-bbf9-4e6e-8f64-6e201f662d2e/EcoRV/0	FAR62417	HG002	MATERNAL	2	chr16	P	60
771ba7d4-3a95-4e2a-98eb-1656afdca3b4/EcoRV/0	FAR62417	HG002	MATERNAL	2	chr16	P	60
7fbcce8d-f8f2-4d14-b068-e594f9634374/EcoRV/0	FAR62417	HG002	MATERNAL	2	chr16	P	60
9373bb8b-2ebc-41d2-8a06-f948ee1db6cd/EcoRV/0	FAR62417	HG002	MATERNAL	2	chr16	P	60
2fd03ecc-8fdb-4d91-a81b-2d3a2bc551e5/EcoRV/0	FAR62417	HG002	MATERNAL	2	chr16	P	60
52cb7c56-35fa-4acd-bb38-8b5827875af8/EcoRV/0	FAR62417	HG002	MATERNAL	2	chr16	P	1
96765c95-9628-427b-b155-7e751d67c705/EcoRV/0	FAR62417	HG002	MATERNAL	2	chr16	P	60
e2c448ee-09f1-414b-8e16-b939da236ae2/EcoRV/0	FAR62417	HG002	MATERNAL	2	chr16	P	60
2dbffaaa-d42e-445d-8298-88b710a8a88e/EcoRV/0	FAR62417	HG002	MATERNAL	2	chr16	P	1
38a1ce62-d062-489b-9e62-8f301f7807e0/EcoRV/0	FAR62417	HG002	MATERNAL	2	chr16	P	60
36a9aaf7-0e98-4e32-9e72-70ecf561d55a/EcoRV/0	FAR62417	HG002	MATERNAL	2	chr16	P	38
1466725d-b77c-40e4-bab0-21aebfb52246/EcoRV/0	FAR62417	HG002	MATERNAL	2	chr16	P	1
f0424414-fdb1-43f2-be1e-d181a82b8347/EcoRV/0	FAR62417	HG002	MATERNAL	2	chr16	Q	60
23436d3e-006d-4a7c-ae5e-bb5d0ec21f41/EcoRV/0	FAR62417	HG002	MATERNAL	2	chr16	Q	60
3fc74465-1e2a-42b9-8ef8-4375f1537e4d/EcoRV/0	FAR62417	HG002	MATERNAL	2	chr16	Q	60
96b0e51f-7d65-4a4b-af6f-611fd0e5c814/EcoRV/0	FAR62417	HG002	MATERNAL	2	chr16	Q	60
2ac5ee47-396d-4fd7-acd0-600e850af0b9/EcoRV/0	FAR62417	HG002	MATERNAL	2	chr16	Q	60
3a23fee5-35d7-4795-8409-bceaf8a9c777/EcoRV/0	FAR62417	HG002	MATERNAL	2	chr16	Q	27
4a42eac6-cb39-41d7-9f3c-77b9bdb2c711/EcoRV/0	FAR62417	HG002	MATERNAL	2	chr16	Q	60
4cdaa48a-3c3b-43a5-a5ab-c4f35748996e/EcoRV/0	FAR62417	HG002	MATERNAL	2	chr16	Q	60
5b19079c-5427-407e-8cff-b0ef283fb91b/EcoRV/0	FAR62417	HG002	MATERNAL	2	chr16	Q	60
7b879cf6-8659-4aff-9e12-6f3eb9d68b5e/EcoRV/0	FAR62417	HG002	MATERNAL	2	chr16	Q	60
58b0d8a6-e46d-40d9-bff9-44ac7eca009f/EcoRV/0	FAR62417	HG002	MATERNAL	2	chr16	Q	60
64ba3699-53cc-4041-b7ec-51e8db2d1a02/EcoRV/0	FAR62417	HG002	MATERNAL	2	chr16	Q	60
96c4dc21-6556-4ee6-bbc8-a20839b9a654/EcoRV/0	FAR62417	HG002	MATERNAL	2	chr16	Q	60
140b2734-98cf-4212-b719-96ea42eb20b5/EcoRV/0	FAR62417	HG002	MATERNAL	2	chr16	Q	60
0516c8b5-4ca7-4380-b832-0b38678977c8/EcoRV/0	FAR62417	HG002	MATERNAL	2	chr16	Q	41
724e7df4-f5fa-4cad-9a24-f81082a12b79/EcoRV/0	FAR62417	HG002	MATERNAL	2	chr16	Q	60
32317cbb-4fea-4813-a94e-323a29c124fc/EcoRV/0	FAR62417	HG002	MATERNAL	2	chr16	Q	60
65850557-f9a7-4f42-bd94-b971e9405822/EcoRV/0	FAR62417	HG002	MATERNAL	2	chr16	Q	60
a804e2cf-9163-440b-a6c4-ab758389f754/EcoRV/0	FAR62417	HG002	MATERNAL	2	chr16	Q	60
af9f7aa5-fb68-41ca-97d3-367f1a0da690/EcoRV/0	FAR62417	HG002	MATERNAL	2	chr16	Q	60
b5381ffa-b721-455b-ac88-a06b3a5b2542/EcoRV/0	FAR62417	HG002	MATERNAL	2	chr16	Q	60
c04e4596-dfee-4b55-afb2-c7a910975191/EcoRV/0	FAR62417	HG002	MATERNAL	2	chr16	Q	60
c4f1f34f-b8e8-4167-a9b7-8bbd2eca2ac6/EcoRV/0	FAR62417	HG002	MATERNAL	2	chr16	Q	60
ce6c705a-4b65-41d8-b3fb-0b5359760a01/EcoRV/0	FAR62417	HG002	MATERNAL	2	chr16	Q	60
d23c14cf-2b7d-4cd0-a8ac-b7af6c338a87/EcoRV/0	FAR62417	HG002	MATERNAL	2	chr16	Q	60
def74a5e-1dd7-4ebf-82df-1d51a9a58988/EcoRV/0	FAR62417	HG002	MATERNAL	2	chr16	Q	60
e711c86b-ea72-42a2-8805-2dada28702f6/EcoRV/0	FAR62417	HG002	MATERNAL	2	chr16	Q	60
5e535336-368d-4513-a9d3-e2c3f2a05214/EcoRV/0	FAR62417	HG002	MATERNAL	2	chr16	Q	60
21e9d43d-ea5e-4b6d-b785-f92a7f9efa49/EcoRV/0	FAR62417	HG002	MATERNAL	2	chr16	Q	60
55f3d5c0-d886-4723-96b4-c33392b44261/EcoRV/0	FAR62417	HG002	MATERNAL	2	chr16	Q	60
056e54ad-d468-4fc9-ba6c-c85f9e844652/EcoRV/0	FAR62417	HG002	MATERNAL	2	chr16	Q	60
76a9de69-7afe-4a21-b01c-1d94dbbee8b5/EcoRV/0	FAR62417	HG002	MATERNAL	2	chr16	Q	60
588a3976-938e-4258-be3c-49bcfb5bb584/EcoRV/0	FAR62417	HG002	MATERNAL	2	chr16	Q	60
0830d8d2-c226-4810-8567-a12b5755eae4/EcoRV/0	FAR62417	HG002	MATERNAL	2	chr16	Q	60
4994b26f-ee35-4b9d-86b3-e23d98e5f54b/EcoRV/0	FAR62417	HG002	MATERNAL	2	chr16	Q	60
17022b93-d7b3-4d67-9307-0ba99fc20438/EcoRV/0	FAR62417	HG002	MATERNAL	2	chr16	Q	54
94452f08-c5e9-4cd1-b70f-21a20908866a/EcoRV/0	FAR62417	HG002	MATERNAL	2	chr16	Q	60
a5b47996-4796-48fb-8456-21f98069a897/EcoRV/0	FAR62417	HG002	MATERNAL	2	chr16	Q	60
a9306b7e-5fad-4e94-92cf-f70455fbaf85/EcoRV/0	FAR62417	HG002	MATERNAL	2	chr16	Q	60
a311244b-7642-4da0-b0d1-f1c5a3d13a17/EcoRV/0	FAR62417	HG002	MATERNAL	2	chr16	Q	60
ae70c5c2-27a1-453b-b261-0641325e6d86/EcoRV/0	FAR62417	HG002	MATERNAL	2	chr16	Q	60
b8971fc1-b9cd-4702-ba27-73ed1bb2e5fe/EcoRV/0	FAR62417	HG002	MATERNAL	2	chr16	Q	60
c8c1720e-4dd5-4b6f-a4ba-4594a6ed3c34/EcoRV/0	FAR62417	HG002	MATERNAL	2	chr16	Q	60
c936a3a6-98e1-46e1-9337-0dc3007b4021/EcoRV/0	FAR62417	HG002	MATERNAL	2	chr16	Q	38
d13f22fb-c2af-4b01-ad54-4ac37b9501ef/EcoRV/0	FAR62417	HG002	MATERNAL	2	chr16	Q	60
d33f6da4-b618-4db7-9593-2b4af55513fc/EcoRV/0	FAR62417	HG002	MATERNAL	2	chr16	Q	60
de9c28e6-cc03-4193-bf05-9ccf6cdc3824/EcoRV/0	FAR62417	HG002	MATERNAL	2	chr16	Q	60
ed479075-6ed4-481d-bd85-31cfd40358f8/EcoRV/0	FAR62417	HG002	MATERNAL	2	chr16	Q	60
f3cb3f00-78b2-43e8-914c-eae0437f8a7f/EcoRV/0	FAR62417	HG002	MATERNAL	2	chr16	Q	60
fefba210-c23d-4c30-b29e-d5542c525c3c/EcoRV/0	FAR62417	HG002	MATERNAL	2	chr16	Q	60
1c0b4ca5-a366-41c5-8fcd-5dd58bc2636a/EcoRV/0	FAR62417	HG002	MATERNAL	2	chr16	Q	60
06e71c7e-a343-40e3-be34-4181077feacf/EcoRV/0	FAR62417	HG002	MATERNAL	2	chr16	Q	60
490ef01f-e53d-4e83-b413-cb7e5e87e96d/EcoRV/0	FAR62417	HG002	MATERNAL	2	chr16	Q	60
6474ac97-c75a-425d-ba3e-6814ba68a6c4/EcoRV/0	FAR62417	HG002	MATERNAL	2	chr16	Q	60
b3aac194-962b-4141-bb49-9a143c26ebf6/EcoRV/0	FAR62417	HG002	MATERNAL	2	chr16	Q	60
c5ecdd55-8773-4718-ae56-5a091ef9d781/EcoRV/0	FAR62417	HG002	MATERNAL	2	chr16	Q	60
c57b9872-368c-40d9-8827-9f16e97e5872/EcoRV/0	FAR62417	HG002	MATERNAL	2	chr16	Q	51
c429b089-d61d-44e1-a2cb-ef71dea56b3e/EcoRV/0	FAR62417	HG002	MATERNAL	2	chr16	Q	60
cd04552a-d90f-4950-8af4-b94017bde091/EcoRV/0	FAR62417	HG002	MATERNAL	2	chr16	Q	60
ceeab589-6736-4c27-8e98-6e69fb475825/EcoRV/0	FAR62417	HG002	MATERNAL	2	chr16	Q	60
cf20da4d-10bc-4619-9260-6be24af78cd0/EcoRV/0	FAR62417	HG002	MATERNAL	2	chr16	Q	60
d4e06091-0e81-44b1-be5e-2cac32defd5b/EcoRV/0	FAR62417	HG002	MATERNAL	2	chr16	Q	60
d097a7ff-9033-4398-bf08-2aa8295365cd/EcoRV/0	FAR62417	HG002	MATERNAL	2	chr16	Q	60
dac35306-da27-4827-bb97-3bb3b304ee4c/EcoRV/0	FAR62417	HG002	MATERNAL	2	chr16	Q	60
e04805d8-d6db-4b70-9967-d05447e5432a/EcoRV/0	FAR62417	HG002	MATERNAL	2	chr16	Q	60
fee65096-af4a-4036-9295-46dc7c9c8c5a/EcoRV/0	FAR62417	HG002	MATERNAL	2	chr16	Q	60
7c6dc261-0b81-411e-bd2b-39f5cbd3266b/EcoRV/0	FAR62417	HG002	MATERNAL	2	chr16	Q	60
406f0267-ecf5-4694-9b40-3f3808dae980/EcoRV/0	FAR62417	HG002	MATERNAL	2	chr16	Q	60
1929260a-38c3-4357-a47c-c9bd8cde89e3/EcoRV/0	FAR62417	HG002	MATERNAL	2	chr16	Q	60
8041671b-bc33-4d4b-a077-d68be85c0bd4/EcoRV/0	FAR62417	HG002	MATERNAL	2	chr16	Q	60
04c85919-be71-4f2c-8431-ac2fa64b93ae/EcoRV/0	FAR62417	HG002	MATERNAL	2	chr16	Q	60
4157da9e-181f-4df9-b149-f32b9d896c61/EcoRV/0	FAR62417	HG002	MATERNAL	2	chr16	Q	60
c97dbf65-df12-41c2-b5e0-704eaafa1871/EcoRV/0	FAR62417	HG002	MATERNAL	2	chr16	Q	60
d169658e-f666-44fd-bec9-73a2ef4c277b/EcoRV/0	FAR62417	HG002	MATERNAL	2	chr16	Q	60
1e79b8a1-ab4e-4b60-8d2d-d831b455fabb/EcoRV/0	FAR62417	HG002	MATERNAL	2	chr16	Q	37
2ab0d66a-1929-481b-a826-1f15c6df0ece/EcoRV/0	FAR62417	HG002	MATERNAL	2	chr16	Q	60
5ed922cd-44fe-4bf3-82b4-9d0fc5f8a8eb/EcoRV/0	FAR62417	HG002	MATERNAL	2	chr16	Q	60
1993bef6-6861-4c6b-9a0c-293bea2c5923/EcoRV/0	FAR62417	HG002	MATERNAL	2	chr16	Q	60
20737e2e-e3c2-42e1-83e1-cde030c5b7ff/EcoRV/0	FAR62417	HG002	MATERNAL	2	chr16	Q	60
34619c89-37c9-478f-921d-f2fb90d3b80d/EcoRV/0	FAR62417	HG002	MATERNAL	2	chr16	Q	60
ffc04a8e-53dc-450d-8df1-90079e5a9664/EcoRV/0	FAR62417	HG002	MATERNAL	2	chr16	Q	56
4f669c35-79a8-4548-bb68-f5aef8d9206b/EcoRV/0	FAR62417	HG002	MATERNAL	2	chr16	Q	60
1dea6c15-b5a9-4dc0-bdba-d59096766f84/EcoRV/0	FAR62417	HG002	MATERNAL	2	chr16	Q	60
7536cea8-9a5b-4356-8ba1-13a213da6388/EcoRV/0	FAR62417	HG002	MATERNAL	2	chr16	Q	60
d75790e5-094a-4e6a-b015-ae2146400053/EcoRV/0	FAR62417	HG002	MATERNAL	2	chr16	Q	60
c36dffb8-e09a-4828-abd0-f124d5a91710/EcoRV/0	FAR62417	HG002	MATERNAL	2	chr16	Q	60
ed407e2b-1228-4678-a69c-8e26685201d5/EcoRV/0	FAR62417	HG002	MATERNAL	2	chr16	Q	60
18954cb5-d398-4b97-af3d-c00043113ca8/EcoRV/0	FAR62417	HG002	MATERNAL	2	chr16	Q	59
2844847b-9eb8-4849-b2a6-f16e7e09a7af/EcoRV/0	FAR62417	HG002	MATERNAL	2	chr16	Q	56
91a3ff7b-e5a6-4896-8745-a253a76499e2/EcoRV/0	FAR62417	HG002	MATERNAL	2	chr16	Q	60
7b91e11f-00e1-4933-a1cd-6ddfdca1fc19/EcoRV/0	FAR62417	HG002	MATERNAL	2	chr16	Q	60
72b2a0d1-a575-49d7-9921-6f0dccdb737d/EcoRV/0	FAR62417	HG002	MATERNAL	2	chr16	Q	25
431109f7-d9b0-4713-af5e-95cc3dce60d3/EcoRV/0	FAR62417	HG002	MATERNAL	2	chr16	Q	60
e98a783e-790b-4d7b-997c-cbbb54df6994/EcoRV/0	FAR62417	HG002	MATERNAL	2	chr16	Q	60
edb3cccd-2ffa-4543-86c7-120232ff56f7/EcoRV/0	FAR62417	HG002	MATERNAL	2	chr16	Q	60
1299f3c6-34c7-43e5-ba94-8397aaea3df8/EcoRV/0	FAR62417	HG002	MATERNAL	2	chr16	Q	60
2e50ccca-8779-496b-baa1-cc6046744d99/EcoRV/0	FAR62417	HG002	MATERNAL	2	chr16	Q	60
86c1e028-f3e8-4331-a7b8-064690c0a5b2/EcoRV/0	FAR62417	HG002	MATERNAL	2	chr16	Q	43
5441d880-ef8d-436c-8416-081c9aaad15e/EcoRV/0	FAR62417	HG002	MATERNAL	2	chr16	Q	60
39ee8bd0-b757-4a59-8495-69cf9d29334a/EcoRV/0	FAR62417	HG002	MATERNAL	2	chr16	Q	40
fed013fd-f7b6-4e6f-8bd7-7d5efa25de91/EcoRV/0	FAR62417	HG002	MATERNAL	2	chr16	Q	51
f3a72a8e-0445-4f95-bccc-a4f4e43712f9/EcoRV/0	FAR62417	HG002	MATERNAL	2	chr16	Q	40
f3ad3d66-60a2-4e94-83ac-6b2a67c34cd8/EcoRV/0	FAR62417	HG002	MATERNAL	2	chr16	Q	50
b1467538-5c9f-4894-a387-c24ce68caf56/EcoRV/0	FAR62417	HG002	MATERNAL	2	chr16	Q	20
37e62ffa-e22f-4cc7-9f5c-6291b96fe512/EcoRV/0	FAR62417	HG002	MATERNAL	2	chr16	Q	59
0aa42f7f-9564-43fe-81c0-afd45c87273b/EcoRV/0	FAR62417	HG002	MATERNAL	2	chr16	Q	60
bb5febd6-ad05-4c90-aeff-be9204e3a631/EcoRV/0	FAR62417	HG002	MATERNAL	2	chr16	Q	1
1a4276b1-4b7c-4228-a0e9-08a0077ac37e/EcoRV/0	FAR62417	HG002	MATERNAL	2	chr9	P	29
1cd701bf-8cf5-4f91-a501-267740d58468/EcoRV/0	FAR62417	HG002	MATERNAL	2	chr9	P	60
02bec255-97a2-4a3a-8c90-fd68cb47888a/EcoRV/0	FAR62417	HG002	MATERNAL	2	chr9	P	60
2e6d6525-3ba2-4e42-bec4-4b6efe5aa06c/EcoRV/0	FAR62417	HG002	MATERNAL	2	chr9	P	60
5c8ba9e2-cbd2-4db2-b365-f596fd8f3a25/EcoRV/0	FAR62417	HG002	MATERNAL	2	chr9	P	60
6c62f0b5-287f-498c-9e4a-2291a6b4f61d/EcoRV/0	FAR62417	HG002	MATERNAL	2	chr9	P	60
6f0d2d6e-0eb6-457b-94bd-60687d37cb29/EcoRV/0	FAR62417	HG002	MATERNAL	2	chr9	P	60
7fe4b22c-60d5-40ba-89e5-475d33015e0c/EcoRV/0	FAR62417	HG002	MATERNAL	2	chr9	P	60
8cb340fe-c3c0-456a-895e-dca836c73777/EcoRV/0	FAR62417	HG002	MATERNAL	2	chr9	P	60
9c22b835-ee98-49bf-8113-914438638e1e/EcoRV/0	FAR62417	HG002	MATERNAL	2	chr9	P	60
16e975c6-adc5-4d19-aba6-b61490b96a56/EcoRV/0	FAR62417	HG002	MATERNAL	2	chr9	P	60
19ea9fc9-62c5-4651-8e2e-6d3eec905dbe/EcoRV/0	FAR62417	HG002	MATERNAL	2	chr9	P	60
44e68586-1f8f-4660-9faf-0efcf5bd1e25/EcoRV/0	FAR62417	HG002	MATERNAL	2	chr9	P	60
69d1ddc3-f45a-455b-b498-79427602ec83/EcoRV/0	FAR62417	HG002	MATERNAL	2	chr9	P	60
80bd1d82-ef9c-41e3-a543-3fbd4fd84399/EcoRV/0	FAR62417	HG002	MATERNAL	2	chr9	P	60
081b8b49-6159-4549-8108-e44e4d192e75/EcoRV/0	FAR62417	HG002	MATERNAL	2	chr9	P	60
85d25174-65aa-435e-a9ef-9d2552c321a3/EcoRV/0	FAR62417	HG002	MATERNAL	2	chr9	P	60
164de1a2-7dfb-4ffa-839f-63053a691cf3/EcoRV/0	FAR62417	HG002	MATERNAL	2	chr9	P	60
194bc27c-48d1-4a21-b79d-7e17497fadfa/EcoRV/0	FAR62417	HG002	MATERNAL	2	chr9	P	60
258c6b9e-2aa7-48c8-85b4-8f01a3ca3a18/EcoRV/0	FAR62417	HG002	MATERNAL	2	chr9	P	60
394c0fa2-d53f-496a-8026-bb26526ef892/EcoRV/0	FAR62417	HG002	MATERNAL	2	chr9	P	60
565fc51b-7cbc-4644-9aa2-47a5d3a49964/EcoRV/0	FAR62417	HG002	MATERNAL	2	chr9	P	60
0714c586-9192-443c-bc19-9b1c33e1e692/EcoRV/0	FAR62417	HG002	MATERNAL	2	chr9	P	60
6924b354-d99f-4806-a669-de601451af10/EcoRV/0	FAR62417	HG002	MATERNAL	2	chr9	P	60
8198a167-7b69-48b3-bdcf-df582e21b164/EcoRV/0	FAR62417	HG002	MATERNAL	2	chr9	P	60
059849ad-7a18-4ad0-bbb2-baf8485c7a66/EcoRV/0	FAR62417	HG002	MATERNAL	2	chr9	P	46
90738ca7-7b74-4708-b8f2-95c6d250a967/EcoRV/0	FAR62417	HG002	MATERNAL	2	chr9	P	60
05087682-13a0-4164-b4c8-1819323d5a52/EcoRV/0	FAR62417	HG002	MATERNAL	2	chr9	P	60
07188931-2352-4d06-af0e-0306a0ff574e/EcoRV/0	FAR62417	HG002	MATERNAL	2	chr9	P	60
09820337-c434-4e85-a19c-70f7bb184e91/EcoRV/0	FAR62417	HG002	MATERNAL	2	chr9	P	60
a9dcce83-2007-426c-a2ce-0756d2fb23b3/EcoRV/0	FAR62417	HG002	MATERNAL	2	chr9	P	60
a14eade4-19a9-4791-bd3e-cd5f43f534f0/EcoRV/0	FAR62417	HG002	MATERNAL	2	chr9	P	60
ca8ea5bd-96fa-40b1-b83c-b67b32bb87dd/EcoRV/0	FAR62417	HG002	MATERNAL	2	chr9	P	60
ca42d02f-9c6d-4cbc-b5ea-e393e0f82560/EcoRV/0	FAR62417	HG002	MATERNAL	2	chr9	P	60
cae8ae73-eedf-4847-bc8d-2d0bc5874d6e/EcoRV/0	FAR62417	HG002	MATERNAL	2	chr9	P	60
cd2bcc67-5540-4dad-a122-554e362e305a/EcoRV/0	FAR62417	HG002	MATERNAL	2	chr9	P	60
e05907ed-e1e9-46bc-8b9b-d71274f99d9e/EcoRV/0	FAR62417	HG002	MATERNAL	2	chr9	P	60
f9d71d0d-4723-49cd-b0ab-7fbf898d8c07/EcoRV/0	FAR62417	HG002	MATERNAL	2	chr9	P	60
f52f8001-331f-46d2-9558-ef259756f8fe/EcoRV/0	FAR62417	HG002	MATERNAL	2	chr9	P	60
f66bc0ea-4006-4aa5-b6e5-d211640b07a4/EcoRV/0	FAR62417	HG002	MATERNAL	2	chr9	P	60
f2824f6a-d15c-49f0-8b0b-68062b5d6d7b/EcoRV/0	FAR62417	HG002	MATERNAL	2	chr9	P	60
f1396792-69af-4dff-8565-ee36957234df/EcoRV/0	FAR62417	HG002	MATERNAL	2	chr9	P	60
fbaf304c-4b77-44be-805f-fcb9c23fa17d/EcoRV/0	FAR62417	HG002	MATERNAL	2	chr9	P	60
fd63411b-0348-4d50-b175-8248b33545ce/EcoRV/0	FAR62417	HG002	MATERNAL	2	chr9	P	60
8f320f3c-b7c8-4a64-bd44-670e74e3682f/EcoRV/0	FAR62417	HG002	MATERNAL	2	chr9	P	60
b4369e10-aae7-4311-8e75-6e3bc3b810be/EcoRV/0	FAR62417	HG002	MATERNAL	2	chr9	P	60
fafdb978-459b-4226-be91-a7326029a0e3/EcoRV/0	FAR62417	HG002	MATERNAL	2	chr9	P	60
47d318c0-e0f0-40e5-92a8-0e26c8b63821/EcoRV/0	FAR62417	HG002	MATERNAL	2	chr9	P	60
bbc4ebc5-489b-47b0-9398-73fb6bbe1641/EcoRV/0	FAR62417	HG002	MATERNAL	2	chr9	P	60
fbc4bd41-f523-4247-9b0a-f8b99b7f8176/EcoRV/0	FAR62417	HG002	MATERNAL	2	chr9	P	60
eacee201-60fd-45e0-b7ac-f8e419a3b40f/EcoRV/0	FAR62417	HG002	MATERNAL	2	chr9	P	60
83ca1ca1-3bc9-4f7f-8106-94b3da62fcb9/EcoRV/0	FAR62417	HG002	MATERNAL	2	chr9	P	60
82800fc1-4789-4d42-a92f-487e8f93be4f/EcoRV/0	FAR62417	HG002	MATERNAL	2	chr9	P	60
af5884cb-b0ca-46c0-add9-764d805a9def/EcoRV/0	FAR62417	HG002	MATERNAL	2	chr9	P	60
e167dffc-028f-4134-95e9-d53da1cad570/EcoRV/0	FAR62417	HG002	MATERNAL	2	chr9	P	60
10dcef74-0614-4c12-9d6b-6512199ac414/EcoRV/0	FAR62417	HG002	MATERNAL	2	chr9	P	60
d58a35fe-f296-4811-8606-83c08ccafcda/EcoRV/0	FAR62417	HG002	MATERNAL	2	chr9	P	60
d82d5f0e-36b4-4eaa-a906-1a6549402032/EcoRV/0	FAR62417	HG002	MATERNAL	2	chr9	P	60
2deae9fd-1b41-43f5-b7d2-306075c94480/EcoRV/0	FAR62417	HG002	MATERNAL	2	chr9	P	1
825106fc-fbfe-4ccd-8222-0626c42448dd/EcoRV/0	FAR62417	HG002	MATERNAL	2	chr9	P	60
f46ff75d-79c3-47c3-8dac-67f43234aaad/EcoRV/0	FAR62417	HG002	MATERNAL	2	chr9	P	60
f0003987-ff74-412d-a984-fcc2318e8082/EcoRV/0	FAR62417	HG002	MATERNAL	2	chr9	P	60
95afbfcd-bbf2-420b-986e-9b3351e27783/EcoRV/0	FAR62417	HG002	MATERNAL	2	chr9	P	60
a458cbd7-2733-4add-9410-3894694d858e/EcoRV/0	FAR62417	HG002	MATERNAL	2	chr9	P	60
40169634-e9e5-4331-b2ae-33fb481eeddc/EcoRV/0	FAR62417	HG002	MATERNAL	2	chr9	P	60
8e343629-b725-4a61-b154-38953dd8b4ef/EcoRV/0	FAR62417	HG002	MATERNAL	2	chr9	P	60
dbc63fb0-f4b1-4089-b9cf-8d6130f7e7d1/EcoRV/0	FAR62417	HG002	MATERNAL	2	chr9	P	60
c02c0f71-775b-47eb-bc6b-254e1ba8147d/EcoRV/0	FAR62417	HG002	MATERNAL	2	chr9	P	60
497772bd-a926-413c-a69d-cf9fe8997472/EcoRV/0	FAR62417	HG002	MATERNAL	2	chr9	P	60
e4b39b9d-00e5-4200-af5a-2ab8faab47a4/EcoRV/0	FAR62417	HG002	MATERNAL	2	chr9	P	60
177b89e5-0b0a-4419-816a-124814861d2e/EcoRV/0	FAR62417	HG002	MATERNAL	2	chr9	P	38
7111c394-9544-43e8-9173-5b14e78f3d0c/EcoRV/0	FAR62417	HG002	MATERNAL	2	chr9	P	60
6585d703-af08-40c9-a4fc-d218f4104570/EcoRV/0	FAR62417	HG002	MATERNAL	2	chr9	P	60
5d797099-e4e0-4958-83af-5f05bb099aa8/EcoRV/0	FAR62417	HG002	MATERNAL	2	chr9	P	60
3c93c7fd-a729-467a-858c-c621646175d4/EcoRV/0	FAR62417	HG002	MATERNAL	2	chr9	P	60
3654e7be-a02f-459c-84dc-46ad64f26442/EcoRV/0	FAR62417	HG002	MATERNAL	2	chr9	P	23
9cdb82f0-fd6b-4b16-a317-83d4b667a3bc/EcoRV/0	FAR62417	HG002	MATERNAL	2	chr9	P	60
6d58cf4a-2115-49ed-b993-e0b35653bffd/EcoRV/0	FAR62417	HG002	MATERNAL	2	chr9	P	60
2f39a95e-4ea1-4f1b-8ec4-3ece82c70aa4/EcoRV/0	FAR62417	HG002	MATERNAL	2	chr9	P	60
6debf0a9-3eab-4ef7-bd77-f79f6ad57947/EcoRV/0	FAR62417	HG002	MATERNAL	2	chr9	P	60
70d540ba-afff-4a67-bcaf-5a7c388ce019/EcoRV/0	FAR62417	HG002	MATERNAL	2	chr9	P	60
c31c6f36-85df-45fb-bc3a-b3d3d4f2b694/EcoRV/0	FAR62417	HG002	MATERNAL	2	chr9	P	60
c783577f-5063-4ea1-9271-fdb3f119d01a/EcoRV/0	FAR62417	HG002	MATERNAL	2	chr9	P	60
2bfc11ce-9373-4469-8c7e-0025138ca579/EcoRV/0	FAR62417	HG002	MATERNAL	2	chr9	P	60
2d490cb7-da6f-4abc-8958-51ca62711574/EcoRV/0	FAR62417	HG002	MATERNAL	2	chr9	P	60
e4e80ebc-c365-4db0-8c13-7ba0822d8d8a/EcoRV/0	FAR62417	HG002	MATERNAL	2	chr9	P	60
1c96818c-8ee9-472a-860c-8c5d6f4aed40/EcoRV/0	FAR62417	HG002	MATERNAL	2	chr9	P	60
f821f580-c3a3-4a49-bc5b-d4e95e402f22/EcoRV/0	FAR62417	HG002	MATERNAL	2	chr9	P	60
2969c9ee-bf3f-4ca9-82db-9f46165bbb85/EcoRV/0	FAR62417	HG002	MATERNAL	2	chr9	P	60
933c31b5-4b8e-4b22-a0ef-83f6c08d1ee5/EcoRV/0	FAR62417	HG002	MATERNAL	2	chr9	P	60
522c2655-a39a-4a4d-8724-2572659e559b/EcoRV/0	FAR62417	HG002	MATERNAL	2	chr9	P	60
98970bfd-9074-4187-a68e-489db26f2dd2/EcoRV/0	FAR62417	HG002	MATERNAL	2	chr9	P	60
76f76061-a782-4dba-92fd-12031d277e2a/EcoRV/0	FAR62417	HG002	MATERNAL	2	chr9	P	60
92ef7c23-327e-40bc-ab73-32b79b15b57c/EcoRV/0	FAR62417	HG002	MATERNAL	2	chr9	P	60
a526f73b-aef2-4d28-b0c1-f8f98dc7a551/EcoRV/0	FAR62417	HG002	MATERNAL	2	chr9	P	60
b0e5fd2b-583a-4b00-9c7b-9beb63b60874/EcoRV/0	FAR62417	HG002	MATERNAL	2	chr9	P	60
2e479c6e-30c8-40a2-943a-ac6c03de1239/EcoRV/0	FAR62417	HG002	MATERNAL	2	chr9	P	60
642aa9c5-aa03-4073-9c77-c54d0799767b/EcoRV/0	FAR62417	HG002	MATERNAL	2	chr9	P	60
4c9e877a-e516-4e8e-8483-f03762fb75fa/EcoRV/0	FAR62417	HG002	MATERNAL	2	chr9	P	60
f0e85732-d908-4a58-aa61-63d98cae4046/EcoRV/0	FAR62417	HG002	MATERNAL	2	chr9	P	60
e75a26a3-fe43-4081-801c-e92b63d5a248/EcoRV/0	FAR62417	HG002	MATERNAL	2	chr9	P	60
3c85a3c5-056a-4626-803f-b6f93fb44ea0/EcoRV/0	FAR62417	HG002	MATERNAL	2	chr9	P	33
b03ca466-d809-4bfc-a26e-b15d903a25a9/EcoRV/0	FAR62417	HG002	MATERNAL	2	chr9	P	60
a1e2d58c-5219-458c-8181-718ac1ce3a53/EcoRV/0	FAR62417	HG002	MATERNAL	2	chr9	P	10
6947d09b-1c52-47a2-9101-d0a81a8515b9/EcoRV/0	FAR62417	HG002	MATERNAL	2	chr9	Q	60
a107e579-5e25-4d4e-9946-b75ed63c443b/EcoRV/0	FAR62417	HG002	MATERNAL	2	chr9	Q	22
0f4ab97c-38af-40c6-8c07-2a90cb05c3ef/EcoRV/0	FAR62417	HG002	MATERNAL	2	chr9	Q	60
0fcb6787-e249-47b5-bee3-c96662523eeb/EcoRV/0	FAR62417	HG002	MATERNAL	2	chr9	Q	60
2d229513-f64c-451f-b604-5a425371cc89/EcoRV/0	FAR62417	HG002	MATERNAL	2	chr9	Q	60
7b938ab7-7964-4fab-bb2e-4c3e1ad31f71/EcoRV/0	FAR62417	HG002	MATERNAL	2	chr9	Q	60
7d9f21e3-0eac-4e2d-b73a-63ba460f2bb0/EcoRV/0	FAR62417	HG002	MATERNAL	2	chr9	Q	60
64c9b33a-787d-497f-9b55-3fe6979a339c/EcoRV/0	FAR62417	HG002	MATERNAL	2	chr9	Q	60
0197bfe6-1ea9-42de-bb2c-a636da49ebb7/EcoRV/0	FAR62417	HG002	MATERNAL	2	chr9	Q	60
454b6cc2-f183-40e5-903f-1d35b1df4c20/EcoRV/0	FAR62417	HG002	MATERNAL	2	chr9	Q	60
750e6a7b-ee25-4445-968c-b27a27df7cc2/EcoRV/0	FAR62417	HG002	MATERNAL	2	chr9	Q	60
718388a2-3741-45d9-9ec1-5801016c1426/EcoRV/0	FAR62417	HG002	MATERNAL	2	chr9	Q	60
bb1db0bd-daa1-4570-8c35-d34d10c0cc3e/EcoRV/0	FAR62417	HG002	MATERNAL	2	chr9	Q	60
c8a103d7-9263-4766-b762-8eaee1bf65b5/EcoRV/0	FAR62417	HG002	MATERNAL	2	chr9	Q	60
ce3207b6-fff5-4c06-8033-5c7b2fe1c89a/EcoRV/0	FAR62417	HG002	MATERNAL	2	chr9	Q	60
dbb8d9de-fe08-434e-8c9d-82c942ca7386/EcoRV/0	FAR62417	HG002	MATERNAL	2	chr9	Q	60
ee9928f2-b42e-466e-aa1b-4664024f82a9/EcoRV/0	FAR62417	HG002	MATERNAL	2	chr9	Q	60
2a278b33-b27e-4e5f-b100-3dc7b3363e69/EcoRV/0	FAR62417	HG002	MATERNAL	2	chr9	Q	60
4eed4366-d5ff-4317-ab24-a7bd7f55aa09/EcoRV/0	FAR62417	HG002	MATERNAL	2	chr9	Q	60
5b0c5e66-8f16-45ca-af99-2b9e4f46d4d9/EcoRV/0	FAR62417	HG002	MATERNAL	2	chr9	Q	60
5ca7a848-d770-47af-a649-a97c1dbd48ad/EcoRV/0	FAR62417	HG002	MATERNAL	2	chr9	Q	60
8ab48c2c-f973-422f-a3f0-c8d718d41fd3/EcoRV/0	FAR62417	HG002	MATERNAL	2	chr9	Q	60
8e6c121c-3a30-48fe-b049-69f095eb1120/EcoRV/0	FAR62417	HG002	MATERNAL	2	chr9	Q	60
9cca6d58-f6d8-4fb2-bb6a-c4a7d910136c/EcoRV/0	FAR62417	HG002	MATERNAL	2	chr9	Q	60
35a3123c-a6e0-4ac3-aa1b-7cf09f68c42d/EcoRV/0	FAR62417	HG002	MATERNAL	2	chr9	Q	40
70b719cd-5381-4a3b-b0ac-3db38a7d33bd/EcoRV/0	FAR62417	HG002	MATERNAL	2	chr9	Q	60
73acf2b5-333b-4c27-bead-335dc2730ecc/EcoRV/0	FAR62417	HG002	MATERNAL	2	chr9	Q	60
86a991c6-e640-4983-bdc7-9fee53f68734/EcoRV/0	FAR62417	HG002	MATERNAL	2	chr9	Q	60
496d44c7-05c2-44ee-90a1-167cfa6d0596/EcoRV/0	FAR62417	HG002	MATERNAL	2	chr9	Q	60
795f68e6-e381-49a6-8e2d-45b1ccf0d8fb/EcoRV/0	FAR62417	HG002	MATERNAL	2	chr9	Q	60
897a5886-799d-4103-953c-e85ae8a4fc21/EcoRV/0	FAR62417	HG002	MATERNAL	2	chr9	Q	60
041058c0-d0db-4b7f-8bd3-9d3448d8d180/EcoRV/0	FAR62417	HG002	MATERNAL	2	chr9	Q	60
19264127-a1a0-4118-9a83-578b5a7dfd31/EcoRV/0	FAR62417	HG002	MATERNAL	2	chr9	Q	60
a4833523-67a4-459f-862f-b9b244b0b33d/EcoRV/0	FAR62417	HG002	MATERNAL	2	chr9	Q	60
a9383110-4e67-4783-8fba-cc3c47a89faa/EcoRV/0	FAR62417	HG002	MATERNAL	2	chr9	Q	60
b43c4214-d44d-4815-9a7d-566f1088b6d1/EcoRV/0	FAR62417	HG002	MATERNAL	2	chr9	Q	60
bd5110f0-a685-42e7-8ee4-60cc79599cf1/EcoRV/0	FAR62417	HG002	MATERNAL	2	chr9	Q	60
bf6c2a2d-af21-45d4-b07e-30cc13462b73/EcoRV/0	FAR62417	HG002	MATERNAL	2	chr9	Q	60
c6304815-9caa-49af-ba07-0dd473cdf1a1/EcoRV/0	FAR62417	HG002	MATERNAL	2	chr9	Q	60
d0a61b6e-0df9-4ad5-b822-6af64f9881c6/EcoRV/0	FAR62417	HG002	MATERNAL	2	chr9	Q	60
d0ab7ecf-82c4-4e9a-bc3e-e365070e3846/EcoRV/0	FAR62417	HG002	MATERNAL	2	chr9	Q	60
d0ce9d85-0a8a-457a-95c2-c96aa1661085/EcoRV/0	FAR62417	HG002	MATERNAL	2	chr9	Q	60
d2b0882b-a8fc-4101-b977-22ae72e778eb/EcoRV/0	FAR62417	HG002	MATERNAL	2	chr9	Q	60
d48c4e50-b84c-4827-995d-a7e483358874/EcoRV/0	FAR62417	HG002	MATERNAL	2	chr9	Q	60
da003413-ff5f-4310-93b9-aa4760f24127/EcoRV/0	FAR62417	HG002	MATERNAL	2	chr9	Q	60
df53927c-e137-4ff6-bca6-7ee7fe515498/EcoRV/0	FAR62417	HG002	MATERNAL	2	chr9	Q	37
e00b2473-1911-4ca5-bfad-4f9c3e2a039a/EcoRV/0	FAR62417	HG002	MATERNAL	2	chr9	Q	60
e17f8556-f524-45b1-b865-0769faee0a72/EcoRV/0	FAR62417	HG002	MATERNAL	2	chr9	Q	60
fd84b12d-cb51-44d8-9c1f-f845cc0252a2/EcoRV/0	FAR62417	HG002	MATERNAL	2	chr9	Q	60
ffd9976f-06f7-462f-b5d7-03c288ee0072/EcoRV/0	FAR62417	HG002	MATERNAL	2	chr9	Q	60
0f645799-1d71-4ebd-b0a9-bca6dca62e3f/EcoRV/0	FAR62417	HG002	MATERNAL	2	chr9	Q	60
2eeb10a1-37f8-403b-b9cc-535192cf8633/EcoRV/0	FAR62417	HG002	MATERNAL	2	chr9	Q	60
3beda8b8-46d1-43d8-8776-b47ae0d45622/EcoRV/0	FAR62417	HG002	MATERNAL	2	chr9	Q	60
512c0b7b-41df-450a-9486-8aff6b7a598c/EcoRV/0	FAR62417	HG002	MATERNAL	2	chr9	Q	60
588e62ff-a725-48cc-bce7-907d2ca731ba/EcoRV/0	FAR62417	HG002	MATERNAL	2	chr9	Q	60
632baa90-37cc-4a02-9d1d-3189ee08c04f/EcoRV/0	FAR62417	HG002	MATERNAL	2	chr9	Q	60
775da163-a11c-4840-acc1-86a0b5fb57b6/EcoRV/0	FAR62417	HG002	MATERNAL	2	chr9	Q	60
773923d3-d85b-4992-8975-ad59babbb8f4/EcoRV/0	FAR62417	HG002	MATERNAL	2	chr9	Q	60
29088565-135f-42d4-a59b-5a0fb8d81039/EcoRV/0	FAR62417	HG002	MATERNAL	2	chr9	Q	60
b9ab7b9b-a1a1-456f-aaa7-f1b7b21ce786/EcoRV/0	FAR62417	HG002	MATERNAL	2	chr9	Q	60
c1ad3fe8-c3e1-471c-b24c-ad248a16e904/EcoRV/0	FAR62417	HG002	MATERNAL	2	chr9	Q	60
ddcbdad9-a8e6-4933-a5b6-f001de454b77/EcoRV/0	FAR62417	HG002	MATERNAL	2	chr9	Q	60
0c1a1c41-8d58-4ba2-99d6-b43e3800d737/EcoRV/0	FAR62417	HG002	MATERNAL	2	chr9	Q	60
99512b43-49e0-423f-9044-7cb4aca5aa88/EcoRV/0	FAR62417	HG002	MATERNAL	2	chr9	Q	60
d91ba9e4-ebc9-4835-aa47-cbfe986d9f6a/EcoRV/0	FAR62417	HG002	MATERNAL	2	chr9	Q	60
e15d33c3-307b-4a17-bf61-09c04576bf8a/EcoRV/0	FAR62417	HG002	MATERNAL	2	chr9	Q	60
1761ac15-58f5-4df6-a1ba-a1a27d06d967/EcoRV/0	FAR62417	HG002	MATERNAL	2	chr9	Q	60
01825eab-c4dc-442d-add8-e7c922f92d11/EcoRV/0	FAR62417	HG002	MATERNAL	2	chr9	Q	60
aef3b15e-1dec-4795-9cb4-94deb93ccd4f/EcoRV/0	FAR62417	HG002	MATERNAL	2	chr9	Q	60
b27c503e-6197-41e3-aa24-346892d24701/EcoRV/0	FAR62417	HG002	MATERNAL	2	chr9	Q	60
4a388e45-0ba9-4cb1-b04e-9c1b38fd784f/EcoRV/0	FAR62417	HG002	MATERNAL	2	chr9	Q	60
6cf8df6b-9e26-4154-8229-72078fd37c64/EcoRV/0	FAR62417	HG002	MATERNAL	2	chr9	Q	60
b7156b6d-f9f4-409a-862c-d0d916ceed22/EcoRV/0	FAR62417	HG002	MATERNAL	2	chr9	Q	60
8b695119-da34-4fcc-b1ae-e12cdaf12448/EcoRV/0	FAR62417	HG002	MATERNAL	2	chr9	Q	60
67fae1c3-8a34-4266-94f9-499d342a1c90/EcoRV/0	FAR62417	HG002	MATERNAL	2	chr9	Q	60
74684e0f-f766-4c6c-ab18-80219db9a383/EcoRV/0	FAR62417	HG002	MATERNAL	2	chr9	Q	60
548c9916-e394-4a01-ae79-501a9087b8ca/EcoRV/0	FAR62417	HG002	MATERNAL	2	chr9	Q	40
29841f1a-ff7f-4aba-bd31-0bc754ab6ae6/EcoRV/0	FAR62417	HG002	MATERNAL	2	chr9	Q	60
a398cc63-0d51-491b-afd3-52faa6666cd3/EcoRV/0	FAR62417	HG002	MATERNAL	2	chr9	Q	60
a705640f-1811-4515-9aaa-751d6b2684c8/EcoRV/0	FAR62417	HG002	MATERNAL	2	chr9	Q	60
7b2b73b6-457d-4311-8ab8-f62d6148c9aa/EcoRV/0	FAR62417	HG002	MATERNAL	2	chr9	Q	60
eff3a481-7968-4c77-a87f-0776200d5d02/EcoRV/0	FAR62417	HG002	MATERNAL	2	chr9	Q	60
ad74bfed-f1af-474d-81ed-841ccc6d4bf4/EcoRV/0	FAR62417	HG002	MATERNAL	2	chr9	Q	60
b2dcd91c-bb6f-4aaa-9652-2e88f1ca256f/EcoRV/0	FAR62417	HG002	MATERNAL	2	chr9	Q	60
ed0edd2b-1f50-47b3-a2c6-d77a0c8ab13b/EcoRV/0	FAR62417	HG002	MATERNAL	2	chr9	Q	60
867959d1-d805-41ca-ae7f-87fb98460b59/EcoRV/0	FAR62417	HG002	MATERNAL	2	chr9	Q	60
63605e3d-55fc-42d8-a602-6c0fa42f40d8/EcoRV/0	FAR62417	HG002	MATERNAL	2	chr9	Q	58
c2398ba2-847e-4336-9bfa-3aceb147364e/EcoRV/0	FAR62417	HG002	MATERNAL	2	chr9	Q	33
1999f1bd-eac8-49bd-b356-a4e44f328557/EcoRV/0	FAR62417	HG002	MATERNAL	2	chr9	Q	60
b26e3071-47ca-4479-8b88-a75dde6a0795/EcoRV/0	FAR62417	HG002	MATERNAL	2	chr9	Q	60
bd5339a3-c707-4cf7-9b48-c3e1cbe7b94a/EcoRV/0	FAR62417	HG002	MATERNAL	2	chr9	Q	60
935e5fff-b4c1-47c5-9b84-36056060c395/EcoRV/0	FAR62417	HG002	MATERNAL	2	chr9	Q	60
cbb3c61a-d226-4d25-a0ec-7c12a5cfab35/EcoRV/0	FAR62417	HG002	MATERNAL	2	chr9	Q	60
79425fdb-f365-40ed-bb0c-8616032e60e3/EcoRV/0	FAR62417	HG002	MATERNAL	2	chr9	Q	60
ab5d2d8d-01c6-474c-90b4-e568a18010e9/EcoRV/0	FAR62417	HG002	MATERNAL	2	chr9	Q	27
adb0342a-b123-4140-bf90-58ebc3465953/EcoRV/0	FAR62417	HG002	MATERNAL	2	chr9	Q	49
048b7646-68c1-4ec0-8a66-4b5a86aa1fee/EcoRV/0	FAR62417	HG002	MATERNAL	2	chr9	Q	60
94809b5b-16dc-4964-b7b3-61f0131e2a31/EcoRV/0	FAR62417	HG002	MATERNAL	2	chr9	Q	60
e41817dc-650d-4b05-938d-8df1002e1e1e/EcoRV/0	FAR62417	HG002	MATERNAL	2	chr9	Q	38
b89e75b9-1df4-4fe8-b143-d68d8ffcfc62/EcoRV/0	FAR62417	HG002	MATERNAL	2	chr9	Q	60
2deaf00d-2005-45c1-bb8e-e6ed8d4e90b3/EcoRV/0	FAR62417	HG002	MATERNAL	2	chr9	Q	60
56cf36e2-cff2-4d63-a95f-779d7344b8dc/EcoRV/0	FAR62417	HG002	MATERNAL	2	chr9	Q	42
59548fe4-9ad4-4356-b62e-3dc2802c999a/EcoRV/0	FAR62417	HG002	MATERNAL	2	chr9	Q	19
93f6eb80-c906-4dc8-9302-911ead281d25/EcoRV/0	FAR62417	HG002	MATERNAL	2	chr9	Q	5
facc4f04-f2be-41a8-91dc-aad3ff3ae481/EcoRV/0	FAR62417	HG002	MATERNAL	2	chr9	Q	43
f3d4794a-c9ac-4f50-a1db-a9fe3f1bd077/EcoRV/0	FAR62417	HG002	MATERNAL	2	chr9	Q	15
913106d9-dc70-4b4c-a660-e6f1b34db44b/EcoRV/0	FAR62417	HG002	MATERNAL	2	chr9	Q	19
71c40db1-1b6c-4e05-8f2b-f4bfb1463268/EcoRV/0	FAR62417	HG002	MATERNAL	2	chr9	Q	60
0ce4a606-73f3-44b4-9775-ef07637906f4/EcoRV/0	FAR62417	HG002	MATERNAL	2	chr9	Q	1
1de8a393-9325-476f-8b6a-b6ce41bf43a0/EcoRV/0	FAR62417	HG002	MATERNAL	2	chr9	Q	1
db55d0b3-2788-4516-b0d5-94dd8ff62290/EcoRV/0	FAR62417	HG002	MATERNAL	2	chr9	Q	1
0bdd7c77-416b-4044-9343-9f2d63b4645f/EcoRV/0	FAR62417	HG002	MATERNAL	2	chr2	P	43
0def0725-1593-49ec-ac76-a38d1aedf000/EcoRV/0	FAR62417	HG002	MATERNAL	2	chr2	P	35
0fc78d00-2eaa-4a0c-ae87-9c3f4a4aff94/EcoRV/0	FAR62417	HG002	MATERNAL	2	chr2	P	47
01d3e231-3b24-4f74-8160-bd0b46e5f6bf/EcoRV/0	FAR62417	HG002	MATERNAL	2	chr2	P	45
1aa13abe-1879-4977-a878-4376dff63642/EcoRV/0	FAR62417	HG002	MATERNAL	2	chr2	P	35
1c919e66-be71-4b7e-9a78-7e216a420346/EcoRV/0	FAR62417	HG002	MATERNAL	2	chr2	P	39
02bb5d19-a206-49ce-8417-1a0ed0f24087/EcoRV/0	FAR62417	HG002	MATERNAL	2	chr2	P	43
2a0cf169-3088-46b9-8068-c7002b50a681/EcoRV/0	FAR62417	HG002	MATERNAL	2	chr2	P	44
2a2ac050-4986-41b9-a751-b339ca1a203a/EcoRV/0	FAR62417	HG002	MATERNAL	2	chr2	P	52
3a11da72-fe75-44ff-a639-ba2dac5f3655/EcoRV/0	FAR62417	HG002	MATERNAL	2	chr2	P	47
04ddb23b-07d3-4ddd-82c1-79c25136d9c7/EcoRV/0	FAR62417	HG002	MATERNAL	2	chr2	P	38
4d11f2fa-c85b-442e-a861-dcaf2e53ea59/EcoRV/0	FAR62417	HG002	MATERNAL	2	chr2	P	52
4f2733fa-d4e0-44b1-96d3-3294ad3813c8/EcoRV/0	FAR62417	HG002	MATERNAL	2	chr2	P	48
4fbeae15-f184-46b4-86b6-543c528cdd61/EcoRV/0	FAR62417	HG002	MATERNAL	2	chr2	P	51
5b3df472-6dc8-43fa-a081-5e912e60f558/EcoRV/0	FAR62417	HG002	MATERNAL	2	chr2	P	41
5b384ef4-f988-4bb7-ac27-d58960512750/EcoRV/0	FAR62417	HG002	MATERNAL	2	chr2	P	26
5b700c81-c78a-44a8-b067-f3c189fa057a/EcoRV/0	FAR62417	HG002	MATERNAL	2	chr2	P	44
5db6d7c5-6c0a-4337-9407-2fe25455f6af/EcoRV/0	FAR62417	HG002	MATERNAL	2	chr2	P	39
5fb55874-a3a8-45be-a5c7-d3c9b6d390b6/EcoRV/0	FAR62417	HG002	MATERNAL	2	chr2	P	52
06c84df6-4c69-46c4-9f68-06e255ec66d8/EcoRV/0	FAR62417	HG002	MATERNAL	2	chr2	P	48
6aca9ec8-f746-425a-a566-c1d04f96d03f/EcoRV/0	FAR62417	HG002	MATERNAL	2	chr2	P	49
6df02f20-aec8-4a7b-bd82-8a007d2f8f4a/EcoRV/0	FAR62417	HG002	MATERNAL	2	chr2	P	42
6f1dcbeb-d412-4c18-9778-3492f8e455cc/EcoRV/0	FAR62417	HG002	MATERNAL	2	chr2	P	34
6fd1dc6d-0b05-4e1f-af10-19e701c59db4/EcoRV/0	FAR62417	HG002	MATERNAL	2	chr2	P	39
07b460f0-4a0e-403e-8247-bc64f9864116/EcoRV/0	FAR62417	HG002	MATERNAL	2	chr2	P	33
7a78627e-e79e-4046-9050-6b186faa4f12/EcoRV/0	FAR62417	HG002	MATERNAL	2	chr2	P	47
7e818e16-56f4-46ee-a74a-47b1b967ddb6/EcoRV/0	FAR62417	HG002	MATERNAL	2	chr2	P	48
08da8c90-a6f6-4c83-b79b-b3d2f2af72d5/EcoRV/0	FAR62417	HG002	MATERNAL	2	chr2	P	51
8a2e1df7-a52e-469d-9227-e70a7a8b2a58/EcoRV/0	FAR62417	HG002	MATERNAL	2	chr2	P	44
8a703509-67d0-4fca-ba0d-de5feafabdb8/EcoRV/0	FAR62417	HG002	MATERNAL	2	chr2	P	47
9a222a0d-d2dc-4843-b957-6f4650280846/EcoRV/0	FAR62417	HG002	MATERNAL	2	chr2	P	35
9fc818d5-986d-4597-86d0-cddadbbb425d/EcoRV/0	FAR62417	HG002	MATERNAL	2	chr2	P	42
13ac9d46-1eda-4575-80ce-f686757376e4/EcoRV/0	FAR62417	HG002	MATERNAL	2	chr2	P	43
19e3dbe8-6703-440b-853a-04619a8a4828/EcoRV/0	FAR62417	HG002	MATERNAL	2	chr2	P	50
26fb9f63-680a-4af1-965a-0ccb9caa6b7a/EcoRV/0	FAR62417	HG002	MATERNAL	2	chr2	P	44
45f1fbc9-fcbb-48a3-8772-e518afd2d108/EcoRV/0	FAR62417	HG002	MATERNAL	2	chr2	P	49
51b34041-768a-470c-b85c-ef9e7c4c23af/EcoRV/0	FAR62417	HG002	MATERNAL	2	chr2	P	46
55a466cb-0fc5-4ea2-b221-f0ac0dd9d0c9/EcoRV/0	FAR62417	HG002	MATERNAL	2	chr2	P	53
64c660fe-4a31-4d66-a9ec-cb750c320dec/EcoRV/0	FAR62417	HG002	MATERNAL	2	chr2	P	49
74e43ed2-9e8a-4230-9477-1594db71d9b3/EcoRV/0	FAR62417	HG002	MATERNAL	2	chr2	P	42
084f85e9-3d0b-4b46-a9c4-3cf2816229ab/EcoRV/0	FAR62417	HG002	MATERNAL	2	chr2	P	56
90ec1eb1-7714-45ab-b5d0-b44e9a74b930/EcoRV/0	FAR62417	HG002	MATERNAL	2	chr2	P	52
92a439b4-8903-46ab-8949-ba2e3f11ca4f/EcoRV/0	FAR62417	HG002	MATERNAL	2	chr2	P	1
92ea5896-eb72-422b-b490-855629ba4b14/EcoRV/0	FAR62417	HG002	MATERNAL	2	chr2	P	49
094e906d-588a-47d3-a06f-39860ac790f6/EcoRV/0	FAR62417	HG002	MATERNAL	2	chr2	P	52
98b9c265-e0f5-49f6-86ee-fcf7312d854b/EcoRV/0	FAR62417	HG002	MATERNAL	2	chr2	P	44
99cf94b0-c8dc-4ab3-857e-7e39fc554128/EcoRV/0	FAR62417	HG002	MATERNAL	2	chr2	P	1
0120a266-f2e0-46e1-91c6-254f9d942614/EcoRV/0	FAR62417	HG002	MATERNAL	2	chr2	P	45
125d6600-9ab0-4f81-8036-568e6956be25/EcoRV/0	FAR62417	HG002	MATERNAL	2	chr2	P	1
147febd4-7992-4d93-82b1-6effecf47d7b/EcoRV/0	FAR62417	HG002	MATERNAL	2	chr2	P	50
197f6754-e71c-4efb-aeda-c0c69f04ea58/EcoRV/0	FAR62417	HG002	MATERNAL	2	chr2	P	47
517cbafe-5590-459e-a84f-7a7761d41ad5/EcoRV/0	FAR62417	HG002	MATERNAL	2	chr2	P	25
563a2f57-e6d1-4cd5-a628-06816f8a1f6d/EcoRV/0	FAR62417	HG002	MATERNAL	2	chr2	P	36
572f82b1-2864-4d51-b4cb-d508ee003a8c/EcoRV/0	FAR62417	HG002	MATERNAL	2	chr2	P	50
813ef070-ca1a-4567-bbcd-7299ff476354/EcoRV/0	FAR62417	HG002	MATERNAL	2	chr2	P	50
840e5237-ea86-4b87-83f3-f943bc1898e2/EcoRV/0	FAR62417	HG002	MATERNAL	2	chr2	P	52
948dce9f-2d32-4e7b-8b35-5ea5ff5f8db0/EcoRV/0	FAR62417	HG002	MATERNAL	2	chr2	P	36
03128bdf-d58e-4df6-8ede-020aac17e554/EcoRV/0	FAR62417	HG002	MATERNAL	2	chr2	P	44
5245c490-96db-452e-a201-7d5500768ea9/EcoRV/0	FAR62417	HG002	MATERNAL	2	chr2	P	46
5724a3b5-cd8f-400f-8a18-80a69cf027c7/EcoRV/0	FAR62417	HG002	MATERNAL	2	chr2	P	41
14054f25-f41a-4a82-aa3e-3f3c0764a139/EcoRV/0	FAR62417	HG002	MATERNAL	2	chr2	P	1
20474d42-feda-4527-9ee2-e04537c88974/EcoRV/0	FAR62417	HG002	MATERNAL	2	chr2	P	33
24320c8e-b54c-4c8d-8700-5a4ae3a7983f/EcoRV/0	FAR62417	HG002	MATERNAL	2	chr2	P	49
83854d0b-9d77-4e1d-8dca-04dcc12588cb/EcoRV/0	FAR62417	HG002	MATERNAL	2	chr2	P	46
204289a5-375b-4952-9227-d9ae0f59e6f0/EcoRV/0	FAR62417	HG002	MATERNAL	2	chr2	P	32
308159d7-4ca9-4ea5-881e-196383141198/EcoRV/0	FAR62417	HG002	MATERNAL	2	chr2	P	57
344520f0-69a7-4492-ba91-12c7be85bab6/EcoRV/0	FAR62417	HG002	MATERNAL	2	chr2	P	43
368725b7-83fd-4d83-92a1-085835d5c2e2/EcoRV/0	FAR62417	HG002	MATERNAL	2	chr2	P	49
552119ae-3335-475f-98f7-e1dfe79cdf92/EcoRV/0	FAR62417	HG002	MATERNAL	2	chr2	P	52
1566095b-87fb-42ed-9816-043a241dbd45/EcoRV/0	FAR62417	HG002	MATERNAL	2	chr2	P	46
8631872c-553c-4ed3-9cb8-a640252343f3/EcoRV/0	FAR62417	HG002	MATERNAL	2	chr2	P	53
9034226c-7f6e-40d6-a414-3829619b53b4/EcoRV/0	FAR62417	HG002	MATERNAL	2	chr2	P	52
27625988-5f35-43dc-9375-a5b83967623d/EcoRV/0	FAR62417	HG002	MATERNAL	2	chr2	P	38
28578930-f18d-4533-9d05-543aee0b27eb/EcoRV/0	FAR62417	HG002	MATERNAL	2	chr2	P	60
40714617-8bdc-4b41-9e8a-9fc2c3e9d135/EcoRV/0	FAR62417	HG002	MATERNAL	2	chr2	P	42
a2d34951-e7bb-46a9-b523-451832d4f08b/EcoRV/0	FAR62417	HG002	MATERNAL	2	chr2	P	47
a87a67eb-6936-4746-95ae-948b7534aea8/EcoRV/0	FAR62417	HG002	MATERNAL	2	chr2	P	1
a914f66d-3a01-42f4-b418-f7a78768b0f6/EcoRV/0	FAR62417	HG002	MATERNAL	2	chr2	P	26
a660685e-6e29-4e68-ba85-ae632e2d0018/EcoRV/0	FAR62417	HG002	MATERNAL	2	chr2	P	52
aaafcad8-7359-4772-8b83-607843d0dffb/EcoRV/0	FAR62417	HG002	MATERNAL	2	chr2	P	52
af1918a8-86fe-41ff-9ddb-d4e9dbdfae6c/EcoRV/0	FAR62417	HG002	MATERNAL	2	chr2	P	34
b621f9e3-3d0f-48b5-ba1e-58cbf9d131db/EcoRV/0	FAR62417	HG002	MATERNAL	2	chr2	P	51
c1b62e0b-3e2e-42e6-a6f4-25f866c20d5a/EcoRV/0	FAR62417	HG002	MATERNAL	2	chr2	P	47
c1ddee86-06fa-4e81-8cce-e1925f5a5d81/EcoRV/0	FAR62417	HG002	MATERNAL	2	chr2	P	43
c3fcf5dd-0ae3-434a-9d16-9e493635b84e/EcoRV/0	FAR62417	HG002	MATERNAL	2	chr2	P	44
c5bdb8bd-a586-4b7b-8a41-55a4501396d7/EcoRV/0	FAR62417	HG002	MATERNAL	2	chr2	P	53
c10e4b4c-1b01-4665-9b62-f6ef34db0734/EcoRV/0	FAR62417	HG002	MATERNAL	2	chr2	P	43
c258c3e7-54ac-4b02-8e08-338f16ac7c20/EcoRV/0	FAR62417	HG002	MATERNAL	2	chr2	P	1
c639ba08-b898-4bbd-b509-f9b6c4f41eae/EcoRV/0	FAR62417	HG002	MATERNAL	2	chr2	P	26
cad13fe9-c66c-498c-b9b4-3962e6a49f31/EcoRV/0	FAR62417	HG002	MATERNAL	2	chr2	P	44
ce9d0633-f7c6-4ba0-8095-ce3762e83a3f/EcoRV/0	FAR62417	HG002	MATERNAL	2	chr2	P	47
ce4363f9-9fe3-4b99-8be6-235c4af8d9fc/EcoRV/0	FAR62417	HG002	MATERNAL	2	chr2	P	45
cee2f3c8-7c30-4c4d-84be-8c59e9adfbb4/EcoRV/0	FAR62417	HG002	MATERNAL	2	chr2	P	39
d7d2e5ff-e197-42d7-840e-e51d69b3cb66/EcoRV/0	FAR62417	HG002	MATERNAL	2	chr2	P	52
d0603ddc-7363-4273-b97e-ec210e12d63a/EcoRV/0	FAR62417	HG002	MATERNAL	2	chr2	P	46
d62417f1-acf1-4996-89a8-7a10f2c1e46b/EcoRV/0	FAR62417	HG002	MATERNAL	2	chr2	P	48
e69cec84-582c-4943-adb7-9bcfc94d1426/EcoRV/0	FAR62417	HG002	MATERNAL	2	chr2	P	50
e84f997a-1d42-4bd5-8c60-ed21f66d3b78/EcoRV/0	FAR62417	HG002	MATERNAL	2	chr2	P	1
e866d358-0635-42b4-a3f3-329a626c54c6/EcoRV/0	FAR62417	HG002	MATERNAL	2	chr2	P	45
f05a1a96-6c16-431d-9668-f78201240a92/EcoRV/0	FAR62417	HG002	MATERNAL	2	chr2	P	44
f9b3c8c6-f045-4af1-a77f-d7e8b8ee073d/EcoRV/0	FAR62417	HG002	MATERNAL	2	chr2	P	54
fdcd15db-2b7f-47b2-bbf0-2591108fc62c/EcoRV/0	FAR62417	HG002	MATERNAL	2	chr2	P	46
7b2cbbed-720d-4b3e-b364-35f1aced33de/EcoRV/0	FAR62417	HG002	MATERNAL	2	chr2	P	36
2fddee11-034a-4d5b-aebd-949c900551b7/EcoRV/0	FAR62417	HG002	MATERNAL	2	chr2	P	44
e1ca5b9b-b5d3-48f8-a378-106eb2bccfca/EcoRV/0	FAR62417	HG002	MATERNAL	2	chr2	P	53
4a930ac5-ca91-4bc6-9f62-a68f619355fb/EcoRV/0	FAR62417	HG002	MATERNAL	2	chr2	P	1
0127b6fb-109d-4e6c-b08e-6c25e92d0415/EcoRV/0	FAR62417	HG002	MATERNAL	2	chr2	P	53
dca45504-d7ab-45c7-9e6c-877bb3c21132/EcoRV/0	FAR62417	HG002	MATERNAL	2	chr2	P	54
976be21b-4d32-4e34-b407-225997520d63/EcoRV/0	FAR62417	HG002	MATERNAL	2	chr2	P	37
29c7dd7e-9de8-4055-9858-502c6fc61848/EcoRV/0	FAR62417	HG002	MATERNAL	2	chr2	P	37
2c9e1596-b5b1-4fdd-aacb-027e5c1e99da/EcoRV/0	FAR62417	HG002	MATERNAL	2	chr2	P	58
2b3b35be-3f33-4cb3-adc8-f1cc4f5949f7/EcoRV/0	FAR62417	HG002	MATERNAL	2	chr2	P	20
b1b29f6f-5967-4882-9fc3-39d2b6306857/EcoRV/0	FAR62417	HG002	MATERNAL	2	chr2	P	1
f3a792f1-b121-4f33-8c95-b5fa7bd3770a/EcoRV/0	FAR62417	HG002	MATERNAL	2	chr2	P	60
771c7e9a-9acf-4a42-9af6-a9bbee90ea9a/EcoRV/0	FAR62417	HG002	MATERNAL	2	chr2	P	38
8b02a3cf-31f9-4398-ac67-df6206ffeed1/EcoRV/0	FAR62417	HG002	MATERNAL	2	chr2	P	60
e9e96361-57d5-4df6-95c7-2e09be1708f0/EcoRV/0	FAR62417	HG002	MATERNAL	2	chr2	Q	60
0dafec5d-8238-42dd-bb78-7959333bbe9d/EcoRV/0	FAR62417	HG002	MATERNAL	2	chr2	Q	60
006ec6f7-e90d-41a7-ac60-f92020e4c24f/EcoRV/0	FAR62417	HG002	MATERNAL	2	chr2	Q	60
6c29e98c-09dd-45f1-9281-8219c6717b11/EcoRV/0	FAR62417	HG002	MATERNAL	2	chr2	Q	60
9a8b5923-24c4-46a0-b518-b50965d0f926/EcoRV/0	FAR62417	HG002	MATERNAL	2	chr2	Q	60
9d6073d5-cc4d-410a-9f3d-6f5e3e8fb41a/EcoRV/0	FAR62417	HG002	MATERNAL	2	chr2	Q	60
e3a7530a-ed96-4e77-aff5-9e65faa1bf4c/EcoRV/0	FAR62417	HG002	MATERNAL	2	chr2	Q	60
08b67f20-6dea-4ff3-b27b-ce0fba3c9680/EcoRV/0	FAR62417	HG002	MATERNAL	2	chr2	Q	60
0253add1-2023-484b-8ef1-2c04cd40866c/EcoRV/0	FAR62417	HG002	MATERNAL	2	chr2	Q	60
c8af3e4f-90ec-45d4-b009-365dacafe607/EcoRV/0	FAR62417	HG002	MATERNAL	2	chr2	Q	60
d039b911-c668-48b5-8d5e-787d309c90eb/EcoRV/0	FAR62417	HG002	MATERNAL	2	chr2	Q	60
ea219637-f944-4a4b-bcb5-d5ddf44a13d5/EcoRV/0	FAR62417	HG002	MATERNAL	2	chr2	Q	47
0b830c27-d40e-4b3a-ba02-8214b4fe92c6/EcoRV/0	FAR62417	HG002	MATERNAL	2	chr2	Q	41
0fb0c327-9dbd-4ded-9430-605109b5bd6a/EcoRV/0	FAR62417	HG002	MATERNAL	2	chr2	Q	31
0ff70c9b-838c-4aaa-9b4c-b6326dd6d923/EcoRV/0	FAR62417	HG002	MATERNAL	2	chr2	Q	60
2cea8d95-caac-484a-a24b-9cd40a9dda1e/EcoRV/0	FAR62417	HG002	MATERNAL	2	chr2	Q	60
04d3d386-0186-4e2a-87bd-f5ae93f8c9f2/EcoRV/0	FAR62417	HG002	MATERNAL	2	chr2	Q	60
4b78f1ab-16bd-4d3b-9a85-8b48da20b494/EcoRV/0	FAR62417	HG002	MATERNAL	2	chr2	Q	60
6c51427c-8679-4de5-a379-874034df0f6e/EcoRV/0	FAR62417	HG002	MATERNAL	2	chr2	Q	60
37cf8a12-22a0-4621-bfcf-d78a5a397e96/EcoRV/0	FAR62417	HG002	MATERNAL	2	chr2	Q	60
178d608b-26d4-4b85-a02f-6e4398c5273a/EcoRV/0	FAR62417	HG002	MATERNAL	2	chr2	Q	60
488a4442-14a8-4929-82ea-1005d18b8735/EcoRV/0	FAR62417	HG002	MATERNAL	2	chr2	Q	60
20901eef-bb83-4e68-8126-ea36d9a3f03a/EcoRV/0	FAR62417	HG002	MATERNAL	2	chr2	Q	59
58642a72-4c3e-4919-9c87-135d746d30fe/EcoRV/0	FAR62417	HG002	MATERNAL	2	chr2	Q	60
b2bda69f-ccd1-4d1b-a75f-9d1ad4ff23c1/EcoRV/0	FAR62417	HG002	MATERNAL	2	chr2	Q	60
bbc91fd6-6b88-448f-bd85-37bde3587dd9/EcoRV/0	FAR62417	HG002	MATERNAL	2	chr2	Q	60
ce51be64-afaf-4fe7-8dd1-2c39593d8029/EcoRV/0	FAR62417	HG002	MATERNAL	2	chr2	Q	42
e2cf5915-d0f4-405c-9f9b-f10514029442/EcoRV/0	FAR62417	HG002	MATERNAL	2	chr2	Q	48
f4353a81-8118-43a4-ac84-806b874cc276/EcoRV/0	FAR62417	HG002	MATERNAL	2	chr2	Q	60
f57429e4-04e2-4cae-a118-3325a5239496/EcoRV/0	FAR62417	HG002	MATERNAL	2	chr2	Q	60
1dbe91d6-b7f7-4688-b13a-a9cbf9dcb4e5/EcoRV/0	FAR62417	HG002	MATERNAL	2	chr2	Q	60
2e318ae3-b506-4049-bc78-d4b2690efec7/EcoRV/0	FAR62417	HG002	MATERNAL	2	chr2	Q	60
5a2fef44-0872-477c-8d2c-f088bcdf0a45/EcoRV/0	FAR62417	HG002	MATERNAL	2	chr2	Q	60
6e73aa40-fb69-4197-8ee9-ccbd4eb7513a/EcoRV/0	FAR62417	HG002	MATERNAL	2	chr2	Q	60
7e5edf5b-ffdc-4b0b-81a3-a18e48af554b/EcoRV/0	FAR62417	HG002	MATERNAL	2	chr2	Q	60
8d348068-2001-4feb-b884-fa6b0800d260/EcoRV/0	FAR62417	HG002	MATERNAL	2	chr2	Q	60
9a9d93a6-1efe-4a4f-a65f-adac620cd9cd/EcoRV/0	FAR62417	HG002	MATERNAL	2	chr2	Q	60
9f8695e5-f530-41d1-8291-edfa440d669d/EcoRV/0	FAR62417	HG002	MATERNAL	2	chr2	Q	60
17db72de-fc15-4edd-a9a9-a1d01ce673c8/EcoRV/0	FAR62417	HG002	MATERNAL	2	chr2	Q	60
48e0e358-70e1-4b89-9617-d281be3ed579/EcoRV/0	FAR62417	HG002	MATERNAL	2	chr2	Q	60
54b8b34f-c8e0-4cf2-8f2f-aca8ef84a0f4/EcoRV/0	FAR62417	HG002	MATERNAL	2	chr2	Q	60
64a75a1a-ec70-4e77-a014-c2963a091dce/EcoRV/0	FAR62417	HG002	MATERNAL	2	chr2	Q	60
72a8dc49-2f0a-428c-a2cd-2d2c6339b707/EcoRV/0	FAR62417	HG002	MATERNAL	2	chr2	Q	60
90c46d27-eac6-43a5-9ccb-8a1609755b3d/EcoRV/0	FAR62417	HG002	MATERNAL	2	chr2	Q	58
95ec113a-2ad8-4813-a931-4b72ea829826/EcoRV/0	FAR62417	HG002	MATERNAL	2	chr2	Q	60
611fcfcf-3970-4464-976c-7633cafc9c1d/EcoRV/0	FAR62417	HG002	MATERNAL	2	chr2	Q	20
660eef70-fa98-4f8c-b048-3704e20ef749/EcoRV/0	FAR62417	HG002	MATERNAL	2	chr2	Q	60
17558a31-f2ba-46d1-ac61-12dad54c088b/EcoRV/0	FAR62417	HG002	MATERNAL	2	chr2	Q	60
154384ac-9a9e-4a45-8f99-eb1938e6eb28/EcoRV/0	FAR62417	HG002	MATERNAL	2	chr2	Q	60
a2cf3e35-4ed5-4a0a-8ab4-f84b997b0459/EcoRV/0	FAR62417	HG002	MATERNAL	2	chr2	Q	60
a8a35b4e-a1a0-49c0-9eb7-6323f07dc450/EcoRV/0	FAR62417	HG002	MATERNAL	2	chr2	Q	60
a73e078e-73c9-4888-9b42-40454eefe68a/EcoRV/0	FAR62417	HG002	MATERNAL	2	chr2	Q	60
a78e43dd-b65a-41d9-85b7-c7fd59c406d3/EcoRV/0	FAR62417	HG002	MATERNAL	2	chr2	Q	60
a0171d16-ad60-4b03-89d1-13a27fa1c896/EcoRV/0	FAR62417	HG002	MATERNAL	2	chr2	Q	60
a280e20f-5c47-4656-97d6-450cd4088c08/EcoRV/0	FAR62417	HG002	MATERNAL	2	chr2	Q	60
a715405d-2e26-4f7d-9d8a-61563ee8ded1/EcoRV/0	FAR62417	HG002	MATERNAL	2	chr2	Q	60
ad4dc5e0-dd63-4e68-b476-463238f3ab66/EcoRV/0	FAR62417	HG002	MATERNAL	2	chr2	Q	60
b2b6b835-221f-41d5-8571-f76ed264dec3/EcoRV/0	FAR62417	HG002	MATERNAL	2	chr2	Q	60
cc5e7ca9-fe10-4e8b-b8c9-aae53b02acb3/EcoRV/0	FAR62417	HG002	MATERNAL	2	chr2	Q	60
d503159e-411f-4069-b19a-1eaec5f5c043/EcoRV/0	FAR62417	HG002	MATERNAL	2	chr2	Q	60
d1489644-e3f2-4da7-8679-c1caf84a866c/EcoRV/0	FAR62417	HG002	MATERNAL	2	chr2	Q	60
dae5232b-4008-4823-add7-5f3954cef7b7/EcoRV/0	FAR62417	HG002	MATERNAL	2	chr2	Q	60
dc58878a-8e68-4606-b367-567a4d345aab/EcoRV/0	FAR62417	HG002	MATERNAL	2	chr2	Q	60
f9bf2626-a587-4427-aabe-87c08a1f1a0e/EcoRV/0	FAR62417	HG002	MATERNAL	2	chr2	Q	60
fa23fa8b-2f8b-4cf8-9d1f-104038d865fd/EcoRV/0	FAR62417	HG002	MATERNAL	2	chr2	Q	60
2e157e80-e9d3-4952-8622-0640dc92e50b/EcoRV/0	FAR62417	HG002	MATERNAL	2	chr2	Q	60
3b1ba0a9-020a-4051-94e5-1704fb0514ff/EcoRV/0	FAR62417	HG002	MATERNAL	2	chr2	Q	60
15c315cc-8651-4337-a8da-a253eac6cefc/EcoRV/0	FAR62417	HG002	MATERNAL	2	chr2	Q	60
92b64318-9da2-43c6-a1c3-3c1fa72f1da6/EcoRV/0	FAR62417	HG002	MATERNAL	2	chr2	Q	60
7870f609-7aac-4780-9c65-5253ba3be7ed/EcoRV/0	FAR62417	HG002	MATERNAL	2	chr2	Q	60
278062cc-8067-4ba7-b522-57c3f420f840/EcoRV/0	FAR62417	HG002	MATERNAL	2	chr2	Q	60
553461b7-c6fd-49da-99b0-69fe1a9d6176/EcoRV/0	FAR62417	HG002	MATERNAL	2	chr2	Q	60
abddb23e-0924-4869-ae9b-492d25e1fd74/EcoRV/0	FAR62417	HG002	MATERNAL	2	chr2	Q	60
b747a2b6-7c9f-486c-be59-6df3ee936f9a/EcoRV/0	FAR62417	HG002	MATERNAL	2	chr2	Q	60
d703ee15-5dd4-470b-badc-da490ebb2948/EcoRV/0	FAR62417	HG002	MATERNAL	2	chr2	Q	60
e9896ca4-4fa7-44c5-8aaf-b1459e1cc040/EcoRV/0	FAR62417	HG002	MATERNAL	2	chr2	Q	49
f5ca64e7-f0a3-4596-835d-1dfdd311cd36/EcoRV/0	FAR62417	HG002	MATERNAL	2	chr2	Q	60
f88f394c-0cb5-441e-8789-d1cd1094291d/EcoRV/0	FAR62417	HG002	MATERNAL	2	chr2	Q	57
5fd25486-d38b-433b-b099-40725cec2031/EcoRV/0	FAR62417	HG002	MATERNAL	2	chr2	Q	60
123cad5d-c3a9-4386-85a4-d5a4aea3d321/EcoRV/0	FAR62417	HG002	MATERNAL	2	chr2	Q	60
ba618f1d-a21b-409d-ba99-440e0805b188/EcoRV/0	FAR62417	HG002	MATERNAL	2	chr2	Q	60
cf449f1b-eb3a-45d4-889a-6ec5b90bb4c2/EcoRV/0	FAR62417	HG002	MATERNAL	2	chr2	Q	44
5978dd8b-8d53-4cab-a067-17fef1cb26b2/EcoRV/0	FAR62417	HG002	MATERNAL	2	chr2	Q	60
bb3c535e-44ff-4823-9ba8-f06ad5e4f407/EcoRV/0	FAR62417	HG002	MATERNAL	2	chr2	Q	27
4f1a8f85-6735-4b06-8cbc-e5139ae8992c/EcoRV/0	FAR62417	HG002	MATERNAL	2	chr2	Q	60
8a7a8f87-adda-4bc0-8230-4e77bace99c8/EcoRV/0	FAR62417	HG002	MATERNAL	2	chr2	Q	57
734ba8a5-53f3-40dc-9d65-a909eb1273be/EcoRV/0	FAR62417	HG002	MATERNAL	2	chr2	Q	60
41300d63-ad6f-4f45-ad30-d066a30c3154/EcoRV/0	FAR62417	HG002	MATERNAL	2	chr2	Q	60
98750e95-6688-4b4e-ab0d-9374c8628cd3/EcoRV/0	FAR62417	HG002	MATERNAL	2	chr2	Q	1
00b7b0c9-001c-4647-a1dd-21e7e41d12a3/EcoRV/0	FAR62417	HG002	MATERNAL	2	chr2	Q	60
4dfd5b8b-ac04-4a99-922a-0f9f119882d4/EcoRV/0	FAR62417	HG002	MATERNAL	2	chr2	Q	60
23d1411a-80cb-4e02-adaa-74ccf9bcacd3/EcoRV/0	FAR62417	HG002	MATERNAL	2	chr2	Q	60
8480edfc-dfce-4321-aafc-ea896fc4e70b/EcoRV/0	FAR62417	HG002	MATERNAL	2	chr2	Q	60
11785e17-48ac-44ac-b113-4504194b33e6/EcoRV/0	FAR62417	HG002	MATERNAL	2	chr2	Q	60
f6e52ffa-f215-4212-86c4-f89d78f56b8b/EcoRV/0	FAR62417	HG002	MATERNAL	2	chr2	Q	60
d2331644-60dd-4fb7-80cf-91cdfb52f321/EcoRV/0	FAR62417	HG002	MATERNAL	2	chr2	Q	60
d44aeac0-8105-4fbd-8c4b-80a422d3e459/EcoRV/0	FAR62417	HG002	MATERNAL	2	chr2	Q	60
f8c02e71-daa9-4c37-b0bc-baf5a3033ad6/EcoRV/0	FAR62417	HG002	MATERNAL	2	chr2	Q	57
6ea1d20e-ad3f-44c0-b02d-eb8ef29ac172/EcoRV/0	FAR62417	HG002	MATERNAL	2	chr2	Q	19
15c00bf5-2d3e-4b39-b2b3-464888eee7cc/EcoRV/0	FAR62417	HG002	MATERNAL	2	chr2	Q	60
d1d61c5b-5c37-4afb-8f66-4da0373299e3/EcoRV/0	FAR62417	HG002	MATERNAL	2	chr2	Q	60
a16311ef-c3ab-4ce9-b622-a7d92da42339/EcoRV/0	FAR62417	HG002	MATERNAL	2	chr2	Q	60
a9778f21-06fa-4239-93dc-bd150b6ec0fd/EcoRV/0	FAR62417	HG002	MATERNAL	2	chr2	Q	48
ea09d514-7f9a-40b1-928e-71255d24a74e/EcoRV/0	FAR62417	HG002	MATERNAL	2	chr2	Q	46
2c0a5ac7-5f82-425d-b3b5-b1fc4863a7af/EcoRV/0	FAR62417	HG002	MATERNAL	2	chr2	Q	32
00d5fbb5-647d-4aa1-b635-370d997af1f1/EcoRV/0	FAR62417	HG002	PATERNAL	2	chr8	P	1
004dd4b1-91fd-49a4-8152-c2a4b2bd1dfe/EcoRV/0	FAR62417	HG002	PATERNAL	2	chr8	P	60
5dd3db43-5b35-4eb6-968c-c728ee521df8/EcoRV/0	FAR62417	HG002	PATERNAL	2	chr8	P	1
06e91860-62ef-4705-8cce-b2030c6adcb9/EcoRV/0	FAR62417	HG002	PATERNAL	2	chr8	P	60
15396e0c-51a4-46e6-9cf7-c179365cc77a/EcoRV/0	FAR62417	HG002	PATERNAL	2	chr8	P	60
981732aa-4a16-432c-832a-b21cb2fc4580/EcoRV/0	FAR62417	HG002	PATERNAL	2	chr8	P	1
b38517aa-2a43-4c9a-9a55-3ee55705315b/EcoRV/0	FAR62417	HG002	PATERNAL	2	chr8	P	60
c9121d24-216c-46ea-92fb-af4f6fe14363/EcoRV/0	FAR62417	HG002	PATERNAL	2	chr8	P	60
d4162e7d-ae92-44e5-b0a5-6fd3a4d0fa2f/EcoRV/0	FAR62417	HG002	PATERNAL	2	chr8	P	60
f85d7899-9096-4558-8733-f04c82015426/EcoRV/0	FAR62417	HG002	PATERNAL	2	chr8	P	2
544d5ac1-df91-4cd7-a961-0deecabc7ef7/EcoRV/0	FAR62417	HG002	PATERNAL	2	chr8	P	60
cb617066-46d6-4c24-bd45-e3157679660b/EcoRV/0	FAR62417	HG002	PATERNAL	2	chr8	P	60
85ae1711-b4c5-4949-9070-ee5c69ce4257/EcoRV/0	FAR62417	HG002	PATERNAL	2	chr8	P	60
a1fbb5ad-7c19-4473-accd-b6a911c9d8dc/EcoRV/0	FAR62417	HG002	PATERNAL	2	chr8	P	39
3629d9b6-22e2-42e3-a936-179d7b9e2470/EcoRV/0	FAR62417	HG002	PATERNAL	2	chr8	P	60
4d7c7656-f9dc-4092-8089-fe71a307de01/EcoRV/0	FAR62417	HG002	PATERNAL	2	chr8	P	60
fe05bae3-524f-4304-8708-9770493520ec/EcoRV/0	FAR62417	HG002	PATERNAL	2	chr8	P	60
666f57a2-3ef5-4473-a6b1-870552aff471/EcoRV/0	FAR62417	HG002	PATERNAL	2	chr8	P	60
f614d506-911e-47a5-a7e7-490901db5322/EcoRV/0	FAR62417	HG002	PATERNAL	2	chr8	P	60
4694eacc-c035-4e70-b3ac-0eced22928de/EcoRV/0	FAR62417	HG002	PATERNAL	2	chr8	P	60
ab5492f0-efd1-4271-a819-ad0ae8f36abe/EcoRV/0	FAR62417	HG002	PATERNAL	2	chr8	P	60
c7f52e09-c0dc-4d42-af64-161a7e486145/EcoRV/0	FAR62417	HG002	PATERNAL	2	chr8	P	60
eb2c2514-d145-489a-9bf6-e2b5378167d4/EcoRV/0	FAR62417	HG002	PATERNAL	2	chr8	P	60
33b658cb-177b-48ff-8572-a9742ae98407/EcoRV/0	FAR62417	HG002	PATERNAL	2	chr8	P	60
dbb53964-897c-4e42-975f-3ce6c7949f22/EcoRV/0	FAR62417	HG002	PATERNAL	2	chr8	P	60
31e69ecb-e3ad-424b-867d-b6f4c21eb0f5/EcoRV/0	FAR62417	HG002	PATERNAL	2	chr8	P	60
af3feed5-9faf-4787-b1c0-09868f68734a/EcoRV/0	FAR62417	HG002	PATERNAL	2	chr8	P	60
18921507-6e70-4c38-95d9-22f6bc3d2938/EcoRV/0	FAR62417	HG002	PATERNAL	2	chr8	P	60
f433ca62-f346-4920-bab2-3a7a377067f2/EcoRV/0	FAR62417	HG002	PATERNAL	2	chr8	P	60
ba99731e-42c7-4e0c-803d-24fae03716ae/EcoRV/0	FAR62417	HG002	PATERNAL	2	chr8	P	60
dbd2910f-911d-43bc-8c65-7b40738f3e53/EcoRV/0	FAR62417	HG002	PATERNAL	2	chr8	P	60
c176cdfb-bf5f-40ba-93f3-cbbd6baba4f1/EcoRV/0	FAR62417	HG002	PATERNAL	2	chr8	P	60
c2216409-ea72-480f-ab62-56af6f00eccd/EcoRV/0	FAR62417	HG002	PATERNAL	2	chr8	P	60
0c06420e-16e6-4968-8648-05c9adb9b45e/EcoRV/0	FAR62417	HG002	PATERNAL	2	chr8	P	60
74dbd7be-9f90-4fdc-9c14-03f229f837d7/EcoRV/0	FAR62417	HG002	PATERNAL	2	chr8	P	60
6928bf63-7f1b-4360-bb00-d9d2e5fb2a29/EcoRV/0	FAR62417	HG002	PATERNAL	2	chr8	P	60
dc5b50a2-6ac3-4142-867e-62b5323250ad/EcoRV/0	FAR62417	HG002	PATERNAL	2	chr8	P	60
e81a0553-32d1-4e3c-9142-7e0668a2d7db/EcoRV/0	FAR62417	HG002	PATERNAL	2	chr8	P	1
c29af5b0-b43c-497f-9284-7096056d95ea/EcoRV/0	FAR62417	HG002	PATERNAL	2	chr8	P	60
578ac00e-5310-4235-b185-34da2de2391b/EcoRV/0	FAR62417	HG002	PATERNAL	2	chr8	P	60
319ee929-daaf-43c1-923c-b36e60156346/EcoRV/0	FAR62417	HG002	PATERNAL	2	chr8	P	60
d12a1bc8-f958-4111-a237-06c60e47fd1b/EcoRV/0	FAR62417	HG002	PATERNAL	2	chr8	P	60
f50dd5e8-e964-401f-93e6-26d7387ec006/EcoRV/0	FAR62417	HG002	PATERNAL	2	chr8	P	60
45ce9c8b-9c48-4935-b203-9cb1ccda957c/EcoRV/0	FAR62417	HG002	PATERNAL	2	chr8	P	60
7bbc80e9-864c-4072-96b8-f315fa5d5cd4/EcoRV/0	FAR62417	HG002	PATERNAL	2	chr8	P	60
e82439a9-e660-4948-be20-e6d2caaf029e/EcoRV/0	FAR62417	HG002	PATERNAL	2	chr8	P	60
2a425c5f-83a4-458d-a4a3-7efd054ae038/EcoRV/0	FAR62417	HG002	PATERNAL	2	chr8	P	60
9f2bef89-6ca3-4e4b-9f5f-83a9d21dbd4e/EcoRV/0	FAR62417	HG002	PATERNAL	2	chr8	P	60
e6281f10-3c5b-419f-8c79-44b2f593b5f3/EcoRV/0	FAR62417	HG002	PATERNAL	2	chr8	P	60
cfbf9b37-3227-4f0c-a374-8628e1043f9d/EcoRV/0	FAR62417	HG002	PATERNAL	2	chr8	P	60
4e3097a0-451a-4fbc-a964-7b986622d532/EcoRV/0	FAR62417	HG002	PATERNAL	2	chr8	P	60
52bc458c-fbab-454e-bd9d-422fb50c583b/EcoRV/0	FAR62417	HG002	PATERNAL	2	chr8	P	60
7ce4a70e-5552-4fda-9ba8-1b59d80f7f2f/EcoRV/0	FAR62417	HG002	PATERNAL	2	chr8	P	60
8d8a8294-d5e3-461e-8ebf-a49233ac619b/EcoRV/0	FAR62417	HG002	PATERNAL	2	chr8	P	60
3d5e170f-ef22-44fd-8281-b490803e087b/EcoRV/0	FAR62417	HG002	PATERNAL	2	chr8	P	60
5ae13cbd-cacd-45a3-ac56-8e9e6695763f/EcoRV/0	FAR62417	HG002	PATERNAL	2	chr8	P	60
509715fe-cca3-4725-abf6-3bbf547f7dcd/EcoRV/0	FAR62417	HG002	PATERNAL	2	chr8	P	60
22af361e-b945-44be-be4d-4948ec590887/EcoRV/0	FAR62417	HG002	PATERNAL	2	chr8	P	60
465af193-9214-4617-8eff-d738d838f2e7/EcoRV/0	FAR62417	HG002	PATERNAL	2	chr8	P	60
b64cebab-b0dd-4a82-b31c-3504738a6c9e/EcoRV/0	FAR62417	HG002	PATERNAL	2	chr8	P	60
13d0e480-ea03-430f-9ba0-f6f87b6b8beb/EcoRV/0	FAR62417	HG002	PATERNAL	2	chr8	P	60
c26bf893-058e-4a48-8d28-338aa98f247b/EcoRV/0	FAR62417	HG002	PATERNAL	2	chr8	P	60
fd82f3d5-24e0-4842-a530-7bd03e74edd4/EcoRV/0	FAR62417	HG002	PATERNAL	2	chr8	P	60
4abfa1b7-0f8f-4fe2-b8fa-cbe2594f9a52/EcoRV/0	FAR62417	HG002	PATERNAL	2	chr8	P	60
4ef7ca00-56fa-4dcb-bb4d-8c2673ee07f9/EcoRV/0	FAR62417	HG002	PATERNAL	2	chr8	P	60
0048c3e5-383e-4bb0-a011-7031bc417a6a/EcoRV/0	FAR62417	HG002	PATERNAL	2	chr8	P	60
78d47b2f-292e-4f3c-a81d-6c65921255c4/EcoRV/0	FAR62417	HG002	PATERNAL	2	chr8	P	60
c76192f0-1172-4caa-b9c7-33de40a84695/EcoRV/0	FAR62417	HG002	PATERNAL	2	chr8	P	60
23f0a0b8-cbf1-455f-9e87-68e006ee502b/EcoRV/0	FAR62417	HG002	PATERNAL	2	chr8	P	60
1bb05317-48b4-42bf-87e0-3d749a01fba5/EcoRV/0	FAR62417	HG002	PATERNAL	2	chr8	P	60
843eb117-b593-454d-a033-60a2e5916477/EcoRV/0	FAR62417	HG002	PATERNAL	2	chr8	P	60
ea92958e-599c-4028-b48a-2ed5580298dd/EcoRV/0	FAR62417	HG002	PATERNAL	2	chr8	P	60
35a38fb5-b4a0-4cb7-9d70-7afe812e287e/EcoRV/0	FAR62417	HG002	PATERNAL	2	chr8	P	60
63325f49-9566-43f1-b5be-240d43670698/EcoRV/0	FAR62417	HG002	PATERNAL	2	chr8	P	60
4708a9b5-4258-4c0c-b3c0-6b02465d086c/EcoRV/0	FAR62417	HG002	PATERNAL	2	chr8	P	60
036c06f2-b140-4594-aa78-e36c1653efa7/EcoRV/0	FAR62417	HG002	PATERNAL	2	chr8	P	60
8ae9d86e-47e7-45c5-89aa-d0794766dea8/EcoRV/0	FAR62417	HG002	PATERNAL	2	chr8	P	60
4ce5ad9b-3c5c-4896-bcce-3210e8bb98c9/EcoRV/0	FAR62417	HG002	PATERNAL	2	chr8	P	60
59f54419-d09f-47e8-a5a0-5b021a3ff3c4/EcoRV/0	FAR62417	HG002	PATERNAL	2	chr8	P	60
acd69eca-2fe5-49f4-a6a7-568d8431c124/EcoRV/0	FAR62417	HG002	PATERNAL	2	chr8	P	60
6ddbe371-d164-4c4a-890a-fb31009a2314/EcoRV/0	FAR62417	HG002	PATERNAL	2	chr8	P	60
93dfc2ce-2500-40b5-a65a-491109ff3ed5/EcoRV/0	FAR62417	HG002	PATERNAL	2	chr8	P	59
76514b50-4a13-419e-a1e2-6f0c4fcd7664/EcoRV/0	FAR62417	HG002	PATERNAL	2	chr8	P	60
67891fac-f7bf-4c0a-9d87-1d6ea34a40f0/EcoRV/0	FAR62417	HG002	PATERNAL	2	chr8	P	60
a9b893cf-86a3-46aa-9118-eeb8492fc302/EcoRV/0	FAR62417	HG002	PATERNAL	2	chr8	P	60
edbca3a8-68aa-4152-bf95-45f49e7ad788/EcoRV/0	FAR62417	HG002	PATERNAL	2	chr8	P	60
0e1e8ac5-4b7d-4ce1-acb3-33c36ee49a4a/EcoRV/0	FAR62417	HG002	PATERNAL	2	chr8	P	60
7ac8d55d-ce6a-4363-82f5-e9ace5afe8a2/EcoRV/0	FAR62417	HG002	PATERNAL	2	chr8	P	60
ea29ede6-9503-4ab7-8d3e-4d5e5b336436/EcoRV/0	FAR62417	HG002	PATERNAL	2	chr8	P	60
3dfcd311-84cc-4587-8532-9c8c90d4fe75/EcoRV/0	FAR62417	HG002	PATERNAL	2	chr8	P	60
05d630b5-aa37-437d-97f3-2608ea912f2d/EcoRV/0	FAR62417	HG002	PATERNAL	2	chr8	P	54
fc291e49-7144-40bd-80a7-0cdfed0c4add/EcoRV/0	FAR62417	HG002	PATERNAL	2	chr8	P	60
3b58b1d1-0c3f-4d1d-87db-461c86dcaf69/EcoRV/0	FAR62417	HG002	PATERNAL	2	chr8	P	60
8d427102-6b91-48a1-8662-70ac440f8f49/EcoRV/0	FAR62417	HG002	PATERNAL	2	chr8	P	60
937e120b-76eb-473b-9d12-5aae4a0e6a07/EcoRV/0	FAR62417	HG002	PATERNAL	2	chr8	P	31
ae37c3ec-a6be-438c-88de-f8e2d2b7e015/EcoRV/0	FAR62417	HG002	PATERNAL	2	chr8	P	60
dbefe077-00bb-40dc-8f67-56c451b32b7c/EcoRV/0	FAR62417	HG002	PATERNAL	2	chr8	P	52
ab4283d3-d60e-4b72-81e5-f22495b024f0/EcoRV/0	FAR62417	HG002	PATERNAL	2	chr8	P	3
2763c2eb-82a1-4fbd-bd11-fb270b72ba00/EcoRV/0	FAR62417	HG002	PATERNAL	2	chr8	P	60
01102451-886c-4dc4-b72d-9e0dea4b9a2e/EcoRV/0	FAR62417	HG002	PATERNAL	2	chr8	Q	27
3ca77edc-ace5-46fa-a893-116ed7e4081c/EcoRV/0	FAR62417	HG002	PATERNAL	2	chr8	Q	60
0ce32484-cc6b-4592-ad1b-ad0f4ff53d7c/EcoRV/0	FAR62417	HG002	PATERNAL	2	chr8	Q	47
1fa80ad2-bcb9-4321-8147-f1aee41994a5/EcoRV/0	FAR62417	HG002	PATERNAL	2	chr8	Q	60
2e01e817-a530-445c-8d63-ffb2d1d0f417/EcoRV/0	FAR62417	HG002	PATERNAL	2	chr8	Q	59
5c565f38-1bab-4c90-b4d9-76eb48329412/EcoRV/0	FAR62417	HG002	PATERNAL	2	chr8	Q	60
8a0bc357-954a-44e0-b0d2-5abff670a30e/EcoRV/0	FAR62417	HG002	PATERNAL	2	chr8	Q	43
8d471939-255e-4468-8455-fb225a16eb14/EcoRV/0	FAR62417	HG002	PATERNAL	2	chr8	Q	53
8fa3ce91-eca4-4550-a022-fda4f1353ca6/EcoRV/0	FAR62417	HG002	PATERNAL	2	chr8	Q	60
9ba75de3-3bda-433c-b1a7-9e8e6502b05d/EcoRV/0	FAR62417	HG002	PATERNAL	2	chr8	Q	60
40dd56bc-2843-4fdf-aa3a-88d10f097f2e/EcoRV/0	FAR62417	HG002	PATERNAL	2	chr8	Q	60
53b20157-fb18-43b4-bc64-da9e745b15bd/EcoRV/0	FAR62417	HG002	PATERNAL	2	chr8	Q	60
56af0212-a4ae-4c7d-a63a-94b7d19fbae6/EcoRV/0	FAR62417	HG002	PATERNAL	2	chr8	Q	60
80aecc9c-b203-41db-8b8a-e931df78bc72/EcoRV/0	FAR62417	HG002	PATERNAL	2	chr8	Q	60
282a1081-f385-43e9-8904-6671c420778c/EcoRV/0	FAR62417	HG002	PATERNAL	2	chr8	Q	60
310b5c12-2f53-4a95-abd9-53928cbce91a/EcoRV/0	FAR62417	HG002	PATERNAL	2	chr8	Q	60
0878c3ac-099f-4c6d-8614-b9bf4a5554d2/EcoRV/0	FAR62417	HG002	PATERNAL	2	chr8	Q	60
886eefad-b959-4a89-b44d-25dc67c97ebe/EcoRV/0	FAR62417	HG002	PATERNAL	2	chr8	Q	26
925aef5c-985b-4700-b94e-2fdb79c654a6/EcoRV/0	FAR62417	HG002	PATERNAL	2	chr8	Q	60
5091c4a4-98ca-4e5a-afe2-af2581b50d99/EcoRV/0	FAR62417	HG002	PATERNAL	2	chr8	Q	57
6478b54a-5550-4c09-a7f7-d9ab8e0ba975/EcoRV/0	FAR62417	HG002	PATERNAL	2	chr8	Q	60
7550e9b9-c846-4069-b9fc-c313e0633fd0/EcoRV/0	FAR62417	HG002	PATERNAL	2	chr8	Q	58
27261f8a-afef-443f-8fac-350b1bb095e8/EcoRV/0	FAR62417	HG002	PATERNAL	2	chr8	Q	60
061262b1-7115-4e41-a7df-faf61a0f56d1/EcoRV/0	FAR62417	HG002	PATERNAL	2	chr8	Q	60
a4fb4070-7f4c-4c68-9d7e-58dd6d68baba/EcoRV/0	FAR62417	HG002	PATERNAL	2	chr8	Q	1
a5cc39d1-b895-4524-acfc-b9b8dfc3877f/EcoRV/0	FAR62417	HG002	PATERNAL	2	chr8	Q	60
ae60ca11-7645-447e-8bbe-6858a8fabe81/EcoRV/0	FAR62417	HG002	PATERNAL	2	chr8	Q	60
bf34fb3f-c15c-4d3f-95d1-78319b0a1790/EcoRV/0	FAR62417	HG002	PATERNAL	2	chr8	Q	60
c1d45198-45ec-4ba8-bf7e-8628dae9de33/EcoRV/0	FAR62417	HG002	PATERNAL	2	chr8	Q	57
c6c50cd9-f771-4cb3-9eab-7f6ddd207014/EcoRV/0	FAR62417	HG002	PATERNAL	2	chr8	Q	55
c9a32681-ff59-4adb-882a-a9962eb2c762/EcoRV/0	FAR62417	HG002	PATERNAL	2	chr8	Q	59
c82fd52f-5409-49dc-9d09-9eed7031356b/EcoRV/0	FAR62417	HG002	PATERNAL	2	chr8	Q	60
cb42d453-aecb-4bd8-9aee-485a45eb40c1/EcoRV/0	FAR62417	HG002	PATERNAL	2	chr8	Q	15
d852ecd2-fe89-4a6b-9e4f-1307e42bffcb/EcoRV/0	FAR62417	HG002	PATERNAL	2	chr8	Q	60
e3004144-c190-41fd-ac16-b16668d37bfa/EcoRV/0	FAR62417	HG002	PATERNAL	2	chr8	Q	60
eaad66a8-dc74-46e0-9479-80cb64da6f6e/EcoRV/0	FAR62417	HG002	PATERNAL	2	chr8	Q	60
ed0c1bd3-dfc6-453d-a864-69fa396e49be/EcoRV/0	FAR62417	HG002	PATERNAL	2	chr8	Q	60
ed6fb56b-3f2b-4979-85b7-50e077e8c315/EcoRV/0	FAR62417	HG002	PATERNAL	2	chr8	Q	60
0fb3a152-8a4c-42ab-9547-987ce3c6a58a/EcoRV/0	FAR62417	HG002	PATERNAL	2	chr8	Q	1
1de77dab-8b05-4ce1-887d-fc808e9c95ac/EcoRV/0	FAR62417	HG002	PATERNAL	2	chr8	Q	60
60a04bf2-0cc0-430a-b71c-f485f52a1c54/EcoRV/0	FAR62417	HG002	PATERNAL	2	chr8	Q	43
94c9e525-ae4b-4d12-a59d-1186c73032e0/EcoRV/0	FAR62417	HG002	PATERNAL	2	chr8	Q	58
1996f5de-4f12-47d0-a378-d3e77869be2f/EcoRV/0	FAR62417	HG002	PATERNAL	2	chr8	Q	60
2134fd6a-4c72-4ee1-a1e4-05f8a7315ef9/EcoRV/0	FAR62417	HG002	PATERNAL	2	chr8	Q	37
3054cbaf-72b8-4c12-8586-dca566784140/EcoRV/0	FAR62417	HG002	PATERNAL	2	chr8	Q	60
4061cb48-a3fa-4e80-aa47-8dc2640da191/EcoRV/0	FAR62417	HG002	PATERNAL	2	chr8	Q	49
7576b414-8063-41ab-b070-c55064800d78/EcoRV/0	FAR62417	HG002	PATERNAL	2	chr8	Q	30
18283ab1-e497-499e-bbb6-34f35f0d3d6a/EcoRV/0	FAR62417	HG002	PATERNAL	2	chr8	Q	60
25136cda-8d24-4d59-8b1e-f38a1f438191/EcoRV/0	FAR62417	HG002	PATERNAL	2	chr8	Q	60
22402834-6cc7-46a1-a04f-ec65fd7d2c5f/EcoRV/0	FAR62417	HG002	PATERNAL	2	chr8	Q	40
88985503-b7a4-4bc2-997d-f19613b5955a/EcoRV/0	FAR62417	HG002	PATERNAL	2	chr8	Q	29
a3b6a787-bbc8-4046-83da-db63813a30d4/EcoRV/0	FAR62417	HG002	PATERNAL	2	chr8	Q	15
a5fc1801-c466-446c-b3c1-1585befe134a/EcoRV/0	FAR62417	HG002	PATERNAL	2	chr8	Q	60
acc5307a-d95b-4ab1-bc7a-7893e1081fb4/EcoRV/0	FAR62417	HG002	PATERNAL	2	chr8	Q	60
afa663a2-9dd5-408e-84f6-1f4cf1dea996/EcoRV/0	FAR62417	HG002	PATERNAL	2	chr8	Q	60
b5a4fc3f-7f38-4983-beb5-8ac55a44a37e/EcoRV/0	FAR62417	HG002	PATERNAL	2	chr8	Q	60
c37c30d7-4e24-4ded-88df-c69c58a5431d/EcoRV/0	FAR62417	HG002	PATERNAL	2	chr8	Q	60
f12705b9-879b-4b69-a208-0bad6506c976/EcoRV/0	FAR62417	HG002	PATERNAL	2	chr8	Q	60
fda9d7de-344f-4317-b55b-fd3a379ddff9/EcoRV/0	FAR62417	HG002	PATERNAL	2	chr8	Q	60
ff908715-95b3-4ab7-a371-c8aafae0b530/EcoRV/0	FAR62417	HG002	PATERNAL	2	chr8	Q	60
88e94130-7720-4a10-92ab-0b1db5c4e757/EcoRV/0	FAR62417	HG002	PATERNAL	2	chr8	Q	60
bbb4ea93-e1c5-4874-9bcb-145f305eca9b/EcoRV/0	FAR62417	HG002	PATERNAL	2	chr8	Q	56
5baa8861-160c-4167-a53c-ff4e38649869/EcoRV/0	FAR62417	HG002	PATERNAL	2	chr8	Q	18
30ce70b4-b5a8-48b8-acfd-e425d3abab0a/EcoRV/0	FAR62417	HG002	PATERNAL	2	chr8	Q	60
bd0fe1d2-3c3c-46da-bc8e-524b7cfd9017/EcoRV/0	FAR62417	HG002	PATERNAL	2	chr8	Q	60
d4b97035-8923-4b45-94e7-1565682865bb/EcoRV/0	FAR62417	HG002	PATERNAL	2	chr8	Q	60
064877c2-5e75-4764-87d8-dd8b009f8393/EcoRV/0	FAR62417	HG002	PATERNAL	2	chr8	Q	60
d7bcd8c8-477c-4d4d-87e2-f41057c266d3/EcoRV/0	FAR62417	HG002	PATERNAL	2	chr8	Q	15
2f8787e2-3b15-46be-a040-e780ecc5c624/EcoRV/0	FAR62417	HG002	PATERNAL	2	chr8	Q	12
8d63747c-fc84-4edc-9b1f-8e855294ad88/EcoRV/0	FAR62417	HG002	PATERNAL	2	chr8	Q	7
97ea313b-c483-45ca-971e-f087df3eacbd/EcoRV/0	FAR62417	HG002	PATERNAL	2	chr8	Q	43
ff49052c-3ad7-43c2-b6ca-4f4a3f0f24d0/EcoRV/0	FAR62417	HG002	PATERNAL	2	chr8	Q	60
09af0d5c-62b1-415a-b2cf-50f95d051f46/EcoRV/0	FAR62417	HG002	PATERNAL	2	chr8	Q	60
d1bbca5a-0e8d-4160-9018-58c4d88827e8/EcoRV/0	FAR62417	HG002	PATERNAL	2	chr8	Q	15
ecb083bd-1466-41a4-a2f5-3b5219e08f11/EcoRV/0	FAR62417	HG002	PATERNAL	2	chr8	Q	60
53126121-9c7f-4db4-9a01-dca8cc2c7a54/EcoRV/0	FAR62417	HG002	PATERNAL	2	chr8	Q	6
fb467c18-0ffe-4ba9-996b-846a993e52b1/EcoRV/0	FAR62417	HG002	PATERNAL	2	chr8	Q	60
27a2afc7-61f6-4d29-b75c-8719b41e1c3b/EcoRV/0	FAR62417	HG002	PATERNAL	2	chr8	Q	60
e0023c11-6df7-4562-a925-9dd440a0bcb7/EcoRV/0	FAR62417	HG002	PATERNAL	2	chr8	Q	55
5ba0f9f9-1149-4fe9-b6a6-86e9cd410614/EcoRV/0	FAR62417	HG002	PATERNAL	2	chr8	Q	0
bf7758e8-f119-4d42-ab6e-d8ecae121660/EcoRV/0	FAR62417	HG002	PATERNAL	2	chr8	Q	47
f307fcb1-ee7f-4b45-ac34-7f35d7c45711/EcoRV/0	FAR62417	HG002	PATERNAL	2	chr8	Q	54
ecafc77c-033d-4e21-9d8d-8ffd38d31fb3/EcoRV/0	FAR62417	HG002	PATERNAL	2	chr8	Q	60
be1a0976-e4af-41fa-bfd8-85be7f93b982/EcoRV/0	FAR62417	HG002	PATERNAL	2	chr8	Q	1
859e78ee-bff3-4251-b082-cfd4e9cfee15/EcoRV/0	FAR62417	HG002	PATERNAL	2	chr8	Q	60
4541eae8-dca9-46ce-b430-2ec65ce0db0a/EcoRV/0	FAR62417	HG002	PATERNAL	2	chr8	Q	60
68a88acd-af04-48a1-8b65-b7a29d13f4c5/EcoRV/0	FAR62417	HG002	PATERNAL	2	chr8	Q	18
e17e4484-29a8-4d9a-8c27-e256a52d2e77/EcoRV/0	FAR62417	HG002	PATERNAL	2	chr8	Q	60
1f73fd5b-635b-4d85-9747-5542f5a1cb03/EcoRV/0	FAR62417	HG002	PATERNAL	2	chr8	Q	19
ea6c9f1e-4631-4fa4-8572-99aa57314712/EcoRV/0	FAR62417	HG002	PATERNAL	2	chr8	Q	60
11a54f17-95e8-4d83-9141-e9bf6841ea25/EcoRV/0	FAR62417	HG002	PATERNAL	2	chr8	Q	1
a7d34b21-ef94-41ec-80c5-3a79b1ceb941/EcoRV/0	FAR62417	HG002	PATERNAL	2	chr8	Q	60
7a210096-7eb8-45b7-ae1f-c5854f45c172/EcoRV/0	FAR62417	HG002	PATERNAL	2	chr8	Q	1
59dedebb-ff65-40b6-8cde-f9f3689e7ae5/EcoRV/0	FAR62417	HG002	PATERNAL	2	chr8	Q	1
95440dd9-3f48-490f-bb77-6b33ef6f04ec/EcoRV/0	FAR62417	HG002	PATERNAL	2	chr8	Q	1
0e61bef7-54e1-4510-92b8-00bc777def29/EcoRV/0	FAR62417	HG002	PATERNAL	2	chr8	Q	1
d1a9a4e7-4d07-4b3c-956d-ca7a3200b83d/EcoRV/0	FAR62417	HG002	PATERNAL	2	chr8	Q	1
ea62d0be-86e8-441b-bb9a-5230d45ed234/EcoRV/0	FAR62417	HG002	PATERNAL	2	chr8	Q	1
6afab166-433e-4423-be2d-c3f40c399dbf/EcoRV/0	FAR62417	HG002	PATERNAL	2		P	1
040fe11f-5eb2-49de-857c-2284f741758a/EcoRV/0	FAR62417	HG002	PATERNAL	2		P	1
56e39054-a4a6-4116-9152-8eaa0a548f8a/EcoRV/0	FAR62417	HG002	PATERNAL	2		P	1
489831f2-678a-46fc-bd0e-fb87836aa9f2/EcoRV/0	FAR62417	HG002	PATERNAL	2		P	1
d284abb4-7fac-4c6d-87bb-cc1af0479179/EcoRV/0	FAR62417	HG002	PATERNAL	2		P	1
f2d6eaa6-a3c5-4fab-ae1e-a385f4950b39/EcoRV/0	FAR62417	HG002	PATERNAL	2		P	1
0a3b9a24-6815-46b2-b5f4-f27ed742a509/EcoRV/0	FAR62417	HG002	PATERNAL	2		P	1
a3209b85-a6a7-41f0-9958-f86562fc4489/EcoRV/0	FAR62417	HG002	PATERNAL	2		P	1
ac1bcbbd-019f-4fbe-a5b1-7d71635417cc/EcoRV/0	FAR62417	HG002	PATERNAL	2		P	1
b0a30893-dd94-4c60-997f-346f27201885/EcoRV/0	FAR62417	HG002	PATERNAL	2		P	1
70b70abf-4117-4ba9-bd6a-ddd67c5d9f67/EcoRV/0	FAR62417	HG002	PATERNAL	2		P	1
ab37d513-c34b-4890-94f5-5d10d603b00d/EcoRV/0	FAR62417	HG002	PATERNAL	2		P	1
c638c75e-2d8d-44b2-86fc-49a35b43961b/EcoRV/0	FAR62417	HG002	PATERNAL	2		P	1
0f2aa5a5-5987-4d01-9532-7358ee25fe2f/EcoRV/0	FAR62417	HG002	PATERNAL	2		P	1
c3b48f2b-9523-4ba6-82f9-43603b2be750/EcoRV/0	FAR62417	HG002	PATERNAL	2		P	1
c48d187c-0b05-4e3f-a5e2-dcbd8c58bafd/EcoRV/0	FAR62417	HG002	PATERNAL	2		P	1
1d52fb4a-f1a6-43e0-b396-bb5082ce1d9b/EcoRV/0	FAR62417	HG002	PATERNAL	2		P	1
4dad8d79-e19d-401a-b76a-6da3db628c2a/EcoRV/0	FAR62417	HG002	PATERNAL	2		P	2
54014a30-bb70-4083-9728-f6c8db60a513/EcoRV/0	FAR62417	HG002	PATERNAL	2		P	1
436c697c-d850-40b6-b75a-41f7a1ae2d6a/EcoRV/0	FAR62417	HG002	PATERNAL	2		P	1
a251e286-a486-4427-a11a-fc9a4b29b53a/EcoRV/0	FAR62417	HG002	PATERNAL	2		P	1
6c583846-09b8-4364-8350-b2c2a4f7cd6b/EcoRV/0	FAR62417	HG002	PATERNAL	2		P	1
8cbb8626-e2ae-4066-b721-8f33520aaea5/EcoRV/0	FAR62417	HG002	PATERNAL	2		P	1
86b1e0fa-940e-4b89-926c-771579a80c18/EcoRV/0	FAR62417	HG002	PATERNAL	2		P	1
68f325fc-c1ea-486c-9f05-c7d2e21aa6d4/EcoRV/0	FAR62417	HG002	PATERNAL	2		P	1
a84c265b-f544-4515-af69-1b9c5b0adfa3/EcoRV/0	FAR62417	HG002	PATERNAL	2		P	1
07a3cc0a-488b-42a0-98a6-99d7b7aeeb73/EcoRV/0	FAR62417	HG002	PATERNAL	2		P	1
8e315f14-e0c7-45f1-893f-75bf641cc19b/EcoRV/0	FAR62417	HG002	PATERNAL	2		P	1
4e4fa326-b3d7-4a15-8df9-7a07f780f6f2/EcoRV/0	FAR62417	HG002	PATERNAL	2		P	1
1482edf2-2198-402b-a986-95711cb63407/EcoRV/0	FAR62417	HG002	PATERNAL	2		P	1
bb1b4bc8-02ff-45f9-94b5-0096b50d0a1f/EcoRV/0	FAR62417	HG002	PATERNAL	2		P	1
9de87a2b-64dc-4dcf-b53f-f8d6cd8ff1cb/EcoRV/0	FAR62417	HG002	PATERNAL	2		P	1
c7e1f300-d189-4a71-8ef8-a32abf711a9b/EcoRV/0	FAR62417	HG002	PATERNAL	2		P	1
87ce96fb-08da-415a-9fa4-acb9de77f38a/EcoRV/0	FAR62417	HG002	PATERNAL	2		P	1
451b8432-ceb8-4941-ad88-79f5a4d46295/EcoRV/0	FAR62417	HG002	PATERNAL	2		P	1
3b782173-ac7b-4cf9-86b5-c62bc13d54f9/EcoRV/0	FAR62417	HG002	PATERNAL	2		P	1
d179151d-3062-4736-8922-4563b5365db1/EcoRV/0	FAR62417	HG002	PATERNAL	2		P	1
548fb6ab-65b5-432e-a8a6-08087279065f/EcoRV/0	FAR62417	HG002	PATERNAL	2		P	1
16fb5c0c-68b3-4aca-ab5a-0ac223c03f67/EcoRV/0	FAR62417	HG002	PATERNAL	2		P	1
debc6998-8c01-4513-adff-c355249ce652/EcoRV/0	FAR62417	HG002	PATERNAL	2		P	1
453dfa26-baf7-4d9f-9774-97f31db86329/EcoRV/0	FAR62417	HG002	PATERNAL	2		P	1
30c78604-338f-42a2-b192-c42e6e62b2aa/EcoRV/0	FAR62417	HG002	PATERNAL	2		P	1
5b7ebc5f-184b-486a-a7d2-02a97ac65c0e/EcoRV/0	FAR62417	HG002	PATERNAL	2		P	1
682aab22-7b2e-4d86-83b0-de8017fee41c/EcoRV/0	FAR62417	HG002	PATERNAL	2		P	1
9daa60b8-ea35-4483-9027-bbc2bd22fdbd/EcoRV/0	FAR62417	HG002	PATERNAL	2		P	1
ab8d0912-8dae-47c9-94ff-0be0f15bb883/EcoRV/0	FAR62417	HG002	PATERNAL	2		P	1
18098c01-4235-467d-910c-8f6e91e5eeaf/EcoRV/0	FAR62417	HG002	PATERNAL	2		P	1
e0e4a56f-fb5f-4943-99f7-f9c00278323a/EcoRV/0	FAR62417	HG002	PATERNAL	2		P	1
3c586600-837f-4aef-b3fe-24f979440f9f/EcoRV/0	FAR62417	HG002	PATERNAL	2		P	1
c2f5414e-18d8-4ece-a790-f259a0fd5013/EcoRV/0	FAR62417	HG002	PATERNAL	2		P	1
2220969d-6a81-4fac-81b6-bf12f4db47b9/EcoRV/0	FAR62417	HG002	PATERNAL	2		P	1
a1a27eeb-0664-490a-b4e8-e136b0c0528e/EcoRV/0	FAR62417	HG002	PATERNAL	2		P	1
ed0046b7-c453-49ed-8d1b-27eff3a0bdea/EcoRV/0	FAR62417	HG002	PATERNAL	2		P	1
4c815a2a-31fb-4a82-935b-37ba8501eb67/EcoRV/0	FAR62417	HG002	PATERNAL	2		P	1
3dce4858-cd57-44d6-9a8e-9777c7cdcdec/EcoRV/0	FAR62417	HG002	PATERNAL	2		P	1
5a359184-a2d2-42b2-a1e6-a719e05e28b6/EcoRV/0	FAR62417	HG002	PATERNAL	2		P	1
61a0fe5a-c78b-4472-be65-5d5fc9f7dd67/EcoRV/0	FAR62417	HG002	PATERNAL	2		P	3
c32d2ca1-8510-44a1-9459-d4052d1573bd/EcoRV/0	FAR62417	HG002	PATERNAL	2		P	1
fdaa133e-1b81-4e1a-8d17-087b6c0e7616/EcoRV/0	FAR62417	HG002	PATERNAL	2		P	1
6ef712a0-fe46-461a-be9d-7724df99648f/EcoRV/0	FAR62417	HG002	PATERNAL	2		P	1
06dd5ad0-e4c0-4ae9-be45-299a3d5ff1c8/EcoRV/0	FAR62417	HG002	PATERNAL	2		P	1
80846c61-58ca-4d7e-87f2-1bbdbe9a474c/EcoRV/0	FAR62417	HG002	PATERNAL	2		P	2
ad951234-f0b5-48c2-a682-619b2715d99f/EcoRV/0	FAR62417	HG002	PATERNAL	2		P	1
6e17af4d-d65b-4553-8dd1-969f21dc077f/EcoRV/0	FAR62417	HG002	PATERNAL	2		P	1
85653f07-1533-4107-886d-5f20faf22aef/EcoRV/0	FAR62417	HG002	PATERNAL	2		P	1
602ab547-995e-47e4-a9eb-1558472db8a2/EcoRV/0	FAR62417	HG002	PATERNAL	2		P	1
5d59641e-3016-4bc5-9340-c4153bf20095/EcoRV/0	FAR62417	HG002	PATERNAL	2		P	1
94b5be56-3b1f-4696-81c5-7cef889ddd81/EcoRV/0	FAR62417	HG002	PATERNAL	2		P	1
451984ea-1b2e-4eb6-85d8-4e619b7f0198/EcoRV/0	FAR62417	HG002	PATERNAL	2		P	1
9212ba56-8352-4277-ba3d-32c811c34812/EcoRV/0	FAR62417	HG002	PATERNAL	2		P	1
f2398e3a-8d2a-41d0-9aac-95cbffb64996/EcoRV/0	FAR62417	HG002	PATERNAL	2		P	1
8bc3057f-51a0-4265-bbfc-3a22c772ff45/EcoRV/0	FAR62417	HG002	PATERNAL	2		P	1
bfa05e91-5324-460b-a388-42c48bcdabb0/EcoRV/0	FAR62417	HG002	PATERNAL	2		P	1
40157a0d-2aed-41cb-aeab-dd2a19e19b73/EcoRV/0	FAR62417	HG002	PATERNAL	2		P	1
5b570006-2d0b-4b84-be72-755d23882ff2/EcoRV/0	FAR62417	HG002	PATERNAL	2		P	1
f1812cad-7e62-4f91-83b4-e61b0aab35e4/EcoRV/0	FAR62417	HG002	PATERNAL	2		P	1
240a0678-eb4c-44b7-a391-636c4edbdbe9/EcoRV/0	FAR62417	HG002	PATERNAL	2		P	1
889fee2d-7e96-4376-a5a4-b4467d8da8a1/EcoRV/0	FAR62417	HG002	PATERNAL	2		P	1
193eb4b1-e180-4223-9a28-213bcdca5a13/EcoRV/0	FAR62417	HG002	PATERNAL	2		P	1
0eb424c0-346d-4f16-a832-48f3ebdac918/EcoRV/0	FAR62417	HG002	PATERNAL	2		P	1
0f18e64c-9dc7-48cb-9034-ca67f3bbed10/EcoRV/0	FAR62417	HG002	PATERNAL	2		P	1
197adec2-2df3-44f4-b409-50d70a181985/EcoRV/0	FAR62417	HG002	PATERNAL	2		P	1
88d34d13-301b-469c-ab60-6a089adc73e2/EcoRV/0	FAR62417	HG002	PATERNAL	2		P	1
487f48ad-e4fa-4139-97c9-6542f8d7fdf4/EcoRV/0	FAR62417	HG002	PATERNAL	2		P	1
806da0f0-29d7-45e3-824b-a69e78e1593a/EcoRV/0	FAR62417	HG002	PATERNAL	2		P	1
28265cdc-d74b-476e-9b6c-b92e6a00e6be/EcoRV/0	FAR62417	HG002	PATERNAL	2		P	1
8d51f096-5c9f-4278-a1a2-e4a4afb0eb88/EcoRV/0	FAR62417	HG002	PATERNAL	2		P	1
1a1e7b9e-c9b1-4fe2-82ff-4241b853c9ed/EcoRV/0	FAR62417	HG002	PATERNAL	2		P	1
d5a36327-c459-4719-aac4-05ff3ea9d049/EcoRV/0	FAR62417	HG002	PATERNAL	2		P	1
d3887ea4-00b0-4fe5-8f13-90dbb3d31f66/EcoRV/0	FAR62417	HG002	PATERNAL	2		P	1
e8ab15f6-9027-4132-868b-2d33689c2351/EcoRV/0	FAR62417	HG002	PATERNAL	2		P	1
4549c664-9c72-458a-a08d-9acd415e5200/EcoRV/0	FAR62417	HG002	PATERNAL	2		P	1
151b8d59-119d-4766-9aa7-5bfbdbe3c157/EcoRV/0	FAR62417	HG002	PATERNAL	2		P	1
3ddbc8a3-d2c5-4ed4-9302-c3b19dd981bb/EcoRV/0	FAR62417	HG002	PATERNAL	2		P	1
71562945-06d3-4f17-8933-32367bc46c6a/EcoRV/0	FAR62417	HG002	PATERNAL	2		P	1
c032665f-607a-4a6a-bcfa-26ada5a99e26/EcoRV/0	FAR62417	HG002	PATERNAL	2		P	1
c258c23e-b511-4c46-974f-5e16bc90cb78/EcoRV/0	FAR62417	HG002	PATERNAL	2		P	1
0c2aae55-9d8c-4c72-9456-8d37fb6ab3de/EcoRV/0	FAR62417	HG002	PATERNAL	2		P	1
0366232d-ebe0-48e2-8d2a-de128f325441/EcoRV/0	FAR62417	HG002	PATERNAL	2		P	1
d79c30ed-8e2c-4ae2-bd48-eba037c1596c/EcoRV/0	FAR62417	HG002	PATERNAL	2		P	1
6200f35e-e5fd-49a2-a040-e5dff1e7dadb/EcoRV/0	FAR62417	HG002	PATERNAL	2		P	1
9d1cfadf-a6ea-47d4-9714-affb8cef4e0f/EcoRV/0	FAR62417	HG002	PATERNAL	2		P	1
87ee8d0f-86ab-41e2-a93a-396eadb382ac/EcoRV/0	FAR62417	HG002	PATERNAL	2		P	1
85a2d6cd-1709-4e2f-b08f-80ac2716b02e/EcoRV/0	FAR62417	HG002	PATERNAL	2		P	1
170f3f4e-2e11-49e6-a2c4-34d76ba29e0c/EcoRV/0	FAR62417	HG002	PATERNAL	2		P	1
711a3a51-848e-4bba-9557-0ee0fdeb7797/EcoRV/0	FAR62417	HG002	PATERNAL	2		P	1
7b5a35de-bd26-49fb-9a15-c4dfd229aeeb/EcoRV/0	FAR62417	HG002	PATERNAL	2		P	1
e9a363af-86b2-45b6-99ff-e0d1803a435b/EcoRV/0	FAR62417	HG002	PATERNAL	2		P	1
e46857ef-7405-4a21-a06b-4a191d0d3196/EcoRV/0	FAR62417	HG002	PATERNAL	2		P	1
aff97df5-c255-4cf2-a026-ba5be5063e77/EcoRV/0	FAR62417	HG002	PATERNAL	2		P	1
69fc57aa-30e0-404a-b1c9-05c649bd7adb/EcoRV/0	FAR62417	HG002	PATERNAL	2		P	3
42c6c7f4-6501-490e-bbd2-34780e02b0a9/EcoRV/0	FAR62417	HG002	PATERNAL	2		P	2
623ada50-99d4-4edd-a784-6a361a44022e/EcoRV/0	FAR62417	HG002	PATERNAL	2		P	1
41474a0a-73c8-4f3a-8dd2-10ca68038ee9/EcoRV/0	FAR62417	HG002	PATERNAL	2		P	1
39672492-37ba-46c8-8f05-a69608f60b22/EcoRV/0	FAR62417	HG002	PATERNAL	2		P	8
09934a87-7a5d-457d-a73d-25da62227e6a/EcoRV/0	FAR62417	HG002	PATERNAL	2		Q	1
034e8450-c09a-4ef6-9553-2c3e00ee275c/EcoRV/0	FAR62417	HG002	PATERNAL	2		Q	1
50f1675f-6775-4431-8791-65a2abbe02a3/EcoRV/0	FAR62417	HG002	PATERNAL	2		Q	1
106e2b8b-cac1-4556-b88d-4796e25e6215/EcoRV/0	FAR62417	HG002	PATERNAL	2		Q	1
c8a52525-bf8d-48c0-aed4-f9250ee57717/EcoRV/0	FAR62417	HG002	PATERNAL	2		Q	1
e171c651-675a-439a-bfcc-b096cdf92fdf/EcoRV/0	FAR62417	HG002	PATERNAL	2		Q	7
9b8d83fa-6d71-4ab7-9aab-0fd5873ac6ee/EcoRV/0	FAR62417	HG002	PATERNAL	2		Q	5
17bbc398-de80-4b3c-a934-6e2ac8409d4a/EcoRV/0	FAR62417	HG002	PATERNAL	2		Q	3
ebfdf13f-20be-4790-b5d5-78904bcb1e53/EcoRV/0	FAR62417	HG002	PATERNAL	2		Q	4
0630ee73-397d-4a27-a5ea-b1b611715416/EcoRV/0	FAR62417	HG002	PATERNAL	2		Q	3
1c8ac90b-2477-48d0-8209-5e8eae4116b3/EcoRV/0	FAR62417	HG002	PATERNAL	2		Q	0
bcb6a474-4417-4152-a557-f1b3adc4c9f8/EcoRV/0	FAR62417	HG002	PATERNAL	2		Q	11
d7f65f29-2901-45aa-9462-c8c913a4171c/EcoRV/0	FAR62417	HG002	PATERNAL	2		Q	0
62e08162-b029-4d19-9005-34dc5679d0d9/EcoRV/0	FAR62417	HG002	PATERNAL	2		Q	5
77b5e02b-02f5-47c9-adae-c9643f70ced9/EcoRV/0	FAR62417	HG002	PATERNAL	2		Q	4
979a9ca9-56ac-4002-ab9d-7836f836b16f/EcoRV/0	FAR62417	HG002	PATERNAL	2		Q	1
c13ae861-947c-44b7-8ed6-e8eed880dd98/EcoRV/0	FAR62417	HG002	PATERNAL	2		Q	1
0b2fa2a8-22b6-41e4-b881-19c21662f6ff/EcoRV/0	FAR62417	HG002	PATERNAL	2		Q	3
55b97fd6-2630-45de-8a43-6eb5ec8a860a/EcoRV/0	FAR62417	HG002	PATERNAL	2		Q	1
34e8cd9a-d121-4c96-8634-0481f4902860/EcoRV/0	FAR62417	HG002	PATERNAL	2		Q	1
f180e6f7-1827-4091-9c7e-deb228e9d522/EcoRV/0	FAR62417	HG002	PATERNAL	2		Q	1
7c17305c-d9d4-4c53-a3b6-e25e2add7405/EcoRV/0	FAR62417	HG002	PATERNAL	2		Q	1
21d9598f-3779-4e61-bea2-5bab5f4c6113/EcoRV/0	FAR62417	HG002	PATERNAL	2		Q	11
8936b072-991f-4637-83ee-b4474cca3e62/EcoRV/0	FAR62417	HG002	PATERNAL	2		Q	0
262748a4-65ee-4ac4-8ab7-a394f9db2178/EcoRV/0	FAR62417	HG002	PATERNAL	2		Q	1
5fbf8a50-29b6-4b9b-8ef7-224b717a2e87/EcoRV/0	FAR62417	HG002	PATERNAL	2	chr4	P	60
9c96093e-8803-4922-afe2-0bc3ce228ee9/EcoRV/0	FAR62417	HG002	PATERNAL	2	chr4	P	60
9de38d25-b9c3-4670-9fa4-5835d7fc120a/EcoRV/0	FAR62417	HG002	PATERNAL	2	chr4	P	13
62de6ae6-b484-4fff-ae67-7220595637b1/EcoRV/0	FAR62417	HG002	PATERNAL	2	chr4	P	60
0605b408-b67b-4417-af5a-22556546f2c8/EcoRV/0	FAR62417	HG002	PATERNAL	2	chr4	P	32
6325b831-56f9-4e42-b151-0e7cb4179201/EcoRV/0	FAR62417	HG002	PATERNAL	2	chr4	P	60
7916e153-27d0-4ba5-aff9-7e7fe4b7f54a/EcoRV/0	FAR62417	HG002	PATERNAL	2	chr4	P	57
9631d82a-6adc-4ff1-98ec-a9c01eb0b06c/EcoRV/0	FAR62417	HG002	PATERNAL	2	chr4	P	10
b7b7d2e1-cf7d-4be4-9284-8a2ec49f6a9c/EcoRV/0	FAR62417	HG002	PATERNAL	2	chr4	P	60
ca4a962c-1b5b-4b22-88b4-9b1f0e25952e/EcoRV/0	FAR62417	HG002	PATERNAL	2	chr4	P	45
d4285fa8-6c02-4116-b49d-71982825486f/EcoRV/0	FAR62417	HG002	PATERNAL	2	chr4	P	16
ff2a7586-97dc-4c3f-8787-8bb1a80c8551/EcoRV/0	FAR62417	HG002	PATERNAL	2	chr4	P	11
45558750-9ecf-4650-85b1-c1bf9c0eb01b/EcoRV/0	FAR62417	HG002	PATERNAL	2	chr4	P	48
9ab490f3-cdfb-463d-9083-6f825d36e812/EcoRV/0	FAR62417	HG002	PATERNAL	2	chr4	P	39
014ce370-4029-4b59-b578-15ff0ab62dbf/EcoRV/0	FAR62417	HG002	PATERNAL	2	chr4	P	60
02a37eb9-88ae-4e6b-bc40-1e7d7e060140/EcoRV/0	FAR62417	HG002	PATERNAL	2	chr4	P	60
7b1e92ca-5d94-47d8-bd2c-8abd65406a6a/EcoRV/0	FAR62417	HG002	PATERNAL	2	chr4	P	24
b23899f6-f25f-4217-8877-78b61258cd01/EcoRV/0	FAR62417	HG002	PATERNAL	2	chr4	P	60
22d9d96c-b12b-469a-9da6-e10cbee82aeb/EcoRV/0	FAR62417	HG002	PATERNAL	2	chr4	P	51
f33b359b-b513-4580-b0a0-44154238324c/EcoRV/0	FAR62417	HG002	PATERNAL	2	chr4	P	13
c9e61308-53ec-4579-ab13-d0bfc14d665a/EcoRV/0	FAR62417	HG002	PATERNAL	2	chr4	P	60
8485429b-4539-4813-a804-ee0b621199bb/EcoRV/0	FAR62417	HG002	PATERNAL	2	chr4	P	60
9a30b474-ae51-45bf-8345-aa5256d3f530/EcoRV/0	FAR62417	HG002	PATERNAL	2	chr4	P	60
32de08c6-2c8d-4e96-ae57-ae36cb1fc811/EcoRV/0	FAR62417	HG002	PATERNAL	2	chr4	P	60
4446d3e2-2bc0-411f-98ad-b95208e775de/EcoRV/0	FAR62417	HG002	PATERNAL	2	chr4	P	60
c252f3b9-140e-4cea-810c-eeb2f871991d/EcoRV/0	FAR62417	HG002	PATERNAL	2	chr4	P	60
06e23049-f86a-4c51-94bb-c878dd6141bb/EcoRV/0	FAR62417	HG002	PATERNAL	2	chr4	P	60
c255d4ca-4ffd-4420-9135-f35ac788d078/EcoRV/0	FAR62417	HG002	PATERNAL	2	chr4	P	48
d3126d0c-f0eb-40b9-a7df-f8f1baf2e8ba/EcoRV/0	FAR62417	HG002	PATERNAL	2	chr4	P	60
af20116f-5319-4db7-bb5a-743625a9fc05/EcoRV/0	FAR62417	HG002	PATERNAL	2	chr4	P	56
67279b13-34a7-435e-8585-0fd00c10e1bf/EcoRV/0	FAR62417	HG002	PATERNAL	2	chr4	P	60
851a502c-6a34-4c74-a567-b0367aeac418/EcoRV/0	FAR62417	HG002	PATERNAL	2	chr4	P	19
4739be65-d5a1-47fd-91d5-06142c61dd22/EcoRV/0	FAR62417	HG002	PATERNAL	2	chr4	P	60
cbf40a13-38c1-4c7b-9533-b7b255c00d68/EcoRV/0	FAR62417	HG002	PATERNAL	2	chr4	P	60
bcff2e1b-b03e-4e39-b0b9-db78b105e36d/EcoRV/0	FAR62417	HG002	PATERNAL	2	chr4	P	60
08e1f873-75ac-48ba-905e-a9c5f59e8ff8/EcoRV/0	FAR62417	HG002	PATERNAL	2	chr4	P	17
d0a11184-e20a-418b-8e1e-037450ed0899/EcoRV/0	FAR62417	HG002	PATERNAL	2	chr4	P	60
388f549f-b99e-4ffd-9f9a-5bf2e026b839/EcoRV/0	FAR62417	HG002	PATERNAL	2	chr4	P	31
290adaeb-61cf-48ce-81bb-88a34b6f2ce2/EcoRV/0	FAR62417	HG002	PATERNAL	2	chr4	P	60
9f6eef29-23a2-467a-b407-605ce1a0bd16/EcoRV/0	FAR62417	HG002	PATERNAL	2	chr4	P	60
3a597a0b-2517-4a43-bc2e-980821b798bf/EcoRV/0	FAR62417	HG002	PATERNAL	2	chr4	P	60
1d021465-8a26-4ade-89a4-adb114291447/EcoRV/0	FAR62417	HG002	PATERNAL	2	chr4	P	60
4c541ab5-13f9-45e6-9860-673604855cf5/EcoRV/0	FAR62417	HG002	PATERNAL	2	chr4	P	25
842c1f31-0570-4710-9781-177b75ecb97b/EcoRV/0	FAR62417	HG002	PATERNAL	2	chr4	P	60
99b6f26a-89e6-422b-b120-4457b713e553/EcoRV/0	FAR62417	HG002	PATERNAL	2	chr4	P	29
f4a79205-7916-4998-8b37-20ec00c9977f/EcoRV/0	FAR62417	HG002	PATERNAL	2	chr4	P	48
ef45dd54-f37a-4b5d-93ff-9fa6ad34354c/EcoRV/0	FAR62417	HG002	PATERNAL	2	chr4	P	60
8d66d3cd-99fc-443b-b14e-d68f6f7f08ce/EcoRV/0	FAR62417	HG002	PATERNAL	2	chr4	P	25
66c2af01-c1fd-4379-8dde-ad2e6ae52dc7/EcoRV/0	FAR62417	HG002	PATERNAL	2	chr4	P	60
f3f78356-0531-4e86-82de-41d93103c7c7/EcoRV/0	FAR62417	HG002	PATERNAL	2	chr4	P	60
b1231dc9-a1cf-4453-adfa-0021e3f2b0b2/EcoRV/0	FAR62417	HG002	PATERNAL	2	chr4	P	47
062cfcf4-cbfc-47c0-add8-a0105068d502/EcoRV/0	FAR62417	HG002	PATERNAL	2	chr4	P	60
abe38820-0b94-4190-8157-43e6267b8ce3/EcoRV/0	FAR62417	HG002	PATERNAL	2	chr4	P	60
275a1b6a-85e7-4f80-9d74-1619092a8257/EcoRV/0	FAR62417	HG002	PATERNAL	2	chr4	P	60
3654b895-4047-4334-bb07-bf142d4a6a7f/EcoRV/0	FAR62417	HG002	PATERNAL	2	chr4	P	60
216af3aa-8b2e-44d2-a3e9-5ad7064d3d5a/EcoRV/0	FAR62417	HG002	PATERNAL	2	chr4	P	60
c26a8014-576a-4ec2-99c3-ae17edd25108/EcoRV/0	FAR62417	HG002	PATERNAL	2	chr4	P	60
c4dc6ca9-693e-4e5a-9880-7ef326d40d97/EcoRV/0	FAR62417	HG002	PATERNAL	2	chr4	P	60
96cb39b9-3d76-4faa-955f-675b5c19ba8c/EcoRV/0	FAR62417	HG002	PATERNAL	2	chr4	P	60
e7d1acc7-7246-45ea-b75c-ecb33d3a575b/EcoRV/0	FAR62417	HG002	PATERNAL	2	chr4	P	60
832358de-0f20-4173-b8be-546768e7e42d/EcoRV/0	FAR62417	HG002	PATERNAL	2	chr4	P	60
6fda805a-4c5c-4c64-8107-9d3f2151c159/EcoRV/0	FAR62417	HG002	PATERNAL	2	chr4	P	60
362edf6f-350f-484c-bf74-1c074a23f104/EcoRV/0	FAR62417	HG002	PATERNAL	2	chr4	P	43
5fc12fa7-2e52-4585-981f-b47afed90ef8/EcoRV/0	FAR62417	HG002	PATERNAL	2	chr4	P	50
dc802495-9cd7-47c8-8c84-a7256856a83e/EcoRV/0	FAR62417	HG002	PATERNAL	2	chr4	P	31
1a9602af-d323-4576-a3e8-23a68989801f/EcoRV/0	FAR62417	HG002	PATERNAL	2	chr4	P	36
abb3259c-7cc3-4180-bad5-55ffda39ad98/EcoRV/0	FAR62417	HG002	PATERNAL	2	chr4	P	60
bc6c5f14-e733-4563-8e36-03edc5b65d2b/EcoRV/0	FAR62417	HG002	PATERNAL	2	chr4	P	60
e4ea6ae9-ddd9-4a51-a70a-3b9df3fc8456/EcoRV/0	FAR62417	HG002	PATERNAL	2	chr4	P	37
1d39059f-b087-4351-b869-cdf7fd4d7c94/EcoRV/0	FAR62417	HG002	PATERNAL	2	chr4	P	60
bc934a3b-31f3-4b34-8871-c7a19629d7f9/EcoRV/0	FAR62417	HG002	PATERNAL	2	chr4	P	60
31dd4f7a-1ec8-4c0b-bab1-70cdc887207d/EcoRV/0	FAR62417	HG002	PATERNAL	2	chr4	P	60
e1c3c790-d377-4033-8fe8-97ebbc18a08c/EcoRV/0	FAR62417	HG002	PATERNAL	2	chr4	P	60
bd7b46b2-d26b-41a2-b965-cb4f3fbc5448/EcoRV/0	FAR62417	HG002	PATERNAL	2	chr4	P	11
9e360ed0-40a0-43a6-a1a9-8313e0aa57a3/EcoRV/0	FAR62417	HG002	PATERNAL	2	chr4	P	60
70251790-63b6-4df3-a157-9a4a7d158544/EcoRV/0	FAR62417	HG002	PATERNAL	2	chr4	P	1
530f6a87-0282-4b22-9467-55b8c7cc6382/EcoRV/0	FAR62417	HG002	PATERNAL	2	chr4	P	60
cfaafc74-9b8e-4b8e-8b40-1770bc0c6d02/EcoRV/0	FAR62417	HG002	PATERNAL	2	chr4	P	47
113a18d8-fcd4-472c-be89-6324c8ac3187/EcoRV/0	FAR62417	HG002	PATERNAL	2	chr4	P	33
2096e74d-e9fb-4aaa-95d5-72df4cb3e90f/EcoRV/0	FAR62417	HG002	PATERNAL	2	chr4	P	60
a8a0045c-3277-4fd2-8494-15356641155a/EcoRV/0	FAR62417	HG002	PATERNAL	2	chr4	P	1
d1be5bef-11ae-400f-8f2f-3c632b66d033/EcoRV/0	FAR62417	HG002	PATERNAL	2	chr4	P	60
ed8869e7-b8b4-42f9-b1bf-e8339bbeca24/EcoRV/0	FAR62417	HG002	PATERNAL	2	chr4	P	60
842733cc-01c5-4c20-83ec-de936248bf7f/EcoRV/0	FAR62417	HG002	PATERNAL	2	chr4	P	36
ccdcfa82-184b-404c-b041-0c74ffa9baff/EcoRV/0	FAR62417	HG002	PATERNAL	2	chr4	P	1
7533a758-faec-4227-aa76-7a63ac4adac5/EcoRV/0	FAR62417	HG002	PATERNAL	2	chr4	P	4
27eb00fb-e2aa-4ba9-8298-b4348893a73b/EcoRV/0	FAR62417	HG002	PATERNAL	2	chr4	Q	60
12921a7b-0f77-4844-bc27-045ec6803ed4/EcoRV/0	FAR62417	HG002	PATERNAL	2	chr4	Q	60
53049518-3c2e-4bcb-b72d-87215cfdd2c6/EcoRV/0	FAR62417	HG002	PATERNAL	2	chr4	Q	60
832c9a88-3381-4268-842a-4ee9d6403a90/EcoRV/0	FAR62417	HG002	PATERNAL	2	chr4	Q	60
31a8e6ce-4bdc-4115-875b-ea0ea7b2aedd/EcoRV/0	FAR62417	HG002	PATERNAL	2	chr4	Q	60
86680a14-f433-4e0c-b7a4-d21aac6e27b6/EcoRV/0	FAR62417	HG002	PATERNAL	2	chr4	Q	60
1d0cc108-4225-49af-afee-ab5cb2225a59/EcoRV/0	FAR62417	HG002	PATERNAL	2	chr4	Q	60
9e88e3ae-5e56-4c3b-91a3-5e547884d362/EcoRV/0	FAR62417	HG002	PATERNAL	2	chr4	Q	60
69cfc63c-c341-4ae2-94de-39dd6f8d6a32/EcoRV/0	FAR62417	HG002	PATERNAL	2	chr4	Q	60
b7c80b65-1429-43f9-95a5-75fc743d5e31/EcoRV/0	FAR62417	HG002	PATERNAL	2	chr4	Q	60
cae7fbd6-6606-4c7c-be59-7a61a80a1c30/EcoRV/0	FAR62417	HG002	PATERNAL	2	chr4	Q	60
d0730bbd-b9fb-4cc4-8f4c-55453c03aad5/EcoRV/0	FAR62417	HG002	PATERNAL	2	chr4	Q	60
1b6f52d0-c6b6-4469-80c4-4c06286ecd42/EcoRV/0	FAR62417	HG002	PATERNAL	2	chr4	Q	60
1f9d0770-a855-4172-a674-e6be03bd9591/EcoRV/0	FAR62417	HG002	PATERNAL	2	chr4	Q	60
4c1c311c-c3f8-453b-aa0b-e16f31c9bb65/EcoRV/0	FAR62417	HG002	PATERNAL	2	chr4	Q	60
5cdb5715-2520-437b-a076-8f17dce04741/EcoRV/0	FAR62417	HG002	PATERNAL	2	chr4	Q	60
5e379c9e-a0b3-4338-b01b-29cc4a761b11/EcoRV/0	FAR62417	HG002	PATERNAL	2	chr4	Q	60
8eaf940e-7cb5-4956-9ee6-8e3a72b80de6/EcoRV/0	FAR62417	HG002	PATERNAL	2	chr4	Q	60
9d3cc3f1-a8a7-4878-a792-6b03a93ca739/EcoRV/0	FAR62417	HG002	PATERNAL	2	chr4	Q	60
10a0691f-eb48-440f-84fc-0e48405a5ba1/EcoRV/0	FAR62417	HG002	PATERNAL	2	chr4	Q	60
34c16aea-30d6-45dc-9f72-f94f61dd985c/EcoRV/0	FAR62417	HG002	PATERNAL	2	chr4	Q	60
73f11311-4814-4bde-9c6b-e6c1a3b53929/EcoRV/0	FAR62417	HG002	PATERNAL	2	chr4	Q	60
83e774c6-b601-4e9f-903d-73843f8a76d5/EcoRV/0	FAR62417	HG002	PATERNAL	2	chr4	Q	60
351d6eaa-0db9-4d59-b6b4-eff9eff9882f/EcoRV/0	FAR62417	HG002	PATERNAL	2	chr4	Q	60
475b1a7f-cf9a-4250-a9db-cde05a1652a3/EcoRV/0	FAR62417	HG002	PATERNAL	2	chr4	Q	60
872e260e-56f1-4b6c-b79a-8c2514c99251/EcoRV/0	FAR62417	HG002	PATERNAL	2	chr4	Q	60
14159c62-2af3-426e-8aaf-df570523254f/EcoRV/0	FAR62417	HG002	PATERNAL	2	chr4	Q	60
2935423b-9076-4b97-88f1-0f34e75e6856/EcoRV/0	FAR62417	HG002	PATERNAL	2	chr4	Q	60
7176558c-51f9-4d83-a5c2-d7318c368f88/EcoRV/0	FAR62417	HG002	PATERNAL	2	chr4	Q	60
a9a1f9c8-3bd5-4cdf-b769-364fa84d8158/EcoRV/0	FAR62417	HG002	PATERNAL	2	chr4	Q	60
aecf88bf-c20e-4be1-ac8d-3d44f04c59f5/EcoRV/0	FAR62417	HG002	PATERNAL	2	chr4	Q	60
bddbbea8-5f8d-45a6-9158-fe78de386897/EcoRV/0	FAR62417	HG002	PATERNAL	2	chr4	Q	60
c1bf0887-fa27-4215-9c37-4a34a11b7f5b/EcoRV/0	FAR62417	HG002	PATERNAL	2	chr4	Q	60
c2dbbc96-2106-4254-8957-48431bc0604d/EcoRV/0	FAR62417	HG002	PATERNAL	2	chr4	Q	60
c117dc7b-f037-4fba-ac58-6a13fadc01f2/EcoRV/0	FAR62417	HG002	PATERNAL	2	chr4	Q	60
d70fa92a-1139-43f2-8521-b615b8b80f02/EcoRV/0	FAR62417	HG002	PATERNAL	2	chr4	Q	60
e1e495d1-c3fc-4f63-b88c-d39534c13f5c/EcoRV/0	FAR62417	HG002	PATERNAL	2	chr4	Q	60
e7cddad6-e8e2-4418-b7ed-44bd72c33113/EcoRV/0	FAR62417	HG002	PATERNAL	2	chr4	Q	60
ee26d40f-fd80-4137-9676-f30761ce4bc5/EcoRV/0	FAR62417	HG002	PATERNAL	2	chr4	Q	60
f295661d-8ece-4fa4-8e0e-e1611cbf8ec8/EcoRV/0	FAR62417	HG002	PATERNAL	2	chr4	Q	60
4fe17312-203f-455b-8830-20cfc80500bc/EcoRV/0	FAR62417	HG002	PATERNAL	2	chr4	Q	60
8a8dbc41-e7e1-4757-abcc-1923060168a3/EcoRV/0	FAR62417	HG002	PATERNAL	2	chr4	Q	60
15a51bc8-af57-448d-9b2a-61e879650529/EcoRV/0	FAR62417	HG002	PATERNAL	2	chr4	Q	60
67a9402a-4ae0-49f6-9623-caf9f0d601a1/EcoRV/0	FAR62417	HG002	PATERNAL	2	chr4	Q	60
6829d007-73c9-4885-9eaf-3dae96a1aeb2/EcoRV/0	FAR62417	HG002	PATERNAL	2	chr4	Q	60
31765c69-6bcb-4572-ae9b-bff6e2e8ad85/EcoRV/0	FAR62417	HG002	PATERNAL	2	chr4	Q	60
89587ae9-337f-47f1-b962-fabc6a682c34/EcoRV/0	FAR62417	HG002	PATERNAL	2	chr4	Q	60
70099935-5c8b-4a51-8dc8-4f33f44ca166/EcoRV/0	FAR62417	HG002	PATERNAL	2	chr4	Q	60
85421470-f480-4794-93b9-b493534a1d60/EcoRV/0	FAR62417	HG002	PATERNAL	2	chr4	Q	60
a3a99b62-a12a-47da-9a1f-7fbb5be96a34/EcoRV/0	FAR62417	HG002	PATERNAL	2	chr4	Q	60
a620cbb6-888b-43de-9cc0-671db2252e3b/EcoRV/0	FAR62417	HG002	PATERNAL	2	chr4	Q	60
aedc2c07-ffa7-402b-a65c-a28898ef58ea/EcoRV/0	FAR62417	HG002	PATERNAL	2	chr4	Q	60
b5d62869-76db-4762-8575-68ddad247f94/EcoRV/0	FAR62417	HG002	PATERNAL	2	chr4	Q	60
b36691ac-cb8b-4414-a64f-db5cd9477f3e/EcoRV/0	FAR62417	HG002	PATERNAL	2	chr4	Q	60
bde63882-110a-42ae-b5a1-d8f3051c3286/EcoRV/0	FAR62417	HG002	PATERNAL	2	chr4	Q	60
c770fb18-b725-4076-83e9-30d523408a3f/EcoRV/0	FAR62417	HG002	PATERNAL	2	chr4	Q	60
cd3f45db-8502-463a-87b4-55d831bdb388/EcoRV/0	FAR62417	HG002	PATERNAL	2	chr4	Q	60
cd4d885c-6d07-4c63-8c5c-713fad0402a7/EcoRV/0	FAR62417	HG002	PATERNAL	2	chr4	Q	60
e59f3491-0a44-4c06-b9cb-e5ff6bb55a69/EcoRV/0	FAR62417	HG002	PATERNAL	2	chr4	Q	60
f9e8391a-0077-4f7e-ac33-cefcc2200cc6/EcoRV/0	FAR62417	HG002	PATERNAL	2	chr4	Q	60
f584830b-9c79-47de-9b71-cf4f4faa08d3/EcoRV/0	FAR62417	HG002	PATERNAL	2	chr4	Q	60
ff7addac-a5f1-4780-a6d8-f29d3827a7dd/EcoRV/0	FAR62417	HG002	PATERNAL	2	chr4	Q	60
3884dd61-338b-4baf-9d46-f575f922dae9/EcoRV/0	FAR62417	HG002	PATERNAL	2	chr4	Q	60
987975a5-1893-4c3a-8040-2cc64d7ada77/EcoRV/0	FAR62417	HG002	PATERNAL	2	chr4	Q	60
989d9a22-3de3-47b9-acfd-c3403c0f379a/EcoRV/0	FAR62417	HG002	PATERNAL	2	chr4	Q	60
c6b9ba00-ac39-4613-88a2-d9154e127ca4/EcoRV/0	FAR62417	HG002	PATERNAL	2	chr4	Q	60
4b779d6f-85b7-402d-80ff-a31a2d0368e6/EcoRV/0	FAR62417	HG002	PATERNAL	2	chr4	Q	60
54d273a0-b7c6-4390-b140-1cf47a3d27e2/EcoRV/0	FAR62417	HG002	PATERNAL	2	chr4	Q	60
eeefb7b4-73f5-4a8d-bbf7-ea75504f088e/EcoRV/0	FAR62417	HG002	PATERNAL	2	chr4	Q	60
687c9d35-d42c-463d-a6da-9e19133dde37/EcoRV/0	FAR62417	HG002	PATERNAL	2	chr4	Q	60
138d0453-3b8b-4abd-98cf-b1c9afd657fc/EcoRV/0	FAR62417	HG002	PATERNAL	2	chr4	Q	60
0b978c85-b512-4926-adf7-851b10dafc80/EcoRV/0	FAR62417	HG002	PATERNAL	2	chr4	Q	60
150fe794-9d6a-4cf1-afc9-f75f50487465/EcoRV/0	FAR62417	HG002	PATERNAL	2	chr4	Q	60
3d74d4d3-61ab-4a7c-b6a4-3199cae56b02/EcoRV/0	FAR62417	HG002	PATERNAL	2	chr4	Q	60
c53d94d7-8f37-4f8b-899f-ab66606a4452/EcoRV/0	FAR62417	HG002	PATERNAL	2	chr4	Q	51
e087353b-6915-458d-a782-4ea70683f679/EcoRV/0	FAR62417	HG002	PATERNAL	2	chr4	Q	60
8cc63ce8-7a6b-4332-b72f-e432948b03f0/EcoRV/0	FAR62417	HG002	PATERNAL	2	chr4	Q	60
d187080b-1a35-41b8-9fd4-6cff38d22810/EcoRV/0	FAR62417	HG002	PATERNAL	2	chr4	Q	60
7dcb9b3b-348c-4bb0-876f-d23d14632676/EcoRV/0	FAR62417	HG002	PATERNAL	2	chr4	Q	60
3efcce81-26fb-4678-bb74-01b98fac8757/EcoRV/0	FAR62417	HG002	PATERNAL	2	chr4	Q	60
4e9cb8dc-4ff2-4790-bb7e-0bf48a674cc5/EcoRV/0	FAR62417	HG002	PATERNAL	2	chr4	Q	60
8af8c55b-1498-4b7d-b6ef-74e9057c0c12/EcoRV/0	FAR62417	HG002	PATERNAL	2	chr4	Q	1
b279ddf6-4758-4db1-a719-275b2ae64904/EcoRV/0	FAR62417	HG002	PATERNAL	2	chr4	Q	60
59d5fd4a-6973-4c19-b5ef-58b8ef38fc53/EcoRV/0	FAR62417	HG002	PATERNAL	2	chr4	Q	60
df4e1e47-92de-4dde-aec9-d62e5ed1d254/EcoRV/0	FAR62417	HG002	PATERNAL	2	chr4	Q	60
690ebcaf-a3f2-455f-8b1e-8bfd4bc98949/EcoRV/0	FAR62417	HG002	PATERNAL	2	chr4	Q	30
42fbfecd-96c8-4b5d-b7e1-4ee102c7f990/EcoRV/0	FAR62417	HG002	PATERNAL	2	chr4	Q	60
6fe37e43-3e52-4760-a240-40097215c8c8/EcoRV/0	FAR62417	HG002	PATERNAL	2	chr4	Q	60
0e557c64-c7f0-43d2-ae20-1419bedb9062/EcoRV/0	FAR62417	HG002	PATERNAL	2	chr4	Q	1
bacb2f00-a8bf-4520-a1f3-fa4f88a76844/EcoRV/0	FAR62417	HG002	PATERNAL	2	chr4	Q	60
96bb20cd-8baa-4a03-9e88-08a8d350ab81/EcoRV/0	FAR62417	HG002	PATERNAL	2	chr4	Q	29
e7ee9113-9d63-4a2a-8a4e-2f7257d673bb/EcoRV/0	FAR62417	HG002	PATERNAL	2	chr4	Q	30
facfc813-3767-4565-b6aa-1adec935f817/EcoRV/0	FAR62417	HG002	PATERNAL	2	chr4	Q	1
9c9710a2-12a6-4fcf-8277-5c80626c38a9/EcoRV/0	FAR62417	HG002	PATERNAL	2	chr4	Q	1
49eec048-6739-4631-820a-2c0423f48abf/EcoRV/0	FAR62417	HG002	PATERNAL	2	chr4	Q	1
57f9fccb-1dc1-438f-b831-4ca0917a56ea/EcoRV/0	FAR62417	HG002	PATERNAL	2	chr4	Q	1
881fccd8-2205-43ee-999b-a330286428eb/EcoRV/0	FAR62417	HG002	PATERNAL	2	chr4	Q	1
8269ebf3-1408-4c8d-aa43-a724fc994ed4/EcoRV/0	FAR62417	HG002	PATERNAL	2	chr4	Q	1
756283e7-8230-4bae-9090-f176027c94ee/EcoRV/0	FAR62417	HG002	PATERNAL	2	chr4	Q	4
992000b1-31ad-45e0-88e8-23b4a142f06b/EcoRV/0	FAR62417	HG002	PATERNAL	2	chr4	Q	1
f79c2753-2cb2-4188-a8aa-84cdbceb77cd/EcoRV/0	FAR62417	HG002	PATERNAL	2	chr4	Q	1
d3cb03a4-79e6-41d2-a51a-17c5268fbedb/EcoRV/0	FAR62417	HG002	PATERNAL	2	chr4	Q	1
91ea2817-1c1e-467c-adc1-ffb0ffc49ecf/EcoRV/0	FAR62417	HG002	PATERNAL	2	chr4	Q	1
0a797416-aad5-46fd-aa94-264daf9c2d2b/EcoRV/0	FAR62417	HG002	PATERNAL	2	chr7	P	60
0b65c450-af70-4d2b-a847-b93259814520/EcoRV/0	FAR62417	HG002	PATERNAL	2	chr7	P	60
0ec31d22-428f-4043-8660-76b9b57bf4d4/EcoRV/0	FAR62417	HG002	PATERNAL	2	chr7	P	60
1c87aca2-52dd-4b44-adae-b4a6affd1152/EcoRV/0	FAR62417	HG002	PATERNAL	2	chr7	P	60
1eecc3cd-7dea-4f1b-a589-74a3fd7126b8/EcoRV/0	FAR62417	HG002	PATERNAL	2	chr7	P	60
1f1020bb-5fe3-4cb1-a63b-1ff401f2219e/EcoRV/0	FAR62417	HG002	PATERNAL	2	chr7	P	60
04f80a2c-4b9f-4748-afb5-e35adebdf6d4/EcoRV/0	FAR62417	HG002	PATERNAL	2	chr7	P	60
6b531949-d528-4d5f-a73e-b3521e7152dc/EcoRV/0	FAR62417	HG002	PATERNAL	2	chr7	P	60
6c3b0fa3-292d-4492-b5b1-2f7979db0098/EcoRV/0	FAR62417	HG002	PATERNAL	2	chr7	P	30
6d1c1731-db55-4e23-b907-baf802727dff/EcoRV/0	FAR62417	HG002	PATERNAL	2	chr7	P	60
6fefc34b-d33e-4f86-b7c3-e420de8a4583/EcoRV/0	FAR62417	HG002	PATERNAL	2	chr7	P	60
7cd53e68-b94e-4822-9c8b-a1103a94796d/EcoRV/0	FAR62417	HG002	PATERNAL	2	chr7	P	60
7d4d58df-0cb9-4172-abf5-fee82acc9d0f/EcoRV/0	FAR62417	HG002	PATERNAL	2	chr7	P	60
7f8ba97e-168d-4eee-b267-7362c87564a6/EcoRV/0	FAR62417	HG002	PATERNAL	2	chr7	P	16
8abe5788-e7dc-44da-b2ff-990e766ed36e/EcoRV/0	FAR62417	HG002	PATERNAL	2	chr7	P	60
26e31d40-d8a6-475b-b262-b70d59e57d3c/EcoRV/0	FAR62417	HG002	PATERNAL	2	chr7	P	36
38fd4572-fcad-4ac7-8d18-d5df9e381282/EcoRV/0	FAR62417	HG002	PATERNAL	2	chr7	P	55
53cab273-9500-4405-b9da-118cc13be25c/EcoRV/0	FAR62417	HG002	PATERNAL	2	chr7	P	32
54dd7bf2-b435-446c-beb1-c0efaf28b346/EcoRV/0	FAR62417	HG002	PATERNAL	2	chr7	P	60
71ce9693-4a95-4792-86a4-d4deed07d83a/EcoRV/0	FAR62417	HG002	PATERNAL	2	chr7	P	60
125eaf95-c1e7-4dfc-a711-cd449aedd3ef/EcoRV/0	FAR62417	HG002	PATERNAL	2	chr7	P	60
184ae8b8-f0a2-4709-815f-3be788ce7ece/EcoRV/0	FAR62417	HG002	PATERNAL	2	chr7	P	60
883c860a-eb4c-4538-a8c9-9f5c36ecff25/EcoRV/0	FAR62417	HG002	PATERNAL	2	chr7	P	60
3968fff4-13a2-4494-9fdf-1d3c199ca244/EcoRV/0	FAR62417	HG002	PATERNAL	2	chr7	P	28
4477cc15-fe66-4795-abae-a4380e80f2ea/EcoRV/0	FAR62417	HG002	PATERNAL	2	chr7	P	60
7698d2e5-2aed-4b07-93ad-9cbbf7c5a0ed/EcoRV/0	FAR62417	HG002	PATERNAL	2	chr7	P	60
7926fd44-c004-4096-a633-703396778574/EcoRV/0	FAR62417	HG002	PATERNAL	2	chr7	P	60
8485cc30-922e-43f0-8304-56065624e94d/EcoRV/0	FAR62417	HG002	PATERNAL	2	chr7	P	60
8713d10c-c0d7-408d-897a-797646416344/EcoRV/0	FAR62417	HG002	PATERNAL	2	chr7	P	22
9073d8ff-305c-4f76-8b85-58422082a0e4/EcoRV/0	FAR62417	HG002	PATERNAL	2	chr7	P	60
019191dd-a9a1-4d0f-a9ab-8cda0239a91c/EcoRV/0	FAR62417	HG002	PATERNAL	2	chr7	P	39
a8c81884-5d23-4be1-8d74-383901921159/EcoRV/0	FAR62417	HG002	PATERNAL	2	chr7	P	11
a11a492b-eb83-4b8b-94d0-80a11d9500fb/EcoRV/0	FAR62417	HG002	PATERNAL	2	chr7	P	60
a059c907-3b2b-47a4-b8e1-38fcabb010d6/EcoRV/0	FAR62417	HG002	PATERNAL	2	chr7	P	60
a07280f0-311a-45a7-812b-3c1ffcfcdfb2/EcoRV/0	FAR62417	HG002	PATERNAL	2	chr7	P	60
a909005b-3de9-401f-8a79-89cfba44c84b/EcoRV/0	FAR62417	HG002	PATERNAL	2	chr7	P	59
ae254702-0112-465f-8c4c-4c2e8c085091/EcoRV/0	FAR62417	HG002	PATERNAL	2	chr7	P	60
aee35f04-681e-4459-97c4-50b9fd3fba83/EcoRV/0	FAR62417	HG002	PATERNAL	2	chr7	P	59
b951cd3b-9055-46d3-9d21-17d2ba82d609/EcoRV/0	FAR62417	HG002	PATERNAL	2	chr7	P	60
bb5daea5-959a-4851-96c5-7f20419b0fbe/EcoRV/0	FAR62417	HG002	PATERNAL	2	chr7	P	60
c4a372b6-42a6-4a07-834e-d350bd8e4f89/EcoRV/0	FAR62417	HG002	PATERNAL	2	chr7	P	60
c19b9356-d856-48a4-a0dc-4a830dddda7f/EcoRV/0	FAR62417	HG002	PATERNAL	2	chr7	P	57
d1c03220-d0bf-4120-81ab-42006be2e006/EcoRV/0	FAR62417	HG002	PATERNAL	2	chr7	P	30
d7e25091-540a-4447-a87b-3159287c538c/EcoRV/0	FAR62417	HG002	PATERNAL	2	chr7	P	60
d166fb9c-0d83-47b9-9a77-47b056e9ce53/EcoRV/0	FAR62417	HG002	PATERNAL	2	chr7	P	60
d985c01d-18d3-44b8-b573-2ecc0c726c5c/EcoRV/0	FAR62417	HG002	PATERNAL	2	chr7	P	60
dc8fbeae-97a5-4d8d-b084-c625ef3330e3/EcoRV/0	FAR62417	HG002	PATERNAL	2	chr7	P	60
f2d4afdf-429c-41f9-b214-5af245b81240/EcoRV/0	FAR62417	HG002	PATERNAL	2	chr7	P	60
fcb23431-503d-4cf1-82c4-adedb126e621/EcoRV/0	FAR62417	HG002	PATERNAL	2	chr7	P	60
96761d10-c68f-4646-aff3-69ba01c335e6/EcoRV/0	FAR62417	HG002	PATERNAL	2	chr7	P	60
1b295bbe-3f81-4795-b824-52beca59ed25/EcoRV/0	FAR62417	HG002	PATERNAL	2	chr7	P	60
5c33f1eb-62c1-4d79-9600-5d0a2a08d447/EcoRV/0	FAR62417	HG002	PATERNAL	2	chr7	P	43
ee111ea8-69c6-4b09-a472-ce850db43733/EcoRV/0	FAR62417	HG002	PATERNAL	2	chr7	P	29
fac0d1b4-13c9-4870-94c2-6c199c469bef/EcoRV/0	FAR62417	HG002	PATERNAL	2	chr7	P	60
d4c7c772-05e6-483e-8516-2fe69b5918ca/EcoRV/0	FAR62417	HG002	PATERNAL	2	chr7	P	60
14b0f388-9cc2-445f-b24d-018f076b1431/EcoRV/0	FAR62417	HG002	PATERNAL	2	chr7	P	36
1d5fd498-2161-4377-960c-16ed4b14b43e/EcoRV/0	FAR62417	HG002	PATERNAL	2	chr7	P	60
dbeca68a-9472-4593-b3a4-75d5b5e21920/EcoRV/0	FAR62417	HG002	PATERNAL	2	chr7	P	49
7e042ced-3589-4b41-8204-ad9934e882d6/EcoRV/0	FAR62417	HG002	PATERNAL	2	chr7	P	60
38d8f18e-d272-4e41-bae3-9dc676a296e1/EcoRV/0	FAR62417	HG002	PATERNAL	2	chr7	P	37
809ef618-2741-49c5-8b0e-de6d67a743a2/EcoRV/0	FAR62417	HG002	PATERNAL	2	chr7	P	1
110e2de5-63dc-4d35-8108-932a7fedecf0/EcoRV/0	FAR62417	HG002	PATERNAL	2	chr7	P	60
4785cb7c-4383-4986-82eb-6a43d5f58631/EcoRV/0	FAR62417	HG002	PATERNAL	2	chr7	P	60
d24be1e7-da2c-43a5-b403-e37f7c0fdd50/EcoRV/0	FAR62417	HG002	PATERNAL	2	chr7	P	60
9b277a81-5d7b-4bfb-b1e4-7aafd8c5ddb5/EcoRV/0	FAR62417	HG002	PATERNAL	2	chr7	P	60
0458edab-d2be-4129-bd11-7e62ab52dd13/EcoRV/0	FAR62417	HG002	PATERNAL	2	chr7	P	60
d16cf245-50bd-4056-a24b-4d3e0d48d09a/EcoRV/0	FAR62417	HG002	PATERNAL	2	chr7	P	60
5ca34a32-962d-407f-83ff-ea340e96a1f6/EcoRV/0	FAR62417	HG002	PATERNAL	2	chr7	P	60
2b0c3eec-a71a-436b-a74e-d887d3070bd6/EcoRV/0	FAR62417	HG002	PATERNAL	2	chr7	P	60
26459d72-5678-40d3-98cb-0f3ceec38b9e/EcoRV/0	FAR62417	HG002	PATERNAL	2	chr7	P	60
fa61f273-16ca-4287-a585-72a793e794e0/EcoRV/0	FAR62417	HG002	PATERNAL	2	chr7	P	49
43d7e6bb-6604-45bc-bdde-46026bfa9403/EcoRV/0	FAR62417	HG002	PATERNAL	2	chr7	P	60
de1f6b5f-8def-4ba7-8f6d-89899aa16704/EcoRV/0	FAR62417	HG002	PATERNAL	2	chr7	P	60
77e323d7-a1d3-427c-94a9-1174cec4ab74/EcoRV/0	FAR62417	HG002	PATERNAL	2	chr7	P	60
537fc550-7b93-481f-bdcb-af1e1c2a6422/EcoRV/0	FAR62417	HG002	PATERNAL	2	chr7	P	60
d4168ea9-c253-4be2-aaa0-5d55995fda0a/EcoRV/0	FAR62417	HG002	PATERNAL	2	chr7	P	60
a2e5519f-5720-4fd9-bf46-8c5871a03565/EcoRV/0	FAR62417	HG002	PATERNAL	2	chr7	P	60
6589f710-9c06-4c19-8b5a-35d70c5e869e/EcoRV/0	FAR62417	HG002	PATERNAL	2	chr7	P	1
94c28829-dfa4-4b0f-a044-841828ef70c3/EcoRV/0	FAR62417	HG002	PATERNAL	2	chr7	P	56
52b6f73d-0490-4fac-96bc-8c27876f6900/EcoRV/0	FAR62417	HG002	PATERNAL	2	chr7	P	60
4d3b98c3-5a90-4903-b71e-5e8870e7f249/EcoRV/0	FAR62417	HG002	PATERNAL	2	chr7	P	60
4d46bc7c-311c-4734-bb3b-87541c632579/EcoRV/0	FAR62417	HG002	PATERNAL	2	chr7	P	60
bb81c7a3-b596-4ccf-9484-3f7b419cf227/EcoRV/0	FAR62417	HG002	PATERNAL	2	chr7	P	1
a9992095-2aa7-4e74-a3b1-87d7743c11c9/EcoRV/0	FAR62417	HG002	PATERNAL	2	chr7	P	60
001f1a6a-ad42-49c6-bbcf-b35db97f2f2f/EcoRV/0	FAR62417	HG002	PATERNAL	2	chr7	Q	60
3b657208-3a29-4518-8c58-1e5f3ec222cf/EcoRV/0	FAR62417	HG002	PATERNAL	2	chr7	Q	60
3db2d80b-4611-4df6-bebb-da5a53e830a0/EcoRV/0	FAR62417	HG002	PATERNAL	2	chr7	Q	60
6cd7f989-d732-484b-95d7-afdfb8c96581/EcoRV/0	FAR62417	HG002	PATERNAL	2	chr7	Q	60
7d692615-5fcc-402d-9b9e-abb1434f8a43/EcoRV/0	FAR62417	HG002	PATERNAL	2	chr7	Q	60
9cbdd879-b6e5-4d30-9714-57e559f7b684/EcoRV/0	FAR62417	HG002	PATERNAL	2	chr7	Q	60
9e843710-208f-4c1a-ada0-577617ae9515/EcoRV/0	FAR62417	HG002	PATERNAL	2	chr7	Q	60
9ffe40ed-e04f-4201-9355-5cdb35e98ce4/EcoRV/0	FAR62417	HG002	PATERNAL	2	chr7	Q	60
699fca79-b5fb-400f-a7ab-98af1e589b95/EcoRV/0	FAR62417	HG002	PATERNAL	2	chr7	Q	57
49130bc6-dba4-4b6e-8be0-7a0977bdaeb5/EcoRV/0	FAR62417	HG002	PATERNAL	2	chr7	Q	23
097417a9-389c-4038-a2ba-acfbe1a977c8/EcoRV/0	FAR62417	HG002	PATERNAL	2	chr7	Q	60
004f4681-c104-48ec-847d-844ed390d705/EcoRV/0	FAR62417	HG002	PATERNAL	2	chr7	Q	60
6eb94d32-9368-40f5-8c01-e93f5625e91c/EcoRV/0	FAR62417	HG002	PATERNAL	2	chr7	Q	60
9c556c97-2eaf-4c3d-a135-11b8a2d05b76/EcoRV/0	FAR62417	HG002	PATERNAL	2	chr7	Q	60
26e13e90-82c4-41e7-8ed6-159357f97a46/EcoRV/0	FAR62417	HG002	PATERNAL	2	chr7	Q	60
71e1e091-741a-4d7f-af7f-ab630ff19067/EcoRV/0	FAR62417	HG002	PATERNAL	2	chr7	Q	60
477d785f-6f14-4ca1-bf44-8cf3b9d078bb/EcoRV/0	FAR62417	HG002	PATERNAL	2	chr7	Q	60
605c0e5c-6b5f-4b53-975a-2701a81ddf51/EcoRV/0	FAR62417	HG002	PATERNAL	2	chr7	Q	60
826d808d-3915-4b4d-9f7b-49bf3692caf6/EcoRV/0	FAR62417	HG002	PATERNAL	2	chr7	Q	60
718557d3-ed7b-4e81-a7fe-581691d15099/EcoRV/0	FAR62417	HG002	PATERNAL	2	chr7	Q	60
2964784e-7447-4176-afae-28b93b42a782/EcoRV/0	FAR62417	HG002	PATERNAL	2	chr7	Q	60
c2f8239f-8f18-4acd-a3bc-bee9ee1e1bae/EcoRV/0	FAR62417	HG002	PATERNAL	2	chr7	Q	60
c10e9990-7ab9-4d25-b2b5-2bf10d9633e9/EcoRV/0	FAR62417	HG002	PATERNAL	2	chr7	Q	60
c41fbc1b-5ed4-4deb-b1d5-7595d176b781/EcoRV/0	FAR62417	HG002	PATERNAL	2	chr7	Q	60
e94bdea4-506f-472f-a1dc-ef57ae16fcce/EcoRV/0	FAR62417	HG002	PATERNAL	2	chr7	Q	60
ee6e8a3f-78f6-4407-b651-0210b1e7b0b7/EcoRV/0	FAR62417	HG002	PATERNAL	2	chr7	Q	60
f448f24b-a054-4f16-8087-748bec40928d/EcoRV/0	FAR62417	HG002	PATERNAL	2	chr7	Q	60
f3279d6f-0301-4d91-8209-6d0b57f58f96/EcoRV/0	FAR62417	HG002	PATERNAL	2	chr7	Q	60
f5141bb8-4035-49c3-99d4-54b4a5fdc2c9/EcoRV/0	FAR62417	HG002	PATERNAL	2	chr7	Q	60
1bd81d87-9d0b-48e3-99cc-8fd74b26dfe2/EcoRV/0	FAR62417	HG002	PATERNAL	2	chr7	Q	60
04aa8b16-044b-435e-8d59-619decf810cd/EcoRV/0	FAR62417	HG002	PATERNAL	2	chr7	Q	57
8bafc8ae-e020-4735-bd0e-b7afdd446cb0/EcoRV/0	FAR62417	HG002	PATERNAL	2	chr7	Q	60
15f493b2-6497-40bd-927e-6350024b3b72/EcoRV/0	FAR62417	HG002	PATERNAL	2	chr7	Q	60
73ac27f1-1775-442e-8df8-f52ce4a03637/EcoRV/0	FAR62417	HG002	PATERNAL	2	chr7	Q	60
78acac5d-08d3-4e12-b569-2a7e630d98d4/EcoRV/0	FAR62417	HG002	PATERNAL	2	chr7	Q	60
ac187117-9cf1-4fc2-a2f9-be94d59bdb3e/EcoRV/0	FAR62417	HG002	PATERNAL	2	chr7	Q	60
c95d618c-1635-4cec-b722-6cdb835f3c29/EcoRV/0	FAR62417	HG002	PATERNAL	2	chr7	Q	60
cbd9e842-3681-4a8d-b061-b6a1492dcbf1/EcoRV/0	FAR62417	HG002	PATERNAL	2	chr7	Q	60
4b60ab29-c3d8-48a4-8e3f-e6448f667f55/EcoRV/0	FAR62417	HG002	PATERNAL	2	chr7	Q	60
8f4be1f3-124e-40c6-b1bd-d8391682585f/EcoRV/0	FAR62417	HG002	PATERNAL	2	chr7	Q	60
67b48458-4ecb-4236-a5eb-377a7dda9c7c/EcoRV/0	FAR62417	HG002	PATERNAL	2	chr7	Q	60
d38f8063-e885-4d8c-8805-a85b64481260/EcoRV/0	FAR62417	HG002	PATERNAL	2	chr7	Q	60
1e83dd1c-0865-42e8-ad57-980de17eee67/EcoRV/0	FAR62417	HG002	PATERNAL	2	chr7	Q	60
4c5bc557-bfb9-436c-8ab5-b9353796d0fd/EcoRV/0	FAR62417	HG002	PATERNAL	2	chr7	Q	46
4fc3e5a4-f4e6-4be3-8ff1-55085826c038/EcoRV/0	FAR62417	HG002	PATERNAL	2	chr7	Q	60
5d560a32-1fce-4312-beaa-09b085a38066/EcoRV/0	FAR62417	HG002	PATERNAL	2	chr7	Q	60
7e467111-8dc6-425e-953f-b14b160f7dc2/EcoRV/0	FAR62417	HG002	PATERNAL	2	chr7	Q	60
08f0c1bd-6e09-493c-a31e-21edc060d227/EcoRV/0	FAR62417	HG002	PATERNAL	2	chr7	Q	60
21ab74c9-def3-4832-8d25-a75a82623454/EcoRV/0	FAR62417	HG002	PATERNAL	2	chr7	Q	9
28d10d18-10d0-48f2-9445-776468355886/EcoRV/0	FAR62417	HG002	PATERNAL	2	chr7	Q	60
46f58c41-8c8c-4208-b351-e07e9e64db8d/EcoRV/0	FAR62417	HG002	PATERNAL	2	chr7	Q	60
54ff7dac-d3eb-46aa-a957-0d1be90c69bf/EcoRV/0	FAR62417	HG002	PATERNAL	2	chr7	Q	60
1090c722-92ac-45eb-9920-d075a82af41b/EcoRV/0	FAR62417	HG002	PATERNAL	2	chr7	Q	60
674031d6-d130-474c-8eb6-3491e6b942a8/EcoRV/0	FAR62417	HG002	PATERNAL	2	chr7	Q	60
4413946b-39be-460c-b343-4795c01f89e7/EcoRV/0	FAR62417	HG002	PATERNAL	2	chr7	Q	60
a96f2cc6-17ff-4883-8c3a-43ca6a47a0f6/EcoRV/0	FAR62417	HG002	PATERNAL	2	chr7	Q	60
ad5f7079-7e28-4aad-abdb-ad4a92986812/EcoRV/0	FAR62417	HG002	PATERNAL	2	chr7	Q	60
cd5c29dd-3a62-46e8-8972-e2e4e3cd2a52/EcoRV/0	FAR62417	HG002	PATERNAL	2	chr7	Q	53
de111b51-816c-4c60-9551-59024e947dbb/EcoRV/0	FAR62417	HG002	PATERNAL	2	chr7	Q	60
f3d6d3b1-18cf-481a-8774-47bd9c2592c6/EcoRV/0	FAR62417	HG002	PATERNAL	2	chr7	Q	60
fd31d012-3eaf-47a1-851b-3e5f66d4c1c9/EcoRV/0	FAR62417	HG002	PATERNAL	2	chr7	Q	60
fd28227c-61f7-42ea-80e1-55b22a529645/EcoRV/0	FAR62417	HG002	PATERNAL	2	chr7	Q	60
8bdf3a2b-62a1-40c1-9937-fc7ffe0c25b9/EcoRV/0	FAR62417	HG002	PATERNAL	2	chr7	Q	1
b4d70888-168e-44af-b46d-a841483c8cb3/EcoRV/0	FAR62417	HG002	PATERNAL	2	chr7	Q	60
f130910e-6a63-4f58-b9a9-50577221c395/EcoRV/0	FAR62417	HG002	PATERNAL	2	chr7	Q	60
3b528368-6df7-4b9a-97e3-9666b7af2fee/EcoRV/0	FAR62417	HG002	PATERNAL	2	chr7	Q	60
9a2c11a5-4ba4-475b-b355-5f6fa8f84dd0/EcoRV/0	FAR62417	HG002	PATERNAL	2	chr7	Q	60
ab70da84-d21c-469b-b308-e7476e06fa02/EcoRV/0	FAR62417	HG002	PATERNAL	2	chr7	Q	60
e1cc4d4d-77ba-4554-847a-857d494be1f8/EcoRV/0	FAR62417	HG002	PATERNAL	2	chr7	Q	60
2f740656-c05d-49d5-9a8d-115962caab60/EcoRV/0	FAR62417	HG002	PATERNAL	2	chr7	Q	60
5cefdac2-5fd7-4d46-8c46-5c384b93a674/EcoRV/0	FAR62417	HG002	PATERNAL	2	chr7	Q	60
6fc579b1-843e-41cd-a00e-af058f3759c1/EcoRV/0	FAR62417	HG002	PATERNAL	2	chr7	Q	60
95bd7925-94ad-433e-8352-bfb49ea05f21/EcoRV/0	FAR62417	HG002	PATERNAL	2	chr7	Q	60
61b04cd0-b7c3-466c-92a1-d9176788e997/EcoRV/0	FAR62417	HG002	PATERNAL	2	chr7	Q	60
dab4a5c0-33b8-4235-9bbb-fdcbee737e39/EcoRV/0	FAR62417	HG002	PATERNAL	2	chr7	Q	60
e5f9587d-e2fe-490d-8d87-a998e2e55d04/EcoRV/0	FAR62417	HG002	PATERNAL	2	chr7	Q	60
73c375f4-d62a-4478-b96d-a89df4c57ef1/EcoRV/0	FAR62417	HG002	PATERNAL	2	chr7	Q	60
82356987-5494-4849-9524-c953c8af3b41/EcoRV/0	FAR62417	HG002	PATERNAL	2	chr7	Q	57
a14eb861-e473-4202-8775-fc1c44d70fe9/EcoRV/0	FAR62417	HG002	PATERNAL	2	chr7	Q	60
0ca11369-43ad-4966-b8df-c36fa042cb15/EcoRV/0	FAR62417	HG002	PATERNAL	2	chr7	Q	60
ee10bfcc-e318-40c2-bf7b-92eafb30a381/EcoRV/0	FAR62417	HG002	PATERNAL	2	chr7	Q	60
1da8375c-e55d-4be3-b817-b102a09c4e6e/EcoRV/0	FAR62417	HG002	PATERNAL	2	chr7	Q	60
41db803c-16da-440e-9a16-8e1026e389a5/EcoRV/0	FAR62417	HG002	PATERNAL	2	chr7	Q	53
f87dc922-bf89-4454-be05-91ba7c20680c/EcoRV/0	FAR62417	HG002	PATERNAL	2	chr7	Q	60
6a70c1b0-8ee5-45e3-93d8-0d5e07c22361/EcoRV/0	FAR62417	HG002	PATERNAL	2	chr7	Q	23
15450e1a-dcaf-4c27-b983-41275f661901/EcoRV/0	FAR62417	HG002	PATERNAL	2	chr7	Q	19
a1add97a-cca3-431c-b34d-ae0cd953a79a/EcoRV/0	FAR62417	HG002	PATERNAL	2	chr7	Q	60
285e0915-6481-4561-8f8d-91b78291e8dc/EcoRV/0	FAR62417	HG002	PATERNAL	2	chr7	Q	60
d676264d-154c-499e-abe3-aa8f562aa197/EcoRV/0	FAR62417	HG002	PATERNAL	2	chr7	Q	36
32942ac7-684d-4ee8-bf06-346af5460503/EcoRV/0	FAR62417	HG002	PATERNAL	2	chr7	Q	60
d322a65a-d5a4-4a3a-b47c-1150b6fd8861/EcoRV/0	FAR62417	HG002	PATERNAL	2	chr7	Q	60
713e8147-1d08-46fd-9bf0-964f3156411f/EcoRV/0	FAR62417	HG002	PATERNAL	2	chr7	Q	1
4c86457f-afe2-4249-9e96-5b355bca28af/EcoRV/0	FAR62417	HG002	PATERNAL	2	chr12	P	23
8f3589a0-e1b9-4a41-9b13-63a39e61f689/EcoRV/0	FAR62417	HG002	PATERNAL	2	chr12	P	8
f072838f-d332-48b6-825a-97329d7a6bb5/EcoRV/0	FAR62417	HG002	PATERNAL	2	chr12	P	60
1e186433-b55a-4fdd-b6ac-7e655b5b97a5/EcoRV/0	FAR62417	HG002	PATERNAL	2	chr12	P	60
0c91ba01-e4d5-4e3f-8f2c-29e618973144/EcoRV/0	FAR62417	HG002	PATERNAL	2	chr12	P	55
0f5716b6-7b90-4001-a362-330b23949746/EcoRV/0	FAR62417	HG002	PATERNAL	2	chr12	P	60
1b0ea6e4-f9de-40a4-8c29-13d47bf9e6f3/EcoRV/0	FAR62417	HG002	PATERNAL	2	chr12	P	53
3b7c93fb-05bc-4e8d-91ad-c1d204b931ec/EcoRV/0	FAR62417	HG002	PATERNAL	2	chr12	P	60
5c89f3f0-c543-405c-9be4-40f30eede560/EcoRV/0	FAR62417	HG002	PATERNAL	2	chr12	P	56
6c9d8253-f83b-47ca-87f7-0371a20f7418/EcoRV/0	FAR62417	HG002	PATERNAL	2	chr12	P	60
6d41c1af-8275-411e-90e9-b8864cb9e879/EcoRV/0	FAR62417	HG002	PATERNAL	2	chr12	P	50
6f585c6b-b637-4280-9c89-5227b312ab12/EcoRV/0	FAR62417	HG002	PATERNAL	2	chr12	P	60
72c3124a-31aa-4022-b3aa-cb33a8694444/EcoRV/0	FAR62417	HG002	PATERNAL	2	chr12	P	60
783e2d33-d0a3-4625-a3d2-8a4f4ecefb91/EcoRV/0	FAR62417	HG002	PATERNAL	2	chr12	P	44
6949e3ac-bfe0-40bb-a74f-effc761aea6b/EcoRV/0	FAR62417	HG002	PATERNAL	2	chr12	P	60
2716896a-5c6a-469d-8cf7-cc4ac7e490c6/EcoRV/0	FAR62417	HG002	PATERNAL	2	chr12	P	60
b9f02c52-bb60-489c-83a6-b7a6d4047d7c/EcoRV/0	FAR62417	HG002	PATERNAL	2	chr12	P	58
c4c0afa7-b609-4ce1-b2fb-afdca9f4497c/EcoRV/0	FAR62417	HG002	PATERNAL	2	chr12	P	60
c30d0ca2-67b7-4c3f-ac95-58399f6ef5f0/EcoRV/0	FAR62417	HG002	PATERNAL	2	chr12	P	29
d15db6f6-8f0f-4504-ad2b-4940c8433f83/EcoRV/0	FAR62417	HG002	PATERNAL	2	chr12	P	42
edf530e2-1f4a-49ad-8651-13a0caee295b/EcoRV/0	FAR62417	HG002	PATERNAL	2	chr12	P	60
f9d055d1-d78b-4f35-8988-366d71ebd575/EcoRV/0	FAR62417	HG002	PATERNAL	2	chr12	P	52
992c97b9-ca3e-4c7d-9fbe-4024af46ffbd/EcoRV/0	FAR62417	HG002	PATERNAL	2	chr12	P	60
8479178c-d581-421b-93f7-914a77066b93/EcoRV/0	FAR62417	HG002	PATERNAL	2	chr12	P	53
649091e8-a538-415d-b3ae-333405e7f8dd/EcoRV/0	FAR62417	HG002	PATERNAL	2	chr12	P	60
e1583c32-8262-49ff-843f-09e7a6a71b80/EcoRV/0	FAR62417	HG002	PATERNAL	2	chr12	P	59
3a93b151-842b-4c75-bb52-5e0f76f859f3/EcoRV/0	FAR62417	HG002	PATERNAL	2	chr12	P	60
aaae47f3-ebf8-444b-b545-72d4b6c8e6ed/EcoRV/0	FAR62417	HG002	PATERNAL	2	chr12	P	60
eb2aca15-b5bb-4902-a355-77b4af4c03ad/EcoRV/0	FAR62417	HG002	PATERNAL	2	chr12	P	60
3522a844-67de-4682-8a33-693678f14eea/EcoRV/0	FAR62417	HG002	PATERNAL	2	chr12	P	1
8d70c34b-5d8f-4142-8616-613ccb206cc8/EcoRV/0	FAR62417	HG002	PATERNAL	2	chr12	P	60
288c5e7c-d41a-4eb2-a55c-5dc78f17cf7b/EcoRV/0	FAR62417	HG002	PATERNAL	2	chr12	P	60
cd8a6c56-41a7-4e19-88e7-ace7005ae894/EcoRV/0	FAR62417	HG002	PATERNAL	2	chr12	P	60
36122ef2-e516-4921-92bc-68397f34e8ab/EcoRV/0	FAR62417	HG002	PATERNAL	2	chr12	P	58
23ab76df-25fb-412e-bacc-a559c5ccab1c/EcoRV/0	FAR62417	HG002	PATERNAL	2	chr12	P	57
e0dde1f2-fd04-497a-ad76-2b70e3a9f876/EcoRV/0	FAR62417	HG002	PATERNAL	2	chr12	P	53
534aae02-2feb-4d2c-bb93-47f62b99cf35/EcoRV/0	FAR62417	HG002	PATERNAL	2	chr12	P	60
462974a5-e0ec-4af0-83cc-d528713cec62/EcoRV/0	FAR62417	HG002	PATERNAL	2	chr12	P	60
2af4ed11-c6eb-4f5d-8646-12338639e081/EcoRV/0	FAR62417	HG002	PATERNAL	2	chr12	P	56
4e254754-0313-43ba-8fa2-2f6bf80f1bb5/EcoRV/0	FAR62417	HG002	PATERNAL	2	chr12	P	50
6e9914e3-eb13-49e8-8a55-2fe821950fe2/EcoRV/0	FAR62417	HG002	PATERNAL	2	chr12	P	41
c81fe9a5-8d7f-4570-bc95-f1cde932b383/EcoRV/0	FAR62417	HG002	PATERNAL	2	chr12	P	60
e3e8945f-e0e9-4eb4-8587-945c36b981b9/EcoRV/0	FAR62417	HG002	PATERNAL	2	chr12	P	60
be24984d-cc07-488b-870c-2d7c980d12a3/EcoRV/0	FAR62417	HG002	PATERNAL	2	chr12	P	60
4a971f4d-7ea6-4beb-a710-065ee37c3e88/EcoRV/0	FAR62417	HG002	PATERNAL	2	chr12	P	58
c942fc3d-93b4-489a-abaf-c68e5c1376b1/EcoRV/0	FAR62417	HG002	PATERNAL	2	chr12	P	60
db37b185-4e93-4101-8dbb-0eacb6ae0440/EcoRV/0	FAR62417	HG002	PATERNAL	2	chr12	P	60
7ab8db2c-9199-49a6-a55d-56602d95b7e5/EcoRV/0	FAR62417	HG002	PATERNAL	2	chr12	P	1
bb9d10ff-c082-446f-b189-bfa6b2ae4be1/EcoRV/0	FAR62417	HG002	PATERNAL	2	chr12	P	60
f588c6f6-7bc8-4b73-a4b1-ee64684aa689/EcoRV/0	FAR62417	HG002	PATERNAL	2	chr12	P	49
88d6d57e-9d16-43cd-ac28-fcfd11159f1c/EcoRV/0	FAR62417	HG002	PATERNAL	2	chr12	P	60
[truncated: 50,938 more rows]

## Sheet: Supplementary Fig. 4b
read_id	chrom	arm	hap	coords_intersect	telomere_len	mapq
c6a8062c-8575-4100-9f4b-dabae71f8552/EcoRV/0	chr7	Q	2	TRUE	4212	60
7ae1b2dc-fa4c-49b3-96d3-2a967c715b47/EcoRV/0	chr7	Q	2	TRUE	4550	60
0f67eb9c-d998-4f16-a8f4-60ef80af5428/EcoRV/0	chr7	Q	2	TRUE	3191	60
6b9e5918-7bc6-4e12-991d-95e5f12bd00a/EcoRV/0	chr7	Q	2	TRUE	4264	50
442f81b6-c7bd-4ac1-946f-389c5ee3a019/EcoRV/0	chr7	Q	2	TRUE	4447	60
2593f3f6-40d3-4761-916b-c5d6fac43df6/EcoRV/0	chr7	Q	2	TRUE	5038	60
cc481683-b765-4a05-aaa9-ec33c9b47b87/EcoRV/0	chr7	Q	2	TRUE	393	60
0cc23299-9cd3-455c-82ed-9f43f4cf9f22/EcoRV/0	chr7	Q	2	TRUE	3911	60
3a2c8355-a601-4829-97c5-f816076a142f/EcoRV/0	chr7	Q	2	TRUE	4347	60
8f4e4c7f-8283-4b1a-8adc-7cf8f7170fbb/EcoRV/0	chr7	Q	2	TRUE	4705	60
9a49f864-7b2e-43c8-a9c0-11988313431f/EcoRV/0	chr7	Q	2	TRUE	4528	60
48cde268-84dc-4fe7-b5ed-b3ffc0b2b794/EcoRV/0	chr7	Q	2	TRUE	3995	60
53ca8441-a859-41f9-9505-67ec90c74b43/EcoRV/0	chr7	Q	2	TRUE	6055	60
55cab926-18b1-4710-9019-e9128b26297f/EcoRV/0	chr7	Q	2	TRUE	3561	60
71df9d7e-d0c4-4256-9c4e-ed206317f20a/EcoRV/0	chr7	Q	2	TRUE	5320	60
524b9222-d68b-41eb-8aba-93e5633c8584/EcoRV/0	chr7	Q	2	TRUE	4291	60
5767fda5-fee4-45c1-9239-7fc7e2b43ff9/EcoRV/0	chr7	Q	2	TRUE	1812	60
7962f7aa-f202-4b20-ab82-f45c864d654d/EcoRV/0	chr7	Q	2	TRUE	4104	55
aedb2588-5b78-4682-8517-584e918d3e11/EcoRV/0	chr7	Q	2	TRUE	3737	60
bdf1b6f1-2e1c-4f45-aabe-bdcea955617b/EcoRV/0	chr7	Q	2	TRUE	4108	53
bff5a4bf-051b-47e2-bd97-109ac31ae8a8/EcoRV/0	chr7	Q	1	TRUE	7202	60
c1091086-e0fa-4b3c-b6f7-f9f854c031f6/EcoRV/0	chr7	Q	2	TRUE	4109	60
ff0f99ac-0924-412d-a080-d93f2139f4b3/EcoRV/0	chr7	Q	2	TRUE	3842	60
0fbaba23-72f0-4232-aaad-ffc40de9492d/EcoRV/0	chr7	Q	2	TRUE	4886	60
7b5b17a5-d090-4e8c-be91-8e9f19183b2f/EcoRV/0	chr7	Q	2	TRUE	4843	53
08db069a-21fd-4b42-a865-a92b7143f920/EcoRV/0	chr7	Q	2	TRUE	4459	60
59e00552-acda-4847-a27a-240a780f4038/EcoRV/0	chr7	Q	2	TRUE	4064	60
60cf5575-6875-4950-8fd8-bde01f22003e/EcoRV/0	chr7	Q	2	TRUE	4695	60
84137d43-9b23-4306-a632-7f4d46ea08b0/EcoRV/0	chr7	Q	2	TRUE	6964	60
569769c9-6f5c-49cb-a526-7d84d4d1dd01/EcoRV/0	chr7	Q	2	TRUE	3460	60
ab3d96dc-70b9-4a57-8abd-54b4113114e9/EcoRV/0	chr7	Q	2	TRUE	4370	60
b57dfe25-ed2a-43a2-8694-3e03dbb68f2c/EcoRV/0	chr7	Q	2	TRUE	4560	60
b1383d52-8c37-400c-b3c9-2e90c11b956c/EcoRV/0	chr7	Q	2	TRUE	3508	60
bba7c649-4348-46f7-8f7f-eaa49548608c/EcoRV/0	chr7	Q	2	TRUE	4044	60
c2ec0b3d-0175-44d7-bba9-d92442df2054/EcoRV/0	chr7	Q	2	TRUE	4490	60
d84adabc-18f1-4f60-95d9-06181b80344c/EcoRV/0	chr7	Q	2	TRUE	4690	60
e3b075bf-6dde-4c8e-96a0-c921bdb50e41/EcoRV/0	chr7	Q	2	TRUE	4596	60
f4a90ad4-fd37-4945-b1fd-1e685d53c1db/EcoRV/0	chr7	Q	2	TRUE	5016	60
fa6df1b9-8a27-4771-90d4-cb96994fa5cc/EcoRV/0	chr7	Q	2	TRUE	4486	60
0f8b71ee-d381-4286-97d9-59b01d43c746/EcoRV/0	chr7	Q	2	TRUE	1189	60
7e3c137c-fcad-44ae-a1a6-baeb17dba97a/EcoRV/0	chr7	Q	2	TRUE	4233	60
9cdc4144-2546-484d-9ec6-05ddbe323346/EcoRV/0	chr7	Q	2	TRUE	2272	60
732b9003-92b1-463c-a626-68c6a4708679/EcoRV/0	chr7	Q	2	TRUE	4556	60
196967af-465a-42e2-b6b8-7a70cb7b7318/EcoRV/0	chr7	Q	2	TRUE	3920	60
1316681a-4cda-4a16-8e84-8b629603b93f/EcoRV/0	chr7	Q	2	TRUE	6259	60
6271920a-f43c-4815-97bf-439e958e6586/EcoRV/0	chr7	Q	2	TRUE	4095	60
a536ea91-0def-4cee-b11f-ad74bb9f0ec6/EcoRV/0	chr7	Q	2	TRUE	3793	60
eb0c7f2c-180e-4a83-8133-8358f9c0b79d/EcoRV/0	chr7	Q	2	TRUE	6233	31
39dd32d8-89f6-400c-a36d-2088f64a2319/EcoRV/0	chr7	Q	2	TRUE	6223	60
e25665e4-8c57-4af3-927c-24c088d91b35/EcoRV/0	chr7	Q	2	TRUE	4925	40
f6393c1d-5423-4637-a478-59cd70229e5e/EcoRV/0	chr7	Q	2	TRUE	9552	52
3f16cfe3-1c77-41c2-b1e1-d089be7acf0d/EcoRV/0	chr7	Q	2	TRUE	3398	60
3f29c8a7-546f-4673-9210-638459929bd3/EcoRV/0	chr7	Q	2	TRUE	7501	60
5bb69938-810f-4064-ba80-8c1819373dbf/EcoRV/0	chr7	Q	2	TRUE	3419	60
7d82c52c-4bfc-4fca-8e6d-cf4c9fd208db/EcoRV/0	chr7	Q	2	TRUE	3915	60
45a8a196-82be-417c-8306-0814df5b555b/EcoRV/0	chr7	Q	2	TRUE	3971	60
88ee4550-f888-4e7e-9efe-f6a7f5c88069/EcoRV/0	chr7	Q	2	TRUE	3982	60
482c8d61-4a24-4020-8200-d4f8296570e9/EcoRV/0	chr7	Q	2	TRUE	4522	60
623d6aa8-0aa5-4a98-81f0-dd7841799136/EcoRV/0	chr7	Q	2	TRUE	4016	60
3459db53-09a2-402e-95bd-a14ddf88d587/EcoRV/0	chr7	Q	2	TRUE	4394	60
4380bd69-204f-4b9c-8801-04b84b73ae41/EcoRV/0	chr7	Q	2	TRUE	4175	60
92333eba-cd58-4901-beb7-c245161c80e1/EcoRV/0	chr7	Q	2	TRUE	1830	60
a544a95f-cec4-40cd-80e3-cd5830ee44f4/EcoRV/0	chr7	Q	2	TRUE	4138	60
b761b5a8-a00c-4f66-b6db-9fa1177cb951/EcoRV/0	chr7	Q	2	TRUE	5388	44
ca7aa2ae-5697-46d7-8368-8efc38719ea3/EcoRV/0	chr7	Q	2	TRUE	4316	60
d4d4f9ee-263e-46b3-b443-8e115c64fb8e/EcoRV/0	chr7	Q	2	TRUE	3970	60
d44a3210-de36-4ff9-8c22-cd2120088120/EcoRV/0	chr7	Q	2	TRUE	3833	60
ed108e82-353c-4ff8-a1e2-ccfd6239e4a1/EcoRV/0	chr7	Q	2	TRUE	3285	60
eeed2234-c653-49ae-92d5-4472001b554a/EcoRV/0	chr7	Q	2	TRUE	5239	60
5f116616-d195-4e20-8b4c-934dbe24a936/EcoRV/0	chr7	Q	2	TRUE	4862	60
cacbacc8-ad02-473d-af5b-de8ef2559faa/EcoRV/0	chr7	Q	2	TRUE	3968	60
29538178-80c5-4022-9b8d-1ff74e8d6c02/EcoRV/0	chr7	Q	2	TRUE	4451	60
e4a4e8b7-259b-4af6-ba3a-fbb11e33eed4/EcoRV/0	chr7	Q	2	TRUE	4320	55
0d5e113f-ce81-413e-aacb-383f8a584748/EcoRV/0	chr7	Q	2	TRUE	4243	60
7c924d51-4eb6-462b-8485-8a71412a96de/EcoRV/0	chr7	Q	2	TRUE	3087	51
99f8da8d-d664-4529-b31a-cc4ceb41bafc/EcoRV/0	chr7	Q	2	TRUE	2904	42
2221be3c-3e41-42ab-a821-a3c8c5e8d4c0/EcoRV/0	chr7	Q	2	TRUE	5152	46
3420a70a-6e04-4820-be79-6f79a4e4de98/EcoRV/0	chr7	Q	2	TRUE	3643	35
7498ec52-50c1-4baa-bf3f-2bb1912e7be9/EcoRV/0	chr7	Q	2	TRUE	4029	60
d2189a6e-f09d-463d-85d4-3ea6fa07236c/EcoRV/0	chr7	Q	2	TRUE	4455	48
040da264-5d7f-4008-929b-f87476670c82/EcoRV/0	chr7	Q	2	TRUE	4380	60
2a947ecb-6eaa-4f66-82e7-908898cb9a8e/EcoRV/0	chr7	Q	2	TRUE	4434	60
8a2e9ede-60d8-46d6-9af7-867e422a889a/EcoRV/0	chr7	Q	2	TRUE	4501	60
d9d36107-696b-4fb7-9f9f-ac01047ebcbc/EcoRV/0	chr7	Q	2	TRUE	4438	52
4fd02271-5279-499f-bf9e-6927eb3ca424/EcoRV/0	chr7	Q	2	TRUE	3931	60
a3908448-546b-43b0-8c84-9407953c1982/EcoRV/0	chr7	Q	2	TRUE	4568	52
59975b96-2d64-48f7-8582-583aaec57b10/EcoRV/0	chr7	Q	2	TRUE	4463	58
803f3d79-e946-4586-8f2c-5931dd9cba22/EcoRV/0	chr7	Q	2	TRUE	4137	60
5568897c-3773-4525-89ac-9538179138ec/EcoRV/0	chr7	Q	2	TRUE	4466	60
cd8e8364-21fa-4c12-bda6-91eeb7299e41/EcoRV/0	chr7	Q	2	TRUE	4762	60
2f904ab7-7340-4074-8ca5-03a4b59e88d8/EcoRV/0	chr7	Q	2	TRUE	3988	60
d634d752-97af-43b2-9b1a-fcf2b6d553c0/EcoRV/0	chr7	Q	2	TRUE	3749	37
80f35ed6-6f6e-4915-af82-168d8ffb5ac2/EcoRV/0	chr7	Q	2	TRUE	3956	43
2faa0ff5-a987-4aab-b13c-9cafe2bd9b0c/EcoRV/0	chr7	Q	1	TRUE	6640	49
1d7eec71-1efa-46c2-9869-58699bbc74bc/EcoRV/0	chr7	Q	2	TRUE	5898	44
9ab3067a-1a75-483c-8765-e5a5135cedd7/EcoRV/0	chr7	Q	2	TRUE	4408	60
5294b67d-f539-4316-a857-2864ddeb5f70/EcoRV/0	chr7	Q	2	TRUE	4150	60
ace43bf5-6f15-4967-a590-d190b0d3c4ba/EcoRV/0	chr7	Q	2	TRUE	4252	60
6aa0c6a9-983b-4fe5-81d4-fb8dcb5a00b5/EcoRV/0	chr7	Q	2	TRUE	3742	60
610b8997-91ca-49d5-bfe4-40bef3589254/EcoRV/0	chr7	Q	2	TRUE	915	32
65f6ea62-7a13-4264-b0bb-7bb7292d431b/EcoRV/0	chr11	P	1	TRUE	8155	37
79e426be-1351-4214-9e1d-cc214ca27391/EcoRV/0	chr11	P	2	TRUE	6891	53
f8587485-cba6-4e64-a75b-732fc417ad68/EcoRV/0	chr11	P	2	TRUE	6796	30
89512f47-186a-416e-bb50-e9b09b41810b/EcoRV/0	chr11	P	2	TRUE	6661	60
f8150f18-4e2a-4b7f-8985-b2eb410ab5ac/EcoRV/0	chr11	P	2	TRUE	6303	23
d3a54a0e-e23d-4c8c-bea3-2298177d9925/EcoRV/0	chr11	P	2	TRUE	6076	27
850d679b-a31f-49ce-8277-dae933c47607/EcoRV/0	chr11	P	2	TRUE	6010	60
6a8510ea-f1a1-48a0-a8fb-a4daff039e72/EcoRV/0	chr11	P	2	TRUE	6039	30
97d7ace4-7bf7-439b-b2d8-48cb517902a2/EcoRV/0	chr11	P	2	TRUE	6000	45
563b0dd9-f799-4d02-9be1-eed37a9b24b5/EcoRV/0	chr11	P	2	TRUE	5946	24
965ccea4-14ff-48f0-8ab1-bc68706d95c7/EcoRV/0	chr11	P	2	TRUE	5925	55
87458155-4437-448e-a7fc-a37f68491239/EcoRV/0	chr11	P	2	TRUE	5902	37
7c755c26-660c-45ca-b395-3e83f7cef39b/EcoRV/0	chr11	P	2	TRUE	5746	25
079a41b8-d788-4b4c-8ddb-5eb0412a48e0/EcoRV/0	chr11	P	2	TRUE	5743	60
0a6b5b9a-7a23-4a7c-9acd-6496ce8ce7fb/EcoRV/0	chr11	P	1	TRUE	5439	24
234c6e4b-9e65-461b-81f9-2a08e30db99f/EcoRV/0	chr11	P	2	TRUE	5719	35
02085ef1-f683-4fe9-a59a-1d2062a97fef/EcoRV/0	chr11	P	2	TRUE	5712	52
149023a8-646e-4347-9e82-bb95f4e6450b/EcoRV/0	chr11	P	2	TRUE	5594	60
f10d9b6a-cce0-4727-b8a0-b5dfd307c472/EcoRV/0	chr11	P	2	TRUE	5557	60
93379e9e-10f8-4b58-9ae9-3fc036e4656e/EcoRV/0	chr11	P	2	TRUE	5575	33
acf86d71-f2b4-4356-b72f-25dc41c7e4f4/EcoRV/0	chr11	P	1	TRUE	5544	53
523cde53-f4ff-46fd-b33d-e1c7d0a59fad/EcoRV/0	chr11	P	2	TRUE	5524	29
ee529996-bbfe-4a7e-b611-75dc6bdc2783/EcoRV/0	chr11	P	2	TRUE	5553	30
51f78006-297b-4c0e-af35-895d709ed974/EcoRV/0	chr11	P	2	TRUE	5496	37
5bf61541-a88e-4be4-8a90-15344d16367f/EcoRV/0	chr11	P	2	TRUE	5392	60
4d986438-7d38-42b2-b4ab-8497700e3d68/EcoRV/0	chr11	P	2	TRUE	5434	55
f30e31e9-e726-427b-b54a-36e2df804aa1/EcoRV/0	chr11	P	2	TRUE	5401	60
b055cd06-3064-4ee1-8eca-c38c2c0f592b/EcoRV/0	chr11	P	2	TRUE	5400	43
48f30608-6eef-4c94-aecc-0d93491a1020/EcoRV/0	chr11	P	1	TRUE	5358	34
661dc0c5-bf62-4fa7-ba00-1074f994d9d9/EcoRV/0	chr11	P	2	TRUE	5375	23
19655cf9-0921-4f16-9405-fba30add7245/EcoRV/0	chr11	P	2	TRUE	5358	38
d9f50d2c-f538-470a-bf1c-561df40f0fca/EcoRV/0	chr11	P	2	TRUE	5299	37
c6e57be0-9125-487b-912f-a9e96685647c/EcoRV/0	chr11	P	2	TRUE	5323	60
444ea2fd-4d9f-4090-b1dc-b62562b4e175/EcoRV/0	chr11	P	2	TRUE	4919	26
31486a13-f2d9-4a33-9384-8d7b9e5b8d94/EcoRV/0	chr11	P	2	TRUE	5214	29
d21c9325-1a77-4568-a1d2-4abf029dd6e7/EcoRV/0	chr11	P	2	TRUE	5259	51
402a451a-76fe-43c9-870f-d84864baebbd/EcoRV/0	chr11	P	2	TRUE	5245	20
e408e94d-e9e6-4d15-a78e-7124de2004e9/EcoRV/0	chr11	P	2	TRUE	5078	42
ad2163ee-f6cb-438d-92c5-89e38d89c87e/EcoRV/0	chr11	P	2	TRUE	5148	35
6280d38e-489b-4995-9158-40b1c7eae546/EcoRV/0	chr11	P	2	TRUE	5110	51
9bb8593e-1948-4f18-9b8a-d920f27c99cb/EcoRV/0	chr11	P	2	TRUE	5099	60
d5faa167-d74f-4edb-a052-26ab719f14d7/EcoRV/0	chr11	P	2	TRUE	5109	48
08c58196-1ada-49ff-858b-7ae9bc43b292/EcoRV/0	chr11	P	2	TRUE	5106	40
bbb7bf4c-7123-4839-ac52-06ba554e3ef3/EcoRV/0	chr11	P	2	TRUE	5092	34
ff41c50b-26d6-440a-877a-abd43f2c7753/EcoRV/0	chr11	P	2	TRUE	5000	28
5a8cd0a6-4a10-42fd-8e35-3ee81ac6e088/EcoRV/0	chr11	P	2	TRUE	4948	60
c643c82d-4e42-43db-bfb8-c4027c7b59b9/EcoRV/0	chr11	P	2	TRUE	4981	60
44b4371c-d536-467c-835e-cbd1ffebeef3/EcoRV/0	chr11	P	2	TRUE	4832	29
02122161-215b-4c08-9113-36c7fc30e562/EcoRV/0	chr11	P	1	TRUE	4794	21
47cedf5d-6488-46c4-a8ec-30d07dd6322a/EcoRV/0	chr11	P	2	TRUE	4780	54
6456c7ee-78a6-400e-abe9-347f6d93b348/EcoRV/0	chr11	P	2	TRUE	4690	56
0ce09293-898f-4411-a2b3-80dd7b2852fc/EcoRV/0	chr11	P	2	TRUE	4672	32
063737de-536b-457e-84b4-6f6cebe08a28/EcoRV/0	chr11	P	2	TRUE	4638	40
b56b55ea-bc53-4e8b-ac0d-3009002aa6b6/EcoRV/0	chr11	P	2	TRUE	4555	60
8fbb5a4c-1449-432c-b551-e02e77fa5bf6/EcoRV/0	chr11	P	2	TRUE	4528	32
d752d199-b28c-418f-8db0-c5540e6f2b06/EcoRV/0	chr11	P	2	TRUE	4523	44
4d9d7050-9b17-4196-8601-0098cbbf39e0/EcoRV/0	chr11	P	2	TRUE	4468	60
42a8278c-0aa1-4523-99aa-36332c70f412/EcoRV/0	chr11	P	2	TRUE	4491	59
77cdc8f6-661d-40c6-9882-2f4972009ec1/EcoRV/0	chr11	P	2	TRUE	4291	60
83c71072-c389-4b79-a865-268f211afec4/EcoRV/0	chr11	P	2	TRUE	4230	60
24c9faa6-e3e9-444c-8f5e-1c526dc45a84/EcoRV/0	chr11	P	2	TRUE	4237	55
afee66eb-2bf9-4f98-8394-058491f7294f/EcoRV/0	chr11	P	2	TRUE	4192	60
a48f75ba-ff28-40c9-9d7b-67676e6692f3/EcoRV/0	chr11	P	2	TRUE	4103	60
31dad4b0-986a-4e68-bc14-d51e3bfc9ab3/EcoRV/0	chr11	P	2	TRUE	2902	60
c693bd45-bbf7-4c66-ad1a-2e9a360eb4f6/EcoRV/0	chr11	Q	2	TRUE	5096	60
0b20eb3f-7128-4f4f-abba-71be0008b680/EcoRV/0	chr11	Q	2	TRUE	1267	60
0f370f1c-684e-4b2a-b5e1-66ed3d173f6a/EcoRV/0	chr11	Q	2	TRUE	5315	60
2dc2a193-7cc9-4fc5-b0b3-c39e94b656bd/EcoRV/0	chr11	Q	2	TRUE	4733	60
4a2c6205-02f5-42f3-bbdc-9a4144aca577/EcoRV/0	chr11	Q	2	TRUE	4589	60
4a73f7d4-2da8-4e64-a6f4-3270dfa9fa26/EcoRV/0	chr11	Q	2	TRUE	4905	60
6a7f7170-9f84-46c4-932c-89a7eb22bb29/EcoRV/0	chr11	Q	2	TRUE	7668	60
6cbf80e6-c371-4139-b744-582b5269a577/EcoRV/0	chr11	Q	2	TRUE	4927	60
8d38df59-9f93-43a9-913f-1afec20e9d03/EcoRV/0	chr11	Q	2	TRUE	7474	60
9cd87390-3dce-41e4-85f1-74254a75f35e/EcoRV/0	chr11	Q	2	TRUE	4505	60
75b54c5e-fbb5-454e-b58b-0c4d0bed7659/EcoRV/0	chr11	Q	2	TRUE	5730	60
425b20f3-5de5-4714-85a3-7734185df294/EcoRV/0	chr11	Q	2	TRUE	5411	60
a75ad5d9-99ef-43d9-aefd-610ab215db4f/EcoRV/0	chr11	Q	1	TRUE	12471	60
a3148415-a4ff-4ee4-bd4a-6f2747b8673f/EcoRV/0	chr11	Q	2	TRUE	5526	60
b8bce2d6-30f9-48f4-9d42-c8a79f5c96a8/EcoRV/0	chr11	Q	2	TRUE	4545	60
b09b65c5-36e8-442a-a293-393ead222114/EcoRV/0	chr11	Q	2	TRUE	4432	60
c91f5c2b-778e-4d10-866b-5b1f6e928e9f/EcoRV/0	chr11	Q	2	TRUE	4333	60
d09c7913-3776-4ac5-8142-502dab95667d/EcoRV/0	chr11	Q	2	TRUE	5193	60
da2cfa04-a151-4633-a0f6-5cd44c424180/EcoRV/0	chr11	Q	2	TRUE	5050	60
dbcec183-f53c-4671-870b-3f995f6915e5/EcoRV/0	chr11	Q	2	TRUE	5686	60
f6c114f7-f8d6-4029-a770-df00e1719673/EcoRV/0	chr11	Q	2	TRUE	5065	60
f8b94852-c132-4c07-ae88-686407c10f6e/EcoRV/0	chr11	Q	2	TRUE	5579	60
f4065615-6d90-40d8-8af5-15a740427664/EcoRV/0	chr11	Q	2	TRUE	3657	60
4f1c8ec5-2286-42d3-8f71-9dc430999ef4/EcoRV/0	chr11	Q	2	TRUE	5190	60
5f347c1f-1aa0-4fe3-ba00-754d490ddefa/EcoRV/0	chr11	Q	2	TRUE	4017	60
6a577660-3eb6-4492-8779-843013514cb4/EcoRV/0	chr11	Q	2	TRUE	4179	60
6e937d8b-6b6e-4679-9b0d-56e354f06b07/EcoRV/0	chr11	Q	2	TRUE	5030	60
54b81cbe-a676-4bd1-b3f4-77b7e2bce99c/EcoRV/0	chr11	Q	2	TRUE	5660	60
69da6173-7683-4d68-b878-d6a1a99636b4/EcoRV/0	chr11	Q	2	TRUE	3959	60
0353c8b7-9db6-46cf-b94b-d001e9161dcd/EcoRV/0	chr11	Q	2	TRUE	4535	60
414d91d0-1d90-4875-8104-9f9595b419a2/EcoRV/0	chr11	Q	2	TRUE	5455	60
915a3d79-6bae-4852-ae91-a38e2fbdf325/EcoRV/0	chr11	Q	2	TRUE	5992	60
81502a8d-52d8-4e6b-ac7b-44cc70d17b93/EcoRV/0	chr11	Q	2	TRUE	5407	60
a92a369f-2df6-41a9-8de5-49578a431052/EcoRV/0	chr11	Q	2	TRUE	5447	60
ab7c4ad3-9556-4f38-913e-4a45e1b5c271/EcoRV/0	chr11	Q	2	TRUE	4266	60
ba4de202-64c5-46d9-aa2d-09d1f3e64501/EcoRV/0	chr11	Q	2	TRUE	4478	60
cde6768f-5633-4b70-badf-5037118cd994/EcoRV/0	chr11	Q	2	TRUE	5706	60
d4ab1b00-f75d-4821-a469-02bc3c21e115/EcoRV/0	chr11	Q	2	TRUE	2507	60
e05f0798-1e03-4025-bc7c-86e621dffbe0/EcoRV/0	chr11	Q	2	TRUE	1817	60
e8a04948-b3ae-44bb-b8fc-e3c13549397c/EcoRV/0	chr11	Q	2	TRUE	4864	60
fb345641-8648-41df-b57c-969e1c583c6a/EcoRV/0	chr11	Q	2	TRUE	5205	60
9eabb86c-f296-49b4-a340-817e82c91302/EcoRV/0	chr11	Q	2	TRUE	3947	60
9076ae06-ad65-405a-92d4-69983d3afae1/EcoRV/0	chr11	Q	2	TRUE	5300	60
b4ec3031-7002-4878-ae87-4f81e268a7c3/EcoRV/0	chr11	Q	2	TRUE	5954	60
db6184c4-b69c-448c-91c8-cc88dfc3ce0e/EcoRV/0	chr11	Q	2	TRUE	9444	60
34f667c1-7831-4844-8c8c-fc343a470ee6/EcoRV/0	chr11	Q	2	TRUE	5198	60
a20117aa-b476-4499-9071-4b33ce75f65d/EcoRV/0	chr11	Q	2	TRUE	4817	60
bca2131a-b0c4-4f52-9739-b6b4f6a78a2a/EcoRV/0	chr11	Q	2	TRUE	5606	60
c9006285-26ef-4997-b654-b8e9a1991c6e/EcoRV/0	chr11	Q	2	TRUE	5301	60
2b96b077-a456-4551-974e-93ead9eaa923/EcoRV/0	chr11	Q	2	TRUE	3883	60
3aa71014-1a80-40e3-b2db-268590431795/EcoRV/0	chr11	Q	2	TRUE	5203	60
3bcb64fb-a1b6-4e98-b031-0ea70c73513e/EcoRV/0	chr11	Q	2	TRUE	2066	60
3d16789f-f75f-4596-bd06-ccee041cd211/EcoRV/0	chr11	Q	2	TRUE	4255	60
9d8f0b19-61cc-4d21-9349-e7afc53eb6ea/EcoRV/0	chr11	Q	2	TRUE	3600	60
70c7070c-7594-4884-afb8-f74bb91aa437/EcoRV/0	chr11	Q	2	TRUE	3819	60
71e76399-ff20-4bfc-93f5-452ec2109014/EcoRV/0	chr11	Q	2	TRUE	4847	60
75d12119-3627-47dd-8686-841055f1cefb/EcoRV/0	chr11	Q	2	TRUE	4481	60
253f9bfd-f9d3-4ab1-8372-ec8b5adf3f36/EcoRV/0	chr11	Q	2	TRUE	4948	60
740cc520-c2c6-4ec1-bc8a-279c856601fd/EcoRV/0	chr11	Q	2	TRUE	5387	60
7528abad-80a5-492d-895f-3c89ba996514/EcoRV/0	chr11	Q	2	TRUE	2230	60
10404db0-1745-4b29-9bd1-2ef32b70bb87/EcoRV/0	chr11	Q	2	TRUE	4414	60
0100224e-e260-4c1d-a8a8-0daca40a72c2/EcoRV/0	chr11	Q	2	TRUE	5017	60
820983f9-c4e2-411b-a2a1-78681a5589a5/EcoRV/0	chr11	Q	2	TRUE	9255	60
a02f9c8c-cd35-4120-83e5-9daaabb0cf44/EcoRV/0	chr11	Q	2	TRUE	4627	60
ae187add-4d2f-4ed3-90f4-7d0507a5a13a/EcoRV/0	chr11	Q	2	TRUE	5553	60
b8b704bd-0c9f-4040-a159-e55a0be3dae2/EcoRV/0	chr11	Q	2	TRUE	5066	60
e4b1d7ae-0381-4f70-bb9e-7e99bd971b52/EcoRV/0	chr11	Q	2	TRUE	5073	60
f2da83c0-b912-44db-921e-723713f49449/EcoRV/0	chr11	Q	2	TRUE	4451	60
fb205763-9faa-4675-84cb-9e3f8941de97/EcoRV/0	chr11	Q	2	TRUE	4834	60
094e3cfb-25ab-4930-9b60-72dc5502cbc0/EcoRV/0	chr11	Q	2	TRUE	3697	60
5121f62b-8ba9-403c-a9a6-2fa5385563e2/EcoRV/0	chr11	Q	2	TRUE	5674	60
442255bf-4fb6-4039-be25-a9779342c3e5/EcoRV/0	chr11	Q	2	TRUE	4805	60
b7fced38-8563-4637-9a00-f574da2349c9/EcoRV/0	chr11	Q	2	TRUE	4664	60
d4be939c-4ff0-4c45-a85d-62d4d0afdf11/EcoRV/0	chr11	Q	2	TRUE	3726	60
e6d0fd59-929c-45bf-83cd-657179fc2e17/EcoRV/0	chr11	Q	2	TRUE	4744	60
1918d70f-57a0-4045-81a1-41dc65444d75/EcoRV/0	chr11	Q	2	TRUE	4419	60
fa819436-7cf8-48ee-a1a1-c87c64877f85/EcoRV/0	chr11	Q	2	TRUE	3863	60
f7a272d4-41dd-45cb-b872-2d3bd2bc1d8b/EcoRV/0	chr11	Q	2	TRUE	4822	60
00bb906d-a91c-41cd-989c-1e6df9592e76/EcoRV/0	chr11	Q	2	TRUE	3344	60
6330c3d7-e143-48c3-8143-4e7fee00a0b7/EcoRV/0	chr11	Q	2	TRUE	5030	60
9d81cccd-0d24-4f6e-a354-b03920d41190/EcoRV/0	chr11	Q	2	TRUE	4462	60
60400612-3886-4b29-8dba-f2dbfc621b2c/EcoRV/0	chr11	Q	2	TRUE	4110	60
95b3ca57-e610-4a60-b6a6-ec6888c5847e/EcoRV/0	chr11	Q	2	TRUE	4025	60
52b98ff4-90ee-40ac-a21b-d0543195fa04/EcoRV/0	chr11	Q	2	TRUE	5658	60
710f0363-82c6-4a2a-9b71-93a2115fadf7/EcoRV/0	chr11	Q	2	TRUE	5386	60
495acbc7-4229-43f9-9e7a-2296919dba1c/EcoRV/0	chr11	Q	2	TRUE	5407	60
860c6270-e3db-4d10-8df6-e5cc5d144122/EcoRV/0	chr11	Q	2	TRUE	4782	60
3f2e4a48-e51f-4ef0-9ce8-4c3371fb169c/EcoRV/0	chr11	Q	2	TRUE	5588	60
bd9406d1-9c50-49a1-ace7-032ae7ce447a/EcoRV/0	chr11	Q	2	TRUE	5086	60
92fad230-ec6f-400f-863d-dac6a1973155/EcoRV/0	chr11	Q	2	TRUE	5018	60
1dc72b75-6757-48c2-b485-bfd483fabfa6/EcoRV/0	chr11	Q	2	TRUE	4850	60
26fed6d7-ed88-4991-9a9f-33d5eb4190b6/EcoRV/0	chr11	Q	2	TRUE	7705	60
7719b1bc-020c-44b8-8875-ed1e54f0bde9/EcoRV/0	chr11	Q	2	TRUE	4838	60
062f3e6c-e770-44e2-9069-7b68c7b30394/EcoRV/0	chr11	Q	2	TRUE	5459	50
0c4d885e-3906-4c94-92cf-65b8f4f2fed3/EcoRV/0	chr18	P	1	TRUE	7912	60
0c7899c5-7d9b-4ff1-8df6-7e075a48de5d/EcoRV/0	chr18	P	1	TRUE	12076	26
0f69956f-8902-452d-a55a-dcf96e15ccaf/EcoRV/0	chr18	P	1	TRUE	6405	60
2dd9a98a-398f-4875-b350-6e408d646c27/EcoRV/0	chr18	P	1	TRUE	5792	60
4d37e4cd-ef44-4b67-9366-87ec2c281c11/EcoRV/0	chr18	P	1	TRUE	5830	60
5dc7f31f-67d9-4aaa-8b5b-3614846dfcf8/EcoRV/0	chr18	P	1	TRUE	6825	60
6f62df0a-84c1-4f79-8bdc-7362eabc185e/EcoRV/0	chr18	P	1	TRUE	6250	60
7ef7c017-0e58-47cc-9b36-df2efbd56d9a/EcoRV/0	chr18	P	1	TRUE	6327	60
9ed16d7c-f95f-4d7b-aec0-57af576cc8b9/EcoRV/0	chr18	P	1	TRUE	10028	60
16e793e6-da6d-4dc3-be63-130cc237d9cb/EcoRV/0	chr18	P	1	TRUE	5785	60
19c02c48-151e-45a1-85ae-6c95dc84d5a3/EcoRV/0	chr18	P	1	TRUE	5817	60
28cd74c9-9a55-4fe3-9112-67b22b934bb5/EcoRV/0	chr18	P	1	TRUE	5766	60
84a668dd-e7e8-4c76-8db0-aefa22745f25/EcoRV/0	chr18	P	1	TRUE	5835	60
68479743-d295-4c44-99f1-bc2544deba6c/EcoRV/0	chr18	P	1	TRUE	6653	60
93387851-9bc7-4a7f-8abc-166d5766380c/EcoRV/0	chr18	P	1	TRUE	6772	60
a8602303-d3a1-495c-8e17-fc76eb2b869b/EcoRV/0	chr18	P	1	TRUE	5962	60
ad8d4cd0-b062-48a9-86da-129e6f8dec0e/EcoRV/0	chr18	P	1	TRUE	6788	60
b1efd94f-cf29-4a78-986a-8c84622cf774/EcoRV/0	chr18	P	1	TRUE	6334	49
b2c9d2c1-0170-4435-b5a4-1ca198abe6b4/EcoRV/0	chr18	P	1	TRUE	5846	60
bfc178f0-a527-42e0-9c83-a8d88acfb347/EcoRV/0	chr18	P	1	TRUE	5725	60
c69eb1d6-2a2b-4de1-a1bd-10b37b653209/EcoRV/0	chr18	P	1	TRUE	5899	60
d7625c19-e2ca-493b-a38f-80dfa427c999/EcoRV/0	chr18	P	1	TRUE	10382	51
e1b17ab2-669d-4550-9d1c-40f6802b32d3/EcoRV/0	chr18	P	1	TRUE	10859	35
f30cdac6-e529-4121-b1d4-897c36ed9ff5/EcoRV/0	chr18	P	1	TRUE	10487	60
fcfa227b-c2b3-4217-81e3-aef8eadce923/EcoRV/0	chr18	P	1	TRUE	5744	60
273c1d3a-061f-4d4d-a724-13476bdb333b/EcoRV/0	chr18	P	1	TRUE	6277	60
945d71a8-d5c1-46e9-8b87-e30eb10b54bf/EcoRV/0	chr18	P	1	TRUE	5696	60
858c59d3-1bf2-46d4-a3ef-d869b3e2926b/EcoRV/0	chr18	P	1	TRUE	5729	60
db5b367d-e705-48e7-a51b-935e0ff699b9/EcoRV/0	chr18	P	1	TRUE	5659	60
f35b45e3-a9aa-4f89-94a2-39b8d892fa79/EcoRV/0	chr18	P	1	TRUE	5689	60
4b113c4e-3551-4a16-909a-f9eb108265a1/EcoRV/0	chr18	P	1	TRUE	5655	60
969bbe4f-1b88-4453-aa80-e19c9c214379/EcoRV/0	chr18	P	1	TRUE	5631	60
44634277-9999-4f19-b28c-a46be6c41fdf/EcoRV/0	chr18	P	1	TRUE	5613	60
6d49fe68-6e81-427e-b5f1-3e70f0f572aa/EcoRV/0	chr18	P	1	TRUE	5575	60
1cda40c3-2323-41ac-8156-8b43f090aea8/EcoRV/0	chr18	P	1	TRUE	5522	60
7cfa4ac0-b5f8-467d-8a71-15404e1ef2e4/EcoRV/0	chr18	P	1	TRUE	5550	60
c4a1215e-0523-433c-aebb-42a2cc66f3ef/EcoRV/0	chr18	P	1	TRUE	5544	60
a9e1bd70-d986-4db5-9d40-96600857178b/EcoRV/0	chr18	P	1	TRUE	5503	60
016ecfa6-deb8-4482-96ef-4c0b7743a1d8/EcoRV/0	chr18	P	1	TRUE	5509	60
30f19bb3-48fa-45f0-a753-2d83463123f1/EcoRV/0	chr18	P	1	TRUE	5428	60
adcc81a0-5ee8-4127-a271-d1c3ef686aa8/EcoRV/0	chr18	P	1	TRUE	5463	60
8b472608-efec-473b-890d-6ef159672e3a/EcoRV/0	chr18	P	1	TRUE	5447	27
b4d22315-8f8e-4163-b00f-241356322d89/EcoRV/0	chr18	P	1	TRUE	5402	60
363825bb-04f4-4cbf-aa3e-4fde7a2f665c/EcoRV/0	chr18	P	1	TRUE	5406	60
1a543441-0d45-440e-b5e8-d21024e750e8/EcoRV/0	chr18	P	1	TRUE	5348	60
8475dac8-17ab-41d7-8bb5-895b719590e8/EcoRV/0	chr18	P	1	TRUE	5320	60
f386d7c2-8bc3-4c28-968f-0b3d06f79cd3/EcoRV/0	chr18	P	1	TRUE	5299	60
20682dc7-8b56-4a20-9825-a31deed65971/EcoRV/0	chr18	P	1	TRUE	5294	60
8131ac53-82bc-477f-bc9a-cef75911e1bd/EcoRV/0	chr18	P	1	TRUE	5277	60
83a49f51-288a-4992-b920-dbf5ffbab106/EcoRV/0	chr18	P	1	TRUE	5258	60
f4b706b6-1333-40ef-aa4c-79618a1800bb/EcoRV/0	chr18	P	1	TRUE	5255	60
fcb8ad79-bb59-4382-8e0e-d38ed53871cb/EcoRV/0	chr18	P	1	TRUE	5239	60
b8589122-9c02-4ab8-a8ae-faf05047d8d2/EcoRV/0	chr18	P	1	TRUE	5162	60
5d80bc76-5321-4370-9166-2f47377645ed/EcoRV/0	chr18	P	1	TRUE	5051	60
b509b07b-5fd2-4f71-a2fe-04d8128328b3/EcoRV/0	chr18	P	1	TRUE	5097	60
fc0291ce-0a2b-4224-a05b-3b0178c54868/EcoRV/0	chr18	P	1	TRUE	5083	60
88398f8d-a8f9-4480-a456-b19a3b6d6a48/EcoRV/0	chr18	P	1	TRUE	5081	60
45d80c53-fbfd-46ee-a11b-7e0568cd66f3/EcoRV/0	chr18	P	1	TRUE	5018	60
0972185e-d8b7-468b-a333-16dd11cde0c2/EcoRV/0	chr18	P	1	TRUE	5009	60
c1b5b946-07f2-44d3-9131-ddce23659101/EcoRV/0	chr18	P	1	TRUE	4956	60
f7a06fd3-f567-4bfd-a571-f1c5a6dcb375/EcoRV/0	chr18	P	1	TRUE	4916	60
eac8842c-e0a6-401e-b4a4-c9183772a31e/EcoRV/0	chr18	P	1	TRUE	4922	60
9ad3255f-e397-44e2-840b-08624b6762ca/EcoRV/0	chr18	P	1	TRUE	4765	60
74cd1eb9-20e8-4a55-b5f0-4b735c6bf30e/EcoRV/0	chr18	P	1	TRUE	4783	60
4a807038-c91e-4a95-9f97-ef02dcdb4a62/EcoRV/0	chr18	P	1	TRUE	4723	43
18c797ea-9e50-40f9-91b9-aa041b095035/EcoRV/0	chr18	P	1	TRUE	4777	60
021eb3fe-5c7c-4299-86dc-2494c5d065fa/EcoRV/0	chr18	P	1	TRUE	4715	60
ad741491-98f7-4c2b-acac-96d9aeafc3c5/EcoRV/0	chr18	P	1	TRUE	4723	60
cb7846a0-98a1-4a60-9ab7-9826e8ed1f02/EcoRV/0	chr18	P	1	TRUE	4706	60
02bf4507-3a17-4ddc-8ada-67c19bae36d2/EcoRV/0	chr18	P	1	TRUE	4693	60
ce290632-44de-4316-a114-c0733858e8bd/EcoRV/0	chr18	P	1	TRUE	4677	60
7b9139fb-cfe0-4c3c-b6e8-971c9cebc062/EcoRV/0	chr18	P	1	TRUE	4571	60
5ab4515b-794b-4bd1-9fda-a2b68d65721f/EcoRV/0	chr18	P	1	TRUE	4531	60
cdd4a78b-4bd6-4411-bbb0-2b55c2090da3/EcoRV/0	chr18	P	1	TRUE	4408	20
26b300e6-2923-4de4-b492-88edd08f4009/EcoRV/0	chr18	P	1	TRUE	4344	60
541f800d-904b-4069-ae63-5a690fc37509/EcoRV/0	chr18	P	1	TRUE	4226	60
3b2538f3-72ee-4aeb-bf47-fef4b0d23de1/EcoRV/0	chr18	P	1	TRUE	4162	60
ca01b2e7-13bf-4e89-a493-ce0bde54bc8a/EcoRV/0	chr18	P	1	TRUE	3940	60
dc7bed52-308d-4410-9306-d66b58b04344/EcoRV/0	chr18	P	1	TRUE	3415	60
cf82e774-8271-499a-8b01-fa63d39bdb10/EcoRV/0	chr18	P	1	TRUE	3266	60
46025ec0-a07d-49ab-baa7-490f4c13e04c/EcoRV/0	chr18	P	1	TRUE	2182	60
5cd2b8e8-4f1e-49aa-b297-c23b0e6282fa/EcoRV/0	chr18	P	1	TRUE	2146	60
6eb04a11-a1b9-449f-b328-80408208af0e/EcoRV/0	chr18	P	1	TRUE	2092	60
b38ec04f-6d6f-466e-89a8-a8d674127d2f/EcoRV/0	chr18	P	1	TRUE	910	60
d5f2762a-b78f-4758-b1c0-c8574cc918dc/EcoRV/0	chr18	P	1	TRUE	3503	48
d5144a50-b162-48f8-9afc-aa279dcc6ac4/EcoRV/0	chr18	P	1	TRUE	513	60
1f2a2f2e-611c-44b6-9033-faaed664c55f/EcoRV/0	chr18	Q	1	TRUE	9041	60
6ca6815c-83e1-4f99-9847-855435a67c01/EcoRV/0	chr18	Q	1	TRUE	4261	60
8f73f9f4-870f-47f3-aaa7-378b81bea84d/EcoRV/0	chr18	Q	1	TRUE	8856	60
94720e7b-1ee4-431e-8376-8238697da752/EcoRV/0	chr18	Q	1	TRUE	4394	60
dd38b322-2ae3-4b4c-b4bf-039681101db9/EcoRV/0	chr18	Q	1	TRUE	13962	60
fe26e0b3-9768-4b1b-a555-ad0f0c8c6a3c/EcoRV/0	chr18	Q	1	TRUE	9293	60
2bb0ef2d-6834-4d27-9549-0358a7cdc331/EcoRV/0	chr18	Q	1	TRUE	9114	60
9d8d5d42-6800-43bd-8079-e09afbe127d1/EcoRV/0	chr18	Q	1	TRUE	8112	60
29a03a16-df5d-4b87-a588-687f295c959f/EcoRV/0	chr18	Q	1	TRUE	5240	60
6ecc2f7a-64ce-4d12-ab5a-6133f65a94c5/EcoRV/0	chr18	Q	1	TRUE	9207	60
11b56136-ed6d-432f-a8b7-fa4d78334673/EcoRV/0	chr18	Q	1	TRUE	9636	60
378f94db-23e9-4a81-8573-ff6ae582b5c5/EcoRV/0	chr18	Q	1	TRUE	7848	60
c09336c5-de25-4cae-9a8a-20a381b2c500/EcoRV/0	chr18	Q	1	TRUE	8297	60
1a4dd22c-6984-42b4-9196-787f6853d818/EcoRV/0	chr18	Q	1	TRUE	4799	60
1e266ee2-3db1-4840-ba0f-67a6cbe8fc5b/EcoRV/0	chr18	Q	1	TRUE	9554	60
3cc6db37-3a86-4a3e-a6c0-d897d0a6543a/EcoRV/0	chr18	Q	1	TRUE	10336	60
4a3288f2-eacc-44a9-82a0-1ad6a49f5087/EcoRV/0	chr18	Q	1	TRUE	8739	60
9bcac0df-28f8-4e86-8e42-6599f816f82b/EcoRV/0	chr18	Q	1	TRUE	9533	60
9fa2dd91-e286-46ea-a6be-676707068151/EcoRV/0	chr18	Q	1	TRUE	8991	60
22da8c02-1097-4be6-81a2-ffe9c237834c/EcoRV/0	chr18	Q	1	TRUE	9591	60
23d1bac4-bf69-41cf-b224-ca6b6f12b4a2/EcoRV/0	chr18	Q	1	TRUE	9125	60
24adaecb-bfdb-4107-bfb6-374d2454d242/EcoRV/0	chr18	Q	1	TRUE	9143	60
030be2cb-49ed-4f4d-ac62-0cc5e5f93ded/EcoRV/0	chr18	Q	1	TRUE	9632	60
38d5da42-0c08-4526-90e0-e860e9bdf904/EcoRV/0	chr18	Q	1	TRUE	8990	60
66dd96a4-5ad6-4629-b5c1-f62ffd7e49af/EcoRV/0	chr18	Q	1	TRUE	9275	60
070a81f8-78a1-4403-a2d5-adf34db9f1ca/EcoRV/0	chr18	Q	1	TRUE	8911	60
75e38bbf-40b9-4b7c-8703-027fe8d5b7ba/EcoRV/0	chr18	Q	1	TRUE	9329	60
427d1dab-70ee-4a4c-82c2-a432cdc11a10/EcoRV/0	chr18	Q	1	TRUE	8924	60
2978b3fe-b993-4f7f-a03d-7d6a303627a9/EcoRV/0	chr18	Q	1	TRUE	9890	60
3619a8a3-c0ec-4261-9b20-ee4275c5cf68/EcoRV/0	chr18	Q	1	TRUE	8507	60
7378517d-cee3-47b1-9997-d7b52c823f22/EcoRV/0	chr18	Q	1	TRUE	4911	60
8468407b-72a1-4f7c-9923-b9c051da119f/EcoRV/0	chr18	Q	1	TRUE	9356	60
63380757-516f-4f91-8906-6d4c9683453b/EcoRV/0	chr18	Q	1	TRUE	4418	60
bbe8bdc6-8297-4543-bc63-e80e926470e1/EcoRV/0	chr18	Q	1	TRUE	9025	60
cb3ac8ac-fc84-4e85-8534-5c176f9901ce/EcoRV/0	chr18	Q	1	TRUE	9221	60
df373ce2-f679-49ef-a742-19a868bcb8c5/EcoRV/0	chr18	Q	1	TRUE	9481	60
fbc9592d-c8de-44a0-96d6-d9fc79cedaa0/EcoRV/0	chr18	Q	1	TRUE	9495	60
fbd97c23-941d-429b-b2ef-135d7215d4bb/EcoRV/0	chr18	Q	1	TRUE	9039	60
fdb96c3f-f134-4458-be12-23ce4080d14b/EcoRV/0	chr18	Q	1	TRUE	9211	60
fff6015c-7146-4d17-83f5-146850bfcebd/EcoRV/0	chr18	Q	1	TRUE	8900	60
2db84167-0f1e-497f-8907-82e4164b49e0/EcoRV/0	chr18	Q	1	TRUE	8875	60
2f837318-891d-4214-98a2-2cb813cf2d90/EcoRV/0	chr18	Q	1	TRUE	9396	60
3cf455d7-0e13-492f-81cb-8fd2345e4c30/EcoRV/0	chr18	Q	1	TRUE	9181	60
6e5ed211-24c4-4a63-91c3-f2c659850f95/EcoRV/0	chr18	Q	1	TRUE	9925	60
6f2b68e7-c633-4e42-aa2d-1fb721db1515/EcoRV/0	chr18	Q	1	TRUE	3807	60
8f9b8cdd-8786-4cdd-a941-e1da68f61fb1/EcoRV/0	chr18	Q	1	TRUE	9062	60
37fe5c00-f826-4fec-a7ae-cf76a84ddb30/EcoRV/0	chr18	Q	1	TRUE	17890	60
62d39875-a904-47b3-83f9-ccdd12543236/EcoRV/0	chr18	Q	1	TRUE	9959	60
76b4c0af-f18c-46d3-8c10-a1d7b94dc0b5/EcoRV/0	chr18	Q	1	TRUE	9107	60
81e828d9-2789-439a-91bc-78ed1326575f/EcoRV/0	chr18	Q	1	TRUE	4760	60
1995f108-0479-44a0-8879-e4f94ed68c51/EcoRV/0	chr18	Q	1	TRUE	9023	60
52778511-6c3b-46f3-b0b1-8741b0afd601/EcoRV/0	chr18	Q	1	TRUE	8740	60
a9db7b2b-1e48-4555-932c-7a02bf79e4dd/EcoRV/0	chr18	Q	1	TRUE	8569	60
ab10b093-6354-4069-b25b-11ed5b67257e/EcoRV/0	chr18	Q	1	TRUE	9509	60
c6d98ffd-f45d-43bd-b6a6-bbd79242a54b/EcoRV/0	chr18	Q	2	TRUE	7251	60
c68cf1eb-822c-45d6-93a7-7fd7811ca97b/EcoRV/0	chr18	Q	1	TRUE	4601	60
c3986aa7-ae70-43be-acb9-13d8b01ce87c/EcoRV/0	chr18	Q	1	TRUE	9161	60
cc432f2a-e018-4182-b1f8-8090104839c7/EcoRV/0	chr18	Q	1	TRUE	9796	60
d3ddd7ad-286b-4533-bd30-6a1e3ccb2a7a/EcoRV/0	chr18	Q	1	TRUE	3948	60
dfd73eb3-8239-459b-b25f-4f0576057029/EcoRV/0	chr18	Q	1	TRUE	9495	60
e15c6352-8567-467c-9d76-cc426947e10e/EcoRV/0	chr18	Q	1	TRUE	3709	60
e16761dc-6078-4520-b05d-776f70bb8bf1/EcoRV/0	chr18	Q	1	TRUE	9824	60
eac1c6a7-2060-453b-ba9e-82c8448ba2ce/EcoRV/0	chr18	Q	1	TRUE	4443	60
f6ac9423-6867-45c0-a5e9-2281f3156a49/EcoRV/0	chr18	Q	1	TRUE	5068	60
f416e921-e59e-4953-9d54-b0f9683cebb4/EcoRV/0	chr18	Q	1	TRUE	9515	60
fcc2ceb2-1e28-468a-b31b-e107df5269bc/EcoRV/0	chr18	Q	1	TRUE	8578	60
fd952fd6-8fda-40ce-ba6b-45a659e7460a/EcoRV/0	chr18	Q	1	TRUE	10062	60
fcd78fcf-f6c2-488f-9d36-575cb2b876a3/EcoRV/0	chr18	Q	1	TRUE	4966	60
cf953e17-3162-4680-9334-561e37ccbf80/EcoRV/0	chr18	Q	1	TRUE	4107	60
5c9051ca-9eb1-4a31-afc4-348f8ce4add9/EcoRV/0	chr18	Q	1	TRUE	9265	60
8b946205-d19b-4c4c-b216-b2cf7211953e/EcoRV/0	chr18	Q	1	TRUE	12105	60
7068dd48-3b31-4fbb-a2c4-068b48316f5d/EcoRV/0	chr18	Q	1	TRUE	9658	60
c6b4fd29-beff-401a-a48f-5c04651d1d58/EcoRV/0	chr18	Q	1	TRUE	9321	60
d743d2de-2d16-4b4c-b6e3-a56e338de383/EcoRV/0	chr18	Q	1	TRUE	8420	60
4f442916-9d70-45fa-98d8-9211ec99c36e/EcoRV/0	chr18	Q	1	TRUE	8205	60
e996fae0-607b-47b3-853a-e747ddc4bf53/EcoRV/0	chr18	Q	1	TRUE	3668	60
987e5d97-1020-4b0c-8e47-29261951236d/EcoRV/0	chr18	Q	1	TRUE	4983	60
af1d6e00-d5ec-4b8b-b616-0f0ac8f898a4/EcoRV/0	chr18	Q	1	TRUE	8336	60
5292c8f9-4592-485c-bf94-f846f87e91d1/EcoRV/0	chr18	Q	2	TRUE	4926	60
e1759a0d-7afa-43c8-a13c-3a1a5bcd7cb0/EcoRV/0	chr18	Q	1	TRUE	9389	60
24f7583a-71d7-4d54-837e-da6e6f0a9d1c/EcoRV/0	chr18	Q	1	TRUE	369	60
5087d2f0-27df-42e1-8829-d57f3d10ed1a/EcoRV/0	chr18	Q	1	TRUE	9424	60
c89c1aaa-0e8d-4db3-ad99-ef265c6e95d2/EcoRV/0	chr18	Q	1	TRUE	10098	60
edd33f49-00ed-48b4-a5b3-8c93f830f2f4/EcoRV/0	chr18	Q	1	TRUE	3086	60
f801c011-8c87-4093-b608-f9430a0185cd/EcoRV/0	chr18	Q	1	TRUE	8290	60
0810f145-b8f1-4e7e-a677-f9ec4023d3b6/EcoRV/0	chr18	Q	1	TRUE	9441	60
d5149a91-5059-4bac-bd4d-bee51f406ee1/EcoRV/0	chr18	Q	1	TRUE	9394	60
08b737fa-33d7-423f-b288-0100b15bcb6b/EcoRV/0	chr18	Q	1	TRUE	8904	60
fb058d0e-54c1-4bd4-affa-5f9220281354/EcoRV/0	chr18	Q	1	TRUE	6038	60
7e533cc6-5ca6-4571-bc62-492dda99b111/EcoRV/0	chr18	Q	1	TRUE	6020	60
8fa8898d-acf8-4e1c-9fa8-b5d931dbe5f6/EcoRV/0	chr18	Q	1	TRUE	4431	60
30cecdef-7ee4-4381-8247-596ac0a3fdb2/EcoRV/0	chr18	Q	1	TRUE	4844	60
ba6e05b8-7439-4a9f-9f6c-bbbb24831c03/EcoRV/0	chr18	Q	1	TRUE	5252	60
ba7179ca-5e52-4573-99b2-36db9cd37cf5/EcoRV/0	chr18	Q	1	TRUE	4051	30
f7eaedf8-efba-485c-a9f8-e08809ae2298/EcoRV/0	chr18	Q	1	TRUE	4987	21
b2dcd91c-bb6f-4aaa-9652-2e88f1ca256f/EcoRV/0	chr9	Q	2	TRUE	5589	60
0bdd7c77-416b-4044-9343-9f2d63b4645f/EcoRV/0	chr2	P	2	TRUE	7687	60
0def0725-1593-49ec-ac76-a38d1aedf000/EcoRV/0	chr2	P	2	TRUE	10069	60
0fc78d00-2eaa-4a0c-ae87-9c3f4a4aff94/EcoRV/0	chr2	P	2	TRUE	6867	60
01d3e231-3b24-4f74-8160-bd0b46e5f6bf/EcoRV/0	chr2	P	2	TRUE	6128	60
1c919e66-be71-4b7e-9a78-7e216a420346/EcoRV/0	chr2	P	2	TRUE	7418	60
02bb5d19-a206-49ce-8417-1a0ed0f24087/EcoRV/0	chr2	P	1	TRUE	7632	60
2a0cf169-3088-46b9-8068-c7002b50a681/EcoRV/0	chr2	P	2	TRUE	6866	60
2a2ac050-4986-41b9-a751-b339ca1a203a/EcoRV/0	chr2	P	2	TRUE	7322	60
3a11da72-fe75-44ff-a639-ba2dac5f3655/EcoRV/0	chr2	P	2	TRUE	6886	60
4d11f2fa-c85b-442e-a861-dcaf2e53ea59/EcoRV/0	chr2	P	2	TRUE	6987	60
4f2733fa-d4e0-44b1-96d3-3294ad3813c8/EcoRV/0	chr2	P	1	TRUE	6719	60
4fbeae15-f184-46b4-86b6-543c528cdd61/EcoRV/0	chr2	P	2	TRUE	6782	60
5b3df472-6dc8-43fa-a081-5e912e60f558/EcoRV/0	chr2	P	2	TRUE	7125	60
5b384ef4-f988-4bb7-ac27-d58960512750/EcoRV/0	chr2	P	2	TRUE	7455	57
5b700c81-c78a-44a8-b067-f3c189fa057a/EcoRV/0	chr2	P	2	TRUE	7742	60
5db6d7c5-6c0a-4337-9407-2fe25455f6af/EcoRV/0	chr2	P	2	TRUE	6673	60
5fb55874-a3a8-45be-a5c7-d3c9b6d390b6/EcoRV/0	chr2	P	2	TRUE	6787	60
06c84df6-4c69-46c4-9f68-06e255ec66d8/EcoRV/0	chr2	P	2	TRUE	7250	60
6aca9ec8-f746-425a-a566-c1d04f96d03f/EcoRV/0	chr2	P	2	TRUE	7919	60
6df02f20-aec8-4a7b-bd82-8a007d2f8f4a/EcoRV/0	chr2	P	2	TRUE	7116	60
6f1dcbeb-d412-4c18-9778-3492f8e455cc/EcoRV/0	chr2	P	2	TRUE	7291	60
6fd1dc6d-0b05-4e1f-af10-19e701c59db4/EcoRV/0	chr2	P	2	TRUE	7087	60
7a78627e-e79e-4046-9050-6b186faa4f12/EcoRV/0	chr2	P	2	TRUE	6265	60
7e818e16-56f4-46ee-a74a-47b1b967ddb6/EcoRV/0	chr2	P	2	TRUE	6924	60
08da8c90-a6f6-4c83-b79b-b3d2f2af72d5/EcoRV/0	chr2	P	2	TRUE	7596	60
8a2e1df7-a52e-469d-9227-e70a7a8b2a58/EcoRV/0	chr2	P	2	TRUE	8706	60
9fc818d5-986d-4597-86d0-cddadbbb425d/EcoRV/0	chr2	P	2	TRUE	8101	60
13ac9d46-1eda-4575-80ce-f686757376e4/EcoRV/0	chr2	P	1	TRUE	7078	60
19e3dbe8-6703-440b-853a-04619a8a4828/EcoRV/0	chr2	P	2	TRUE	6288	60
26fb9f63-680a-4af1-965a-0ccb9caa6b7a/EcoRV/0	chr2	P	2	TRUE	6962	60
45f1fbc9-fcbb-48a3-8772-e518afd2d108/EcoRV/0	chr2	P	2	TRUE	7720	60
51b34041-768a-470c-b85c-ef9e7c4c23af/EcoRV/0	chr2	P	2	TRUE	8336	60
55a466cb-0fc5-4ea2-b221-f0ac0dd9d0c9/EcoRV/0	chr2	P	2	TRUE	6718	60
64c660fe-4a31-4d66-a9ec-cb750c320dec/EcoRV/0	chr2	P	2	TRUE	7708	60
74e43ed2-9e8a-4230-9477-1594db71d9b3/EcoRV/0	chr2	P	2	TRUE	7085	60
084f85e9-3d0b-4b46-a9c4-3cf2816229ab/EcoRV/0	chr2	P	1	TRUE	7310	60
90ec1eb1-7714-45ab-b5d0-b44e9a74b930/EcoRV/0	chr2	P	2	TRUE	5891	60
92a439b4-8903-46ab-8949-ba2e3f11ca4f/EcoRV/0	chr2	P	1	TRUE	6936	60
92ea5896-eb72-422b-b490-855629ba4b14/EcoRV/0	chr2	P	2	TRUE	7248	60
094e906d-588a-47d3-a06f-39860ac790f6/EcoRV/0	chr2	P	2	TRUE	6822	60
98b9c265-e0f5-49f6-86ee-fcf7312d854b/EcoRV/0	chr2	P	2	TRUE	7493	60
99cf94b0-c8dc-4ab3-857e-7e39fc554128/EcoRV/0	chr2	P	1	TRUE	9578	60
0120a266-f2e0-46e1-91c6-254f9d942614/EcoRV/0	chr2	P	2	TRUE	7395	60
125d6600-9ab0-4f81-8036-568e6956be25/EcoRV/0	chr2	P	1	TRUE	7513	60
147febd4-7992-4d93-82b1-6effecf47d7b/EcoRV/0	chr2	P	2	TRUE	7865	60
197f6754-e71c-4efb-aeda-c0c69f04ea58/EcoRV/0	chr2	P	2	TRUE	6418	60
517cbafe-5590-459e-a84f-7a7761d41ad5/EcoRV/0	chr2	P	2	TRUE	7743	60
572f82b1-2864-4d51-b4cb-d508ee003a8c/EcoRV/0	chr2	P	2	TRUE	7430	60
813ef070-ca1a-4567-bbcd-7299ff476354/EcoRV/0	chr2	P	2	TRUE	7300	60
840e5237-ea86-4b87-83f3-f943bc1898e2/EcoRV/0	chr2	P	2	TRUE	6685	60
03128bdf-d58e-4df6-8ede-020aac17e554/EcoRV/0	chr2	P	2	TRUE	7598	60
5245c490-96db-452e-a201-7d5500768ea9/EcoRV/0	chr2	P	2	TRUE	7161	60
5724a3b5-cd8f-400f-8a18-80a69cf027c7/EcoRV/0	chr2	P	2	TRUE	7369	60
14054f25-f41a-4a82-aa3e-3f3c0764a139/EcoRV/0	chr2	P	1	TRUE	7516	60
20474d42-feda-4527-9ee2-e04537c88974/EcoRV/0	chr2	P	2	TRUE	6935	60
24320c8e-b54c-4c8d-8700-5a4ae3a7983f/EcoRV/0	chr2	P	1	TRUE	7719	60
83854d0b-9d77-4e1d-8dca-04dcc12588cb/EcoRV/0	chr2	P	2	TRUE	7888	60
308159d7-4ca9-4ea5-881e-196383141198/EcoRV/0	chr2	P	2	TRUE	6415	60
344520f0-69a7-4492-ba91-12c7be85bab6/EcoRV/0	chr2	P	2	TRUE	6843	60
368725b7-83fd-4d83-92a1-085835d5c2e2/EcoRV/0	chr2	P	2	TRUE	6663	60
552119ae-3335-475f-98f7-e1dfe79cdf92/EcoRV/0	chr2	P	2	TRUE	7334	60
1566095b-87fb-42ed-9816-043a241dbd45/EcoRV/0	chr2	P	2	TRUE	7851	60
8631872c-553c-4ed3-9cb8-a640252343f3/EcoRV/0	chr2	P	2	TRUE	6817	60
9034226c-7f6e-40d6-a414-3829619b53b4/EcoRV/0	chr2	P	2	TRUE	7102	60
27625988-5f35-43dc-9375-a5b83967623d/EcoRV/0	chr2	P	2	TRUE	7254	60
28578930-f18d-4533-9d05-543aee0b27eb/EcoRV/0	chr2	P	2	TRUE	6905	60
40714617-8bdc-4b41-9e8a-9fc2c3e9d135/EcoRV/0	chr2	P	2	TRUE	7850	60
a2d34951-e7bb-46a9-b523-451832d4f08b/EcoRV/0	chr2	P	2	TRUE	7805	60
a87a67eb-6936-4746-95ae-948b7534aea8/EcoRV/0	chr2	P	1	TRUE	8148	60
a660685e-6e29-4e68-ba85-ae632e2d0018/EcoRV/0	chr2	P	2	TRUE	7832	60
aaafcad8-7359-4772-8b83-607843d0dffb/EcoRV/0	chr2	P	2	TRUE	6485	60
b621f9e3-3d0f-48b5-ba1e-58cbf9d131db/EcoRV/0	chr2	P	2	TRUE	5867	60
c1ddee86-06fa-4e81-8cce-e1925f5a5d81/EcoRV/0	chr2	P	2	TRUE	6730	60
c3fcf5dd-0ae3-434a-9d16-9e493635b84e/EcoRV/0	chr2	P	2	TRUE	7820	60
c5bdb8bd-a586-4b7b-8a41-55a4501396d7/EcoRV/0	chr2	P	2	TRUE	6764	60
c10e4b4c-1b01-4665-9b62-f6ef34db0734/EcoRV/0	chr2	P	2	TRUE	7588	60
c258c3e7-54ac-4b02-8e08-338f16ac7c20/EcoRV/0	chr2	P	1	TRUE	8265	60
c639ba08-b898-4bbd-b509-f9b6c4f41eae/EcoRV/0	chr2	P	1	TRUE	7974	48
cad13fe9-c66c-498c-b9b4-3962e6a49f31/EcoRV/0	chr2	P	2	TRUE	6662	60
ce9d0633-f7c6-4ba0-8095-ce3762e83a3f/EcoRV/0	chr2	P	1	TRUE	7414	60
ce4363f9-9fe3-4b99-8be6-235c4af8d9fc/EcoRV/0	chr2	P	1	TRUE	7103	60
d7d2e5ff-e197-42d7-840e-e51d69b3cb66/EcoRV/0	chr2	P	2	TRUE	6339	60
d0603ddc-7363-4273-b97e-ec210e12d63a/EcoRV/0	chr2	P	2	TRUE	7354	60
d62417f1-acf1-4996-89a8-7a10f2c1e46b/EcoRV/0	chr2	P	2	TRUE	7239	60
e69cec84-582c-4943-adb7-9bcfc94d1426/EcoRV/0	chr2	P	2	TRUE	6770	60
e84f997a-1d42-4bd5-8c60-ed21f66d3b78/EcoRV/0	chr2	P	1	TRUE	7563	60
e866d358-0635-42b4-a3f3-329a626c54c6/EcoRV/0	chr2	P	2	TRUE	6547	60
f05a1a96-6c16-431d-9668-f78201240a92/EcoRV/0	chr2	P	2	TRUE	8019	60
f9b3c8c6-f045-4af1-a77f-d7e8b8ee073d/EcoRV/0	chr2	P	2	TRUE	7335	60
fdcd15db-2b7f-47b2-bbf0-2591108fc62c/EcoRV/0	chr2	P	1	TRUE	7544	60
2fddee11-034a-4d5b-aebd-949c900551b7/EcoRV/0	chr2	P	2	TRUE	6024	60
4a930ac5-ca91-4bc6-9f62-a68f619355fb/EcoRV/0	chr2	P	1	TRUE	8400	60
0127b6fb-109d-4e6c-b08e-6c25e92d0415/EcoRV/0	chr2	P	1	TRUE	5959	60
dca45504-d7ab-45c7-9e6c-877bb3c21132/EcoRV/0	chr2	P	1	TRUE	5935	60
976be21b-4d32-4e34-b407-225997520d63/EcoRV/0	chr2	P	1	TRUE	5879	60
29c7dd7e-9de8-4055-9858-502c6fc61848/EcoRV/0	chr2	P	2	TRUE	5447	60
2c9e1596-b5b1-4fdd-aacb-027e5c1e99da/EcoRV/0	chr2	P	2	TRUE	5700	60
2b3b35be-3f33-4cb3-adc8-f1cc4f5949f7/EcoRV/0	chr2	P	2	TRUE	5101	60
771c7e9a-9acf-4a42-9af6-a9bbee90ea9a/EcoRV/0	chr2	P	2	TRUE	1482	60
8b02a3cf-31f9-4398-ac67-df6206ffeed1/EcoRV/0	chr2	P	2	TRUE	918	60
e9e96361-57d5-4df6-95c7-2e09be1708f0/EcoRV/0	chr2	Q	2	TRUE	4728	60
006ec6f7-e90d-41a7-ac60-f92020e4c24f/EcoRV/0	chr2	Q	2	TRUE	3730	60
6c29e98c-09dd-45f1-9281-8219c6717b11/EcoRV/0	chr2	Q	2	TRUE	4564	60
9a8b5923-24c4-46a0-b518-b50965d0f926/EcoRV/0	chr2	Q	2	TRUE	5135	60
9d6073d5-cc4d-410a-9f3d-6f5e3e8fb41a/EcoRV/0	chr2	Q	2	TRUE	4807	55
e3a7530a-ed96-4e77-aff5-9e65faa1bf4c/EcoRV/0	chr2	Q	2	TRUE	4656	60
08b67f20-6dea-4ff3-b27b-ce0fba3c9680/EcoRV/0	chr2	Q	2	TRUE	4618	45
c8af3e4f-90ec-45d4-b009-365dacafe607/EcoRV/0	chr2	Q	2	TRUE	4161	60
d039b911-c668-48b5-8d5e-787d309c90eb/EcoRV/0	chr2	Q	2	TRUE	3800	38
0b830c27-d40e-4b3a-ba02-8214b4fe92c6/EcoRV/0	chr2	Q	2	TRUE	4665	32
0ff70c9b-838c-4aaa-9b4c-b6326dd6d923/EcoRV/0	chr2	Q	2	TRUE	4679	28
2cea8d95-caac-484a-a24b-9cd40a9dda1e/EcoRV/0	chr2	Q	2	TRUE	4021	40
04d3d386-0186-4e2a-87bd-f5ae93f8c9f2/EcoRV/0	chr2	Q	2	TRUE	4600	26
4b78f1ab-16bd-4d3b-9a85-8b48da20b494/EcoRV/0	chr2	Q	2	TRUE	4362	34
37cf8a12-22a0-4621-bfcf-d78a5a397e96/EcoRV/0	chr2	Q	2	TRUE	4864	35
178d608b-26d4-4b85-a02f-6e4398c5273a/EcoRV/0	chr2	Q	2	TRUE	3871	26
488a4442-14a8-4929-82ea-1005d18b8735/EcoRV/0	chr2	Q	2	TRUE	4760	29
20901eef-bb83-4e68-8126-ea36d9a3f03a/EcoRV/0	chr2	Q	2	TRUE	5223	60
58642a72-4c3e-4919-9c87-135d746d30fe/EcoRV/0	chr2	Q	2	TRUE	4905	60
b2bda69f-ccd1-4d1b-a75f-9d1ad4ff23c1/EcoRV/0	chr2	Q	2	TRUE	4327	30
bbc91fd6-6b88-448f-bd85-37bde3587dd9/EcoRV/0	chr2	Q	2	TRUE	4181	38
f4353a81-8118-43a4-ac84-806b874cc276/EcoRV/0	chr2	Q	2	TRUE	5019	53
f57429e4-04e2-4cae-a118-3325a5239496/EcoRV/0	chr2	Q	2	TRUE	4140	41
1dbe91d6-b7f7-4688-b13a-a9cbf9dcb4e5/EcoRV/0	chr2	Q	2	TRUE	4626	44
5a2fef44-0872-477c-8d2c-f088bcdf0a45/EcoRV/0	chr2	Q	2	TRUE	4643	55
6e73aa40-fb69-4197-8ee9-ccbd4eb7513a/EcoRV/0	chr2	Q	2	TRUE	3983	33
7e5edf5b-ffdc-4b0b-81a3-a18e48af554b/EcoRV/0	chr2	Q	2	TRUE	4867	53
8d348068-2001-4feb-b884-fa6b0800d260/EcoRV/0	chr2	Q	2	TRUE	4372	34
9a9d93a6-1efe-4a4f-a65f-adac620cd9cd/EcoRV/0	chr2	Q	2	TRUE	4457	25
9f8695e5-f530-41d1-8291-edfa440d669d/EcoRV/0	chr2	Q	2	TRUE	4433	50
17db72de-fc15-4edd-a9a9-a1d01ce673c8/EcoRV/0	chr2	Q	2	TRUE	4547	38
48e0e358-70e1-4b89-9617-d281be3ed579/EcoRV/0	chr2	Q	2	TRUE	5295	60
54b8b34f-c8e0-4cf2-8f2f-aca8ef84a0f4/EcoRV/0	chr2	Q	2	TRUE	4188	38
64a75a1a-ec70-4e77-a014-c2963a091dce/EcoRV/0	chr2	Q	2	TRUE	4423	39
72a8dc49-2f0a-428c-a2cd-2d2c6339b707/EcoRV/0	chr2	Q	2	TRUE	5082	60
90c46d27-eac6-43a5-9ccb-8a1609755b3d/EcoRV/0	chr2	Q	2	TRUE	5172	43
95ec113a-2ad8-4813-a931-4b72ea829826/EcoRV/0	chr2	Q	2	TRUE	4345	41
611fcfcf-3970-4464-976c-7633cafc9c1d/EcoRV/0	chr2	Q	2	TRUE	4649	60
660eef70-fa98-4f8c-b048-3704e20ef749/EcoRV/0	chr2	Q	2	TRUE	4240	30
17558a31-f2ba-46d1-ac61-12dad54c088b/EcoRV/0	chr2	Q	2	TRUE	4548	38
154384ac-9a9e-4a45-8f99-eb1938e6eb28/EcoRV/0	chr2	Q	2	TRUE	3934	27
a2cf3e35-4ed5-4a0a-8ab4-f84b997b0459/EcoRV/0	chr2	Q	2	TRUE	4838	39
a8a35b4e-a1a0-49c0-9eb7-6323f07dc450/EcoRV/0	chr2	Q	2	TRUE	5120	27
a73e078e-73c9-4888-9b42-40454eefe68a/EcoRV/0	chr2	Q	2	TRUE	4119	31
a78e43dd-b65a-41d9-85b7-c7fd59c406d3/EcoRV/0	chr2	Q	2	TRUE	4849	40
a0171d16-ad60-4b03-89d1-13a27fa1c896/EcoRV/0	chr2	Q	2	TRUE	4878	60
a280e20f-5c47-4656-97d6-450cd4088c08/EcoRV/0	chr2	Q	2	TRUE	4218	28
a715405d-2e26-4f7d-9d8a-61563ee8ded1/EcoRV/0	chr2	Q	2	TRUE	4583	45
b2b6b835-221f-41d5-8571-f76ed264dec3/EcoRV/0	chr2	Q	2	TRUE	4365	27
cc5e7ca9-fe10-4e8b-b8c9-aae53b02acb3/EcoRV/0	chr2	Q	2	TRUE	5147	60
d1489644-e3f2-4da7-8679-c1caf84a866c/EcoRV/0	chr2	Q	2	TRUE	4676	60
dc58878a-8e68-4606-b367-567a4d345aab/EcoRV/0	chr2	Q	2	TRUE	4388	20
f9bf2626-a587-4427-aabe-87c08a1f1a0e/EcoRV/0	chr2	Q	2	TRUE	5039	41
2e157e80-e9d3-4952-8622-0640dc92e50b/EcoRV/0	chr2	Q	2	TRUE	4979	59
15c315cc-8651-4337-a8da-a253eac6cefc/EcoRV/0	chr2	Q	2	TRUE	2735	55
92b64318-9da2-43c6-a1c3-3c1fa72f1da6/EcoRV/0	chr2	Q	2	TRUE	4520	57
7870f609-7aac-4780-9c65-5253ba3be7ed/EcoRV/0	chr2	Q	2	TRUE	4211	60
278062cc-8067-4ba7-b522-57c3f420f840/EcoRV/0	chr2	Q	2	TRUE	4354	31
553461b7-c6fd-49da-99b0-69fe1a9d6176/EcoRV/0	chr2	Q	2	TRUE	5428	43
abddb23e-0924-4869-ae9b-492d25e1fd74/EcoRV/0	chr2	Q	2	TRUE	5216	52
b747a2b6-7c9f-486c-be59-6df3ee936f9a/EcoRV/0	chr2	Q	2	TRUE	4443	37
d703ee15-5dd4-470b-badc-da490ebb2948/EcoRV/0	chr2	Q	2	TRUE	4757	49
e9896ca4-4fa7-44c5-8aaf-b1459e1cc040/EcoRV/0	chr2	Q	2	TRUE	5500	60
f88f394c-0cb5-441e-8789-d1cd1094291d/EcoRV/0	chr2	Q	2	TRUE	4899	39
5fd25486-d38b-433b-b099-40725cec2031/EcoRV/0	chr2	Q	2	TRUE	4446	51
123cad5d-c3a9-4386-85a4-d5a4aea3d321/EcoRV/0	chr2	Q	2	TRUE	4449	36
ba618f1d-a21b-409d-ba99-440e0805b188/EcoRV/0	chr2	Q	2	TRUE	4208	50
5978dd8b-8d53-4cab-a067-17fef1cb26b2/EcoRV/0	chr2	Q	2	TRUE	4585	20
4f1a8f85-6735-4b06-8cbc-e5139ae8992c/EcoRV/0	chr2	Q	2	TRUE	4619	60
734ba8a5-53f3-40dc-9d65-a909eb1273be/EcoRV/0	chr2	Q	2	TRUE	4067	44
41300d63-ad6f-4f45-ad30-d066a30c3154/EcoRV/0	chr2	Q	2	TRUE	4200	56
00b7b0c9-001c-4647-a1dd-21e7e41d12a3/EcoRV/0	chr2	Q	2	TRUE	4643	52
4dfd5b8b-ac04-4a99-922a-0f9f119882d4/EcoRV/0	chr2	Q	2	TRUE	5011	52
23d1411a-80cb-4e02-adaa-74ccf9bcacd3/EcoRV/0	chr2	Q	2	TRUE	4775	31
d44aeac0-8105-4fbd-8c4b-80a422d3e459/EcoRV/0	chr2	Q	2	TRUE	4866	39
15c00bf5-2d3e-4b39-b2b3-464888eee7cc/EcoRV/0	chr2	Q	2	TRUE	4206	57
d1d61c5b-5c37-4afb-8f66-4da0373299e3/EcoRV/0	chr2	Q	2	TRUE	5108	29
a16311ef-c3ab-4ce9-b622-a7d92da42339/EcoRV/0	chr2	Q	2	TRUE	4734	23
01102451-886c-4dc4-b72d-9e0dea4b9a2e/EcoRV/0	chr8	Q	2	TRUE	3651	60
3ca77edc-ace5-46fa-a893-116ed7e4081c/EcoRV/0	chr8	Q	2	TRUE	6083	60
0ce32484-cc6b-4592-ad1b-ad0f4ff53d7c/EcoRV/0	chr8	Q	2	TRUE	6491	60
1fa80ad2-bcb9-4321-8147-f1aee41994a5/EcoRV/0	chr8	Q	2	TRUE	3568	60
2e01e817-a530-445c-8d63-ffb2d1d0f417/EcoRV/0	chr8	Q	2	TRUE	6267	60
5c565f38-1bab-4c90-b4d9-76eb48329412/EcoRV/0	chr8	Q	2	TRUE	5150	60
8a0bc357-954a-44e0-b0d2-5abff670a30e/EcoRV/0	chr8	Q	2	TRUE	6658	60
8d471939-255e-4468-8455-fb225a16eb14/EcoRV/0	chr8	Q	2	TRUE	6147	60
8fa3ce91-eca4-4550-a022-fda4f1353ca6/EcoRV/0	chr8	Q	2	TRUE	4691	60
9ba75de3-3bda-433c-b1a7-9e8e6502b05d/EcoRV/0	chr8	Q	2	TRUE	5448	60
40dd56bc-2843-4fdf-aa3a-88d10f097f2e/EcoRV/0	chr8	Q	2	TRUE	5554	60
53b20157-fb18-43b4-bc64-da9e745b15bd/EcoRV/0	chr8	Q	2	TRUE	5617	60
56af0212-a4ae-4c7d-a63a-94b7d19fbae6/EcoRV/0	chr8	Q	2	TRUE	5492	60
80aecc9c-b203-41db-8b8a-e931df78bc72/EcoRV/0	chr8	Q	2	TRUE	1086	60
282a1081-f385-43e9-8904-6671c420778c/EcoRV/0	chr8	Q	2	TRUE	6180	60
310b5c12-2f53-4a95-abd9-53928cbce91a/EcoRV/0	chr8	Q	2	TRUE	5654	60
0878c3ac-099f-4c6d-8614-b9bf4a5554d2/EcoRV/0	chr8	Q	2	TRUE	1321	60
886eefad-b959-4a89-b44d-25dc67c97ebe/EcoRV/0	chr8	Q	2	TRUE	4004	60
925aef5c-985b-4700-b94e-2fdb79c654a6/EcoRV/0	chr8	Q	2	TRUE	6495	60
5091c4a4-98ca-4e5a-afe2-af2581b50d99/EcoRV/0	chr8	Q	2	TRUE	5222	60
6478b54a-5550-4c09-a7f7-d9ab8e0ba975/EcoRV/0	chr8	Q	2	TRUE	6050	60
7550e9b9-c846-4069-b9fc-c313e0633fd0/EcoRV/0	chr8	Q	2	TRUE	5995	60
27261f8a-afef-443f-8fac-350b1bb095e8/EcoRV/0	chr8	Q	2	TRUE	5698	60
061262b1-7115-4e41-a7df-faf61a0f56d1/EcoRV/0	chr8	Q	2	TRUE	5374	60
a4fb4070-7f4c-4c68-9d7e-58dd6d68baba/EcoRV/0	chr8	Q	1	TRUE	8150	60
a5cc39d1-b895-4524-acfc-b9b8dfc3877f/EcoRV/0	chr8	Q	2	TRUE	4700	60
ae60ca11-7645-447e-8bbe-6858a8fabe81/EcoRV/0	chr8	Q	2	TRUE	5767	60
bf34fb3f-c15c-4d3f-95d1-78319b0a1790/EcoRV/0	chr8	Q	2	TRUE	5289	60
c1d45198-45ec-4ba8-bf7e-8628dae9de33/EcoRV/0	chr8	Q	2	TRUE	5721	60
c6c50cd9-f771-4cb3-9eab-7f6ddd207014/EcoRV/0	chr8	Q	2	TRUE	5629	60
c9a32681-ff59-4adb-882a-a9962eb2c762/EcoRV/0	chr8	Q	2	TRUE	5388	60
c82fd52f-5409-49dc-9d09-9eed7031356b/EcoRV/0	chr8	Q	2	TRUE	6174	60
cb42d453-aecb-4bd8-9aee-485a45eb40c1/EcoRV/0	chr8	Q	2	TRUE	8209	60
d852ecd2-fe89-4a6b-9e4f-1307e42bffcb/EcoRV/0	chr8	Q	2	TRUE	5973	60
e3004144-c190-41fd-ac16-b16668d37bfa/EcoRV/0	chr8	Q	2	TRUE	5633	60
eaad66a8-dc74-46e0-9479-80cb64da6f6e/EcoRV/0	chr8	Q	2	TRUE	5841	60
ed0c1bd3-dfc6-453d-a864-69fa396e49be/EcoRV/0	chr8	Q	2	TRUE	6005	60
ed6fb56b-3f2b-4979-85b7-50e077e8c315/EcoRV/0	chr8	Q	2	TRUE	5196	60
0fb3a152-8a4c-42ab-9547-987ce3c6a58a/EcoRV/0	chr8	Q	1	TRUE	9986	60
1de77dab-8b05-4ce1-887d-fc808e9c95ac/EcoRV/0	chr8	Q	2	TRUE	6597	60
60a04bf2-0cc0-430a-b71c-f485f52a1c54/EcoRV/0	chr8	Q	1	TRUE	4744	60
94c9e525-ae4b-4d12-a59d-1186c73032e0/EcoRV/0	chr8	Q	2	TRUE	6128	60
1996f5de-4f12-47d0-a378-d3e77869be2f/EcoRV/0	chr8	Q	2	TRUE	6098	60
2134fd6a-4c72-4ee1-a1e4-05f8a7315ef9/EcoRV/0	chr8	Q	2	TRUE	4021	60
3054cbaf-72b8-4c12-8586-dca566784140/EcoRV/0	chr8	Q	2	TRUE	6305	60
4061cb48-a3fa-4e80-aa47-8dc2640da191/EcoRV/0	chr8	Q	2	TRUE	6767	60
7576b414-8063-41ab-b070-c55064800d78/EcoRV/0	chr8	Q	2	TRUE	5500	60
18283ab1-e497-499e-bbb6-34f35f0d3d6a/EcoRV/0	chr8	Q	2	TRUE	5990	60
25136cda-8d24-4d59-8b1e-f38a1f438191/EcoRV/0	chr8	Q	2	TRUE	4871	60
22402834-6cc7-46a1-a04f-ec65fd7d2c5f/EcoRV/0	chr8	Q	2	TRUE	5365	60
88985503-b7a4-4bc2-997d-f19613b5955a/EcoRV/0	chr8	Q	2	TRUE	4955	60
a3b6a787-bbc8-4046-83da-db63813a30d4/EcoRV/0	chr8	Q	2	TRUE	6901	60
a5fc1801-c466-446c-b3c1-1585befe134a/EcoRV/0	chr8	Q	2	TRUE	5540	60
acc5307a-d95b-4ab1-bc7a-7893e1081fb4/EcoRV/0	chr8	Q	2	TRUE	5706	60
afa663a2-9dd5-408e-84f6-1f4cf1dea996/EcoRV/0	chr8	Q	2	TRUE	5368	60
b5a4fc3f-7f38-4983-beb5-8ac55a44a37e/EcoRV/0	chr8	Q	2	TRUE	6436	60
c37c30d7-4e24-4ded-88df-c69c58a5431d/EcoRV/0	chr8	Q	2	TRUE	5319	60
f12705b9-879b-4b69-a208-0bad6506c976/EcoRV/0	chr8	Q	2	TRUE	5753	60
fda9d7de-344f-4317-b55b-fd3a379ddff9/EcoRV/0	chr8	Q	2	TRUE	6595	60
ff908715-95b3-4ab7-a371-c8aafae0b530/EcoRV/0	chr8	Q	2	TRUE	5469	60
88e94130-7720-4a10-92ab-0b1db5c4e757/EcoRV/0	chr8	Q	2	TRUE	6254	60
bbb4ea93-e1c5-4874-9bcb-145f305eca9b/EcoRV/0	chr8	Q	2	TRUE	6595	60
5baa8861-160c-4167-a53c-ff4e38649869/EcoRV/0	chr8	Q	2	TRUE	7262	60
30ce70b4-b5a8-48b8-acfd-e425d3abab0a/EcoRV/0	chr8	Q	2	TRUE	4675	60
bd0fe1d2-3c3c-46da-bc8e-524b7cfd9017/EcoRV/0	chr8	Q	2	TRUE	5013	60
d4b97035-8923-4b45-94e7-1565682865bb/EcoRV/0	chr8	Q	2	TRUE	6093	60
064877c2-5e75-4764-87d8-dd8b009f8393/EcoRV/0	chr8	Q	2	TRUE	5725	60
d7bcd8c8-477c-4d4d-87e2-f41057c266d3/EcoRV/0	chr8	Q	2	TRUE	8229	60
2f8787e2-3b15-46be-a040-e780ecc5c624/EcoRV/0	chr8	Q	2	TRUE	8732	60
8d63747c-fc84-4edc-9b1f-8e855294ad88/EcoRV/0	chr8	Q	2	TRUE	3650	50
97ea313b-c483-45ca-971e-f087df3eacbd/EcoRV/0	chr8	Q	2	TRUE	5299	60
ff49052c-3ad7-43c2-b6ca-4f4a3f0f24d0/EcoRV/0	chr8	Q	2	TRUE	5971	60
09af0d5c-62b1-415a-b2cf-50f95d051f46/EcoRV/0	chr8	Q	2	TRUE	6802	60
d1bbca5a-0e8d-4160-9018-58c4d88827e8/EcoRV/0	chr8	Q	1	TRUE	4701	60
ecb083bd-1466-41a4-a2f5-3b5219e08f11/EcoRV/0	chr8	Q	2	TRUE	6027	60
53126121-9c7f-4db4-9a01-dca8cc2c7a54/EcoRV/0	chr8	Q	2	TRUE	3904	60
fb467c18-0ffe-4ba9-996b-846a993e52b1/EcoRV/0	chr8	Q	2	TRUE	5288	60
27a2afc7-61f6-4d29-b75c-8719b41e1c3b/EcoRV/0	chr8	Q	2	TRUE	5297	60
e0023c11-6df7-4562-a925-9dd440a0bcb7/EcoRV/0	chr8	Q	2	TRUE	6300	60
5ba0f9f9-1149-4fe9-b6a6-86e9cd410614/EcoRV/0	chr8	Q	2	TRUE	755	33
bf7758e8-f119-4d42-ab6e-d8ecae121660/EcoRV/0	chr8	Q	2	TRUE	4514	60
f307fcb1-ee7f-4b45-ac34-7f35d7c45711/EcoRV/0	chr8	Q	2	TRUE	5826	60
ecafc77c-033d-4e21-9d8d-8ffd38d31fb3/EcoRV/0	chr8	Q	2	TRUE	5230	60
859e78ee-bff3-4251-b082-cfd4e9cfee15/EcoRV/0	chr8	Q	2	TRUE	5344	60
4541eae8-dca9-46ce-b430-2ec65ce0db0a/EcoRV/0	chr8	Q	2	TRUE	4505	60
68a88acd-af04-48a1-8b65-b7a29d13f4c5/EcoRV/0	chr8	Q	2	TRUE	6728	60
e17e4484-29a8-4d9a-8c27-e256a52d2e77/EcoRV/0	chr8	Q	2	TRUE	5070	60
1f73fd5b-635b-4d85-9747-5542f5a1cb03/EcoRV/0	chr8	Q	2	TRUE	6498	60
6afab166-433e-4423-be2d-c3f40c399dbf/EcoRV/0	chrY	P	1	TRUE	7393	60
040fe11f-5eb2-49de-857c-2284f741758a/EcoRV/0	chrY	P	1	TRUE	5618	60
56e39054-a4a6-4116-9152-8eaa0a548f8a/EcoRV/0	chrY	P	1	TRUE	7822	60
489831f2-678a-46fc-bd0e-fb87836aa9f2/EcoRV/0	chrY	P	1	TRUE	6078	60
d284abb4-7fac-4c6d-87bb-cc1af0479179/EcoRV/0	chrY	P	1	TRUE	5501	60
f2d6eaa6-a3c5-4fab-ae1e-a385f4950b39/EcoRV/0	chrY	P	1	TRUE	6015	60
0a3b9a24-6815-46b2-b5f4-f27ed742a509/EcoRV/0	chrY	P	1	TRUE	5474	60
a3209b85-a6a7-41f0-9958-f86562fc4489/EcoRV/0	chrY	P	1	TRUE	6105	60
ac1bcbbd-019f-4fbe-a5b1-7d71635417cc/EcoRV/0	chrY	P	1	TRUE	5575	60
b0a30893-dd94-4c60-997f-346f27201885/EcoRV/0	chrY	P	1	TRUE	5752	60
70b70abf-4117-4ba9-bd6a-ddd67c5d9f67/EcoRV/0	chrY	P	1	TRUE	5657	60
ab37d513-c34b-4890-94f5-5d10d603b00d/EcoRV/0	chrY	P	1	TRUE	5481	60
c638c75e-2d8d-44b2-86fc-49a35b43961b/EcoRV/0	chrY	P	1	TRUE	5608	60
0f2aa5a5-5987-4d01-9532-7358ee25fe2f/EcoRV/0	chrY	P	1	TRUE	6899	60
c3b48f2b-9523-4ba6-82f9-43603b2be750/EcoRV/0	chrY	P	1	TRUE	5589	60
c48d187c-0b05-4e3f-a5e2-dcbd8c58bafd/EcoRV/0	chrY	P	1	TRUE	5883	60
1d52fb4a-f1a6-43e0-b396-bb5082ce1d9b/EcoRV/0	chrY	P	1	TRUE	5444	60
4dad8d79-e19d-401a-b76a-6da3db628c2a/EcoRV/0	chrY	P	1	TRUE	5970	60
54014a30-bb70-4083-9728-f6c8db60a513/EcoRV/0	chrY	P	1	TRUE	5885	60
436c697c-d850-40b6-b75a-41f7a1ae2d6a/EcoRV/0	chrY	P	1	TRUE	6394	60
a251e286-a486-4427-a11a-fc9a4b29b53a/EcoRV/0	chrY	P	1	TRUE	5427	60
6c583846-09b8-4364-8350-b2c2a4f7cd6b/EcoRV/0	chrY	P	1	TRUE	5428	60
8cbb8626-e2ae-4066-b721-8f33520aaea5/EcoRV/0	chrY	P	1	TRUE	5835	60
86b1e0fa-940e-4b89-926c-771579a80c18/EcoRV/0	chrY	P	1	TRUE	10537	60
68f325fc-c1ea-486c-9f05-c7d2e21aa6d4/EcoRV/0	chrY	P	1	TRUE	5430	60
a84c265b-f544-4515-af69-1b9c5b0adfa3/EcoRV/0	chrY	P	1	TRUE	5394	60
07a3cc0a-488b-42a0-98a6-99d7b7aeeb73/EcoRV/0	chrY	P	1	TRUE	5236	60
8e315f14-e0c7-45f1-893f-75bf641cc19b/EcoRV/0	chrY	P	1	TRUE	5347	60
1482edf2-2198-402b-a986-95711cb63407/EcoRV/0	chrY	P	1	TRUE	5307	60
bb1b4bc8-02ff-45f9-94b5-0096b50d0a1f/EcoRV/0	chrY	P	1	TRUE	5307	60
9de87a2b-64dc-4dcf-b53f-f8d6cd8ff1cb/EcoRV/0	chrY	P	1	TRUE	5260	60
c7e1f300-d189-4a71-8ef8-a32abf711a9b/EcoRV/0	chrY	P	1	TRUE	5606	60
87ce96fb-08da-415a-9fa4-acb9de77f38a/EcoRV/0	chrY	P	1	TRUE	5248	60
451b8432-ceb8-4941-ad88-79f5a4d46295/EcoRV/0	chrY	P	1	TRUE	5232	60
3b782173-ac7b-4cf9-86b5-c62bc13d54f9/EcoRV/0	chrY	P	1	TRUE	5185	60
d179151d-3062-4736-8922-4563b5365db1/EcoRV/0	chrY	P	1	TRUE	5184	60
548fb6ab-65b5-432e-a8a6-08087279065f/EcoRV/0	chrY	P	1	TRUE	5126	60
16fb5c0c-68b3-4aca-ab5a-0ac223c03f67/EcoRV/0	chrY	P	1	TRUE	5111	60
debc6998-8c01-4513-adff-c355249ce652/EcoRV/0	chrY	P	1	TRUE	5154	60
453dfa26-baf7-4d9f-9774-97f31db86329/EcoRV/0	chrY	P	1	TRUE	5123	60
30c78604-338f-42a2-b192-c42e6e62b2aa/EcoRV/0	chrY	P	1	TRUE	5128	60
5b7ebc5f-184b-486a-a7d2-02a97ac65c0e/EcoRV/0	chrY	P	1	TRUE	5110	60
682aab22-7b2e-4d86-83b0-de8017fee41c/EcoRV/0	chrY	P	1	TRUE	5094	60
9daa60b8-ea35-4483-9027-bbc2bd22fdbd/EcoRV/0	chrY	P	1	TRUE	5099	60
ab8d0912-8dae-47c9-94ff-0be0f15bb883/EcoRV/0	chrY	P	1	TRUE	5086	60
18098c01-4235-467d-910c-8f6e91e5eeaf/EcoRV/0	chrY	P	1	TRUE	5027	60
e0e4a56f-fb5f-4943-99f7-f9c00278323a/EcoRV/0	chrY	P	1	TRUE	5036	60
3c586600-837f-4aef-b3fe-24f979440f9f/EcoRV/0	chrY	P	1	TRUE	5033	60
c2f5414e-18d8-4ece-a790-f259a0fd5013/EcoRV/0	chrY	P	1	TRUE	4993	60
2220969d-6a81-4fac-81b6-bf12f4db47b9/EcoRV/0	chrY	P	1	TRUE	9782	27
a1a27eeb-0664-490a-b4e8-e136b0c0528e/EcoRV/0	chrY	P	1	TRUE	4976	60
ed0046b7-c453-49ed-8d1b-27eff3a0bdea/EcoRV/0	chrY	P	1	TRUE	4952	60
4c815a2a-31fb-4a82-935b-37ba8501eb67/EcoRV/0	chrY	P	1	TRUE	4918	50
3dce4858-cd57-44d6-9a8e-9777c7cdcdec/EcoRV/0	chrY	P	1	TRUE	4906	60
5a359184-a2d2-42b2-a1e6-a719e05e28b6/EcoRV/0	chrY	P	1	TRUE	4884	60
61a0fe5a-c78b-4472-be65-5d5fc9f7dd67/EcoRV/0	chrY	P	1	TRUE	4890	60
c32d2ca1-8510-44a1-9459-d4052d1573bd/EcoRV/0	chrY	P	1	TRUE	4858	60
fdaa133e-1b81-4e1a-8d17-087b6c0e7616/EcoRV/0	chrY	P	1	TRUE	4887	60
06dd5ad0-e4c0-4ae9-be45-299a3d5ff1c8/EcoRV/0	chrY	P	1	TRUE	4760	60
80846c61-58ca-4d7e-87f2-1bbdbe9a474c/EcoRV/0	chrY	P	1	TRUE	4836	60
ad951234-f0b5-48c2-a682-619b2715d99f/EcoRV/0	chrY	P	1	TRUE	4806	60
6e17af4d-d65b-4553-8dd1-969f21dc077f/EcoRV/0	chrY	P	1	TRUE	4802	60
85653f07-1533-4107-886d-5f20faf22aef/EcoRV/0	chrY	P	1	TRUE	4790	60
602ab547-995e-47e4-a9eb-1558472db8a2/EcoRV/0	chrY	P	1	TRUE	4796	60
5d59641e-3016-4bc5-9340-c4153bf20095/EcoRV/0	chrY	P	1	TRUE	4796	60
451984ea-1b2e-4eb6-85d8-4e619b7f0198/EcoRV/0	chrY	P	1	TRUE	4776	60
9212ba56-8352-4277-ba3d-32c811c34812/EcoRV/0	chrY	P	1	TRUE	4973	29
f2398e3a-8d2a-41d0-9aac-95cbffb64996/EcoRV/0	chrY	P	1	TRUE	4758	60
8bc3057f-51a0-4265-bbfc-3a22c772ff45/EcoRV/0	chrY	P	1	TRUE	4761	60
bfa05e91-5324-460b-a388-42c48bcdabb0/EcoRV/0	chrY	P	1	TRUE	4737	60
40157a0d-2aed-41cb-aeab-dd2a19e19b73/EcoRV/0	chrY	P	1	TRUE	4732	60
5b570006-2d0b-4b84-be72-755d23882ff2/EcoRV/0	chrY	P	1	TRUE	4687	60
f1812cad-7e62-4f91-83b4-e61b0aab35e4/EcoRV/0	chrY	P	1	TRUE	4695	60
240a0678-eb4c-44b7-a391-636c4edbdbe9/EcoRV/0	chrY	P	1	TRUE	4689	60
889fee2d-7e96-4376-a5a4-b4467d8da8a1/EcoRV/0	chrY	P	1	TRUE	4685	60
193eb4b1-e180-4223-9a28-213bcdca5a13/EcoRV/0	chrY	P	1	TRUE	4624	60
0eb424c0-346d-4f16-a832-48f3ebdac918/EcoRV/0	chrY	P	1	TRUE	4656	60
0f18e64c-9dc7-48cb-9034-ca67f3bbed10/EcoRV/0	chrY	P	1	TRUE	4640	60
197adec2-2df3-44f4-b409-50d70a181985/EcoRV/0	chrY	P	1	TRUE	4657	60
88d34d13-301b-469c-ab60-6a089adc73e2/EcoRV/0	chrY	P	1	TRUE	4637	60
487f48ad-e4fa-4139-97c9-6542f8d7fdf4/EcoRV/0	chrY	P	1	TRUE	4623	60
806da0f0-29d7-45e3-824b-a69e78e1593a/EcoRV/0	chrY	P	1	TRUE	4590	60
28265cdc-d74b-476e-9b6c-b92e6a00e6be/EcoRV/0	chrY	P	1	TRUE	4600	60
8d51f096-5c9f-4278-a1a2-e4a4afb0eb88/EcoRV/0	chrY	P	1	TRUE	4604	60
1a1e7b9e-c9b1-4fe2-82ff-4241b853c9ed/EcoRV/0	chrY	P	1	TRUE	4534	60
d5a36327-c459-4719-aac4-05ff3ea9d049/EcoRV/0	chrY	P	1	TRUE	4481	60
e8ab15f6-9027-4132-868b-2d33689c2351/EcoRV/0	chrY	P	1	TRUE	4461	60
4549c664-9c72-458a-a08d-9acd415e5200/EcoRV/0	chrY	P	1	TRUE	4468	60
151b8d59-119d-4766-9aa7-5bfbdbe3c157/EcoRV/0	chrY	P	1	TRUE	4445	60
3ddbc8a3-d2c5-4ed4-9302-c3b19dd981bb/EcoRV/0	chrY	P	1	TRUE	4436	60
71562945-06d3-4f17-8933-32367bc46c6a/EcoRV/0	chrY	P	1	TRUE	4424	58
c032665f-607a-4a6a-bcfa-26ada5a99e26/EcoRV/0	chrY	P	1	TRUE	4445	60
c258c23e-b511-4c46-974f-5e16bc90cb78/EcoRV/0	chrY	P	1	TRUE	4416	60
0c2aae55-9d8c-4c72-9456-8d37fb6ab3de/EcoRV/0	chrY	P	1	TRUE	4399	60
0366232d-ebe0-48e2-8d2a-de128f325441/EcoRV/0	chrY	P	1	TRUE	4395	60
d79c30ed-8e2c-4ae2-bd48-eba037c1596c/EcoRV/0	chrY	P	1	TRUE	4387	60
6200f35e-e5fd-49a2-a040-e5dff1e7dadb/EcoRV/0	chrY	P	1	TRUE	4365	60
9d1cfadf-a6ea-47d4-9714-affb8cef4e0f/EcoRV/0	chrY	P	1	TRUE	4331	60
87ee8d0f-86ab-41e2-a93a-396eadb382ac/EcoRV/0	chrY	P	1	TRUE	4224	60
85a2d6cd-1709-4e2f-b08f-80ac2716b02e/EcoRV/0	chrY	P	1	TRUE	4248	60
170f3f4e-2e11-49e6-a2c4-34d76ba29e0c/EcoRV/0	chrY	P	1	TRUE	4130	60
711a3a51-848e-4bba-9557-0ee0fdeb7797/EcoRV/0	chrY	P	1	TRUE	4109	60
7b5a35de-bd26-49fb-9a15-c4dfd229aeeb/EcoRV/0	chrY	P	1	TRUE	4061	60
e9a363af-86b2-45b6-99ff-e0d1803a435b/EcoRV/0	chrY	P	1	TRUE	3948	60
aff97df5-c255-4cf2-a026-ba5be5063e77/EcoRV/0	chrY	P	1	TRUE	3788	60
69fc57aa-30e0-404a-b1c9-05c649bd7adb/EcoRV/0	chrY	P	1	TRUE	3848	60
42c6c7f4-6501-490e-bbd2-34780e02b0a9/EcoRV/0	chrY	P	1	TRUE	3683	60
623ada50-99d4-4edd-a784-6a361a44022e/EcoRV/0	chrY	P	1	TRUE	3582	60
41474a0a-73c8-4f3a-8dd2-10ca68038ee9/EcoRV/0	chrY	P	1	TRUE	3454	60
39672492-37ba-46c8-8f05-a69608f60b22/EcoRV/0	chrY	P	1	TRUE	3746	60
09934a87-7a5d-457d-a73d-25da62227e6a/EcoRV/0	chrY	Q	2	TRUE	5386	60
034e8450-c09a-4ef6-9553-2c3e00ee275c/EcoRV/0	chrY	Q	2	TRUE	5003	60
50f1675f-6775-4431-8791-65a2abbe02a3/EcoRV/0	chrY	Q	2	TRUE	5330	60
106e2b8b-cac1-4556-b88d-4796e25e6215/EcoRV/0	chrY	Q	2	TRUE	4244	60
c8a52525-bf8d-48c0-aed4-f9250ee57717/EcoRV/0	chrY	Q	2	TRUE	4707	60
e171c651-675a-439a-bfcc-b096cdf92fdf/EcoRV/0	chrY	Q	2	TRUE	4160	60
9b8d83fa-6d71-4ab7-9aab-0fd5873ac6ee/EcoRV/0	chrY	Q	2	TRUE	4537	60
17bbc398-de80-4b3c-a934-6e2ac8409d4a/EcoRV/0	chrY	Q	2	TRUE	5018	49
ebfdf13f-20be-4790-b5d5-78904bcb1e53/EcoRV/0	chrY	Q	2	TRUE	4738	60
0630ee73-397d-4a27-a5ea-b1b611715416/EcoRV/0	chrY	Q	2	TRUE	5089	54
1c8ac90b-2477-48d0-8209-5e8eae4116b3/EcoRV/0	chrY	Q	2	TRUE	1108	60
bcb6a474-4417-4152-a557-f1b3adc4c9f8/EcoRV/0	chrY	Q	2	TRUE	5029	60
d7f65f29-2901-45aa-9462-c8c913a4171c/EcoRV/0	chrY	Q	2	TRUE	4118	33
62e08162-b029-4d19-9005-34dc5679d0d9/EcoRV/0	chrY	Q	2	TRUE	5099	50
77b5e02b-02f5-47c9-adae-c9643f70ced9/EcoRV/0	chrY	Q	2	TRUE	4414	60
979a9ca9-56ac-4002-ab9d-7836f836b16f/EcoRV/0	chrY	Q	2	TRUE	3209	60
c13ae861-947c-44b7-8ed6-e8eed880dd98/EcoRV/0	chrY	Q	2	TRUE	4988	42
0b2fa2a8-22b6-41e4-b881-19c21662f6ff/EcoRV/0	chrY	Q	2	TRUE	5053	60
55b97fd6-2630-45de-8a43-6eb5ec8a860a/EcoRV/0	chrY	Q	2	TRUE	4981	36
7c17305c-d9d4-4c53-a3b6-e25e2add7405/EcoRV/0	chrY	Q	1	TRUE	3045	44
5fbf8a50-29b6-4b9b-8ef7-224b717a2e87/EcoRV/0	chr4	P	1	TRUE	5256	60
9c96093e-8803-4922-afe2-0bc3ce228ee9/EcoRV/0	chr4	P	1	TRUE	5509	60
9de38d25-b9c3-4670-9fa4-5835d7fc120a/EcoRV/0	chr4	P	1	TRUE	13223	60
62de6ae6-b484-4fff-ae67-7220595637b1/EcoRV/0	chr4	P	1	TRUE	5102	60
0605b408-b67b-4417-af5a-22556546f2c8/EcoRV/0	chr4	P	1	TRUE	5484	60
6325b831-56f9-4e42-b151-0e7cb4179201/EcoRV/0	chr4	P	1	TRUE	5058	60
7916e153-27d0-4ba5-aff9-7e7fe4b7f54a/EcoRV/0	chr4	P	1	TRUE	5277	60
9631d82a-6adc-4ff1-98ec-a9c01eb0b06c/EcoRV/0	chr4	P	1	TRUE	14690	60
b7b7d2e1-cf7d-4be4-9284-8a2ec49f6a9c/EcoRV/0	chr4	P	1	TRUE	5378	60
ca4a962c-1b5b-4b22-88b4-9b1f0e25952e/EcoRV/0	chr4	P	1	TRUE	5067	60
d4285fa8-6c02-4116-b49d-71982825486f/EcoRV/0	chr4	P	1	TRUE	8596	60
ff2a7586-97dc-4c3f-8787-8bb1a80c8551/EcoRV/0	chr4	P	1	TRUE	13822	60
45558750-9ecf-4650-85b1-c1bf9c0eb01b/EcoRV/0	chr4	P	1	TRUE	4874	60
9ab490f3-cdfb-463d-9083-6f825d36e812/EcoRV/0	chr4	P	1	TRUE	5005	60
014ce370-4029-4b59-b578-15ff0ab62dbf/EcoRV/0	chr4	P	1	TRUE	4979	60
02a37eb9-88ae-4e6b-bc40-1e7d7e060140/EcoRV/0	chr4	P	1	TRUE	4944	60
7b1e92ca-5d94-47d8-bd2c-8abd65406a6a/EcoRV/0	chr4	P	1	TRUE	4861	41
b23899f6-f25f-4217-8877-78b61258cd01/EcoRV/0	chr4	P	1	TRUE	4829	60
22d9d96c-b12b-469a-9da6-e10cbee82aeb/EcoRV/0	chr4	P	1	TRUE	4812	60
f33b359b-b513-4580-b0a0-44154238324c/EcoRV/0	chr4	P	1	TRUE	4801	60
c9e61308-53ec-4579-ab13-d0bfc14d665a/EcoRV/0	chr4	P	1	TRUE	4772	60
8485429b-4539-4813-a804-ee0b621199bb/EcoRV/0	chr4	P	1	TRUE	4741	60
9a30b474-ae51-45bf-8345-aa5256d3f530/EcoRV/0	chr4	P	1	TRUE	4747	60
32de08c6-2c8d-4e96-ae57-ae36cb1fc811/EcoRV/0	chr4	P	1	TRUE	4687	60
4446d3e2-2bc0-411f-98ad-b95208e775de/EcoRV/0	chr4	P	1	TRUE	4668	60
c252f3b9-140e-4cea-810c-eeb2f871991d/EcoRV/0	chr4	P	1	TRUE	4661	60
06e23049-f86a-4c51-94bb-c878dd6141bb/EcoRV/0	chr4	P	1	TRUE	4649	60
c255d4ca-4ffd-4420-9135-f35ac788d078/EcoRV/0	chr4	P	1	TRUE	4633	60
d3126d0c-f0eb-40b9-a7df-f8f1baf2e8ba/EcoRV/0	chr4	P	1	TRUE	4578	60
af20116f-5319-4db7-bb5a-743625a9fc05/EcoRV/0	chr4	P	1	TRUE	4562	60
67279b13-34a7-435e-8585-0fd00c10e1bf/EcoRV/0	chr4	P	1	TRUE	4543	60
851a502c-6a34-4c74-a567-b0367aeac418/EcoRV/0	chr4	P	1	TRUE	4532	28
4739be65-d5a1-47fd-91d5-06142c61dd22/EcoRV/0	chr4	P	1	TRUE	4532	60
cbf40a13-38c1-4c7b-9533-b7b255c00d68/EcoRV/0	chr4	P	1	TRUE	4509	60
bcff2e1b-b03e-4e39-b0b9-db78b105e36d/EcoRV/0	chr4	P	1	TRUE	4497	60
08e1f873-75ac-48ba-905e-a9c5f59e8ff8/EcoRV/0	chr4	P	1	TRUE	4491	60
d0a11184-e20a-418b-8e1e-037450ed0899/EcoRV/0	chr4	P	1	TRUE	4474	60
388f549f-b99e-4ffd-9f9a-5bf2e026b839/EcoRV/0	chr4	P	1	TRUE	4444	60
290adaeb-61cf-48ce-81bb-88a34b6f2ce2/EcoRV/0	chr4	P	1	TRUE	4432	60
9f6eef29-23a2-467a-b407-605ce1a0bd16/EcoRV/0	chr4	P	1	TRUE	4428	60
3a597a0b-2517-4a43-bc2e-980821b798bf/EcoRV/0	chr4	P	1	TRUE	4403	60
1d021465-8a26-4ade-89a4-adb114291447/EcoRV/0	chr4	P	1	TRUE	4349	60
4c541ab5-13f9-45e6-9860-673604855cf5/EcoRV/0	chr4	P	1	TRUE	4337	28
842c1f31-0570-4710-9781-177b75ecb97b/EcoRV/0	chr4	P	1	TRUE	4336	60
99b6f26a-89e6-422b-b120-4457b713e553/EcoRV/0	chr4	P	1	TRUE	4301	60
f4a79205-7916-4998-8b37-20ec00c9977f/EcoRV/0	chr4	P	1	TRUE	4345	60
ef45dd54-f37a-4b5d-93ff-9fa6ad34354c/EcoRV/0	chr4	P	1	TRUE	4305	60
8d66d3cd-99fc-443b-b14e-d68f6f7f08ce/EcoRV/0	chr4	P	1	TRUE	4299	60
66c2af01-c1fd-4379-8dde-ad2e6ae52dc7/EcoRV/0	chr4	P	1	TRUE	4267	60
f3f78356-0531-4e86-82de-41d93103c7c7/EcoRV/0	chr4	P	1	TRUE	4356	60
b1231dc9-a1cf-4453-adfa-0021e3f2b0b2/EcoRV/0	chr4	P	1	TRUE	4199	54
062cfcf4-cbfc-47c0-add8-a0105068d502/EcoRV/0	chr4	P	1	TRUE	4183	60
abe38820-0b94-4190-8157-43e6267b8ce3/EcoRV/0	chr4	P	1	TRUE	4179	60
275a1b6a-85e7-4f80-9d74-1619092a8257/EcoRV/0	chr4	P	1	TRUE	4144	60
3654b895-4047-4334-bb07-bf142d4a6a7f/EcoRV/0	chr4	P	1	TRUE	4133	60
216af3aa-8b2e-44d2-a3e9-5ad7064d3d5a/EcoRV/0	chr4	P	1	TRUE	4098	60
c26a8014-576a-4ec2-99c3-ae17edd25108/EcoRV/0	chr4	P	1	TRUE	4087	60
c4dc6ca9-693e-4e5a-9880-7ef326d40d97/EcoRV/0	chr4	P	1	TRUE	4090	60
96cb39b9-3d76-4faa-955f-675b5c19ba8c/EcoRV/0	chr4	P	1	TRUE	4086	60
e7d1acc7-7246-45ea-b75c-ecb33d3a575b/EcoRV/0	chr4	P	1	TRUE	4048	60
832358de-0f20-4173-b8be-546768e7e42d/EcoRV/0	chr4	P	1	TRUE	4038	60
6fda805a-4c5c-4c64-8107-9d3f2151c159/EcoRV/0	chr4	P	1	TRUE	3964	60
362edf6f-350f-484c-bf74-1c074a23f104/EcoRV/0	chr4	P	1	TRUE	3941	60
5fc12fa7-2e52-4585-981f-b47afed90ef8/EcoRV/0	chr4	P	1	TRUE	3925	60
dc802495-9cd7-47c8-8c84-a7256856a83e/EcoRV/0	chr4	P	1	TRUE	3895	60
1a9602af-d323-4576-a3e8-23a68989801f/EcoRV/0	chr4	P	1	TRUE	3904	20
abb3259c-7cc3-4180-bad5-55ffda39ad98/EcoRV/0	chr4	P	1	TRUE	3891	60
bc6c5f14-e733-4563-8e36-03edc5b65d2b/EcoRV/0	chr4	P	1	TRUE	3885	60
e4ea6ae9-ddd9-4a51-a70a-3b9df3fc8456/EcoRV/0	chr4	P	1	TRUE	3846	58
1d39059f-b087-4351-b869-cdf7fd4d7c94/EcoRV/0	chr4	P	1	TRUE	3841	60
bc934a3b-31f3-4b34-8871-c7a19629d7f9/EcoRV/0	chr4	P	1	TRUE	3829	60
31dd4f7a-1ec8-4c0b-bab1-70cdc887207d/EcoRV/0	chr4	P	1	TRUE	3726	60
e1c3c790-d377-4033-8fe8-97ebbc18a08c/EcoRV/0	chr4	P	1	TRUE	3719	60
bd7b46b2-d26b-41a2-b965-cb4f3fbc5448/EcoRV/0	chr4	P	1	TRUE	3525	60
9e360ed0-40a0-43a6-a1a9-8313e0aa57a3/EcoRV/0	chr4	P	1	TRUE	3683	60
70251790-63b6-4df3-a157-9a4a7d158544/EcoRV/0	chr4	P	2	TRUE	3874	41
530f6a87-0282-4b22-9467-55b8c7cc6382/EcoRV/0	chr4	P	1	TRUE	3578	60
cfaafc74-9b8e-4b8e-8b40-1770bc0c6d02/EcoRV/0	chr4	P	1	TRUE	3452	60
113a18d8-fcd4-472c-be89-6324c8ac3187/EcoRV/0	chr4	P	1	TRUE	3466	60
2096e74d-e9fb-4aaa-95d5-72df4cb3e90f/EcoRV/0	chr4	P	1	TRUE	3375	60
a8a0045c-3277-4fd2-8494-15356641155a/EcoRV/0	chr4	P	1	TRUE	3574	26
d1be5bef-11ae-400f-8f2f-3c632b66d033/EcoRV/0	chr4	P	1	TRUE	2993	60
ed8869e7-b8b4-42f9-b1bf-e8339bbeca24/EcoRV/0	chr4	P	1	TRUE	2748	60
842733cc-01c5-4c20-83ec-de936248bf7f/EcoRV/0	chr4	P	1	TRUE	2385	60
ccdcfa82-184b-404c-b041-0c74ffa9baff/EcoRV/0	chr4	P	2	TRUE	3861	60
27eb00fb-e2aa-4ba9-8298-b4348893a73b/EcoRV/0	chr4	Q	2	TRUE	8211	60
12921a7b-0f77-4844-bc27-045ec6803ed4/EcoRV/0	chr4	Q	2	TRUE	9502	60
53049518-3c2e-4bcb-b72d-87215cfdd2c6/EcoRV/0	chr4	Q	2	TRUE	2130	60
832c9a88-3381-4268-842a-4ee9d6403a90/EcoRV/0	chr4	Q	2	TRUE	8231	60
31a8e6ce-4bdc-4115-875b-ea0ea7b2aedd/EcoRV/0	chr4	Q	2	TRUE	7441	60
86680a14-f433-4e0c-b7a4-d21aac6e27b6/EcoRV/0	chr4	Q	2	TRUE	7395	60
1d0cc108-4225-49af-afee-ab5cb2225a59/EcoRV/0	chr4	Q	2	TRUE	7915	60
9e88e3ae-5e56-4c3b-91a3-5e547884d362/EcoRV/0	chr4	Q	2	TRUE	7984	60
69cfc63c-c341-4ae2-94de-39dd6f8d6a32/EcoRV/0	chr4	Q	2	TRUE	8890	60
b7c80b65-1429-43f9-95a5-75fc743d5e31/EcoRV/0	chr4	Q	2	TRUE	8222	60
cae7fbd6-6606-4c7c-be59-7a61a80a1c30/EcoRV/0	chr4	Q	2	TRUE	8114	60
d0730bbd-b9fb-4cc4-8f4c-55453c03aad5/EcoRV/0	chr4	Q	1	TRUE	7962	44
1b6f52d0-c6b6-4469-80c4-4c06286ecd42/EcoRV/0	chr4	Q	2	TRUE	6165	60
1f9d0770-a855-4172-a674-e6be03bd9591/EcoRV/0	chr4	Q	1	TRUE	7331	55
4c1c311c-c3f8-453b-aa0b-e16f31c9bb65/EcoRV/0	chr4	Q	2	TRUE	7868	60
5cdb5715-2520-437b-a076-8f17dce04741/EcoRV/0	chr4	Q	2	TRUE	9479	60
5e379c9e-a0b3-4338-b01b-29cc4a761b11/EcoRV/0	chr4	Q	2	TRUE	6237	60
8eaf940e-7cb5-4956-9ee6-8e3a72b80de6/EcoRV/0	chr4	Q	2	TRUE	8687	60
9d3cc3f1-a8a7-4878-a792-6b03a93ca739/EcoRV/0	chr4	Q	2	TRUE	7721	60
10a0691f-eb48-440f-84fc-0e48405a5ba1/EcoRV/0	chr4	Q	2	TRUE	8205	60
34c16aea-30d6-45dc-9f72-f94f61dd985c/EcoRV/0	chr4	Q	2	TRUE	7718	60
73f11311-4814-4bde-9c6b-e6c1a3b53929/EcoRV/0	chr4	Q	2	TRUE	9057	60
83e774c6-b601-4e9f-903d-73843f8a76d5/EcoRV/0	chr4	Q	2	TRUE	7605	60
351d6eaa-0db9-4d59-b6b4-eff9eff9882f/EcoRV/0	chr4	Q	2	TRUE	6930	60
475b1a7f-cf9a-4250-a9db-cde05a1652a3/EcoRV/0	chr4	Q	2	TRUE	8656	60
872e260e-56f1-4b6c-b79a-8c2514c99251/EcoRV/0	chr4	Q	2	TRUE	7971	60
14159c62-2af3-426e-8aaf-df570523254f/EcoRV/0	chr4	Q	2	TRUE	8118	60
2935423b-9076-4b97-88f1-0f34e75e6856/EcoRV/0	chr4	Q	2	TRUE	7695	60
7176558c-51f9-4d83-a5c2-d7318c368f88/EcoRV/0	chr4	Q	2	TRUE	5451	60
a9a1f9c8-3bd5-4cdf-b769-364fa84d8158/EcoRV/0	chr4	Q	2	TRUE	8515	60
aecf88bf-c20e-4be1-ac8d-3d44f04c59f5/EcoRV/0	chr4	Q	2	TRUE	7320	60
bddbbea8-5f8d-45a6-9158-fe78de386897/EcoRV/0	chr4	Q	2	TRUE	204	50
c1bf0887-fa27-4215-9c37-4a34a11b7f5b/EcoRV/0	chr4	Q	2	TRUE	5858	60
c2dbbc96-2106-4254-8957-48431bc0604d/EcoRV/0	chr4	Q	2	TRUE	6908	60
c117dc7b-f037-4fba-ac58-6a13fadc01f2/EcoRV/0	chr4	Q	2	TRUE	8497	60
d70fa92a-1139-43f2-8521-b615b8b80f02/EcoRV/0	chr4	Q	2	TRUE	9242	60
e1e495d1-c3fc-4f63-b88c-d39534c13f5c/EcoRV/0	chr4	Q	2	TRUE	8391	60
e7cddad6-e8e2-4418-b7ed-44bd72c33113/EcoRV/0	chr4	Q	2	TRUE	8605	60
ee26d40f-fd80-4137-9676-f30761ce4bc5/EcoRV/0	chr4	Q	2	TRUE	6991	60
f295661d-8ece-4fa4-8e0e-e1611cbf8ec8/EcoRV/0	chr4	Q	2	TRUE	8557	60
4fe17312-203f-455b-8830-20cfc80500bc/EcoRV/0	chr4	Q	2	TRUE	8820	60
8a8dbc41-e7e1-4757-abcc-1923060168a3/EcoRV/0	chr4	Q	2	TRUE	7884	60
15a51bc8-af57-448d-9b2a-61e879650529/EcoRV/0	chr4	Q	2	TRUE	7875	60
67a9402a-4ae0-49f6-9623-caf9f0d601a1/EcoRV/0	chr4	Q	2	TRUE	8399	58
6829d007-73c9-4885-9eaf-3dae96a1aeb2/EcoRV/0	chr4	Q	2	TRUE	7304	60
31765c69-6bcb-4572-ae9b-bff6e2e8ad85/EcoRV/0	chr4	Q	2	TRUE	9782	60
89587ae9-337f-47f1-b962-fabc6a682c34/EcoRV/0	chr4	Q	2	TRUE	7493	60
70099935-5c8b-4a51-8dc8-4f33f44ca166/EcoRV/0	chr4	Q	2	TRUE	8279	60
85421470-f480-4794-93b9-b493534a1d60/EcoRV/0	chr4	Q	2	TRUE	9260	60
a3a99b62-a12a-47da-9a1f-7fbb5be96a34/EcoRV/0	chr4	Q	2	TRUE	8429	60
a620cbb6-888b-43de-9cc0-671db2252e3b/EcoRV/0	chr4	Q	2	TRUE	7426	60
aedc2c07-ffa7-402b-a65c-a28898ef58ea/EcoRV/0	chr4	Q	2	TRUE	9256	60
b5d62869-76db-4762-8575-68ddad247f94/EcoRV/0	chr4	Q	2	TRUE	6992	60
b36691ac-cb8b-4414-a64f-db5cd9477f3e/EcoRV/0	chr4	Q	2	TRUE	7581	60
bde63882-110a-42ae-b5a1-d8f3051c3286/EcoRV/0	chr4	Q	2	TRUE	8375	60
c770fb18-b725-4076-83e9-30d523408a3f/EcoRV/0	chr4	Q	2	TRUE	7001	60
cd3f45db-8502-463a-87b4-55d831bdb388/EcoRV/0	chr4	Q	2	TRUE	8109	60
cd4d885c-6d07-4c63-8c5c-713fad0402a7/EcoRV/0	chr4	Q	2	TRUE	7652	60
e59f3491-0a44-4c06-b9cb-e5ff6bb55a69/EcoRV/0	chr4	Q	2	TRUE	7199	60
f9e8391a-0077-4f7e-ac33-cefcc2200cc6/EcoRV/0	chr4	Q	2	TRUE	8775	60
f584830b-9c79-47de-9b71-cf4f4faa08d3/EcoRV/0	chr4	Q	2	TRUE	8050	60
ff7addac-a5f1-4780-a6d8-f29d3827a7dd/EcoRV/0	chr4	Q	2	TRUE	8168	56
3884dd61-338b-4baf-9d46-f575f922dae9/EcoRV/0	chr4	Q	2	TRUE	8179	60
987975a5-1893-4c3a-8040-2cc64d7ada77/EcoRV/0	chr4	Q	2	TRUE	8161	60
989d9a22-3de3-47b9-acfd-c3403c0f379a/EcoRV/0	chr4	Q	2	TRUE	2155	54
c6b9ba00-ac39-4613-88a2-d9154e127ca4/EcoRV/0	chr4	Q	2	TRUE	9292	60
4b779d6f-85b7-402d-80ff-a31a2d0368e6/EcoRV/0	chr4	Q	2	TRUE	7613	60
54d273a0-b7c6-4390-b140-1cf47a3d27e2/EcoRV/0	chr4	Q	2	TRUE	8981	60
eeefb7b4-73f5-4a8d-bbf7-ea75504f088e/EcoRV/0	chr4	Q	2	TRUE	7596	60
687c9d35-d42c-463d-a6da-9e19133dde37/EcoRV/0	chr4	Q	2	TRUE	7676	54
138d0453-3b8b-4abd-98cf-b1c9afd657fc/EcoRV/0	chr4	Q	2	TRUE	7335	60
0b978c85-b512-4926-adf7-851b10dafc80/EcoRV/0	chr4	Q	2	TRUE	9042	60
150fe794-9d6a-4cf1-afc9-f75f50487465/EcoRV/0	chr4	Q	2	TRUE	8621	60
3d74d4d3-61ab-4a7c-b6a4-3199cae56b02/EcoRV/0	chr4	Q	2	TRUE	8824	60
c53d94d7-8f37-4f8b-899f-ab66606a4452/EcoRV/0	chr4	Q	2	TRUE	6202	57
e087353b-6915-458d-a782-4ea70683f679/EcoRV/0	chr4	Q	2	TRUE	7035	60
8cc63ce8-7a6b-4332-b72f-e432948b03f0/EcoRV/0	chr4	Q	2	TRUE	7098	60
d187080b-1a35-41b8-9fd4-6cff38d22810/EcoRV/0	chr4	Q	2	TRUE	7839	60
7dcb9b3b-348c-4bb0-876f-d23d14632676/EcoRV/0	chr4	Q	2	TRUE	8277	60
3efcce81-26fb-4678-bb74-01b98fac8757/EcoRV/0	chr4	Q	2	TRUE	8614	60
4e9cb8dc-4ff2-4790-bb7e-0bf48a674cc5/EcoRV/0	chr4	Q	2	TRUE	9073	34
8af8c55b-1498-4b7d-b6ef-74e9057c0c12/EcoRV/0	chr4	Q	1	TRUE	8698	33
b279ddf6-4758-4db1-a719-275b2ae64904/EcoRV/0	chr4	Q	2	TRUE	7809	25
59d5fd4a-6973-4c19-b5ef-58b8ef38fc53/EcoRV/0	chr4	Q	2	TRUE	6654	41
df4e1e47-92de-4dde-aec9-d62e5ed1d254/EcoRV/0	chr4	Q	2	TRUE	7106	60
690ebcaf-a3f2-455f-8b1e-8bfd4bc98949/EcoRV/0	chr4	Q	2	TRUE	7005	60
42fbfecd-96c8-4b5d-b7e1-4ee102c7f990/EcoRV/0	chr4	Q	2	TRUE	8085	60
6fe37e43-3e52-4760-a240-40097215c8c8/EcoRV/0	chr4	Q	2	TRUE	7509	60
bacb2f00-a8bf-4520-a1f3-fa4f88a76844/EcoRV/0	chr4	Q	2	TRUE	6597	60
96bb20cd-8baa-4a03-9e88-08a8d350ab81/EcoRV/0	chr4	Q	2	TRUE	7970	42
e7ee9113-9d63-4a2a-8a4e-2f7257d673bb/EcoRV/0	chr4	Q	2	TRUE	4663	60
001f1a6a-ad42-49c6-bbcf-b35db97f2f2f/EcoRV/0	chr7	Q	1	TRUE	3085	60
3b657208-3a29-4518-8c58-1e5f3ec222cf/EcoRV/0	chr7	Q	1	TRUE	3003	60
3db2d80b-4611-4df6-bebb-da5a53e830a0/EcoRV/0	chr7	Q	1	TRUE	3120	60
6cd7f989-d732-484b-95d7-afdfb8c96581/EcoRV/0	chr7	Q	1	TRUE	3278	60
7d692615-5fcc-402d-9b9e-abb1434f8a43/EcoRV/0	chr7	Q	1	TRUE	3052	60
9cbdd879-b6e5-4d30-9714-57e559f7b684/EcoRV/0	chr7	Q	1	TRUE	2530	60
9e843710-208f-4c1a-ada0-577617ae9515/EcoRV/0	chr7	Q	1	TRUE	3688	60
9ffe40ed-e04f-4201-9355-5cdb35e98ce4/EcoRV/0	chr7	Q	1	TRUE	2508	60
699fca79-b5fb-400f-a7ab-98af1e589b95/EcoRV/0	chr7	Q	1	TRUE	2917	60
49130bc6-dba4-4b6e-8be0-7a0977bdaeb5/EcoRV/0	chr7	Q	1	TRUE	6082	60
097417a9-389c-4038-a2ba-acfbe1a977c8/EcoRV/0	chr7	Q	1	TRUE	2982	60
004f4681-c104-48ec-847d-844ed390d705/EcoRV/0	chr7	Q	1	TRUE	1603	60
6eb94d32-9368-40f5-8c01-e93f5625e91c/EcoRV/0	chr7	Q	1	TRUE	2075	60
9c556c97-2eaf-4c3d-a135-11b8a2d05b76/EcoRV/0	chr7	Q	1	TRUE	3013	60
26e13e90-82c4-41e7-8ed6-159357f97a46/EcoRV/0	chr7	Q	1	TRUE	3243	60
71e1e091-741a-4d7f-af7f-ab630ff19067/EcoRV/0	chr7	Q	1	TRUE	2032	60
477d785f-6f14-4ca1-bf44-8cf3b9d078bb/EcoRV/0	chr7	Q	1	TRUE	2151	60
605c0e5c-6b5f-4b53-975a-2701a81ddf51/EcoRV/0	chr7	Q	1	TRUE	3057	60
826d808d-3915-4b4d-9f7b-49bf3692caf6/EcoRV/0	chr7	Q	1	TRUE	2698	60
718557d3-ed7b-4e81-a7fe-581691d15099/EcoRV/0	chr7	Q	1	TRUE	2901	60
2964784e-7447-4176-afae-28b93b42a782/EcoRV/0	chr7	Q	1	TRUE	3212	60
c2f8239f-8f18-4acd-a3bc-bee9ee1e1bae/EcoRV/0	chr7	Q	1	TRUE	2894	60
c10e9990-7ab9-4d25-b2b5-2bf10d9633e9/EcoRV/0	chr7	Q	1	TRUE	3100	60
c41fbc1b-5ed4-4deb-b1d5-7595d176b781/EcoRV/0	chr7	Q	1	TRUE	2960	60
e94bdea4-506f-472f-a1dc-ef57ae16fcce/EcoRV/0	chr7	Q	1	TRUE	2730	60
ee6e8a3f-78f6-4407-b651-0210b1e7b0b7/EcoRV/0	chr7	Q	1	TRUE	2425	60
f448f24b-a054-4f16-8087-748bec40928d/EcoRV/0	chr7	Q	1	TRUE	3021	60
f3279d6f-0301-4d91-8209-6d0b57f58f96/EcoRV/0	chr7	Q	1	TRUE	3293	60
f5141bb8-4035-49c3-99d4-54b4a5fdc2c9/EcoRV/0	chr7	Q	1	TRUE	2987	60
1bd81d87-9d0b-48e3-99cc-8fd74b26dfe2/EcoRV/0	chr7	Q	1	TRUE	2153	60
04aa8b16-044b-435e-8d59-619decf810cd/EcoRV/0	chr7	Q	1	TRUE	4253	60
8bafc8ae-e020-4735-bd0e-b7afdd446cb0/EcoRV/0	chr7	Q	1	TRUE	2969	60
15f493b2-6497-40bd-927e-6350024b3b72/EcoRV/0	chr7	Q	1	TRUE	3830	60
73ac27f1-1775-442e-8df8-f52ce4a03637/EcoRV/0	chr7	Q	1	TRUE	2343	60
78acac5d-08d3-4e12-b569-2a7e630d98d4/EcoRV/0	chr7	Q	1	TRUE	3444	60
ac187117-9cf1-4fc2-a2f9-be94d59bdb3e/EcoRV/0	chr7	Q	1	TRUE	3292	60
c95d618c-1635-4cec-b722-6cdb835f3c29/EcoRV/0	chr7	Q	1	TRUE	3011	60
cbd9e842-3681-4a8d-b061-b6a1492dcbf1/EcoRV/0	chr7	Q	1	TRUE	3400	60
4b60ab29-c3d8-48a4-8e3f-e6448f667f55/EcoRV/0	chr7	Q	1	TRUE	2625	60
8f4be1f3-124e-40c6-b1bd-d8391682585f/EcoRV/0	chr7	Q	1	TRUE	1199	60
67b48458-4ecb-4236-a5eb-377a7dda9c7c/EcoRV/0	chr7	Q	1	TRUE	2570	60
d38f8063-e885-4d8c-8805-a85b64481260/EcoRV/0	chr7	Q	1	TRUE	3812	60
1e83dd1c-0865-42e8-ad57-980de17eee67/EcoRV/0	chr7	Q	1	TRUE	2412	60
4c5bc557-bfb9-436c-8ab5-b9353796d0fd/EcoRV/0	chr7	Q	1	TRUE	3456	60
4fc3e5a4-f4e6-4be3-8ff1-55085826c038/EcoRV/0	chr7	Q	1	TRUE	3642	60
5d560a32-1fce-4312-beaa-09b085a38066/EcoRV/0	chr7	Q	1	TRUE	2378	60
7e467111-8dc6-425e-953f-b14b160f7dc2/EcoRV/0	chr7	Q	1	TRUE	3368	60
08f0c1bd-6e09-493c-a31e-21edc060d227/EcoRV/0	chr7	Q	1	TRUE	3372	60
28d10d18-10d0-48f2-9445-776468355886/EcoRV/0	chr7	Q	1	TRUE	2979	60
46f58c41-8c8c-4208-b351-e07e9e64db8d/EcoRV/0	chr7	Q	1	TRUE	2855	60
54ff7dac-d3eb-46aa-a957-0d1be90c69bf/EcoRV/0	chr7	Q	1	TRUE	2781	60
1090c722-92ac-45eb-9920-d075a82af41b/EcoRV/0	chr7	Q	1	TRUE	3071	60
674031d6-d130-474c-8eb6-3491e6b942a8/EcoRV/0	chr7	Q	1	TRUE	2722	60
4413946b-39be-460c-b343-4795c01f89e7/EcoRV/0	chr7	Q	1	TRUE	2459	60
a96f2cc6-17ff-4883-8c3a-43ca6a47a0f6/EcoRV/0	chr7	Q	1	TRUE	1568	60
ad5f7079-7e28-4aad-abdb-ad4a92986812/EcoRV/0	chr7	Q	1	TRUE	3288	60
cd5c29dd-3a62-46e8-8972-e2e4e3cd2a52/EcoRV/0	chr7	Q	1	TRUE	3662	60
de111b51-816c-4c60-9551-59024e947dbb/EcoRV/0	chr7	Q	1	TRUE	3393	60
f3d6d3b1-18cf-481a-8774-47bd9c2592c6/EcoRV/0	chr7	Q	1	TRUE	3496	60
fd31d012-3eaf-47a1-851b-3e5f66d4c1c9/EcoRV/0	chr7	Q	1	TRUE	3148	60
fd28227c-61f7-42ea-80e1-55b22a529645/EcoRV/0	chr7	Q	1	TRUE	3618	60
8bdf3a2b-62a1-40c1-9937-fc7ffe0c25b9/EcoRV/0	chr7	Q	1	TRUE	3359	33
b4d70888-168e-44af-b46d-a841483c8cb3/EcoRV/0	chr7	Q	1	TRUE	2242	60
f130910e-6a63-4f58-b9a9-50577221c395/EcoRV/0	chr7	Q	1	TRUE	1269	60
3b528368-6df7-4b9a-97e3-9666b7af2fee/EcoRV/0	chr7	Q	1	TRUE	4157	60
9a2c11a5-4ba4-475b-b355-5f6fa8f84dd0/EcoRV/0	chr7	Q	1	TRUE	2336	60
ab70da84-d21c-469b-b308-e7476e06fa02/EcoRV/0	chr7	Q	1	TRUE	2969	60
e1cc4d4d-77ba-4554-847a-857d494be1f8/EcoRV/0	chr7	Q	1	TRUE	3402	60
2f740656-c05d-49d5-9a8d-115962caab60/EcoRV/0	chr7	Q	1	TRUE	3442	60
5cefdac2-5fd7-4d46-8c46-5c384b93a674/EcoRV/0	chr7	Q	1	TRUE	2578	60
6fc579b1-843e-41cd-a00e-af058f3759c1/EcoRV/0	chr7	Q	1	TRUE	2947	60
95bd7925-94ad-433e-8352-bfb49ea05f21/EcoRV/0	chr7	Q	1	TRUE	3502	60
61b04cd0-b7c3-466c-92a1-d9176788e997/EcoRV/0	chr7	Q	1	TRUE	2608	60
dab4a5c0-33b8-4235-9bbb-fdcbee737e39/EcoRV/0	chr7	Q	1	TRUE	3359	60
e5f9587d-e2fe-490d-8d87-a998e2e55d04/EcoRV/0	chr7	Q	1	TRUE	3431	60
73c375f4-d62a-4478-b96d-a89df4c57ef1/EcoRV/0	chr7	Q	1	TRUE	3816	60
82356987-5494-4849-9524-c953c8af3b41/EcoRV/0	chr7	Q	1	TRUE	2660	60
a14eb861-e473-4202-8775-fc1c44d70fe9/EcoRV/0	chr7	Q	1	TRUE	2390	60
0ca11369-43ad-4966-b8df-c36fa042cb15/EcoRV/0	chr7	Q	1	TRUE	2015	60
ee10bfcc-e318-40c2-bf7b-92eafb30a381/EcoRV/0	chr7	Q	1	TRUE	2318	60
1da8375c-e55d-4be3-b817-b102a09c4e6e/EcoRV/0	chr7	Q	1	TRUE	2752	60
41db803c-16da-440e-9a16-8e1026e389a5/EcoRV/0	chr7	Q	1	TRUE	3615	60
f87dc922-bf89-4454-be05-91ba7c20680c/EcoRV/0	chr7	Q	1	TRUE	2192	60
6a70c1b0-8ee5-45e3-93d8-0d5e07c22361/EcoRV/0	chr7	Q	1	TRUE	1970	60
15450e1a-dcaf-4c27-b983-41275f661901/EcoRV/0	chr7	Q	1	TRUE	863	60
a1add97a-cca3-431c-b34d-ae0cd953a79a/EcoRV/0	chr7	Q	1	TRUE	1813	60
285e0915-6481-4561-8f8d-91b78291e8dc/EcoRV/0	chr7	Q	1	TRUE	3194	60
d676264d-154c-499e-abe3-aa8f562aa197/EcoRV/0	chr7	Q	1	TRUE	2609	50
32942ac7-684d-4ee8-bf06-346af5460503/EcoRV/0	chr7	Q	1	TRUE	3850	60
d322a65a-d5a4-4a3a-b47c-1150b6fd8861/EcoRV/0	chr7	Q	1	TRUE	3067	60
4c86457f-afe2-4249-9e96-5b355bca28af/EcoRV/0	chr12	P	1	TRUE	7526	40
f072838f-d332-48b6-825a-97329d7a6bb5/EcoRV/0	chr12	P	1	TRUE	6563	60
1e186433-b55a-4fdd-b6ac-7e655b5b97a5/EcoRV/0	chr12	P	1	TRUE	6216	60
0c91ba01-e4d5-4e3f-8f2c-29e618973144/EcoRV/0	chr12	P	1	TRUE	6027	60
0f5716b6-7b90-4001-a362-330b23949746/EcoRV/0	chr12	P	1	TRUE	7442	60
1b0ea6e4-f9de-40a4-8c29-13d47bf9e6f3/EcoRV/0	chr12	P	1	TRUE	7844	60
3b7c93fb-05bc-4e8d-91ad-c1d204b931ec/EcoRV/0	chr12	P	1	TRUE	6121	60
5c89f3f0-c543-405c-9be4-40f30eede560/EcoRV/0	chr12	P	1	TRUE	11802	60
6c9d8253-f83b-47ca-87f7-0371a20f7418/EcoRV/0	chr12	P	1	TRUE	6913	60
6d41c1af-8275-411e-90e9-b8864cb9e879/EcoRV/0	chr12	P	1	TRUE	6104	60
6f585c6b-b637-4280-9c89-5227b312ab12/EcoRV/0	chr12	P	1	TRUE	6123	60
72c3124a-31aa-4022-b3aa-cb33a8694444/EcoRV/0	chr12	P	1	TRUE	6465	60
783e2d33-d0a3-4625-a3d2-8a4f4ecefb91/EcoRV/0	chr12	P	1	TRUE	6096	60
6949e3ac-bfe0-40bb-a74f-effc761aea6b/EcoRV/0	chr12	P	1	TRUE	6254	60
2716896a-5c6a-469d-8cf7-cc4ac7e490c6/EcoRV/0	chr12	P	1	TRUE	6106	60
b9f02c52-bb60-489c-83a6-b7a6d4047d7c/EcoRV/0	chr12	P	1	TRUE	7285	60
c4c0afa7-b609-4ce1-b2fb-afdca9f4497c/EcoRV/0	chr12	P	1	TRUE	7728	60
c30d0ca2-67b7-4c3f-ac95-58399f6ef5f0/EcoRV/0	chr12	P	1	TRUE	6235	49
d15db6f6-8f0f-4504-ad2b-4940c8433f83/EcoRV/0	chr12	P	1	TRUE	7649	60
edf530e2-1f4a-49ad-8651-13a0caee295b/EcoRV/0	chr12	P	1	TRUE	6507	60
f9d055d1-d78b-4f35-8988-366d71ebd575/EcoRV/0	chr12	P	1	TRUE	7561	60
992c97b9-ca3e-4c7d-9fbe-4024af46ffbd/EcoRV/0	chr12	P	1	TRUE	6443	60
8479178c-d581-421b-93f7-914a77066b93/EcoRV/0	chr12	P	1	TRUE	6422	60
649091e8-a538-415d-b3ae-333405e7f8dd/EcoRV/0	chr12	P	1	TRUE	5956	60
e1583c32-8262-49ff-843f-09e7a6a71b80/EcoRV/0	chr12	P	1	TRUE	6059	60
3a93b151-842b-4c75-bb52-5e0f76f859f3/EcoRV/0	chr12	P	1	TRUE	6010	60
aaae47f3-ebf8-444b-b545-72d4b6c8e6ed/EcoRV/0	chr12	P	1	TRUE	5946	60
eb2aca15-b5bb-4902-a355-77b4af4c03ad/EcoRV/0	chr12	P	1	TRUE	7053	60
3522a844-67de-4682-8a33-693678f14eea/EcoRV/0	chr12	P	2	TRUE	10958	29
8d70c34b-5d8f-4142-8616-613ccb206cc8/EcoRV/0	chr12	P	1	TRUE	5981	60
288c5e7c-d41a-4eb2-a55c-5dc78f17cf7b/EcoRV/0	chr12	P	1	TRUE	5875	60
cd8a6c56-41a7-4e19-88e7-ace7005ae894/EcoRV/0	chr12	P	1	TRUE	5889	60
36122ef2-e516-4921-92bc-68397f34e8ab/EcoRV/0	chr12	P	1	TRUE	5955	60
23ab76df-25fb-412e-bacc-a559c5ccab1c/EcoRV/0	chr12	P	1	TRUE	5919	60
e0dde1f2-fd04-497a-ad76-2b70e3a9f876/EcoRV/0	chr12	P	1	TRUE	5899	60
534aae02-2feb-4d2c-bb93-47f62b99cf35/EcoRV/0	chr12	P	1	TRUE	5905	60
462974a5-e0ec-4af0-83cc-d528713cec62/EcoRV/0	chr12	P	1	TRUE	5894	60
2af4ed11-c6eb-4f5d-8646-12338639e081/EcoRV/0	chr12	P	1	TRUE	5898	60
4e254754-0313-43ba-8fa2-2f6bf80f1bb5/EcoRV/0	chr12	P	1	TRUE	5829	60
6e9914e3-eb13-49e8-8a55-2fe821950fe2/EcoRV/0	chr12	P	1	TRUE	6236	60
c81fe9a5-8d7f-4570-bc95-f1cde932b383/EcoRV/0	chr12	P	1	TRUE	5883	60
e3e8945f-e0e9-4eb4-8587-945c36b981b9/EcoRV/0	chr12	P	1	TRUE	5769	60
be24984d-cc07-488b-870c-2d7c980d12a3/EcoRV/0	chr12	P	1	TRUE	5829	60
4a971f4d-7ea6-4beb-a710-065ee37c3e88/EcoRV/0	chr12	P	1	TRUE	5699	60
c942fc3d-93b4-489a-abaf-c68e5c1376b1/EcoRV/0	chr12	P	1	TRUE	5786	60
db37b185-4e93-4101-8dbb-0eacb6ae0440/EcoRV/0	chr12	P	1	TRUE	5728	60
7ab8db2c-9199-49a6-a55d-56602d95b7e5/EcoRV/0	chr12	P	2	TRUE	8569	34
bb9d10ff-c082-446f-b189-bfa6b2ae4be1/EcoRV/0	chr12	P	1	TRUE	5664	60
f588c6f6-7bc8-4b73-a4b1-ee64684aa689/EcoRV/0	chr12	P	1	TRUE	5642	60
88d6d57e-9d16-43cd-ac28-fcfd11159f1c/EcoRV/0	chr12	P	1	TRUE	5719	60
b234b1bd-aabe-4645-9634-ec6655754e0e/EcoRV/0	chr12	P	1	TRUE	5678	60
8f56f351-3b25-48b8-babb-db76ba0d5fc6/EcoRV/0	chr12	P	1	TRUE	5672	60
552cfec8-c3c4-49c2-bc88-3b41bfebd698/EcoRV/0	chr12	P	1	TRUE	5616	60
fb5d8f25-13e7-4208-abaf-15c8b3fcd060/EcoRV/0	chr12	P	1	TRUE	5875	60
bc64e0bd-70bc-4c00-adb7-7668140223cd/EcoRV/0	chr12	P	1	TRUE	5567	60
3a9f398d-a1fa-4095-bb50-e67ec1692cfb/EcoRV/0	chr12	P	1	TRUE	5447	60
4852fdb2-53f5-4c6e-98f1-576969f943e8/EcoRV/0	chr12	P	1	TRUE	5493	60
43c2c000-e266-4726-a79d-6e0b38466417/EcoRV/0	chr12	P	1	TRUE	5439	56
955ace53-2279-4ea7-80ff-6aa739419614/EcoRV/0	chr12	P	1	TRUE	5482	60
4f95c811-91c1-4cf5-a059-c2db8c0a1803/EcoRV/0	chr12	P	1	TRUE	5392	60
74c73880-1146-4598-b7cf-a5df1b932fff/EcoRV/0	chr12	P	1	TRUE	5453	60
94439a6b-5a34-4c8c-9f5e-a29ead7c7fdf/EcoRV/0	chr12	P	1	TRUE	5442	51
7b995aab-82b6-48aa-aafe-b41e961d4ebb/EcoRV/0	chr12	P	1	TRUE	5382	60
ad1a39d5-60db-4613-a40d-b59d5b35e70e/EcoRV/0	chr12	P	1	TRUE	5423	60
1a3b129d-602e-4c2b-a0f6-46a3518a826a/EcoRV/0	chr12	P	1	TRUE	5183	60
54f02c4c-6bd3-4f4b-8882-0c4aaf02d091/EcoRV/0	chr12	P	1	TRUE	5275	60
63ee6107-aa95-4ad9-ac34-259f7c0bb4b0/EcoRV/0	chr12	P	1	TRUE	5346	60
f36fe458-1cbb-4c50-8c6c-c592880f449f/EcoRV/0	chr12	P	1	TRUE	5333	60
ee285fef-2aec-4775-915c-97ce631f37fd/EcoRV/0	chr12	P	1	TRUE	5352	60
f19ddcfa-8787-4b71-8625-48bd04db527f/EcoRV/0	chr12	P	1	TRUE	5334	60
878c28f9-8078-468b-ab86-f3e88dd2c9c2/EcoRV/0	chr12	P	1	TRUE	5253	60
a96178ff-f3e6-473c-b0ab-cb339f53a69a/EcoRV/0	chr12	P	1	TRUE	5225	60
b6b2a771-1b1a-4371-9074-a4a84b29262c/EcoRV/0	chr12	P	1	TRUE	5278	60
a3bc9631-80cc-4a43-a929-4951debac3e4/EcoRV/0	chr12	P	1	TRUE	5131	60
893c8403-964d-4365-b5d4-6d28ed15f4fa/EcoRV/0	chr12	P	1	TRUE	5149	60
383d5b22-5a20-434e-a2f3-03afbab1cf39/EcoRV/0	chr12	P	1	TRUE	5218	60
5857cb7e-fbb2-4440-949b-b8957fd10557/EcoRV/0	chr12	P	1	TRUE	5133	60
331b841a-5b2b-4eb6-afe7-9b4793fafe0f/EcoRV/0	chr12	P	1	TRUE	5076	60
1a2ab4dc-ffeb-432e-86db-7ec29991942e/EcoRV/0	chr12	P	1	TRUE	5007	60
2fd48a87-f087-4f35-9588-2ba4307c5fbf/EcoRV/0	chr12	P	1	TRUE	5080	60
25d3dc9a-52c9-421e-83b6-5b0d7a18f430/EcoRV/0	chr12	P	1	TRUE	5082	60
c7fd3060-dd14-4e48-8eb9-0448943cb0bc/EcoRV/0	chr12	P	1	TRUE	4978	60
cd294281-b524-4b49-932c-6388746fb4d6/EcoRV/0	chr12	P	1	TRUE	5032	60
1622d4d7-9760-4f21-8cf6-40aac0b9f130/EcoRV/0	chr12	P	1	TRUE	5004	60
c86653d1-8278-4933-a784-080fd16f44fd/EcoRV/0	chr12	P	1	TRUE	5061	60
cd458f80-331b-40e2-829d-7264977eb104/EcoRV/0	chr12	P	1	TRUE	4965	60
d13922f8-f6a2-4b9c-aa2d-003ad6c29c06/EcoRV/0	chr12	P	1	TRUE	4815	60
01ef9990-a8b2-444f-b6ea-1beedefd4899/EcoRV/0	chr12	P	1	TRUE	4699	60
9f5246a2-77a2-4262-a920-68e127050688/EcoRV/0	chr12	P	1	TRUE	3920	26
7e7356d0-f2f0-46c6-b549-0d3f3dbbfe4a/EcoRV/0	chr12	P	1	TRUE	4511	60
6fcad2cf-9756-4561-8ebc-e4c24629702f/EcoRV/0	chr12	P	1	TRUE	4276	60
ef19d24a-005a-4ce4-898f-da882b27976b/EcoRV/0	chr12	P	1	TRUE	4221	26
8d9eacd2-d5bc-48bf-a225-1d3081aafdeb/EcoRV/0	chr12	P	1	TRUE	3929	60
bcd882a0-09c6-4857-a198-7c11ed12e417/EcoRV/0	chr12	P	1	TRUE	2736	60
80f7881b-3633-4273-99d1-5838089e0f46/EcoRV/0	chr12	P	1	TRUE	2726	60
517955dd-d962-4c1e-aa03-583661d85f8d/EcoRV/0	chr12	P	1	TRUE	2380	60
2d939f02-2d5e-4b3e-977b-11fa4ffb426a/EcoRV/0	chr12	P	1	TRUE	1959	36
862d5486-3c71-4174-98f6-1b0d785519b1/EcoRV/0	chr12	Q	2	TRUE	4491	60
2af62045-a6a6-4a12-bdad-a3394c078328/EcoRV/0	chr12	Q	2	TRUE	4136	60
6b307e89-6001-4685-90a2-1867cb27b428/EcoRV/0	chr12	Q	2	TRUE	6846	60
027ecdcc-0aa2-4eb6-97f6-44748c59291d/EcoRV/0	chr12	Q	2	TRUE	8336	60
266f70a4-4536-4b55-aee2-ac4f4871d178/EcoRV/0	chr12	Q	2	TRUE	7195	60
915c56de-98b5-4599-9a6f-2aa89c3d7892/EcoRV/0	chr12	Q	2	TRUE	7156	60
4ce0232a-7225-4fb4-87ca-64c94c6e9b88/EcoRV/0	chr12	Q	1	TRUE	4553	60
5fb9f7b7-683d-4260-9a22-7151665d741e/EcoRV/0	chr12	Q	2	TRUE	6856	60
12ee27e1-aec8-40b8-bee1-c427125346fa/EcoRV/0	chr12	Q	2	TRUE	8374	58
66d87da8-779d-469b-a5e4-45202042fc21/EcoRV/0	chr12	Q	2	TRUE	7795	60
76d766b9-0b68-4626-a3bc-f51b805443e9/EcoRV/0	chr12	Q	2	TRUE	9064	60
01310094-4b05-435a-ab95-4e658dae471d/EcoRV/0	chr12	Q	2	TRUE	7942	60
d501a520-f8d1-4841-939c-c5e25fa7263e/EcoRV/0	chr12	Q	2	TRUE	8344	47
e9601676-1020-48f5-b4e0-dc344c1ee671/EcoRV/0	chr12	Q	2	TRUE	7967	60
ee8a9c8b-6b0b-4e5e-b0bb-ec1fa47ebb7e/EcoRV/0	chr12	Q	2	TRUE	7278	60
efa1f714-4aef-402b-9045-fa8d4605f721/EcoRV/0	chr12	Q	2	TRUE	7589	60
f1582b2f-2eb0-4f28-9d37-5671a4064a8f/EcoRV/0	chr12	Q	2	TRUE	8477	60
fc95e797-a646-4807-92f2-09e83500c116/EcoRV/0	chr12	Q	2	TRUE	8393	60
4eddc625-9903-466b-9479-24feb81cb659/EcoRV/0	chr12	Q	2	TRUE	8843	60
08d82264-c43a-4af1-8c30-286133cbe65f/EcoRV/0	chr12	Q	2	TRUE	8646	60
8dbe6e85-2f72-4a90-871a-1e7b5d080fa8/EcoRV/0	chr12	Q	2	TRUE	9098	60
28b4582b-dbec-449d-88ca-69abb8ed7209/EcoRV/0	chr12	Q	2	TRUE	8092	60
46df9303-33ed-44a4-9bda-649401a7b831/EcoRV/0	chr12	Q	2	TRUE	8344	60
81c2ea5e-b067-45bd-bbe2-f41fe1de89fc/EcoRV/0	chr12	Q	2	TRUE	2644	60
1819fe29-65dd-408e-93ec-84787d46f524/EcoRV/0	chr12	Q	2	TRUE	9052	60
69876a6b-22c8-43b0-9f5e-d0ceb2f36d19/EcoRV/0	chr12	Q	2	TRUE	8243	60
353893d2-3d25-437c-85cc-36a77b25157c/EcoRV/0	chr12	Q	2	TRUE	9348	60
7415498f-80fd-4cd0-8979-6b500d47f3fe/EcoRV/0	chr12	Q	2	TRUE	12217	57
ad458e39-6588-4363-aa3e-3e030988ccd4/EcoRV/0	chr12	Q	2	TRUE	8665	60
b703acf7-215c-477a-b444-9539e81ec471/EcoRV/0	chr12	Q	2	TRUE	8103	60
cb0a7d1b-641a-4265-9789-3bd219acb70d/EcoRV/0	chr12	Q	2	TRUE	8675	60
d77d3b04-129f-49a5-b72d-8609884fc02e/EcoRV/0	chr12	Q	2	TRUE	7567	60
e0a73dab-f9b8-4b6e-8853-084d91f66829/EcoRV/0	chr12	Q	2	TRUE	7934	60
e15cf94f-46a1-4d18-88c3-0e4281154bbc/EcoRV/0	chr12	Q	2	TRUE	4846	60
f5c4d645-0e9e-47d0-aab6-d37084d9a682/EcoRV/0	chr12	Q	2	TRUE	7719	60
f98f29ab-8e91-49d2-a900-e6b92ea99a54/EcoRV/0	chr12	Q	2	TRUE	8948	59
1d4417ca-be7f-4c0d-94b6-dbf519b3f984/EcoRV/0	chr12	Q	2	TRUE	9582	60
b17a0dd3-9e4c-49d6-9bd4-87d0c216164e/EcoRV/0	chr12	Q	2	TRUE	9299	60
caffbbf6-6331-4a91-819e-c1e41be74a5f/EcoRV/0	chr12	Q	2	TRUE	7953	60
01f8c0bd-6108-457f-8d1c-bec86cee5f1e/EcoRV/0	chr12	Q	2	TRUE	5252	60
69512f17-5a5a-4621-ba44-1d7ca5ff9d7a/EcoRV/0	chr12	Q	2	TRUE	8565	60
18237690-3ed0-46f4-8fbf-d9188d3d4991/EcoRV/0	chr12	Q	2	TRUE	8373	60
e05b955a-32c3-4675-b81a-0747ddfee7ce/EcoRV/0	chr12	Q	2	TRUE	8829	60
00e17ff3-8403-4a8e-aca7-10d01f73fcab/EcoRV/0	chr12	Q	1	TRUE	3856	60
0a09239e-a5b4-4572-9e41-51e07b25bcf7/EcoRV/0	chr12	Q	2	TRUE	7201	60
2c736c84-8586-4435-8940-04552ba20e5d/EcoRV/0	chr12	Q	2	TRUE	6869	60
7f1b9086-523f-4fc9-a57e-8f5b4d00ad7d/EcoRV/0	chr12	Q	2	TRUE	7644	60
9bb4f6c7-ab6c-4ea3-9263-3544b5386741/EcoRV/0	chr12	Q	2	TRUE	9403	60
9ec5059c-bac8-4e39-ade6-68f611560f68/EcoRV/0	chr12	Q	2	TRUE	7316	60
63ebcd96-14a7-4489-9d78-33e45daa4847/EcoRV/0	chr12	Q	2	TRUE	7713	60
86f895a2-8bb6-421d-8f27-233a96d63433/EcoRV/0	chr12	Q	2	TRUE	8509	60
200e6a67-9637-476e-8736-59a085cc8888/EcoRV/0	chr12	Q	2	TRUE	9404	60
255d2d5f-262e-402c-af53-453d997ec1fd/EcoRV/0	chr12	Q	2	TRUE	7706	60
9044995f-1dd4-4ee5-87b2-2a448b8640b7/EcoRV/0	chr12	Q	2	TRUE	8154	47
a4abd215-d93c-4817-a9c2-adc7389f9fd1/EcoRV/0	chr12	Q	2	TRUE	6724	60
c2aff365-d6a9-4094-a1c2-832b661e182a/EcoRV/0	chr12	Q	2	TRUE	6831	60
d21b1f41-9c95-4bbf-a841-f762db90217a/EcoRV/0	chr12	Q	2	TRUE	6381	60
dde4a309-9384-458c-aed2-6cfd3a60b6c7/EcoRV/0	chr12	Q	2	TRUE	9357	60
e6463f91-ac1f-4ff4-ae33-ccc6b3d0593b/EcoRV/0	chr12	Q	2	TRUE	8786	60
ea1bef27-92ce-4af3-a3ef-a2871dd6289f/EcoRV/0	chr12	Q	2	TRUE	7666	60
74ca2b74-cfb0-4eaa-9f52-f813c1fdd8a8/EcoRV/0	chr12	Q	2	TRUE	8275	60
d2ea54bb-e6da-43c1-917d-270e45d34ca4/EcoRV/0	chr12	Q	2	TRUE	8289	60
dbfbe9fd-7564-4e65-8820-2436f1bce56e/EcoRV/0	chr12	Q	2	TRUE	8427	60
9dc7bb9a-b5c5-450c-afb1-95680811d621/EcoRV/0	chr12	Q	2	TRUE	8628	60
53e3fe55-51e2-4e20-ac54-c202243e1e97/EcoRV/0	chr12	Q	2	TRUE	8637	60
79ee6ed1-697d-4e44-bffb-01bfdf809eb3/EcoRV/0	chr12	Q	2	TRUE	8200	60
237240ba-4ae1-4a5c-bd5d-e63a8f836ff8/EcoRV/0	chr12	Q	2	TRUE	8457	60
af6be9d7-e3b9-414b-9b4c-69d55c47f190/EcoRV/0	chr12	Q	2	TRUE	12846	56
db5c263b-b84f-4f6b-a212-8d60426f9ebd/EcoRV/0	chr12	Q	2	TRUE	2671	60
f3bff8d9-5445-4d40-bf09-b9465608fdd0/EcoRV/0	chr12	Q	2	TRUE	8883	60
5b4e2f3f-d1f2-408a-9f7a-04d20f551a73/EcoRV/0	chr12	Q	2	TRUE	2387	60
1624e536-8240-45d1-a813-2ad1dbe14b19/EcoRV/0	chr12	Q	2	TRUE	7435	60
9474efaa-5107-4005-ac2f-5c3dae146f77/EcoRV/0	chr12	Q	2	TRUE	8461	60
761b405b-be3e-43a0-958e-2e26a612b744/EcoRV/0	chr12	Q	1	TRUE	3808	60
c91ed38a-ad0e-4eb0-8f39-7c22264fab9d/EcoRV/0	chr12	Q	2	TRUE	1199	60
46410cb6-64df-4406-ba4f-b6e4a227aead/EcoRV/0	chr12	Q	2	TRUE	8110	60
2678fa17-aa8a-45d4-ae32-593c10e36a3b/EcoRV/0	chr12	Q	2	TRUE	7703	60
57a3c184-082f-439e-bd6e-bade3f6a38e4/EcoRV/0	chr12	Q	2	TRUE	8050	60
09a845c1-706d-46f4-a4e8-8635467a2ad9/EcoRV/0	chr12	Q	2	TRUE	12327	53
11a56df2-cdbb-4f46-88ce-fff76dde71b6/EcoRV/0	chr12	Q	2	TRUE	7821	54
d4030058-a898-43ca-a843-71316da0cb37/EcoRV/0	chr12	Q	2	TRUE	8502	60
110b2a7a-ec05-410f-877a-4da2a1b4d9f9/EcoRV/0	chr12	Q	2	TRUE	8326	60
d5edb527-9703-4fc2-838f-00eaa761c8c2/EcoRV/0	chr12	Q	2	TRUE	5458	60
7ccf5c45-3486-4ce7-97a3-2c8d9e5472dd/EcoRV/0	chr12	Q	2	TRUE	6730	60
246eebbf-5056-4ff1-a7c4-4dfcd5b851de/EcoRV/0	chr12	Q	2	TRUE	7180	57
93080dd5-9cd5-4fe3-bb03-9a0d0dd234f4/EcoRV/0	chr12	Q	2	TRUE	8503	58
b2cbf48f-78e6-43d4-b225-76ef71f1b7e4/EcoRV/0	chr12	Q	2	TRUE	5801	60
62561272-c21e-4d71-8c93-e25160915865/EcoRV/0	chr12	Q	2	TRUE	8095	60
083c59e4-4f52-4c0c-9ccb-02f6c416edf7/EcoRV/0	chr12	Q	2	TRUE	7733	60
dadde619-2671-4acb-be8a-0afc33a4f29c/EcoRV/0	chr12	Q	2	TRUE	8270	60
3df73538-dcd2-4fcd-9abd-6e306794241b/EcoRV/0	chr12	Q	2	TRUE	8229	22
ee4a0d14-7a97-47cc-9516-88c0b04159f8/EcoRV/0	chr12	Q	2	TRUE	8240	40
0fe3060b-68b1-46f1-858d-6abdfafa75bd/EcoRV/0	chr11	P	1	TRUE	5590	60
8ee8bd33-f940-4154-9719-15b570e974fd/EcoRV/0	chr11	P	1	TRUE	6580	60
061c92a0-2490-4eb2-8a33-acfffff4c610/EcoRV/0	chr11	P	1	TRUE	6661	60
85837b80-3e73-4f7e-b5c6-3964b76f1e6d/EcoRV/0	chr11	P	1	TRUE	6334	60
c49e6bbf-0449-4887-86e5-00c7bf0f3042/EcoRV/0	chr11	P	1	TRUE	7335	41
c33636f5-4e76-47e8-a318-f996ed56109c/EcoRV/0	chr11	P	1	TRUE	7316	39
e37ae964-5bd6-4df0-8ec2-929d0924c09f/EcoRV/0	chr11	P	1	TRUE	6262	60
e9570b0f-c9a6-4e4a-b85d-b7269397513f/EcoRV/0	chr11	P	1	TRUE	6402	60
faf5316f-80de-4806-a63f-c665dd4b5a17/EcoRV/0	chr11	P	1	TRUE	6121	60
f7db10d1-8315-4cb4-a0c6-d4407f042352/EcoRV/0	chr11	P	1	TRUE	5138	60
08204f69-98a4-4ff2-9f55-c95eab7dd1e6/EcoRV/0	chr11	P	1	TRUE	5110	60
f7e904cf-6f09-432f-bec2-00802d9f6c82/EcoRV/0	chr11	P	1	TRUE	5098	60
94f72f22-7cc1-42e2-a197-77fabd0a84a3/EcoRV/0	chr11	P	1	TRUE	5061	60
0bdb48c5-81dd-4743-94c9-022eb723d7a9/EcoRV/0	chr11	P	1	TRUE	4972	60
99bdb48d-3672-460a-bfd3-393ff3cb089a/EcoRV/0	chr11	P	1	TRUE	4944	60
a26d7dc0-a825-418c-95e5-2c5aed70dc1b/EcoRV/0	chr11	P	1	TRUE	4966	60
d96ba5a9-7907-4b32-9494-46bb1aa13fd4/EcoRV/0	chr11	P	1	TRUE	4972	60
332fe65b-c5ce-47e7-9906-a2a32dacc547/EcoRV/0	chr11	P	1	TRUE	4931	60
325e5f2c-d153-4930-a6fc-3c20f198d8a3/EcoRV/0	chr11	P	1	TRUE	4856	60
d629f02a-b946-41b2-bffa-53dd782826ac/EcoRV/0	chr11	P	1	TRUE	4601	60
ccca5f53-7768-4730-b7d7-a8d53b7b8ef0/EcoRV/0	chr11	P	1	TRUE	4821	60
01a4b886-c23c-4c01-9655-05344241b096/EcoRV/0	chr11	P	1	TRUE	4823	60
732bcd6c-d39a-4643-9343-9620a0b8602b/EcoRV/0	chr11	P	1	TRUE	4840	60
24d4ce10-95a9-4ccd-a8d3-f05dc1ffab0d/EcoRV/0	chr11	P	1	TRUE	4790	60
d6d2cfc2-6442-45be-ad37-7f04d9a4e2b5/EcoRV/0	chr11	P	1	TRUE	4781	60
be889a1e-0d9d-4bde-a4df-5380d0a0c1d2/EcoRV/0	chr11	P	1	TRUE	4666	60
c546ed59-d5a5-458c-b2d9-621354f8abf1/EcoRV/0	chr11	P	1	TRUE	4678	60
8a4ac4ca-889f-4acf-8224-acad4c7568e6/EcoRV/0	chr11	P	1	TRUE	4655	60
c2c4a248-4dee-437c-95e3-be2cd95906dc/EcoRV/0	chr11	P	1	TRUE	4549	60
8206eead-9471-4c26-ba74-e65a8680efa5/EcoRV/0	chr11	P	1	TRUE	4565	60
535cb222-37c7-4734-bee7-d16b1d03eb67/EcoRV/0	chr11	P	1	TRUE	4493	60
bbcec7cb-582c-4546-85be-03941bd644fd/EcoRV/0	chr11	P	1	TRUE	4405	60
35e66397-7989-4ab1-ba1a-d941a8c58e51/EcoRV/0	chr11	P	1	TRUE	4449	60
d694d625-fe05-4c31-a34a-c7d3613347cb/EcoRV/0	chr11	P	2	TRUE	4404	49
a6411047-25de-4f10-a1d4-0979dd043d60/EcoRV/0	chr11	P	1	TRUE	4492	60
28892297-6a98-4209-b477-cb65d7406287/EcoRV/0	chr11	P	1	TRUE	4418	60
07142f77-4806-4f39-aab0-28ac734288cc/EcoRV/0	chr11	P	1	TRUE	4406	60
8ad526d4-3e90-4ddf-9861-bc13a28cdb6f/EcoRV/0	chr11	P	1	TRUE	4398	60
ed37d10d-ad3b-400c-94cf-564cd00f7324/EcoRV/0	chr11	P	1	TRUE	4272	36
6d40b2e0-7ff0-4f7e-96d1-aee17953e31b/EcoRV/0	chr11	P	1	TRUE	4303	60
262b12ab-7e54-419d-96dc-2bf100fc1ffa/EcoRV/0	chr11	P	1	TRUE	4284	60
adc016cc-b9a0-4043-811d-41df6a408c28/EcoRV/0	chr11	P	1	TRUE	4293	60
38fe6088-c0f1-49b4-bfd2-afd2cfc2fa14/EcoRV/0	chr11	P	1	TRUE	4226	60
56e24871-2005-4bfd-89a1-13189d443301/EcoRV/0	chr11	P	1	TRUE	4299	60
ef03e076-4c69-40d7-8c42-f36a65eee3d1/EcoRV/0	chr11	P	1	TRUE	4256	60
1c3708b4-0cd6-4ac1-9fa3-122654e498fc/EcoRV/0	chr11	P	1	TRUE	4232	60
a29a7790-f7d6-4b44-8bf2-b30fcd9781cc/EcoRV/0	chr11	P	1	TRUE	4218	60
a1774a39-7e37-4209-81fb-1ba302872586/EcoRV/0	chr11	P	1	TRUE	4219	60
aceec6bd-e408-454f-8449-028c97a0f271/EcoRV/0	chr11	P	1	TRUE	4210	60
5a8733dc-9260-4dc1-810d-e857e279d82d/EcoRV/0	chr11	P	1	TRUE	4131	60
bc428d38-4fb2-4638-a49a-f6f4e877e3ae/EcoRV/0	chr11	P	1	TRUE	4135	60
62131b44-b70b-4ca3-81fb-29d781c00958/EcoRV/0	chr11	P	1	TRUE	4095	60
26ca77bd-b886-4120-a253-d96cfa7f4bd5/EcoRV/0	chr11	P	1	TRUE	4105	60
ab36e880-0d09-4ddd-a316-67360bbb6f1c/EcoRV/0	chr11	P	1	TRUE	4098	60
2e458ad9-35a0-4232-b48c-aaed7ae910f2/EcoRV/0	chr11	P	1	TRUE	4101	60
f820a15c-152c-4f67-9fee-55057372d959/EcoRV/0	chr11	P	1	TRUE	4081	60
8c9be673-8bee-4c0c-828c-83afe2e46fa6/EcoRV/0	chr11	P	1	TRUE	4066	60
178f4fca-7bf3-406e-8e15-7be4f9883a55/EcoRV/0	chr11	P	1	TRUE	4050	60
1a290b76-494b-4fd7-b49a-bc33b3fe381c/EcoRV/0	chr11	P	1	TRUE	3999	60
4cb14f81-6302-4607-b91d-57b453775b43/EcoRV/0	chr11	P	1	TRUE	3989	60
3e44d631-6cbb-4736-afce-1b0dc258213d/EcoRV/0	chr11	P	1	TRUE	3939	60
ecb214e7-bf98-4e50-971d-3b8b85d706fb/EcoRV/0	chr11	P	1	TRUE	3929	60
45998657-96ca-45c2-b536-1ecac9b29e2f/EcoRV/0	chr11	P	1	TRUE	3925	60
24bce863-d9f6-47cc-9861-f74a9ea70c33/EcoRV/0	chr11	P	1	TRUE	3927	60
e021e891-8318-4931-a21a-efda4f22acb7/EcoRV/0	chr11	P	1	TRUE	3919	60
401cf41d-3780-4dc1-a423-8dc2283fe3c2/EcoRV/0	chr11	P	1	TRUE	3914	60
e1daa447-69b4-4a44-b7b8-dda0b9d55286/EcoRV/0	chr11	P	1	TRUE	4027	60
e4316c20-ed40-4d26-9152-9e95fe7fbec7/EcoRV/0	chr11	P	1	TRUE	3773	60
840682af-740e-4606-88dd-87754f6e2b7a/EcoRV/0	chr11	P	1	TRUE	3789	60
d0098fd7-8c29-4cf9-9ff2-859f563abfb6/EcoRV/0	chr11	P	1	TRUE	3749	60
d97296da-ca0a-4c8b-a603-ec95d1e09ac1/EcoRV/0	chr11	P	1	TRUE	3727	60
154474c6-4cea-4a81-bbbc-7b53d7cb75c4/EcoRV/0	chr11	P	1	TRUE	3668	60
c8c60ca0-d533-4c6e-b57b-631b806e1a9f/EcoRV/0	chr11	P	1	TRUE	3673	60
ed501070-48f2-4fba-a5d0-57b840ce467e/EcoRV/0	chr11	P	1	TRUE	3602	60
aee4ec36-eaee-44da-84cc-93fabfccd57e/EcoRV/0	chr11	P	1	TRUE	3577	60
19b61245-d83d-4913-a365-46a79388e7a0/EcoRV/0	chr11	P	1	TRUE	3384	60
1340affb-8a13-4706-bb12-6751052fe488/EcoRV/0	chr11	P	1	TRUE	3527	60
6c1629fd-4f25-4d9d-898c-8a82fdcfacca/EcoRV/0	chr11	P	1	TRUE	3547	60
1674cbb9-0e20-4ba9-9d61-4b213bda24ad/EcoRV/0	chr11	P	1	TRUE	3484	60
a110c9bd-cb26-43df-8177-6d28cb154a6d/EcoRV/0	chr11	P	1	TRUE	3461	60
4e391f41-1371-4ccd-87de-b408069196f1/EcoRV/0	chr11	P	1	TRUE	3406	60
38163b5e-3a7f-4baf-9370-1e7a681f6e34/EcoRV/0	chr11	P	1	TRUE	3190	60
d26df7d6-92bb-4669-92ef-2422636cd7a3/EcoRV/0	chr11	P	1	TRUE	3331	60
2071bcc9-e095-42ca-998e-0184136994b4/EcoRV/0	chr11	P	1	TRUE	3314	60
e3b3f0b7-0ffa-4bd8-bfd8-e6a91d928c35/EcoRV/0	chr11	P	1	TRUE	3276	60
8780c534-82a8-41dc-99e4-eef56841359e/EcoRV/0	chr11	P	1	TRUE	3234	60
f3e12b44-8d30-43e4-b191-16243352720b/EcoRV/0	chr11	P	1	TRUE	3196	60
2817a0fd-948f-4672-a5af-bd84cc8db8e5/EcoRV/0	chr11	P	1	TRUE	3116	60
2d73e93e-1a56-4ac0-a5ae-74f1b65286a0/EcoRV/0	chr11	P	1	TRUE	2747	60
8792cf33-97f1-43ee-939a-141b6d12f894/EcoRV/0	chr11	P	1	TRUE	3282	60
9b8fe008-6770-4916-97c8-2102a447c507/EcoRV/0	chr11	P	1	TRUE	2644	60
566a056d-8074-4393-a852-5c252bcace91/EcoRV/0	chr11	P	1	TRUE	1755	60
6b874ba5-299f-443b-9ff1-d5e3376a535d/EcoRV/0	chr11	Q	1	TRUE	4050	60
07c84ba8-4bb1-4875-b9ff-36e22b22f0f4/EcoRV/0	chr11	Q	1	TRUE	4335	60
9af2da93-b657-470d-ba1f-1aff97d68c42/EcoRV/0	chr11	Q	1	TRUE	7154	60
15d2be8d-1960-4af9-8a58-23e186bb588f/EcoRV/0	chr11	Q	1	TRUE	4661	60
21e2d57e-b158-49d2-9e4d-abd4e35eee0a/EcoRV/0	chr11	Q	1	TRUE	5101	60
65dfa9c1-8e2f-425d-8449-be81ba010d66/EcoRV/0	chr11	Q	1	TRUE	4070	60
77afb91e-50d7-4457-9307-38509f603235/EcoRV/0	chr11	Q	1	TRUE	5367	60
647bc943-a14b-4d5a-ad57-71bb23485497/EcoRV/0	chr11	Q	1	TRUE	4301	60
743adca8-a9eb-447b-a64c-ad45bfd3db9d/EcoRV/0	chr11	Q	1	TRUE	4121	60
896baa9e-c4d5-4fe2-bdf5-f282b0eb7be3/EcoRV/0	chr11	Q	1	TRUE	4634	60
6407bd8b-8196-4d8d-a133-c9a7681b983d/EcoRV/0	chr11	Q	1	TRUE	4690	60
2122311c-85b0-443b-98e8-6f6a3e3955e4/EcoRV/0	chr11	Q	1	TRUE	13086	60
6757568f-e2d4-4764-9221-7557f49788a6/EcoRV/0	chr11	Q	1	TRUE	4732	60
36800160-736c-418a-b0c1-b4c41660a4c9/EcoRV/0	chr11	Q	1	TRUE	6121	60
57122360-5d32-4584-9068-127e1fdf7055/EcoRV/0	chr11	Q	1	TRUE	4601	60
a0927999-4e0d-403b-bedd-69a8039bc4e5/EcoRV/0	chr11	Q	2	TRUE	5182	60
ac9aa325-6c52-4a51-9f70-243be2a91c63/EcoRV/0	chr11	Q	1	TRUE	4506	60
d21c3c59-4b6e-4460-963c-08063ebf4def/EcoRV/0	chr11	Q	1	TRUE	4429	60
d805dcf2-4184-4678-88fd-a48d1ecc0079/EcoRV/0	chr11	Q	1	TRUE	5389	60
ec59beda-e3df-4fb9-bbf0-59219de34ccd/EcoRV/0	chr11	Q	1	TRUE	5498	60
0bd0371a-fe28-465d-a063-109b482cb366/EcoRV/0	chr11	Q	1	TRUE	5561	60
3fd4913b-c69e-4849-bc0d-c239f1ea7607/EcoRV/0	chr11	Q	1	TRUE	3944	60
8a6930e1-674b-4e91-8994-d0991812bb97/EcoRV/0	chr11	Q	1	TRUE	4107	60
696b6230-5451-4753-baae-7c6307223895/EcoRV/0	chr11	Q	1	TRUE	3102	60
6882ba77-8c3f-4f65-8b5d-862744432418/EcoRV/0	chr11	Q	1	TRUE	4198	60
37393b52-3c9b-4c89-a574-6a7e644b67c4/EcoRV/0	chr11	Q	1	TRUE	4082	60
5335881f-d99f-45ff-babe-3f79ffeccd65/EcoRV/0	chr11	Q	1	TRUE	5039	60
45859450-62b9-49c8-a274-9c1dd6b6070c/EcoRV/0	chr11	Q	1	TRUE	4916	60
a7954740-90c8-498c-9f3b-f85d4d1b41b1/EcoRV/0	chr11	Q	1	TRUE	4891	60
b063d344-af04-4374-bd72-fc3d3c200989/EcoRV/0	chr11	Q	1	TRUE	1832	60
c2e99743-4813-4714-bd30-e30fb61d231d/EcoRV/0	chr11	Q	1	TRUE	5319	60
c703ec7e-5700-4ccd-aa07-f9e9688c0a5f/EcoRV/0	chr11	Q	1	TRUE	5421	60
caa1f1b7-1386-42b8-a0be-4ef7a6f16ef2/EcoRV/0	chr11	Q	1	TRUE	4222	60
f278abba-ecc9-4b41-a19c-7514cff788b9/EcoRV/0	chr11	Q	1	TRUE	3152	60
fd3fcb67-803b-4c8f-b93b-b6b0b5d8ceb9/EcoRV/0	chr11	Q	1	TRUE	4694	60
3a0baa6f-6bc7-44e6-a34e-ee3fea53e108/EcoRV/0	chr11	Q	1	TRUE	4571	60
8d5766ed-6ed6-44f9-a299-bd7f8f048368/EcoRV/0	chr11	Q	1	TRUE	3830	60
9fd53ab0-528e-4589-a8d1-5bb0ddd9a690/EcoRV/0	chr11	Q	1	TRUE	3443	60
462e5c26-8ba5-48b1-acf7-507a6384db8b/EcoRV/0	chr11	Q	1	TRUE	4175	60
ade46757-e6fd-4838-abb9-8afc7d7d9cb7/EcoRV/0	chr11	Q	1	TRUE	5375	60
cbf7c845-985f-4c20-8cca-e9e7bb3e49dc/EcoRV/0	chr11	Q	1	TRUE	5294	60
d254d4f6-c98a-41df-9063-01709baaf03d/EcoRV/0	chr11	Q	1	TRUE	4022	60
fbb96896-1bcc-46a6-ab40-4bbc799a1bbc/EcoRV/0	chr11	Q	1	TRUE	5483	60
833e7791-75f6-4b93-b013-cbcc79a8e479/EcoRV/0	chr11	Q	1	TRUE	4203	60
1c810260-c1a6-4863-93c6-fd3669058e7b/EcoRV/0	chr11	Q	1	TRUE	3535	60
2c895875-dad1-4d08-b880-6fa786071e74/EcoRV/0	chr11	Q	1	TRUE	4244	60
3ecf1f28-5313-421c-a6f7-02d8d5f5598d/EcoRV/0	chr11	Q	1	TRUE	4536	60
029ece93-768f-4cf8-ba4f-11e593a22d9e/EcoRV/0	chr11	Q	1	TRUE	4874	60
44c79110-c0e9-43a4-96d5-853e3f9d55c1/EcoRV/0	chr11	Q	1	TRUE	4132	60
69f47bac-ba90-4147-bb5b-bc49cf2dde82/EcoRV/0	chr11	Q	2	TRUE	3819	60
86a2e57c-cddc-4e7f-b41e-026f548c3174/EcoRV/0	chr11	Q	1	TRUE	3695	60
91c0358d-12fe-4aa6-b678-a62846a9eb6e/EcoRV/0	chr11	Q	1	TRUE	4785	60
0208f31b-b18a-4951-a1f6-bf0bd955b0f6/EcoRV/0	chr11	Q	1	TRUE	11524	60
239fe7bc-0611-49ef-b27e-f7485bea7fa0/EcoRV/0	chr11	Q	1	TRUE	4017	60
293e2d9d-8874-449d-bf61-d4972426115b/EcoRV/0	chr11	Q	1	TRUE	4704	60
3617ab0f-6b86-40a2-8e7b-543c9364c279/EcoRV/0	chr11	Q	1	TRUE	4642	60
b5b4a4f8-6e22-4162-a926-f670f0723218/EcoRV/0	chr11	Q	1	TRUE	4411	60
be4eb0df-8f4d-47f5-ab1e-55f0f105b448/EcoRV/0	chr11	Q	2	TRUE	4297	60
e2148a63-60a5-43ca-8d17-3fed497e105c/EcoRV/0	chr11	Q	2	TRUE	4238	60
f58daf2b-5c3d-4bbb-8a5a-e22988238cb4/EcoRV/0	chr11	Q	1	TRUE	4331	60
f1381cd7-c6b8-4560-8435-132094bd9a0c/EcoRV/0	chr11	Q	1	TRUE	1969	60
94ded032-ad45-4acf-abf8-c7c7f944bd5e/EcoRV/0	chr11	Q	1	TRUE	4888	60
473f654f-b852-4e93-841e-8b2978487037/EcoRV/0	chr11	Q	2	TRUE	3556	60
a1acf560-af9e-4f19-b1b9-bc06e1352e14/EcoRV/0	chr11	Q	1	TRUE	7980	60
607cf44c-08e9-4ccc-a676-c886e55f9841/EcoRV/0	chr11	Q	1	TRUE	4570	60
91fb7a43-5bfc-4311-a794-00fae18885d2/EcoRV/0	chr11	Q	1	TRUE	4389	60
cda1f232-d2f8-42c3-96c1-b1d721ce2780/EcoRV/0	chr11	Q	1	TRUE	5095	60
46cdf416-ef92-48e5-8387-0c813ce1c987/EcoRV/0	chr11	Q	1	TRUE	3805	60
62579ad5-f97f-4141-8c30-836fb547b1e8/EcoRV/0	chr11	Q	1	TRUE	4503	60
dcd4b31e-b133-4852-bfb6-a310784bd188/EcoRV/0	chr11	Q	1	TRUE	3765	60
e0635fe0-4b1f-4f32-a2f5-b451825d9426/EcoRV/0	chr11	Q	1	TRUE	4834	60
49ddc725-1388-4f94-a437-9fba68df51ee/EcoRV/0	chr11	Q	1	TRUE	4325	60
b558214c-e414-4cdd-902a-d4b47e253ad0/EcoRV/0	chr11	Q	1	TRUE	6036	60
ce7f1ee6-bcf4-4efb-ba20-9b42d1e284a4/EcoRV/0	chr11	Q	1	TRUE	4132	60
2a66cf01-91b0-4366-988c-b7ea2c498e7b/EcoRV/0	chr11	Q	1	TRUE	3274	60
793caba8-932f-4be6-8e9e-912c6cd14f11/EcoRV/0	chr11	Q	1	TRUE	4290	60
c1e3b084-38e3-4cd6-8cdc-104a703a89e1/EcoRV/0	chr11	Q	1	TRUE	4411	60
baf10c52-7b64-418c-97fb-17948969695c/EcoRV/0	chr11	Q	1	TRUE	3750	60
ffdc2684-61aa-4aef-bedd-0833c2c63045/EcoRV/0	chr11	Q	1	TRUE	3480	60
631bb769-3ce9-48a2-939e-a925cb709aa4/EcoRV/0	chr11	Q	1	TRUE	3560	60
6248eb75-b013-4d55-b4b4-b0ed15c94d6e/EcoRV/0	chr11	Q	1	TRUE	4198	60
0daf064f-6947-4cd7-b309-8f5b06f4d554/EcoRV/0	chr11	Q	2	TRUE	4397	60
f7fee765-9d1f-4a23-a2ff-a2ba102cea42/EcoRV/0	chr11	Q	1	TRUE	4198	60
7213cad9-7e95-4cf8-ab6b-ce16b9098574/EcoRV/0	chr11	Q	1	TRUE	5553	60
0311d07e-49e0-48fb-9a29-6fbdaefdef68/EcoRV/0	chr11	Q	1	TRUE	8219	60
a4f50282-ea55-491b-8786-85c682912173/EcoRV/0	chr11	Q	1	TRUE	9934	60
f664731d-d1ea-45a2-9c6e-b49d95b09c98/EcoRV/0	chr11	Q	1	TRUE	4316	60
c65da741-8b09-4725-bbcc-3e361d9a94de/EcoRV/0	chr11	Q	1	TRUE	5124	60
cfe3c41c-fa4a-4a51-b232-1fee2818ccd2/EcoRV/0	chr11	Q	1	TRUE	3551	60
326e0004-4056-4acb-822a-fc959a77d869/EcoRV/0	chr11	Q	1	TRUE	5069	60
6b6955f0-0dd5-4b50-a047-828751250c5f/EcoRV/0	chr11	Q	1	TRUE	3690	60
00853092-20e5-473d-a38f-8aab003164e5/EcoRV/0	chr11	Q	1	TRUE	5308	45
d2045cb5-70ce-42bd-9f56-2492c2d617ef/EcoRV/0	chr11	Q	1	TRUE	4085	60
c25ddef9-28f2-4e60-87a8-a68898716b34/EcoRV/0	chr11	Q	1	TRUE	4062	60
5fc7582d-0490-420a-9184-6eaf575bf088/EcoRV/0	chr10	P	2	TRUE	6104	60
6baf17bf-ba0e-42d7-83d3-f07e43a3fa90/EcoRV/0	chr10	P	2	TRUE	6250	60
87ae296a-1fa6-4e9b-9922-1e503c935881/EcoRV/0	chr10	P	2	TRUE	6832	60
117c5760-0874-4d66-8273-07780feeebef/EcoRV/0	chr10	P	2	TRUE	8607	60
564a31e1-7b88-479e-bf9e-92a477f7306c/EcoRV/0	chr10	P	2	TRUE	8282	60
0295290a-7019-4ecf-a651-f18fdd6a14a4/EcoRV/0	chr10	P	2	TRUE	7205	60
965077c2-6376-42b0-b2e8-1a8baefd80d6/EcoRV/0	chr10	P	2	TRUE	7239	60
b41b8490-8112-4610-8fa2-76ed04e96b98/EcoRV/0	chr10	P	2	TRUE	6950	60
d18e24be-2e03-4c6d-b473-591115a32f50/EcoRV/0	chr10	P	2	TRUE	12633	60
c4e15e48-196e-4a50-a560-bcaf86eb891d/EcoRV/0	chr10	P	2	TRUE	7161	60
8c780248-6dd4-4825-99cf-3f1bcca9374e/EcoRV/0	chr10	P	2	TRUE	5948	60
ca5338f0-3830-44bf-937f-eca91a1834fe/EcoRV/0	chr10	P	2	TRUE	5747	60
9e62feb8-90d5-4ea0-869f-9d084441fcbf/EcoRV/0	chr10	P	2	TRUE	5733	60
61073f87-4ce7-45d5-8c5c-d530b7043f78/EcoRV/0	chr10	P	2	TRUE	5588	60
760f7b08-c46c-4b32-ab2e-a8f984e354ff/EcoRV/0	chr10	P	2	TRUE	5720	52
7f47d147-8739-4c2e-9af9-3f4412971c5e/EcoRV/0	chr10	P	2	TRUE	5721	60
b00daf86-39d6-457f-a228-f9055535caa2/EcoRV/0	chr10	P	2	TRUE	5600	60
55a0a2ec-911b-46c8-ab18-f658ba54bfa1/EcoRV/0	chr10	P	2	TRUE	5716	60
71d88fce-3745-497b-bfe0-70c55f0c1463/EcoRV/0	chr10	P	2	TRUE	5697	60
bdbedad4-cc7a-43b5-a72f-a9dfcff567bc/EcoRV/0	chr10	P	2	TRUE	5683	60
52745c88-6e26-4fa6-a060-291468fc86d6/EcoRV/0	chr10	P	2	TRUE	5487	60
b0d9c9b9-4b5b-4bea-8ded-f7f3f4f5574d/EcoRV/0	chr10	P	2	TRUE	5586	60
2c480ee4-b604-4db5-9684-38cca8cc551a/EcoRV/0	chr10	P	2	TRUE	5482	60
eb89b37c-70b5-4926-8a84-db344882f969/EcoRV/0	chr10	P	2	TRUE	5432	60
27dcc826-b955-4d8d-a764-e4c8c7a69f5a/EcoRV/0	chr10	P	2	TRUE	5381	60
7b746a27-119a-4ed6-ada0-dbc9aea2c212/EcoRV/0	chr10	P	2	TRUE	5362	60
e98d2fc8-e5fb-4be8-83bc-9924b0d34122/EcoRV/0	chr10	P	2	TRUE	5369	60
82e94a99-ac3c-4e80-9edd-a2dfe61e9cf8/EcoRV/0	chr10	P	2	TRUE	5289	60
f2dfe871-167f-4517-88f9-c8c018ce743b/EcoRV/0	chr10	P	2	TRUE	5263	60
61ac01e6-0f5c-4a70-96b6-28170c8586df/EcoRV/0	chr10	P	2	TRUE	5244	60
1390bb46-ec04-45fb-b8a7-e37611a9387a/EcoRV/0	chr10	P	2	TRUE	5268	60
cd41869d-8232-4e94-84af-19984451293d/EcoRV/0	chr10	P	2	TRUE	5356	60
c5e664cd-a71d-4b8a-884f-15677fb8af1a/EcoRV/0	chr10	P	2	TRUE	5353	60
4c7c3f5b-4cb1-4b4e-bc71-a57962c5ce2b/EcoRV/0	chr10	P	2	TRUE	5216	60
f0a13c49-1774-48d0-9405-7cf06d3bc157/EcoRV/0	chr10	P	2	TRUE	5312	60
563a6251-c836-4e04-9f3c-a1bdddf4e4c0/EcoRV/0	chr10	P	2	TRUE	5161	60
bc1a0885-8f37-4618-a250-5510ace27e31/EcoRV/0	chr10	P	2	TRUE	5300	60
f300cf08-2e01-4308-bc16-b9c373927e6c/EcoRV/0	chr10	P	2	TRUE	5278	60
e7211603-ede8-4aec-980f-4fb5338d1a86/EcoRV/0	chr10	P	2	TRUE	4969	60
f3a535a4-19dd-4650-9c12-20d1ffa4c286/EcoRV/0	chr10	P	2	TRUE	5069	60
50b538ef-70ab-4431-b952-f05b5df324a8/EcoRV/0	chr10	P	2	TRUE	5101	60
eb62c28f-f52c-4f87-a673-99a2a2b527a8/EcoRV/0	chr10	P	2	TRUE	5094	60
0716bf03-7e8d-4121-bc86-40ab30efdd13/EcoRV/0	chr10	P	2	TRUE	5041	60
9c8cca53-8979-45fc-96ec-e25f366d2192/EcoRV/0	chr10	P	2	TRUE	5152	60
eb19f479-854c-411b-9da1-d951a361f819/EcoRV/0	chr10	P	2	TRUE	5063	60
cc82e5e7-3ef4-4591-bcd1-12bad539c0b5/EcoRV/0	chr10	P	2	TRUE	4934	60
9ce843d9-581d-4c04-99f3-4ad5838bf380/EcoRV/0	chr10	P	2	TRUE	5114	60
e9bbf358-d54f-499b-afc7-09e89e3aff72/EcoRV/0	chr10	P	2	TRUE	4977	60
bd57c947-9753-4563-9133-9f58295a2cc5/EcoRV/0	chr10	P	2	TRUE	5059	60
cb5e03c7-19e6-4cd7-9077-5d861d2aac7e/EcoRV/0	chr10	P	2	TRUE	4971	60
c0ad4003-43cf-4029-ba80-5dfccdbe38ba/EcoRV/0	chr10	P	2	TRUE	4910	49
fc40a7dc-6827-4c10-87fb-12066c886a7d/EcoRV/0	chr10	P	2	TRUE	4927	60
67b60b91-cb00-4f6c-a46d-cb0f46262963/EcoRV/0	chr10	P	2	TRUE	4851	60
4c62e9dd-9a35-4d9f-998c-64c9933f1fb0/EcoRV/0	chr10	P	2	TRUE	5000	60
4ea7ed86-c1ea-44d8-900a-8e5e7a315f12/EcoRV/0	chr10	P	2	TRUE	4977	60
3ee6cb45-d83d-4bb8-9f16-4f00e82cf080/EcoRV/0	chr10	P	2	TRUE	4975	60
f1fb6191-7f05-451f-8a50-f04a2bad41b4/EcoRV/0	chr10	P	2	TRUE	4967	60
3da811f3-a4a4-475b-9d0d-f800a2075885/EcoRV/0	chr10	P	2	TRUE	4864	60
be7b6970-0816-42ce-ac26-615106bd2746/EcoRV/0	chr10	P	2	TRUE	4726	60
c7215a7e-a989-4e01-a9f5-664dc4ebf0b6/EcoRV/0	chr10	P	2	TRUE	4757	60
9c594351-d271-4590-8a8f-543c18fb83bd/EcoRV/0	chr10	P	2	TRUE	4912	60
064d6b18-5c4b-4190-ad33-0239bfd05fb0/EcoRV/0	chr10	P	2	TRUE	4809	60
c0b7ddd9-cfaf-430b-9f46-eab776e8a5cf/EcoRV/0	chr10	P	2	TRUE	4715	60
5feebbc2-885b-457e-88f4-e547bed11b1e/EcoRV/0	chr10	P	2	TRUE	4814	60
cedbdab9-3b05-4f02-b6fa-c5f3ce6076fe/EcoRV/0	chr10	P	2	TRUE	4743	60
cf7c57ac-8318-483e-a5fa-32df087014a8/EcoRV/0	chr10	P	2	TRUE	4690	60
633e7f94-bca1-4e70-8b63-34ecf2456612/EcoRV/0	chr10	P	2	TRUE	4719	60
4b5d1a0c-0547-4ddb-9ebf-d53d877f8424/EcoRV/0	chr10	P	2	TRUE	4679	60
4a7fd435-6114-4a9a-8328-aef9ac38db1c/EcoRV/0	chr10	P	2	TRUE	4647	60
5bf24481-e9e4-464d-8678-9f704ec07d8a/EcoRV/0	chr10	P	2	TRUE	4635	60
1f5bae03-1b65-429e-87ab-7d23b985a680/EcoRV/0	chr10	P	2	TRUE	4618	60
feefea02-4534-4e51-aa49-9473a686332e/EcoRV/0	chr10	P	2	TRUE	4702	60
2ca3cb9e-9e9d-4680-bda7-8e829b9f1aad/EcoRV/0	chr10	P	2	TRUE	4595	60
b9e1ffb3-4379-4a2b-872d-a8a58d433e7a/EcoRV/0	chr10	P	2	TRUE	4670	60
0e5597a5-55dc-4836-bc45-44809ef70956/EcoRV/0	chr10	P	2	TRUE	4460	60
94815997-6cf6-4cf1-ba62-e42e25f9df2c/EcoRV/0	chr10	P	2	TRUE	4538	60
2313660e-fa17-44aa-b16f-d587da58becd/EcoRV/0	chr10	P	2	TRUE	4608	60
85748f38-7f87-4839-a9f2-da468ef51e69/EcoRV/0	chr10	P	2	TRUE	4608	60
b8dcde73-8241-441d-9dc4-d7b012b7484e/EcoRV/0	chr10	P	2	TRUE	4496	60
6b010947-18c9-48d0-9ee6-93bdfbe6b4e8/EcoRV/0	chr10	P	2	TRUE	4473	60
902df203-3e55-4d59-96d0-92a6c8adbaaf/EcoRV/0	chr10	P	2	TRUE	4486	60
f28a49e2-e99a-47de-bc82-0520f89184c2/EcoRV/0	chr10	P	2	TRUE	4555	60
4825e8ec-cfa3-4b1a-9c0d-66098728384b/EcoRV/0	chr10	P	2	TRUE	4525	52
dc4a43c0-26fc-4cbe-94f7-6eec55d09c14/EcoRV/0	chr10	P	2	TRUE	4545	60
7f6f9968-2079-4b1e-aea3-1af097b87f24/EcoRV/0	chr10	P	2	TRUE	4506	60
87f47586-4e38-4514-b419-89a01c881d84/EcoRV/0	chr10	P	2	TRUE	4347	60
731ffdcb-f623-433b-a085-4c7aa68ad6b1/EcoRV/0	chr10	P	2	TRUE	4501	60
6c55b30b-a452-4c70-af37-2c4c9296de19/EcoRV/0	chr10	P	2	TRUE	4325	55
cb28cf9b-b1ef-46dd-9be8-7df0f5460b22/EcoRV/0	chr10	P	2	TRUE	4408	60
87d86a96-91a0-4d2f-88c4-c9f383a0251a/EcoRV/0	chr10	P	2	TRUE	4281	60
c51f8704-41c1-4ce9-ab42-10892b06f5fd/EcoRV/0	chr10	P	2	TRUE	4166	60
0f8b4b11-735f-48c5-a694-f998b2b8b611/EcoRV/0	chr10	P	2	TRUE	4175	60
8097759b-cfb2-4c1f-9494-f5df3d881630/EcoRV/0	chr10	P	2	TRUE	4054	60
e8671304-7814-468c-a0c3-49e816d09302/EcoRV/0	chr10	P	2	TRUE	3876	60
ceb6f7d8-8064-43ce-8042-6af3a2884045/EcoRV/0	chr10	P	2	TRUE	3826	60
9fac8f86-7c5f-4d2c-8355-c3ac5cfacfb2/EcoRV/0	chr10	P	2	TRUE	3543	60
61c7d5ed-f060-4deb-bf05-8868854f6c8c/EcoRV/0	chr10	P	2	TRUE	3484	60
845537f1-a9d4-40a5-9e4f-cd2bb41cf380/EcoRV/0	chr10	P	2	TRUE	3485	60
6566f2ed-02bd-404f-930c-5f4be909dfe1/EcoRV/0	chr10	P	1	TRUE	2494	60
cb482b8c-5bd3-496a-b500-f05a486edcf0/EcoRV/0	chr10	P	2	TRUE	1563	60
0937d8d8-2825-4ad2-bc25-ab2a97033bb3/EcoRV/0	chr10	P	2	TRUE	1310	60
c5b5d701-88bb-4b7a-bf8b-d0b45e50d97f/EcoRV/0	chr10	P	2	TRUE	1185	60
d0169824-5c4d-46e0-b053-da04232b99af/EcoRV/0	chr10	Q	1	TRUE	4492	24
22b60ce4-a446-49ee-b6fd-b64c417cc607/EcoRV/0	chr10	Q	1	TRUE	6527	60
bbee2cea-ab46-47ca-affa-3f6ac3a44500/EcoRV/0	chr10	Q	1	TRUE	5469	46
f24070f5-fedd-4d1e-9d13-6f09455ca6a3/EcoRV/0	chr10	Q	1	TRUE	4685	60
0d7353f8-0015-4a17-9bbc-1ab4621cb84f/EcoRV/0	chr10	Q	1	TRUE	5196	60
0e571387-29eb-4093-b0a2-b0d20bfd252a/EcoRV/0	chr10	Q	1	TRUE	7858	60
1d10da40-dae8-4308-9155-7053ee80fd9b/EcoRV/0	chr10	Q	1	TRUE	3931	60
3c74884f-4555-4685-8b22-05c8c5f0ef61/EcoRV/0	chr10	Q	1	TRUE	6183	41
4bfd7e16-9689-46b4-9d7b-c89620633cbf/EcoRV/0	chr10	Q	1	TRUE	5518	49
4f699c6d-01ca-4abd-a229-d44166a76765/EcoRV/0	chr10	Q	1	TRUE	5606	60
5ea5c6e6-cf0c-4399-ba4f-ebbe1723c766/EcoRV/0	chr10	Q	1	TRUE	14431	60
8a6ace1a-fed7-4f15-8d4c-ad3038e3185c/EcoRV/0	chr10	Q	1	TRUE	5213	60
8cfd999a-a365-4d6c-a7ea-6080bbe55c2a/EcoRV/0	chr10	Q	1	TRUE	5876	60
46efe86d-6502-4c60-9242-9b0b0a60f005/EcoRV/0	chr10	Q	1	TRUE	4632	60
60e1dffb-3a17-41c4-946c-e68197e5036d/EcoRV/0	chr10	Q	1	TRUE	5249	38
778a5f45-8dec-4755-baf9-8c736d04f3f9/EcoRV/0	chr10	Q	1	TRUE	4897	60
806db821-323a-43ee-86b4-adfbe7b8c487/EcoRV/0	chr10	Q	1	TRUE	4796	60
1494aa44-e8b5-4a9d-8d37-951f5db2a256/EcoRV/0	chr10	Q	1	TRUE	5893	60
19811c2a-ebba-4ea0-b638-87158c862028/EcoRV/0	chr10	Q	1	TRUE	5629	47
73665bb5-2b13-4b2f-8374-5323e2fa8813/EcoRV/0	chr10	Q	1	TRUE	6191	60
970845fa-212c-4107-aade-3edcafe8b886/EcoRV/0	chr10	Q	1	TRUE	5676	60
ab5b4c12-360c-4c10-8f74-b208b4ee5591/EcoRV/0	chr10	Q	1	TRUE	3351	60
d2a35607-ef8a-4c8f-91dc-04c51cd3ff1b/EcoRV/0	chr10	Q	1	TRUE	5507	60
dbb17d9f-dc56-4867-82fd-859be820bc0c/EcoRV/0	chr10	Q	1	TRUE	6148	48
e17e2f8e-8c16-49fd-9e0a-c513fc9cf177/EcoRV/0	chr10	Q	1	TRUE	5901	46
ed7dec80-ef6e-44e8-a4cc-220dddef9f54/EcoRV/0	chr10	Q	1	TRUE	5845	46
f5f8ca92-eeb4-4d06-9d44-6995bc386adc/EcoRV/0	chr10	Q	1	TRUE	5293	60
0c33c3a3-dfce-4f73-9a36-a435a9fe0844/EcoRV/0	chr10	Q	1	TRUE	6183	60
0c184b81-f7de-4dac-8704-0026cce75447/EcoRV/0	chr10	Q	1	TRUE	5464	60
0fbcb4e0-2d5a-45f9-8a65-fe4069dda0a6/EcoRV/0	chr10	Q	1	TRUE	5502	49
2bc00c50-90d0-4655-9c78-360d710cb4f4/EcoRV/0	chr10	Q	1	TRUE	7222	60
3fab02b5-8db1-4543-bbd6-a240e96fe1ea/EcoRV/0	chr10	Q	1	TRUE	5896	60
5be8c2e5-e7ae-4273-8c91-12f594121af4/EcoRV/0	chr10	Q	1	TRUE	5808	60
5c6a20ad-a01c-44dc-83bf-4db71fd6f201/EcoRV/0	chr10	Q	1	TRUE	5565	41
6a4060a7-b7da-4659-910f-12116fdd35bb/EcoRV/0	chr10	Q	1	TRUE	4739	60
6c7784c8-3ccc-4363-8903-5a6fb3b032b7/EcoRV/0	chr10	Q	1	TRUE	5799	60
20e31f1e-5f80-4d9c-8202-a508f52d9de4/EcoRV/0	chr10	Q	1	TRUE	5392	60
62a42f2b-9540-4ab8-a258-7b7797d17d39/EcoRV/0	chr10	Q	1	TRUE	4836	54
76d51282-6641-4777-99bd-5678a63be390/EcoRV/0	chr10	Q	1	TRUE	4742	60
430a27d7-790d-4cf1-8374-5062e4f3ecb8/EcoRV/0	chr10	Q	1	TRUE	5907	48
538c809a-fe66-4eaa-a139-9bab480a2a62/EcoRV/0	chr10	Q	1	TRUE	5618	49
703e1221-3b8a-4182-895b-1cc6ea7cde90/EcoRV/0	chr10	Q	1	TRUE	5502	60
956a793a-45b4-4837-b8e3-41313c07f2ac/EcoRV/0	chr10	Q	1	TRUE	7336	60
978e0ea8-8883-49c0-bfb9-e6823a165ad7/EcoRV/0	chr10	Q	1	TRUE	5402	60
2328ff50-f931-496c-9abc-f2b5dbf5e931/EcoRV/0	chr10	Q	1	TRUE	5927	60
b9f6ec1c-9214-485c-99c3-113c7a4e446f/EcoRV/0	chr10	Q	1	TRUE	6076	60
ba4b2f4e-706f-41c0-a717-2f2e6f7fcff3/EcoRV/0	chr10	Q	1	TRUE	6588	60
bfe33664-40b4-4bc9-ad72-ec65e175eda0/EcoRV/0	chr10	Q	1	TRUE	5037	60
cd1d80fd-8dfb-4c04-ab3c-0b5b071cbcec/EcoRV/0	chr10	Q	1	TRUE	5103	57
d88ceca6-c768-4494-afda-669958e0f272/EcoRV/0	chr10	Q	1	TRUE	5456	52
d293ea8e-3226-4ca1-8b02-2d8faa0e75fe/EcoRV/0	chr10	Q	1	TRUE	9344	31
da0c36b1-f431-440c-a056-0b9eddfa98ca/EcoRV/0	chr10	Q	1	TRUE	6248	60
da4f4168-c45e-4f71-b48a-3359ca48657e/EcoRV/0	chr10	Q	1	TRUE	5582	48
da35d4be-d38e-4daa-bdf6-1b090a49d3e3/EcoRV/0	chr10	Q	1	TRUE	4915	60
dc37a81a-1787-4725-8d1f-65a8ffd75fb0/EcoRV/0	chr10	Q	1	TRUE	5721	60
f6cddd66-f2df-4c11-ae8c-dc93539f283c/EcoRV/0	chr10	Q	1	TRUE	4584	49
0d36171e-45b4-4e3a-b100-1866acfa4ce7/EcoRV/0	chr10	Q	1	TRUE	4668	52
2d065771-2ff7-4da7-91bc-e80a7270f4dc/EcoRV/0	chr10	Q	1	TRUE	5195	60
5fbfd599-5d6a-4fa7-9eb5-3781706af4b9/EcoRV/0	chr10	Q	1	TRUE	5279	60
6e880df0-7493-462f-afd6-ffd0ba63c9ad/EcoRV/0	chr10	Q	1	TRUE	6912	60
7d57d211-7444-4e50-aa9b-1cbb81320a23/EcoRV/0	chr10	Q	1	TRUE	5656	50
7d258b33-50a7-4f1e-809d-f6eb88cd37a5/EcoRV/0	chr10	Q	1	TRUE	4444	60
22e6cc2e-e9ff-45bc-8efa-7d0fc14e728d/EcoRV/0	chr10	Q	1	TRUE	5621	60
dc2abb79-15e8-4e0f-9dd1-d3fb576af527/EcoRV/0	chr10	Q	1	TRUE	5662	50
efb7ed51-d922-4fde-8d22-51990e4f06a2/EcoRV/0	chr10	Q	1	TRUE	4704	60
6e6547bf-d9da-4e29-a8c3-a56a97db5e99/EcoRV/0	chr10	Q	1	TRUE	5653	60
582b6fb5-377f-447f-8f0b-4a845f5f5b21/EcoRV/0	chr10	Q	1	TRUE	5474	60
74333dcb-80e2-4b16-86c9-16feb5334614/EcoRV/0	chr10	Q	1	TRUE	5510	60
bde72480-1d6c-4713-abc6-98075ddadf22/EcoRV/0	chr10	Q	1	TRUE	4836	60
a1e50c14-eece-40cb-ae3a-91c1352b1db1/EcoRV/0	chr10	Q	1	TRUE	5394	60
a07bf3da-b6e5-4a10-b8e7-d2190ce3e978/EcoRV/0	chr10	Q	1	TRUE	6245	60
7f5abd7d-e06d-4da6-ac87-df1caadc4f55/EcoRV/0	chr10	Q	1	TRUE	7677	60
49aeef32-1bf7-4aec-aed1-112d9ffaede7/EcoRV/0	chr10	Q	1	TRUE	4320	60
01151cb5-493e-42bd-85e0-ff5e2596ac56/EcoRV/0	chr10	Q	1	TRUE	5139	50
1ce31fad-4236-4474-b529-4dae7cec76f6/EcoRV/0	chr10	Q	1	TRUE	5597	60
2a2485a8-99ed-48ea-bdae-dff4aec58c04/EcoRV/0	chr10	Q	1	TRUE	7601	60
5a7e220a-ec08-4005-a852-9758f427c3e5/EcoRV/0	chr10	Q	1	TRUE	4764	60
7b937176-90b7-4c8c-a284-64db54e8623f/EcoRV/0	chr10	Q	1	TRUE	5377	42
75fc93a7-67ca-4642-b139-258095210c08/EcoRV/0	chr10	Q	1	TRUE	5355	39
aefaa1c8-2ee6-4b5b-8a46-2445f7b7f6d4/EcoRV/0	chr10	Q	1	TRUE	4926	60
c1b44f36-7079-4e44-b813-7fb718940146/EcoRV/0	chr10	Q	1	TRUE	8204	60
2c2193c9-12fa-417f-92c5-d7e66d3646b4/EcoRV/0	chr10	Q	1	TRUE	6435	41
bf25c58a-a87d-491a-875f-fd2ccaf38840/EcoRV/0	chr10	Q	1	TRUE	5113	60
e0ac427e-3ef5-41e8-a230-b1b55c726a87/EcoRV/0	chr10	Q	1	TRUE	5310	47
96de8bf7-e471-4b38-950b-a7b79fb9a385/EcoRV/0	chr10	Q	1	TRUE	4223	60
1d3e9385-e9d7-4de9-9a82-b24126ceb8e8/EcoRV/0	chr10	Q	1	TRUE	5023	60
16143812-c27f-4e6c-85fc-f18c8930ba26/EcoRV/0	chr10	Q	1	TRUE	4650	60
f3d889dd-17d9-4f55-812d-248ad1678ca0/EcoRV/0	chr10	Q	1	TRUE	5200	60
c8e5d79d-dbd8-43e5-805f-92ed2933003f/EcoRV/0	chr10	Q	1	TRUE	4819	60
4ef84f18-fc71-4d79-8e2f-f16f7fb9f697/EcoRV/0	chr10	Q	1	TRUE	8324	60
0c93adb2-0c01-49cc-80ff-6ea4debc5402/EcoRV/0	chr10	Q	1	TRUE	6453	47
9a2331d4-61bb-4751-956d-73fb26887484/EcoRV/0	chr10	Q	1	TRUE	4900	60
c2ab5854-18da-4c3c-ab31-93bb61979447/EcoRV/0	chr10	Q	1	TRUE	5433	46
74470aa3-963b-478e-8ff1-485b1984e59d/EcoRV/0	chr10	Q	1	TRUE	4768	60
c72c8560-47cc-4383-8995-2e727a21ae06/EcoRV/0	chr10	Q	1	TRUE	5588	33
62cfd715-a0b9-471a-b736-488c7b344025/EcoRV/0	chr10	Q	1	TRUE	5561	43
1c1db209-c98b-4cd2-9e2e-d324fb039e35/EcoRV/0	chr10	Q	1	TRUE	5614	42
1da47ea4-8d90-4461-963f-331e756f3d29/EcoRV/0	chr10	Q	2	TRUE	3488	21
30722e8f-f284-4fdd-9bd8-cb2e4750b6cf/EcoRV/0	chr10	Q	1	TRUE	5320	60
f38013ab-779e-4929-b60e-caf8c11fad53/EcoRV/0	chr10	Q	1	TRUE	4874	60
2adeb685-410b-4c74-9694-5a02083cef22/EcoRV/0	chr10	Q	1	TRUE	5132	60
6dfbbc31-9008-42f2-bf44-b58596d0bc78/EcoRV/0	chr10	Q	1	TRUE	5473	60
17c8779b-5d8e-4678-bff2-8e6f94819b63/EcoRV/0	chr10	Q	1	TRUE	5817	60
1026555d-6f46-40d6-a912-43a87f800f55/EcoRV/0	chr10	Q	1	TRUE	5497	56
4f957382-1df0-4ef1-8c99-0588cd6a51e9/EcoRV/0	chr10	Q	1	TRUE	4963	60
917ac1d7-58da-4c1c-b063-026250f7dc29/EcoRV/0	chr10	Q	1	TRUE	5433	57
d453d77a-f398-4587-b06b-60c31af663eb/EcoRV/0	chr10	Q	1	TRUE	4685	60
8220aaae-9dd9-42ed-9c09-7743a6d19c1c/EcoRV/0	chr10	Q	1	TRUE	880	46
adddb646-6e9c-4c41-a3e1-49faf05bae1e/EcoRV/0	chr9	Q	2	TRUE	4507	20
9594083e-cd73-422f-baa8-85a8214098d3/EcoRV/0	chr9	Q	1	TRUE	4348	60
ecd95206-202d-42ff-a483-7a3031a417d5/EcoRV/0	chr9	Q	1	TRUE	4063	60
040aac19-0fbf-4691-8393-213d540aa588/EcoRV/0	chr9	Q	1	TRUE	4767	60
a5990c94-9112-4f93-a4e3-d52556fb453c/EcoRV/0	chr9	Q	1	TRUE	4242	60
af331fb4-a66b-4697-8b4a-47fad52a283f/EcoRV/0	chr9	Q	1	TRUE	5245	60
e8dcff20-1e4d-466b-8b3b-ee39aa52620e/EcoRV/0	chr9	Q	1	TRUE	3341	60
1a8cd768-d970-4d96-8b21-1d332ab5d8e8/EcoRV/0	chr9	Q	1	TRUE	4423	60
1a009993-be44-431d-b759-03ca834da737/EcoRV/0	chr9	Q	1	TRUE	7765	58
1d365fbd-5f00-44a7-8f5c-705cc569beed/EcoRV/0	chr9	Q	1	TRUE	3911	60
2a8d7914-7d9d-4704-ba8f-89ad9b991ed1/EcoRV/0	chr9	Q	1	TRUE	4267	60
2d4f80ef-5b27-447e-8a7b-2f508772477c/EcoRV/0	chr9	Q	1	TRUE	4674	60
03c01b86-6524-45ee-8705-473e7f1c09d1/EcoRV/0	chr9	Q	1	TRUE	2710	60
3eee0f01-a34a-4102-9c25-f83a22229efe/EcoRV/0	chr9	Q	1	TRUE	3292	60
5b04124e-e8df-470b-a566-5e1991d5cd96/EcoRV/0	chr9	Q	1	TRUE	4548	60
5e8e6b6d-12cc-4293-8217-d124bb626bb4/EcoRV/0	chr9	Q	1	TRUE	2670	60
7eb81897-e802-484d-a2de-2444aed3a230/EcoRV/0	chr9	Q	1	TRUE	4448	60
7fa138bf-ab10-4cc3-9db0-cb286f42f18c/EcoRV/0	chr9	Q	1	TRUE	4062	60
30b6bb8e-6826-4943-b55d-c8a8519ad89a/EcoRV/0	chr9	Q	1	TRUE	5172	60
44e41f41-f12f-46a4-ab36-12c39488819a/EcoRV/0	chr9	Q	1	TRUE	3796	60
050d08c6-a2b6-4470-9637-8d6cbe581bce/EcoRV/0	chr9	Q	1	TRUE	4555	60
83ce7f3d-5f14-4b61-bffb-07f51f0a7573/EcoRV/0	chr9	Q	1	TRUE	4616	60
626f2f66-d02f-4360-a7de-c78628941c1c/EcoRV/0	chr9	Q	1	TRUE	4135	60
2087cb4f-55c8-44a2-9499-d7c5bdc83eba/EcoRV/0	chr9	Q	1	TRUE	4094	60
44776e72-9ba0-4666-9b87-47c7ab284f8e/EcoRV/0	chr9	Q	1	TRUE	6963	60
1360955e-f9f3-467d-b6a5-f1178b99ba41/EcoRV/0	chr9	Q	1	TRUE	7112	56
34635526-f4b8-481e-82e4-d21e7706af89/EcoRV/0	chr9	Q	1	TRUE	4069	60
a1ceda91-820b-4c71-972a-42b2cab4f078/EcoRV/0	chr9	Q	1	TRUE	4006	60
a3c1f1dc-8ef6-4380-8c1b-ff6b5f540dde/EcoRV/0	chr9	Q	1	TRUE	4221	60
ad5d07b2-8b8b-4441-83e6-23c8025e801d/EcoRV/0	chr9	Q	1	TRUE	4396	60
b5478b0b-23b5-4355-bfd3-3658e75cb0fd/EcoRV/0	chr9	Q	1	TRUE	1666	60
bf9b8026-fd4c-4002-bf37-480bb64ee6a1/EcoRV/0	chr9	Q	1	TRUE	3333	60
c510d441-ff7b-411c-8805-72b8dc8d2684/EcoRV/0	chr9	Q	1	TRUE	4699	60
cf2242dd-1210-4de1-bb04-2b85575480ca/EcoRV/0	chr9	Q	1	TRUE	4472	60
d137fcd4-8347-4b41-a267-59c6b6761abb/EcoRV/0	chr9	Q	1	TRUE	3148	60
d5480201-cd7c-4f0c-bc55-a1534fba8ebd/EcoRV/0	chr9	Q	1	TRUE	3292	60
e6ef19b2-fb1b-459b-a1ac-9fee0732a744/EcoRV/0	chr9	Q	1	TRUE	4482	60
e11af25f-6872-44e8-b353-0440a556301e/EcoRV/0	chr9	Q	1	TRUE	3889	60
ef834b96-6bb0-4788-8f08-d07307abf524/EcoRV/0	chr9	Q	1	TRUE	4047	60
f7a7aad6-9755-4464-8bcc-08344e91d225/EcoRV/0	chr9	Q	1	TRUE	5183	60
1b0a5562-522d-482f-bc75-d0c890a796b4/EcoRV/0	chr9	Q	1	TRUE	4648	60
4ea3ca77-208b-47c0-8909-b93af4c5194c/EcoRV/0	chr9	Q	1	TRUE	3820	60
5e09d6b1-7b15-41a7-a474-cbc2d7bac0ab/EcoRV/0	chr9	Q	1	TRUE	4800	60
7c03e0a5-cf79-4c94-a5c1-76a3bac46b10/EcoRV/0	chr9	Q	1	TRUE	4991	60
7c4dd925-dc15-41dd-aa44-a413ff77fa74/EcoRV/0	chr9	Q	1	TRUE	7272	59
36bed152-0642-4a21-8765-069bea53dda8/EcoRV/0	chr9	Q	1	TRUE	4399	60
80d8bd93-817e-4bc0-9414-51027d5c8818/EcoRV/0	chr9	Q	1	TRUE	4379	60
88d6da99-72cd-457d-b075-126a382021de/EcoRV/0	chr9	Q	1	TRUE	3486	60
566a5ee2-5be7-40b5-b883-36dbb1c1b310/EcoRV/0	chr9	Q	1	TRUE	7557	57
737b03c5-44b9-4b8b-8a86-f406d0782c0d/EcoRV/0	chr9	Q	1	TRUE	7063	60
5349a5c0-8bd8-4213-b45f-ca22540954aa/EcoRV/0	chr9	Q	1	TRUE	3815	60
169652b4-3ff7-4152-8351-438c3102dc83/EcoRV/0	chr9	Q	1	TRUE	4153	60
32256413-c4d9-49ab-8865-c8e0c5ad7447/EcoRV/0	chr9	Q	1	TRUE	3745	60
a9d8cb3c-476a-49c6-b18e-f5848e013b7e/EcoRV/0	chr9	Q	1	TRUE	4022	60
b64ae68a-3d57-4ddb-b494-6883d32dff7d/EcoRV/0	chr9	Q	1	TRUE	4723	60
cdcabc13-92fc-4bac-84cb-4641f018afa0/EcoRV/0	chr9	Q	1	TRUE	4367	60
ce3caf6b-b3c2-4fb1-a037-746da67e2c56/EcoRV/0	chr9	Q	1	TRUE	5682	60
cf7eb333-ee42-4aed-8316-5a337602d6c1/EcoRV/0	chr9	Q	1	TRUE	4551	60
dc3260f6-2640-4122-bf00-a43b0e518799/EcoRV/0	chr9	Q	1	TRUE	4528	60
e4d6699b-45ca-4eec-9668-b586338d076e/EcoRV/0	chr9	Q	1	TRUE	4772	60
137f307a-3e79-412a-b417-e13b7888d088/EcoRV/0	chr9	Q	1	TRUE	3071	60
c5db4aff-6bb1-4bea-9d36-571df3387d63/EcoRV/0	chr9	Q	1	TRUE	4211	60
c43f3450-c337-459f-9ef5-8abb1993a620/EcoRV/0	chr9	Q	1	TRUE	5321	60
d70ae7a1-6dfc-4d2d-8dcc-f667362ecc7a/EcoRV/0	chr9	Q	1	TRUE	5103	60
f68ac144-af9d-4457-b959-ac09457910a9/EcoRV/0	chr9	Q	2	TRUE	3108	48
6bea45fe-8191-401d-8ca5-1e4b9d9f56f0/EcoRV/0	chr9	Q	1	TRUE	4904	60
74d4b532-1e3e-47cd-aec7-f5665747d7ee/EcoRV/0	chr9	Q	2	TRUE	3740	60
daaf527e-fde4-4ebd-ae32-6cc124a2fd89/EcoRV/0	chr9	Q	1	TRUE	4862	60
fa018c83-bbb4-4f51-8264-d5b32e115277/EcoRV/0	chr9	Q	1	TRUE	6196	60
0ac915a4-c3a7-4d56-8a45-5e94e38d5a41/EcoRV/0	chr9	Q	1	TRUE	3265	60
4f4d7372-41ac-4bdd-8e26-8fc2db56d86a/EcoRV/0	chr9	Q	1	TRUE	4212	60
e39b40b2-b976-40c3-97f8-f5f6a5bd3bc8/EcoRV/0	chr9	Q	1	TRUE	4573	60
099e3ac1-14dd-47c2-a000-355406518eb4/EcoRV/0	chr9	Q	1	TRUE	3790	55
db53b590-f685-46f6-ac58-9d17b68c87e9/EcoRV/0	chr9	Q	2	TRUE	2722	36
e735b12e-9648-4b36-b728-bf6d92035fad/EcoRV/0	chr9	Q	1	TRUE	3950	60
e77aabd3-d5ae-477a-b17a-64984d29ae80/EcoRV/0	chr9	Q	1	TRUE	4903	60
906e868a-b646-4504-b974-40d8e74dd3c6/EcoRV/0	chr9	Q	1	TRUE	3040	60
9d05df51-dfd2-4e8d-a9c8-abfce9cc678d/EcoRV/0	chr9	Q	1	TRUE	4593	60
8ddc175a-508b-4281-b640-def4ed9b5f8a/EcoRV/0	chr9	Q	1	TRUE	3843	60
9bd89421-73b0-46e1-9996-b5bc870ea202/EcoRV/0	chr9	Q	1	TRUE	4220	60
bf3e35a3-4e2f-45ba-a8ad-099b1545d16e/EcoRV/0	chr9	Q	1	TRUE	3957	27
1a6a182d-eee6-4851-be3e-7a5f5f41026b/EcoRV/0	chr9	Q	1	TRUE	2889	56
998c197f-999f-466f-b237-42834afefc9a/EcoRV/0	chr9	Q	1	TRUE	2733	60
fe9faa1a-5b3f-4888-a6e8-e2dae21e54ba/EcoRV/0	chr9	Q	1	TRUE	5198	60
50049027-d1dc-41a2-ba0d-d1120e2a12f4/EcoRV/0	chr9	Q	1	TRUE	4744	60
c6b21e61-307a-4ee1-9fc3-3affa126675c/EcoRV/0	chr9	Q	1	TRUE	2222	60
09131729-0aab-448b-b6c9-13197b223c66/EcoRV/0	chr9	Q	1	TRUE	6652	60
7478e585-ac26-4efb-9abc-e6fc8db90d65/EcoRV/0	chr9	Q	1	TRUE	4219	60
8d6be9d4-20e7-40cb-b1a2-09a4b171dc0b/EcoRV/0	chr9	Q	1	TRUE	3582	60
f2a70e2a-3564-4ce7-b002-e3be8efae3d7/EcoRV/0	chr9	Q	1	TRUE	3387	46
6a2c2ef0-bef9-440a-b575-e4146f382bbc/EcoRV/0	chr12	P	2	TRUE	5915	60
8860e87b-3a90-407f-be69-6ef3c85a68dd/EcoRV/0	chr12	P	2	TRUE	7470	60
54339a88-5eb2-44c1-8743-109c46ee7f2b/EcoRV/0	chr12	P	2	TRUE	5581	60
082745cc-8845-4b43-b024-f5e0ae0f6896/EcoRV/0	chr12	P	2	TRUE	5573	60
15870839-bf08-4f32-b0a0-bc8ee7dc5bd0/EcoRV/0	chr12	P	2	TRUE	7361	60
b69225b0-34d0-481a-856e-bcf84427c4f6/EcoRV/0	chr12	P	2	TRUE	5693	60
bab5a9c2-55df-4c3c-91d2-ec3be75414cf/EcoRV/0	chr12	P	2	TRUE	5431	60
dda84ba0-23e9-4dd7-9399-7bf8557a6a00/EcoRV/0	chr12	P	2	TRUE	5727	60
e230949e-af7b-46e8-bc56-9afec36f4b39/EcoRV/0	chr12	P	2	TRUE	5523	60
e333130c-177e-4dbc-9bfc-e0751f267a05/EcoRV/0	chr12	P	2	TRUE	5993	60
edc5414f-1d23-4775-8f96-c6ece0538b9e/EcoRV/0	chr12	P	2	TRUE	5593	38
f3265588-d39e-41c5-8042-8345271c444d/EcoRV/0	chr12	P	2	TRUE	5461	60
0f79e7d1-cd72-4bcb-972e-8599db1a97c8/EcoRV/0	chr12	P	2	TRUE	5495	60
80e686f9-a781-43d7-9489-02f6794aabeb/EcoRV/0	chr12	P	2	TRUE	5454	60
32e5469e-e355-432d-8b8c-ab87c792f401/EcoRV/0	chr12	P	2	TRUE	5437	60
fa2955ea-0fc9-4280-ab43-eb694069cbe4/EcoRV/0	chr12	P	2	TRUE	5382	60
55404fa8-4cf3-45f1-ac62-7134854a4e52/EcoRV/0	chr12	P	2	TRUE	5341	60
fa3b8622-4555-4c58-9dfb-5e6ecc9e5245/EcoRV/0	chr12	P	2	TRUE	5216	60
0cc47400-1ec9-4a5b-825c-43442940364c/EcoRV/0	chr12	P	2	TRUE	5225	43
765b7f0f-15e7-49c7-a2b0-26027f5be6a5/EcoRV/0	chr12	P	2	TRUE	5177	60
d93b378f-1f6b-46dc-bdb4-30ca53ae8f9c/EcoRV/0	chr12	P	2	TRUE	5180	60
3c117359-f2a3-468c-8240-6f1b51bb0e6f/EcoRV/0	chr12	P	2	TRUE	4997	60
01a61a64-0c8b-40b3-8822-460830f9cc26/EcoRV/0	chr12	P	2	TRUE	5001	60
e264a242-ffda-427d-8bd9-8a97e818ac68/EcoRV/0	chr12	P	2	TRUE	5123	60
c4502f5c-f705-4db1-822c-38048f304aaa/EcoRV/0	chr12	P	2	TRUE	5025	60
773b6c32-ea3f-4fff-b9b0-5b13c815368d/EcoRV/0	chr12	P	2	TRUE	5043	60
088df686-bf58-4752-a8c8-d6ad499b155d/EcoRV/0	chr12	P	2	TRUE	5002	60
21eab75b-d6aa-4e3d-8b1a-805a6b51a8b2/EcoRV/0	chr12	P	2	TRUE	4977	60
f8ba252c-fc94-42a7-a0b1-49601b5ec036/EcoRV/0	chr12	P	2	TRUE	5006	60
5bc860d7-37b0-4adf-8ebd-e8dad5785e9e/EcoRV/0	chr12	P	2	TRUE	4970	60
4faa0521-6e53-4c94-b0a0-f862da9600be/EcoRV/0	chr12	P	2	TRUE	4945	60
e57e680a-0d0b-4a46-9302-44a98ca3e6e2/EcoRV/0	chr12	P	2	TRUE	4889	60
fddfe92f-40f0-491f-b6ea-a1c7e386f0ac/EcoRV/0	chr12	P	2	TRUE	4855	60
14ed8445-6df8-4bf7-abc6-71effce4f678/EcoRV/0	chr12	P	2	TRUE	4643	53
b3d0d413-4a56-48c5-a7e9-412c3ac1a15e/EcoRV/0	chr12	P	2	TRUE	4716	60
995da7c7-2754-45a2-b024-c66f721f7826/EcoRV/0	chr12	P	2	TRUE	4749	60
8691a71a-39ed-48d0-9e16-94539c918724/EcoRV/0	chr12	P	2	TRUE	4753	60
a6501977-9fc4-4511-bd7a-9fe8402fe712/EcoRV/0	chr12	P	2	TRUE	4700	60
60286b54-5f77-4ee5-b7ae-43cf78a9381f/EcoRV/0	chr12	P	2	TRUE	4694	56
1eaabb4e-e827-4e75-8a4f-efa5377c23ca/EcoRV/0	chr12	P	2	TRUE	4697	60
f0ac2ce0-2eec-48d6-b396-d49ed4bc2085/EcoRV/0	chr12	P	2	TRUE	4473	60
1ab54bc3-ff62-4c38-a54d-d5790518fec4/EcoRV/0	chr12	P	2	TRUE	4645	60
2de43189-80f4-493a-a97c-0ae30707f08d/EcoRV/0	chr12	P	2	TRUE	4628	60
e0f880f3-6623-4f7a-914a-7ce4ce1dd22e/EcoRV/0	chr12	P	2	TRUE	4633	60
fb0404a2-4acc-4639-afed-0f5362ee58f8/EcoRV/0	chr12	P	2	TRUE	4542	60
cb04e48c-5b98-4d41-a65d-d2d5c407ab43/EcoRV/0	chr12	P	2	TRUE	4565	60
370f46e7-4f8f-42b3-982e-50486bf2db01/EcoRV/0	chr12	P	2	TRUE	4531	60
359600b4-ad6e-4b67-a9ec-a6a0f70aa548/EcoRV/0	chr12	P	2	TRUE	4529	60
08d68504-ad58-45b5-8ee5-159f10f09a28/EcoRV/0	chr12	P	2	TRUE	4479	60
0ff04ee9-6ec9-4f65-bcdd-9090c6aca94b/EcoRV/0	chr12	P	2	TRUE	4482	60
71db138d-351b-41e7-a11a-deaef8c93e6c/EcoRV/0	chr12	P	2	TRUE	4439	60
445674b0-ebf0-4620-ba73-8efec6dcee2c/EcoRV/0	chr12	P	2	TRUE	4373	60
f8dab7e4-d75b-4a84-989b-c34d4fcf51b9/EcoRV/0	chr12	P	2	TRUE	4352	60
7d8e61f3-e0be-494b-ba63-91a160bc9f9d/EcoRV/0	chr12	P	2	TRUE	4340	60
068a30b9-f77f-4c17-9381-8f07e150464e/EcoRV/0	chr12	P	2	TRUE	4257	60
543b0d07-0fc3-487e-8124-8b94bb16cae8/EcoRV/0	chr12	P	2	TRUE	4240	57
a2e33a95-3600-4576-bd27-2b755ddfd230/EcoRV/0	chr12	P	2	TRUE	4211	60
4098b608-7529-4527-aca2-901a9c258583/EcoRV/0	chr12	P	2	TRUE	4169	60
fcb7d6d0-4d29-4520-8d39-49caca830e87/EcoRV/0	chr12	P	2	TRUE	4145	60
48cd5de7-07f4-47fb-91e7-aced2ac6e0c8/EcoRV/0	chr12	P	2	TRUE	4083	55
3af91d90-1d57-4ec6-91a4-d2f489129e3f/EcoRV/0	chr12	P	2	TRUE	4071	60
ea4d5886-30e2-4379-a326-4f69f5944ca6/EcoRV/0	chr12	P	2	TRUE	4034	60
1a71dc1d-da34-4ea3-9faa-95e4f1fcc5f3/EcoRV/0	chr12	P	2	TRUE	3969	60
4b6da309-42fa-4571-8216-03e3799ec7c1/EcoRV/0	chr12	P	2	TRUE	3931	53
ffe6f84a-0745-4e75-b63b-9fa01e1e163f/EcoRV/0	chr12	P	2	TRUE	3944	60
ef1a4ae9-64b1-4079-960b-5e4fdcd4964f/EcoRV/0	chr12	P	2	TRUE	3899	60
dec150be-b47a-45b0-b3d7-258719f64597/EcoRV/0	chr12	P	2	TRUE	3718	34
6bd5e0d5-84c9-4312-9609-11df816adeb5/EcoRV/0	chr12	P	2	TRUE	3743	60
bdca6ebc-f68e-44d3-a853-f6f6b3889b49/EcoRV/0	chr12	P	2	TRUE	3531	60
6e7d52e0-1637-4e3b-9ad9-4b0e6c56aedb/EcoRV/0	chr12	P	2	TRUE	3348	60
2f0c54c5-5979-4c75-80f6-10a2de06c735/EcoRV/0	chr12	P	2	TRUE	3171	54
f5f429aa-09bd-412e-9942-d87f906affa6/EcoRV/0	chr12	P	2	TRUE	3243	42
c44fe5cc-e0cb-483f-adbc-b751d1f7a982/EcoRV/0	chr12	P	2	TRUE	3222	30
01d308ed-5f2b-4bb4-b32c-4585f4a4e7ca/EcoRV/0	chr12	P	2	TRUE	2738	60
f2a0e8b4-997f-4ea0-973d-94f20bfe9aaf/EcoRV/0	chr12	P	2	TRUE	2259	29
f3ad51af-5ca6-4afc-9247-02e85fbcdc7a/EcoRV/0	chr12	P	2	TRUE	519	42
50e56486-8458-4e28-8d17-b6101ab35e19/EcoRV/0	chr12	Q	1	TRUE	4625	60
e164d3d8-b708-4de1-9a33-b111764a457d/EcoRV/0	chr12	Q	1	TRUE	4083	60
0e3dc92b-8397-4d26-932a-5c1fb3682565/EcoRV/0	chr12	Q	1	TRUE	3683	60
5eaa29a5-0ae7-40ee-a45d-20ecf23e17ae/EcoRV/0	chr12	Q	1	TRUE	4127	60
09c05053-8d19-48db-a0f6-5a478e4d89f2/EcoRV/0	chr12	Q	1	TRUE	4708	60
0e153af4-3199-496a-b78c-d58a81f2acc7/EcoRV/0	chr12	Q	1	TRUE	4262	60
3b69512f-924a-4d2f-9e35-40974a0bc62f/EcoRV/0	chr12	Q	1	TRUE	4791	60
4ee160d8-0c64-4029-967b-6b9025516b3b/EcoRV/0	chr12	Q	1	TRUE	4728	60
7b83caa8-e419-4614-90a3-6a1c603565e6/EcoRV/0	chr12	Q	1	TRUE	4679	60
25a63b72-da1a-4b6b-8c77-bd292d3e308f/EcoRV/0	chr12	Q	1	TRUE	4685	60
29f983f4-42e1-45f3-933f-b8f474ade62f/EcoRV/0	chr12	Q	1	TRUE	4194	60
68f27192-f113-47d2-89d0-bdc3877f0df0/EcoRV/0	chr12	Q	1	TRUE	3924	60
343b6f62-9a51-4778-ba51-f2b9f1d7a95c/EcoRV/0	chr12	Q	1	TRUE	4441	60
8338b6bc-1ddf-49c0-b378-4b4f231ed0ff/EcoRV/0	chr12	Q	1	TRUE	4068	60
57799e40-9035-49e8-b69f-e8f8a5a58f57/EcoRV/0	chr12	Q	1	TRUE	3722	60
642093ef-3272-450a-82e4-c2cc19d4a769/EcoRV/0	chr12	Q	1	TRUE	5030	60
a33dc256-b6d6-4500-b145-261cc7f05574/EcoRV/0	chr12	Q	1	TRUE	3991	60
a28135f6-2b2b-4a01-958d-20c1d765892b/EcoRV/0	chr12	Q	1	TRUE	3419	60
b0245a3c-440d-44d1-b12b-ce5f9efade4d/EcoRV/0	chr12	Q	1	TRUE	3525	60
d9dfade3-fa88-4173-96c5-0a476b3b091a/EcoRV/0	chr12	Q	1	TRUE	3957	60
d0006712-3f47-4350-9852-4d1b181fb61d/EcoRV/0	chr12	Q	1	TRUE	3855	60
e1c0aae5-9245-44f1-ac43-6925eff1b3b2/EcoRV/0	chr12	Q	1	TRUE	3840	60
f2f569dc-a045-4d39-ad43-fcd21b582c3c/EcoRV/0	chr12	Q	1	TRUE	4529	60
fef8b123-75c1-46e5-b153-c4bbc7d9efe7/EcoRV/0	chr12	Q	1	TRUE	3641	60
2e148f93-03da-4ffa-9852-32ee2426ab8e/EcoRV/0	chr12	Q	1	TRUE	4303	60
9ea7c7d1-e993-48e5-8ee2-d71f13acca0f/EcoRV/0	chr12	Q	1	TRUE	4133	60
17d685b7-68cf-4e10-ab76-fdd27dc7c6cf/EcoRV/0	chr12	Q	1	TRUE	5037	60
26f1086c-7ef2-4f89-a0a6-a1d3c68a6b32/EcoRV/0	chr12	Q	1	TRUE	4302	60
77f5d66d-dcc1-4ba0-8e3c-e4591747eb7f/EcoRV/0	chr12	Q	1	TRUE	4354	60
676dfd6a-592d-407e-b40b-a42613f96933/EcoRV/0	chr12	Q	1	TRUE	4343	60
839afc04-674c-46a0-b87e-646c45afc808/EcoRV/0	chr12	Q	1	TRUE	3956	60
a2376249-2050-4839-8896-b1dbc28171fd/EcoRV/0	chr12	Q	1	TRUE	4712	60
b41b1a54-eb7b-48fe-9f61-677d6f1c16be/EcoRV/0	chr12	Q	1	TRUE	3971	60
b72443a7-afb2-49df-bc20-b642db8e3f37/EcoRV/0	chr12	Q	1	TRUE	4033	60
e0a02d2e-3e22-416a-96aa-39a3b7916ed3/EcoRV/0	chr12	Q	1	TRUE	3431	60
f146af7c-8bc5-476d-86c4-2358f3330143/EcoRV/0	chr12	Q	1	TRUE	3442	60
f4345071-76c8-4c63-9524-9c76202deafa/EcoRV/0	chr12	Q	1	TRUE	6091	60
1c90d4a9-eef9-44f1-832a-43f1ff253f0a/EcoRV/0	chr12	Q	1	TRUE	5125	60
8d3e350f-6a96-4134-9315-9d832f116ff6/EcoRV/0	chr12	Q	1	TRUE	4269	60
31e4ab80-1efc-400e-adfd-12cd1b5668e6/EcoRV/0	chr12	Q	1	TRUE	4614	60
37c39b9e-bda6-482d-b5ea-d2f1ccbc1aeb/EcoRV/0	chr12	Q	1	TRUE	2492	60
75a92934-d4a6-4d55-8512-608e6a609054/EcoRV/0	chr12	Q	1	TRUE	4262	60
acac0b0b-d8d8-421f-bd37-a205b27acfda/EcoRV/0	chr12	Q	1	TRUE	3829	60
b2badb2d-3893-46cd-b4d4-52fd9421f2d9/EcoRV/0	chr12	Q	1	TRUE	3769	60
ba6ac99b-905e-4860-8e95-20040c594d87/EcoRV/0	chr12	Q	1	TRUE	4033	60
eef9989d-7718-48cc-8427-ae1c458f6673/EcoRV/0	chr12	Q	1	TRUE	3131	60
4ea533e4-0df6-4c0b-a6bd-9ce2f8deb2a6/EcoRV/0	chr12	Q	1	TRUE	3670	60
3e894eed-5572-42b7-8a21-89500ab3b50f/EcoRV/0	chr12	Q	1	TRUE	3742	60
5cee59cb-763d-419e-8c00-e354db7a876e/EcoRV/0	chr12	Q	1	TRUE	4033	60
13f4b26c-458b-4549-ae8e-f43e265a0f57/EcoRV/0	chr12	Q	1	TRUE	4923	60
7370b3a3-de50-4da1-adc3-1908facb321a/EcoRV/0	chr12	Q	1	TRUE	4842	60
48039c37-1a89-4fc0-9e1f-c35b8a6bcbe9/EcoRV/0	chr12	Q	1	TRUE	3241	60
95290a0e-f97e-42b2-8867-18031a4aee33/EcoRV/0	chr12	Q	1	TRUE	4032	60
aa7388ae-4a67-4b78-8411-51e81f0217fc/EcoRV/0	chr12	Q	1	TRUE	3128	60
bfae7f0a-089d-460f-8d61-dd97180504db/EcoRV/0	chr12	Q	1	TRUE	4005	60
db29ae34-04eb-4db7-8733-a22b6cd3f93d/EcoRV/0	chr12	Q	1	TRUE	4828	60
ecd86fd3-cba5-45d7-b1d8-12ca292c5c4d/EcoRV/0	chr12	Q	1	TRUE	4927	60
f5f6349a-e62b-46bb-be0b-06d19acb268b/EcoRV/0	chr12	Q	1	TRUE	4306	60
9e16d27f-0317-4845-9a5c-7bd34a89e263/EcoRV/0	chr12	Q	1	TRUE	4891	60
68f17017-5324-4b92-b2f8-d4fb54885e74/EcoRV/0	chr12	Q	1	TRUE	3855	60
6e11312c-79dd-4983-b550-ae0e8ecf4be2/EcoRV/0	chr12	Q	1	TRUE	6655	60
26a4fbf8-727b-4228-a030-b75fbcd72e34/EcoRV/0	chr12	Q	1	TRUE	3278	60
51a271e5-6250-4f1d-8304-2a7f1c22e74a/EcoRV/0	chr12	Q	1	TRUE	3183	46
220e39bd-4500-4a10-970b-58ffc4018b20/EcoRV/0	chr12	Q	1	TRUE	5152	60
5217e9de-4b0f-49c0-94ab-2bc885c60448/EcoRV/0	chr12	Q	1	TRUE	4214	60
b26a8cee-1dc4-4221-87ae-9c6f79d5c773/EcoRV/0	chr12	Q	1	TRUE	4223	60
bd20561d-ec14-4b45-bdfa-f83e24fe8be0/EcoRV/0	chr12	Q	1	TRUE	5402	60
c87c2886-c872-4717-87ae-f76b4ecc1ff6/EcoRV/0	chr12	Q	1	TRUE	4925	60
d47cf8a1-ab46-4d86-a881-522c208cd9d0/EcoRV/0	chr12	Q	1	TRUE	3739	56
ec0e2c26-01b0-4900-8048-730257631060/EcoRV/0	chr12	Q	1	TRUE	4109	60
9f5161a1-88f3-4ca7-a4d2-9b66dc320e7e/EcoRV/0	chr12	Q	1	TRUE	4818	60
401477f8-e03b-4eb0-a537-1208a32e7df7/EcoRV/0	chr12	Q	1	TRUE	4114	60
b94c0680-619b-4a69-84c3-ad59a767c852/EcoRV/0	chr12	Q	1	TRUE	4507	60
bc1d2994-0e25-4053-b74b-8d0835fd608b/EcoRV/0	chr12	Q	1	TRUE	3794	60
5b17a5b0-38db-473f-99d9-a12ba4d11bce/EcoRV/0	chr12	Q	1	TRUE	4837	60
556f9662-b3b6-43d7-b40a-8da091a252af/EcoRV/0	chr12	Q	1	TRUE	3856	60
23447113-dc22-4371-83be-3fb129b9424a/EcoRV/0	chr12	Q	1	TRUE	3068	60
5b6c4ec7-f51f-4ca8-b93b-fd5859bb7c52/EcoRV/0	chr12	Q	1	TRUE	3112	60
c377e20d-c6f1-45ec-be98-692470f34b7c/EcoRV/0	chr12	Q	1	TRUE	4327	60
2fe9b233-5779-46cf-886a-3632ac60e17b/EcoRV/0	chr12	Q	1	TRUE	4258	60
50b3eed7-c0d7-482c-8fd4-4b3fdac12156/EcoRV/0	chr12	Q	1	TRUE	3464	60
31a7fd3b-3dd7-4e04-adfb-77fef5d333c7/EcoRV/0	chr12	Q	1	TRUE	3848	60
018086b9-be99-41e3-a6dd-f98c58ffc35d/EcoRV/0	chr12	Q	1	TRUE	3522	60
611dc1bc-419f-426b-9732-0c60a89569d8/EcoRV/0	chr12	Q	1	TRUE	4668	60
22f7b6d8-703c-4b21-8267-a8e0054dc2de/EcoRV/0	chr12	Q	1	TRUE	2873	60
03188fb1-8074-4b5c-89de-cd859d138c32/EcoRV/0	chr12	Q	1	TRUE	2206	60
2d423094-3707-4c22-8c7d-8703bf3f27b2/EcoRV/0	chr12	Q	1	TRUE	3778	52
cc4a4975-1caa-4803-9411-1d8273877e82/EcoRV/0	chr12	Q	1	TRUE	3904	48
e3585a59-38d1-49af-84a7-61ee78c6ab53/EcoRV/0	chr12	Q	1	TRUE	4260	45
0abfa19f-d8c6-4539-afd0-ddf44b53e1ef/EcoRV/0	chr3	P	1	TRUE	6669	47
28ae85ab-dca2-4185-af02-70e712c44a3f/EcoRV/0	chr3	P	1	TRUE	7148	27
890cc8d4-d34b-4c1e-958a-a5e87235716f/EcoRV/0	chr3	P	1	TRUE	6454	43
2135ffa6-3cfe-4402-afc2-67400da8194d/EcoRV/0	chr3	P	1	TRUE	6739	45
898948ed-b153-4c80-8ba9-a0ca20408612/EcoRV/0	chr3	P	1	TRUE	6477	27
d4b43bee-50d3-46aa-bbc0-ba3fad5833ad/EcoRV/0	chr3	P	1	TRUE	6565	39
f025af3c-3b64-4b3d-a7f8-6ac0b46fc457/EcoRV/0	chr3	P	1	TRUE	6581	44
5d0e9b2d-c53e-4f96-a5f0-4eda51aab310/EcoRV/0	chr3	P	1	TRUE	7148	43
315d9257-f397-468c-8c9c-c667df56d135/EcoRV/0	chr3	P	1	TRUE	7215	28
d08990d1-842c-4278-906d-b405c76c6898/EcoRV/0	chr3	P	1	TRUE	6851	49
f2d7ac61-5a09-448d-96c0-1ff0b34ac489/EcoRV/0	chr3	P	1	TRUE	6546	23
3f94091d-2d1d-4cf5-b95a-1f0ad6a12091/EcoRV/0	chr3	P	1	TRUE	6970	51
5ae376cc-b42b-40e9-9aac-c4f998734958/EcoRV/0	chr3	P	1	TRUE	9559	34
57a4fb97-b224-4808-a368-c5819961fec5/EcoRV/0	chr3	P	1	TRUE	6832	35
95aa5fd2-e711-4c7e-b1e5-0ec43ae77724/EcoRV/0	chr3	P	1	TRUE	6765	43
18800546-be0b-482b-a52b-92468ce46f89/EcoRV/0	chr3	P	1	TRUE	7269	36
42eb5e09-9aa8-480f-9237-187dda8696f8/EcoRV/0	chr3	P	1	TRUE	6543	45
0f48b62e-0fe3-4666-b1a5-2c60ba308d13/EcoRV/0	chr3	P	1	TRUE	6469	44
c9d16e6e-e82a-4eed-a5e5-5a44ca530fae/EcoRV/0	chr3	P	1	TRUE	6656	60
c44dcfc2-49c6-4e95-9fba-b36ce360d65b/EcoRV/0	chr3	P	1	TRUE	6656	31
e11f2e28-4983-4471-b0b4-13525e3d7e0c/EcoRV/0	chr3	P	1	TRUE	7000	32
af0def03-4f36-4a74-9ce8-3bb41ce46d7e/EcoRV/0	chr3	P	1	TRUE	6830	28
cd6ac1f6-0db2-478c-b3d8-7a7768daa21e/EcoRV/0	chr3	P	1	TRUE	6431	47
1520618b-fbb9-4a3e-966e-9d6e6635ad43/EcoRV/0	chr3	P	1	TRUE	6414	43
f174b32c-c25c-4376-bf82-aeb6b6e70593/EcoRV/0	chr3	P	1	TRUE	6372	41
e7998b62-b88a-48d7-ae10-36519af02abe/EcoRV/0	chr3	P	1	TRUE	6368	34
e8fecb63-4ec7-4fe9-bb14-4df0b14d6f96/EcoRV/0	chr3	P	1	TRUE	6332	52
4e4370ab-2956-4aee-a96c-046319f48d00/EcoRV/0	chr3	P	1	TRUE	6270	42
f55f6e6f-3e39-4b17-a1f3-b823aad5b4ee/EcoRV/0	chr3	P	1	TRUE	6294	48
c17e3be3-f6a5-4ac4-a386-834d3c0bc39b/EcoRV/0	chr3	P	1	TRUE	6311	29
16ff8dd5-49a8-4a2c-8082-e05087e4a112/EcoRV/0	chr3	P	1	TRUE	6459	39
ddf4e0d7-1b3d-4d41-b3d5-a20e0088cca5/EcoRV/0	chr3	P	1	TRUE	6306	29
b0f4b62a-b085-4005-bc39-ce2eb4028bf3/EcoRV/0	chr3	P	1	TRUE	6262	53
73d5df18-8168-4ee7-ba92-58463eb0625c/EcoRV/0	chr3	P	1	TRUE	6251	48
aa3ff85b-86fe-423b-a91d-48c8356d9fb8/EcoRV/0	chr3	P	1	TRUE	6196	31
80bdd2d9-4ca1-4530-b175-06e797aa1564/EcoRV/0	chr3	P	1	TRUE	6221	49
8b8fca1d-0a1d-4640-a7bc-fd07a9c4be29/EcoRV/0	chr3	P	1	TRUE	6219	51
4acbced9-6a7e-4031-aea4-c47e2e01b973/EcoRV/0	chr3	P	1	TRUE	6146	36
8c8fa1d8-ee9a-4e6c-ae07-7a2542f9865b/EcoRV/0	chr3	P	1	TRUE	6127	27
218da50b-d3de-44ff-8ba5-4c8da1b4d503/EcoRV/0	chr3	P	1	TRUE	6157	47
84b0a79e-d619-438e-aac6-03d2de57edae/EcoRV/0	chr3	P	1	TRUE	6161	51
25cff209-2c62-4a64-8dca-561677798050/EcoRV/0	chr3	P	1	TRUE	6147	41
5a423695-7f03-4acc-9c60-225296dd5324/EcoRV/0	chr3	P	1	TRUE	6122	49
415c8de8-e083-428b-af0c-fcd73de8722b/EcoRV/0	chr3	P	1	TRUE	6112	43
e34b7694-649d-4590-aaa1-00d11ac8115f/EcoRV/0	chr3	P	1	TRUE	6075	40
43795c07-57a3-46aa-ae99-40159ff7848f/EcoRV/0	chr3	P	1	TRUE	6083	36
824fda91-a446-489d-9b7f-da880755439f/EcoRV/0	chr3	P	1	TRUE	6036	44
fc86ce5e-db54-4815-9ab9-47e4918ead1e/EcoRV/0	chr3	P	1	TRUE	6013	51
2db41803-5faa-404b-bed5-56318711a79d/EcoRV/0	chr3	P	1	TRUE	6003	49
70f83b05-1db2-4aae-b10c-fb47cfa80ddd/EcoRV/0	chr3	P	1	TRUE	5997	45
1e4d3a98-e314-4e6e-b1bc-06b9b540faa7/EcoRV/0	chr3	P	1	TRUE	5958	51
c30cfe42-10d3-4963-b1f0-411469391635/EcoRV/0	chr3	P	1	TRUE	5859	38
0e467440-48e4-46be-9ebf-786dc532f1bf/EcoRV/0	chr3	P	1	TRUE	5863	49
77aeb176-2eb8-4be9-a21a-49440ae5f60c/EcoRV/0	chr3	P	1	TRUE	5817	54
5a36d0a7-31f2-4404-a600-ae9221e8b380/EcoRV/0	chr3	P	1	TRUE	5810	51
0b9e0132-8fae-4b8d-a814-6e1bb6468da6/EcoRV/0	chr3	P	1	TRUE	5805	51
edb54194-293b-43a9-a423-250165596cf4/EcoRV/0	chr3	P	1	TRUE	5769	58
[truncated: 26,622 more rows]

## Sheet: Supplementary Fig. 4c
read_id	chrom	arm	hap	coords_intersect	telomere_len	mapq
1e1dd307-1ebb-48be-b96b-f84a3578a7f9/EcoRV/0	chr7	Q	2	TRUE	7012	42
55ddc0b2-1e23-44a9-ad79-90915fb42152/EcoRV/0	chr7	Q	2	TRUE	7017	48
86b613f6-6b71-4f17-a8cc-18b48dfdcc0d/EcoRV/0	chr7	Q	1	TRUE	5899	60
db015ebd-e2e7-4587-9fd4-f132f4e50082/EcoRV/0	chr7	Q	2	TRUE	5203	60
de94eee6-7f03-4fa9-beab-e5c7a607432b/EcoRV/0	chr7	Q	1	TRUE	4678	60
0c066588-7ef7-42d6-a797-27bc5945aca4/EcoRV/0	chr7	Q	2	TRUE	6488	60
72c1ac6a-0a81-4a1b-8866-959d9fabcc65/EcoRV/0	chr7	Q	1	TRUE	6700	54
c83da9f2-a6ed-4259-badb-e54811c623e0/EcoRV/0	chr7	Q	1	TRUE	7188	43
d057168d-0add-435f-a48b-1f044c521957/EcoRV/0	chr7	Q	2	TRUE	6973	52
786d850b-ee3b-44aa-9834-c86401ae7050/EcoRV/0	chr7	Q	2	TRUE	7670	33
879c1765-f680-479f-a5bb-d24fb8da6035/EcoRV/0	chr7	Q	2	TRUE	5959	53
e7433719-28e7-4ec2-8d6e-cd193a3997e4/EcoRV/0	chr7	Q	1	TRUE	5244	60
3d9f7540-7c0d-4358-94a5-17e341a5fabf/EcoRV/0	chr7	Q	2	TRUE	7509	41
50f543fa-f6df-468c-8aff-0cee7c8e56b1/EcoRV/0	chr7	Q	2	TRUE	6582	41
68d72a48-95ba-4ee1-8460-c48535f67bb1/EcoRV/0	chr7	Q	1	TRUE	9685	57
196e4a15-cc06-44f8-bacb-15523999c6fe/EcoRV/0	chr7	Q	1	TRUE	5937	60
524eae19-a5d0-44f1-a961-6479447511c8/EcoRV/0	chr7	Q	2	TRUE	6878	43
828e41d9-9e25-4c68-9ccb-fb36ade3a268/EcoRV/0	chr7	Q	2	TRUE	6288	60
8003be74-e78d-4cdb-85f0-5af541196c53/EcoRV/0	chr7	Q	2	TRUE	3455	60
9335e992-1a39-4b3a-ac00-04b715a6a929/EcoRV/0	chr7	Q	1	TRUE	6695	53
29999405-7b63-4f05-ac04-8e733602595a/EcoRV/0	chr7	Q	1	TRUE	5928	60
a0a8ba6d-3303-461a-964d-9988cba283c0/EcoRV/0	chr7	Q	2	TRUE	6822	48
a86def94-6b78-453d-987b-e218d1d45070/EcoRV/0	chr7	Q	2	TRUE	4434	32
b5bc38b8-2b90-4bf7-8f8d-8be32e9b4408/EcoRV/0	chr7	Q	2	TRUE	5691	60
b496241f-37ad-448a-b095-3124092fbc9a/EcoRV/0	chr7	Q	2	TRUE	8528	28
c06f8ef6-5e9c-45af-b7c6-c27226caa4de/EcoRV/0	chr7	Q	2	TRUE	6138	54
cc599df2-81e7-42db-8a40-a25863ebf307/EcoRV/0	chr7	Q	2	TRUE	7667	48
dadeab72-e3d6-4d84-9fed-1491864b8927/EcoRV/0	chr7	Q	1	TRUE	3735	60
eb3e4c18-55b9-41a0-a2c1-70213a345bbb/EcoRV/0	chr7	Q	2	TRUE	6751	55
fc462d00-59ee-4c0f-9b12-93c76bff85a2/EcoRV/0	chr7	Q	2	TRUE	7487	43
0a5017b6-5197-4ec7-bc5c-73a3a7f35ff1/EcoRV/0	chr7	Q	2	TRUE	3017	60
1b0e899a-9969-445c-b121-ebcd10810c2d/EcoRV/0	chr7	Q	1	TRUE	7750	60
1c73c6c6-aff7-4e9a-8df2-3bc9b2987f35/EcoRV/0	chr7	Q	2	TRUE	6563	51
1f8f441d-4e1a-4486-9749-36f46483fae0/EcoRV/0	chr7	Q	2	TRUE	6279	60
2d7ba127-88d7-4e96-b8f0-a3a7e1ff211b/EcoRV/0	chr7	Q	1	TRUE	6975	44
2f1a0d71-98ff-43d6-a6f3-b64b8358ce2f/EcoRV/0	chr7	Q	1	TRUE	6231	60
2f827976-f91a-408c-b2a0-1aaea37eeaad/EcoRV/0	chr7	Q	2	TRUE	9543	20
3d5350d2-8e4d-41ec-831d-82cbb8630c9d/EcoRV/0	chr7	Q	2	TRUE	5617	47
3ea471c3-778c-4ce4-b870-72bcb02bfc06/EcoRV/0	chr7	Q	2	TRUE	5840	58
4a2eb901-f655-4db2-ad4d-c3c650449ec7/EcoRV/0	chr7	Q	2	TRUE	5057	50
4cc0193e-f3b7-4b60-82be-e173327b2693/EcoRV/0	chr7	Q	2	TRUE	3604	60
4f70846a-3e6b-4372-9b72-4e58fbc2a4de/EcoRV/0	chr7	Q	1	TRUE	5348	60
05e0e0bd-50c8-44fb-8f0a-3aca1b11dcbe/EcoRV/0	chr7	Q	1	TRUE	5978	60
5ad47b3f-e1cd-4596-8f93-17fadc7b61d1/EcoRV/0	chr7	Q	2	TRUE	5557	60
5d16dc60-e13d-4784-ba08-26bdd902d84d/EcoRV/0	chr7	Q	1	TRUE	3011	60
5f5f6c6d-3367-4286-ae21-377e6ea73227/EcoRV/0	chr7	Q	2	TRUE	6470	60
5f88a6c5-b938-4262-81cd-2e1e7a761016/EcoRV/0	chr7	Q	2	TRUE	7419	50
5fdb210f-f5a8-4ef6-a62e-87e39e68bc15/EcoRV/0	chr7	Q	2	TRUE	6264	48
6a0b7842-b1ce-465b-a1a6-1d0ebaa25ad4/EcoRV/0	chr7	Q	2	TRUE	6624	60
6bdd14a3-3596-43b5-97b1-7ef80e21d537/EcoRV/0	chr7	Q	1	TRUE	6738	60
7a1e6360-8e96-454e-b24e-a706c6501578/EcoRV/0	chr7	Q	1	TRUE	5143	59
8a2266c0-332b-4be0-ac95-877972e4b273/EcoRV/0	chr7	Q	1	TRUE	5541	60
14ae4401-3f6b-4c46-8d80-e0af48a20e06/EcoRV/0	chr7	Q	1	TRUE	5668	60
14c40cb9-b068-4208-8103-0549ffb91b94/EcoRV/0	chr7	Q	2	TRUE	9370	35
16f7ee24-d89d-4d40-9e66-de7aee990432/EcoRV/0	chr7	Q	1	TRUE	4607	60
24b6a3dd-8597-44a7-856e-a1203f4613fd/EcoRV/0	chr7	Q	1	TRUE	6861	60
56a3b311-2983-4ff5-831a-404b607fa1a6/EcoRV/0	chr7	Q	1	TRUE	6243	60
58b86d4f-52f4-48e9-9b48-887ab80a3a5d/EcoRV/0	chr7	Q	2	TRUE	5825	30
59e3f12e-63d3-4e9c-a425-59fa2bef1f2b/EcoRV/0	chr7	Q	2	TRUE	5875	60
90d09135-5ef9-4d1d-b784-024f33b93c38/EcoRV/0	chr7	Q	2	TRUE	4534	60
365f3838-279a-4b38-9e26-aac94d9ec3dc/EcoRV/0	chr7	Q	2	TRUE	5898	60
438abcc2-7c6a-4287-bf2b-3616e3307e16/EcoRV/0	chr7	Q	1	TRUE	8624	60
469dc5e3-0632-4a89-9e8b-19c7e10751a4/EcoRV/0	chr7	Q	1	TRUE	2799	60
506d187d-aaf0-46f2-9e1d-e8af1209359a/EcoRV/0	chr7	Q	2	TRUE	5605	60
557a2271-8633-49e9-9aaa-3c0b74ca0e5c/EcoRV/0	chr7	Q	2	TRUE	4176	60
699b7b11-9fe0-4c57-966c-8a43dbb22a39/EcoRV/0	chr7	Q	1	TRUE	6231	60
1930d402-8ebe-400f-8645-2ca5ee2b7e8e/EcoRV/0	chr7	Q	1	TRUE	4821	60
3573e382-723f-4aa0-ae73-da2d3f4fd2aa/EcoRV/0	chr7	Q	2	TRUE	6312	28
5121ead1-58d8-41c0-9851-5ef10306d1ea/EcoRV/0	chr7	Q	1	TRUE	6405	40
7192f512-4ed5-4236-9a35-eb2e226562d2/EcoRV/0	chr7	Q	1	TRUE	6392	60
22923a48-d050-4ad1-81c0-0001e3b0948e/EcoRV/0	chr7	Q	1	TRUE	5688	41
35324d27-836f-410a-bae3-d2673a68c666/EcoRV/0	chr7	Q	1	TRUE	7460	60
068004a7-2089-4125-8e47-9b88d4f322b5/EcoRV/0	chr7	Q	2	TRUE	6125	30
253734c1-6beb-420f-9cc2-8d7f52b81382/EcoRV/0	chr7	Q	2	TRUE	6169	55
615053b0-c9a3-4e95-8726-94eb69cdb9ba/EcoRV/0	chr7	Q	2	TRUE	8456	29
4082628d-e9b1-4852-9a56-509f3720732a/EcoRV/0	chr7	Q	2	TRUE	4563	60
16801528-cd2d-4ce3-af0f-2719cf37f101/EcoRV/0	chr7	Q	2	TRUE	6755	44
21743667-2103-4755-a526-369584df2cfd/EcoRV/0	chr7	Q	2	TRUE	5664	29
a032f526-4459-4866-880f-f92db3acd91d/EcoRV/0	chr7	Q	1	TRUE	7094	60
b5b6010d-9460-4df7-b164-a93360e22a62/EcoRV/0	chr7	Q	1	TRUE	6736	60
b9cf8d70-f7e9-4632-8f67-e5a3bb3f1087/EcoRV/0	chr7	Q	2	TRUE	4275	60
b3740e63-f605-49ec-bfef-d77b4bf2fa70/EcoRV/0	chr7	Q	2	TRUE	6532	41
ba197db6-d6dd-437d-a266-e599969b9ab3/EcoRV/0	chr7	Q	2	TRUE	5413	60
bb291796-3f53-400f-a51c-0074e126d005/EcoRV/0	chr7	Q	1	TRUE	6886	60
c1c11cc7-d27d-46dd-8dd8-305a668494e7/EcoRV/0	chr7	Q	1	TRUE	4722	60
c7a4e338-0e65-4295-8cee-b70931cc753c/EcoRV/0	chr7	Q	1	TRUE	7347	60
c65e7166-347c-4772-b89c-ca86ce37590c/EcoRV/0	chr7	Q	1	TRUE	8895	59
c9882dfc-6043-49b5-b19a-4e3d46d10ce7/EcoRV/0	chr7	Q	1	TRUE	7249	60
cd630727-0ad1-46a4-bf77-c6d907720fce/EcoRV/0	chr7	Q	1	TRUE	7038	34
d3b89e0b-47f6-441c-9d7d-61a2625f4eb3/EcoRV/0	chr7	Q	2	TRUE	4814	60
d8e36ad1-b678-4559-86dd-79989f49958c/EcoRV/0	chr7	Q	2	TRUE	6332	21
d9e8400b-8f29-4b05-999d-6dc8b799429b/EcoRV/0	chr7	Q	2	TRUE	5654	60
d80c5745-a926-4af1-91cd-48af0ad7a115/EcoRV/0	chr7	Q	2	TRUE	8138	45
d919e1bd-b062-4e93-a4bd-0098c03180d5/EcoRV/0	chr7	Q	2	TRUE	5930	59
decc5481-a23a-45a6-b8e7-0c26040c90f8/EcoRV/0	chr7	Q	2	TRUE	6137	58
dfa39735-158a-49c3-9d37-f8746b8096ce/EcoRV/0	chr7	Q	1	TRUE	7300	60
e24decc1-c2f8-4741-a2fd-4331832becd2/EcoRV/0	chr7	Q	2	TRUE	3331	60
ec2c382f-e105-405b-8969-d7064329b8a3/EcoRV/0	chr7	Q	2	TRUE	5903	58
ee853181-29b1-4136-b308-e8b7c84ec7d7/EcoRV/0	chr7	Q	1	TRUE	5554	60
f8484162-ca37-4a53-ac5c-4d8b80d406e5/EcoRV/0	chr7	Q	2	TRUE	6488	53
fb84b13b-635b-4322-a192-b0d3bd0dd8cd/EcoRV/0	chr7	Q	1	TRUE	5211	60
fb662142-2e7e-43aa-a89d-780832cf7656/EcoRV/0	chr7	Q	2	TRUE	6560	60
fc3db038-bf08-4de4-82c5-d6e4efa2d5de/EcoRV/0	chr7	Q	1	TRUE	5799	60
fe00e9b1-c447-41e2-bcaa-be4346503c02/EcoRV/0	chr7	Q	1	TRUE	7336	60
ffff60c8-13f7-4a58-883f-a5a0ec7cbfc3/EcoRV/0	chr7	Q	2	TRUE	7418	58
0d692a7a-6b3b-4b6d-a6a8-3838795ed1fc/EcoRV/0	chr7	Q	1	TRUE	6150	60
0d5098cd-44f7-4274-b1ae-81ae303d8672/EcoRV/0	chr7	Q	1	TRUE	7284	51
0dfb357e-f7a8-4d0a-8589-5f5f2be82aa0/EcoRV/0	chr7	Q	2	TRUE	5628	30
1fced8cd-3a99-42d2-a30a-2046c7117e90/EcoRV/0	chr7	Q	2	TRUE	6975	45
3a1e70f0-9190-466b-b4ba-5c53bad8f1d5/EcoRV/0	chr7	Q	2	TRUE	7442	35
4d07d139-07a9-412d-9e8f-d7a780167efa/EcoRV/0	chr7	Q	1	TRUE	5325	60
4edb6fe5-a168-44b3-bd3f-7f1a1ab58689/EcoRV/0	chr7	Q	1	TRUE	5823	60
5bc3eaa9-4503-4ce2-b39f-280e0c4a8741/EcoRV/0	chr7	Q	2	TRUE	7954	52
6fb615db-f935-4d20-bb76-ad0b180f735d/EcoRV/0	chr7	Q	2	TRUE	6433	60
7ca19b6d-d55c-47ab-ae9a-736afaa36933/EcoRV/0	chr7	Q	2	TRUE	5819	60
7f34bccf-6872-48ed-bc9c-384d5a88ba31/EcoRV/0	chr7	Q	1	TRUE	7646	39
16a2baa7-1dad-4bb4-954d-eafbdf8aad5d/EcoRV/0	chr7	Q	2	TRUE	6559	60
17a08802-3010-4832-81f7-717ed7252bfc/EcoRV/0	chr7	Q	2	TRUE	6661	50
17c3493f-a98f-41e7-b97e-002344afd168/EcoRV/0	chr7	Q	2	TRUE	2800	60
17d150a8-acb3-40b6-8d9a-882f666b6a58/EcoRV/0	chr7	Q	2	TRUE	8202	33
20cd904f-d622-4b45-8bd8-5d42fedf9ab9/EcoRV/0	chr7	Q	2	TRUE	9350	30
23e9c963-e45c-4dbc-ad61-3b2261a0a2f4/EcoRV/0	chr7	Q	2	TRUE	6494	60
31fd6355-5433-461a-9a4f-487a232c9d9d/EcoRV/0	chr7	Q	2	TRUE	5704	59
34f57356-f5a0-4b97-89bf-cf76c6d73430/EcoRV/0	chr7	Q	1	TRUE	6231	60
41dfbf5e-9499-4df1-be38-c16d08914f4b/EcoRV/0	chr7	Q	2	TRUE	7797	51
55a4c9dc-4e37-4f16-bd23-23639026dc61/EcoRV/0	chr7	Q	1	TRUE	6271	60
64e16325-e2e7-4d36-8b2a-12fccdac99bd/EcoRV/0	chr7	Q	1	TRUE	6997	60
71db47d5-6d95-4afa-b3de-5b32628ec1bf/EcoRV/0	chr7	Q	2	TRUE	5857	44
73c3ac74-a696-4c69-bc8b-2e11f5a30992/EcoRV/0	chr7	Q	1	TRUE	7081	60
099c8f47-64d7-497c-bfae-c9278f45bdcc/EcoRV/0	chr7	Q	1	TRUE	8391	60
644a36a1-31da-4aef-9177-c8eaba6efd64/EcoRV/0	chr7	Q	2	TRUE	3598	60
654e902d-f6ab-433b-ab33-9cec03df721a/EcoRV/0	chr7	Q	1	TRUE	7879	60
671dd188-972d-481d-b748-3340856d945b/EcoRV/0	chr7	Q	2	TRUE	3570	60
675fde84-9aca-42e4-8060-433095134e69/EcoRV/0	chr7	Q	2	TRUE	5499	60
682e4195-7eb5-49b9-9ad1-a33846db8b3f/EcoRV/0	chr7	Q	1	TRUE	6643	60
785f7d5f-1319-4d57-8284-8c606681f2e0/EcoRV/0	chr7	Q	2	TRUE	5245	28
2842f24d-4425-4da4-83c9-46aaa7bb5e4d/EcoRV/0	chr7	Q	2	TRUE	6201	22
6255f155-24f8-4172-bc11-754c4dfe3c74/EcoRV/0	chr7	Q	1	TRUE	6405	60
8466bc96-3ba8-4511-81da-3965094488ee/EcoRV/0	chr7	Q	1	TRUE	6950	60
09026c20-adbf-480d-90e4-3f64c9538d2f/EcoRV/0	chr7	Q	2	TRUE	5211	60
26274f9c-4008-4ad1-bc60-5d6eec329306/EcoRV/0	chr7	Q	2	TRUE	6455	50
81785db3-2434-4469-adbc-3e2ab8df22ec/EcoRV/0	chr7	Q	2	TRUE	8035	45
94822d25-7794-4e2f-962c-392fd230988f/EcoRV/0	chr7	Q	1	TRUE	8501	60
0381885c-4d96-4641-8fd6-10ea75e64db7/EcoRV/0	chr7	Q	1	TRUE	9741	44
581481ae-0daf-45e0-beb6-185179caffb3/EcoRV/0	chr7	Q	2	TRUE	4562	60
0693953e-c48b-4863-85e7-a46a26828a02/EcoRV/0	chr7	Q	1	TRUE	4513	60
68498811-c05f-49a8-b5dd-6427e04a6b0e/EcoRV/0	chr7	Q	2	TRUE	2696	60
85451424-42be-40f5-af84-c0a1e1dacacf/EcoRV/0	chr7	Q	2	TRUE	5922	29
a1a7e68d-13e9-4a6a-a288-bc274456a007/EcoRV/0	chr7	Q	2	TRUE	6741	54
a3f08de8-d0fb-4895-9d47-a86c866c0480/EcoRV/0	chr7	Q	1	TRUE	5717	60
a8a7f2ed-56ae-4e65-96e3-a40cba04477c/EcoRV/0	chr7	Q	1	TRUE	7761	60
a025b186-1c72-4880-930b-3f74d5cb6e46/EcoRV/0	chr7	Q	1	TRUE	6528	60
a30e339a-7361-4522-8a2d-65804bcef304/EcoRV/0	chr7	Q	2	TRUE	5921	59
a0199fdb-d945-4971-8e4c-60a1169f87b5/EcoRV/0	chr7	Q	2	TRUE	7322	41
a953d0bd-bf17-4529-93a5-a5a4533bd3e9/EcoRV/0	chr7	Q	2	TRUE	5637	60
ab12a07d-e7f7-4f9e-a1cc-bdac5e516ccb/EcoRV/0	chr7	Q	2	TRUE	5842	60
ac7ac9e2-d470-4c31-8b29-8dea795bafbf/EcoRV/0	chr7	Q	1	TRUE	5788	60
b55a8867-502b-4aa0-b9dc-6d1f70edf8c9/EcoRV/0	chr7	Q	2	TRUE	6427	60
bb3ee471-0639-4608-b137-d76b4183678a/EcoRV/0	chr7	Q	1	TRUE	5120	60
bd67dbd4-4451-4931-93ae-46d69e899cd9/EcoRV/0	chr7	Q	1	TRUE	7421	60
beafbff1-2184-4728-987c-6a37d2ce3a3a/EcoRV/0	chr7	Q	2	TRUE	6168	20
c70ef3d6-7dd5-4966-b53a-a0536d70ffa3/EcoRV/0	chr7	Q	1	TRUE	10394	33
c662b9fc-988a-4d4e-99b8-fc680bd8b0da/EcoRV/0	chr7	Q	1	TRUE	6829	60
cba80437-82cd-46b3-b7b0-34a2e6b62cdf/EcoRV/0	chr7	Q	1	TRUE	6405	60
cbe7d85f-2100-4987-8ccb-71d7231b412f/EcoRV/0	chr7	Q	2	TRUE	4081	60
d2a902fe-8afd-4855-84b2-5b1c0f1b59bf/EcoRV/0	chr7	Q	2	TRUE	7348	49
d014d2ab-89ea-4974-bd88-c84acec95262/EcoRV/0	chr7	Q	2	TRUE	8362	38
d326a073-5486-4c7a-93e3-f49db90fab88/EcoRV/0	chr7	Q	2	TRUE	4485	60
d921e1fc-5a25-4ba5-ab69-d266f2ca6c9d/EcoRV/0	chr7	Q	2	TRUE	4216	32
db84ac76-1986-4df7-a2d3-92e25afcfc55/EcoRV/0	chr7	Q	1	TRUE	6305	60
dd67cb53-7e4c-430e-a08d-d773610eb6bd/EcoRV/0	chr7	Q	1	TRUE	6695	60
e03d28e1-d45f-473b-8cba-c6e5189f9ad9/EcoRV/0	chr7	Q	2	TRUE	8328	43
e7b2ba42-a062-435e-a827-2d695bded50f/EcoRV/0	chr7	Q	2	TRUE	6327	59
ec50b45b-a290-4c35-9117-a02b0d01a245/EcoRV/0	chr7	Q	2	TRUE	5229	30
edb2fac1-cece-4909-a069-5bc7d4867580/EcoRV/0	chr7	Q	2	TRUE	6804	50
f5e40115-4fa7-4bfa-a688-e901ec1e358a/EcoRV/0	chr7	Q	2	TRUE	8740	23
f94aee19-a4f7-4ccd-a367-347c9fa10f1d/EcoRV/0	chr7	Q	2	TRUE	5812	60
f152b588-7f91-46dc-a545-c8fcec9564d0/EcoRV/0	chr7	Q	2	TRUE	6540	46
f570a740-fbdf-41f8-a7fe-6729b1fe4fd5/EcoRV/0	chr7	Q	1	TRUE	5510	60
fb89c7df-eac1-4ce1-9169-6766e49c4236/EcoRV/0	chr7	Q	2	TRUE	4021	60
fedc8c76-f0b1-44c2-a8f7-a15cc4dd8904/EcoRV/0	chr7	Q	2	TRUE	6201	55
ff88f705-827c-42e5-b849-28b3ccd4b6cd/EcoRV/0	chr7	Q	1	TRUE	6225	60
2ae6a086-ef8c-40ee-aa50-47a89fc7b191/EcoRV/0	chr7	Q	1	TRUE	4675	42
2c8c227d-9f93-4b0d-9536-34b9a929bb27/EcoRV/0	chr7	Q	1	TRUE	5469	60
7b1aa0ca-0300-4956-8e2b-0b7513d0cd66/EcoRV/0	chr7	Q	2	TRUE	5799	33
7c230246-5a8c-44ef-9324-5f6c2e270dc4/EcoRV/0	chr7	Q	2	TRUE	6484	56
9e67d108-a888-4e67-a3e8-840f9ff15aa4/EcoRV/0	chr7	Q	2	TRUE	5970	60
22d1638d-a0d7-4fe1-a473-3943c7772951/EcoRV/0	chr7	Q	2	TRUE	7505	48
66acda8e-e343-4f8d-8c4f-5633639940e9/EcoRV/0	chr7	Q	2	TRUE	5698	27
74fc153f-ad0d-4009-8af5-96d5e0791041/EcoRV/0	chr7	Q	2	TRUE	4971	60
82b834eb-d0f3-4319-a0d3-cad58528502c/EcoRV/0	chr7	Q	2	TRUE	4496	60
83be5c2c-23b8-4226-b139-77c20e6497ef/EcoRV/0	chr7	Q	2	TRUE	7527	50
86aec624-e0b2-439e-a142-734da5b6819f/EcoRV/0	chr7	Q	1	TRUE	6418	60
88ecaa15-8e7c-4643-a12b-acdd2170e967/EcoRV/0	chr7	Q	2	TRUE	5212	60
97a3fba1-ac88-484b-bb25-f29711fb0c77/EcoRV/0	chr7	Q	2	TRUE	3519	60
99a29f1e-f813-4f2a-bad1-14ad37955afd/EcoRV/0	chr7	Q	1	TRUE	5165	60
105ff640-5a38-40ab-8278-5dacde55e1db/EcoRV/0	chr7	Q	2	TRUE	2655	60
187bcfec-8079-4ecc-9099-b03e81f483af/EcoRV/0	chr7	Q	1	TRUE	5171	60
538ceabc-bf24-4468-9aaa-751f3600a450/EcoRV/0	chr7	Q	2	TRUE	7130	45
573b53bd-594e-4533-b40c-0bec0d79c006/EcoRV/0	chr7	Q	2	TRUE	4121	60
972f1de0-0bf8-4ec0-9ea6-0ab12ec6a1af/EcoRV/0	chr7	Q	2	TRUE	4529	60
991ee873-7039-4aa9-b8bf-b484a645e2a2/EcoRV/0	chr7	Q	2	TRUE	3898	60
2819bf7f-f36c-4e64-9869-687cbf78509e/EcoRV/0	chr7	Q	2	TRUE	4156	60
8011f066-e303-48db-8c36-c7f110ebe5e9/EcoRV/0	chr7	Q	1	TRUE	5528	60
32094e14-8db5-40f8-894a-05494ba7e202/EcoRV/0	chr7	Q	1	TRUE	5355	60
0445756f-45cb-4427-9b4b-36a1bac2f779/EcoRV/0	chr7	Q	2	TRUE	5443	60
38558560-899e-4d67-8273-667a664ef786/EcoRV/0	chr7	Q	2	TRUE	7515	25
a5d9700d-d17c-4992-9554-520ad2c2036a/EcoRV/0	chr7	Q	1	TRUE	5389	56
afca674b-f488-475f-b0a5-636e7a1a1a2d/EcoRV/0	chr7	Q	2	TRUE	4194	60
b052b9a6-957e-44bf-918a-3ec9245921a2/EcoRV/0	chr7	Q	2	TRUE	3772	60
b359a43e-84de-4643-b7ac-27900c93b5bf/EcoRV/0	chr7	Q	1	TRUE	5894	60
bfca066c-dc67-4695-ab73-c2536bb7d5ea/EcoRV/0	chr7	Q	1	TRUE	6163	36
c1a365c2-764a-4cda-8130-4c120f40ddf2/EcoRV/0	chr7	Q	1	TRUE	5473	60
c27f193f-d030-4034-a3d6-a2a93a5e9bee/EcoRV/0	chr7	Q	2	TRUE	6684	47
ca689044-888b-470d-a781-0e905a16620d/EcoRV/0	chr7	Q	1	TRUE	7311	39
cc066b2a-058d-46c8-92f7-323c2afcb94b/EcoRV/0	chr7	Q	2	TRUE	7038	48
cca8c971-1900-4577-9260-89591de94da4/EcoRV/0	chr7	Q	2	TRUE	8493	36
ce7bba9e-d85b-4345-a9ab-22e0bad9bd77/EcoRV/0	chr7	Q	2	TRUE	5872	40
d6e724a2-24e0-4ae2-8974-1a12b4076b68/EcoRV/0	chr7	Q	2	TRUE	7703	23
d23e3e6c-6d4b-4f0f-9849-309dccc04665/EcoRV/0	chr7	Q	1	TRUE	6803	60
db35719b-dd31-4e0b-a03f-c488af5e14a2/EcoRV/0	chr7	Q	1	TRUE	6434	60
dd4e9cde-6364-4e0b-9cdc-b1e5ff2cfea7/EcoRV/0	chr7	Q	2	TRUE	4028	60
e5faf70e-2d6c-4842-b8e1-429a27e6fa93/EcoRV/0	chr7	Q	2	TRUE	4701	60
e4393532-6981-4950-9be8-84ef995030e9/EcoRV/0	chr7	Q	2	TRUE	5937	60
ebc54c84-2b28-4bde-a948-394f31c1eed1/EcoRV/0	chr7	Q	1	TRUE	4520	60
f1bf8f66-8124-45d5-9aed-28faae0449ca/EcoRV/0	chr7	Q	1	TRUE	5981	60
f3d4e92a-58c1-4d55-9dd0-91dcc9ba76bf/EcoRV/0	chr7	Q	2	TRUE	5601	60
f5ab220d-dd95-4858-b66f-14f2595ff92b/EcoRV/0	chr7	Q	2	TRUE	6238	28
1c870c05-f1db-4efc-af77-fc36c7e00dd2/EcoRV/0	chr7	Q	2	TRUE	6158	44
1dfc889c-aa87-4b58-94a9-473f4b4543d0/EcoRV/0	chr7	Q	2	TRUE	7865	50
1faa7fa1-6dfa-4fd9-a4a6-d6b8de093297/EcoRV/0	chr7	Q	2	TRUE	7054	43
4a523baa-fa85-46fd-9c2e-6e06c6df2e03/EcoRV/0	chr7	Q	1	TRUE	6415	60
4b8315c5-0d02-456e-9889-8fa91bae2997/EcoRV/0	chr7	Q	2	TRUE	6710	54
8b172194-4323-447f-9d41-2ef172fb03de/EcoRV/0	chr7	Q	2	TRUE	8873	41
8f46bf3d-6adf-46fd-8cd3-34f3c02f3252/EcoRV/0	chr7	Q	2	TRUE	6300	32
9d0fc5a1-9342-4ed8-b491-87e3821fdaf6/EcoRV/0	chr7	Q	1	TRUE	5883	60
10ca8122-42b7-4bee-8813-0b53b41775a3/EcoRV/0	chr7	Q	2	TRUE	7668	21
43ab6c59-82ad-440f-aa82-b7db01da1f48/EcoRV/0	chr7	Q	2	TRUE	6403	59
51deb362-659c-4d0b-8ddd-931ad50e04c0/EcoRV/0	chr7	Q	2	TRUE	4385	47
59c81203-ea27-475e-a01c-46e852ae25f0/EcoRV/0	chr7	Q	1	TRUE	5787	49
92ee6f17-d747-4c60-af69-55823a704ebc/EcoRV/0	chr7	Q	2	TRUE	5399	60
0429aa44-6216-46b6-a716-ab98e00b58e3/EcoRV/0	chr7	Q	1	TRUE	5655	60
3167aad1-e69d-4cc4-8a83-cbee7ec63240/EcoRV/0	chr7	Q	1	TRUE	6149	60
0119747a-5fbc-4462-b536-ca63daa17ba0/EcoRV/0	chr7	Q	2	TRUE	5327	60
4604906a-ef14-467a-9c71-31fcc0643b13/EcoRV/0	chr7	Q	1	TRUE	8442	53
aefcc362-dd39-49c6-ad59-21d4c16c5a79/EcoRV/0	chr7	Q	2	TRUE	6797	45
ba063596-91cc-4bf8-9cb6-459956b022e3/EcoRV/0	chr7	Q	2	TRUE	3830	60
c87b64fd-1825-4996-97da-6488e5f10d08/EcoRV/0	chr7	Q	2	TRUE	3400	60
c67066f9-2b75-4110-bd12-0b9c992aaad8/EcoRV/0	chr7	Q	1	TRUE	6573	60
0a9db94b-947d-4865-802e-673fef6461ff/EcoRV/0	chr7	Q	2	TRUE	3517	60
0b1c97ef-d906-46cf-a765-282e964f7085/EcoRV/0	chr7	Q	1	TRUE	6270	60
0d42b8f2-ddd2-4351-99fc-8aed5a208ec6/EcoRV/0	chr7	Q	2	TRUE	5176	60
0f2d4ed5-83f3-4e57-a2ed-3cea747abfc8/EcoRV/0	chr7	Q	1	TRUE	6322	60
1a3fd00f-9f00-4230-8949-16b084cafc58/EcoRV/0	chr7	Q	2	TRUE	7229	42
1cd7e37d-5733-4fbd-95f5-67adacdcf0fc/EcoRV/0	chr7	Q	1	TRUE	7493	42
2aafe9b0-ddf4-4cbb-92e1-73d99d4c2bc3/EcoRV/0	chr7	Q	2	TRUE	5848	55
2d076644-f77c-471e-93de-4afe75099179/EcoRV/0	chr7	Q	1	TRUE	7405	60
2eba467d-ecea-4ad4-ac93-28ab95bd6f76/EcoRV/0	chr7	Q	1	TRUE	4788	60
3d462286-1197-4277-9e24-2d4a1c0cc9f9/EcoRV/0	chr7	Q	1	TRUE	4784	60
5acfa658-79d6-4659-adf6-5cc396391b0c/EcoRV/0	chr7	Q	1	TRUE	8534	60
5b601dc3-15b6-4de1-98c3-c5b17b4b6dd7/EcoRV/0	chr7	Q	2	TRUE	5825	30
5f0271a2-b81f-472a-998f-0ced1d2ee299/EcoRV/0	chr7	Q	1	TRUE	5642	60
6a8867af-92cd-444d-a1c7-63ded034f9f5/EcoRV/0	chr7	Q	2	TRUE	3258	60
6c105ca2-0e04-4dc6-9aa7-34593ca34f9a/EcoRV/0	chr7	Q	2	TRUE	6596	52
7c8e34a2-15a1-48ec-9e4a-ad1d6ae7bdbc/EcoRV/0	chr7	Q	2	TRUE	9097	36
7c133460-1933-4b6a-a49d-c9a34d0c1b63/EcoRV/0	chr7	Q	2	TRUE	6737	60
7d1814c6-8fee-4017-bcc1-4fa8bbb11c21/EcoRV/0	chr7	Q	2	TRUE	5001	35
8a570407-70eb-4810-8013-427cc0d2d478/EcoRV/0	chr7	Q	1	TRUE	5297	60
8bab212e-196f-4fbd-be93-3b1656cbd92b/EcoRV/0	chr7	Q	2	TRUE	5477	29
8c2e6d00-7ca6-4efd-9794-d24ecddcefa0/EcoRV/0	chr7	Q	2	TRUE	5860	60
8ea1207f-37b0-40c1-b656-5fcaeb3637fd/EcoRV/0	chr7	Q	2	TRUE	4154	60
9d9f63f4-f165-4a7f-9289-63491c29a04f/EcoRV/0	chr7	Q	1	TRUE	6943	60
9f7b7895-47f8-447b-ae9f-d4bde36ed139/EcoRV/0	chr7	Q	2	TRUE	4901	46
9f134d65-b0a6-45a8-857c-672f58773081/EcoRV/0	chr7	Q	2	TRUE	6172	60
10e20395-bf1f-4ef0-a24a-8be27b82beb3/EcoRV/0	chr7	Q	1	TRUE	6608	60
37f21774-397b-4023-909c-8341bb8842c5/EcoRV/0	chr7	Q	1	TRUE	5507	60
51ec5142-9e82-4585-9a0b-a83ecd286ddd/EcoRV/0	chr7	Q	1	TRUE	8571	60
53f5c947-4303-4d90-91b8-eae0e044e311/EcoRV/0	chr7	Q	2	TRUE	7382	60
58e38d51-7785-45d6-9a92-702c0380802d/EcoRV/0	chr7	Q	2	TRUE	7318	43
62d47815-96a2-428e-ad3b-9b214f331fa0/EcoRV/0	chr7	Q	2	TRUE	5544	60
69a966f5-c0d9-415f-bac0-0fb0ee27244b/EcoRV/0	chr7	Q	2	TRUE	5772	60
69a24992-f568-413d-9f8b-7c745cd04e33/EcoRV/0	chr7	Q	1	TRUE	5639	60
89f10d8e-1c43-4bd2-bbf7-bb7478b0a4a4/EcoRV/0	chr7	Q	1	TRUE	5820	60
95f48f96-0799-4d47-b86d-58e58e8b716d/EcoRV/0	chr7	Q	2	TRUE	4549	60
97e5e4c3-5515-47c9-b634-eda9a12e7750/EcoRV/0	chr7	Q	1	TRUE	9599	53
112b4784-d622-448e-8925-6bfd399ac558/EcoRV/0	chr7	Q	1	TRUE	7083	60
221ca177-37a0-461a-9cb5-08351b462e7c/EcoRV/0	chr7	Q	2	TRUE	6775	45
388fe71d-b838-4f78-b284-91916c446df1/EcoRV/0	chr7	Q	2	TRUE	8349	38
396f009a-059f-4997-a60f-b918816e2baf/EcoRV/0	chr7	Q	2	TRUE	6556	60
489f70cb-4186-4ce3-8869-dbd0fe8477d0/EcoRV/0	chr7	Q	2	TRUE	8873	38
0736a28d-fd5a-4c2c-9385-40e589ad2b36/EcoRV/0	chr7	Q	2	TRUE	6454	29
802cb524-af85-4f9b-a997-d4ce298a4715/EcoRV/0	chr7	Q	2	TRUE	6615	51
970c811a-0c05-44b3-a483-1b73866b7392/EcoRV/0	chr7	Q	2	TRUE	2442	60
4909fcbd-2eaf-46c4-a929-d5c375d69799/EcoRV/0	chr7	Q	2	TRUE	5875	60
43254f25-bd23-4791-a901-5d3049dc2ad5/EcoRV/0	chr7	Q	2	TRUE	3906	60
20346611-6cb1-4b11-94cd-170b5f4b04dd/EcoRV/0	chr7	Q	1	TRUE	5892	60
43197523-c905-472c-917f-a7caf6b13dd2/EcoRV/0	chr7	Q	1	TRUE	4786	60
a03b27b1-71c3-46c2-ae63-6fb398037121/EcoRV/0	chr7	Q	2	TRUE	4057	60
a6f8246e-f8bf-4d6e-8016-e19dd0c63a15/EcoRV/0	chr7	Q	1	TRUE	7330	60
a9887a58-8123-46df-a2f0-c4fd89e11f5e/EcoRV/0	chr7	Q	2	TRUE	5905	45
ab4f743f-a508-46c3-96c5-e986cd0b9102/EcoRV/0	chr7	Q	2	TRUE	3767	60
ae32d887-455a-406c-b715-80a5f4768717/EcoRV/0	chr7	Q	2	TRUE	4822	27
b1d4a849-315c-4f18-af5d-ac8cdf8a7f66/EcoRV/0	chr7	Q	1	TRUE	5517	60
b6bf7320-d3ea-4a92-94a8-c1fc8e418f16/EcoRV/0	chr7	Q	2	TRUE	7304	52
b55fcf87-06dd-4fe8-98f8-15fe53492db3/EcoRV/0	chr7	Q	1	TRUE	6953	60
b282ddce-7ac6-476b-84ee-a3ad0798512c/EcoRV/0	chr7	Q	2	TRUE	3762	60
bbdb8eed-0536-4e2b-ad0c-a0e7abbd3053/EcoRV/0	chr7	Q	2	TRUE	4366	60
c2e7993f-8d93-4674-89a9-842e519f45c5/EcoRV/0	chr7	Q	1	TRUE	5647	60
c4f75638-4588-4470-bbce-a88163f1e511/EcoRV/0	chr7	Q	2	TRUE	4960	60
c74cb09e-c595-4a56-848d-b79295052bcd/EcoRV/0	chr7	Q	1	TRUE	7345	60
c1187b5a-a81f-441d-94a6-e0b1bf9dfbdf/EcoRV/0	chr7	Q	1	TRUE	6571	60
ca35d3d5-b243-4297-b542-5421811f9bdc/EcoRV/0	chr7	Q	1	TRUE	6175	60
ca392190-7a8d-4e55-8afe-5aaf47705228/EcoRV/0	chr7	Q	2	TRUE	2578	60
cb79e38a-8aee-489a-9288-907be5980690/EcoRV/0	chr7	Q	2	TRUE	7124	53
d1a47873-14c8-4960-9e78-1f7767974b40/EcoRV/0	chr7	Q	1	TRUE	6192	60
d022ecf9-01f9-4012-822f-3895bf9dd5b0/EcoRV/0	chr7	Q	2	TRUE	4708	59
d48afddf-d17c-480d-9d81-e0c36a54ab41/EcoRV/0	chr7	Q	1	TRUE	5683	60
d660cbf7-31f3-414d-b5cf-3d8a1e6d6f6f/EcoRV/0	chr7	Q	1	TRUE	7481	60
d831c827-7c79-4b8e-9ab8-84d9c2219f3d/EcoRV/0	chr7	Q	2	TRUE	5384	60
e89fc11d-54c2-4a3c-8855-1b13afc7b6e9/EcoRV/0	chr7	Q	2	TRUE	6530	40
e7505a37-39ed-4587-b62d-a518e9253f8e/EcoRV/0	chr7	Q	1	TRUE	5264	60
ea0f223d-1d8c-4d42-88de-89b545ea2cb0/EcoRV/0	chr7	Q	1	TRUE	5296	53
edd0978f-7a9e-45aa-9bdc-facffde29a91/EcoRV/0	chr7	Q	2	TRUE	5677	23
ee15a12c-dbf8-422c-95e2-f54b32243453/EcoRV/0	chr7	Q	1	TRUE	6744	60
f6e1d482-45b5-4f46-b2b4-738e8bb9ac87/EcoRV/0	chr7	Q	1	TRUE	6442	60
f9bd97d7-8ca0-4724-a901-47c393756079/EcoRV/0	chr7	Q	1	TRUE	7753	60
f26b554e-547e-43c0-a985-08a3b37e2eb8/EcoRV/0	chr7	Q	2	TRUE	7380	39
f82c9aed-0c38-4037-b87a-74dd56f7cd6c/EcoRV/0	chr7	Q	2	TRUE	3957	60
f40761e4-ff7b-4ecb-b77b-e0b842720315/EcoRV/0	chr7	Q	2	TRUE	5975	59
fd68407f-278f-4077-99c9-80a2c623c26f/EcoRV/0	chr7	Q	2	TRUE	3590	60
ffbe8b00-bde2-4652-a875-35ad38255d2f/EcoRV/0	chr7	Q	1	TRUE	8352	58
3ae27ba4-44ea-4fe4-a431-b0ca70105883/EcoRV/0	chr7	Q	2	TRUE	7238	20
4aa747b6-04e7-4a2e-a357-58cca390f71f/EcoRV/0	chr7	Q	1	TRUE	6147	60
8d92f3e6-662c-43ce-ab6e-70770c676265/EcoRV/0	chr7	Q	1	TRUE	7182	60
65da9068-a384-446e-bfe3-0035ebf68e35/EcoRV/0	chr7	Q	2	TRUE	5726	50
1148e9b7-297f-43c0-9b7c-19285feb9b66/EcoRV/0	chr7	Q	2	TRUE	4663	26
1632fd8a-4bf4-45e6-b398-d4d5f1bb81db/EcoRV/0	chr7	Q	2	TRUE	4788	60
53600a3f-f9c1-4daa-987b-29284b163662/EcoRV/0	chr7	Q	1	TRUE	6894	60
cb107267-3208-4f3e-ab29-8d319769be2f/EcoRV/0	chr7	Q	1	TRUE	7117	60
e8ad6130-ea70-4cdd-bc5e-143043038449/EcoRV/0	chr7	Q	1	TRUE	4497	60
ee84afc9-8cbd-4484-99b8-12d386a96db0/EcoRV/0	chr7	Q	1	TRUE	5530	60
0b7d2c1f-7890-4f53-a338-54199b8a7373/EcoRV/0	chr7	Q	1	TRUE	8224	58
0c9cda6d-483e-4f69-a0dd-ad2561562ae5/EcoRV/0	chr7	Q	1	TRUE	5110	60
0dc5a599-8e47-42be-9219-6b9bbf510605/EcoRV/0	chr7	Q	1	TRUE	6252	60
02f1e173-5ff5-4b6b-9725-3292f6a9883c/EcoRV/0	chr7	Q	2	TRUE	6702	50
2d15e8cd-1174-4540-9581-b0775cd7a314/EcoRV/0	chr7	Q	2	TRUE	7448	42
6a07ff5f-234f-468d-9aaf-a1c2a12c5838/EcoRV/0	chr7	Q	2	TRUE	7130	57
6af83cd9-8886-48f3-88d2-35cd58b1d51a/EcoRV/0	chr7	Q	2	TRUE	4429	60
7f4368d7-09b7-484b-a655-41b47ccade73/EcoRV/0	chr7	Q	1	TRUE	5409	38
8c086496-d16f-4abd-8f6c-69a1d9ffddde/EcoRV/0	chr7	Q	2	TRUE	6609	54
46bd8bac-8d14-4156-83a1-36c0b41ba802/EcoRV/0	chr7	Q	1	TRUE	7110	40
641d6851-040f-474d-a39d-274746cf198d/EcoRV/0	chr7	Q	2	TRUE	6859	41
5602d5db-ae68-4d8c-a773-eefbb769e266/EcoRV/0	chr7	Q	1	TRUE	5716	60
10454c11-75be-4f01-b637-def3acd1c79f/EcoRV/0	chr7	Q	2	TRUE	9049	39
1399945c-a168-40dd-8177-34c8abd50670/EcoRV/0	chr7	Q	1	TRUE	7389	32
c5e00c2b-69c5-402c-8c91-99901b563d8d/EcoRV/0	chr7	Q	1	TRUE	7134	60
f963a122-8f34-4751-8d86-85badaf77123/EcoRV/0	chr7	Q	1	TRUE	6083	60
1c4d0a37-7c4d-4b1f-850c-e0f7d9ad9528/EcoRV/0	chr7	Q	2	TRUE	6658	40
2fdc603c-8c06-405b-b06c-2c0e6722d336/EcoRV/0	chr7	Q	2	TRUE	6753	26
2fdeec48-7c9b-4f3c-a8b0-82d53d36d08d/EcoRV/0	chr7	Q	2	TRUE	8713	39
3a418ba0-3430-4fad-9966-da7a98d5262d/EcoRV/0	chr7	Q	2	TRUE	8524	33
3b9a8137-ef61-48af-b377-b053167d99c1/EcoRV/0	chr7	Q	2	TRUE	4727	60
4a4d83b0-9cd2-4d3f-9acc-7234ab96cc5d/EcoRV/0	chr7	Q	1	TRUE	5729	60
5f74a421-b3eb-44e3-9afe-3728fa7ea9c6/EcoRV/0	chr7	Q	2	TRUE	7485	42
5f945313-7a3b-4bd5-8888-dee1d783a128/EcoRV/0	chr7	Q	2	TRUE	6338	60
7ac11ea8-fa64-4226-9642-d5690701fd72/EcoRV/0	chr7	Q	2	TRUE	7842	60
9d074bfc-1584-49a5-98a1-dfae5508a271/EcoRV/0	chr7	Q	1	TRUE	4376	60
18c16544-a0bd-4f71-9ee8-4794643fc46b/EcoRV/0	chr7	Q	2	TRUE	4111	60
19d7e8b6-fa53-45cc-b716-2429f59c15a4/EcoRV/0	chr7	Q	1	TRUE	6780	56
24b44415-7791-4046-87d9-544e4744fa89/EcoRV/0	chr7	Q	1	TRUE	6875	33
26c28576-e0aa-40ce-be4b-2f47292b457d/EcoRV/0	chr7	Q	2	TRUE	6498	36
64ab7c64-ba7c-4670-a55d-6e5cb7a890d9/EcoRV/0	chr7	Q	1	TRUE	7835	60
65accce1-cef3-4fc5-b889-ff22cb89cf3c/EcoRV/0	chr7	Q	2	TRUE	5307	60
67a755f9-8085-4373-a743-1638cbfda838/EcoRV/0	chr7	Q	2	TRUE	2618	60
85ef87d7-b43b-414a-b463-2878c4ccc93d/EcoRV/0	chr7	Q	1	TRUE	7012	60
507b10c5-8939-44a6-a4b4-87a089da9595/EcoRV/0	chr7	Q	1	TRUE	6095	60
624ca63d-015c-4cd8-940f-45c27e797db5/EcoRV/0	chr7	Q	1	TRUE	5791	60
670d4f39-0e66-4bc6-87e5-a0946aa861a6/EcoRV/0	chr7	Q	2	TRUE	5796	55
03350cc5-a9bc-4556-b2b1-27f4a92af7c1/EcoRV/0	chr7	Q	1	TRUE	6645	34
38715bc3-abab-480f-9d86-9663cfaa5d6a/EcoRV/0	chr7	Q	1	TRUE	6581	60
64735867-58a6-419a-a7c1-5b6068b101d0/EcoRV/0	chr7	Q	2	TRUE	8444	44
a4305c65-8b75-4f5f-877a-526e8c9f3032/EcoRV/0	chr7	Q	2	TRUE	6284	48
b1ccbcf4-624f-4e88-88c5-bf1688c89b4b/EcoRV/0	chr7	Q	1	TRUE	7433	59
b9708f79-9c24-472f-ae18-392d8015831c/EcoRV/0	chr7	Q	1	TRUE	6379	60
bbeff8ac-89d9-4cfa-b704-133bcb064eb9/EcoRV/0	chr7	Q	2	TRUE	7954	45
bee03812-832d-421c-8b9a-2856a437c9ad/EcoRV/0	chr7	Q	1	TRUE	6130	60
c5af3b58-77bb-4ff4-9206-4f80051a16f9/EcoRV/0	chr7	Q	1	TRUE	6124	60
c78bc488-fd92-4af0-b709-c652b39fa277/EcoRV/0	chr7	Q	2	TRUE	6548	60
ce26a3f8-1b18-41fe-8c62-8d07fd454d97/EcoRV/0	chr7	Q	2	TRUE	10315	33
e55415d0-ce8a-4d5b-b27f-7221d18f57f8/EcoRV/0	chr7	Q	2	TRUE	4403	60
f269f5c1-b534-46bc-9e7a-bfabec1d15c4/EcoRV/0	chr7	Q	1	TRUE	6057	54
9fe85dd1-b291-48fb-9617-fc2d55f0436f/EcoRV/0	chr7	Q	2	TRUE	4409	60
35a881e2-f569-4c9f-8c58-4089eccbc941/EcoRV/0	chr7	Q	2	TRUE	6526	60
49fa5a3a-93f4-48e5-88b7-cbb7b5b8ee1c/EcoRV/0	chr7	Q	2	TRUE	5787	57
38338b45-8996-4d52-a285-70069fb468ea/EcoRV/0	chr7	Q	2	TRUE	5712	57
2510094f-fc02-4aaa-bb01-69f739b8bc4d/EcoRV/0	chr7	Q	2	TRUE	8088	49
f1489b54-6951-43fd-84cd-4111606519fc/EcoRV/0	chr7	Q	2	TRUE	3560	60
0e54040e-9a5d-4bbf-a658-b2dfdb89d1e8/EcoRV/0	chr7	Q	2	TRUE	8151	41
1ac4ec6b-fb85-41b6-b431-6f257dce6e8f/EcoRV/0	chr7	Q	2	TRUE	4925	60
9f003024-15bf-4be7-81a4-b0196ef10c4a/EcoRV/0	chr7	Q	2	TRUE	6981	51
523dd298-d870-4f3d-8fb9-83e0f036cb2d/EcoRV/0	chr7	Q	2	TRUE	6461	55
d430c4e1-a748-481a-aa7c-e87e17da29e1/EcoRV/0	chr7	Q	2	TRUE	6153	55
019b4ad0-2df6-4f02-a705-73bb5778499f/EcoRV/0	chr7	Q	1	TRUE	5599	54
61fe5b12-12e5-4195-a2bb-792b49914b63/EcoRV/0	chr7	Q	2	TRUE	5157	60
93c26e36-1373-4a34-9efe-38ef7fab9e57/EcoRV/0	chr7	Q	2	TRUE	8343	35
0580ef73-a4d9-4c92-884b-d77b24ae8f84/EcoRV/0	chr7	Q	1	TRUE	5948	46
69046893-6034-4001-98d3-04a09741775e/EcoRV/0	chr7	Q	1	TRUE	5881	32
4d6cf127-c035-4ace-ac1f-78d3ec63bb47/EcoRV/0	chr7	Q	1	TRUE	6103	60
4f1f8cfc-35d5-4f2c-987c-673489faf363/EcoRV/0	chr7	Q	1	TRUE	7370	60
d147732b-f8b5-4895-b9c5-27d2720888c0/EcoRV/0	chr7	Q	1	TRUE	7178	60
d5346da5-4fd6-4e5a-ae43-4aa7f7f629d6/EcoRV/0	chr7	Q	2	TRUE	7366	37
74449b01-dc52-4722-97b2-32a60a117c64/EcoRV/0	chr7	Q	1	TRUE	6553	60
1042376b-bf48-4018-aa87-e510121505d6/EcoRV/0	chr7	Q	1	TRUE	7403	58
b499e6dd-81a5-4bde-b825-92f7351d72f2/EcoRV/0	chr7	Q	2	TRUE	6493	45
4ce87fbc-eec2-4fd5-86e8-fb3ffba841b4/EcoRV/0	chr7	Q	1	TRUE	7289	60
309d5a80-6420-4482-86ad-2cb8e9f570c8/EcoRV/0	chr7	Q	1	TRUE	5235	50
2f792981-e699-44a3-b543-c6175e3221af/EcoRV/0	chr7	Q	1	TRUE	5641	45
2133a968-a3de-4c09-b1e5-4ed8251f3e6c/EcoRV/0	chr7	Q	2	TRUE	5959	60
d4f95497-96ad-4f69-bfcc-2e62cbf0604d/EcoRV/0	chr7	Q	1	TRUE	6443	38
b86b5c3f-7886-4b41-bd73-58423e52429c/EcoRV/0	chr7	Q	2	TRUE	3206	60
b9423f8c-8c14-40e3-a652-7bcc7f49c336/EcoRV/0	chr7	Q	1	TRUE	7521	33
1f086323-486c-43d7-8c8e-fd6819f29d4d/EcoRV/0	chr7	Q	2	TRUE	8432	25
833f1bc1-3421-4f61-9b67-5c6523609062/EcoRV/0	chr7	Q	1	TRUE	6279	60
f8860b38-c686-4cfd-a91d-83056802c516/EcoRV/0	chr7	Q	2	TRUE	6893	39
be9db234-1722-4673-b9bd-0f6960595e0e/EcoRV/0	chr7	Q	2	TRUE	4344	23
63c29321-40f1-44a6-8503-b7b4748117f0/EcoRV/0	chr7	Q	2	TRUE	2915	60
a4124473-2b27-4a93-943f-77e9099e5be6/EcoRV/0	chr7	Q	2	TRUE	6064	39
ca3a0629-3a5c-4123-8233-2c88ba984092/EcoRV/0	chr7	Q	2	TRUE	5299	33
b0a2609a-df18-4809-add6-a28ce209a76f/EcoRV/0	chr7	Q	2	TRUE	3355	43
0e876751-ed37-47e5-b09f-7f7a045911b4/EcoRV/0	chr7	Q	2	TRUE	5962	27
653b584e-d4aa-4cdd-bb1b-250fb160538f/EcoRV/0	chr7	Q	1	TRUE	6290	56
0293b5ea-fa1c-4c85-93db-46c3a4bc7047/EcoRV/0	chr7	Q	2	TRUE	4847	60
d85e36ab-fb78-4abc-be69-533498ec6e0c/EcoRV/0	chr7	Q	2	TRUE	7501	41
7cb7007d-a2cd-48c1-98a1-df864b4ebe1c/EcoRV/0	chr7	Q	1	TRUE	6046	60
6dea7671-b443-4fe3-a21e-3124e144c1ef/EcoRV/0	chr7	Q	1	TRUE	5802	60
4f3218b4-90e8-4c17-9690-8a5ad6ebd913/EcoRV/0	chr7	Q	1	TRUE	6910	60
a64a6e17-efeb-460f-a991-6919c5c987b2/EcoRV/0	chr7	Q	2	TRUE	3234	60
752d02ef-9cbe-4c64-9990-d004c781526b/EcoRV/0	chr7	Q	1	TRUE	6407	42
350fad78-183a-4597-8caf-995db2da8320/EcoRV/0	chr7	Q	1	TRUE	2794	51
1d70b0ad-6983-450b-8f38-94a444b5bb50/EcoRV/0	chr7	Q	1	TRUE	5121	47
5309f457-3dc3-49f2-a05c-da3c809ba9b7/EcoRV/0	chr11	Q	1	TRUE	7196	60
5f58e0f1-e4bb-4d1c-a0ff-ff09b1ff24ec/EcoRV/0	chr11	Q	1	TRUE	5727	60
b7d652e6-6e65-410d-b2ff-b371ab6d1c13/EcoRV/0	chr11	Q	1	TRUE	6165	60
e4c13443-075d-4af6-b2e8-24a648636b63/EcoRV/0	chr11	Q	1	TRUE	6307	60
ee6897c9-2689-4deb-9c9b-efc3c3e23751/EcoRV/0	chr11	Q	1	TRUE	5465	60
00aeec5f-1891-4988-aef6-9748265ce810/EcoRV/0	chr11	Q	2	TRUE	7085	60
0afbff46-d870-4cf4-aaef-c04866f8edf4/EcoRV/0	chr11	Q	1	TRUE	6139	60
0ccda6d1-557e-40c8-af8a-db7000ef80f4/EcoRV/0	chr11	Q	1	TRUE	5999	60
0e26415b-d6d3-4b07-967f-1ee701595005/EcoRV/0	chr11	Q	1	TRUE	5535	60
1f4befa2-2455-4da8-b347-2547a01bb6ec/EcoRV/0	chr11	Q	1	TRUE	5836	60
1f1402d0-5dd0-4e49-8fe1-34976a1597fa/EcoRV/0	chr11	Q	1	TRUE	3508	60
2d9d404e-0d2b-40fe-a8a4-d356b2cbed40/EcoRV/0	chr11	Q	1	TRUE	4688	60
03ea916b-a789-4fa8-ac6f-d4bc59829a17/EcoRV/0	chr11	Q	2	TRUE	7359	60
3bc14417-79c3-4efb-a747-02c1b8a9b1fe/EcoRV/0	chr11	Q	1	TRUE	1761	60
3c508f9d-1b64-44c0-8e52-bc78b1c5184c/EcoRV/0	chr11	Q	1	TRUE	6062	60
3fdbcb74-4390-4d4a-91f1-a482b9d4facd/EcoRV/0	chr11	Q	1	TRUE	6646	60
3fe47272-983f-4b7e-ae7a-29feb6247cf9/EcoRV/0	chr11	Q	1	TRUE	3867	60
04ac2dc1-9b13-40cf-adb7-afb631decb34/EcoRV/0	chr11	Q	1	TRUE	8131	60
4a96eb85-1ba7-4993-ac9f-7042bdb530a2/EcoRV/0	chr11	Q	2	TRUE	4679	60
4e22db7d-c328-4486-9887-8810bfbdcef2/EcoRV/0	chr11	Q	1	TRUE	5503	60
4fe32924-076f-44dc-ae8d-cb286131a096/EcoRV/0	chr11	Q	1	TRUE	1805	60
6bcd029e-425f-4599-ad47-3cf4ee9019ea/EcoRV/0	chr11	Q	1	TRUE	3307	60
7f25f821-5ad7-4031-9bac-8cc43fa3558c/EcoRV/0	chr11	Q	1	TRUE	3488	60
8c7a7187-b368-4e22-88c7-0484eaa224b2/EcoRV/0	chr11	Q	1	TRUE	5946	60
8e94e6be-d733-435f-bc78-5285bc1dd887/EcoRV/0	chr11	Q	1	TRUE	5163	60
8ed77f86-a1ef-440f-8fa4-bd93902367b9/EcoRV/0	chr11	Q	1	TRUE	6290	60
9a5cbed2-37b8-4d51-b563-74f93b3a2dad/EcoRV/0	chr11	Q	1	TRUE	4192	60
9ead1361-c749-4c26-b468-8f7d9a3b6e56/EcoRV/0	chr11	Q	1	TRUE	1767	60
18bee2da-f955-4e72-9d81-c64db2e3f645/EcoRV/0	chr11	Q	1	TRUE	6197	60
45e1c2b2-95fd-4c76-b12a-43c7f0cf95d6/EcoRV/0	chr11	Q	1	TRUE	4959	60
54f7c70b-2279-4abd-8126-8799e0010222/EcoRV/0	chr11	Q	1	TRUE	834	60
55b80f29-6979-49bd-b831-34afaa21358b/EcoRV/0	chr11	Q	2	TRUE	4474	60
65f91f9b-fb85-45aa-9b06-31169f65660b/EcoRV/0	chr11	Q	1	TRUE	4354	60
74e1e642-977d-4ecf-b96a-4380ff54a472/EcoRV/0	chr11	Q	2	TRUE	1419	60
78eada0b-a71c-4161-b465-fea1702b3c97/EcoRV/0	chr11	Q	1	TRUE	2007	60
87b9f492-9fb7-4c62-87b6-fdaa2ca82ab0/EcoRV/0	chr11	Q	1	TRUE	4589	60
093d8e8e-feb9-464c-befc-da0c9d57c7fa/EcoRV/0	chr11	Q	1	TRUE	6158	60
163da69d-08c2-48d1-b2f2-526b10ea7c1c/EcoRV/0	chr11	Q	2	TRUE	955	60
208d5857-3207-4312-8f3e-e585470cf6b0/EcoRV/0	chr11	Q	1	TRUE	5927	60
453f34ae-7510-4c94-ba4f-9784b9bc988a/EcoRV/0	chr11	Q	1	TRUE	1583	60
729f48cc-845c-4c10-9674-18e2be235418/EcoRV/0	chr11	Q	1	TRUE	4887	60
817cd394-2e94-49bb-b2e4-120eb716a1a6/EcoRV/0	chr11	Q	1	TRUE	4616	60
0849ea2c-e383-432f-9047-c39744ea717d/EcoRV/0	chr11	Q	1	TRUE	7209	60
879a4616-2140-4fdf-9f5c-60f16bddaa45/EcoRV/0	chr11	Q	2	TRUE	2145	60
1504bfa3-538c-46b1-bdbd-bf047bfd6daa/EcoRV/0	chr11	Q	1	TRUE	3135	60
3023a4e4-3c35-4f99-ad62-7036f16c7cba/EcoRV/0	chr11	Q	2	TRUE	2736	60
8994f97f-2b84-4851-b64f-4c995a4f895f/EcoRV/0	chr11	Q	2	TRUE	4837	60
26476d79-c2ca-4830-8c30-926a4467399e/EcoRV/0	chr11	Q	1	TRUE	3473	60
59477eb5-d248-48f5-9702-34c965eeb529/EcoRV/0	chr11	Q	1	TRUE	6257	60
157007f0-f278-46cb-8931-0da6c0c970e0/EcoRV/0	chr11	Q	1	TRUE	1160	60
787512d0-0d52-4f06-bc7d-b1ef0e42971a/EcoRV/0	chr11	Q	1	TRUE	1810	60
9783701a-8375-4c26-9d54-ee6270816ab6/EcoRV/0	chr11	Q	1	TRUE	3871	60
46930727-a9e8-4cc4-8a50-17dc68ad5c58/EcoRV/0	chr11	Q	1	TRUE	5232	60
a248519f-e873-4d11-a165-b53d0aa75ac1/EcoRV/0	chr11	Q	2	TRUE	1421	60
b54b651e-9e1a-4443-b638-b075187354e1/EcoRV/0	chr11	Q	2	TRUE	4759	60
b61279ca-c797-42f4-9169-f1d23f2f5f85/EcoRV/0	chr11	Q	2	TRUE	5300	60
b426401d-25c1-4bd1-8db1-1dddaef151ee/EcoRV/0	chr11	Q	1	TRUE	3861	60
d998b6c2-5cdc-437e-a52f-789dc8066bc7/EcoRV/0	chr11	Q	1	TRUE	5860	60
deff3b0f-b896-471e-ab53-595fa3acafd4/EcoRV/0	chr11	Q	1	TRUE	4881	60
e4f7d3f2-1961-4dfb-a4d7-b7a014b73b6b/EcoRV/0	chr11	Q	1	TRUE	4972	60
e79b7cbe-01c1-4fcb-a58c-d29f73000677/EcoRV/0	chr11	Q	1	TRUE	6360	60
e5586d7f-4630-4bec-b494-ea62fba75480/EcoRV/0	chr11	Q	1	TRUE	1322	60
e363809f-0c21-43ea-84d0-7b6aded22d63/EcoRV/0	chr11	Q	1	TRUE	5795	60
f10f2d6e-9372-43c0-88b2-aa059b3b7e82/EcoRV/0	chr11	Q	2	TRUE	801	60
fd18d121-4174-4edf-9838-7ded6f5fdce0/EcoRV/0	chr11	Q	1	TRUE	8819	60
0a604f4a-c479-4607-a0e4-0afd23f7a97b/EcoRV/0	chr11	Q	2	TRUE	5214	60
1a0c3827-ec72-4951-8c6a-0e9c3bf081c4/EcoRV/0	chr11	Q	1	TRUE	6343	60
1a7fdb89-a811-4e07-ab83-67439552ad6d/EcoRV/0	chr11	Q	1	TRUE	5663	60
1e6edcbd-67db-443e-8159-dd1578940be8/EcoRV/0	chr11	Q	1	TRUE	4670	60
2c880a00-17ab-4363-b8aa-dcd6d2d193d3/EcoRV/0	chr11	Q	2	TRUE	5319	60
2e38a2d0-92dc-43e1-a07d-b2af6ace5117/EcoRV/0	chr11	Q	2	TRUE	4749	60
03f42da5-3a09-405c-b9bc-24d8fe7cffd9/EcoRV/0	chr11	Q	1	TRUE	5999	60
3bdf4f00-7497-433d-947c-190503af2966/EcoRV/0	chr11	Q	1	TRUE	3692	60
6a931e36-02fc-43e7-85ea-afbe46d6a78f/EcoRV/0	chr11	Q	1	TRUE	5030	60
6d644ab9-584e-4e18-a3b9-2e660a5934c3/EcoRV/0	chr11	Q	1	TRUE	2070	60
6f1b75f5-5d35-43f6-8828-5774fc5033ae/EcoRV/0	chr11	Q	2	TRUE	768	60
7a70ee51-f74d-4fc6-a637-c1b08a36fb7a/EcoRV/0	chr11	Q	1	TRUE	4476	60
7b766ee1-0482-4a6b-903b-6054e13cb5a6/EcoRV/0	chr11	Q	1	TRUE	5188	60
08ec991b-a13b-4137-a8f3-8fdf2390735a/EcoRV/0	chr11	Q	1	TRUE	4716	60
8b5ddf93-c9d5-446a-bb41-0cc2ebc54cb0/EcoRV/0	chr11	Q	2	TRUE	1764	60
9b3c12bd-63f4-4edf-8c9c-4ef5ca671b9e/EcoRV/0	chr11	Q	2	TRUE	6786	60
9d6b7da0-b2a2-4a39-90b0-fe84654d3f86/EcoRV/0	chr11	Q	2	TRUE	5474	60
40f0ca0a-a75c-4ee7-b5b8-0a6a0f29c6e1/EcoRV/0	chr11	Q	1	TRUE	2229	60
42b91c2d-8edd-4d87-9bfa-7f1a547e60d1/EcoRV/0	chr11	Q	1	TRUE	4708	60
43ab0c4b-0a78-4675-8df7-1a98e28a916d/EcoRV/0	chr11	Q	1	TRUE	3632	60
51ed930b-2a31-489c-988a-7ea021b955ac/EcoRV/0	chr11	Q	1	TRUE	3642	60
57e3111f-35f9-4436-b53e-46a6c4995aa4/EcoRV/0	chr11	Q	1	TRUE	3611	60
84fa71f4-6dd3-4663-b204-3b5a216f26ee/EcoRV/0	chr11	Q	1	TRUE	5925	60
99c84fe1-fa35-491b-bb70-1aba600d0e0b/EcoRV/0	chr11	Q	1	TRUE	5141	60
264c1024-7d95-4199-89fa-5152f590d655/EcoRV/0	chr11	Q	1	TRUE	3449	60
295f0f3b-53a6-4c9c-a152-6bf990b19ae9/EcoRV/0	chr11	Q	2	TRUE	2795	60
353e932a-4c4f-4153-bd78-937fb1d96352/EcoRV/0	chr11	Q	1	TRUE	4044	60
422f1458-24c0-49db-9b5e-e8c5f9435d7a/EcoRV/0	chr11	Q	2	TRUE	6147	60
674cee5c-b695-45cc-bf15-87bccfb844b3/EcoRV/0	chr11	Q	1	TRUE	1430	60
728f0d07-c21f-4694-9eaa-e3afa26a6bd8/EcoRV/0	chr11	Q	1	TRUE	6934	60
5623d06f-8311-41d1-9c8c-11b9b4f9e5a2/EcoRV/0	chr11	Q	1	TRUE	4337	60
5689bb1c-bbdd-464b-9f67-35cdd64825b7/EcoRV/0	chr11	Q	1	TRUE	4512	60
6158faa9-d1ca-4fdf-aa66-1bef7ccef3f5/EcoRV/0	chr11	Q	1	TRUE	5857	60
52339f18-6bf8-4de5-a7ec-a8efab9f4c42/EcoRV/0	chr11	Q	1	TRUE	6341	60
55968daf-c961-43f8-a2c9-a6b09d71765c/EcoRV/0	chr11	Q	1	TRUE	4719	60
56754b28-4f67-4252-8b2a-2bb2f5bdda23/EcoRV/0	chr11	Q	2	TRUE	1220	60
62414db1-8b2c-49c1-83ff-b4cbbc702d40/EcoRV/0	chr11	Q	1	TRUE	3723	60
01015344-ccb8-479e-9323-a5ef86e54f99/EcoRV/0	chr11	Q	2	TRUE	4494	60
1136326f-b06d-49e9-a8b5-bc748808d8bf/EcoRV/0	chr11	Q	1	TRUE	5682	60
03137217-24d4-4707-89fd-325a7c351b09/EcoRV/0	chr11	Q	1	TRUE	6721	60
7808153a-5785-4183-b709-07db0d40f0af/EcoRV/0	chr11	Q	2	TRUE	4688	60
45990971-ff87-4ee1-9d0c-c1ef2d2e13ac/EcoRV/0	chr11	Q	2	TRUE	836	60
49075875-c5ef-4ed5-8610-c22137419bb8/EcoRV/0	chr11	Q	2	TRUE	5937	60
55569277-4ea0-4fbd-b394-3b266ce69936/EcoRV/0	chr11	Q	1	TRUE	4629	60
a4c2162a-7d14-4b8b-b108-3f6ecf501ec3/EcoRV/0	chr11	Q	1	TRUE	5681	60
b2e355de-0cae-45d9-b036-f7ff325ea904/EcoRV/0	chr11	Q	1	TRUE	3626	60
b28e18ed-068e-45a0-8c4f-c22cc18e6365/EcoRV/0	chr11	Q	1	TRUE	2846	60
b396a05b-3032-4d0a-857d-99b95eebba9b/EcoRV/0	chr11	Q	1	TRUE	5190	60
b83915d4-2d60-4c1b-a76d-1131e51be6f0/EcoRV/0	chr11	Q	1	TRUE	4477	60
bfe3c97d-18b5-4675-b972-e49c50cfd756/EcoRV/0	chr11	Q	1	TRUE	6506	60
c1a23da3-ddb3-45d9-ae02-d698fd1cc56d/EcoRV/0	chr11	Q	2	TRUE	1538	60
c2b074b5-0c31-44de-bfa5-6876f82b44db/EcoRV/0	chr11	Q	1	TRUE	4895	60
c6ceb8ee-6319-427c-bb8a-f6c3a5bdc33e/EcoRV/0	chr11	Q	2	TRUE	5674	60
c441338b-03e6-494f-bf4f-597f7159ea06/EcoRV/0	chr11	Q	1	TRUE	5144	60
cbc425fa-d01c-46f3-9fc0-1c60a317844c/EcoRV/0	chr11	Q	1	TRUE	4876	60
d3b01ba0-ff8a-45a2-9228-1f207b0dcd4f/EcoRV/0	chr11	Q	2	TRUE	800	60
d8bbd9d2-68aa-4ba8-82db-d34e99299b6e/EcoRV/0	chr11	Q	2	TRUE	5615	60
d98ce2d4-77b7-4159-8b6c-e1deb592f3d6/EcoRV/0	chr11	Q	1	TRUE	2348	60
e2c59f51-aeb5-42ca-a7af-919b9c895513/EcoRV/0	chr11	Q	1	TRUE	5307	60
ecf832d1-4a51-42a9-9768-db19b668d55b/EcoRV/0	chr11	Q	1	TRUE	4915	60
ef5c4551-c888-417f-8d8f-a1ca839f655b/EcoRV/0	chr11	Q	1	TRUE	4656	60
efca1dd4-bc0a-43e5-b59a-b08196d6737b/EcoRV/0	chr11	Q	1	TRUE	4711	60
f10dd097-9681-412b-ac32-45655355c6b1/EcoRV/0	chr11	Q	2	TRUE	4980	60
f5785df2-4096-4074-abbc-0fa2c8ce1428/EcoRV/0	chr11	Q	1	TRUE	4308	60
1b6572e9-1d67-4813-a219-47fd93bb54c0/EcoRV/0	chr11	Q	1	TRUE	4561	60
3db12b49-91c3-4bf3-bcbc-3208d75796d4/EcoRV/0	chr11	Q	1	TRUE	1921	60
3f1f6595-bd50-4853-baaf-a8518f18e560/EcoRV/0	chr11	Q	1	TRUE	1235	60
06aaa0bd-8ed2-43d0-8078-a03e19097eb4/EcoRV/0	chr11	Q	2	TRUE	4132	60
9b9743c3-71a2-432c-8b87-d30e87318d42/EcoRV/0	chr11	Q	1	TRUE	5522	60
56aa7476-23d5-45d9-9a9b-19d8f886c099/EcoRV/0	chr11	Q	2	TRUE	5020	60
56b43acb-6296-4026-a856-6c1c2182bb34/EcoRV/0	chr11	Q	1	TRUE	5014	60
57e9c563-b24e-4af7-93d9-8769328d1938/EcoRV/0	chr11	Q	1	TRUE	4093	60
70bb3235-eaa6-42f5-9d84-dc5c49730a6e/EcoRV/0	chr11	Q	1	TRUE	5257	60
485dc606-92b3-4306-9249-a86936b82b53/EcoRV/0	chr11	Q	1	TRUE	7015	60
649c8d05-2451-48a4-a7f4-b517428653b7/EcoRV/0	chr11	Q	1	TRUE	6411	60
6971a8af-a9f2-4c8b-a18b-c25fb48fa80e/EcoRV/0	chr11	Q	1	TRUE	6096	60
2040881d-0d18-4aaf-ae5b-0e5c02ef30f0/EcoRV/0	chr11	Q	1	TRUE	3825	60
ac95512b-2ae2-4937-8bdf-cd364a460fe8/EcoRV/0	chr11	Q	2	TRUE	2706	60
cb8b69c3-2f8d-4fce-9bdf-91b0c926732f/EcoRV/0	chr11	Q	2	TRUE	5228	60
dc19acbd-36a3-46b4-bbd0-8cd37e38bc3c/EcoRV/0	chr11	Q	1	TRUE	7082	60
e09ca3e2-2516-444d-bf2e-ae88c4e9f1f0/EcoRV/0	chr11	Q	2	TRUE	3575	60
ebe373db-c6aa-4fc3-addb-f8872f921e45/EcoRV/0	chr11	Q	1	TRUE	666	60
3b6626e1-2f0a-4049-a36e-71084a559c8f/EcoRV/0	chr11	Q	1	TRUE	5210	60
814d5a86-869c-48ca-bc58-433b11bc5137/EcoRV/0	chr11	Q	1	TRUE	2677	60
824c1122-bb11-489a-9bee-c6e348245663/EcoRV/0	chr11	Q	1	TRUE	7332	60
984d9af8-c825-4ed1-952a-a9fe1ab40457/EcoRV/0	chr11	Q	1	TRUE	5908	60
df79cc81-0313-4972-b4fc-d9b9dd9559eb/EcoRV/0	chr11	Q	1	TRUE	5236	60
0a64ba79-c06a-4656-a029-f5501f6e05fd/EcoRV/0	chr11	Q	2	TRUE	3301	60
0a2666d0-fa34-4c73-b56c-160aa3363f2c/EcoRV/0	chr11	Q	1	TRUE	5269	60
0b3b93d6-449a-4a60-ac5c-70f02400f033/EcoRV/0	chr11	Q	1	TRUE	3227	60
0f3f6358-0c2b-44be-9a77-04afb509829b/EcoRV/0	chr11	Q	1	TRUE	7556	60
2c6dca05-f2aa-437a-bb8b-bd5ae2ed1d74/EcoRV/0	chr11	Q	2	TRUE	1749	60
03b09a49-ee51-4f2d-80ef-ddb7a2ff8792/EcoRV/0	chr11	Q	1	TRUE	4716	60
3c94eb07-5179-493d-a90a-7bbc4441770f/EcoRV/0	chr11	Q	1	TRUE	1610	60
3eef71c9-2eae-4b3d-be3f-22978b2e4f0a/EcoRV/0	chr11	Q	1	TRUE	4145	60
4a3c9a80-0a44-4dd2-8211-89f25b086c04/EcoRV/0	chr11	Q	2	TRUE	3029	60
4a7dfa60-ec60-4bf8-9b7a-79e04130a604/EcoRV/0	chr11	Q	1	TRUE	3916	60
5a921d92-55a4-4a41-9124-1ffe00640891/EcoRV/0	chr11	Q	1	TRUE	5985	60
5d405aa7-42a2-4cae-a971-88d277b8c6fd/EcoRV/0	chr11	Q	2	TRUE	6220	60
5ffc746a-86b2-42ef-8cb8-20b398cd4cbd/EcoRV/0	chr11	Q	1	TRUE	4127	60
6ad5d855-4ae4-43b7-8f54-90e199906db0/EcoRV/0	chr11	Q	1	TRUE	4509	60
6d1cb95a-74c8-4848-b179-2ae14d1c67b1/EcoRV/0	chr11	Q	1	TRUE	3723	60
7a6abf89-b5fa-4d53-8688-6bebfba7fd0e/EcoRV/0	chr11	Q	1	TRUE	4575	60
8cfa1d75-685f-4a6c-9298-09def6c48361/EcoRV/0	chr11	Q	1	TRUE	5741	60
8fac52e3-fd07-4c8a-8c62-d3b5e2e76f1d/EcoRV/0	chr11	Q	1	TRUE	3013	60
8feeebe2-07b3-4db2-827d-9dcd6d6f760c/EcoRV/0	chr11	Q	1	TRUE	4933	60
09a41600-ef94-4296-bf56-adda268d4dfc/EcoRV/0	chr11	Q	1	TRUE	6142	60
9cb4e15f-2dda-40fc-906e-d38ee039ed68/EcoRV/0	chr11	Q	1	TRUE	6530	60
9f9c5b77-8ea5-4606-a75e-4708f173135e/EcoRV/0	chr11	Q	2	TRUE	1620	60
9f9db657-9e9b-4fda-8d61-2d7f7cb71eec/EcoRV/0	chr11	Q	1	TRUE	4621	60
9fdeb51d-c429-441c-9713-38bd3d9630d2/EcoRV/0	chr11	Q	1	TRUE	5717	60
22ca48ec-304e-421e-b668-df9abfaaf32d/EcoRV/0	chr11	Q	1	TRUE	7008	60
26b2e3c9-c35c-4598-8aea-e021e47956fa/EcoRV/0	chr11	Q	2	TRUE	4617	60
36a3b4e1-b700-493d-a84b-4668ad660042/EcoRV/0	chr11	Q	1	TRUE	3170	60
47b59320-b341-4484-b7ad-bb5344427719/EcoRV/0	chr11	Q	2	TRUE	3818	60
51da3d0d-1b90-42ce-acbf-6dbd1c72488e/EcoRV/0	chr11	Q	1	TRUE	6128	60
57ee2376-f360-4398-a55e-adf9ba9aeb4b/EcoRV/0	chr11	Q	1	TRUE	12184	60
60c33f8e-f65c-4e6c-ab08-cb9d4cdbf7be/EcoRV/0	chr11	Q	1	TRUE	4510	60
72acb223-f3bc-4e8f-b8ec-3943e4692d4c/EcoRV/0	chr11	Q	1	TRUE	3919	60
72cff7b1-665c-4b0e-9480-eabecb5d24f0/EcoRV/0	chr11	Q	1	TRUE	3517	60
76f906b7-34fc-41fa-80cc-0f2cb72d7275/EcoRV/0	chr11	Q	1	TRUE	8239	60
80daf7a9-34cf-4b15-86a7-ee5a18be6234/EcoRV/0	chr11	Q	1	TRUE	4788	60
93c8bafc-e6d8-4e05-846b-14b25602af9d/EcoRV/0	chr11	Q	1	TRUE	8722	60
386f1268-3fbc-40a1-8909-9d62aeb31c45/EcoRV/0	chr11	Q	1	TRUE	3400	60
506ed149-f162-42cb-b31b-0a63364be1ba/EcoRV/0	chr11	Q	2	TRUE	4072	60
509a3773-4574-4e29-b432-9d160e3ec5a5/EcoRV/0	chr11	Q	1	TRUE	3495	60
848a4fc0-4c9d-437e-bda9-d80d49563979/EcoRV/0	chr11	Q	1	TRUE	3947	60
908fb514-8f94-4b48-9207-90b70c2c57c7/EcoRV/0	chr11	Q	1	TRUE	6899	60
5188e573-6c44-4ed2-bfde-c567ac39cc62/EcoRV/0	chr11	Q	2	TRUE	7096	60
7447ec11-4558-49c0-a7ea-c69fbab61e4d/EcoRV/0	chr11	Q	1	TRUE	986	60
9753eeee-76f6-4f78-8f6e-a7586189b560/EcoRV/0	chr11	Q	1	TRUE	5247	60
32431f6f-afc5-47e7-b39b-1222680e386a/EcoRV/0	chr11	Q	2	TRUE	2454	60
550182c8-4bb0-4c75-856a-59a2de8aa9c3/EcoRV/0	chr11	Q	2	TRUE	4468	60
640121de-9f02-4ada-988c-3764b3250ba8/EcoRV/0	chr11	Q	2	TRUE	7167	60
739266d4-850c-4bb7-8722-8e439312ae22/EcoRV/0	chr11	Q	1	TRUE	1011	60
808998f4-169d-4881-9c97-9571002b1029/EcoRV/0	chr11	Q	1	TRUE	2699	60
21110195-a9c4-46a7-b4d3-6f05a0251dab/EcoRV/0	chr11	Q	1	TRUE	7324	60
a28f1057-72e5-426d-bd32-4bfa22a08667/EcoRV/0	chr11	Q	1	TRUE	3112	60
a48d9085-404b-40ee-aa96-a38cae0ba76c/EcoRV/0	chr11	Q	1	TRUE	3859	60
ab10586a-c0d6-40e8-acfc-2d8b1c3c7aa9/EcoRV/0	chr11	Q	1	TRUE	4659	60
b2a7b4aa-e9fe-4ff8-8394-5dca22f48f7b/EcoRV/0	chr11	Q	1	TRUE	4694	60
b8a0a969-093c-4510-9f61-642b10b4f83f/EcoRV/0	chr11	Q	1	TRUE	4900	60
b9f9a0fd-8f52-45ae-985d-067c3852c271/EcoRV/0	chr11	Q	1	TRUE	5284	60
b3219332-9659-4022-901b-f22d688dc665/EcoRV/0	chr11	Q	1	TRUE	5842	60
bd438848-2c6b-4c21-9d6a-560ffac2b247/EcoRV/0	chr11	Q	2	TRUE	911	60
be0a1e8a-8e97-49ea-909e-76badde8c9c8/EcoRV/0	chr11	Q	2	TRUE	7697	60
c4c4f4ef-ed94-44e1-9392-754ddf1f165d/EcoRV/0	chr11	Q	1	TRUE	1491	60
c44cea10-a170-4838-9218-0e0852e1c960/EcoRV/0	chr11	Q	1	TRUE	4347	60
c64b39d9-6875-42f0-afc1-993de22f0778/EcoRV/0	chr11	Q	1	TRUE	5088	60
c76b1273-0fba-4b22-b659-a78b8bf85939/EcoRV/0	chr11	Q	1	TRUE	3206	60
c7612e6f-9bd6-486f-afea-ca1745827748/EcoRV/0	chr11	Q	1	TRUE	1843	60
cb8fa430-d52e-4fa1-b580-66c6b1bec21b/EcoRV/0	chr11	Q	1	TRUE	5794	60
cf576749-a52e-4db5-a2e3-760321050a7a/EcoRV/0	chr11	Q	1	TRUE	5540	60
d9295d99-69f0-454d-8bb1-50616a6662c1/EcoRV/0	chr11	Q	1	TRUE	4112	60
d0083184-423d-4887-9a64-d947f66d06bc/EcoRV/0	chr11	Q	2	TRUE	1620	60
ddde73ba-ab4b-40cf-8be8-6ca005d7e377/EcoRV/0	chr11	Q	1	TRUE	2359	60
dfc9d4d6-80f1-45eb-a465-f54e2ac3cf98/EcoRV/0	chr11	Q	1	TRUE	372	60
e74d08e9-436e-4314-bf20-43f1c089f395/EcoRV/0	chr11	Q	1	TRUE	6118	60
eba5568f-cfad-4433-a9d8-d082563088ec/EcoRV/0	chr11	Q	1	TRUE	3704	60
ebd18d3d-c408-41fe-bb49-e09df85abe4a/EcoRV/0	chr11	Q	1	TRUE	7355	60
ebd69798-d63e-4af0-8de2-e6f3cf6cbe10/EcoRV/0	chr11	Q	1	TRUE	3649	60
f02eb736-f0b9-4ba7-8625-2229f5664712/EcoRV/0	chr11	Q	1	TRUE	4632	60
f05a68bf-7d17-4a65-8bca-6bc4d94ded38/EcoRV/0	chr11	Q	2	TRUE	1121	60
f5f60699-d8ed-43e9-b0c3-7c417ef5a179/EcoRV/0	chr11	Q	1	TRUE	9513	60
f399fd34-3679-4b73-b473-891c71a101a4/EcoRV/0	chr11	Q	2	TRUE	6501	60
2d3a858e-d6ef-491e-b6bc-14f0143d997b/EcoRV/0	chr11	Q	1	TRUE	1781	60
490f80b5-0b86-4dbc-8b66-ad3380c03159/EcoRV/0	chr11	Q	1	TRUE	4794	60
3254cbbb-df50-4bf0-a1e5-4368e5bc8816/EcoRV/0	chr11	Q	1	TRUE	6008	60
8302ba70-c890-4877-9d70-0832282db1ad/EcoRV/0	chr11	Q	1	TRUE	7972	60
3261557b-7764-4c80-93b1-75dbf972db13/EcoRV/0	chr11	Q	1	TRUE	4303	60
b6ba941b-fce0-421e-af40-0ec2481c9520/EcoRV/0	chr11	Q	1	TRUE	7317	60
eb260c19-9132-4390-b44f-866ad3a4c608/EcoRV/0	chr11	Q	1	TRUE	4951	60
f806bf68-75a9-471f-a964-51384620cebd/EcoRV/0	chr11	Q	1	TRUE	4801	60
0df508f1-842e-4663-81a8-537564a5f0f5/EcoRV/0	chr11	Q	1	TRUE	6871	60
6b60c8f2-ab75-4876-a57b-45e997f82394/EcoRV/0	chr11	Q	2	TRUE	7041	60
11bb12be-3106-4ebe-a75f-3404f935486f/EcoRV/0	chr11	Q	1	TRUE	4410	60
40d0b7ee-4f22-4d72-9a43-901348be6107/EcoRV/0	chr11	Q	1	TRUE	6666	60
69edad61-140a-45b4-99a5-9f5c81f0f352/EcoRV/0	chr11	Q	1	TRUE	5758	60
759a98ce-b3e8-4666-8ba4-5ce242fe1b68/EcoRV/0	chr11	Q	2	TRUE	7502	60
582341f1-d866-4818-98cd-a220472418bf/EcoRV/0	chr11	Q	1	TRUE	1510	60
e4f8de44-bc8d-4d69-bb56-43ee03813fe0/EcoRV/0	chr11	Q	2	TRUE	4794	60
edc2e3ef-59ce-45e3-8c8b-6f9fb8b6fa71/EcoRV/0	chr11	Q	1	TRUE	3035	60
3ad64458-db76-4008-9c2d-e097efd74e8a/EcoRV/0	chr11	Q	1	TRUE	3772	60
cfe685fb-3b6f-4190-9116-555c31d4d04f/EcoRV/0	chr11	Q	1	TRUE	4093	60
61e902a8-e6b6-4bba-ab94-49e3edc4a992/EcoRV/0	chr11	Q	1	TRUE	4435	60
80aba299-f1ec-4f8d-aac0-f3e548865e68/EcoRV/0	chr11	Q	1	TRUE	5320	60
187a1d24-d35d-4376-a54a-7d46abc12611/EcoRV/0	chr11	Q	1	TRUE	2873	60
43799c43-d97d-44d7-973a-36721ea1cdc0/EcoRV/0	chr11	Q	1	TRUE	3734	60
c0bbbbb1-8c78-49e3-8224-0ce1828c7d6b/EcoRV/0	chr11	Q	2	TRUE	4967	60
e656b1c8-2635-4afb-b6ab-d30f7152f736/EcoRV/0	chr11	Q	1	TRUE	6019	60
edc68bab-06fb-4b06-8653-facbabbd18d9/EcoRV/0	chr11	Q	1	TRUE	7462	60
1230e728-5513-42a6-a2d6-3ee2d7b6ea94/EcoRV/0	chr11	Q	1	TRUE	5338	60
70cb4423-40e1-4987-b33f-8b182ae7f5f2/EcoRV/0	chr11	Q	1	TRUE	4161	60
b721df3c-b06b-4e90-ad2d-b2cdcfa20c6a/EcoRV/0	chr11	Q	1	TRUE	2955	60
bd1fc1a3-3a30-46c7-bbaf-c01e282d5c96/EcoRV/0	chr11	Q	1	TRUE	1780	60
f013658c-0b00-46fa-9292-cfb7ecb5a73a/EcoRV/0	chr11	Q	2	TRUE	5977	60
3ee29f86-60d0-4478-bcf9-4ac91af2c1af/EcoRV/0	chr11	Q	2	TRUE	7699	60
658c0df7-6b7b-452e-b18b-a43341d218c9/EcoRV/0	chr11	Q	1	TRUE	8520	60
690a1d3d-fb6d-48c3-b1fb-051fafe9c33a/EcoRV/0	chr11	Q	1	TRUE	3464	60
2955c94a-340c-4aee-b9bb-b9b780986ea8/EcoRV/0	chr11	Q	1	TRUE	7687	60
74671174-f4f2-4cb6-930b-8862b52177ed/EcoRV/0	chr11	Q	2	TRUE	3837	60
ba31c774-80b7-4fbd-9c20-d635a7d176d4/EcoRV/0	chr11	Q	1	TRUE	3902	60
dcddc800-b235-468b-8cac-57991ba120b4/EcoRV/0	chr11	Q	1	TRUE	4689	60
9d505167-de66-4d40-abc1-010a63cebe16/EcoRV/0	chr11	Q	2	TRUE	5376	60
431152d4-d3a7-4b7a-862e-ee035e910373/EcoRV/0	chr11	Q	1	TRUE	4483	60
c561139f-04e0-478e-bf93-3b2870b7706b/EcoRV/0	chr11	Q	1	TRUE	5837	60
be3d74f2-b8c2-4c6b-8c33-a33e877ac93a/EcoRV/0	chr11	Q	1	TRUE	3043	60
c5585c0c-c040-4a5e-9ad8-858bcfdea634/EcoRV/0	chr11	Q	1	TRUE	3681	60
cec9da26-cf47-4ecb-b0ab-92f8a5bcb666/EcoRV/0	chr11	Q	1	TRUE	733	60
3d03b2c9-5a0d-4d32-a540-7f5a212813ea/EcoRV/0	chr11	Q	1	TRUE	20507	60
a71b2da6-925a-4e4c-861c-0efb93f460d0/EcoRV/0	chr11	Q	1	TRUE	6206	60
19c0b619-4d74-4018-92f5-f84b6b4c7b95/EcoRV/0	chr11	Q	1	TRUE	5665	60
b521b64a-1b87-40f4-aeaa-4be41d7bcfa2/EcoRV/0	chr11	Q	1	TRUE	5743	60
5d7d3db9-a275-444e-a21b-895465931ab8/EcoRV/0	chr11	Q	1	TRUE	7227	60
98b2ad23-4785-441b-9a2d-7e4ee4183f44/EcoRV/0	chr11	Q	1	TRUE	4730	60
5291fb2d-abb4-4601-96b2-6e85fac42b80/EcoRV/0	chr11	Q	1	TRUE	848	60
75e07034-d734-4d5e-8ba8-4b03c462a08a/EcoRV/0	chr11	Q	1	TRUE	2946	60
e2d7ed2a-fa61-4339-9aef-fdcca15cb7b7/EcoRV/0	chr11	Q	1	TRUE	5029	60
f78c1903-bec1-4b66-a84f-d3c7f4a85e68/EcoRV/0	chr11	Q	1	TRUE	6091	60
f3c3a64e-f4b7-44f6-92bc-05e4238b9e41/EcoRV/0	chr11	Q	1	TRUE	3449	60
281c17c6-d202-4d43-b620-6439cb5474e7/EcoRV/0	chr11	Q	1	TRUE	6443	60
5da138be-a873-4b5a-b55f-51d6cff87034/EcoRV/0	chr11	Q	1	TRUE	4824	60
d570078b-c4aa-49d9-b857-6504932aabf4/EcoRV/0	chr11	Q	1	TRUE	6592	60
1d75aa46-3a04-4168-9109-7d0d24d82cbb/EcoRV/0	chr11	Q	1	TRUE	9084	60
318bad96-738c-4510-9e8c-b56e76cae42d/EcoRV/0	chr11	Q	2	TRUE	4245	60
c6569f31-ff59-44db-8fb3-d95c4cbcc881/EcoRV/0	chr11	Q	1	TRUE	3651	60
1bc27751-0e19-41bf-8418-dae007fa22f4/EcoRV/0	chr11	Q	1	TRUE	4959	60
c4d2a589-a957-42ce-9295-a8ef907a2508/EcoRV/0	chr11	Q	1	TRUE	3290	60
8aae486f-fb72-49f3-b5a7-2e7419835ef1/EcoRV/0	chr11	Q	2	TRUE	5358	60
2cb31506-09bc-4422-a589-15de8a5c94d8/EcoRV/0	chr11	Q	1	TRUE	6671	60
a5ebd23d-50ad-4fde-a4db-1a7aca420e71/EcoRV/0	chr11	Q	1	TRUE	5145	60
57457ed0-313c-489c-9666-88f35814de12/EcoRV/0	chr11	Q	1	TRUE	4260	60
4c8f82b7-541a-407e-988f-b8028b212a41/EcoRV/0	chr11	Q	1	TRUE	4981	60
d3776dbb-bd65-4461-bf04-a87e73a0ffa7/EcoRV/0	chr11	Q	2	FALSE	110	60
0a9e74f1-cb21-4e1d-b4a1-349e56f6b065/EcoRV/0	chr18	P	1	TRUE	6812	60
0b514737-9007-4719-a15d-8b74443e15be/EcoRV/0	chr18	P	1	TRUE	7966	60
2cb1a8f6-9d44-41a3-ba0e-9c5accc015e8/EcoRV/0	chr18	P	1	TRUE	6359	60
2ed8a06c-99e1-46dc-8b59-0c0d2f2e8e5e/EcoRV/0	chr18	P	1	TRUE	7538	60
5fde56e9-5ce6-490f-99ed-06cd39c258a8/EcoRV/0	chr18	P	1	TRUE	6472	60
7e2213c7-618a-4473-a8a6-b68f948b5c2b/EcoRV/0	chr18	P	1	TRUE	5710	60
8f86490c-8850-4f7d-886f-c9aaedf38de0/EcoRV/0	chr18	P	1	TRUE	6043	60
9a1ceb87-1d58-4151-b436-eca0a9ad0ecb/EcoRV/0	chr18	P	1	TRUE	7219	60
23f776e4-a321-4dc7-bed6-df7e2671ebaf/EcoRV/0	chr18	P	1	TRUE	6605	60
38da9fd9-865c-4620-a95f-5f60554596a5/EcoRV/0	chr18	P	1	TRUE	5936	60
78d49123-1bf9-4289-a4e3-d3690b45de1f/EcoRV/0	chr18	P	1	TRUE	7156	60
082abb11-d8d4-451b-9dad-1cc02ced97ea/EcoRV/0	chr18	P	1	TRUE	5953	60
90f103cd-7caa-428f-a8e3-ebff750cb4f1/EcoRV/0	chr18	P	2	TRUE	8571	60
2510e6b1-04d2-4c60-9a9f-5eb59b27f3fd/EcoRV/0	chr18	P	1	TRUE	5998	60
4422dd2f-5314-4fcb-8b02-8e2f4ae32f75/EcoRV/0	chr18	P	1	TRUE	7033	60
4569cd69-d9cf-4f3f-8b16-83bc57277d45/EcoRV/0	chr18	P	1	TRUE	6232	60
801439b4-258d-4040-87f9-b40d23b7fdf7/EcoRV/0	chr18	P	1	TRUE	6644	60
a7bca989-80a8-4c6f-b9fd-4dccea9bfb1d/EcoRV/0	chr18	P	1	TRUE	5808	60
a9631ec6-40ec-4875-bacb-9d5445d7a121/EcoRV/0	chr18	P	1	TRUE	6782	60
b8c189f7-b682-4c65-b558-e9812ef4403e/EcoRV/0	chr18	P	1	TRUE	6201	60
be22be8a-f562-492e-b926-4ad99d6debd7/EcoRV/0	chr18	P	1	TRUE	6951	60
c017ba4a-7834-4145-a8a5-4993aafee09b/EcoRV/0	chr18	P	1	TRUE	6290	60
c53cafdf-ed51-428b-94c8-fbaab4bd3a75/EcoRV/0	chr18	P	1	TRUE	6443	60
c23489d1-179c-41b9-9591-5680770d85cb/EcoRV/0	chr18	P	1	TRUE	7718	60
d18d2168-7f7a-4729-a48f-280c08a5ec54/EcoRV/0	chr18	P	1	TRUE	7245	60
e3eb29a7-5981-48c2-a3b6-77119c83e887/EcoRV/0	chr18	P	1	TRUE	6945	60
ef5e301b-3c56-4569-a349-7513f1b780c8/EcoRV/0	chr18	P	1	TRUE	7383	60
f0fa97a5-f962-44ca-8bca-87cea7c1ecb8/EcoRV/0	chr18	P	1	TRUE	6042	60
2ef5e8db-7dc8-4d18-9fee-001cdd3e63d9/EcoRV/0	chr18	P	1	TRUE	8256	60
ec3e713c-7945-4c88-ab24-1e6dffdb70ae/EcoRV/0	chr18	P	1	TRUE	5852	60
afc40deb-eff8-4a9f-8baf-2d1eeb858766/EcoRV/0	chr18	P	1	TRUE	6096	60
8caa94d1-1bf8-484a-847b-0c827129d1fc/EcoRV/0	chr18	P	1	TRUE	6105	60
64648bfb-f854-4e11-bd15-2ff5fa40127c/EcoRV/0	chr18	P	1	TRUE	5695	60
48634cec-2f7f-4736-ac85-de6c04887658/EcoRV/0	chr18	P	1	TRUE	5650	60
e3b44e43-8080-4be0-926a-429364727637/EcoRV/0	chr18	P	1	TRUE	5389	60
c29a598b-3463-4d88-8232-52b856fb2365/EcoRV/0	chr18	P	1	TRUE	5622	60
95594907-efbc-4cd5-940c-397d33ae0dc1/EcoRV/0	chr18	P	1	TRUE	5871	60
f4eaefa0-eee7-496b-a8f7-986ac6caf7b2/EcoRV/0	chr18	P	1	TRUE	5319	29
197558f5-e547-45ed-bdbe-67c348e8cb24/EcoRV/0	chr18	P	1	TRUE	5318	60
a43a29c1-25a6-4939-a358-c0e9e4a828b0/EcoRV/0	chr18	P	1	TRUE	5518	60
243b482c-6403-4ba2-9813-649e6d252de6/EcoRV/0	chr18	P	1	TRUE	5880	60
ec286afe-1c9c-4d34-b732-ffedad5f0820/EcoRV/0	chr18	P	1	TRUE	5496	60
829ad75d-dd08-4e54-ae3e-b5119b667d46/EcoRV/0	chr18	P	1	TRUE	5174	60
413877ae-a762-4d34-89df-8c13bebc4a88/EcoRV/0	chr18	P	1	TRUE	5179	60
5d6c0c83-ce70-4aac-95e0-f831483be963/EcoRV/0	chr18	P	1	TRUE	5432	60
2339b7e9-5a81-4441-aa45-468fdaa428c1/EcoRV/0	chr18	P	1	TRUE	6367	60
b3e45d6e-8062-4cc3-843b-5c71afa29371/EcoRV/0	chr18	P	1	TRUE	5326	60
8e55275d-345c-440c-8b77-c549272b27cb/EcoRV/0	chr18	P	1	TRUE	5148	60
853be074-c8a8-46a4-8fb0-06916daf9b48/EcoRV/0	chr18	P	1	TRUE	6446	60
a53393af-9955-42b7-848e-679eee7c07f9/EcoRV/0	chr18	P	1	TRUE	5170	60
c3b575cf-969f-410b-a93d-c187deacc7d6/EcoRV/0	chr18	P	1	TRUE	5781	60
17942764-34ae-424e-9d9b-79f3adea26cb/EcoRV/0	chr18	P	1	TRUE	5477	60
177f9cce-8311-4644-a85f-f65824426b85/EcoRV/0	chr18	P	1	TRUE	6002	60
57ae0749-a172-45ea-babe-28b6cf447727/EcoRV/0	chr18	P	1	TRUE	6646	60
53f32ed2-1d66-48e8-89cc-fd5e23c5ef56/EcoRV/0	chr18	P	1	TRUE	5091	60
5757c79e-6686-4d71-8908-96b6a07467c7/EcoRV/0	chr18	P	1	TRUE	6672	60
ca9fbb30-6944-4e05-b99b-0f783725b451/EcoRV/0	chr18	P	1	TRUE	5998	60
ccfc3108-b184-4328-a462-f5caef23c265/EcoRV/0	chr18	P	1	TRUE	5090	60
d4182301-a48a-49d3-8019-52183aaebce8/EcoRV/0	chr18	P	1	TRUE	5729	60
8cc9bd66-e037-4681-8770-350efa151f93/EcoRV/0	chr18	P	1	TRUE	5144	60
75fea032-f63b-437b-b01b-00736331bd4a/EcoRV/0	chr18	P	1	TRUE	4929	60
d13e24e0-d9cf-4cbd-bba8-71874c543027/EcoRV/0	chr18	P	1	TRUE	5256	60
b3fb25d3-1f66-4bfc-84e0-d0b92ff13807/EcoRV/0	chr18	P	1	TRUE	5250	60
eff5bc97-c4aa-4eed-9dec-5d1e5396b580/EcoRV/0	chr18	P	1	TRUE	5321	60
76f96e32-55a3-4e85-bb42-45767c3f8447/EcoRV/0	chr18	P	1	TRUE	5142	60
80eaf6d1-1b45-4b2d-b0df-b0fd442e9d7c/EcoRV/0	chr18	P	1	TRUE	5216	60
f2f4703c-3c17-4689-bdff-398efacd4895/EcoRV/0	chr18	P	1	TRUE	4901	60
9cb9cc98-5aa0-4e9a-b6e6-badf0a953945/EcoRV/0	chr18	P	1	TRUE	4901	60
8f6cba81-cf05-4b30-ab4c-3f8be24ecb1e/EcoRV/0	chr18	P	1	TRUE	5143	60
1e2ccd5e-6929-43d6-b899-391ebf149729/EcoRV/0	chr18	P	1	TRUE	5134	60
2f700c01-b839-4ac8-ad2e-b483b29f7ab9/EcoRV/0	chr18	P	1	TRUE	5176	60
766ddf42-aae3-4473-953a-890d7a5a2c53/EcoRV/0	chr18	P	1	TRUE	5143	60
0721ed7b-ac63-4e70-94cd-b34f7046165c/EcoRV/0	chr18	P	1	TRUE	5124	60
02ec9682-019a-4af4-9389-cd64b9584f03/EcoRV/0	chr18	P	1	TRUE	5239	60
5bb7585c-732b-4f27-8eb7-4f57e0b6b81d/EcoRV/0	chr18	P	1	TRUE	4944	60
5fe3f1a2-07cf-4fae-a33e-c432f2dfdf92/EcoRV/0	chr18	P	1	TRUE	5143	60
06dacfa0-13d1-4dd6-931a-a190c1c79b49/EcoRV/0	chr18	P	1	TRUE	5106	60
6ca98445-7df1-4d4d-9613-957071aadc63/EcoRV/0	chr18	P	1	TRUE	5066	60
f8e47eb3-4b30-4870-9c21-2fba1497c456/EcoRV/0	chr18	P	1	TRUE	5705	60
eee40622-31e0-4130-974c-975a7c7f2432/EcoRV/0	chr18	P	1	TRUE	6012	60
cf0b3918-98ac-4de2-bd70-935f855aea08/EcoRV/0	chr18	P	1	TRUE	4826	60
8ea78b86-4950-49b4-840a-e68da2f4844b/EcoRV/0	chr18	P	1	TRUE	4758	60
593c8fa2-4050-4b0c-9a1a-cd8a7b63beaa/EcoRV/0	chr18	P	1	TRUE	4796	60
e5d9f90d-9913-4845-b096-c23af9e86400/EcoRV/0	chr18	P	1	TRUE	5048	60
563b6e0d-b47c-4ac3-b615-6c0faa2b09ed/EcoRV/0	chr18	P	1	TRUE	4839	60
c3c2144b-b542-4b84-84c9-193552e27cf1/EcoRV/0	chr18	P	1	TRUE	4742	60
7faf2bb1-1221-4fed-a5a6-9d9065745084/EcoRV/0	chr18	P	1	TRUE	4758	60
228d7a18-51e4-4bbd-b870-d098510e8848/EcoRV/0	chr18	P	1	TRUE	4734	60
a70011c7-bb65-4c1a-ba42-20993e92d9f4/EcoRV/0	chr18	P	1	TRUE	4779	60
c8ac3936-d2ab-4bce-8b81-738402c906e1/EcoRV/0	chr18	P	1	TRUE	4788	60
efe8d447-8615-45c1-a616-401a60e6e3c1/EcoRV/0	chr18	P	1	TRUE	4711	60
0c596d39-7c4c-4649-b6a3-5eb20981d368/EcoRV/0	chr18	P	1	TRUE	4682	60
cedbe68d-09f1-4810-a4c2-d3cf816eb4fe/EcoRV/0	chr18	P	1	TRUE	5019	60
0d65266f-db1e-4f00-929a-98ac391e8356/EcoRV/0	chr18	P	1	TRUE	4962	60
baf9bf82-6a11-4b9f-9d19-9bfded0f51af/EcoRV/0	chr18	P	1	TRUE	4700	60
6f5085bf-7956-4cdc-9015-2888b7c62105/EcoRV/0	chr18	P	1	TRUE	4683	60
0cd3c653-74f2-4dd8-9204-fe1ccfc5551b/EcoRV/0	chr18	P	1	TRUE	4941	60
bd379add-d4de-43bc-ae33-7739583f8ddf/EcoRV/0	chr18	P	1	TRUE	4664	60
cb84228e-1b25-4948-9110-e92fb11e257e/EcoRV/0	chr18	P	1	TRUE	5266	60
978882d9-109b-48f0-b7a5-ec7d0ac3cd33/EcoRV/0	chr18	P	1	TRUE	4729	60
50236045-1bc7-448c-acd9-26122b2ab23f/EcoRV/0	chr18	P	1	TRUE	4663	60
3ccbe2f4-0549-48e4-9852-948667277ae2/EcoRV/0	chr18	P	2	TRUE	4619	60
19aadadb-86c6-41c4-a944-b4cb9fad94d7/EcoRV/0	chr18	P	2	TRUE	4895	60
4667e935-cbcb-4de7-a673-70382934b31a/EcoRV/0	chr18	P	1	TRUE	4830	60
c4de6557-4772-46f4-b963-9eeac29474e9/EcoRV/0	chr18	P	1	TRUE	4516	60
0d8d6501-07ca-408d-a693-96e7f3e98877/EcoRV/0	chr18	P	1	TRUE	4846	60
d2c45e4a-0720-43d5-8b6f-ae3e7173853c/EcoRV/0	chr18	P	1	TRUE	4714	60
e01af940-3cec-42ff-bc3e-b6a27eff8095/EcoRV/0	chr18	P	1	TRUE	4561	60
04bb5306-ed55-4d19-9733-f2f63be794d7/EcoRV/0	chr18	P	1	TRUE	4609	60
4a303421-98e1-40be-944e-66559d57eb10/EcoRV/0	chr18	P	1	TRUE	4523	60
80628ff9-3329-4452-b034-ce9a9693e410/EcoRV/0	chr18	P	1	TRUE	4567	60
e661fd42-8f50-4cfa-8866-276e3adb2ae3/EcoRV/0	chr18	P	1	TRUE	4833	60
79c19ea6-5bf3-48e0-9933-261029f793ea/EcoRV/0	chr18	P	1	TRUE	4782	60
948bc040-cc00-463d-8621-b984f881f401/EcoRV/0	chr18	P	1	TRUE	4805	60
6d1b58f8-ac43-4fd0-81bb-fb9233a1c551/EcoRV/0	chr18	P	1	TRUE	5133	60
ded98536-c353-4e31-9b5c-9cf326270854/EcoRV/0	chr18	P	1	TRUE	4795	60
dd523f94-54b5-451f-a794-0fcccbe636e5/EcoRV/0	chr18	P	1	TRUE	4453	60
2d630de1-9910-453e-b5b1-c34df00ba125/EcoRV/0	chr18	P	1	TRUE	4358	60
e6f44f67-055a-4a24-b6a4-5b1a580b90d0/EcoRV/0	chr18	P	1	TRUE	4827	60
6314984b-e8cf-4fd5-9ce7-4b2c8c28fec9/EcoRV/0	chr18	P	1	TRUE	4684	60
4018f3db-1a52-4bff-b559-85e0e1da0941/EcoRV/0	chr18	P	1	TRUE	4490	60
8ed78cc9-4f06-40f9-a107-c918497e5f0e/EcoRV/0	chr18	P	1	TRUE	4597	60
f526f1dc-f906-4d62-ae5b-0255b02b0986/EcoRV/0	chr18	P	1	TRUE	4553	60
1bf82960-b4ef-41cb-b9a2-cc7db5a61dfc/EcoRV/0	chr18	P	1	TRUE	4373	60
4598649f-8e91-45ab-82a9-9febc1bda441/EcoRV/0	chr18	P	1	TRUE	5049	60
6e22fe49-bd63-4e3c-83e5-be69481d0261/EcoRV/0	chr18	P	2	TRUE	4521	60
320060b2-96ca-4692-b22a-645c04967f7b/EcoRV/0	chr18	P	1	TRUE	5032	60
cf92b8f1-dddd-407e-bcbc-2c8aaed14373/EcoRV/0	chr18	P	1	TRUE	4940	60
f95868cb-52a0-4a3a-84b1-b0bcc02a57ac/EcoRV/0	chr18	P	1	TRUE	4387	60
ea979b10-51ba-4263-b8ed-94d8a0e3ca72/EcoRV/0	chr18	P	1	TRUE	4978	60
93787617-b4dd-4d7e-a4a1-0fd99ecdc440/EcoRV/0	chr18	P	1	TRUE	4661	60
a992107d-ba49-4093-a9f7-0efbc5227ee7/EcoRV/0	chr18	P	1	TRUE	4502	60
8816ce23-bfd4-43e6-ae19-0e8b8d730e77/EcoRV/0	chr18	P	1	TRUE	4636	60
de2d0ec4-faf8-4469-81c9-771f75a3508b/EcoRV/0	chr18	P	1	TRUE	4606	60
8d82f6ac-f4fa-4cf2-ad0f-fd00ff76e98f/EcoRV/0	chr18	P	1	TRUE	4342	60
92aac4da-f393-4906-babf-5260d07cc6ad/EcoRV/0	chr18	P	1	TRUE	4343	39
c89921b7-3e49-42d7-a585-32278e6e68a1/EcoRV/0	chr18	P	1	TRUE	4614	60
db2a2648-b20a-44fe-81e5-2104fc3903f1/EcoRV/0	chr18	P	1	TRUE	4281	60
95ac6f39-b641-43b0-94f2-1dcd3209bf34/EcoRV/0	chr18	P	1	TRUE	4381	60
413f3153-bc16-48cc-a774-4846be96bf2b/EcoRV/0	chr18	P	1	TRUE	4287	60
1bd48f24-a7d3-48e0-86f7-6bf969805dca/EcoRV/0	chr18	P	1	TRUE	4595	51
bb14bfb4-8263-4409-bf9e-f6a2e9d7ca04/EcoRV/0	chr18	P	1	TRUE	4272	60
930a3b0a-46e7-489c-a55e-560e31112503/EcoRV/0	chr18	P	1	TRUE	4554	60
fab7b195-f454-4bd5-89eb-b1a5c3c0ce29/EcoRV/0	chr18	P	1	TRUE	4737	60
a4066a0a-4920-4956-9f51-35d348ad0ced/EcoRV/0	chr18	P	1	TRUE	4615	35
4e5eb951-d2fd-433e-a3ec-0331ae9844f8/EcoRV/0	chr18	P	1	TRUE	4496	60
6428df1f-1943-4e51-a6ea-254b2d483faa/EcoRV/0	chr18	P	1	TRUE	4189	60
a6959bf6-fabe-4dea-8cfb-c08e45330344/EcoRV/0	chr18	P	1	TRUE	4246	60
3b5aa7a6-2129-4620-8753-73618bba87bb/EcoRV/0	chr18	P	1	TRUE	4261	60
f40dda08-b5e2-496a-a1b7-d25982d10d52/EcoRV/0	chr18	P	1	TRUE	4239	60
6a5d3990-6c43-45a7-b139-d93feeddcd06/EcoRV/0	chr18	P	1	TRUE	4526	60
aeb47513-ed0e-42ea-a940-59774d61331d/EcoRV/0	chr18	P	1	TRUE	4642	60
be5e17c2-348c-41b1-a2eb-cbfea4f65347/EcoRV/0	chr18	P	1	TRUE	4405	60
f5982223-9a51-4159-a909-ce450eb36589/EcoRV/0	chr18	P	1	TRUE	4190	60
1c800668-5101-491b-9188-d03fd2780cf1/EcoRV/0	chr18	P	1	TRUE	4138	60
cee259aa-8be2-4839-8457-0ea749bbca03/EcoRV/0	chr18	P	1	TRUE	4240	60
e1b3403a-d295-4e35-bf1b-b50cd2c2e7a3/EcoRV/0	chr18	P	1	TRUE	4408	60
44a214f6-0cb2-4b33-bce8-88f479e52cfc/EcoRV/0	chr18	P	1	TRUE	4381	60
359592de-056f-43e0-9e81-f27834c54c0b/EcoRV/0	chr18	P	1	TRUE	4385	60
76685e4a-0b19-4641-843d-66049d6fb114/EcoRV/0	chr18	P	1	TRUE	4147	60
bc81b2c8-1934-4e67-8cd6-b7ab96bb8cf4/EcoRV/0	chr18	P	1	TRUE	4413	60
f3eb07ea-915f-46c2-8e88-02f572737b51/EcoRV/0	chr18	P	1	TRUE	4122	60
9937557f-13b1-4035-9f36-2056bd7fc49a/EcoRV/0	chr18	P	1	TRUE	4101	60
b049cc52-c7d9-462c-be1a-f983228cebc1/EcoRV/0	chr18	P	1	TRUE	4724	60
0aa5f7d1-795e-4274-afb8-5f0d974d83a1/EcoRV/0	chr18	P	1	TRUE	4347	60
3ad741f8-9ac9-4a9d-86b7-8f7a4264258b/EcoRV/0	chr18	P	1	TRUE	4079	60
959c4df2-3295-417d-9c61-34da4752e1cb/EcoRV/0	chr18	P	1	TRUE	4369	60
048b385b-69a3-45f0-a364-b37fdb534043/EcoRV/0	chr18	P	1	TRUE	4072	60
62b6890d-7f47-4fc3-8621-627e60ed5eac/EcoRV/0	chr18	P	1	TRUE	4030	60
19221603-eb5e-4bde-b128-b5d945cd5dcf/EcoRV/0	chr18	P	1	TRUE	4022	60
8d9f5157-18ea-41ae-9a8e-7dbc2d662cd4/EcoRV/0	chr18	P	1	TRUE	4152	60
c5f440bc-996e-483c-a79d-13ea4d4a0a37/EcoRV/0	chr18	P	1	TRUE	3946	60
1244c4ea-eb8e-4425-ab4f-3dcaf57bc6e8/EcoRV/0	chr18	P	1	TRUE	4272	60
b5abb991-b3f8-4da4-9162-8e5ed99cfa83/EcoRV/0	chr18	P	1	TRUE	4801	60
54f25ab2-d5ba-43cd-a56d-fc82c70d7c99/EcoRV/0	chr18	P	1	TRUE	4262	60
a1a22c9a-2a69-4734-b1b3-098ae82a2e4c/EcoRV/0	chr18	P	1	TRUE	3946	60
0f22a882-426f-46a3-91a4-76e4e120261c/EcoRV/0	chr18	P	1	TRUE	3971	60
3500ecbf-285e-4c03-96be-6e6bb4202846/EcoRV/0	chr18	P	1	TRUE	3968	60
b1cd7a81-3a9f-4c6d-90d2-91582f2a1e06/EcoRV/0	chr18	P	1	TRUE	3897	60
9ef86e97-dacd-4e43-ad95-9c242b69b1d5/EcoRV/0	chr18	P	1	TRUE	4616	20
365d65df-4368-41bf-ba00-d9a67d456241/EcoRV/0	chr18	P	1	TRUE	4107	60
d168be32-d313-4aad-be13-37e6b58452f2/EcoRV/0	chr18	P	1	TRUE	3878	60
d9863abf-6f73-4bae-81c0-f5f9a763ab01/EcoRV/0	chr18	P	1	TRUE	3892	60
b477ce7a-65a2-4bfa-87a3-c4dca705c33b/EcoRV/0	chr18	P	1	TRUE	4140	60
f9f4ab13-df88-4191-947f-84510c140ff3/EcoRV/0	chr18	P	1	TRUE	3841	60
03ddf15e-4ccf-4a50-bfd7-3c7aaa7b3cf7/EcoRV/0	chr18	P	1	TRUE	4175	60
17f3323a-d026-4b66-8f04-eaedbc9eeabe/EcoRV/0	chr18	P	1	TRUE	4262	60
dd15e57f-0829-4790-856b-5dfc897f063f/EcoRV/0	chr18	P	1	TRUE	3859	60
bd382f3c-40c0-4e48-b111-76a8e85c10ba/EcoRV/0	chr18	P	1	TRUE	4139	60
13785449-27a5-47e2-bb2f-e6ad04fe0775/EcoRV/0	chr18	P	1	TRUE	3850	60
f540157a-b155-46b3-a410-b0a047cfb921/EcoRV/0	chr18	P	1	TRUE	4077	60
422b3c37-857e-4027-836c-45b318dbbaa5/EcoRV/0	chr18	P	1	TRUE	3958	60
f3070e9a-182f-4f75-9909-a09a7b2e4714/EcoRV/0	chr18	P	1	TRUE	4058	60
12c6034d-aeed-41a8-84f5-2fc03a55c31a/EcoRV/0	chr18	P	1	TRUE	4103	27
163c2b2a-30ce-44ec-b034-6dd405f95bd0/EcoRV/0	chr18	P	1	TRUE	3839	60
49a17541-5a0e-42a6-9476-0a68844c787c/EcoRV/0	chr18	P	1	TRUE	3819	60
d1249d6f-3579-4002-8d87-8e77d099bb5a/EcoRV/0	chr18	P	1	TRUE	3801	60
e42aef56-7254-4f2c-a7e5-f5f9d94e32c7/EcoRV/0	chr18	P	1	TRUE	3423	60
921426eb-0541-4f60-8e11-ae5232bd81a3/EcoRV/0	chr18	P	1	TRUE	3730	60
26df92cf-d0b3-4457-8331-3f347792cd8a/EcoRV/0	chr18	P	1	TRUE	4053	60
dff35183-70a8-44eb-a345-9f2a1a2c6aa7/EcoRV/0	chr18	P	1	TRUE	3988	60
b20ea34a-84d3-4c4b-bd37-66765a079e70/EcoRV/0	chr18	P	1	TRUE	3696	60
d7307484-92a3-40ac-993a-5eb1fd781623/EcoRV/0	chr18	P	1	TRUE	3730	60
ed4976d9-5e7e-4c4e-967e-67eee64cb925/EcoRV/0	chr18	P	1	TRUE	3682	60
d5ec3386-3df8-41ab-b7af-2e35834ac5ee/EcoRV/0	chr18	P	1	TRUE	3785	60
3cd72126-87eb-49f2-b075-c119e4c3c529/EcoRV/0	chr18	P	1	TRUE	3763	60
7250c901-a6ec-470f-a96d-c58eb5c3ca0c/EcoRV/0	chr18	P	1	TRUE	3720	60
685520b2-fb16-4142-952f-39acb390d9f3/EcoRV/0	chr18	P	1	TRUE	3447	60
d2f0e56d-86da-452c-b4a5-5894d9c599b0/EcoRV/0	chr18	P	1	TRUE	3629	60
71e5db13-6720-44ef-a3b2-3b82270bd812/EcoRV/0	chr18	P	1	TRUE	3611	60
75b7f9f4-09b1-4804-a95f-b8481cec583b/EcoRV/0	chr18	P	1	TRUE	3921	60
65ca21c1-3f7b-4578-b9d3-4ccd50645e62/EcoRV/0	chr18	P	1	TRUE	3605	60
165aba0c-2236-4caa-8b15-81e3286f26a1/EcoRV/0	chr18	P	1	TRUE	3626	60
b982108c-246d-457a-a499-b783aa629311/EcoRV/0	chr18	P	1	TRUE	3600	60
eb4a0548-1682-48f6-8a13-92ef9b9b265a/EcoRV/0	chr18	P	1	TRUE	3844	60
40022c06-07e8-4da5-ab7b-721e343a62ed/EcoRV/0	chr18	P	1	TRUE	3546	26
54bcda20-4502-4689-8e39-7ab9080d5fc1/EcoRV/0	chr18	P	1	TRUE	3606	60
09b1cf84-e256-4492-982b-ebc904c7e848/EcoRV/0	chr18	P	1	TRUE	3547	60
bd54f7dd-251c-45b5-a5d1-d0e9a54b6f9f/EcoRV/0	chr18	P	1	TRUE	3875	60
1562014c-64bc-4d91-b68f-a4ad956a701c/EcoRV/0	chr18	P	1	TRUE	3545	60
9e05d1c6-9c3a-469e-93fe-fe05b9af3b87/EcoRV/0	chr18	P	1	TRUE	3555	60
2632ef93-826a-496b-8deb-c920c85f68e9/EcoRV/0	chr18	P	1	TRUE	3561	60
c2e4d605-53fc-4083-a882-09916921d6df/EcoRV/0	chr18	P	1	TRUE	3530	60
20d13bfa-1ff5-4179-bd24-9d5d8fbbbc61/EcoRV/0	chr18	P	1	TRUE	3496	60
eff8530c-c8c1-47c2-918c-1ccfdb5002ff/EcoRV/0	chr18	P	1	TRUE	3730	60
9a044a60-85e3-44b3-8874-045e078f4e06/EcoRV/0	chr18	P	1	TRUE	3816	60
178b6d28-e7e7-41d3-b431-9b660f81c8dd/EcoRV/0	chr18	P	2	TRUE	3610	60
3a9ffd2a-cffe-4a76-8122-35d72383bc22/EcoRV/0	chr18	P	1	TRUE	3814	60
8fe462e8-6ef1-4b17-92f2-a937b598bb28/EcoRV/0	chr18	P	1	TRUE	3528	60
4a88768b-6c24-4239-b0c5-71b7d9c7f177/EcoRV/0	chr18	P	1	TRUE	3471	60
b064f6bd-6e00-406f-bd65-65f18899c558/EcoRV/0	chr18	P	1	TRUE	3763	60
e7edd81b-3c63-47ac-a7f3-1c458a89ded9/EcoRV/0	chr18	P	1	TRUE	3498	60
22d9df3a-4219-4125-81a6-fdc27573d0a8/EcoRV/0	chr18	P	1	TRUE	3460	60
f611ec67-17bd-4c02-bfc5-bfb2f70ed676/EcoRV/0	chr18	P	1	TRUE	3477	60
a6ce4b9f-839f-4eee-97fd-451b589e579d/EcoRV/0	chr18	P	1	TRUE	3438	60
9dfd683a-3592-46eb-823e-4f073d142fb3/EcoRV/0	chr18	P	1	TRUE	3475	60
b4552aad-0f3c-40d4-95da-836489600c41/EcoRV/0	chr18	P	1	TRUE	3893	60
1eea1505-0152-4110-8e56-69d7474051eb/EcoRV/0	chr18	P	1	TRUE	3451	60
78ac170a-00ba-47d6-a17b-b5f62c1e963d/EcoRV/0	chr18	P	1	TRUE	3858	60
6ddc737f-8a9e-4a81-bb71-52f8fff031bb/EcoRV/0	chr18	P	1	TRUE	3429	60
e1adb9b6-6d77-4878-8f8d-8e5369579d18/EcoRV/0	chr18	P	1	TRUE	3386	60
e5800147-a329-4f5c-ae15-c283a8de4a15/EcoRV/0	chr18	P	1	TRUE	3693	60
61dec0d4-0338-45de-bd6d-96e6b36cd0d9/EcoRV/0	chr18	P	1	TRUE	3719	60
53f5cc03-bf37-4e7f-aa07-4420e064ac84/EcoRV/0	chr18	P	1	TRUE	3690	60
519d731a-61a8-4c26-8dbc-0eb851ebc0b6/EcoRV/0	chr18	P	1	TRUE	3972	60
b21f84d7-7b98-4305-b361-0f417412f6ba/EcoRV/0	chr18	P	1	TRUE	3480	60
a787d43a-0787-49d4-8316-deb394fc1a4a/EcoRV/0	chr18	P	1	TRUE	3406	60
c9f2e093-2074-43c9-8a09-e84e6dba584d/EcoRV/0	chr18	P	1	TRUE	3388	60
02b9bfd5-9a80-462f-86ed-de2c86a97110/EcoRV/0	chr18	P	1	TRUE	3368	60
a05f5bcc-c1b9-4fa9-80f1-cbfcb83be06b/EcoRV/0	chr18	P	1	TRUE	3600	60
8b930050-05ac-43d8-8888-261a7c733835/EcoRV/0	chr18	P	1	TRUE	3354	60
fa71a26a-5496-4814-a399-cb4d16296997/EcoRV/0	chr18	P	1	TRUE	3336	60
1d6656eb-ea7a-48b8-a977-0c4117c0f761/EcoRV/0	chr18	P	1	TRUE	3291	60
cb793546-ed94-46ae-a6f1-bb99fa045460/EcoRV/0	chr18	P	1	TRUE	3352	60
7ec94d96-363b-4cea-a722-3324f41065fd/EcoRV/0	chr18	P	1	TRUE	3355	60
b642ec5a-fd96-471a-9b45-c60b5ec96a5d/EcoRV/0	chr18	P	1	TRUE	3273	60
63dc9689-525c-46a2-9225-c62630abc8c1/EcoRV/0	chr18	P	1	TRUE	3597	60
6ca19a7e-844d-4583-a724-67123fa76c4c/EcoRV/0	chr18	P	1	TRUE	3295	60
14787ae1-5c15-48b5-a56b-7efb71f53127/EcoRV/0	chr18	P	1	TRUE	3562	60
bced9253-964b-435e-8ab7-4652b11300c2/EcoRV/0	chr18	P	1	TRUE	3276	60
19663a01-6abb-47ae-961c-c4bfea380fd3/EcoRV/0	chr18	P	1	TRUE	3560	60
642caa9c-d670-40b7-9364-bb4b5094acc7/EcoRV/0	chr18	P	1	TRUE	3552	60
8e54997e-e636-407f-8313-22dc2e242fea/EcoRV/0	chr18	P	1	TRUE	3276	60
67d79d22-b87b-4ca3-b492-1454bf6abd98/EcoRV/0	chr18	P	2	TRUE	3262	60
363b9ce9-32f9-46c5-a7b9-25725e6a8633/EcoRV/0	chr18	P	1	TRUE	3540	60
d4ff00fb-c897-4089-badb-47f99ae0dc05/EcoRV/0	chr18	P	1	TRUE	3254	60
614dd134-4469-4f05-8b98-acecaea8523e/EcoRV/0	chr18	P	1	TRUE	3464	56
6d1921b3-090a-4719-84f5-cae378151ad9/EcoRV/0	chr18	P	1	TRUE	3221	60
8d7b26ae-de1a-4374-bb81-ded8888f0fe0/EcoRV/0	chr18	P	1	TRUE	3247	60
0ee193f2-db5d-4618-9efe-f9209630dc97/EcoRV/0	chr18	P	1	TRUE	3182	60
7ec0b381-ece8-45d9-be3c-d55fd77b0c00/EcoRV/0	chr18	P	1	TRUE	3474	60
71759e61-0678-4558-a700-fb2e6d275892/EcoRV/0	chr18	P	1	TRUE	3195	60
cd332785-c70f-4536-9c0b-bdd447ccff6c/EcoRV/0	chr18	P	1	TRUE	3799	60
fd9e99c5-089a-4770-a05d-6944a5eb103d/EcoRV/0	chr18	P	1	TRUE	3769	60
7e8fee81-bc32-443e-b21a-3cf59b4f6368/EcoRV/0	chr18	P	1	TRUE	3409	60
1e7da15b-a87d-4c75-938d-5631f90f0031/EcoRV/0	chr18	P	1	TRUE	3760	60
342af7af-05f1-4fdb-b0e6-70bd50dab999/EcoRV/0	chr18	P	1	TRUE	3075	60
5b5e7188-9cb9-4e0f-a298-b4191763e739/EcoRV/0	chr18	P	1	TRUE	3092	60
97a528a8-923f-44a1-b457-1e1a13a40a05/EcoRV/0	chr18	P	1	TRUE	2968	29
82da5767-d4c9-4445-a478-af135c6cc9cb/EcoRV/0	chr18	P	1	TRUE	2958	60
49db1a84-5bc6-4895-bd84-50735d68f029/EcoRV/0	chr18	P	1	TRUE	3039	60
5c11e6f4-19c9-46ee-8194-1bd460f316c8/EcoRV/0	chr18	P	1	TRUE	3352	60
6ae76d7a-f96e-489a-a0c4-aeb8a67e3213/EcoRV/0	chr18	P	1	TRUE	3715	60
cdb0a353-31b5-45ec-bc09-8c573793fc22/EcoRV/0	chr18	P	1	TRUE	3353	60
ad585eb8-b6d6-4852-89cf-e1018314e593/EcoRV/0	chr18	P	1	TRUE	3005	60
22055cd6-3ba4-48eb-8b1b-c6a5a5394728/EcoRV/0	chr18	P	1	TRUE	3132	60
efb02e60-08e1-43ea-b88c-6fcc0b3b43f1/EcoRV/0	chr18	P	1	TRUE	2930	60
06d795c5-3696-4342-a25f-a801faf50c44/EcoRV/0	chr18	P	1	TRUE	3319	60
b00fc825-1171-4998-aa22-10133efb0b80/EcoRV/0	chr18	P	1	TRUE	3297	60
1103ce10-5d1e-43b7-92c3-9501552cd754/EcoRV/0	chr18	P	1	TRUE	3270	60
5b2860f8-ff29-425f-b405-c84a779e3477/EcoRV/0	chr18	P	1	TRUE	2936	60
55d38746-c8a0-47bd-ab66-c384e7030e42/EcoRV/0	chr18	P	1	TRUE	2906	60
092a43b5-1372-45da-833c-bf14b2370c72/EcoRV/0	chr18	P	2	TRUE	3538	60
4cefe9bb-9569-421f-bb07-78efc71ce76e/EcoRV/0	chr18	P	1	TRUE	3261	60
ace2d898-3bcc-4b97-b220-181d9816fdf4/EcoRV/0	chr18	P	1	TRUE	2910	60
9198ba02-8935-4970-8eda-30f98a1ffa7f/EcoRV/0	chr18	P	1	TRUE	3166	60
271c2ace-d67e-4ae5-a6fa-0b58de2f2968/EcoRV/0	chr18	P	1	TRUE	3176	60
0ca85b37-b3b9-42e5-a8e3-44fb704bd4ca/EcoRV/0	chr18	P	1	TRUE	2915	60
9bf9f8fe-ed79-48fd-8a36-942d38d28415/EcoRV/0	chr18	P	1	TRUE	2909	60
367aa7fb-e336-4748-925f-ee591418d4ee/EcoRV/0	chr18	P	1	TRUE	3016	60
8ed7c411-d779-4e08-9eb8-efdee0aeaec2/EcoRV/0	chr18	P	1	TRUE	2965	60
44cfcd42-3aef-434c-9ec7-d016cce84906/EcoRV/0	chr18	P	1	TRUE	2882	60
38dfe73a-8daf-4b70-8231-8bf8bf117fc5/EcoRV/0	chr18	P	1	TRUE	3175	60
eb834cb9-935e-4757-b873-95506672bb74/EcoRV/0	chr18	P	1	TRUE	2835	60
499863e8-9c1f-429b-93aa-9f7567e03057/EcoRV/0	chr18	P	1	TRUE	2917	60
4d0859aa-f72a-4bb0-a69f-481a802d4dce/EcoRV/0	chr18	P	1	TRUE	3126	60
d9fcd33f-de49-4938-b940-0a655d4ff0a3/EcoRV/0	chr18	P	1	TRUE	2838	60
bc19ebdf-bafc-463d-9616-0565d8d1c94f/EcoRV/0	chr18	P	1	TRUE	2797	60
6b5494a9-d1c6-4ffd-9fcb-6fcdcc02fb43/EcoRV/0	chr18	P	1	TRUE	2801	60
920aa221-d091-4293-ba56-980c87c58c4a/EcoRV/0	chr18	P	1	TRUE	2880	60
539b6a4d-c2fb-43c0-829b-fe80ca5679e6/EcoRV/0	chr18	P	1	TRUE	2824	60
6f4c326a-01ca-43d2-b474-054c468f1214/EcoRV/0	chr18	P	1	TRUE	3458	60
f2523dd2-005c-46c2-88f8-c95f712e5d48/EcoRV/0	chr18	P	1	TRUE	2784	60
7e7aa899-70f4-4778-82be-64d770afac76/EcoRV/0	chr18	P	1	TRUE	2856	60
af73df4e-9538-4713-8647-9d22bb766636/EcoRV/0	chr18	P	1	TRUE	2780	60
86c30046-a21b-47b9-8939-b106e7dcda2d/EcoRV/0	chr18	P	1	TRUE	2814	60
3905d1ef-312e-43e8-baa7-867399bbb839/EcoRV/0	chr18	P	1	TRUE	2803	60
8a153374-f6aa-43a8-ba4d-8c25f4bf75c2/EcoRV/0	chr18	P	1	TRUE	2740	60
5f0f4688-a753-4c1f-b995-d04d4c3332cc/EcoRV/0	chr18	P	1	TRUE	2774	60
96cdf182-59cc-4055-91e9-b7c2c1506ce7/EcoRV/0	chr18	P	1	TRUE	2685	60
6543c77a-337a-442f-86d4-83444f886f97/EcoRV/0	chr18	P	1	TRUE	2691	60
bddfb1c6-f17f-43a4-86d2-172405555ff2/EcoRV/0	chr18	P	1	TRUE	2709	60
1abbae3a-2f40-4fed-862b-a5c37089049c/EcoRV/0	chr18	P	1	TRUE	2712	60
cd59a9fa-939d-4454-9574-1777623e040f/EcoRV/0	chr18	P	1	TRUE	2719	60
f6e002fb-6986-4b53-8df6-d594c2121515/EcoRV/0	chr18	P	1	TRUE	2706	60
6499b4b9-e52d-42f1-91ba-d0023e2f4f68/EcoRV/0	chr18	P	1	TRUE	2760	41
45fd0062-ec2f-4711-91fd-893d703ae87b/EcoRV/0	chr18	P	1	TRUE	2691	60
b340b729-9356-4315-a39f-9311baa1462e/EcoRV/0	chr18	P	1	TRUE	2688	60
69db7a89-dd11-48df-9cff-07e157e5989c/EcoRV/0	chr18	P	1	TRUE	2646	60
b21e01bd-31d9-42e3-b6f0-9ab6fe4f4231/EcoRV/0	chr18	P	1	TRUE	2951	60
2009b78c-37a5-46d3-8672-de949b336c5b/EcoRV/0	chr18	P	1	TRUE	2662	60
6023d217-5d95-4293-9d5e-99d2ab10b13b/EcoRV/0	chr18	P	1	TRUE	3203	60
d3d9fddc-d8a8-49ad-b014-4c6bd0228253/EcoRV/0	chr18	P	1	TRUE	2660	60
cab4f437-b60a-478d-a729-b9966070329c/EcoRV/0	chr18	P	1	TRUE	2636	60
1f4d23f5-5f26-4e0c-81ce-3b7d6ad203f7/EcoRV/0	chr18	P	1	TRUE	2853	60
74766c58-b886-49dc-aad4-dfd4ea77b72b/EcoRV/0	chr18	P	1	TRUE	2588	60
0f9d9c04-fc0c-4742-934d-58426a85207a/EcoRV/0	chr18	P	2	TRUE	2583	60
adc62d47-b57c-4c7d-8e4a-eacf2c7890e0/EcoRV/0	chr18	P	1	TRUE	2977	60
e386c2e2-27bc-45f7-baf3-08e5c7a57978/EcoRV/0	chr18	P	1	TRUE	2578	60
c6fdf41d-3110-464d-89c9-f0e58ac3bcce/EcoRV/0	chr18	P	1	TRUE	2534	60
ad2a8c78-e99d-46e1-986e-ff12a6fc77aa/EcoRV/0	chr18	P	1	TRUE	2530	60
a931ecc8-3c70-43a8-bd87-afc65407f7a0/EcoRV/0	chr18	P	1	TRUE	2590	60
f257fee2-1ba4-431e-a6a8-02ce5533b857/EcoRV/0	chr18	P	1	TRUE	2512	60
afcbc3cd-d651-4aad-b3f7-03d4038eb082/EcoRV/0	chr18	P	1	TRUE	2533	60
ac90f198-f36d-4e87-82aa-e8cf708af1c7/EcoRV/0	chr18	P	1	TRUE	2548	60
a6d7086e-e65a-4a3e-958f-965b2eef36b3/EcoRV/0	chr18	P	1	TRUE	2959	60
93eb2aec-04eb-4040-83dd-18fedfd3e79b/EcoRV/0	chr18	P	1	TRUE	2546	60
15ce3976-e108-4b79-bb99-642364eee787/EcoRV/0	chr18	P	1	TRUE	2529	60
295c85be-5a03-4bf3-a79b-30864d66dabb/EcoRV/0	chr18	P	1	TRUE	2492	60
509433f4-31fc-4449-87a3-7a8eec38f538/EcoRV/0	chr18	P	1	TRUE	2511	60
95395d6a-da7e-49ed-9ee1-478901eff0fa/EcoRV/0	chr18	P	1	TRUE	2886	60
436530d1-0ab3-41fa-9981-b02204a1bcc2/EcoRV/0	chr18	P	1	TRUE	2480	60
df152bb0-8fda-4868-b0d1-7142851ff559/EcoRV/0	chr18	P	1	TRUE	2508	60
80b031f8-a995-4727-b66b-798896b498bc/EcoRV/0	chr18	P	1	TRUE	2758	60
43cde757-7bd7-4aea-8c3e-9b7075cae5da/EcoRV/0	chr18	P	1	TRUE	2522	60
7eee1f2a-722a-4c1b-933a-ae81b8eda2a9/EcoRV/0	chr18	P	1	TRUE	2379	60
3fca7454-42af-4eb2-8817-48031958ff98/EcoRV/0	chr18	P	1	TRUE	2466	60
dfd7af02-0a57-41e8-809c-57b03cf85412/EcoRV/0	chr18	P	1	TRUE	2449	60
c7344ec3-18f2-4737-a5c8-73328524bb18/EcoRV/0	chr18	P	1	TRUE	2840	60
1b149d20-a9f6-45b5-a87f-96d7a578ba06/EcoRV/0	chr18	P	1	TRUE	2395	60
7f7a8415-e0bb-441c-9a8d-d09db5f61edd/EcoRV/0	chr18	P	1	TRUE	2791	60
1e1d15bd-5302-4f82-a088-5255096a60a6/EcoRV/0	chr18	P	1	TRUE	2675	60
977d9b23-e6eb-4aa1-87d7-f57878d65dd3/EcoRV/0	chr18	P	1	TRUE	2408	60
8fa25a52-86ee-4a92-92ca-64cc61a4c637/EcoRV/0	chr18	P	1	TRUE	2484	60
3b8b7c42-49d5-437a-a137-724d707e750c/EcoRV/0	chr18	P	1	TRUE	2400	60
e51250da-e983-4148-a22e-5c0ae8d6adce/EcoRV/0	chr18	P	1	TRUE	2798	60
9e3723f8-4d8e-4e63-9f91-37385005c766/EcoRV/0	chr18	P	1	TRUE	2945	60
6156b289-18df-4de1-ac8f-c65eb326719b/EcoRV/0	chr18	P	1	TRUE	2360	60
d2669d4c-1551-4ff5-9876-d165e2054aa4/EcoRV/0	chr18	P	1	TRUE	2279	60
fdc25eb0-d627-4d17-918c-308ff19b4321/EcoRV/0	chr18	P	1	TRUE	2325	60
8597ce10-44aa-4fda-916a-98e7cdccea04/EcoRV/0	chr18	P	1	TRUE	2340	60
6ec38a64-5dee-4831-b880-ef09a2b1563c/EcoRV/0	chr18	P	1	TRUE	2354	60
4754ec1d-ce88-44d2-b6ca-35f245b28f5d/EcoRV/0	chr18	P	1	TRUE	2350	60
3cf4c633-83bf-47b6-9eb5-45e67c4600aa/EcoRV/0	chr18	P	1	TRUE	2263	60
4aed6990-1a29-40ac-b180-de36958e5183/EcoRV/0	chr18	P	1	TRUE	2267	60
164cccbb-a619-4290-a92e-0ea3ded0c0c2/EcoRV/0	chr18	P	1	TRUE	2270	60
b2af2867-7b8e-451f-850d-f480dec2ca8b/EcoRV/0	chr18	P	1	TRUE	2294	56
7b1c5ffa-d4f4-43cb-9d46-692041739b12/EcoRV/0	chr18	P	1	TRUE	2315	60
74d413fd-5426-4959-8a32-7ef5f60b3920/EcoRV/0	chr18	P	1	TRUE	2525	60
c66b41f5-ff44-48d1-9fcb-58a0321831fa/EcoRV/0	chr18	P	1	TRUE	2272	60
08384bad-f103-49be-829a-4c48a06c40c4/EcoRV/0	chr18	P	1	TRUE	2568	60
6c5d6a52-d938-49cb-80cd-09c0fa8bdd22/EcoRV/0	chr18	P	1	TRUE	2223	60
789fa49e-102f-49cf-a1dd-883be6976c05/EcoRV/0	chr18	P	1	TRUE	2280	60
3d759e63-3ba9-4287-a972-184454536484/EcoRV/0	chr18	P	1	TRUE	2239	60
e5bc4b3e-3b74-464d-8e9d-9bf5a059992f/EcoRV/0	chr18	P	1	TRUE	2221	60
52c97d80-c026-410d-b6cf-a3b3b509b433/EcoRV/0	chr18	P	1	TRUE	2210	60
58ba613e-a1e3-410a-b0eb-8888b8d1f390/EcoRV/0	chr18	P	1	TRUE	2855	60
6491ef4d-043d-4152-8a17-a3183801a9d4/EcoRV/0	chr18	P	1	TRUE	2284	60
7767eab7-bc23-46f9-88b1-48f69eb8fae6/EcoRV/0	chr18	P	1	TRUE	2225	60
f53daff5-ad5e-4077-8a9e-cac3d4631ad4/EcoRV/0	chr18	P	2	TRUE	2196	60
a212eacb-35df-4834-af02-9a2ba9443a7b/EcoRV/0	chr18	P	1	TRUE	2821	60
2599a27b-abaa-4163-8d75-09b4720c7d36/EcoRV/0	chr18	P	1	TRUE	2104	60
6d679823-ec94-4656-9a41-e5c3061dfd97/EcoRV/0	chr18	P	1	TRUE	2171	60
97973c95-99dc-4fa8-bbab-829dcb185183/EcoRV/0	chr18	P	1	TRUE	2784	60
82d8e1fc-2e90-4b46-982a-694e783a66aa/EcoRV/0	chr18	P	1	TRUE	2147	60
ad57ff7e-a199-4e7a-a72a-f745757dea67/EcoRV/0	chr18	P	1	TRUE	2126	60
46c046f4-c597-4236-9d8f-16739f871e5d/EcoRV/0	chr18	P	1	TRUE	2059	60
faa1103c-0407-4338-afb1-cc26c4fbf25a/EcoRV/0	chr18	P	1	TRUE	2081	60
0d39eba0-67db-4e85-9685-5a7db6222c4e/EcoRV/0	chr18	P	2	TRUE	2082	60
ae012f1c-4f60-413a-8386-c18a34a03bf1/EcoRV/0	chr18	P	1	TRUE	1955	54
490f55a1-3436-4bfe-84bb-ac40faadf150/EcoRV/0	chr18	P	1	TRUE	2053	60
306c0701-1c76-441d-bdff-eda54823f590/EcoRV/0	chr18	P	1	TRUE	2050	60
e4109c6e-446f-48d7-8888-d5c5f055992a/EcoRV/0	chr18	P	1	TRUE	1961	60
c82c0e90-ff86-4ba7-b476-dc8d280ab584/EcoRV/0	chr18	P	1	TRUE	1959	60
a8924f36-5c77-4b5a-8b1f-97720f0a7c26/EcoRV/0	chr18	P	1	TRUE	1979	60
e6136f1a-ef94-41a1-b1ba-2be629e0f965/EcoRV/0	chr18	P	1	TRUE	2083	60
53cb0a2d-1a83-426f-a608-fed766107942/EcoRV/0	chr18	P	1	TRUE	1881	60
96434dd4-78d6-4966-b091-18fd83577e1a/EcoRV/0	chr18	P	1	TRUE	1975	60
c563bbf8-f8ea-4a09-9679-29dece423972/EcoRV/0	chr18	P	1	TRUE	1907	60
02a1db9c-e320-4ea7-b190-deed53707d1f/EcoRV/0	chr18	P	1	TRUE	2292	60
308cb27f-f527-4669-a228-4216f3eaf57f/EcoRV/0	chr18	P	1	TRUE	1886	60
48fc373d-df62-463e-a07b-4562665c56cd/EcoRV/0	chr18	P	1	TRUE	1832	60
d6c35108-542a-4e59-80cd-69d58557717e/EcoRV/0	chr18	P	1	TRUE	1848	60
d228d86a-41e4-40bd-adf5-71a4d1f67dd1/EcoRV/0	chr18	P	1	TRUE	1819	60
89425201-56c4-4e84-a2ae-9173b624f799/EcoRV/0	chr18	P	1	TRUE	1846	60
93ea8ca2-359d-48c7-ae26-8e6f63352941/EcoRV/0	chr18	P	1	TRUE	1782	60
e8682d20-dea0-4a42-b3d1-a64c9dbe1fbd/EcoRV/0	chr18	P	1	TRUE	1914	60
f4d864ec-196a-432c-8852-72b6be940dde/EcoRV/0	chr18	P	1	TRUE	1806	60
059f7cbb-0318-4c21-924b-6ec339d6195f/EcoRV/0	chr18	P	1	TRUE	1784	60
476c4e7c-2ab6-45c9-ac18-410e4a67839b/EcoRV/0	chr18	P	1	TRUE	1790	60
a4357757-1da0-41d7-8b63-d3c1d98e162d/EcoRV/0	chr18	P	1	TRUE	2038	54
95539bd8-5769-47d0-99f7-908b113ac1eb/EcoRV/0	chr18	P	1	TRUE	1559	60
53d01ddc-f76b-4772-82fe-a4aeb465a311/EcoRV/0	chr18	P	1	TRUE	2002	60
21896ebf-8f03-4c1d-ba75-89c1f41f4678/EcoRV/0	chr18	P	1	TRUE	1688	58
9c33429d-0ba1-4aa0-b82e-f5199822fa49/EcoRV/0	chr18	P	1	TRUE	1691	60
e83f0d9b-2038-495a-83b0-5bb059c754d4/EcoRV/0	chr18	P	1	TRUE	1679	60
465c9fd0-ed6e-4fd4-8d45-3c7888708db1/EcoRV/0	chr18	P	1	TRUE	1689	60
e9fc61b2-bf13-40ee-aec1-5b0163284b42/EcoRV/0	chr18	P	1	TRUE	1904	60
e067fbe0-2031-4598-857c-c17b6abd13e7/EcoRV/0	chr18	P	1	TRUE	1587	60
aff28090-a32a-470a-b7a0-357e40ceb73e/EcoRV/0	chr18	P	1	TRUE	1825	56
f87a1931-655e-4d14-a98d-f654c203e589/EcoRV/0	chr18	P	1	TRUE	1553	60
6acf84dc-b4fc-45b9-9f85-9eb039c63e6e/EcoRV/0	chr18	P	1	TRUE	2145	60
93c023bb-f86d-41ea-8a2c-99565d3f7ed7/EcoRV/0	chr18	P	1	TRUE	1646	60
77b5445c-1775-42b6-b4c9-78d5694c9ccc/EcoRV/0	chr18	P	1	TRUE	1508	60
2ce439ef-f953-4fae-8a18-d78451950284/EcoRV/0	chr18	P	1	TRUE	1496	60
1c9e635a-5803-4460-a421-a37a30ab6671/EcoRV/0	chr18	P	1	TRUE	1446	60
dba39d87-84ff-4ca0-965c-77cba324fe86/EcoRV/0	chr18	P	1	TRUE	1894	60
6ed19e4c-3baa-42f6-bd77-a6284e6de300/EcoRV/0	chr18	P	1	TRUE	1421	60
2b0b2655-6c50-460b-86a8-7d6a3ecd31be/EcoRV/0	chr18	P	1	TRUE	1416	60
3ae245ac-a7a5-4c5b-a155-2a1f4d307c56/EcoRV/0	chr18	P	1	TRUE	1409	60
7b5876c8-d8d9-4193-bc5e-2afbc3cd23c7/EcoRV/0	chr18	P	1	TRUE	1327	60
306c1c43-16de-4a2c-bb44-64bfceac6f00/EcoRV/0	chr18	P	1	TRUE	1339	60
ee45618a-271a-48ce-b1dc-b8c9cdf51ed0/EcoRV/0	chr18	P	1	TRUE	1329	55
67db687a-a6d4-4f0d-bd03-6e9d7bde06b8/EcoRV/0	chr18	P	1	TRUE	1217	60
a9091d44-8c45-4cc6-9fb8-6efc625eb175/EcoRV/0	chr18	P	1	TRUE	1045	60
a64b1b8a-4dbf-44a5-af47-3dee01b1e0d1/EcoRV/0	chr18	P	1	TRUE	1234	41
cefd1133-5aa2-4c3a-902c-ca2bea0b3ba8/EcoRV/0	chr18	P	1	TRUE	1048	60
67b787b1-84dc-43c1-98ca-95919de9334e/EcoRV/0	chr18	P	1	TRUE	1514	48
e3253e29-7364-470e-b7ad-413893c675c3/EcoRV/0	chr18	P	1	TRUE	1584	60
028d0855-d728-47a1-8549-dc3936a108ef/EcoRV/0	chr18	P	1	TRUE	1582	20
9d41512f-f27c-4385-9a78-8ae403390b70/EcoRV/0	chr18	P	1	TRUE	1239	60
60a6ceba-f86d-4914-8db1-55a65692741d/EcoRV/0	chr18	P	1	TRUE	1044	60
67b3d5ce-047a-4329-b9b8-1af16464aa2b/EcoRV/0	chr18	P	1	TRUE	1037	60
1089c812-29a6-4c96-a372-5f4e7ae38141/EcoRV/0	chr18	P	2	TRUE	1061	60
b3a6b8c0-1e28-4299-b372-13abb5e0b36d/EcoRV/0	chr18	P	1	TRUE	1406	35
a5cf086e-f52d-439b-945d-8712ce40c607/EcoRV/0	chr18	Q	2	TRUE	6170	60
95cfb206-1084-4f67-8460-219883d21669/EcoRV/0	chr18	Q	2	TRUE	5712	60
a2701e90-a087-4f1f-9a7a-a6dacc7f0dac/EcoRV/0	chr18	Q	1	TRUE	10053	60
d24846fe-929f-4480-b6b9-9c46636254bd/EcoRV/0	chr18	Q	2	TRUE	8791	60
6f099657-6a7c-4b09-b592-fe77de70b5d5/EcoRV/0	chr18	Q	2	TRUE	8607	60
4e4aea21-c809-464a-9673-db9712cfdc30/EcoRV/0	chr18	Q	2	TRUE	11257	60
23b31c77-06e2-429b-a086-192586d3c09f/EcoRV/0	chr18	Q	2	TRUE	8777	60
1d5135c5-8e15-4719-a5c2-96b756a02c45/EcoRV/0	chr18	Q	2	TRUE	8210	60
7b5415b3-0a7f-4694-a2cd-cb5d543f3323/EcoRV/0	chr18	Q	1	TRUE	7005	60
27b304ae-e86f-493e-924a-52e8bba460eb/EcoRV/0	chr18	Q	1	TRUE	7019	60
0dc1a475-22fd-484c-86e7-8dade52386b5/EcoRV/0	chr18	Q	1	TRUE	10842	60
1ce66324-3415-437a-8bcc-abde1e07e818/EcoRV/0	chr18	Q	2	TRUE	11295	60
8f751b1c-0947-454e-a480-896de85ba398/EcoRV/0	chr18	Q	2	TRUE	10813	60
37005b90-d4fc-46ca-b459-d6a679e0a5d9/EcoRV/0	chr18	Q	2	TRUE	9197	60
a2d97b05-36a6-4d54-b7f2-38b4edd5e411/EcoRV/0	chr18	Q	2	TRUE	6897	60
b38d0a46-ddc0-472d-96c8-937c506d421e/EcoRV/0	chr18	Q	2	TRUE	10421	60
8db76e7a-fc3e-4dac-bfff-11d571bf870a/EcoRV/0	chr18	Q	1	TRUE	7539	60
20d36e9d-de2f-4249-9465-a82bb8774b88/EcoRV/0	chr18	Q	1	TRUE	10130	60
e08b6622-55c4-4715-bef7-17d82b35324d/EcoRV/0	chr18	Q	1	TRUE	10550	60
e27b3372-87ef-4b52-b23b-cd8806c2c3b2/EcoRV/0	chr18	Q	1	TRUE	7860	60
fa6a8707-1d51-4b55-83e8-1c5de8f99fe8/EcoRV/0	chr18	Q	2	TRUE	12716	60
2bd35013-d6f2-48be-80cd-6684e45682d0/EcoRV/0	chr18	Q	1	TRUE	6647	60
107a53a1-557d-4d40-ad4a-c31ee06ccc01/EcoRV/0	chr18	Q	2	TRUE	11274	60
165fbccf-9571-4249-bb2e-8d25d0cde04a/EcoRV/0	chr18	Q	1	TRUE	4035	60
0252bd67-f5e1-486f-ae1c-8731ca0e6b7a/EcoRV/0	chr18	Q	1	TRUE	10729	60
415b5dac-750b-4fd2-8d90-bd6c093c6e47/EcoRV/0	chr18	Q	2	TRUE	7591	60
01658637-38b0-4076-bb20-aac32c2bdd8a/EcoRV/0	chr18	Q	2	TRUE	8710	60
af5ee569-1313-469c-b6ff-e723819122f3/EcoRV/0	chr18	Q	2	TRUE	6221	60
b8a3f02a-ad87-41fe-8284-6d6eee7bed60/EcoRV/0	chr18	Q	2	TRUE	8843	60
c09ff04b-0cf4-4a14-b529-d85812c519e6/EcoRV/0	chr18	Q	2	TRUE	10959	60
e3c9fcc7-8128-4fc1-98ea-256489b07c03/EcoRV/0	chr18	Q	1	TRUE	10410	60
ec7b6e0b-4f10-45b3-93c8-65418b4cf0c8/EcoRV/0	chr18	Q	1	TRUE	9253	60
f6839a5b-56d9-4813-aa44-83fefad23b28/EcoRV/0	chr18	Q	2	TRUE	9692	60
0c7e19dd-152c-4483-9ff4-087d0326bea1/EcoRV/0	chr18	Q	1	TRUE	6031	60
0d069487-c309-4152-839d-69ff716aeb0b/EcoRV/0	chr18	Q	2	TRUE	6853	60
0e59604a-9ef9-4b06-b198-0abf7f97ecc2/EcoRV/0	chr18	Q	1	TRUE	3188	60
1eabc2c3-8113-4567-a082-043ecc2a9e8f/EcoRV/0	chr18	Q	1	TRUE	5649	60
2b36e94f-bccb-4ff8-95b5-93d6cfa9495b/EcoRV/0	chr18	Q	2	TRUE	10100	60
2bcb1ac2-4c0b-46be-966b-1c58bf619f4a/EcoRV/0	chr18	Q	2	TRUE	12195	60
2d059f84-b438-494c-bf96-5eb4c6f28e86/EcoRV/0	chr18	Q	1	TRUE	5941	60
2eeca223-87c8-4d74-ba41-7f0b40eeb68d/EcoRV/0	chr18	Q	2	TRUE	11226	60
2f3dcf19-f9ee-43db-9ef9-3b53fd3bf234/EcoRV/0	chr18	Q	1	TRUE	10080	60
3bb3df3c-c1b4-4153-98a5-498e6b17471d/EcoRV/0	chr18	Q	2	TRUE	9422	60
4a62d304-d3fe-4d10-b142-bbe385ba9f3a/EcoRV/0	chr18	Q	2	TRUE	15064	60
4de8882c-80e3-4869-a94e-438b2bf173ec/EcoRV/0	chr18	Q	2	TRUE	6198	60
4ecba466-9803-49e3-bc0b-0959e09b45b1/EcoRV/0	chr18	Q	2	TRUE	10366	60
5b6a9bc7-d4c2-4782-9567-26bb2be91424/EcoRV/0	chr18	Q	2	TRUE	10502	60
6a75b8e3-bbaa-47c6-b7b8-a2cda64d5db1/EcoRV/0	chr18	Q	2	TRUE	12161	60
6bf4fb02-754b-4fc6-836c-821ec5623fa9/EcoRV/0	chr18	Q	1	TRUE	11696	60
6ceddd35-b581-44a3-a7c8-9ce9848d4cde/EcoRV/0	chr18	Q	1	TRUE	3526	60
7be49501-b8bc-4bb1-b8b7-45b381c1e58a/EcoRV/0	chr18	Q	2	TRUE	8009	60
7d06e26f-2122-4683-9fab-782fc9967784/EcoRV/0	chr18	Q	2	TRUE	9312	60
7f7f3ac3-fad7-479e-9c6b-1d10a6bfb67c/EcoRV/0	chr18	Q	1	TRUE	8043	60
8a709593-b58a-43a6-8cf0-a26b467cb495/EcoRV/0	chr18	Q	1	TRUE	12290	60
8c8baced-d4b0-410f-b839-4605632cead0/EcoRV/0	chr18	Q	2	TRUE	10138	60
8cc8b4ca-fcd6-4e94-8ab5-b6c320e04163/EcoRV/0	chr18	Q	1	TRUE	10775	60
8cc89317-59d1-4333-99ec-a8e5f4b0f09f/EcoRV/0	chr18	Q	1	TRUE	10459	60
8e1c7ebd-2155-4e6b-8760-57f0e0f9e414/EcoRV/0	chr18	Q	1	TRUE	9449	60
8eda18d0-0889-4d5d-b803-282e3301e6d0/EcoRV/0	chr18	Q	1	TRUE	10832	60
13a12edf-89ae-4ec4-b164-863dafe8864d/EcoRV/0	chr18	Q	2	TRUE	11806	60
15aaaaeb-ee9d-4572-b1f6-f2c8491ac7c7/EcoRV/0	chr18	Q	2	TRUE	7722	60
26c8a026-1eaa-410c-a226-181c82f1eb63/EcoRV/0	chr18	Q	1	TRUE	6974	60
28e50895-352d-4ee7-922c-0909488642e5/EcoRV/0	chr18	Q	2	TRUE	11433	60
29aec975-8291-4994-a983-1cc0c4f63053/EcoRV/0	chr18	Q	1	TRUE	10348	60
34a1328f-3f3b-498a-bbd9-7906e725e1d1/EcoRV/0	chr18	Q	1	TRUE	10654	60
34aaa40d-39bb-497a-a6e8-6d2a681da74d/EcoRV/0	chr18	Q	2	TRUE	11641	60
43b03bff-56fd-4b21-9d72-1f42550c7951/EcoRV/0	chr18	Q	2	TRUE	9034	60
60e6cb4b-89ec-41bb-8430-6a86e6b24cfd/EcoRV/0	chr18	Q	1	TRUE	4913	60
61e623bc-6eda-4247-a9e3-184147501c60/EcoRV/0	chr18	Q	1	TRUE	10625	60
62b658f7-581e-4784-9a78-67217737cd25/EcoRV/0	chr18	Q	1	TRUE	8444	60
63caaeed-ef74-47c7-bdd6-ed4f29d775f3/EcoRV/0	chr18	Q	1	TRUE	8349	60
63f9c46f-bd42-4d2b-8a78-7b74098c8d3e/EcoRV/0	chr18	Q	1	TRUE	8397	60
64beb0ed-d974-4878-b0d4-7a3ed600b18f/EcoRV/0	chr18	Q	2	TRUE	10280	60
070f8667-fd94-4218-9c8b-89844b72138a/EcoRV/0	chr18	Q	1	TRUE	11513	60
74fd541c-fe24-4b76-9767-7301b027cb76/EcoRV/0	chr18	Q	1	TRUE	3569	60
76bc837a-496a-43a7-af99-3af93c65552a/EcoRV/0	chr18	Q	1	TRUE	10184	60
77c8094b-61eb-4c18-ac83-85219bd90f43/EcoRV/0	chr18	Q	2	TRUE	12832	60
83d3432c-e6ec-462f-8cf3-beccd620b0c9/EcoRV/0	chr18	Q	1	TRUE	10226	60
85e739b0-13c8-46c2-97bf-7a7e6fff0533/EcoRV/0	chr18	Q	2	TRUE	6768	60
85eccc0a-3405-40e5-bc81-59d93b9a8314/EcoRV/0	chr18	Q	2	TRUE	13838	60
88ce6e50-f220-4895-9b3f-7a0979f20907/EcoRV/0	chr18	Q	1	TRUE	10571	60
92b68a1d-44be-432f-ad53-e83591d10601/EcoRV/0	chr18	Q	1	TRUE	8927	60
183ccbd7-5760-49a5-bdbc-d78c94ad1699/EcoRV/0	chr18	Q	2	TRUE	14488	60
360f3035-8dbc-4833-a1eb-6daf26c5e9f2/EcoRV/0	chr18	Q	2	TRUE	11573	60
383fd3ca-2ddc-44c7-8115-2d0704b775a2/EcoRV/0	chr18	Q	2	TRUE	7493	60
504b628d-939d-40b4-bd74-b55976729faa/EcoRV/0	chr18	Q	1	TRUE	11821	60
728b2a96-4bfc-45bc-9421-4583ad31036f/EcoRV/0	chr18	Q	1	TRUE	10459	60
731a3f08-47da-41a9-9916-3cc29a6e5f6b/EcoRV/0	chr18	Q	2	TRUE	8736	60
1422cfbe-dc58-4706-bebe-d7f0c1f860f9/EcoRV/0	chr18	Q	1	TRUE	16371	60
02595bb9-5419-44e2-ac5b-1b29782a0d6a/EcoRV/0	chr18	Q	2	TRUE	12098	60
03112a14-9370-431b-b800-822b5825ed4d/EcoRV/0	chr18	Q	1	TRUE	9494	60
3748ed62-7354-41c4-b8be-3fa820704d00/EcoRV/0	chr18	Q	2	TRUE	11914	60
4147ca99-c611-4021-ba17-66a5d17cd8c8/EcoRV/0	chr18	Q	1	TRUE	9748	60
5927d9aa-91dc-4fc6-9de7-64c61d9b1b75/EcoRV/0	chr18	Q	2	TRUE	10324	60
6970c780-16c7-4d48-bfe6-7b75c179b807/EcoRV/0	chr18	Q	2	TRUE	14118	60
8159b967-f6c6-4574-a113-1b0e17cce7c5/EcoRV/0	chr18	Q	2	TRUE	7093	60
8692ddae-8182-4065-a162-9f5279790549/EcoRV/0	chr18	Q	1	TRUE	10068	60
9968e3da-8cde-44ac-972e-1267fd80f1c1/EcoRV/0	chr18	Q	1	TRUE	10659	60
29827aba-d03d-4545-8c6f-bb49fb4f066a/EcoRV/0	chr18	Q	2	TRUE	13881	60
31373b6d-a8df-405c-959b-431a6047b197/EcoRV/0	chr18	Q	2	TRUE	11717	60
39195c7c-c174-492d-8e97-26237427ed68/EcoRV/0	chr18	Q	1	TRUE	10236	60
89167c60-917c-4b23-a3a2-41002e0b0d60/EcoRV/0	chr18	Q	2	TRUE	8362	60
6076184a-d686-488b-bc58-cad7a2107dbb/EcoRV/0	chr18	Q	2	TRUE	10079	60
7658765e-205d-41c7-ac82-35ff4ddfe18b/EcoRV/0	chr18	Q	1	TRUE	8857	60
40940166-50eb-43b8-9a2e-2d2c3ab4d043/EcoRV/0	chr18	Q	1	TRUE	4332	60
77248054-bbe6-49c9-bd0f-d6952e83be6d/EcoRV/0	chr18	Q	1	TRUE	5864	60
a9a26da6-d47f-40ae-8b38-2f063a9611a9/EcoRV/0	chr18	Q	2	TRUE	11007	60
a13bb85c-859f-4560-b43d-a95ebf61b0b5/EcoRV/0	chr18	Q	2	TRUE	5811	60
a34baea0-bbd7-43b5-89a4-4c4c24fe133e/EcoRV/0	chr18	Q	1	TRUE	8917	60
a55a1a38-02c0-41be-b0da-9530651de9d0/EcoRV/0	chr18	Q	2	TRUE	11871	60
a85ef2d8-3424-4b59-8e1a-2f9a20558aaa/EcoRV/0	chr18	Q	2	TRUE	8954	60
aaf3b3fd-4152-4754-9e11-c6368705248b/EcoRV/0	chr18	Q	2	TRUE	9118	60
ad7e4c2e-4cd5-474e-8d20-5dff1642638d/EcoRV/0	chr18	Q	2	TRUE	10259	60
afce8a93-f5c1-4c2c-9834-a6b157b98ac5/EcoRV/0	chr18	Q	1	TRUE	1545	60
b9e611fb-f87a-410c-a2ab-e809ed657aa6/EcoRV/0	chr18	Q	2	TRUE	10090	60
b39d6396-aff3-4eed-b18d-6828b62e9cc9/EcoRV/0	chr18	Q	2	TRUE	12581	60
b9105e29-988b-4d6c-a97f-4aa0c2cc339a/EcoRV/0	chr18	Q	2	TRUE	7841	60
bbbde0e0-bb9c-4c30-86ed-24990bc12d05/EcoRV/0	chr18	Q	2	TRUE	7160	60
beea5c8f-6f1b-4ac6-9c4d-b5d2a6d086a2/EcoRV/0	chr18	Q	2	TRUE	11924	60
c0cafe21-710c-4159-aa9a-2b3c9fd2160f/EcoRV/0	chr18	Q	1	TRUE	11612	60
c5ed019c-2338-49cd-af67-5b90d47b23e9/EcoRV/0	chr18	Q	2	TRUE	10825	60
c9720b2f-f529-4572-8560-0917ad005747/EcoRV/0	chr18	Q	1	TRUE	11454	60
c55314f6-36e6-4eb5-a225-10e97c72cb38/EcoRV/0	chr18	Q	1	TRUE	7058	60
ca94f898-a50d-4fca-9f0b-bf3e874af2b3/EcoRV/0	chr18	Q	2	TRUE	9894	60
cef87ec3-a68b-4f18-a15e-0c58f0dc69f9/EcoRV/0	chr18	Q	1	TRUE	7099	60
cf5e5d93-7599-43cc-b1ac-de4f1132bcf2/EcoRV/0	chr18	Q	1	TRUE	7902	60
cf746ee4-5c54-45a1-80d2-fed2f16edecb/EcoRV/0	chr18	Q	2	TRUE	10676	60
d2db2aae-8cc3-4da4-9596-2d553e09a260/EcoRV/0	chr18	Q	1	TRUE	10743	60
d3c23881-77a1-4537-b1d2-d5e3a471d312/EcoRV/0	chr18	Q	2	TRUE	10517	60
d3ef6874-1dfd-4690-8d01-c55f542a89cb/EcoRV/0	chr18	Q	2	TRUE	10280	60
d25cecb9-9ba0-4cd6-99f9-a302d15b66ed/EcoRV/0	chr18	Q	2	TRUE	8289	60
db1e1938-bf5c-44e6-81ec-2809796a2bc0/EcoRV/0	chr18	Q	2	TRUE	9637	60
de06eac0-2dad-4f53-9156-aef995256b2a/EcoRV/0	chr18	Q	2	TRUE	11489	60
dfa9fbdc-9ce6-489a-8f86-5de50cf2382c/EcoRV/0	chr18	Q	2	TRUE	12407	60
e2f729b2-ad5e-4c4a-acd8-fd2f6422a98c/EcoRV/0	chr18	Q	2	TRUE	11986	60
e3fae00c-8c9b-4497-9a05-bbc4f78746f9/EcoRV/0	chr18	Q	2	TRUE	9878	60
e4f3955e-8f20-45df-8fe5-06046a1d1335/EcoRV/0	chr18	Q	1	TRUE	1791	60
ea3ef6ad-c592-48e6-9d52-660bfa4fe3e7/EcoRV/0	chr18	Q	2	TRUE	7657	60
eea85f79-3fdc-49b2-b617-419cc09c898f/EcoRV/0	chr18	Q	1	TRUE	10061	60
f0ad0570-7c2b-4127-aedd-6bb1b16ddf07/EcoRV/0	chr18	Q	1	TRUE	10287	60
f3c5f47a-bc02-4bc8-9b91-6ff1af08185c/EcoRV/0	chr18	Q	2	TRUE	11158	60
f70b960b-9777-4ae4-a3db-a9585f38b9c2/EcoRV/0	chr18	Q	1	TRUE	10491	60
f71a6277-ee5d-4201-b64c-9ae13ff9478a/EcoRV/0	chr18	Q	2	TRUE	8637	60
f77f31bb-f3f0-42bf-a7e5-26413ddab2b2/EcoRV/0	chr18	Q	1	TRUE	11070	60
f201a50f-e131-4975-b8aa-a41d12c350fc/EcoRV/0	chr18	Q	1	TRUE	7556	60
f73141e7-898d-4da9-b66e-09e542b40e55/EcoRV/0	chr18	Q	2	TRUE	10005	60
f4568475-4667-45a6-bdda-5785998c190b/EcoRV/0	chr18	Q	2	TRUE	10177	60
fa8f5afd-9790-40f6-8e73-54bebc4f0c3b/EcoRV/0	chr18	Q	2	TRUE	9891	60
ffe75a86-34cc-4929-b65e-eeb2da8f70c6/EcoRV/0	chr18	Q	2	TRUE	10153	60
0fdf0f2c-8330-482b-8d43-fc2f0e8245b4/EcoRV/0	chr18	Q	2	TRUE	11087	60
1b159c2d-6f7a-49ce-a806-0bb85fa42501/EcoRV/0	chr18	Q	1	TRUE	9764	60
1d8cfc38-27aa-4b3f-962e-689943f36a33/EcoRV/0	chr18	Q	2	TRUE	10625	60
3d0466d9-862c-4c17-826f-007bfcc5a5be/EcoRV/0	chr18	Q	2	TRUE	10974	60
3db3a26f-72aa-4026-b113-f307584ed318/EcoRV/0	chr18	Q	2	TRUE	5084	60
4e64f083-97d9-49ac-a067-c17c1cac5b13/EcoRV/0	chr18	Q	2	TRUE	11176	60
4fd48d18-3c55-4ec6-a416-14330e7c00d6/EcoRV/0	chr18	Q	2	TRUE	10068	60
5c1da3dc-eac0-4f29-ba09-5a430d15e419/EcoRV/0	chr18	Q	2	TRUE	10784	60
5c6b75be-06c4-4ebb-bded-ded95a4c65c3/EcoRV/0	chr18	Q	1	TRUE	10640	60
6f3baaca-4c54-4aa6-9bd0-604d066d1294/EcoRV/0	chr18	Q	2	TRUE	11179	60
07e664d0-3772-4673-bc8c-6671fd88f4c9/EcoRV/0	chr18	Q	2	TRUE	9477	60
7c628c7d-a1bc-44e5-a753-50fd11eebfcf/EcoRV/0	chr18	Q	2	TRUE	10400	60
7db54f84-2a01-4828-9532-130cc29f04aa/EcoRV/0	chr18	Q	1	TRUE	5979	60
7f1e4358-1a10-428f-8f83-3ef41c2d1ea6/EcoRV/0	chr18	Q	2	TRUE	12518	60
8c235011-a49f-4f58-9bd9-0089b488af39/EcoRV/0	chr18	Q	2	TRUE	7865	60
8ca23530-b372-4f5e-adcf-81b1a7392ea9/EcoRV/0	chr18	Q	2	TRUE	9401	60
8d55a538-c46a-4381-a6ec-dc0f80dc472c/EcoRV/0	chr18	Q	1	TRUE	6982	60
8e53a01d-e4aa-4f53-8fdc-6e3ecb1f02c1/EcoRV/0	chr18	Q	2	TRUE	8639	60
9f900834-89c9-4490-8392-a43f02dbf2fa/EcoRV/0	chr18	Q	2	TRUE	10845	60
32f0ba23-0662-46b7-a450-bca947346af9/EcoRV/0	chr18	Q	1	TRUE	11721	60
37a3896c-e8ff-4e4b-a3e1-9c8e7d290e36/EcoRV/0	chr18	Q	2	TRUE	10492	60
39dd7d7e-0508-4dee-b052-fac84785e7c4/EcoRV/0	chr18	Q	2	TRUE	13448	60
48d331a6-95f5-4c28-945c-9f42dd65db8d/EcoRV/0	chr18	Q	2	TRUE	9899	60
48e6cb14-8e0c-43f7-ac01-148d687e6fc1/EcoRV/0	chr18	Q	2	TRUE	8801	60
52ca37be-8f81-4d2b-ac21-08172e9ae70f/EcoRV/0	chr18	Q	2	TRUE	10319	60
55dec768-70d5-4e23-8b30-4a8b7e55a4b6/EcoRV/0	chr18	Q	1	TRUE	9829	60
56bfb262-4f75-44a8-adb6-07de0e2f80fc/EcoRV/0	chr18	Q	2	TRUE	14940	60
63bb9d70-37f8-47ae-bd8d-91a353e63172/EcoRV/0	chr18	Q	1	TRUE	5692	60
67dbeeae-8867-432e-aa94-34fa7351455c/EcoRV/0	chr18	Q	2	TRUE	11537	60
77f4adae-29e3-4289-95d6-2ed78ea1f559/EcoRV/0	chr18	Q	2	TRUE	10977	60
90cf26f5-9d84-4246-867a-634027585dec/EcoRV/0	chr18	Q	1	TRUE	9310	60
99d6fdc3-244e-445e-ba37-5963b00da29b/EcoRV/0	chr18	Q	2	TRUE	14957	60
99f3cb1a-7912-4161-a974-c67100ed2481/EcoRV/0	chr18	Q	1	TRUE	10187	60
147fed27-a7f5-4012-811a-c0d284900b72/EcoRV/0	chr18	Q	1	TRUE	11042	60
151cf59e-56c7-426b-8bdd-407f85f63981/EcoRV/0	chr18	Q	2	TRUE	9662	60
266c71f9-aace-4e6a-b5da-8632882cb3f1/EcoRV/0	chr18	Q	2	TRUE	3129	60
267e6258-5ca3-4c18-9bff-29ab8058f51f/EcoRV/0	chr18	Q	2	TRUE	11697	60
0289a923-c748-4ed0-9696-1b24aea6c47e/EcoRV/0	chr18	Q	2	TRUE	11262	60
470f1857-a5e0-45eb-93b3-68d89a251526/EcoRV/0	chr18	Q	1	TRUE	4124	60
701b0d7b-9222-445d-a6e5-59e73457ffaf/EcoRV/0	chr18	Q	2	TRUE	13297	60
847d975e-0922-474f-bd84-4cebe89f8b34/EcoRV/0	chr18	Q	2	TRUE	11793	60
0852c0c9-b139-4cb8-afed-a67aea5e7882/EcoRV/0	chr18	Q	1	TRUE	12148	60
4380d4c4-969e-4320-9430-005450974b7d/EcoRV/0	chr18	Q	1	TRUE	5327	60
6082ba12-d214-4735-b973-85e8b5720141/EcoRV/0	chr18	Q	1	TRUE	10199	60
7362edde-2622-4bf4-940b-a765e0be11eb/EcoRV/0	chr18	Q	2	TRUE	11943	60
8971cfb3-4716-4914-bf35-26f6beeaee83/EcoRV/0	chr18	Q	1	TRUE	10963	60
9302e8da-3bc1-4f2d-a2f8-3be08abd912f/EcoRV/0	chr18	Q	2	TRUE	10835	60
11458dd9-db67-49c9-9473-11d9112ffc3a/EcoRV/0	chr18	Q	2	TRUE	9879	60
29686d9a-b4b1-4e1f-9d72-60c72ac1aacb/EcoRV/0	chr18	Q	2	TRUE	11962	60
705754ba-620f-4b0e-b09e-9d5973d94fe1/EcoRV/0	chr18	Q	2	TRUE	7556	60
843613ea-d72a-4aeb-950d-4565e29a5f5d/EcoRV/0	chr18	Q	2	TRUE	10719	60
32170270-96d9-4b93-a8de-f2aba76a40ed/EcoRV/0	chr18	Q	2	TRUE	8930	60
81303995-78ed-44a1-9d91-15f3145f362d/EcoRV/0	chr18	Q	1	TRUE	5658	60
a45ba49d-fbf3-4e89-af3e-b56d1570938a/EcoRV/0	chr18	Q	2	TRUE	1087	60
afe5df9b-7ddf-41c6-8501-6df2085d6a82/EcoRV/0	chr18	Q	1	TRUE	8074	60
b49d1732-a5a8-48b4-aded-bb796f706dea/EcoRV/0	chr18	Q	1	TRUE	10412	60
b88f309c-c7a4-48e6-b2ed-ab73ed04a2e6/EcoRV/0	chr18	Q	2	TRUE	10113	60
b630249f-4451-4829-8bab-3b7f167a3701/EcoRV/0	chr18	Q	2	TRUE	5652	60
bac66aa4-8734-41b5-9a2f-91bbd48ef2d5/EcoRV/0	chr18	Q	2	TRUE	7368	60
c8fed621-ce85-46e5-89c9-d7c266445800/EcoRV/0	chr18	Q	1	TRUE	6107	60
c11e6395-d0cd-409b-9b7b-638a5ad94347/EcoRV/0	chr18	Q	2	TRUE	9715	60
c975d4e9-2086-41b8-8a53-fe3729fde083/EcoRV/0	chr18	Q	1	TRUE	3920	60
c4214f25-ccf1-4747-b9c9-093c8421d6ca/EcoRV/0	chr18	Q	2	TRUE	9819	60
cf69391e-1fb8-42dc-88d1-4b4aacccb8a6/EcoRV/0	chr18	Q	2	TRUE	9556	60
cff2ca24-ebaa-4fcb-8392-f11a08b3318a/EcoRV/0	chr18	Q	1	TRUE	8724	60
d7bdc722-bee8-4af0-9a21-9f719bd2c2c3/EcoRV/0	chr18	Q	1	TRUE	10791	60
d9e61269-a455-4a5e-bbda-8e69140904f5/EcoRV/0	chr18	Q	1	TRUE	15796	60
daf6c351-0158-4f58-96f7-f7b542b251e4/EcoRV/0	chr18	Q	1	TRUE	11270	60
db76084d-fc2e-4e50-add0-dcf9c5d008f6/EcoRV/0	chr18	Q	2	TRUE	9963	60
e5d4aefa-0d01-4a4e-ba42-7ff003c614d9/EcoRV/0	chr18	Q	1	TRUE	7520	60
e968f999-10e5-40b3-86d6-b9b10cd613f6/EcoRV/0	chr18	Q	1	TRUE	10987	60
ea38696b-a2fd-4625-a34d-664b6d06cec4/EcoRV/0	chr18	Q	1	TRUE	10572	60
eb292c67-d88c-4776-916d-0a181228bacd/EcoRV/0	chr18	Q	1	TRUE	10403	60
ee0449d0-4186-4f06-8c79-ac6b87b3cac0/EcoRV/0	chr18	Q	2	TRUE	8891	60
ef73fe92-5360-4521-8766-47f2fbdf1bd0/EcoRV/0	chr18	Q	2	TRUE	7201	60
f0f25af0-f64f-447a-9693-4a86c87fe59a/EcoRV/0	chr18	Q	2	TRUE	7054	60
f2a5598b-e0ef-4b2d-adcb-18f1f439ae4c/EcoRV/0	chr18	Q	2	TRUE	10043	60
f4c3c558-4b76-4b50-a298-ce00a24bec03/EcoRV/0	chr18	Q	1	TRUE	9305	60
f7074b8e-cb9c-473d-82b4-30bc05a09399/EcoRV/0	chr18	Q	1	TRUE	10329	60
f67284cd-ff9b-4c01-a94d-253fbc3236bc/EcoRV/0	chr18	Q	1	TRUE	10754	60
fa1e240c-3886-4233-9565-e993e27bd2c1/EcoRV/0	chr18	Q	2	TRUE	10418	60
fbc651ee-deb3-4301-9e46-b88ce47a4b87/EcoRV/0	chr18	Q	2	TRUE	10686	60
2ee9f9a2-f0f2-47db-b815-2a85a217cca4/EcoRV/0	chr18	Q	2	TRUE	5633	60
3e36a756-3e64-4b0a-8b98-62dd2c61999d/EcoRV/0	chr18	Q	2	TRUE	5054	60
5e59e6da-0e40-4611-88de-fe5452e97a65/EcoRV/0	chr18	Q	2	TRUE	10083	60
8e129184-af8b-4a92-aa37-7b1bbe089803/EcoRV/0	chr18	Q	2	TRUE	5647	60
10b5de00-25e3-4b76-9600-3164231a5a6e/EcoRV/0	chr18	Q	2	TRUE	15230	60
26fe1c9f-3ac3-457f-94e7-eb0c209a7dc3/EcoRV/0	chr18	Q	1	TRUE	10666	60
79d93189-b15c-422f-9d26-d26f87ae5ff2/EcoRV/0	chr18	Q	2	TRUE	12921	60
84aaf0d5-3e37-4dcb-a43a-260a87e45e53/EcoRV/0	chr18	Q	2	TRUE	11516	60
4600b38e-81b6-4ad0-a285-7af8fad96aee/EcoRV/0	chr18	Q	2	TRUE	5993	60
5097b006-2749-47fe-9caa-a3f6af6f284a/EcoRV/0	chr18	Q	1	TRUE	6579	60
9579e862-828b-4efa-83d4-b8f8f13e6fe7/EcoRV/0	chr18	Q	2	TRUE	11028	60
17210df4-f6e8-44c8-9d1b-43bae9286d69/EcoRV/0	chr18	Q	1	TRUE	7568	60
d95c2200-69d9-44dc-8da2-3ab0af3791f8/EcoRV/0	chr18	Q	2	TRUE	13050	60
e42ecd04-69b8-40f8-b59b-7ecee2d7d1fb/EcoRV/0	chr18	Q	1	TRUE	4878	60
67a92413-b83a-4f4e-ac12-72293b5ff280/EcoRV/0	chr18	Q	1	TRUE	12104	60
cc45ad95-b391-4185-97cf-ad242e88c126/EcoRV/0	chr18	Q	1	TRUE	10180	60
2c26f73a-7fa8-4508-b95a-74ea1ebc244a/EcoRV/0	chr18	Q	2	TRUE	8976	60
05b3c6a3-88f3-4711-933c-30e6802884b0/EcoRV/0	chr18	Q	2	TRUE	10839	60
23deb273-76e6-4533-8be0-54489839c528/EcoRV/0	chr18	Q	2	TRUE	11794	60
28b8513b-2d72-4c8c-822f-dea9c7f6675c/EcoRV/0	chr18	Q	2	TRUE	11245	60
217ce7fa-2dc8-4b59-902f-8e9fe9ee68f3/EcoRV/0	chr18	Q	2	TRUE	5838	60
501dc922-52b0-4198-8220-3c52ae283b74/EcoRV/0	chr18	Q	2	TRUE	9811	60
22064f98-090e-4bf1-8fe9-a9bd80baa04d/EcoRV/0	chr18	Q	1	TRUE	6598	60
b80d1daa-243f-4e85-9912-0ec96a9a806a/EcoRV/0	chr18	Q	1	TRUE	2341	60
c4f99f9b-b6f7-4436-a8e3-cdc78611ff74/EcoRV/0	chr18	Q	1	TRUE	11400	60
fc7b5942-472f-423e-b876-b68f08eeb9cc/EcoRV/0	chr18	Q	1	TRUE	6321	60
63a4728d-0039-427f-a3aa-5bd3458528a7/EcoRV/0	chr18	Q	2	TRUE	5030	60
afd3fae3-6fd1-4ce5-85bd-668d5d4c53ed/EcoRV/0	chr18	Q	2	TRUE	12418	60
ba5b5117-17da-4ab7-a784-22602a358b94/EcoRV/0	chr18	Q	1	TRUE	7683	60
4f1d9c81-5cd7-43c9-a0f7-12b070ed054f/EcoRV/0	chr18	Q	2	TRUE	10072	60
892b4791-8354-40f0-abe7-552ae257ce0c/EcoRV/0	chr18	Q	2	TRUE	3766	60
d51aa3aa-fdf8-4e75-bf20-f65f3e02281e/EcoRV/0	chr18	Q	2	TRUE	12416	60
71b8219a-050b-4f79-8450-2fbf1624a597/EcoRV/0	chr18	Q	2	TRUE	10115	60
b38ef93d-c0a4-4e12-8327-84e34ca0fdce/EcoRV/0	chr18	Q	1	TRUE	12015	60
[truncated: 11,386 more rows]
