# Supplementary material for: High resolution long-read telomere sequencing reveals dynamic mechanisms in aging and cancer
Source: Nat Commun. 2024 Jun 18;15:5149. doi: 10.1038/s41467-024-48917-7 (PMC11189484; doi:10.1038/s41467-024-48917-7)
Supplement: Supplementary file 10 — Source Data [file 41467_2024_48917_MOESM10_ESM.zip › source data/Fig. 5.xlsx]

## Sheet: Fig. 5a
TRF cancer cells
4 ug/sample, AluI/MboI digested genomic DNA, 0.7% agarose gel, TelG probe
								exported image										inverted image
											TelG
							SybrGold stain

## Sheet: Fig. 5b,c
read_id	flowcell	cell_line	telomere_len
ade6583f-82c9-4bf4-b320-3032129c7a9a/EcoRV/0	FAV27627	HT-1080	3175
7b93a01d-191f-4129-8247-10edbf3e1488/EcoRV/0	FAV27627	HT-1080	2389
7b90b157-9efe-4bc3-bac9-74309950d22f/EcoRV/0	FAV27627	HT-1080	3239
7b8f0ebd-64a5-4e00-9f9b-7bd228248974/EcoRV/0	FAV27627	HT-1080	3047
7b8e8ecd-19e6-41ed-b152-f276bbb96d50/EcoRV/0	FAV27627	HT-1080	3655
7b89de55-db84-4f59-8f0f-c5d6c3d3d867/EcoRV/0	FAV27627	HT-1080	2734
7b89a68b-1d86-4236-9fc1-a160557cc403/EcoRV/0	FAV27627	HT-1080	1120
7b88a9c9-8f93-4d68-b279-796a1a9847b2/EcoRV/0	FAV27627	HT-1080	3630
7b83296a-fcbd-4106-8ce8-3e7b2051bd11/EcoRV/0	FAV27627	HT-1080	5095
7b811017-4bbd-47a2-b3bc-646985f3729a/EcoRV/0	FAV27627	HT-1080	3413
7b7c8178-63ea-4fe1-b95f-d68ad4e882b0/EcoRV/0	FAV27627	HT-1080	2394
7b76d7eb-4cca-4179-a9f5-2241e2b7fa71/EcoRV/0	FAV27627	HT-1080	3709
7b687f93-7b2f-494d-9c4d-9b4f2e4baad9/EcoRV/0	FAV27627	HT-1080	3969
7b67cf5a-61f0-417a-bb83-d1fd4dc4aace/EcoRV/0	FAV27627	HT-1080	3629
7b67b0fa-75bf-417d-84a0-33401fc163ab/EcoRV/0	FAV27627	HT-1080	3933
7b631ff7-8f6e-4668-a0f5-e971757e745d/EcoRV/0	FAV27627	HT-1080	1953
7b631036-ad0e-42f7-b712-57d2ff827d9e/EcoRV/0	FAV27627	HT-1080	1863
7b61fa78-101c-48c0-8090-39ada7b76900/EcoRV/0	FAV27627	HT-1080	3461
7b5ee9c5-2bdb-4313-9a9c-efd0b8a67709/EcoRV/0	FAV27627	HT-1080	3724
7b5eab1e-09b4-4b91-a1f6-eecfc0962f98/EcoRV/0	FAV27627	HT-1080	2015
7b5dfd6d-5a36-496b-b29f-23a0de2f5c45/EcoRV/0	FAV27627	HT-1080	4806
7b585ac5-abb5-4463-aca4-8bc29f25c664/EcoRV/0	FAV27627	HT-1080	3517
7b52ef2b-417f-43d3-8965-a45658d71fdb/EcoRV/0	FAV27627	HT-1080	3166
7b4a6d85-98ce-4833-9d26-766203e6e866/EcoRV/0	FAV27627	HT-1080	3972
7b470487-b1e5-4bbc-afa0-bcb3f57ba700/EcoRV/0	FAV27627	HT-1080	2224
7b469cee-fd29-4239-a1f8-488a6749090e/EcoRV/0	FAV27627	HT-1080	1357
7b9576ce-e0ce-4f29-899c-750d7e44334a/EcoRV/0	FAV27627	HT-1080	3990
7b41f6cf-2857-4618-b7d4-d26bfbd05c7b/EcoRV/0	FAV27627	HT-1080	3723
7b985332-b42a-4233-a1c0-052b81dcfbb4/EcoRV/0	FAV27627	HT-1080	4234
7b9f6082-15d8-428a-9a68-ecc5fa3f988c/EcoRV/0	FAV27627	HT-1080	5887
7c0ca90f-4064-46dd-8fba-46803aac1135/EcoRV/0	FAV27627	HT-1080	2724
7c09f3b3-5c26-4c7c-810d-7849deba0fab/EcoRV/0	FAV27627	HT-1080	2665
7c0996fc-7e5a-4265-bb3d-0ff03087ca97/EcoRV/0	FAV27627	HT-1080	3297
7c05ad7d-bcd9-4e28-ba08-53db102af7cd/EcoRV/0	FAV27627	HT-1080	2604
7c023506-def4-4c08-be79-e74914e40d8a/EcoRV/0	FAV27627	HT-1080	3852
7bf63eea-5f18-49bf-a632-89075e4c5145/EcoRV/0	FAV27627	HT-1080	3737
7bec1aac-bf64-40b3-ba40-19431d97141b/EcoRV/0	FAV27627	HT-1080	3412
7be880a5-0de3-4334-b0c8-5e3f598d93f4/EcoRV/0	FAV27627	HT-1080	3373
7be7ad0b-3411-4e76-9a4f-d9355196e265/EcoRV/0	FAV27627	HT-1080	3128
7be615e8-407f-45ed-8d46-119ac95ab261/EcoRV/0	FAV27627	HT-1080	2442
7be3af29-2d5f-4164-8aad-b1d6a268af48/EcoRV/0	FAV27627	HT-1080	1752
7be2f327-9863-4802-bf4d-2b453d87c310/EcoRV/0	FAV27627	HT-1080	4497
7bd7a260-8744-481d-8e96-0ccda0beb600/EcoRV/0	FAV27627	HT-1080	1923
7bd6fbe0-6bab-4136-bb70-a37b3c941347/EcoRV/0	FAV27627	HT-1080	2223
7bced92a-1575-4299-911b-c2a06fc6526f/EcoRV/0	FAV27627	HT-1080	3624
7bccc65b-1bee-4911-918b-ed63f4b08342/EcoRV/0	FAV27627	HT-1080	4395
7bc66f78-99d7-4fe8-98c3-238f06d9708f/EcoRV/0	FAV27627	HT-1080	1615
7bbd806c-05d7-43b6-a5fb-0b12f29537ac/EcoRV/0	FAV27627	HT-1080	2099
7bbaeeba-85c6-41f6-8812-c09367b53757/EcoRV/0	FAV27627	HT-1080	3071
7bba4e47-84e4-4c4b-aa0f-40da399cd568/EcoRV/0	FAV27627	HT-1080	4167
7bb6a839-4ec7-4ea8-8c40-b3eb6dfea2f5/EcoRV/0	FAV27627	HT-1080	6580
7bb41913-6126-4996-bf72-ac540e4e265c/EcoRV/0	FAV27627	HT-1080	5567
7bb173c3-7ebd-497e-bb35-4fc305d01036/EcoRV/0	FAV27627	HT-1080	5209
7bb16876-32ce-4baa-9eac-0e440c21c0bb/EcoRV/0	FAV27627	HT-1080	3917
7bae4d9e-0001-4a83-a366-06e3b96bc2a6/EcoRV/0	FAV27627	HT-1080	2935
7bab1de8-c9cd-422c-a106-f77e9e6fc16b/EcoRV/0	FAV27627	HT-1080	3104
7ba3803b-c519-4709-a8cf-45dc388b96c7/EcoRV/0	FAV27627	HT-1080	4305
7ba20386-0df3-4fbc-9d89-fc7316557c04/EcoRV/0	FAV27627	HT-1080	2460
7b9dfe26-81a5-45a9-86a0-de65d7597445/EcoRV/0	FAV27627	HT-1080	3801
7c0e497e-fd9a-4466-9912-695efa0e7120/EcoRV/0	FAV27627	HT-1080	4680
7b4104b8-cdd3-4270-a48a-ffc837c6869a/EcoRV/0	FAV27627	HT-1080	2272
7b3dc79e-eb3d-448a-b4c5-fe42e9db3de4/EcoRV/0	FAV27627	HT-1080	3410
7add49e0-b666-4193-b5b5-36e5cd4d1d02/EcoRV/0	FAV27627	HT-1080	3471
7ad8a318-a220-46b7-809d-fe079f3b9b74/EcoRV/0	FAV27627	HT-1080	3891
7acd0dbe-c72c-429a-8b03-87f3572b31fa/EcoRV/0	FAV27627	HT-1080	2849
7ac90065-d5f4-4c8b-bcf5-ad9f5a0648bd/EcoRV/0	FAV27627	HT-1080	4026
7ac52a9c-a6a6-42b5-aafb-c92745efa476/EcoRV/0	FAV27627	HT-1080	3996
7ac36233-1f33-4729-bdab-efe46904ebb9/EcoRV/0	FAV27627	HT-1080	3488
7ac13fc4-9795-4dcc-957c-855dab09a892/EcoRV/0	FAV27627	HT-1080	4164
7abe625a-1e18-40cb-8921-da9d49ef902f/EcoRV/0	FAV27627	HT-1080	5139
7ab7ce5b-24c7-45f6-bf5c-cdd118cb4ad7/EcoRV/0	FAV27627	HT-1080	3475
7aac5553-0030-43a6-8a5d-26ccdd2bb44c/EcoRV/0	FAV27627	HT-1080	2965
7aaab301-ecec-4b2c-ace3-30035b4e80b2/EcoRV/0	FAV27627	HT-1080	2995
7aa85b4f-5889-4aa0-a42a-d3f823a4a6d8/EcoRV/0	FAV27627	HT-1080	4472
7aa674cf-56de-4fed-9e35-aadc5007f455/EcoRV/0	FAV27627	HT-1080	3709
7aa61d15-a85f-4202-9ae8-6ece9230031d/EcoRV/0	FAV27627	HT-1080	1950
7aa411b6-be54-467a-8715-32434e85104b/EcoRV/0	FAV27627	HT-1080	3514
7aa1a5c1-742d-45a5-b004-393956be19b1/EcoRV/0	FAV27627	HT-1080	3323
7a9b208d-f939-438b-bf2b-ce2753b75de5/EcoRV/0	FAV27627	HT-1080	3836
7a95cf87-d9ca-48a7-befc-a4ae175d194e/EcoRV/0	FAV27627	HT-1080	4082
7a8ca583-f120-4c5a-90ed-ba5af0eb54ca/EcoRV/0	FAV27627	HT-1080	2065
7a8c73e2-e66d-477d-9df1-82245c3fa615/EcoRV/0	FAV27627	HT-1080	3370
7a80193e-d1eb-43d8-a331-74d46da9c530/EcoRV/0	FAV27627	HT-1080	5999
7a7f565c-bd4d-42de-bc67-19b68d19d9e6/EcoRV/0	FAV27627	HT-1080	2893
7a7f4d8f-c1a4-464a-8128-4b4f0617e114/EcoRV/0	FAV27627	HT-1080	1073
7a7b85bb-31d6-459e-b483-80d1f9dedfec/EcoRV/0	FAV27627	HT-1080	2688
7a75b485-f53d-467f-b20c-e6f1a2447031/EcoRV/0	FAV27627	HT-1080	5173
7a753c25-fec5-418e-916e-282f7a47b124/EcoRV/0	FAV27627	HT-1080	3145
7ae784e9-d2e2-4483-8511-c945ea3ce10c/EcoRV/0	FAV27627	HT-1080	7961
7b3e6abf-d3e2-4b08-a7c4-02a925ef802f/EcoRV/0	FAV27627	HT-1080	4504
7ae7ef2a-f675-4c4b-9dc0-5683d02f9a68/EcoRV/0	FAV27627	HT-1080	3115
7aecb947-b81a-4bc7-925d-20f56920fd1b/EcoRV/0	FAV27627	HT-1080	3453
7b385ebf-c223-4d6b-b7b9-7eb658dbbacc/EcoRV/0	FAV27627	HT-1080	2787
7b368820-6b19-4a95-b4b4-8b18391f3c1b/EcoRV/0	FAV27627	HT-1080	2326
7b348f62-67f4-45b8-b71b-a53406169cf8/EcoRV/0	FAV27627	HT-1080	4014
7b2c417b-76f5-4c69-bc44-66bf082bbd02/EcoRV/0	FAV27627	HT-1080	2611
7b28f0a9-4b18-4855-8ebf-d96b2b09ef4f/EcoRV/0	FAV27627	HT-1080	2760
7b258d8d-8d07-4991-a2b1-9514f0dcbf94/EcoRV/0	FAV27627	HT-1080	2051
7b1fec05-01a0-4c9a-a454-2ce74fec0d67/EcoRV/0	FAV27627	HT-1080	3041
7b1adb47-ffe6-4e38-ac4b-c0a973a1dca8/EcoRV/0	FAV27627	HT-1080	3919
7b193d0f-d8ff-4080-a75f-4f4bcf6e4d38/EcoRV/0	FAV27627	HT-1080	3652
7b18bc9e-d73a-446f-95ba-5ec1d6625b49/EcoRV/0	FAV27627	HT-1080	3747
7b1867fb-9f37-48cf-a002-b3d5c56a263a/EcoRV/0	FAV27627	HT-1080	2663
7b138071-33c6-44c6-9c9c-622f6727ad0d/EcoRV/0	FAV27627	HT-1080	2704
7b0a716e-a27b-4f1f-8c40-6adda0fd5ba2/EcoRV/0	FAV27627	HT-1080	3138
7b05f054-fcf3-499a-b091-30ebadda7b6d/EcoRV/0	FAV27627	HT-1080	3683
7b057fc4-67ec-4bf7-88ab-22b1773dd2ea/EcoRV/0	FAV27627	HT-1080	2466
7b04543e-9343-4613-9b13-4ad1adb1c9bc/EcoRV/0	FAV27627	HT-1080	1606
7aff2f90-63ab-4c75-a679-5f330aae2d35/EcoRV/0	FAV27627	HT-1080	3019
7aff00af-da22-4b74-9731-eb8d6844883d/EcoRV/0	FAV27627	HT-1080	4781
7afc1dd5-9f04-40a4-b446-03842a31215f/EcoRV/0	FAV27627	HT-1080	2766
7af8a9bd-26b4-463b-bbad-daf7403fdd75/EcoRV/0	FAV27627	HT-1080	1431
7af79fe0-2140-4db5-ba01-bef934095344/EcoRV/0	FAV27627	HT-1080	3389
7af13293-c7bb-4e34-9200-207b13f8cee9/EcoRV/0	FAV27627	HT-1080	8827
7aef51bd-4f25-4839-86f2-972935fee444/EcoRV/0	FAV27627	HT-1080	5809
7aef2d46-64da-4a1b-9817-7c01a7ea6a7b/EcoRV/0	FAV27627	HT-1080	2368
7aec0f6b-cfd6-41a8-a0a4-d1ff61f9f84c/EcoRV/0	FAV27627	HT-1080	735
7a742feb-b7e5-40b7-a0ec-99145ea4161f/EcoRV/0	FAV27627	HT-1080	3170
7c0ea2ad-85a7-42cc-9566-57bb50234523/EcoRV/0	FAV27627	HT-1080	1581
7c193256-a24b-4c40-a6a7-2af9000bd74c/EcoRV/0	FAV27627	HT-1080	3846
7d3853c5-cc78-42d3-8b8b-d4e502b3ea61/EcoRV/0	FAV27627	HT-1080	4485
7d2d8d24-ab60-47f1-b3af-ebd8f4adb31a/EcoRV/0	FAV27627	HT-1080	3795
7d2b506d-4cbf-4e43-8e1f-7aa083ef255c/EcoRV/0	FAV27627	HT-1080	2830
7d26e9c8-3e40-4715-b010-2d8617d930d9/EcoRV/0	FAV27627	HT-1080	615
7d263154-b17b-4038-91a2-9813a94abdab/EcoRV/0	FAV27627	HT-1080	4086
7d17b4a7-77d8-46da-ac94-48299effd503/EcoRV/0	FAV27627	HT-1080	2850
7d143f77-b03c-435d-b380-37c11c25cfa7/EcoRV/0	FAV27627	HT-1080	4385
7d12a3f2-4649-49ef-b128-a63c3f4afd49/EcoRV/0	FAV27627	HT-1080	2811
7d10a7a7-c8b2-49e2-952b-67603dad19c3/EcoRV/0	FAV27627	HT-1080	4037
7d0eff88-f0a6-4bab-9d3c-77725e988f21/EcoRV/0	FAV27627	HT-1080	3043
7d0e7f26-578d-4962-a2ee-461e78ca9854/EcoRV/0	FAV27627	HT-1080	5183
7d071413-3d3b-48c7-b138-3294d77e08b6/EcoRV/0	FAV27627	HT-1080	3117
7d06aa6d-978c-49fa-b8e5-f3affc0fe87f/EcoRV/0	FAV27627	HT-1080	1913
7d065117-d810-439d-a324-a70a125da93d/EcoRV/0	FAV27627	HT-1080	2458
7d05a4c1-2eb8-4d49-8159-ae1c823acd76/EcoRV/0	FAV27627	HT-1080	2451
7d04f550-c789-4fd7-9f12-c48f724fad97/EcoRV/0	FAV27627	HT-1080	2204
7d04584e-5537-49e3-8ac6-bbc12ed90486/EcoRV/0	FAV27627	HT-1080	1570
7d020744-9fed-4c48-aafe-50536068c898/EcoRV/0	FAV27627	HT-1080	1462
7cf212ec-fcee-43a2-850d-cbc4c92f2a6f/EcoRV/0	FAV27627	HT-1080	6561
7cf0f426-2ceb-4544-865d-463165d95589/EcoRV/0	FAV27627	HT-1080	2512
7cee976f-da6b-4d40-b577-052291f58bfc/EcoRV/0	FAV27627	HT-1080	3164
7ced9d68-7fcf-4f7c-9078-125a6b36836e/EcoRV/0	FAV27627	HT-1080	2540
7ce99203-44b8-4e34-ae45-f60c69343a5f/EcoRV/0	FAV27627	HT-1080	3724
7ce8361c-2d44-40c8-849f-c7b431a98236/EcoRV/0	FAV27627	HT-1080	1696
7ce61608-1ac2-465a-a3f2-2dedfadfaccd/EcoRV/0	FAV27627	HT-1080	9308
7d39577d-fb47-4734-92c6-5180352a17ee/EcoRV/0	FAV27627	HT-1080	3026
7d40fb51-e933-42bd-80c2-a0a00373068a/EcoRV/0	FAV27627	HT-1080	4283
7d48f09e-d069-4245-8f15-e55be5e27d8a/EcoRV/0	FAV27627	HT-1080	2223
7da3cb6d-d06e-47e2-9c0d-30b9aed19b34/EcoRV/0	FAV27627	HT-1080	3462
7da1f22b-e0ce-46a6-b80b-395496298241/EcoRV/0	FAV27627	HT-1080	5822
7d9c741c-a3b4-4e17-9527-b86923d9390f/EcoRV/0	FAV27627	HT-1080	3729
7d9bfda2-54a2-48ac-82df-a78e23f73fc2/EcoRV/0	FAV27627	HT-1080	7495
7d9a12bb-a88a-46f4-87b9-049f3ffd897e/EcoRV/0	FAV27627	HT-1080	2954
7d92b79d-9654-47c7-adb4-2daf039b83c6/EcoRV/0	FAV27627	HT-1080	3604
7d918b30-d309-4cc1-a694-a13a61db338c/EcoRV/0	FAV27627	HT-1080	2931
7d8af699-42f6-495c-8c6a-b06017b3d96d/EcoRV/0	FAV27627	HT-1080	2023
7d8867d5-ab6e-48c9-8fa7-81d7fd43f0ba/EcoRV/0	FAV27627	HT-1080	3381
7d854607-2c91-4599-9934-e1988e83c742/EcoRV/0	FAV27627	HT-1080	4781
7d82f5fa-b1c5-4b1f-8ef6-5e3b79b13c82/EcoRV/0	FAV27627	HT-1080	2973
7d7bf2a8-d769-44a5-94e2-53763c3eebc5/EcoRV/0	FAV27627	HT-1080	2246
7d7b119a-91bd-4cfd-a5f3-6830f398fd11/EcoRV/0	FAV27627	HT-1080	3674
7d798636-5189-46cb-bdf3-8a5a3d8434c2/EcoRV/0	FAV27627	HT-1080	5251
7d784c12-9360-4ec8-9c2a-18b92658f53d/EcoRV/0	FAV27627	HT-1080	5485
7d784243-5320-442d-85bf-08e1f2c0a98b/EcoRV/0	FAV27627	HT-1080	7769
7d76d827-572a-414a-bf6c-435cbd306930/EcoRV/0	FAV27627	HT-1080	2750
7d764349-4136-4e74-8d60-3c9097a41fe1/EcoRV/0	FAV27627	HT-1080	2835
7d6e91aa-f98b-4152-9dae-638fc6c1f5f8/EcoRV/0	FAV27627	HT-1080	3948
7d6d0f37-67ae-4ff1-becd-9bc3548834dd/EcoRV/0	FAV27627	HT-1080	4052
7d6b9450-063e-4dea-8290-2de9ad274893/EcoRV/0	FAV27627	HT-1080	8571
7d632763-57bd-48cf-ad9f-89a91d5f49f4/EcoRV/0	FAV27627	HT-1080	3326
7d6325e2-d893-43c8-94e7-f298731e1b82/EcoRV/0	FAV27627	HT-1080	2438
7d56f292-011b-4e84-9e05-27fb9277d3a7/EcoRV/0	FAV27627	HT-1080	2748
7d56ab67-5cc0-4159-a9e5-dd032957d49e/EcoRV/0	FAV27627	HT-1080	4800
7d46a35c-c082-47a4-a454-28837a0900d9/EcoRV/0	FAV27627	HT-1080	3255
7c18aaaf-c10f-466d-8e58-0a7f3dccefcd/EcoRV/0	FAV27627	HT-1080	4331
7cd98911-559d-4659-bfa7-fce794405705/EcoRV/0	FAV27627	HT-1080	1215
7ccea204-9d27-43a6-8164-806e1e583188/EcoRV/0	FAV27627	HT-1080	2556
7c720f4f-c231-47f4-b2b5-6e119bacd1bf/EcoRV/0	FAV27627	HT-1080	2652
7c71283b-9914-451d-a4a5-258bf3ee01ef/EcoRV/0	FAV27627	HT-1080	2250
7c70daa7-9992-4d86-ae55-98e311222954/EcoRV/0	FAV27627	HT-1080	3705
7c70d16f-40e7-43e5-8aa2-4e61e0703140/EcoRV/0	FAV27627	HT-1080	2767
7c6f68fa-3297-476a-b55c-53ba93721639/EcoRV/0	FAV27627	HT-1080	1784
7c6d7e7c-7483-41b2-9cb2-a624de43ff02/EcoRV/0	FAV27627	HT-1080	4437
7c67c514-900c-4759-ac95-926a1e2b96b6/EcoRV/0	FAV27627	HT-1080	4118
7c65a6e5-bf0f-4205-ae27-d278d77915f3/EcoRV/0	FAV27627	HT-1080	2848
7c64a8d0-0fca-4451-9c42-7bfc9683697b/EcoRV/0	FAV27627	HT-1080	3940
7c6023e0-c0cb-4892-864e-c68bfbb03a15/EcoRV/0	FAV27627	HT-1080	3925
7c5e572e-7256-47d9-93ce-bedec8c778ce/EcoRV/0	FAV27627	HT-1080	2306
7c5905df-db36-4412-83f5-82f6a6aad37d/EcoRV/0	FAV27627	HT-1080	3057
7c57ec54-ee62-4edd-989f-b489653e9754/EcoRV/0	FAV27627	HT-1080	4145
7c56008c-746a-40f0-8880-bb50ccaeb404/EcoRV/0	FAV27627	HT-1080	1566
7c4fcaed-744b-4c89-8b0d-b19420246ad0/EcoRV/0	FAV27627	HT-1080	4339
7c4f1fa7-f63d-49b8-b319-a8ba2b895adb/EcoRV/0	FAV27627	HT-1080	3028
7c4ef7aa-0f5e-4afd-83a7-b2dcfba01a64/EcoRV/0	FAV27627	HT-1080	3212
7c4a358e-b788-4d24-b7a5-7e7a3cc798bf/EcoRV/0	FAV27627	HT-1080	1980
7c3c0e86-ed51-476c-875a-0d5fd97433d8/EcoRV/0	FAV27627	HT-1080	4913
7c3bb1ba-0814-4f62-a52c-2b508b396bb3/EcoRV/0	FAV27627	HT-1080	3343
7c37ad5e-a2c8-4d75-b01c-3b7bfbf9f387/EcoRV/0	FAV27627	HT-1080	3759
7c3696ad-48f2-4858-b385-dd8332557cc8/EcoRV/0	FAV27627	HT-1080	3130
7c344e1a-369d-4212-b6ff-c48aae074015/EcoRV/0	FAV27627	HT-1080	3508
7c312f22-03d8-4777-bc72-60ed65721498/EcoRV/0	FAV27627	HT-1080	3197
7c2d8674-9001-4a57-9f2a-3dca4d7761a6/EcoRV/0	FAV27627	HT-1080	3779
7c2be6fe-4e3b-4dbb-bb5f-d877963c4e1f/EcoRV/0	FAV27627	HT-1080	2698
7c2475c5-62b0-47e0-8ae8-0e65915fb6ee/EcoRV/0	FAV27627	HT-1080	1610
7c217a78-f570-4384-8637-f3c31470ef26/EcoRV/0	FAV27627	HT-1080	3013
7c19d469-a9af-4961-96e4-93f90fd00d44/EcoRV/0	FAV27627	HT-1080	2866
7c72a855-190e-420a-9005-ee0d23954d80/EcoRV/0	FAV27627	HT-1080	4802
7cd0b07c-fd9c-47e5-9ac6-8fdbc3dbd2bb/EcoRV/0	FAV27627	HT-1080	3535
7c743459-8a90-4b8e-9fc2-9471c65dee7a/EcoRV/0	FAV27627	HT-1080	4335
7c7618a0-e99a-4e36-b112-f68aaefdf880/EcoRV/0	FAV27627	HT-1080	2497
7ccdfa83-5cd7-4bf6-8fe3-896b7daae315/EcoRV/0	FAV27627	HT-1080	3699
7ccc799d-fae0-4800-bfd8-b3df0b224ff2/EcoRV/0	FAV27627	HT-1080	2647
7cca24df-bb7a-41f3-947d-ca7bcf5ef871/EcoRV/0	FAV27627	HT-1080	2978
7cc8e686-84bb-42dd-88bd-0713dda653d3/EcoRV/0	FAV27627	HT-1080	3953
7cc7319f-344b-46c7-8d1b-d6e6d3f687ef/EcoRV/0	FAV27627	HT-1080	2989
7cc05eab-8344-4175-9bd8-5506ba0001cb/EcoRV/0	FAV27627	HT-1080	2176
7cbe31fe-6884-4f1e-95ad-6f4f5261aeec/EcoRV/0	FAV27627	HT-1080	4147
7cbc6fc4-2b6f-454d-933c-f958fea34eb5/EcoRV/0	FAV27627	HT-1080	2343
7cb51753-b3cb-443a-af70-58fcf5ed9eb6/EcoRV/0	FAV27627	HT-1080	2057
7cae88a6-e17d-4035-a47b-83f795bc506a/EcoRV/0	FAV27627	HT-1080	2831
7caad291-0c7c-4aff-9ea8-64754ad64961/EcoRV/0	FAV27627	HT-1080	1283
7ca5a95e-5508-4a44-8f54-e88b9870bc96/EcoRV/0	FAV27627	HT-1080	3135
7ca4a11c-ef31-4621-9db0-35ccd781ac28/EcoRV/0	FAV27627	HT-1080	2986
7ca34401-4000-4e63-bae8-070fab40161c/EcoRV/0	FAV27627	HT-1080	4203
7ca22b8f-90b2-49f6-acf0-9948c89e3549/EcoRV/0	FAV27627	HT-1080	4603
7c8bbf26-4157-4fe2-8a01-0c8536df0edf/EcoRV/0	FAV27627	HT-1080	4008
7c8827c4-9e93-4245-ad04-bf990c8f8411/EcoRV/0	FAV27627	HT-1080	2271
7c853df4-93a3-4f33-ab3d-a8dbb78a9d26/EcoRV/0	FAV27627	HT-1080	3663
7c82e211-6a2f-4593-9bac-088fc5a58daf/EcoRV/0	FAV27627	HT-1080	2636
7c813500-9b38-4ddd-b47a-bc5429215cd9/EcoRV/0	FAV27627	HT-1080	3984
7c7b90f4-d458-4f07-99a1-e2ee95a01c4c/EcoRV/0	FAV27627	HT-1080	3078
7c76dbda-45dd-4c52-a65f-d751ba0f77dc/EcoRV/0	FAV27627	HT-1080	2752
7c769d2e-ca11-413f-8031-162000a9d949/EcoRV/0	FAV27627	HT-1080	3057
7c7672b9-5a0c-440a-ac68-bf4d1f00e8b6/EcoRV/0	FAV27627	HT-1080	3261
7c75c0d1-b1ea-4875-88c7-123469e592e7/EcoRV/0	FAV27627	HT-1080	1341
7a735523-5820-4105-9714-671bf649e35b/EcoRV/0	FAV27627	HT-1080	2207
7a714177-df0b-424e-a9d4-3e0ce5f863ef/EcoRV/0	FAV27627	HT-1080	3922
7a70e2e3-8330-4af8-84b7-d9e15f2403a9/EcoRV/0	FAV27627	HT-1080	4418
788383b6-830c-470a-8331-fab43bf211b0/EcoRV/0	FAV27627	HT-1080	2701
7881547c-e305-4c02-acc0-0495386a9e47/EcoRV/0	FAV27627	HT-1080	4292
788072ab-5ad3-4adf-875e-b9650dd7b946/EcoRV/0	FAV27627	HT-1080	2412
787eca5a-24bb-4f7a-8b5b-d10ffa9c0108/EcoRV/0	FAV27627	HT-1080	3078
787d2039-9789-4438-89f5-e36b5dd2415b/EcoRV/0	FAV27627	HT-1080	3339
787b7e59-b947-481e-a672-9ea06f6dd4ec/EcoRV/0	FAV27627	HT-1080	7321
7876efac-8508-4755-a2bc-4bae308b2fe9/EcoRV/0	FAV27627	HT-1080	3726
786f974a-9dbb-4547-987b-462ae136d397/EcoRV/0	FAV27627	HT-1080	3905
786d00e3-1fb7-412b-b623-962ae01ca8d5/EcoRV/0	FAV27627	HT-1080	2317
78696e2f-9e78-4919-b173-1d653b7691a5/EcoRV/0	FAV27627	HT-1080	5040
7867a114-109d-4cd7-a992-c235de729bc9/EcoRV/0	FAV27627	HT-1080	2559
78623bf3-0fce-4da8-9d73-21421fb9c75c/EcoRV/0	FAV27627	HT-1080	3794
7861089f-43fe-48e7-a481-ad5d02a39a15/EcoRV/0	FAV27627	HT-1080	3083
7859335f-c4d7-48ad-a024-74f67837d85e/EcoRV/0	FAV27627	HT-1080	4862
78584fa8-dca2-428c-9b74-2636f7708c9f/EcoRV/0	FAV27627	HT-1080	4058
784e9ff5-5a28-4f41-9a23-aa94139a1ae9/EcoRV/0	FAV27627	HT-1080	2506
78402492-e933-4331-a57c-20f3ec6ad466/EcoRV/0	FAV27627	HT-1080	4269
783e71fb-d36b-4683-a375-d311f0c2c3cd/EcoRV/0	FAV27627	HT-1080	2201
783b3101-258b-4488-9828-71825ccea6db/EcoRV/0	FAV27627	HT-1080	1987
7836f8e7-aa53-42b8-ac92-e5ca2f1bba48/EcoRV/0	FAV27627	HT-1080	1923
7836187b-44ac-4ee9-a294-fe0b813c54d3/EcoRV/0	FAV27627	HT-1080	2747
7835fdb2-fcc3-4d07-a0dd-cbf2af8d9da6/EcoRV/0	FAV27627	HT-1080	4133
7834d133-a124-4caa-8cc7-660c596ce14e/EcoRV/0	FAV27627	HT-1080	1351
782f33aa-b5f5-4d78-bfa0-f273bab7ece1/EcoRV/0	FAV27627	HT-1080	3706
782ad06e-84bc-4f90-8b88-8254ffd953aa/EcoRV/0	FAV27627	HT-1080	1837
782a9eca-35ec-4438-ab45-6027c9662c75/EcoRV/0	FAV27627	HT-1080	3390
782961e6-2124-479f-b75c-c0f151f47efe/EcoRV/0	FAV27627	HT-1080	2573
78210141-ce28-45d9-a759-24ed2b1a6fd5/EcoRV/0	FAV27627	HT-1080	3508
78847776-7098-43e5-9502-4b43a4d45bc6/EcoRV/0	FAV27627	HT-1080	1836
781d3e7a-bcd5-4a2f-918b-55b6dadcaec2/EcoRV/0	FAV27627	HT-1080	3017
7886e634-652d-4e08-b084-bb68ad77063a/EcoRV/0	FAV27627	HT-1080	3380
788b7f5f-5d14-4d5b-84d7-914d0403e45e/EcoRV/0	FAV27627	HT-1080	3294
78e3df0b-b750-412f-8445-3db96c8dab24/EcoRV/0	FAV27627	HT-1080	3908
78e272c4-2f91-4f11-8179-e5d05b7d636a/EcoRV/0	FAV27627	HT-1080	4070
78dae39d-4abc-499f-9e3d-0836db9158e5/EcoRV/0	FAV27627	HT-1080	3723
78da42d5-7e99-4e15-a202-bfff95aa4069/EcoRV/0	FAV27627	HT-1080	3763
78da384a-63d4-48e6-9d96-8cfe54a50e52/EcoRV/0	FAV27627	HT-1080	3477
78cb321b-ebeb-4fd3-bb64-be04ea59dd94/EcoRV/0	FAV27627	HT-1080	3673
78cad0e3-4778-458a-a9aa-f1a56d4c9f19/EcoRV/0	FAV27627	HT-1080	4144
78ca7b04-f2df-458d-8635-61ebf6b8c912/EcoRV/0	FAV27627	HT-1080	911
78ca4c37-1c0c-44d2-abed-0cfa53a4e5a1/EcoRV/0	FAV27627	HT-1080	1854
78c69dc3-7917-44ce-8134-957b666ef925/EcoRV/0	FAV27627	HT-1080	3630
78c484a9-59f9-469b-9d6d-7778d34b40af/EcoRV/0	FAV27627	HT-1080	3240
78bc19e4-2e31-478f-9731-9e617be371e8/EcoRV/0	FAV27627	HT-1080	2091
78bbd4a0-14b3-4f32-9fb5-dd9f4f0fb84a/EcoRV/0	FAV27627	HT-1080	3527
78bac435-ca8f-40e4-9bdb-6072a663aac1/EcoRV/0	FAV27627	HT-1080	4860
78b63729-8e77-444a-bf82-90d79c919fa4/EcoRV/0	FAV27627	HT-1080	6637
78b21eaa-5144-4d55-804e-d67cf20ec2c9/EcoRV/0	FAV27627	HT-1080	1708
78adad5e-354b-4ca3-8a17-77246e55a867/EcoRV/0	FAV27627	HT-1080	2766
78a6ed47-ca34-4949-b191-e2660d3bcaae/EcoRV/0	FAV27627	HT-1080	3922
78a3ac73-a49d-40c4-a7b2-b6b50a7fb5e1/EcoRV/0	FAV27627	HT-1080	1179
78a100d9-f379-4511-80f9-c02b3fd25e37/EcoRV/0	FAV27627	HT-1080	4894
789fe355-3544-48fa-ab90-728b4d543bb5/EcoRV/0	FAV27627	HT-1080	7130
789fde44-185c-49e5-8672-ca572f1973eb/EcoRV/0	FAV27627	HT-1080	4744
7892f112-e314-4a14-9a22-3f175e6ffe51/EcoRV/0	FAV27627	HT-1080	2084
78928eff-830a-4901-b758-8d7aff10cf01/EcoRV/0	FAV27627	HT-1080	3888
78921a36-845e-48cd-b835-5532c0f462ee/EcoRV/0	FAV27627	HT-1080	3589
7891e055-e954-4299-b279-7d6decf6beda/EcoRV/0	FAV27627	HT-1080	4006
788e2416-cbdf-4cfd-b2fd-6faa09a5edfe/EcoRV/0	FAV27627	HT-1080	4120
78878830-6524-458f-a34d-9a3926264d81/EcoRV/0	FAV27627	HT-1080	5080
78e6d4c3-4317-4931-acf2-8120a3c7444e/EcoRV/0	FAV27627	HT-1080	3165
781b2598-6f33-40b3-875d-49037d65d11a/EcoRV/0	FAV27627	HT-1080	1296
78147421-8507-45e3-bc94-20286db54306/EcoRV/0	FAV27627	HT-1080	2016
779c3d6f-cd23-4eaf-9976-9d04e24d3ba0/EcoRV/0	FAV27627	HT-1080	3318
7798fbbb-1171-4ec9-9134-99379f1a9fec/EcoRV/0	FAV27627	HT-1080	3208
779361c5-b5fb-4e4d-ad7a-c30e0ed78fed/EcoRV/0	FAV27627	HT-1080	5203
77909d54-220b-43c7-9b4f-d0f7803374df/EcoRV/0	FAV27627	HT-1080	3103
778d3c3e-a771-4337-b0af-779df1707357/EcoRV/0	FAV27627	HT-1080	2206
7786411a-bfe9-485e-81be-3b246a5fe91d/EcoRV/0	FAV27627	HT-1080	1366
77824698-b0ae-45fa-a90f-def46f22987b/EcoRV/0	FAV27627	HT-1080	2236
777fe9d5-17b9-41e7-a6a6-7912c94821c7/EcoRV/0	FAV27627	HT-1080	3016
777f828a-e58e-4203-82b2-d49e65b9971f/EcoRV/0	FAV27627	HT-1080	2750
777aee98-6199-4110-a881-bd349952bff6/EcoRV/0	FAV27627	HT-1080	4699
777a43d5-5951-4848-b26a-3188269fb093/EcoRV/0	FAV27627	HT-1080	4628
77794c4e-ca2f-46c0-832d-22761da2878d/EcoRV/0	FAV27627	HT-1080	2517
7777cbfa-d584-42d8-ab89-4daf8419a2c4/EcoRV/0	FAV27627	HT-1080	2009
7773072e-5cce-4d66-a328-4e41f4fbb891/EcoRV/0	FAV27627	HT-1080	9417
7772c86f-5aef-4f04-b5ff-657804f230db/EcoRV/0	FAV27627	HT-1080	3137
7772695c-8cd4-4cfe-a560-b1755bc0d4f9/EcoRV/0	FAV27627	HT-1080	2071
77724273-77a3-40a1-b810-137a9e87311c/EcoRV/0	FAV27627	HT-1080	2634
77708ad0-4c1c-4fb5-8254-586abbc4c891/EcoRV/0	FAV27627	HT-1080	3190
776fb5c9-8250-4922-b4ec-035e1dcb0b20/EcoRV/0	FAV27627	HT-1080	2358
77687612-70f1-425d-8852-58c38908dd52/EcoRV/0	FAV27627	HT-1080	3979
77656c67-b9ad-4c88-8154-3df5b611e12e/EcoRV/0	FAV27627	HT-1080	4340
77648611-ced1-4cb9-b39a-4bbb895ce7f3/EcoRV/0	FAV27627	HT-1080	4120
7763ac8f-c083-4142-9a62-d8e3fac3e3d9/EcoRV/0	FAV27627	HT-1080	2261
77626c2d-9a2a-40e4-8fef-4018c1a14dc7/EcoRV/0	FAV27627	HT-1080	2390
775a0f18-356f-45b0-afd1-4e359ed3336d/EcoRV/0	FAV27627	HT-1080	2558
77539e43-b23a-412f-ad31-beea1559098a/EcoRV/0	FAV27627	HT-1080	4319
77512fcf-2e75-49fe-90ba-508ddcd52a86/EcoRV/0	FAV27627	HT-1080	4167
77511fcd-8bb3-41b1-95f3-55f3d097a632/EcoRV/0	FAV27627	HT-1080	3770
779e3da1-ad3f-4d65-8c7b-f80c2a8e433d/EcoRV/0	FAV27627	HT-1080	3167
7819bd60-c7d5-40ef-a4d4-5f14d67e0322/EcoRV/0	FAV27627	HT-1080	3454
779f97c7-4081-4c0e-8a8d-3b586552abf0/EcoRV/0	FAV27627	HT-1080	2638
77a3e688-fc02-4d9a-a397-f16ce991333b/EcoRV/0	FAV27627	HT-1080	6612
78142c40-da98-47c1-8be7-c43e0e4e3339/EcoRV/0	FAV27627	HT-1080	1364
780b6f76-fc08-4c9b-aa2e-784401e091e7/EcoRV/0	FAV27627	HT-1080	2779
7809fdb8-6c29-44f2-bb54-7fe2cac8fe9f/EcoRV/0	FAV27627	HT-1080	2437
7807c178-cf5a-48e0-9724-7da1f533980e/EcoRV/0	FAV27627	HT-1080	4567
780601dc-c9ec-4553-a11f-1d957713d53b/EcoRV/0	FAV27627	HT-1080	3341
7802c512-db6f-4c4e-acdb-0269b3ec324c/EcoRV/0	FAV27627	HT-1080	5102
78004d5a-b135-4f33-8648-59746478b043/EcoRV/0	FAV27627	HT-1080	5829
77fc0d32-c864-4438-b31e-69744daf9e15/EcoRV/0	FAV27627	HT-1080	2546
77f89749-77eb-4743-9e52-b9f0e3a762bc/EcoRV/0	FAV27627	HT-1080	908
77f35ac8-3668-4716-a4db-4f430adf7e84/EcoRV/0	FAV27627	HT-1080	4642
77f1d991-403a-4e50-b63b-a19718d83b30/EcoRV/0	FAV27627	HT-1080	1607
77f0e560-e1e5-45b1-ae07-9973c445c41b/EcoRV/0	FAV27627	HT-1080	2324
77ec2846-7299-4488-ad0c-49f7c0589e92/EcoRV/0	FAV27627	HT-1080	4812
77eb3395-31b0-4e70-87d8-85de598ecc5b/EcoRV/0	FAV27627	HT-1080	2614
77e47d56-cc4b-4475-a6d6-83f40048a000/EcoRV/0	FAV27627	HT-1080	2671
77e26d01-1cd7-4b43-b27b-bf20dbd6d011/EcoRV/0	FAV27627	HT-1080	3163
77dc746a-4d4f-467a-a3ac-d43bf0746e8a/EcoRV/0	FAV27627	HT-1080	3339
77db1cf4-9167-4036-963e-2f3b7ed00de5/EcoRV/0	FAV27627	HT-1080	3368
77da8bcc-0599-468b-8be8-30a01e799b72/EcoRV/0	FAV27627	HT-1080	4138
77d630d2-254b-4774-b5a6-254e0c2b3bdc/EcoRV/0	FAV27627	HT-1080	4152
77d142da-ae2a-4047-8a39-c1bf5033ac98/EcoRV/0	FAV27627	HT-1080	4237
77c3743d-7ac9-4274-89a8-c44283f2544a/EcoRV/0	FAV27627	HT-1080	2917
77be187a-fd90-4850-a9f2-9d8778d06914/EcoRV/0	FAV27627	HT-1080	4201
77b6ff0f-b7fe-43fc-8f34-fa1ba116ac0a/EcoRV/0	FAV27627	HT-1080	1075
77b663ac-04d9-4075-9b1b-ed80abd36199/EcoRV/0	FAV27627	HT-1080	4216
77b195a9-f148-4cf7-80ad-ef2b89f43be6/EcoRV/0	FAV27627	HT-1080	4253
77b0e54e-c0f1-4d21-980f-58c483b91a4b/EcoRV/0	FAV27627	HT-1080	5018
77aca6a7-7378-4169-bcef-bfd00337b695/EcoRV/0	FAV27627	HT-1080	3612
77a8741c-4989-47a3-a8d0-a4c4c2004702/EcoRV/0	FAV27627	HT-1080	3020
77a1bab6-a4d0-4ea6-bfe1-7942cad64a45/EcoRV/0	FAV27627	HT-1080	3100
78ef8061-9445-4fd8-bf47-e91aca14f444/EcoRV/0	FAV27627	HT-1080	3213
78f2f232-410f-42d9-af0c-5dff11bf477d/EcoRV/0	FAV27627	HT-1080	2522
78f754ce-3814-4472-8146-cb3892b68c8c/EcoRV/0	FAV27627	HT-1080	1946
7a10c479-24b9-4f5f-b609-741a40aa5a71/EcoRV/0	FAV27627	HT-1080	2913
7a0ffce0-722e-4b8d-829b-25423782c36d/EcoRV/0	FAV27627	HT-1080	3177
7a0f84d7-4005-4073-b940-953aebd03359/EcoRV/0	FAV27627	HT-1080	2502
7a0a5b78-41c0-4c83-884e-31f44b1ea253/EcoRV/0	FAV27627	HT-1080	3330
7a085448-1923-4098-8d58-b1832790d1bd/EcoRV/0	FAV27627	HT-1080	4557
7a0427c4-e0b9-473c-99de-037dacf4408b/EcoRV/0	FAV27627	HT-1080	3876
79fe2b60-97db-44fc-a4d0-dc5fcfa1b735/EcoRV/0	FAV27627	HT-1080	3082
79fc776a-18e1-45cf-bb9c-6ec7cbc921ac/EcoRV/0	FAV27627	HT-1080	2697
79f9f78c-3da1-4a6d-a0f3-808cd669e3fc/EcoRV/0	FAV27627	HT-1080	2977
79f4889d-1245-418b-86dd-c5bb9c765998/EcoRV/0	FAV27627	HT-1080	3123
79f3f047-73b6-4e4c-9bd0-5861bdf00047/EcoRV/0	FAV27627	HT-1080	3516
79efe6e3-2d47-457b-b3c5-625ecb326a25/EcoRV/0	FAV27627	HT-1080	3546
79efe346-e9bc-4149-8019-40e4b1269388/EcoRV/0	FAV27627	HT-1080	2321
79ea59e5-cf51-46be-9802-1facca0a17d0/EcoRV/0	FAV27627	HT-1080	2340
79e568c6-fb71-48bc-92c0-e7ddd5ff48eb/EcoRV/0	FAV27627	HT-1080	2908
79dddc9f-2b6b-4393-a49d-0d8610c71fd6/EcoRV/0	FAV27627	HT-1080	2536
79dd7354-66ab-48ea-9317-2071fa152a3d/EcoRV/0	FAV27627	HT-1080	5303
79daa6a1-45a1-4b78-9918-3945ac430cdb/EcoRV/0	FAV27627	HT-1080	3123
79d9a6f4-310b-486d-9eb2-0a39fb6d54c8/EcoRV/0	FAV27627	HT-1080	3719
79d12ca2-4041-4613-ae34-22fba5c3cfb0/EcoRV/0	FAV27627	HT-1080	1713
79cdd986-ed7a-4eb9-98c9-c6cd9841be55/EcoRV/0	FAV27627	HT-1080	3084
79cbfa78-31cc-4a28-a7d7-2f1c0058521c/EcoRV/0	FAV27627	HT-1080	1926
79cbab3a-b64f-4cc1-b9a6-bb973ca91bee/EcoRV/0	FAV27627	HT-1080	2286
79c3dc21-9d18-4a5a-b7ff-83e0ecc705f2/EcoRV/0	FAV27627	HT-1080	1697
79bddb97-ed40-4577-9216-1e3e40bd312f/EcoRV/0	FAV27627	HT-1080	3999
79bdcd12-bd7e-4000-b04d-af318edaa9c2/EcoRV/0	FAV27627	HT-1080	1990
79b81ae9-e35e-4825-aa41-c7770ced1a9e/EcoRV/0	FAV27627	HT-1080	3495
7a1904bd-11b1-4215-8f99-55f6a857f28e/EcoRV/0	FAV27627	HT-1080	2267
79b55339-26bb-45c3-9701-98579c7e932b/EcoRV/0	FAV27627	HT-1080	2590
7a1a460e-03ca-4148-9cc3-bfcbb56c583d/EcoRV/0	FAV27627	HT-1080	3214
7a7078bc-2aac-4afc-9f16-00f26054bb4c/EcoRV/0	FAV27627	HT-1080	3035
7a69a5fd-da48-4749-b1df-9178610c2b0f/EcoRV/0	FAV27627	HT-1080	2961
7a5da3e1-5035-4264-9129-51957d1d8b68/EcoRV/0	FAV27627	HT-1080	5359
7a5d00ab-9f3d-451f-867a-97ffa34b148a/EcoRV/0	FAV27627	HT-1080	2773
7a5ccaaa-4b33-440c-8c3a-5ce2d0c022df/EcoRV/0	FAV27627	HT-1080	2160
7a5580d5-5f17-4cf8-85cf-3b72f159e177/EcoRV/0	FAV27627	HT-1080	5026
7a543021-5c98-42b5-ad85-99d53653df0c/EcoRV/0	FAV27627	HT-1080	4051
7a4e05cd-0f53-49a2-b096-3f1f48882018/EcoRV/0	FAV27627	HT-1080	3055
7a4da4e0-0ead-4171-88ff-0829eef28a7a/EcoRV/0	FAV27627	HT-1080	2669
7a49b511-8732-41b8-a4ee-2435b1759711/EcoRV/0	FAV27627	HT-1080	4339
7a48533d-6ea8-4be6-9708-04a70c253b56/EcoRV/0	FAV27627	HT-1080	4269
7a3fc95b-b4b3-48d0-b903-6fa9bda184ec/EcoRV/0	FAV27627	HT-1080	2929
7a3d9a65-4507-4f81-bc40-a8a5e1ddf1d2/EcoRV/0	FAV27627	HT-1080	4344
7a3d5f79-8024-4b6d-b67b-f388287e7c4e/EcoRV/0	FAV27627	HT-1080	4059
7a3c3bcd-b988-4e26-a0ca-550c91078261/EcoRV/0	FAV27627	HT-1080	3463
7a377c93-fc96-41a1-ac2f-8e2ad4c47a6e/EcoRV/0	FAV27627	HT-1080	3902
7a356ba1-38dd-4633-9568-e51c591a2478/EcoRV/0	FAV27627	HT-1080	5640
7a347dd6-f9b1-43ac-a1f1-f3d17df7263f/EcoRV/0	FAV27627	HT-1080	3569
7a325a14-b6b4-427a-9ddd-2a57c1797785/EcoRV/0	FAV27627	HT-1080	2936
7a30988e-6fa3-48cc-9a7a-80e59908659e/EcoRV/0	FAV27627	HT-1080	3425
7a2c5079-4b03-4a9b-9ae4-8323aea0f9f3/EcoRV/0	FAV27627	HT-1080	2148
7a2c3ce9-35e6-4d4b-af60-f0ada4198889/EcoRV/0	FAV27627	HT-1080	1751
7a2a5e08-c503-4f88-bf0b-7765f4aa45d5/EcoRV/0	FAV27627	HT-1080	4001
7a2a3b6d-08a2-4854-a1ea-c70808ea0490/EcoRV/0	FAV27627	HT-1080	3161
7a29ebad-7f8e-443e-8e4e-7fc833e83ee7/EcoRV/0	FAV27627	HT-1080	3834
7a1e397d-6553-4170-9168-8cf767196758/EcoRV/0	FAV27627	HT-1080	4743
79b4f63f-136b-4d87-8ece-c22036f5e5d5/EcoRV/0	FAV27627	HT-1080	2707
79b42ff5-3575-447c-b51b-c7f86f0aa7f1/EcoRV/0	FAV27627	HT-1080	2695
795e6129-4460-4702-9bbf-d4ff0de53c67/EcoRV/0	FAV27627	HT-1080	1349
79570650-3c59-4d0c-a362-dffc932bcbe3/EcoRV/0	FAV27627	HT-1080	3239
795567b4-c36e-4fdb-8ffa-c7d74ab189e6/EcoRV/0	FAV27627	HT-1080	2620
7950b617-f19d-4a36-bf8f-7319dd1503d4/EcoRV/0	FAV27627	HT-1080	3247
794cfe91-a3c6-45cf-bbf2-601b5f497e01/EcoRV/0	FAV27627	HT-1080	2795
793f7fc6-d9fd-4e0c-955e-342a84b0bb51/EcoRV/0	FAV27627	HT-1080	4375
79356f30-941d-47d8-9dbe-480127b43d48/EcoRV/0	FAV27627	HT-1080	4138
792669a4-787b-40cc-81c0-89f676a67d8a/EcoRV/0	FAV27627	HT-1080	2248
7925822c-2743-4dd0-be35-a9f4669e75f6/EcoRV/0	FAV27627	HT-1080	2414
792520d4-7e2e-4972-9873-16b434a9213a/EcoRV/0	FAV27627	HT-1080	3655
792393b0-0b1c-4878-a134-65ec47042193/EcoRV/0	FAV27627	HT-1080	3468
7921ed49-fabb-4371-826e-fca7ec819f50/EcoRV/0	FAV27627	HT-1080	2431
791e9f33-04c7-4d09-9e80-0847fafddaee/EcoRV/0	FAV27627	HT-1080	2681
791e2da3-2d75-4a26-850c-a758eff419cf/EcoRV/0	FAV27627	HT-1080	3947
791aeb16-6256-4913-b602-39d1d6aa92eb/EcoRV/0	FAV27627	HT-1080	2079
79149672-a67d-4270-9bea-fbf14146c157/EcoRV/0	FAV27627	HT-1080	10747
79110bd8-21b2-4c71-90c0-c3af09144bf5/EcoRV/0	FAV27627	HT-1080	2798
790cb4bc-5e45-4e28-b5cc-5bff39271820/EcoRV/0	FAV27627	HT-1080	2177
790a9ee7-61da-4e70-a7cd-6548f32e1f61/EcoRV/0	FAV27627	HT-1080	2300
7906bad9-adbf-4bf4-be07-2f561195e70c/EcoRV/0	FAV27627	HT-1080	2164
790441a6-ee3e-4029-a707-eaf62c6b34be/EcoRV/0	FAV27627	HT-1080	2619
7900afdb-16f2-45c9-be9d-8375495945f6/EcoRV/0	FAV27627	HT-1080	2742
78fd81a0-0100-49c9-a8d1-3f614ec0768c/EcoRV/0	FAV27627	HT-1080	3791
78f9424b-d4f8-487e-842c-6268fa3a0fe3/EcoRV/0	FAV27627	HT-1080	4734
795f4399-3dea-4a5a-9734-17274e8c4e02/EcoRV/0	FAV27627	HT-1080	5411
7965f67b-4ebc-4bd3-9823-0d908ef0f0b3/EcoRV/0	FAV27627	HT-1080	4924
7966defb-14f7-4455-9198-4f2dd14cf6c9/EcoRV/0	FAV27627	HT-1080	4208
79b1f6e4-b2a5-4f1e-98f8-05a53463ca7b/EcoRV/0	FAV27627	HT-1080	2131
79b1a54a-b900-470f-877d-9bc08b0443ec/EcoRV/0	FAV27627	HT-1080	4630
79ae6438-0dce-4cd0-8b68-14cb2ea8bade/EcoRV/0	FAV27627	HT-1080	2575
79abe211-ea2e-445c-95be-198a49283419/EcoRV/0	FAV27627	HT-1080	2913
79a98a26-765c-419a-a5db-18aec488c353/EcoRV/0	FAV27627	HT-1080	3142
79a5ccad-debe-40a9-bae1-0d377a65440d/EcoRV/0	FAV27627	HT-1080	2721
79a45870-5106-46b9-ab47-955a94f23b78/EcoRV/0	FAV27627	HT-1080	3480
79a44185-c22d-4b1f-a6b1-32d2ed074e83/EcoRV/0	FAV27627	HT-1080	3666
79a31678-28c6-4c07-9c64-88df425d0fcf/EcoRV/0	FAV27627	HT-1080	2888
79a26095-611c-4973-a444-ce83ff3fe950/EcoRV/0	FAV27627	HT-1080	2500
79955452-47f7-40f7-987f-800f3addecb9/EcoRV/0	FAV27627	HT-1080	3298
7992ff8f-8373-4616-952d-103da4c51433/EcoRV/0	FAV27627	HT-1080	3168
799260c5-77ac-48c4-9cdf-4a1a22d582ea/EcoRV/0	FAV27627	HT-1080	3822
798e82de-4866-4aaf-9828-eda3155bd43a/EcoRV/0	FAV27627	HT-1080	4090
7da43f2c-78f0-4ec7-98b9-914c31e03a26/EcoRV/0	FAV27627	HT-1080	2890
798dd2d7-bc03-4b10-a48c-ff53c5a70208/EcoRV/0	FAV27627	HT-1080	2541
798c6b7f-f834-411e-9027-e2c33a98a35e/EcoRV/0	FAV27627	HT-1080	1527
7982cf8b-93df-427f-9f23-8543be3fffd8/EcoRV/0	FAV27627	HT-1080	3172
79801b69-409a-4c3e-822b-a84861ec76c0/EcoRV/0	FAV27627	HT-1080	4792
797f14c1-4ad6-4795-8b32-b843976fb87d/EcoRV/0	FAV27627	HT-1080	4733
797ec0b8-8d27-4d2e-8084-cd4f7e92c0f5/EcoRV/0	FAV27627	HT-1080	2470
797c21a4-09d7-4c64-8f9b-f384230bfd6b/EcoRV/0	FAV27627	HT-1080	4871
797b4ea8-9206-46d2-9ae1-b435d7ef2cd4/EcoRV/0	FAV27627	HT-1080	3234
797a308b-757a-4a77-9280-7f95c488bf21/EcoRV/0	FAV27627	HT-1080	2608
7976c569-7df5-4717-80ff-78f430a57232/EcoRV/0	FAV27627	HT-1080	3264
79753f2d-b77e-4c43-87be-ff91f8b78222/EcoRV/0	FAV27627	HT-1080	1509
7972e77a-7529-4c94-84dd-aa9becf5f8d4/EcoRV/0	FAV27627	HT-1080	5616
7971d214-54e4-48fe-b67d-2b090c382912/EcoRV/0	FAV27627	HT-1080	2913
796fb14f-572c-4c46-89eb-db092b01a4c7/EcoRV/0	FAV27627	HT-1080	2442
79673323-6c0e-441a-be59-e27b8585eded/EcoRV/0	FAV27627	HT-1080	3179
774b400d-6ec4-4755-9889-00994c03869c/EcoRV/0	FAV27627	HT-1080	5548
7da4ac85-b0f8-40ae-b7b3-b5c4e3bbeeb5/EcoRV/0	FAV27627	HT-1080	2982
7da952b7-f292-4a52-8b8d-ec9589dd20f7/EcoRV/0	FAV27627	HT-1080	2436
81e0a2b2-ba70-4316-8b18-2b5a7d268d91/EcoRV/0	FAV27627	HT-1080	3548
81e02a82-b1a2-480f-9a13-0489c304f481/EcoRV/0	FAV27627	HT-1080	2903
81dce2f1-4f7d-474d-a217-673fb901e7b0/EcoRV/0	FAV27627	HT-1080	2906
81cb0910-3dc6-4678-aa0b-265050edcd76/EcoRV/0	FAV27627	HT-1080	5266
81c73f0e-49c6-4e35-9cc1-5329dcc213e8/EcoRV/0	FAV27627	HT-1080	4412
81c702aa-5ec0-4d54-8268-ad9892754262/EcoRV/0	FAV27627	HT-1080	7058
81c17d63-08c7-4b96-a6c0-561b2c174085/EcoRV/0	FAV27627	HT-1080	2326
81b3a82e-6a5d-48ef-be6d-3601d93f8b69/EcoRV/0	FAV27627	HT-1080	4069
81ae1c04-1f6d-48f6-8913-d7bd0a26259f/EcoRV/0	FAV27627	HT-1080	4504
81a8c85a-a3dc-4cff-b3aa-3c1940489fb8/EcoRV/0	FAV27627	HT-1080	2273
819f9ad2-b445-454c-a299-07b436da583f/EcoRV/0	FAV27627	HT-1080	3498
819f6a00-0e69-4d12-8b25-b33abf8ff2a0/EcoRV/0	FAV27627	HT-1080	2463
81945500-d0ea-4b58-8f72-33898b0b30f1/EcoRV/0	FAV27627	HT-1080	3985
8190ca19-36e6-4363-b851-2e4607e9a067/EcoRV/0	FAV27627	HT-1080	1997
818eb561-af54-4fd1-b5c1-d635e5cb6709/EcoRV/0	FAV27627	HT-1080	2938
8187a1f8-30ec-48c3-87d7-9a8a73ab6132/EcoRV/0	FAV27627	HT-1080	2468
817ed05f-748b-4cbd-9ce7-2aab4844b421/EcoRV/0	FAV27627	HT-1080	5323
817e8930-9f4e-412f-88d2-c2cf191f32f7/EcoRV/0	FAV27627	HT-1080	4195
817d5309-598f-4216-923d-2f1081b4fcf9/EcoRV/0	FAV27627	HT-1080	2608
817b2276-ddf6-44d1-b729-2e26ae299a64/EcoRV/0	FAV27627	HT-1080	2281
8178f78f-eef0-4e36-a14d-441c434f0739/EcoRV/0	FAV27627	HT-1080	1676
81771557-da47-4f36-8d8e-8e5058404e5d/EcoRV/0	FAV27627	HT-1080	5001
817207a0-d9dd-4e29-a871-97404e2611d6/EcoRV/0	FAV27627	HT-1080	3421
81e11828-87bc-4628-ad17-021d031d148c/EcoRV/0	FAV27627	HT-1080	1551
8171bb70-5576-430f-a9a7-36c0554520b0/EcoRV/0	FAV27627	HT-1080	4421
81e18231-b82c-40a6-b6d7-9dbc5879bb23/EcoRV/0	FAV27627	HT-1080	2142
81eaf29a-fe62-4474-9d6b-86818b638856/EcoRV/0	FAV27627	HT-1080	4126
825302d4-809c-4896-aedc-2ea1df445a31/EcoRV/0	FAV27627	HT-1080	4206
824f0e65-80eb-4750-b0de-32fcdc03fb0b/EcoRV/0	FAV27627	HT-1080	2967
824f052a-f33c-4d4b-bbb1-c33df5837aef/EcoRV/0	FAV27627	HT-1080	2273
824b5198-b3d8-4aba-be9d-28685f606781/EcoRV/0	FAV27627	HT-1080	2518
82474207-c481-4d4d-9150-d7d8527c6ede/EcoRV/0	FAV27627	HT-1080	4109
82467872-7175-4647-a3c7-03976bb14d2c/EcoRV/0	FAV27627	HT-1080	1858
82447325-2200-4ab4-b1d7-d231e2c71b16/EcoRV/0	FAV27627	HT-1080	2637
823ac7db-e6dd-47e7-a932-a6b39d087a54/EcoRV/0	FAV27627	HT-1080	3002
82395ac2-da1a-4b56-93fd-58d4c7cd5d49/EcoRV/0	FAV27627	HT-1080	2468
8227b09d-3929-4ae0-bcc1-08072cf1cf4b/EcoRV/0	FAV27627	HT-1080	3676
822516b6-6933-4418-8b1f-dd9deed05cae/EcoRV/0	FAV27627	HT-1080	1298
8224de8f-b9be-4943-9923-68d9331e7623/EcoRV/0	FAV27627	HT-1080	1838
821e0b70-66a3-4115-8913-99685f80c29d/EcoRV/0	FAV27627	HT-1080	2398
821b06f9-99bd-47fc-9949-5b30edf80b9f/EcoRV/0	FAV27627	HT-1080	7864
8218b5fe-1870-47a3-ba83-e03ed7d1f030/EcoRV/0	FAV27627	HT-1080	4978
82138b55-f5b7-4e49-be4d-c540fdb4b1bf/EcoRV/0	FAV27627	HT-1080	3851
8213481a-e18d-4139-894f-de4763ea524f/EcoRV/0	FAV27627	HT-1080	2431
820ddc5e-b135-4afd-8d64-894ab885d287/EcoRV/0	FAV27627	HT-1080	3130
820591a9-bfa4-4c1a-b225-e8b1454bc975/EcoRV/0	FAV27627	HT-1080	3682
8200eea7-f95b-4cdc-9283-02061ddd8332/EcoRV/0	FAV27627	HT-1080	5450
81ffd521-dae0-433d-a7ad-8cd0cf88514f/EcoRV/0	FAV27627	HT-1080	2685
81f9f688-bb96-4969-8d3e-6e7d0c22eb7b/EcoRV/0	FAV27627	HT-1080	3688
81f66255-be59-45f9-9459-4c02bfdae71e/EcoRV/0	FAV27627	HT-1080	1815
81f14812-56bf-491b-9cf4-75056ca295d5/EcoRV/0	FAV27627	HT-1080	3183
81ef67c9-5e2a-4844-8f2b-0ec2662d4972/EcoRV/0	FAV27627	HT-1080	2304
81ef3ec6-3998-407a-8927-0d544cca1abb/EcoRV/0	FAV27627	HT-1080	2658
81ebc2d1-41c1-473a-a0d9-183e16b3e8e6/EcoRV/0	FAV27627	HT-1080	3377
81e25bc4-f7a1-4b04-90f2-3590c6272ae3/EcoRV/0	FAV27627	HT-1080	3275
82541ab3-aaa8-47be-b04a-194d83b0dd50/EcoRV/0	FAV27627	HT-1080	3903
816d38f9-857c-4ec6-aa20-93f71246e2a9/EcoRV/0	FAV27627	HT-1080	3226
816878f1-07f7-4e57-9db0-585ab831532e/EcoRV/0	FAV27627	HT-1080	2648
80f7272f-0fb3-406a-bc44-e96ccd0f83f2/EcoRV/0	FAV27627	HT-1080	2944
80f4d02c-5fa8-4859-a69f-daa4db073d0d/EcoRV/0	FAV27627	HT-1080	3817
80f2ccb9-9961-452e-84d2-0acaebe43128/EcoRV/0	FAV27627	HT-1080	3262
80ef6889-0bca-4a60-afd3-6c1c130a7d16/EcoRV/0	FAV27627	HT-1080	3432
80ea758e-6591-4fcb-9d79-664f1acdf6dd/EcoRV/0	FAV27627	HT-1080	2821
80ea0008-3ed7-44ad-af8a-b1fa97129f65/EcoRV/0	FAV27627	HT-1080	2207
80e842a1-4dde-4cf7-b5bc-dd9a9a9e80b9/EcoRV/0	FAV27627	HT-1080	2521
80e75b6d-36b9-43ef-9821-75a514f95ff6/EcoRV/0	FAV27627	HT-1080	4813
80d62312-a628-46c3-97d1-6fd34037aadf/EcoRV/0	FAV27627	HT-1080	2665
80d2c3a7-dd1b-48e9-844a-9a6e41b0033e/EcoRV/0	FAV27627	HT-1080	2915
80cd9d70-9016-4521-a8a2-7ec83d2ff0c2/EcoRV/0	FAV27627	HT-1080	2180
80cd8e3f-488d-4003-a714-91f589e0977c/EcoRV/0	FAV27627	HT-1080	1150
80c87d0a-2889-4430-b511-8ca8fd1b661b/EcoRV/0	FAV27627	HT-1080	3138
80c6f7c0-8725-4117-a0d5-4c55dab9ba93/EcoRV/0	FAV27627	HT-1080	2945
80c37217-8611-4786-a5bc-388cd420f707/EcoRV/0	FAV27627	HT-1080	2774
80c3428b-2417-454e-b291-b50c2036586e/EcoRV/0	FAV27627	HT-1080	2516
80c17051-4dad-475d-b05d-05ea5e622e44/EcoRV/0	FAV27627	HT-1080	2263
80bc2eb7-4ab8-4f18-b770-80ee327cf0ac/EcoRV/0	FAV27627	HT-1080	3945
80bbfca4-ae27-4128-a938-8397904bb084/EcoRV/0	FAV27627	HT-1080	2680
80b7b038-90d4-4215-84bd-59930b8f0ff8/EcoRV/0	FAV27627	HT-1080	3809
80b698c8-df93-450d-a1f5-f151c84b10fb/EcoRV/0	FAV27627	HT-1080	1837
80aebe57-fc45-4806-a716-b33b03dd2b7d/EcoRV/0	FAV27627	HT-1080	1588
80aa1d3b-7220-4031-8e18-75db38b072b9/EcoRV/0	FAV27627	HT-1080	2132
80aa0eaa-24b8-4694-9856-69f35cb29fab/EcoRV/0	FAV27627	HT-1080	2541
80a7b311-98f2-4e23-885d-956391d6d5e7/EcoRV/0	FAV27627	HT-1080	5292
80a768af-5ca6-44c2-bf09-b0ed9f612b4e/EcoRV/0	FAV27627	HT-1080	1934
80a4210c-1d7a-4065-a3af-224b0b3912f0/EcoRV/0	FAV27627	HT-1080	1306
80f92040-b45b-4472-a3fa-587148b9f135/EcoRV/0	FAV27627	HT-1080	2406
81692918-8eb7-483a-a56a-a31f1f3a871a/EcoRV/0	FAV27627	HT-1080	3814
80fd7412-3271-4536-a92b-49f34e404213/EcoRV/0	FAV27627	HT-1080	2068
8103b6cf-a880-4cd7-9550-98fd17a02167/EcoRV/0	FAV27627	HT-1080	4353
8164f5fa-173e-4b12-a248-f168a72e7aeb/EcoRV/0	FAV27627	HT-1080	3515
81630dc7-63cb-4911-9b63-61a22919f4bc/EcoRV/0	FAV27627	HT-1080	2463
8160f9e4-dadb-48ed-ae7f-c2790c9c082d/EcoRV/0	FAV27627	HT-1080	3228
81593bc2-f17f-473c-9512-55c1b0e4ec75/EcoRV/0	FAV27627	HT-1080	3021
8159180d-505b-4e5a-9a3c-b4df7b00b049/EcoRV/0	FAV27627	HT-1080	7653
814c8778-267e-4e85-8e93-a81bc099ee65/EcoRV/0	FAV27627	HT-1080	1701
814c6382-fe3b-405c-83a6-dd0e14992521/EcoRV/0	FAV27627	HT-1080	806
81457b82-c523-4924-9f70-00f3d43d11af/EcoRV/0	FAV27627	HT-1080	4017
81442bc3-d69e-4f8f-96e3-41f608eb825c/EcoRV/0	FAV27627	HT-1080	2907
814422af-b6f8-4a1b-89e0-a6ce52dec8d7/EcoRV/0	FAV27627	HT-1080	3076
813cb29a-3cb3-4587-991a-2bfd9cbc9140/EcoRV/0	FAV27627	HT-1080	2504
813b250e-34f6-4db0-a933-f5831272f1b1/EcoRV/0	FAV27627	HT-1080	2678
8139a6d5-2496-4da6-ae1d-6d20c9d658c6/EcoRV/0	FAV27627	HT-1080	3116
8135b181-7542-4b11-ad3e-7b9f578d648d/EcoRV/0	FAV27627	HT-1080	4404
81328d5f-a71b-431a-815c-dbd9b562df0e/EcoRV/0	FAV27627	HT-1080	1868
812cd4b6-2ace-45f7-b108-3f1717aa6f53/EcoRV/0	FAV27627	HT-1080	3392
81298e32-d30c-4f68-9d3a-9549efb8e7b6/EcoRV/0	FAV27627	HT-1080	2006
8128cafb-7632-416f-a104-289f133205cb/EcoRV/0	FAV27627	HT-1080	2298
81264c84-9d71-4ea3-8c4c-780683f3f97a/EcoRV/0	FAV27627	HT-1080	8038
8124cfe5-3e18-4e1b-9a2f-edde160c29c8/EcoRV/0	FAV27627	HT-1080	3814
8124c94c-789e-4384-800f-7f613b33d86e/EcoRV/0	FAV27627	HT-1080	5342
811c8ea3-9ac6-4fd4-80e1-e19d7eb93f33/EcoRV/0	FAV27627	HT-1080	2990
811b0c78-d15b-499c-9b72-5e5f50d60a9a/EcoRV/0	FAV27627	HT-1080	4702
81195887-359d-4816-acb5-a9506d639568/EcoRV/0	FAV27627	HT-1080	5861
81145e0f-2e72-4c40-818d-951537ea1a1b/EcoRV/0	FAV27627	HT-1080	4238
8105f586-51b2-45fc-af15-6fa97e8aba30/EcoRV/0	FAV27627	HT-1080	3345
8104e1d3-f6ae-4136-ac95-ef5674a93987/EcoRV/0	FAV27627	HT-1080	3228
8101be7b-1ca3-4df4-82c6-ca61658c72e7/EcoRV/0	FAV27627	HT-1080	2903
80a28307-0669-4abf-b601-0583b028ad35/EcoRV/0	FAV27627	HT-1080	3287
8255cc54-cf43-49c3-8e06-fdc25eea942a/EcoRV/0	FAV27627	HT-1080	2229
825bdbbb-cd28-426a-ab55-9d871373faa3/EcoRV/0	FAV27627	HT-1080	3897
837b92bf-e513-440a-b1f3-34f2dbfbc2b3/EcoRV/0	FAV27627	HT-1080	3556
83780d69-569d-47f3-88a0-306bdbf54807/EcoRV/0	FAV27627	HT-1080	1862
8377ef11-1f45-4f0c-b4b7-ce05710bbbe1/EcoRV/0	FAV27627	HT-1080	3195
837766ef-4094-47bf-a612-450ad53f2766/EcoRV/0	FAV27627	HT-1080	3197
83755f91-d08a-474d-b77f-91162b3d52d3/EcoRV/0	FAV27627	HT-1080	5290
836e7380-3fee-4f07-85d7-cd8bfdad6439/EcoRV/0	FAV27627	HT-1080	2390
83678add-4527-414f-95b5-e2d2bd1fb23d/EcoRV/0	FAV27627	HT-1080	3488
8362265f-cd25-4e1d-8e5a-c0f84f3383a2/EcoRV/0	FAV27627	HT-1080	3502
83598d68-32b3-41ba-8173-6b927832d586/EcoRV/0	FAV27627	HT-1080	4239
834f7923-31de-46c2-9eaa-38cd88fc6be4/EcoRV/0	FAV27627	HT-1080	2416
834f3a2e-f30a-4490-8285-946f5ec00899/EcoRV/0	FAV27627	HT-1080	4430
834d445a-5c91-4f65-81bf-8ea034f6d3f5/EcoRV/0	FAV27627	HT-1080	3078
834d3345-bef2-4a3e-b514-9db07e960d84/EcoRV/0	FAV27627	HT-1080	4654
834a6ab4-1a0f-4dd8-8704-9a6775df4e48/EcoRV/0	FAV27627	HT-1080	131
8348b66c-0068-46ee-9012-9cb445ae6723/EcoRV/0	FAV27627	HT-1080	3639
8346e72e-9869-425b-b267-b93059c3713e/EcoRV/0	FAV27627	HT-1080	2739
8340880d-074b-4e64-b3e7-f7d73dc9b5b7/EcoRV/0	FAV27627	HT-1080	1074
833e4cb2-0253-4414-b4c6-ee375597a9ea/EcoRV/0	FAV27627	HT-1080	4651
8335265f-2b34-4357-8e6d-41e0d41ff984/EcoRV/0	FAV27627	HT-1080	1858
8334cf41-d6a6-4e27-8a73-c45c821f4c7f/EcoRV/0	FAV27627	HT-1080	3223
8334738a-3088-4adb-a696-20aee021939b/EcoRV/0	FAV27627	HT-1080	3520
83342caa-658e-4d77-917a-ebff765844d2/EcoRV/0	FAV27627	HT-1080	2132
833403d3-0333-494d-99e2-b8e05a883497/EcoRV/0	FAV27627	HT-1080	1733
83300b60-b7b8-498a-8742-c3779e4664a0/EcoRV/0	FAV27627	HT-1080	2885
832fa55e-0f63-4e98-8ae6-7badfde9759f/EcoRV/0	FAV27627	HT-1080	4000
832df3e3-573a-4ded-87f3-de14e61961d0/EcoRV/0	FAV27627	HT-1080	3121
837eee8c-51ac-4586-a053-870acdf1277a/EcoRV/0	FAV27627	HT-1080	4349
832a9988-6dc9-4ea5-8299-4379217b01c3/EcoRV/0	FAV27627	HT-1080	2688
837f88b5-51e4-4829-aca5-867522a4562c/EcoRV/0	FAV27627	HT-1080	3162
8380dbbb-3d2e-472d-bbd9-e18b9ad9f777/EcoRV/0	FAV27627	HT-1080	355
83c649d0-758a-49fc-bcef-bfb79cb257aa/EcoRV/0	FAV27627	HT-1080	1746
83c1963e-b74f-48d2-b72a-f5c0f26a4ae0/EcoRV/0	FAV27627	HT-1080	3150
83bd714b-2fa6-46a5-84e3-5ef557288580/EcoRV/0	FAV27627	HT-1080	3499
83bc0170-0afa-4d3e-ba4b-b2f9366395fd/EcoRV/0	FAV27627	HT-1080	2658
83b6de36-2486-4f6a-9f47-62f43bbcb6bd/EcoRV/0	FAV27627	HT-1080	2752
83b50ced-e412-4fc2-a5f6-3e419139d92d/EcoRV/0	FAV27627	HT-1080	2999
83b14dca-cbdc-4be6-9b86-c68f6b4e47a9/EcoRV/0	FAV27627	HT-1080	3363
83b0ab26-a77f-49b2-a455-132b8101079c/EcoRV/0	FAV27627	HT-1080	2376
83ad41e7-6024-46dd-a311-45660535be20/EcoRV/0	FAV27627	HT-1080	3573
83a92e51-e59a-4590-a695-66b88da8eaed/EcoRV/0	FAV27627	HT-1080	3536
83a49c56-4bce-4b03-9192-18263602b925/EcoRV/0	FAV27627	HT-1080	3074
83a4658d-c2f4-40c2-9b9a-d0008bc4335e/EcoRV/0	FAV27627	HT-1080	4291
83a3c1ac-41b9-4e5d-9aa2-100975402abc/EcoRV/0	FAV27627	HT-1080	2775
839fd413-d89b-421c-ae72-d2431c35d81e/EcoRV/0	FAV27627	HT-1080	4245
839ec8ba-a657-4c6d-bb9d-7e8f748b4913/EcoRV/0	FAV27627	HT-1080	3028
839d797b-fe9c-43f5-be65-129f8c261b6a/EcoRV/0	FAV27627	HT-1080	2506
839d3eea-e31b-460c-a5cf-f7847d43754b/EcoRV/0	FAV27627	HT-1080	3956
839b56cc-f32e-43ab-93fc-2cddf0c2ec5b/EcoRV/0	FAV27627	HT-1080	4323
839ac65f-9e9d-429c-9b61-16ecfd237ec2/EcoRV/0	FAV27627	HT-1080	3510
83939ff6-c236-4487-a079-75ab41d29ea8/EcoRV/0	FAV27627	HT-1080	1732
839365fe-5d81-4e82-9cb1-52efc516041f/EcoRV/0	FAV27627	HT-1080	3236
83933fb6-5d44-4898-9b3a-bdea56cebd5b/EcoRV/0	FAV27627	HT-1080	2693
8390df70-98d8-4e27-afe6-dbab74a98d79/EcoRV/0	FAV27627	HT-1080	6252
838efbf5-7b53-40f5-97f3-859cd92ea68c/EcoRV/0	FAV27627	HT-1080	3985
838d0168-9a63-4566-9c6f-9d3216a4ed04/EcoRV/0	FAV27627	HT-1080	2368
838ba8df-7702-49e8-ab43-8fb1d8cb4d66/EcoRV/0	FAV27627	HT-1080	3972
8389a5a9-91cc-4aae-b64e-34a74e0cbd1e/EcoRV/0	FAV27627	HT-1080	4295
8388433f-8804-42dc-a33c-cb781d837971/EcoRV/0	FAV27627	HT-1080	3429
83854d3c-df5b-48b9-8381-60a5b5be1bbc/EcoRV/0	FAV27627	HT-1080	2454
83801c76-385a-41d6-928b-0b81e06dd4e4/EcoRV/0	FAV27627	HT-1080	4117
8255d9ba-daa9-4ea2-a831-8dbdf2ea1539/EcoRV/0	FAV27627	HT-1080	3413
83286dbd-567a-4f70-8f75-10d9354fa0b5/EcoRV/0	FAV27627	HT-1080	4384
8324e6ad-066d-491a-a4fe-2b66b5fa070f/EcoRV/0	FAV27627	HT-1080	4328
82c962bf-9c27-4e93-9fc8-734a53623fd6/EcoRV/0	FAV27627	HT-1080	1946
82c64bcb-8b37-4724-a63e-1b2c243be1f9/EcoRV/0	FAV27627	HT-1080	2375
82c53d57-50f7-4aa7-bfc5-2e2aed6a02c3/EcoRV/0	FAV27627	HT-1080	3385
82bfa696-1ee7-4890-a459-330e9b4dc6b1/EcoRV/0	FAV27627	HT-1080	5084
82bddece-2b05-4464-ba1a-56f5c853b0df/EcoRV/0	FAV27627	HT-1080	2420
82b9bd47-fe51-4362-be7b-365f358e892f/EcoRV/0	FAV27627	HT-1080	2499
82b67df5-72e3-42f8-821c-cbca1288b516/EcoRV/0	FAV27627	HT-1080	5215
82aec2de-5e3b-4956-a396-7113cef4c11b/EcoRV/0	FAV27627	HT-1080	4842
82ae2eb3-754f-4f00-9de2-b2b1ca34d7a8/EcoRV/0	FAV27627	HT-1080	2082
82abc3dd-ce6a-40d9-a035-5180f3d6e356/EcoRV/0	FAV27627	HT-1080	2322
82a8bed4-a344-4d34-80eb-b0ff09ecedc0/EcoRV/0	FAV27627	HT-1080	4225
829f70f9-aab4-4d93-a369-fb2badd6b6bd/EcoRV/0	FAV27627	HT-1080	4565
829b580f-d34c-42c5-92bc-4a69718dd9e8/EcoRV/0	FAV27627	HT-1080	3114
829820d1-9f8e-411e-b0ef-2debbecf9977/EcoRV/0	FAV27627	HT-1080	2080
828ff9df-e9a6-48f6-873e-1d080f874c25/EcoRV/0	FAV27627	HT-1080	4915
8286881a-a587-48fb-96a8-76e8551dfc02/EcoRV/0	FAV27627	HT-1080	4764
8285a1e0-21e2-474d-8125-8cba215da4d2/EcoRV/0	FAV27627	HT-1080	3407
828433d4-9eee-49d4-a551-7469e7a71daf/EcoRV/0	FAV27627	HT-1080	6095
827d4d64-6c56-419e-9853-1baf1ca4d622/EcoRV/0	FAV27627	HT-1080	2380
827243b9-b88e-49d2-b55a-4ee5938affa9/EcoRV/0	FAV27627	HT-1080	2968
82717e8d-1d9a-40ce-b6c2-0d74fa4f5dc4/EcoRV/0	FAV27627	HT-1080	2735
82706e07-2fdc-41b3-96ae-dca85ff23d1b/EcoRV/0	FAV27627	HT-1080	2320
826f98ba-b3dd-448e-90dc-35b0498d32e7/EcoRV/0	FAV27627	HT-1080	4469
82686da0-0c42-4576-a424-8a6d0138ee38/EcoRV/0	FAV27627	HT-1080	3059
8265ce4a-d008-4b34-a212-6f09b0c453c4/EcoRV/0	FAV27627	HT-1080	4713
8263f751-9cc9-45c3-8cdf-65fb3feae0b4/EcoRV/0	FAV27627	HT-1080	3040
8261fbc8-5908-4458-939a-a7d04669f95c/EcoRV/0	FAV27627	HT-1080	3773
82d4ce37-9a0a-489d-a99d-51877d723584/EcoRV/0	FAV27627	HT-1080	2782
83257e8e-8c17-48da-a40e-c94e034abef1/EcoRV/0	FAV27627	HT-1080	461
82db07aa-06e3-40e2-a5e1-728ee6f03447/EcoRV/0	FAV27627	HT-1080	2161
83232088-e6dd-4a51-ba2e-c2f460ea6242/EcoRV/0	FAV27627	HT-1080	2589
831dc8f7-f89d-4644-bc57-ec6bbb47681c/EcoRV/0	FAV27627	HT-1080	2958
8317a4fe-74b3-4f44-9d1d-29f24c5907bb/EcoRV/0	FAV27627	HT-1080	3010
831782b3-ce43-4a49-9a63-05e377c1fb76/EcoRV/0	FAV27627	HT-1080	5020
8314b244-627a-4cd8-96de-4bf6dcf22adc/EcoRV/0	FAV27627	HT-1080	2213
83119db4-eae6-40e5-93dc-896494a7e095/EcoRV/0	FAV27627	HT-1080	4698
83115c8a-35b1-4f1a-b863-e3c803ebacf2/EcoRV/0	FAV27627	HT-1080	2118
83107556-5da9-419b-9f63-da62a3ac56a4/EcoRV/0	FAV27627	HT-1080	3202
830f7dda-53e6-4cfc-bcbe-7fd9de5d4277/EcoRV/0	FAV27627	HT-1080	3813
830f53ec-f1ec-4108-ba61-3208a5b90aae/EcoRV/0	FAV27627	HT-1080	1343
830e1248-4ba2-4a1b-8f26-9e02612dd863/EcoRV/0	FAV27627	HT-1080	4265
830cc870-b465-49e7-8da3-078ff9f3a91b/EcoRV/0	FAV27627	HT-1080	3642
830bfac4-86bc-457e-82eb-c33ba3bd2f8d/EcoRV/0	FAV27627	HT-1080	5061
83063a4d-0b37-4fcc-9d04-53507311c0e8/EcoRV/0	FAV27627	HT-1080	5774
82fe95df-126a-40d2-bfee-d60daaefcfce/EcoRV/0	FAV27627	HT-1080	2604
82fe89cf-7cc1-414a-9e83-b1decc1d2381/EcoRV/0	FAV27627	HT-1080	2891
82fd27a8-19e5-4a51-8fcd-d22c8e626990/EcoRV/0	FAV27627	HT-1080	3188
82f2fa58-7f0f-4770-8b83-258a3409bc33/EcoRV/0	FAV27627	HT-1080	2722
82eb82c4-1879-44ac-be6e-6822401ec9ed/EcoRV/0	FAV27627	HT-1080	3313
82ea63b8-e95b-4a15-b591-e13e67bea2c4/EcoRV/0	FAV27627	HT-1080	3385
82ea4b23-ae6e-4033-9fab-3fe72ce3f546/EcoRV/0	FAV27627	HT-1080	2891
82e5afcb-4578-4817-9d06-b536099265ef/EcoRV/0	FAV27627	HT-1080	3921
82e3aae6-5ccf-4ce6-a8b4-2ab0d6888404/EcoRV/0	FAV27627	HT-1080	3986
82de6697-a9dd-440a-9555-9cc8f622eb21/EcoRV/0	FAV27627	HT-1080	3197
82dcfa67-8cf9-4e01-9dd4-8bc6c407536a/EcoRV/0	FAV27627	HT-1080	5907
82dbbf5c-2d34-4572-b348-8897a914f73a/EcoRV/0	FAV27627	HT-1080	3151
82da86e3-66b0-4421-a039-f7f4004e4ec4/EcoRV/0	FAV27627	HT-1080	1685
80a1e694-dcba-4017-95d2-e9f8e4cbf92c/EcoRV/0	FAV27627	HT-1080	4021
80a1b39f-4e57-4e13-b86b-66bce96aef4c/EcoRV/0	FAV27627	HT-1080	1410
80a15d77-9a6f-4012-ba47-59708bfcc035/EcoRV/0	FAV27627	HT-1080	1716
7ec95478-09c4-4c61-949e-36649976703e/EcoRV/0	FAV27627	HT-1080	3816
7ec71af6-0ac8-4b84-9c9f-2dca387e979d/EcoRV/0	FAV27627	HT-1080	3003
7ec1e9bd-535f-460c-a6a7-5844a11faf68/EcoRV/0	FAV27627	HT-1080	4492
7ec135d0-53f3-4c94-815c-4c5748717f91/EcoRV/0	FAV27627	HT-1080	3865
7ec11be3-23ce-49f3-b75e-73a8c8f793a3/EcoRV/0	FAV27627	HT-1080	4180
7ec03828-876d-47ff-bd96-a1907a4c2fd3/EcoRV/0	FAV27627	HT-1080	6240
7ebfe01b-4bec-437e-bdb6-01bce1068b01/EcoRV/0	FAV27627	HT-1080	4413
7ebebe6d-ed3a-491c-953b-86fa388505af/EcoRV/0	FAV27627	HT-1080	3658
7eb9b8e0-ff84-4804-861e-2123c39e5ded/EcoRV/0	FAV27627	HT-1080	4004
7eb6d230-bcfa-415c-b579-51bbef425c17/EcoRV/0	FAV27627	HT-1080	3967
7eb4f3a0-24cf-4494-b5e3-5d5fd14ad90e/EcoRV/0	FAV27627	HT-1080	4203
7eb4a2b5-b7f5-4433-8944-e3547a3840c3/EcoRV/0	FAV27627	HT-1080	4343
7eb23efe-5454-4ce9-95f1-54a10d9705b1/EcoRV/0	FAV27627	HT-1080	4550
7eb136d1-16d4-4ba7-a92f-ce65f69acc28/EcoRV/0	FAV27627	HT-1080	2197
7ea627e7-ffd8-4909-98d5-e142716b56d3/EcoRV/0	FAV27627	HT-1080	6296
7ea129da-edff-4afe-808e-29011bfbe898/EcoRV/0	FAV27627	HT-1080	4306
7e9b9ac6-c7fa-4d9d-b5d8-de6e3d6885bf/EcoRV/0	FAV27627	HT-1080	2608
7e99e451-fc6d-4cba-8b27-a641ec185db2/EcoRV/0	FAV27627	HT-1080	2664
7e9928cb-a672-4ee5-aecb-e2e912964e35/EcoRV/0	FAV27627	HT-1080	4141
7e915a0f-b502-45c8-82ab-b137d99588b5/EcoRV/0	FAV27627	HT-1080	4357
7e887987-599f-4f25-b876-5e9285ff6a5a/EcoRV/0	FAV27627	HT-1080	926
7e8877b4-b681-4d19-bb42-249ab4b59d6e/EcoRV/0	FAV27627	HT-1080	4158
7e86c6db-0331-4d30-ac99-1d73101b937d/EcoRV/0	FAV27627	HT-1080	2665
7e7fc44a-4c4a-40e7-be57-14cb33260f40/EcoRV/0	FAV27627	HT-1080	3675
7e7dec4e-4805-4128-9ef1-d69bac29c66b/EcoRV/0	FAV27627	HT-1080	2328
7e7d3df1-6439-43ad-8e73-4dbe8592f403/EcoRV/0	FAV27627	HT-1080	3048
7e707470-5c88-4ce2-8439-94106b3d16df/EcoRV/0	FAV27627	HT-1080	2276
7ecdf8df-7803-4914-b26a-adeef5c4450a/EcoRV/0	FAV27627	HT-1080	4931
7e705b45-8930-4f11-bab7-9fe419c27457/EcoRV/0	FAV27627	HT-1080	3394
7ed2a126-541f-40b5-ba61-7be2f9175119/EcoRV/0	FAV27627	HT-1080	3633
7ed44589-cbea-49ce-b628-0df3269226c5/EcoRV/0	FAV27627	HT-1080	2708
7f229e16-1cab-4a84-95b6-26fccbf3d25a/EcoRV/0	FAV27627	HT-1080	3861
7f21d515-f852-4b53-938e-cb89ba934a91/EcoRV/0	FAV27627	HT-1080	4193
7f2034f9-337b-40af-8eb1-2ee35d87ea79/EcoRV/0	FAV27627	HT-1080	2526
7f1f2123-1215-4c00-8fcc-a5d9ee0a6f99/EcoRV/0	FAV27627	HT-1080	4438
7f1ae352-0bc4-4089-8a74-74df7998bbda/EcoRV/0	FAV27627	HT-1080	3270
7f19d4b1-85e1-451d-8103-9e8fa51ed2db/EcoRV/0	FAV27627	HT-1080	5340
7f1977ac-581a-432d-a87a-b16cb3a32fde/EcoRV/0	FAV27627	HT-1080	2536
7f195bfc-a6de-4524-9327-662c14f78f7e/EcoRV/0	FAV27627	HT-1080	4827
7f1815bd-01c5-4ec1-9601-7c69cc547e08/EcoRV/0	FAV27627	HT-1080	3694
7f16b7d8-aa4b-4228-b398-5e8a344e771c/EcoRV/0	FAV27627	HT-1080	4271
7f153a50-da5f-4f24-a256-804a0465290c/EcoRV/0	FAV27627	HT-1080	3112
7f0e67dd-04c1-4d6c-8ee8-070a42231a3b/EcoRV/0	FAV27627	HT-1080	3883
7f0dfbb1-6992-436b-8587-4df497c642d1/EcoRV/0	FAV27627	HT-1080	5262
7f0cd323-b43f-4f72-8ada-09dc311eaaa5/EcoRV/0	FAV27627	HT-1080	1251
7f0c4bd7-20bf-4ba3-821a-b69a6a2a9bf5/EcoRV/0	FAV27627	HT-1080	1696
7f0537ca-baf3-4214-854e-4ad4f954fce5/EcoRV/0	FAV27627	HT-1080	207
7efde8cc-4765-4c27-a85a-d2e8f18c6745/EcoRV/0	FAV27627	HT-1080	8225
7efd31d4-ab6f-48b5-bd6d-63f81f6a9e77/EcoRV/0	FAV27627	HT-1080	4708
7efb1d01-a7cd-482e-9ba8-ab5b09d8d291/EcoRV/0	FAV27627	HT-1080	3525
7ef304e8-7863-41d0-afc6-94ea6f6e7b90/EcoRV/0	FAV27627	HT-1080	3727
7ef051fc-49bd-4c4e-b9d1-56e96e435a84/EcoRV/0	FAV27627	HT-1080	3624
7ee9f27a-d6d0-4058-9bc1-ff2cb3427532/EcoRV/0	FAV27627	HT-1080	3493
7ee08c4d-59ac-4448-a1c1-423a791d9509/EcoRV/0	FAV27627	HT-1080	3579
7ed83d71-51ad-40d3-abc6-82a6c461e090/EcoRV/0	FAV27627	HT-1080	4508
7ed829e6-f0cc-406e-aef4-8420d72865f1/EcoRV/0	FAV27627	HT-1080	1678
7ed2d3c1-4f8f-417d-b76a-82189fb0609b/EcoRV/0	FAV27627	HT-1080	2962
7f250710-4d78-49fe-a17e-5e9ecfe313e6/EcoRV/0	FAV27627	HT-1080	5810
7e6eaa1f-ec56-43e1-aa30-a783870bdadf/EcoRV/0	FAV27627	HT-1080	4826
7e12a81d-226a-45b5-b9c0-dc32863373d4/EcoRV/0	FAV27627	HT-1080	3784
7e0e0ebe-b51c-4b49-8c58-fbd7b7fbc9c7/EcoRV/0	FAV27627	HT-1080	1948
7e0434a1-f4a8-49c8-883a-63c665ce71f7/EcoRV/0	FAV27627	HT-1080	2473
7e0360ae-6e01-4632-b922-7396edd4f3d7/EcoRV/0	FAV27627	HT-1080	5334
7dfeb086-bc1f-4f54-b6b1-002f93d2cc0a/EcoRV/0	FAV27627	HT-1080	3543
7dfcebd9-e88f-4334-a1b7-5e07f20eaff0/EcoRV/0	FAV27627	HT-1080	2005
7dfc1663-d541-4cb5-a90b-d58208085e3f/EcoRV/0	FAV27627	HT-1080	3682
7df09a98-f1ea-4eb0-8f8c-09a99e20b06c/EcoRV/0	FAV27627	HT-1080	3095
7deef1e4-f106-4fe8-86c2-f0b97caedce0/EcoRV/0	FAV27627	HT-1080	2946
7de9971e-0125-4c36-a03f-25c3af0b06d1/EcoRV/0	FAV27627	HT-1080	2286
7ddb61da-856c-402e-8b60-6efad13b4bb1/EcoRV/0	FAV27627	HT-1080	3051
7ddaa293-b28a-4ea4-be3c-a6850195b121/EcoRV/0	FAV27627	HT-1080	2343
7ddaa1cf-4660-4764-85ce-854fe04e0457/EcoRV/0	FAV27627	HT-1080	2111
7dd424b2-e4a8-4ef8-9fbf-841a7ba4e315/EcoRV/0	FAV27627	HT-1080	4229
7dcf9f3e-1194-4381-8160-7116b0ba176b/EcoRV/0	FAV27627	HT-1080	3748
7dcad8b0-d292-4e83-a96d-43f8e9b29164/EcoRV/0	FAV27627	HT-1080	1921
7dc322d2-7f89-41de-ba45-623dc2bf7bf3/EcoRV/0	FAV27627	HT-1080	3347
7dc1efd4-78df-448d-a9ba-65ba13de15bb/EcoRV/0	FAV27627	HT-1080	2064
7dbd2912-cf80-4bac-b90c-f506a384ad51/EcoRV/0	FAV27627	HT-1080	4723
7dba98b3-6c10-4273-a40d-50268a549216/EcoRV/0	FAV27627	HT-1080	3895
7db95cc2-c7a3-4b41-8086-ce7ae0641738/EcoRV/0	FAV27627	HT-1080	5056
7db6f7c6-7e40-4e38-b230-e9282b3dfc75/EcoRV/0	FAV27627	HT-1080	4770
7db670ef-e4e2-4034-9983-cd9e54c7478f/EcoRV/0	FAV27627	HT-1080	3320
7db465b8-c7d4-47a7-ac7d-a7f9e9e20717/EcoRV/0	FAV27627	HT-1080	3265
7db3510a-5d0f-4a9a-b0e0-09ff521200f9/EcoRV/0	FAV27627	HT-1080	4706
7dad6a8b-3c2d-4587-8f07-e96b7c648853/EcoRV/0	FAV27627	HT-1080	3826
7dab70c1-d1b0-4229-bee9-b582ecea791e/EcoRV/0	FAV27627	HT-1080	3118
7e132da3-33fe-42f0-b302-8068f63b4d72/EcoRV/0	FAV27627	HT-1080	2457
7e6748b7-cec8-453d-b915-31cde6db33df/EcoRV/0	FAV27627	HT-1080	2954
7e1d1289-8fc3-47ab-8df6-a3de68550725/EcoRV/0	FAV27627	HT-1080	2526
7e66ed1f-bd4d-4024-b354-d91c472cc778/EcoRV/0	FAV27627	HT-1080	3797
7e6596de-1549-4b74-a63d-7c839340be73/EcoRV/0	FAV27627	HT-1080	4293
7e5c687a-952a-438d-98e9-038a6bc68e2d/EcoRV/0	FAV27627	HT-1080	2166
7e59788b-da6a-443f-926e-82f8aa6ba045/EcoRV/0	FAV27627	HT-1080	2778
7e575411-5b54-4cc5-ad57-a12574355a46/EcoRV/0	FAV27627	HT-1080	3453
7e55da0c-ddcf-4680-a9b0-271e5f25dfc1/EcoRV/0	FAV27627	HT-1080	3029
7e55b3f6-520b-4fcf-819b-d09144cc608c/EcoRV/0	FAV27627	HT-1080	5124
7e54a2ff-87d0-4c6b-85ce-784468dc1dd6/EcoRV/0	FAV27627	HT-1080	2678
7e541d01-262b-4cd4-b955-b38274588d1e/EcoRV/0	FAV27627	HT-1080	2415
7e52467a-6d04-402e-8228-b2dcf2412d51/EcoRV/0	FAV27627	HT-1080	5303
7e4c9b7e-9320-4f4d-8e5e-c427d537753b/EcoRV/0	FAV27627	HT-1080	3122
7e4841dd-842a-4f08-8f06-906002da3455/EcoRV/0	FAV27627	HT-1080	2042
7e47efda-255f-4e67-97b0-83e744c90d5a/EcoRV/0	FAV27627	HT-1080	1669
7e43b376-466a-4726-97aa-3f1612931835/EcoRV/0	FAV27627	HT-1080	2820
7e43213b-0f64-45d5-aa1c-bcb18346ce08/EcoRV/0	FAV27627	HT-1080	2461
7e42366c-81b2-40da-a985-c6f0183e1b5c/EcoRV/0	FAV27627	HT-1080	5148
7e3e04f0-e442-469f-8ce4-6aed7dbb3ae6/EcoRV/0	FAV27627	HT-1080	3740
7e3d78ca-2cab-4a9a-9960-c94f1e64ee1e/EcoRV/0	FAV27627	HT-1080	2695
7e3a0f07-8bce-426a-9041-059cccb3c712/EcoRV/0	FAV27627	HT-1080	3804
7e2dcde8-fe71-4f95-bd5a-9f5606d9530a/EcoRV/0	FAV27627	HT-1080	5111
7e2ac1c7-2e80-4c6b-aa73-4ae5875a6719/EcoRV/0	FAV27627	HT-1080	2874
7e253339-a9e6-4d63-8030-8f63e3b51e52/EcoRV/0	FAV27627	HT-1080	3123
7e25118b-ca14-4bbf-96c1-2728585fa5fe/EcoRV/0	FAV27627	HT-1080	2842
7e21db72-5073-4368-8b27-a95e594cd1f0/EcoRV/0	FAV27627	HT-1080	4251
7e2168bb-6b4f-4879-9eaa-303ef0f07cfa/EcoRV/0	FAV27627	HT-1080	4631
7e1fced7-13cb-45ad-ba85-28e521dc9f5a/EcoRV/0	FAV27627	HT-1080	2091
7e1fce7a-f431-4b51-8096-2ad06b68092c/EcoRV/0	FAV27627	HT-1080	6550
7e1dff00-2c7d-454a-83fb-b6c350373c91/EcoRV/0	FAV27627	HT-1080	4218
7e1c2aad-9dfe-4724-93c7-52bc1f59a7e6/EcoRV/0	FAV27627	HT-1080	4357
7f2a4f2e-9f95-40df-8d94-712268dae395/EcoRV/0	FAV27627	HT-1080	2472
7f2e0bd1-28a4-4edd-93dd-7121760a4e21/EcoRV/0	FAV27627	HT-1080	4438
7f2f3cf3-1b3d-44d2-b760-dae14d7a8fb9/EcoRV/0	FAV27627	HT-1080	2365
8054d4ee-24e4-46d8-86bd-0d5d52d66c49/EcoRV/0	FAV27627	HT-1080	2364
805461f5-ecc8-453f-a119-ec9bf1334ebf/EcoRV/0	FAV27627	HT-1080	3446
80523f73-29f7-4c5d-92af-7c4d42263fab/EcoRV/0	FAV27627	HT-1080	3735
8050a1af-7bc3-48ec-b3ee-8a3e7aece2cf/EcoRV/0	FAV27627	HT-1080	3546
804d113c-7e4a-4260-b268-e07870dc06af/EcoRV/0	FAV27627	HT-1080	3783
8049407f-3dc9-4060-a62a-8b9104870cf9/EcoRV/0	FAV27627	HT-1080	2768
8042aeaf-3e65-4db0-911f-3601fec7ee02/EcoRV/0	FAV27627	HT-1080	2678
803d57cc-b55b-4b42-a64c-5da1b1a26051/EcoRV/0	FAV27627	HT-1080	4543
8037509b-2e3b-4096-a996-0a9ed2e245c0/EcoRV/0	FAV27627	HT-1080	4704
8033a170-0f7e-4a88-aba8-3f17151718e8/EcoRV/0	FAV27627	HT-1080	4618
8030cdab-2a94-463f-98db-c270c3cc2a18/EcoRV/0	FAV27627	HT-1080	3380
802dedf6-f557-4714-ab77-ff25af4604ad/EcoRV/0	FAV27627	HT-1080	2607
8026b2f0-8d71-4536-88d2-dea6e9679749/EcoRV/0	FAV27627	HT-1080	4261
80263da3-3a3a-4bed-be46-b8040433691b/EcoRV/0	FAV27627	HT-1080	5191
801e3530-e959-4f1e-8ef5-c12f4d662753/EcoRV/0	FAV27627	HT-1080	4127
801a9201-fc88-4818-abac-cdd4f4fa349d/EcoRV/0	FAV27627	HT-1080	3306
801a3363-7ec8-4a3e-905a-3f3d5a9bf697/EcoRV/0	FAV27627	HT-1080	2020
8016faee-18e3-490a-b90d-e10f1df11693/EcoRV/0	FAV27627	HT-1080	1619
801610fe-8264-4e3c-833a-8472e4f76122/EcoRV/0	FAV27627	HT-1080	2590
8013cc53-2bc7-4fdb-993b-fe7eb21ee7b8/EcoRV/0	FAV27627	HT-1080	3043
8013b559-3369-4445-8d6c-b3915ea7de5e/EcoRV/0	FAV27627	HT-1080	3141
80102cbe-7b09-4983-a4a7-b8abd48e4c91/EcoRV/0	FAV27627	HT-1080	1742
800e28e7-c5d1-428c-9ec3-231e59abe94d/EcoRV/0	FAV27627	HT-1080	4008
800db478-dd2c-454c-8dcb-acce5ebad194/EcoRV/0	FAV27627	HT-1080	2187
800d7d5d-5903-4cb2-a128-8c217cbd2a9e/EcoRV/0	FAV27627	HT-1080	3432
800b362e-27c2-4c7d-820e-7594e25b08f7/EcoRV/0	FAV27627	HT-1080	2694
8008892b-64dd-4f05-9376-222416561e89/EcoRV/0	FAV27627	HT-1080	4020
80083027-a224-4204-8006-3134b8cb93d4/EcoRV/0	FAV27627	HT-1080	1849
80562aca-8e5d-40cf-bda1-8ef5254268ac/EcoRV/0	FAV27627	HT-1080	3595
8003f757-5b32-4796-8766-da2dd268597e/EcoRV/0	FAV27627	HT-1080	1725
805768d6-eafa-4673-a0f7-b0f82b8af028/EcoRV/0	FAV27627	HT-1080	3949
80594a9c-e785-48de-a6b8-d5852a2a8813/EcoRV/0	FAV27627	HT-1080	3751
809debc4-6c2e-4d18-8767-f9c5221f5fac/EcoRV/0	FAV27627	HT-1080	1811
809a395b-993a-444d-826a-28afc5206efc/EcoRV/0	FAV27627	HT-1080	2965
80999ed1-cee0-4dfa-9a26-cce9b8f68e11/EcoRV/0	FAV27627	HT-1080	2098
8096f2a3-db51-4433-a6b1-08062597ccd6/EcoRV/0	FAV27627	HT-1080	4670
809699ff-c56d-40df-979d-d6476f3c5ef1/EcoRV/0	FAV27627	HT-1080	3715
8095e7e5-b0ee-4b16-b95a-229ee409757d/EcoRV/0	FAV27627	HT-1080	2579
8093f12f-83e8-402f-bfd6-f99f600f6155/EcoRV/0	FAV27627	HT-1080	2129
808f6a57-6d42-42a3-9d44-baa422a1894d/EcoRV/0	FAV27627	HT-1080	3684
808aa760-286c-4c76-9059-0e7ea247cf41/EcoRV/0	FAV27627	HT-1080	3414
808aa0fb-f7c3-4d2f-9424-a4203f9b48c9/EcoRV/0	FAV27627	HT-1080	2560
8089786c-3542-42f4-b161-0274615f7500/EcoRV/0	FAV27627	HT-1080	3116
8082a8fa-77d0-4275-8640-abe2a49fd061/EcoRV/0	FAV27627	HT-1080	3321
80825e3d-487e-4da1-a814-6f963e569d6b/EcoRV/0	FAV27627	HT-1080	2911
808152a5-28be-4e1d-b769-87d0ce4ccfdb/EcoRV/0	FAV27627	HT-1080	4477
807f9ee3-4459-43ae-af30-ff7852f11af5/EcoRV/0	FAV27627	HT-1080	2104
807de788-92a9-4125-ac4f-8858d118cf42/EcoRV/0	FAV27627	HT-1080	2098
807c96a8-2100-40a1-af51-b7332926d051/EcoRV/0	FAV27627	HT-1080	5008
80771da5-51f6-47d0-b546-35fbe356f78f/EcoRV/0	FAV27627	HT-1080	4631
806ab4f6-2665-44da-9af8-bc892a59f213/EcoRV/0	FAV27627	HT-1080	2413
806868b6-c515-4eca-8943-fffa9b607ea1/EcoRV/0	FAV27627	HT-1080	1480
80638c1f-a0a0-47fd-85aa-2a9674edb4d2/EcoRV/0	FAV27627	HT-1080	1790
8061be3c-11e6-4acb-ba52-978f26f8fd2a/EcoRV/0	FAV27627	HT-1080	2761
8060eef3-6aba-40d7-9273-5c4cd4cc80aa/EcoRV/0	FAV27627	HT-1080	2475
805f03dc-81cc-4df2-b474-153a6ff2cf83/EcoRV/0	FAV27627	HT-1080	2903
805a314a-0d71-41d3-afea-abaaef13d10d/EcoRV/0	FAV27627	HT-1080	3363
805794f8-a0b5-44b2-bb3c-7bfe2d63ad5a/EcoRV/0	FAV27627	HT-1080	2286
80022132-ce72-45ef-b91f-3a8bea007e25/EcoRV/0	FAV27627	HT-1080	3722
80013f50-1371-45f3-aba8-ca96484705c1/EcoRV/0	FAV27627	HT-1080	1904
7f8d17b8-6d02-43b6-87a5-4fd8575707ad/EcoRV/0	FAV27627	HT-1080	3695
7f8bc284-6b4f-490c-a100-dcf9ee7de151/EcoRV/0	FAV27627	HT-1080	4297
7f7928d8-2128-4ef0-b6b9-a26f6d3ee716/EcoRV/0	FAV27627	HT-1080	2884
7f785159-9777-48fb-93be-d7f34eb697f4/EcoRV/0	FAV27627	HT-1080	3367
7f78197c-0fdb-40f8-86b2-d260ac0022c5/EcoRV/0	FAV27627	HT-1080	1915
7f75b9af-b0b0-4575-9f95-78cad286ad03/EcoRV/0	FAV27627	HT-1080	2030
7f713f8c-881b-45be-9a71-553f1d540dce/EcoRV/0	FAV27627	HT-1080	3529
7f6c19a4-ca18-49ee-8382-7cf88bbdf9fe/EcoRV/0	FAV27627	HT-1080	2715
7f69a662-d556-42b5-a4b3-866fde75e0a9/EcoRV/0	FAV27627	HT-1080	2236
7f64525c-5b7c-470f-bc63-a94f34861622/EcoRV/0	FAV27627	HT-1080	5043
7f623c30-f81d-4931-bda0-340d36606b03/EcoRV/0	FAV27627	HT-1080	3388
7f5834c6-f58b-4c44-8578-bc387d86983a/EcoRV/0	FAV27627	HT-1080	2738
7f45ae1c-feaa-4b06-ad2b-fa574f9d0d44/EcoRV/0	FAV27627	HT-1080	4914
7f4221c8-7414-4841-84b1-56305d9fcd60/EcoRV/0	FAV27627	HT-1080	3728
7f403a72-b91d-49df-a930-8f7b19e275e8/EcoRV/0	FAV27627	HT-1080	3986
7f3f087e-6297-4e12-abe7-ca39c6501e1b/EcoRV/0	FAV27627	HT-1080	4511
7f3dc1ee-a29c-4331-b993-df37075e8789/EcoRV/0	FAV27627	HT-1080	3440
7f3c5808-540f-482b-b347-dd3bafc1a5b4/EcoRV/0	FAV27627	HT-1080	2480
7f3b220a-5da5-4730-8831-cc2f11f1d39c/EcoRV/0	FAV27627	HT-1080	3242
7f36fbf2-a81e-43f5-95aa-6a60cfab1c31/EcoRV/0	FAV27627	HT-1080	3406
7f363973-333b-4055-ac92-46befe12e302/EcoRV/0	FAV27627	HT-1080	4319
7f361339-6dfe-462d-8a5a-ce414e05edb3/EcoRV/0	FAV27627	HT-1080	2134
7f33a6f7-5fb3-4b42-85e2-3cde91a94768/EcoRV/0	FAV27627	HT-1080	3418
7f92e7fd-1b95-4a21-ada3-a4506460ac98/EcoRV/0	FAV27627	HT-1080	1919
7f9439b6-5b76-4443-a750-31b15973b644/EcoRV/0	FAV27627	HT-1080	2740
7f9938ac-6343-4abb-95a3-1c2bc2d7d21c/EcoRV/0	FAV27627	HT-1080	3049
7f9a53a3-d1b8-4dd5-afcd-6cacb458d313/EcoRV/0	FAV27627	HT-1080	3344
7ffc83fc-e516-4da3-8a54-ef92fffa16fb/EcoRV/0	FAV27627	HT-1080	2309
7ff9f043-b652-43e2-85d5-80d4ca4b4da7/EcoRV/0	FAV27627	HT-1080	3978
7ff80e11-c63f-423e-8827-266ac05c06c4/EcoRV/0	FAV27627	HT-1080	3541
7ff40eb2-b096-4c0a-be15-c601bf9062b3/EcoRV/0	FAV27627	HT-1080	2032
7fe9163e-801b-4a08-b450-75576c78cb73/EcoRV/0	FAV27627	HT-1080	2603
7fe7f21a-341c-4be5-aa90-143af7611f11/EcoRV/0	FAV27627	HT-1080	2369
7fe11001-311c-463b-8c73-44eeccb69449/EcoRV/0	FAV27627	HT-1080	2282
7fdeff1e-4d2a-46b5-b05c-c770097c7a12/EcoRV/0	FAV27627	HT-1080	2427
7fda6df8-1947-4e34-849f-081299110ac0/EcoRV/0	FAV27627	HT-1080	4297
7fce0ae6-75c0-4001-8c6f-21e9103e8def/EcoRV/0	FAV27627	HT-1080	4142
7fc9210f-669f-41b0-899b-5119a772e374/EcoRV/0	FAV27627	HT-1080	3478
7fc674af-8f64-45ac-a929-1085fd02bd39/EcoRV/0	FAV27627	HT-1080	5798
7da7cfb6-68c1-4419-9a01-52061c089cca/EcoRV/0	FAV27627	HT-1080	2340
7fc5fac4-cc62-405e-8d11-9e952c8a37ed/EcoRV/0	FAV27627	HT-1080	1269
7fc466ab-9983-4ed2-9970-40c37f7274e8/EcoRV/0	FAV27627	HT-1080	1461
7fc40cf2-d9de-4f8c-8c8c-ab571ed1353f/EcoRV/0	FAV27627	HT-1080	2759
7fc4036a-f387-4dee-bc4d-697436414fc9/EcoRV/0	FAV27627	HT-1080	2440
7fc248bd-44fe-404c-ac23-d1512f39b636/EcoRV/0	FAV27627	HT-1080	4319
7fbeee7d-b5d9-46c9-a1df-0b8390141186/EcoRV/0	FAV27627	HT-1080	3255
7fb9c7de-c66e-42f1-8182-ffae0793c513/EcoRV/0	FAV27627	HT-1080	4504
7fb9aa9d-d3ab-4d78-8277-575845397a64/EcoRV/0	FAV27627	HT-1080	3371
7fb5dae9-5036-40a6-add2-e2a53146c099/EcoRV/0	FAV27627	HT-1080	4068
7fabe7a1-093e-4132-83ee-4dcb928ef870/EcoRV/0	FAV27627	HT-1080	2010
7fa94043-700f-42b8-9223-4745b9fcebe0/EcoRV/0	FAV27627	HT-1080	3389
7fa09b8c-d33d-44f1-9966-1a572da9baa8/EcoRV/0	FAV27627	HT-1080	2166
7f9bbc3c-e0e6-4caa-baa9-448a5d8a3146/EcoRV/0	FAV27627	HT-1080	1999
7fc5f83b-0e4f-430d-9639-559bdd238806/EcoRV/0	FAV27627	HT-1080	3251
83c892c1-a340-49e8-a5dd-2f5a0276df09/EcoRV/0	FAV27627	HT-1080	2565
7741e770-b2a2-45e8-a292-3e638d60e643/EcoRV/0	FAV27627	HT-1080	3194
773d55d4-bc79-4f6a-bc66-9686f3d1481f/EcoRV/0	FAV27627	HT-1080	1888
6f3e4761-95ac-4dbb-9269-3c8623097058/EcoRV/0	FAV27627	HT-1080	4375
6f3aac9e-d35c-43a7-accd-e70466ed440d/EcoRV/0	FAV27627	HT-1080	4101
6f3a2f4d-411f-477e-aaf2-2b5e9336ad48/EcoRV/0	FAV27627	HT-1080	3251
6f3414a1-39d8-4e3c-9baf-cfaefce5313d/EcoRV/0	FAV27627	HT-1080	5219
6f3327b6-da44-43c5-b6f4-f36eee2958e0/EcoRV/0	FAV27627	HT-1080	4544
6f3160d4-cc2e-4b1f-b729-8e4a406148a6/EcoRV/0	FAV27627	HT-1080	2939
6f2f1abd-4d5e-4106-b46f-132ee69baa08/EcoRV/0	FAV27627	HT-1080	2776
6f2dee85-4209-4bfc-b1f2-eee097f7e9b4/EcoRV/0	FAV27627	HT-1080	3839
6f2651bd-73a7-4acf-ac66-59359316e241/EcoRV/0	FAV27627	HT-1080	2959
6f2358ab-5c33-4526-9e49-d6b45bf1010f/EcoRV/0	FAV27627	HT-1080	1866
6f1904ed-673b-461c-9f77-1d9c8baeb3cc/EcoRV/0	FAV27627	HT-1080	2908
6f1818d7-4335-42fa-8521-d31cd0b471c0/EcoRV/0	FAV27627	HT-1080	2752
6f1725b0-6d78-4c87-9e45-d81d37002f7b/EcoRV/0	FAV27627	HT-1080	4668
6f0b3a17-2785-42ee-9ef8-08e6ac25c2e1/EcoRV/0	FAV27627	HT-1080	3514
6f0084cc-60d8-4e8d-91aa-44739bae5a51/EcoRV/0	FAV27627	HT-1080	4526
6efe2b50-38fc-4ae4-bd95-08d966684029/EcoRV/0	FAV27627	HT-1080	822
6efd1a26-df6d-4418-afbb-130893eac9c1/EcoRV/0	FAV27627	HT-1080	2960
6ef90431-b7b6-4f1a-9950-64ec469bcc12/EcoRV/0	FAV27627	HT-1080	2926
6ef7cdf3-993e-4694-86d7-d4d1d1a7af46/EcoRV/0	FAV27627	HT-1080	2741
6ef70036-0acf-4ec7-95db-64be4a5191ef/EcoRV/0	FAV27627	HT-1080	3725
6ef513fd-378c-4ce7-9644-572fb686c37e/EcoRV/0	FAV27627	HT-1080	2377
6eefe4ea-e213-41be-874d-2a997e2b5753/EcoRV/0	FAV27627	HT-1080	3847
6ee4d388-b481-496d-bbea-26203901d001/EcoRV/0	FAV27627	HT-1080	3102
6edfc0d7-7899-47e5-8faa-a5450766b5e4/EcoRV/0	FAV27627	HT-1080	4023
6f4e59bc-34dc-4391-93b0-444f62c1dd27/EcoRV/0	FAV27627	HT-1080	4405
6edeefe7-7de1-475c-a46f-0310939d310d/EcoRV/0	FAV27627	HT-1080	3544
6f51633b-a23f-496d-9adf-b9a240b46cd4/EcoRV/0	FAV27627	HT-1080	3155
6f52702e-d6f4-4e71-993c-941efd1e2d91/EcoRV/0	FAV27627	HT-1080	2523
6fae57f4-2513-46fd-8cc3-27eb25f27de1/EcoRV/0	FAV27627	HT-1080	4726
6fae37f2-a8bb-4193-90a5-1caf77e792f8/EcoRV/0	FAV27627	HT-1080	4288
6fad2c1c-5b10-4cf3-a8a2-ecc1ee491275/EcoRV/0	FAV27627	HT-1080	9162
6fa85e66-16c9-448c-aadc-3cc684555413/EcoRV/0	FAV27627	HT-1080	3983
6fa5d48e-c17e-44bc-97a5-e1b8ae012ad7/EcoRV/0	FAV27627	HT-1080	2560
6fa21f4a-0f16-4f5e-8a81-cbb42bc338a3/EcoRV/0	FAV27627	HT-1080	4091
6fa15a99-e9b4-4201-a7e6-f14451ada17b/EcoRV/0	FAV27627	HT-1080	4590
6f9ee8de-31a1-4efc-bbfb-db544a4f2963/EcoRV/0	FAV27627	HT-1080	1627
6f9c15b2-9d88-428f-a9b4-e7bb4d242d80/EcoRV/0	FAV27627	HT-1080	4336
6f9a6bd7-707e-4d3e-9ebd-d5909eb16fe1/EcoRV/0	FAV27627	HT-1080	7319
6f97bff1-0831-45f5-b133-9debac9b2318/EcoRV/0	FAV27627	HT-1080	2410
6f8eb7ad-9072-4d3a-b2e1-ac1461343da2/EcoRV/0	FAV27627	HT-1080	3705
6f89a8a1-f9cb-4b42-9317-a8a6d9e81ce6/EcoRV/0	FAV27627	HT-1080	1241
6f87ee0e-9c7c-4d69-b4dd-2f24d228f313/EcoRV/0	FAV27627	HT-1080	3623
6f84c6b2-6890-44f3-a7cc-d61a8af983f8/EcoRV/0	FAV27627	HT-1080	1817
6f78c7bd-aa0c-4652-b93b-b9178b81e416/EcoRV/0	FAV27627	HT-1080	1627
6f70a4fb-692c-4570-8964-191c5803bee0/EcoRV/0	FAV27627	HT-1080	1531
6f6dde2e-f102-4a7c-b358-239bf193b921/EcoRV/0	FAV27627	HT-1080	2061
6f6c7c20-7c6c-442f-ae37-9a135ec42142/EcoRV/0	FAV27627	HT-1080	4103
6f6c2bc3-d7c2-4ba7-a5ce-763ebc151baa/EcoRV/0	FAV27627	HT-1080	2136
6f6bf1cb-54fc-40ac-ad78-dd856f197689/EcoRV/0	FAV27627	HT-1080	3873
6f6a23df-f3b5-4b90-90cd-f8ff3b092651/EcoRV/0	FAV27627	HT-1080	2387
6f6a2289-71b9-4007-a442-2be1e99ea6b7/EcoRV/0	FAV27627	HT-1080	2850
6f69082a-fd68-4c91-b890-7e441760291b/EcoRV/0	FAV27627	HT-1080	3443
6f63ecce-9ced-497d-b385-2f1119c1feb2/EcoRV/0	FAV27627	HT-1080	3156
6f605d56-8980-4412-b465-3ea7dfb9e827/EcoRV/0	FAV27627	HT-1080	2079
6f5b88e3-c195-4389-bf9c-94a2278d7784/EcoRV/0	FAV27627	HT-1080	1693
6f581638-dbd1-4162-824a-4fb0dee3bab6/EcoRV/0	FAV27627	HT-1080	1936
6f54224e-54b4-4af0-8539-6e39aeca3778/EcoRV/0	FAV27627	HT-1080	3940
6f519cd6-6b55-4307-9995-39620e56a8fb/EcoRV/0	FAV27627	HT-1080	2675
6fae5986-9388-4917-8b23-b6f44e9d5b48/EcoRV/0	FAV27627	HT-1080	5700
6edcb995-0356-4072-ab50-a0a81799ebca/EcoRV/0	FAV27627	HT-1080	5408
6ed514c8-03db-4ac9-bc99-ed2e8ef1a8b6/EcoRV/0	FAV27627	HT-1080	2724
6e8935b6-9e1c-4671-a825-0fe9ed4a5330/EcoRV/0	FAV27627	HT-1080	2841
6e8780f1-0a72-4a21-8427-a496c2dddc4d/EcoRV/0	FAV27627	HT-1080	5002
6e860e06-aabd-47e0-9b9d-eea6e6f69582/EcoRV/0	FAV27627	HT-1080	2843
6e828e9d-3e84-4591-b045-09682b2b3f37/EcoRV/0	FAV27627	HT-1080	4200
6e81152b-60a5-4f49-83b1-3a8536b3704a/EcoRV/0	FAV27627	HT-1080	4300
6e7fd998-f299-4770-8fc6-5eac784c860a/EcoRV/0	FAV27627	HT-1080	3908
6e7ed2cb-ea3e-432b-84db-d25b17df0eac/EcoRV/0	FAV27627	HT-1080	6212
6e7c4ee1-b3d7-4782-9c40-36dd9bc61025/EcoRV/0	FAV27627	HT-1080	2785
6e7b67e7-390b-460e-832c-98bc9a4f9878/EcoRV/0	FAV27627	HT-1080	2576
6e74e430-f141-4dbd-b4df-78d5d81383e7/EcoRV/0	FAV27627	HT-1080	3238
6e6fe926-cf70-46b6-9ce0-bc58b8b5eb1f/EcoRV/0	FAV27627	HT-1080	2545
6e6f6dc4-9bd1-4a29-9ff4-85bc353f87ef/EcoRV/0	FAV27627	HT-1080	2143
6e69c887-9e16-45da-b894-24c40d5fc8c1/EcoRV/0	FAV27627	HT-1080	2145
6e6545c3-d359-41bf-a0c3-a6c02f47c845/EcoRV/0	FAV27627	HT-1080	4278
6e5f7fb6-67cc-48cd-b0cf-25ae5852d6d1/EcoRV/0	FAV27627	HT-1080	3652
6e5e35a6-dfe7-4314-81fa-bee8c7e6e720/EcoRV/0	FAV27627	HT-1080	3106
6e57b4d1-3c93-40ad-9505-a9683b096f8c/EcoRV/0	FAV27627	HT-1080	2504
6e552eb0-c162-4b7e-a406-9f2680f4b1ae/EcoRV/0	FAV27627	HT-1080	4873
6e4b9105-04cf-4074-b782-948b9dc43bb2/EcoRV/0	FAV27627	HT-1080	3225
6e4297b2-2ffa-48d8-b712-cfd82d8a6b1f/EcoRV/0	FAV27627	HT-1080	3299
6e402513-ad1e-4041-aa2b-345aed34d7d2/EcoRV/0	FAV27627	HT-1080	3388
6e3a25d3-7b46-41ce-a0fc-40cac33d692a/EcoRV/0	FAV27627	HT-1080	1311
6e385de5-3ee8-4d55-a823-ec5ff4ebf559/EcoRV/0	FAV27627	HT-1080	3120
6e3637dc-593c-46f7-9ca8-94750b177b1d/EcoRV/0	FAV27627	HT-1080	2731
6e34d8ba-63cc-4af9-9cd1-e816c18a3709/EcoRV/0	FAV27627	HT-1080	3979
6e8ba901-4e67-486c-8ada-c02d059cdf94/EcoRV/0	FAV27627	HT-1080	3754
6e8ee9f3-27da-4c86-a099-473ccbdbc385/EcoRV/0	FAV27627	HT-1080	3787
6ed2e114-879e-4daa-af5f-82283de405b3/EcoRV/0	FAV27627	HT-1080	4610
6eceaa3c-8175-417c-930b-963647ff9d69/EcoRV/0	FAV27627	HT-1080	3030
6ecd0ca8-74eb-41a8-959c-83c8c3019e2b/EcoRV/0	FAV27627	HT-1080	2631
6ec9a2e3-c724-422c-9cee-93d88668fe9a/EcoRV/0	FAV27627	HT-1080	3658
6ec92002-248a-4537-94bc-fd2c867a676b/EcoRV/0	FAV27627	HT-1080	3997
6ec74506-12ef-4ce2-9d74-4c8c553b7513/EcoRV/0	FAV27627	HT-1080	1966
6ec51ee6-6f2a-4498-b953-f8f2695ca275/EcoRV/0	FAV27627	HT-1080	3221
6ec3b4c5-7cc9-4d61-ac5a-00fc0e606226/EcoRV/0	FAV27627	HT-1080	5422
6ec2e44c-0842-4d70-aba8-9257f0c7cbe6/EcoRV/0	FAV27627	HT-1080	3315
6ec2baef-8f63-446c-ba72-b2588bd4f352/EcoRV/0	FAV27627	HT-1080	2888
6ebe6c70-be21-4c4c-91c8-fcf7f9d695d5/EcoRV/0	FAV27627	HT-1080	2534
6ebb3fc8-e87c-4399-a07c-57c177ee7a80/EcoRV/0	FAV27627	HT-1080	3301
6eb8f72e-8e39-42d4-b936-3b75b98b6a85/EcoRV/0	FAV27627	HT-1080	12853
6eb5aa94-c901-4ce8-a9c3-c60a1b2aafa1/EcoRV/0	FAV27627	HT-1080	4057
6eb0b3c3-58df-4acf-8a04-36d7a68237da/EcoRV/0	FAV27627	HT-1080	2054
6eaef5cb-8c3b-4481-9341-7f3fd6a24794/EcoRV/0	FAV27627	HT-1080	3364
6ea9bbba-0788-4644-9d23-4880c33cbe63/EcoRV/0	FAV27627	HT-1080	1351
6ea9731c-cfd7-4a4c-bbb9-9b58207cbd5a/EcoRV/0	FAV27627	HT-1080	3259
6ea30999-050b-46ce-9905-4378279f72f6/EcoRV/0	FAV27627	HT-1080	4550
6e9b9df0-ecab-43d5-a5e4-7c2a32e039b3/EcoRV/0	FAV27627	HT-1080	3062
6e97bb4b-c43c-46e4-92de-6b5ada414e6a/EcoRV/0	FAV27627	HT-1080	3930
6e968565-839a-41d4-8a82-e6ed15e2dee8/EcoRV/0	FAV27627	HT-1080	3528
6e965e16-ea69-4eb2-aa6d-9a9d4bcb5d17/EcoRV/0	FAV27627	HT-1080	3405
6e94ee44-341d-49fd-bf4c-1d594485505d/EcoRV/0	FAV27627	HT-1080	3510
6e92d9a5-9517-451e-8ab9-88940a5e92dd/EcoRV/0	FAV27627	HT-1080	7125
6e3494c3-392c-4cfc-8b60-3a4e686f3db4/EcoRV/0	FAV27627	HT-1080	3438
6faf237e-7cbc-4001-b6bf-f0b82bed30e7/EcoRV/0	FAV27627	HT-1080	2158
6fc3561f-5fcd-4e1e-be49-86bf7b5198c9/EcoRV/0	FAV27627	HT-1080	5393
70f30960-cba2-4519-9d60-0589fb363cb9/EcoRV/0	FAV27627	HT-1080	2486
70f1d7b3-a000-4c8d-977c-050c6048f65c/EcoRV/0	FAV27627	HT-1080	4473
70f11ded-30b1-4a64-a6ac-182792c87312/EcoRV/0	FAV27627	HT-1080	5124
70f0e03c-f439-49d7-a864-ed8bb8631fd9/EcoRV/0	FAV27627	HT-1080	2703
70f0a3d6-e980-4510-b9e0-c62c54b7980f/EcoRV/0	FAV27627	HT-1080	4810
70eda1f6-3b6b-426f-a8c7-58a9fafd359b/EcoRV/0	FAV27627	HT-1080	3635
70ec24d6-1023-4e56-b630-c3cc51b9f402/EcoRV/0	FAV27627	HT-1080	3115
70ebd06e-de96-483e-8cbd-2e996312bff6/EcoRV/0	FAV27627	HT-1080	2155
70e832a2-3a12-4931-aaaa-fda4e38cc8d2/EcoRV/0	FAV27627	HT-1080	2512
70e69a36-f683-4a4e-ad29-22380d77518c/EcoRV/0	FAV27627	HT-1080	3427
70d209ba-db28-4742-b6a0-bcbf431584b2/EcoRV/0	FAV27627	HT-1080	3706
70d19278-7a5b-4709-9936-a06ff85ef294/EcoRV/0	FAV27627	HT-1080	4014
70cfbecf-e35b-462b-9e7b-a6d09b0ce56b/EcoRV/0	FAV27627	HT-1080	3264
70cda6fd-12ee-4f88-9195-3006118229a9/EcoRV/0	FAV27627	HT-1080	3422
70cc3ef2-5a92-4521-a916-258bd0714279/EcoRV/0	FAV27627	HT-1080	4359
70c0c1b3-7d2a-473b-99a8-4af1eadab91c/EcoRV/0	FAV27627	HT-1080	2496
70b5b2a1-89cf-4b0f-a840-1dbe045c389a/EcoRV/0	FAV27627	HT-1080	2988
70af776b-bf32-49e0-a292-3104ec2ed606/EcoRV/0	FAV27627	HT-1080	2272
70ae9312-a965-4d6c-bec1-122ab4546497/EcoRV/0	FAV27627	HT-1080	3459
70aca166-045d-41b9-ac02-efe493706b54/EcoRV/0	FAV27627	HT-1080	4204
70ac6eb0-5596-41a5-a191-c295b5f830d7/EcoRV/0	FAV27627	HT-1080	2286
70a61437-bbe9-405c-94ff-5b4964c7dc38/EcoRV/0	FAV27627	HT-1080	2474
70a3af89-a155-4b72-a2d5-a5d609cc6ade/EcoRV/0	FAV27627	HT-1080	3961
70a3517f-d885-494a-9121-9e74e5a92384/EcoRV/0	FAV27627	HT-1080	3025
70a225d7-b830-4233-a566-343fac18001f/EcoRV/0	FAV27627	HT-1080	4089
709f51d4-9089-4bcd-a97f-e8525ca5650b/EcoRV/0	FAV27627	HT-1080	2986
70f487b9-27ac-4467-ba17-542bcd81f7e7/EcoRV/0	FAV27627	HT-1080	3666
709c7ceb-9fc8-4fa3-841a-e7197a7fe640/EcoRV/0	FAV27627	HT-1080	2439
70f6ec66-9804-4b86-8a58-875533b2a451/EcoRV/0	FAV27627	HT-1080	2966
71032d4a-5e29-4c33-9a7d-a6bdd74550c2/EcoRV/0	FAV27627	HT-1080	7531
715b08bc-67c9-4f4c-b3f2-6ceb47345df3/EcoRV/0	FAV27627	HT-1080	4531
7156c071-28ac-4053-bd0f-a2ac6740fbf5/EcoRV/0	FAV27627	HT-1080	4825
71528d40-830e-4111-81ce-efc62292f30f/EcoRV/0	FAV27627	HT-1080	2989
714f1684-56d4-490d-a029-7c533d22af1a/EcoRV/0	FAV27627	HT-1080	2643
714cf788-47f6-42f7-8ba0-bc7fac20d389/EcoRV/0	FAV27627	HT-1080	3521
714b5fa2-36ae-4f3e-9e29-3c51f866ebb0/EcoRV/0	FAV27627	HT-1080	3496
714934ca-e1b0-49d3-8741-159a6c1a5510/EcoRV/0	FAV27627	HT-1080	7302
7144b284-6d1e-4190-a80d-716eaa8ae23c/EcoRV/0	FAV27627	HT-1080	3562
71441626-74e9-4ce6-9afa-5c2121418198/EcoRV/0	FAV27627	HT-1080	477
7139c0ce-28fc-4913-8bd3-27c816227dfa/EcoRV/0	FAV27627	HT-1080	3485
71349443-f2b1-4cc2-a2d9-369ff0a2158f/EcoRV/0	FAV27627	HT-1080	3455
71347cc3-534e-42a0-8bcc-ba89ea162a01/EcoRV/0	FAV27627	HT-1080	2647
7133dcf3-c7fd-4c6d-b2b0-4c798fc8a6bc/EcoRV/0	FAV27627	HT-1080	2368
7132fff1-1a52-4d76-8ad0-085517e57500/EcoRV/0	FAV27627	HT-1080	3168
712e355e-4ddf-4409-bf7f-9b9ca2cceaba/EcoRV/0	FAV27627	HT-1080	2693
7126e425-5e51-4840-83b3-bcf26459cdb3/EcoRV/0	FAV27627	HT-1080	2938
71259fea-5eff-4256-b691-99a016863abc/EcoRV/0	FAV27627	HT-1080	3624
7122865d-e9c8-4821-b506-c3aa8bc8ef48/EcoRV/0	FAV27627	HT-1080	2254
7120a5f8-887e-44a0-97e4-c523ef0fd5ad/EcoRV/0	FAV27627	HT-1080	2787
711ffdfc-7cde-4c8d-aedb-b5f7c3b80b17/EcoRV/0	FAV27627	HT-1080	2527
711e0700-00d8-443d-aee9-f6268f477799/EcoRV/0	FAV27627	HT-1080	3386
711bfc13-78af-4598-8e5d-a43c5d1c1ea3/EcoRV/0	FAV27627	HT-1080	2931
7118ef6e-7b07-4127-a136-24913e83466f/EcoRV/0	FAV27627	HT-1080	2423
710d39e0-e605-4838-a9a4-2546489d55d6/EcoRV/0	FAV27627	HT-1080	2495
710c6ae0-e3f6-410d-b9eb-9c1a68e968b0/EcoRV/0	FAV27627	HT-1080	2353
710b0cb7-5b55-48d1-b296-cf13197f0557/EcoRV/0	FAV27627	HT-1080	2628
71010fff-a71a-4219-bfb1-f9475f001f46/EcoRV/0	FAV27627	HT-1080	3126
6fb3d639-297f-4d5a-95bc-88569f636388/EcoRV/0	FAV27627	HT-1080	3716
70967f96-9a7e-41eb-a373-8cbae2398cbd/EcoRV/0	FAV27627	HT-1080	2692
709139de-ae58-4b0c-abd3-a805c119415a/EcoRV/0	FAV27627	HT-1080	3965
70169eed-cd89-41c6-b30b-17ce96ec7d27/EcoRV/0	FAV27627	HT-1080	2274
70127d2e-5aae-46d2-8376-5db90ce36cac/EcoRV/0	FAV27627	HT-1080	2861
70126e11-1535-4bee-bb64-d408136524de/EcoRV/0	FAV27627	HT-1080	2300
700dbb5c-1d11-446a-8d43-3b94e0580121/EcoRV/0	FAV27627	HT-1080	3600
70097ac8-a917-423a-adf3-d276065485d7/EcoRV/0	FAV27627	HT-1080	3950
700943da-d292-4d5d-9259-50aed3f43c25/EcoRV/0	FAV27627	HT-1080	3556
7005b5c3-2290-4386-8e8d-2d13a8152eb4/EcoRV/0	FAV27627	HT-1080	3248
70018eb5-3fcf-4a43-87c4-31a3d21bb800/EcoRV/0	FAV27627	HT-1080	3281
6ffd5b3a-a6e9-47ab-b491-4a26277df648/EcoRV/0	FAV27627	HT-1080	3281
6ffae7f2-783a-4dc3-9750-b0e6eced5ef6/EcoRV/0	FAV27627	HT-1080	4093
6ff441e8-89b9-455e-b1f9-7e2c57733c07/EcoRV/0	FAV27627	HT-1080	3353
6ff02732-1a48-417c-9ed2-ad6015942b51/EcoRV/0	FAV27627	HT-1080	2235
6feed1ef-8929-4621-8c81-4c096bce8835/EcoRV/0	FAV27627	HT-1080	4447
6feb5621-9fed-4500-802f-3fc156356e80/EcoRV/0	FAV27627	HT-1080	3144
6fe9ca5f-a82e-4996-a552-20fe70d34e65/EcoRV/0	FAV27627	HT-1080	3132
6fe73481-5655-48bc-bf3c-8d4f5c9fc92f/EcoRV/0	FAV27627	HT-1080	2248
6fe50227-f0b3-4bcd-b1f2-9409335cf47d/EcoRV/0	FAV27627	HT-1080	2756
6fe4993e-c14c-4eff-b876-621dcb0be28e/EcoRV/0	FAV27627	HT-1080	5168
6fe39324-91fe-4378-b686-9babb307afd1/EcoRV/0	FAV27627	HT-1080	1735
6fdc47a9-4e33-4f7e-ae70-2ef889ec0178/EcoRV/0	FAV27627	HT-1080	2813
6fd96e34-cdc0-4694-b32a-b621004adc65/EcoRV/0	FAV27627	HT-1080	4233
6fcea7bd-d49b-41cc-899f-85193a23319d/EcoRV/0	FAV27627	HT-1080	2855
6fcaf446-2bab-452f-9163-b9ad0b12476d/EcoRV/0	FAV27627	HT-1080	5090
6fc91283-485a-4ac5-9f9b-dc342206e948/EcoRV/0	FAV27627	HT-1080	2602
6fc7a74f-e69d-4470-bfb0-8bdb540202c5/EcoRV/0	FAV27627	HT-1080	3642
6fc369c9-f397-496e-877f-4ec7cdde8621/EcoRV/0	FAV27627	HT-1080	2884
701800bf-06c4-4149-bb1c-e9cf80fdefa8/EcoRV/0	FAV27627	HT-1080	3482
70933878-c113-4c05-8ec3-5d0f6bb2646c/EcoRV/0	FAV27627	HT-1080	4347
701bedb6-935d-4739-9f82-74b992b147f3/EcoRV/0	FAV27627	HT-1080	4454
702c4111-b24f-4db3-91a5-e753768f2911/EcoRV/0	FAV27627	HT-1080	3204
708f411d-efde-4e7c-a199-57bfea00515e/EcoRV/0	FAV27627	HT-1080	3547
708e6a53-d139-4c7b-9286-8e2ef5097bca/EcoRV/0	FAV27627	HT-1080	2450
7083842a-ca06-47b0-b435-33d9f723c3b2/EcoRV/0	FAV27627	HT-1080	2978
7082114c-89fb-4479-b930-189c0d2e1116/EcoRV/0	FAV27627	HT-1080	2513
707e7fb8-fa22-492f-8899-7ba320d958b9/EcoRV/0	FAV27627	HT-1080	2742
7078d05a-641c-43ae-82ae-e84d7bdbf42f/EcoRV/0	FAV27627	HT-1080	2151
70758828-e3b7-4017-bdbf-4ffad56955f3/EcoRV/0	FAV27627	HT-1080	3293
7073c64e-d411-4e9d-9650-202458ae8140/EcoRV/0	FAV27627	HT-1080	3059
707082ec-cc10-4d55-b776-b0f6bbde6ef6/EcoRV/0	FAV27627	HT-1080	3817
70657510-5bf9-43b1-8404-ba9050b61707/EcoRV/0	FAV27627	HT-1080	2713
7064d5b9-510e-4e4a-8927-e7e2f42ad8b6/EcoRV/0	FAV27627	HT-1080	4305
705f8dfa-68a3-46f1-ade5-c427276cec43/EcoRV/0	FAV27627	HT-1080	3962
705c91ec-1838-406d-9b1c-b0c3e920b9c4/EcoRV/0	FAV27627	HT-1080	3744
705c3c40-c4c4-4e00-a14d-5bf3297e9ab1/EcoRV/0	FAV27627	HT-1080	5168
705a62e3-e112-4095-9562-3e16de28857d/EcoRV/0	FAV27627	HT-1080	3000
7051b937-443e-4061-8437-84806e745bff/EcoRV/0	FAV27627	HT-1080	4582
705131aa-1a96-4d5c-b7fe-6c54526a0827/EcoRV/0	FAV27627	HT-1080	3682
704b33c0-caca-48ae-9a2a-a0867077b5c9/EcoRV/0	FAV27627	HT-1080	3104
704aa64b-e0f3-43d5-9c2e-08fbab91c2aa/EcoRV/0	FAV27627	HT-1080	2898
704a89c7-5ca1-4cdc-860a-387ac7012a06/EcoRV/0	FAV27627	HT-1080	2456
7048811f-49b9-4888-993b-edad763bfb20/EcoRV/0	FAV27627	HT-1080	3442
7040c16e-a659-4af8-aea2-073146690fd5/EcoRV/0	FAV27627	HT-1080	1601
703aa586-db26-406b-9da8-d9539ccb8d1c/EcoRV/0	FAV27627	HT-1080	1997
7037f163-c903-4684-a213-4556ba679011/EcoRV/0	FAV27627	HT-1080	3660
7032f347-802e-4315-9f54-6ce6e769a860/EcoRV/0	FAV27627	HT-1080	2563
702f3d3e-148b-4b99-9fd4-b83764b39e4b/EcoRV/0	FAV27627	HT-1080	4082
701fbc79-ec57-408f-a4f3-ef47aa6ab16f/EcoRV/0	FAV27627	HT-1080	4553
6e330a4d-572b-4e61-b360-78dd8db3826b/EcoRV/0	FAV27627	HT-1080	1913
6e31db3e-a358-439a-9d7d-5704d2701063/EcoRV/0	FAV27627	HT-1080	1899
6e2a4693-811e-4846-90fd-8654d714d7d6/EcoRV/0	FAV27627	HT-1080	4387
6c1f576d-eead-4e91-8f19-7a6eeb5b4dee/EcoRV/0	FAV27627	HT-1080	2335
6c19c510-2a65-4e78-ab12-5dda4654a260/EcoRV/0	FAV27627	HT-1080	3160
6c179e94-2e74-4baf-b13b-c5c8ef0610e7/EcoRV/0	FAV27627	HT-1080	4367
6c0fa657-4315-4127-b8bf-75e47b3c48ea/EcoRV/0	FAV27627	HT-1080	3471
6c0cb9c5-0001-4c63-afea-a205fdaf918e/EcoRV/0	FAV27627	HT-1080	3040
6c087575-75e1-4417-afef-0b408017655d/EcoRV/0	FAV27627	HT-1080	3103
6c0652a9-3677-42f2-aca2-254757f59e3b/EcoRV/0	FAV27627	HT-1080	2659
6c008163-56be-4383-be79-d6a14ec5b5c3/EcoRV/0	FAV27627	HT-1080	3999
6bff2b36-0d57-4355-b361-4cc957332915/EcoRV/0	FAV27627	HT-1080	2901
6bf643c8-6ea4-43a9-b535-1a9e4fe9fb64/EcoRV/0	FAV27627	HT-1080	2100
6bed2c95-08ba-46eb-84e6-420f6bbe7d76/EcoRV/0	FAV27627	HT-1080	3101
6beb0826-496d-47ab-be23-4aa7fe468237/EcoRV/0	FAV27627	HT-1080	3259
6be82a1e-8c67-49a5-96d5-4ce4834596f8/EcoRV/0	FAV27627	HT-1080	4364
6be09eff-2990-442d-bf33-9d9bb62d8238/EcoRV/0	FAV27627	HT-1080	3157
6bde8121-48bb-46ae-8934-7fa831fcd3a9/EcoRV/0	FAV27627	HT-1080	1823
6bd893bf-6721-464e-9f79-63b1a6a638da/EcoRV/0	FAV27627	HT-1080	4553
6bd4458d-e7cf-4d85-8f07-45937294876e/EcoRV/0	FAV27627	HT-1080	2335
6bd3fe10-4030-443d-90d7-ca4841a03949/EcoRV/0	FAV27627	HT-1080	4137
6bcf4f06-3197-476c-bae6-8f2201a40779/EcoRV/0	FAV27627	HT-1080	1938
6bcd7cf5-a35b-42e3-94c7-954a5b005b8e/EcoRV/0	FAV27627	HT-1080	3151
6bcbf3e5-6e65-4369-b27e-4420c7a65101/EcoRV/0	FAV27627	HT-1080	1117
6bcb47a8-688c-43ac-b7c5-e131c5d1526b/EcoRV/0	FAV27627	HT-1080	3432
6bc1f013-7fa2-43ec-b27b-ed609da51857/EcoRV/0	FAV27627	HT-1080	2652
6bbfad96-e194-4574-acc7-14f785f5d6b4/EcoRV/0	FAV27627	HT-1080	3481
6bbb0210-0add-4953-906a-2de6d063c3e1/EcoRV/0	FAV27627	HT-1080	5477
6bb7a253-907c-4b4b-808b-ee08b400fa87/EcoRV/0	FAV27627	HT-1080	3815
6bb7301c-d90b-49cd-b6d6-3fd526ec39f5/EcoRV/0	FAV27627	HT-1080	3260
6bb557b9-9464-4f66-a83b-1da29b907b14/EcoRV/0	FAV27627	HT-1080	3314
6c243959-a248-4603-860b-8a2a5ffb772b/EcoRV/0	FAV27627	HT-1080	4251
6bb312f3-cc4e-4a75-96fd-6d2d2e4df55a/EcoRV/0	FAV27627	HT-1080	1419
6c2a025e-fd07-497f-85c2-c317847b8926/EcoRV/0	FAV27627	HT-1080	2673
6c2c1027-f2de-4aca-8e07-87fc577ccaea/EcoRV/0	FAV27627	HT-1080	2811
6c8144a1-719e-4ba0-91e7-fbcccc6ce6d2/EcoRV/0	FAV27627	HT-1080	4664
6c774083-387e-40e2-8027-af6a6ff1631f/EcoRV/0	FAV27627	HT-1080	6276
6c72d06b-3f0d-4d66-8d7b-cad878007463/EcoRV/0	FAV27627	HT-1080	2295
6c72c196-19bc-4445-a3c7-64ae7786d1cd/EcoRV/0	FAV27627	HT-1080	3905
6c6fedaf-7413-413c-9bb6-4ae36893f7c7/EcoRV/0	FAV27627	HT-1080	6081
6c6dac79-3c99-4823-9c26-c78cc55cba48/EcoRV/0	FAV27627	HT-1080	2647
6c6b549c-86ab-40fb-917c-7bcfb3850939/EcoRV/0	FAV27627	HT-1080	2970
6c68b77d-8a5f-4361-bba7-08ecacb94060/EcoRV/0	FAV27627	HT-1080	1992
6c632be4-c3be-4b26-9a77-431895d313f4/EcoRV/0	FAV27627	HT-1080	2216
6c61bfdc-d799-40c8-877f-41250a865cca/EcoRV/0	FAV27627	HT-1080	3357
6c60355d-556a-4f15-b5ae-f79afca0a64d/EcoRV/0	FAV27627	HT-1080	2816
6c59b2b1-960a-4325-80b2-272941e06b7b/EcoRV/0	FAV27627	HT-1080	3102
6c545b1e-15ce-4c93-88db-baeb8aad60b6/EcoRV/0	FAV27627	HT-1080	2195
6c53d967-f9c2-4a04-8912-abce34ff3cf1/EcoRV/0	FAV27627	HT-1080	1981
6c5039af-6967-4c1b-9514-fb194c36ee53/EcoRV/0	FAV27627	HT-1080	3957
6c50361f-2bb8-4bee-9ec1-8dfe07702f44/EcoRV/0	FAV27627	HT-1080	3565
6c4fa0d7-f960-43bb-80cf-4b31d1e433ff/EcoRV/0	FAV27627	HT-1080	4045
6c49b184-9053-4588-b28e-9bdcf02eed08/EcoRV/0	FAV27627	HT-1080	2287
6c46230f-e08d-4948-852e-358229b4dbc6/EcoRV/0	FAV27627	HT-1080	2505
6c450d57-b49d-413e-8f5e-0235e460e9e5/EcoRV/0	FAV27627	HT-1080	2526
6c41e736-8580-45e7-aa09-874854432cae/EcoRV/0	FAV27627	HT-1080	4515
6c39c3a9-953c-4039-a0c3-463a45b06780/EcoRV/0	FAV27627	HT-1080	1666
6c371ecb-b5da-443b-88c0-ade9570c4b5a/EcoRV/0	FAV27627	HT-1080	2914
6c323057-b80a-4360-9bb1-7238188692e1/EcoRV/0	FAV27627	HT-1080	2116
6c2b09d9-1f78-4073-8b96-8d7bf7ac20b9/EcoRV/0	FAV27627	HT-1080	2564
6c85a00d-e9d3-4bb3-96d7-77bba57347fe/EcoRV/0	FAV27627	HT-1080	613
6baa5d56-3e08-4329-b21e-3773dd72b2d7/EcoRV/0	FAV27627	HT-1080	4340
6b5002b8-48a7-4e65-9dd0-dc6f58efc392/EcoRV/0	FAV27627	HT-1080	3382
6b4fc51a-113f-45cc-9b8f-b0f794d8df56/EcoRV/0	FAV27627	HT-1080	8562
6b4e1d23-b9da-46b2-ab85-5b89b9a42b64/EcoRV/0	FAV27627	HT-1080	4152
6b45ef67-3e7d-4e94-91f2-5f43b4592e9b/EcoRV/0	FAV27627	HT-1080	2536
6b43b117-70a8-47a8-8e2d-82bcd4365c1d/EcoRV/0	FAV27627	HT-1080	3108
6b4040ba-6076-4cb8-a56c-137346e8263b/EcoRV/0	FAV27627	HT-1080	3185
6b3f3b4a-1a03-4a59-afe6-f37c1a382ad1/EcoRV/0	FAV27627	HT-1080	7702
6b3a76a0-5080-4e08-a018-2f7906fba592/EcoRV/0	FAV27627	HT-1080	3709
6b3a762f-99c3-423b-9ff5-af9152b27b25/EcoRV/0	FAV27627	HT-1080	3024
6b39bb79-6a38-469d-91e1-cbbb664a8996/EcoRV/0	FAV27627	HT-1080	2114
6b392cd2-39da-4d79-90ac-75f1edf6aa5f/EcoRV/0	FAV27627	HT-1080	2893
6b352cc8-c940-4e4a-ace6-bbde8d8a5a8d/EcoRV/0	FAV27627	HT-1080	4404
6b321e42-6f65-419d-bcec-da8e5ff8ddf3/EcoRV/0	FAV27627	HT-1080	3050
6b2b63ae-952a-4917-b625-50070808a343/EcoRV/0	FAV27627	HT-1080	1325
6b2921c8-3025-43e4-9ad7-a158b9116b05/EcoRV/0	FAV27627	HT-1080	3534
6b2830ae-2dd2-4428-8571-aecb9267a1a3/EcoRV/0	FAV27627	HT-1080	2515
6b238380-5553-4ef5-8646-14cde027e06c/EcoRV/0	FAV27627	HT-1080	5262
6b209966-b0de-4ed7-a4bc-8a55e4442b47/EcoRV/0	FAV27627	HT-1080	4042
6b1fd291-7790-42fe-b6e5-70fc53df6dc1/EcoRV/0	FAV27627	HT-1080	2902
6b183b2c-cae5-4514-b586-ce553b28c99b/EcoRV/0	FAV27627	HT-1080	3508
6b17b673-78cd-4b3d-84b8-3a9fa6dee1e6/EcoRV/0	FAV27627	HT-1080	2826
6b148511-8091-436b-b1a4-b76780764c72/EcoRV/0	FAV27627	HT-1080	3526
6b0fd2b0-219d-499e-9ffb-e373342738cd/EcoRV/0	FAV27627	HT-1080	3293
6b0dfcef-003a-48cf-8015-e8f4e95cc7e2/EcoRV/0	FAV27627	HT-1080	3064
6b0d6140-703a-4b14-b89f-17c11d68c591/EcoRV/0	FAV27627	HT-1080	4187
6b062f51-e8fd-47c2-9fb0-77fd1b8ed63e/EcoRV/0	FAV27627	HT-1080	3371
6b058bd1-2fb5-480b-9dd4-9dc3dc6b773b/EcoRV/0	FAV27627	HT-1080	3774
6b03eb59-f7d7-4d3f-9dc8-3e6a8bda38fa/EcoRV/0	FAV27627	HT-1080	3950
6b535745-3f35-4267-addc-fdef2be093ae/EcoRV/0	FAV27627	HT-1080	1709
6baacec2-8e90-4e50-a4e2-a21797016a96/EcoRV/0	FAV27627	HT-1080	3240
6b54fbbe-116a-445d-a78c-adf49a3dcd21/EcoRV/0	FAV27627	HT-1080	3383
6b59f9f1-19de-41a2-8506-0c0b5720cf11/EcoRV/0	FAV27627	HT-1080	4253
6ba7bf35-3beb-487e-bb55-4a01ce1b623c/EcoRV/0	FAV27627	HT-1080	1347
6ba575a1-bd27-4c26-b15e-a796109360e1/EcoRV/0	FAV27627	HT-1080	2721
6ba530f1-ce54-404a-b506-090e37ca50ff/EcoRV/0	FAV27627	HT-1080	3250
6ba508cb-803a-4334-984c-79b42bf718e3/EcoRV/0	FAV27627	HT-1080	5081
6b8cd2b4-d2f7-4228-80de-348bb5577baf/EcoRV/0	FAV27627	HT-1080	2230
6b8af2e5-a3b0-4e55-85cf-68ce64c300bf/EcoRV/0	FAV27627	HT-1080	3690
6b8a3ee5-1363-4241-8338-2265c190a08d/EcoRV/0	FAV27627	HT-1080	3504
6b8294c1-83b4-42cb-8cf8-44f78c1ba644/EcoRV/0	FAV27627	HT-1080	4633
6b821366-4413-4cdc-86a3-952b36d5ce92/EcoRV/0	FAV27627	HT-1080	4311
6b801566-cb77-4414-ad01-6781003088ac/EcoRV/0	FAV27627	HT-1080	3245
6b7dd773-799e-4544-8f06-16670defad55/EcoRV/0	FAV27627	HT-1080	2693
6b7cc066-5b2a-47a5-8e7a-012caec3a02e/EcoRV/0	FAV27627	HT-1080	3572
6b799fad-63dc-43dd-a635-7d3df80140bd/EcoRV/0	FAV27627	HT-1080	4622
6b74d816-6403-455e-809f-c905b6069787/EcoRV/0	FAV27627	HT-1080	3542
6b72d5db-969d-409a-96e5-9a38e15d564d/EcoRV/0	FAV27627	HT-1080	3080
6b6e23e2-5f54-4229-9508-2f989268e473/EcoRV/0	FAV27627	HT-1080	2924
6b6e0c71-91a0-4883-9ed8-b21f50074367/EcoRV/0	FAV27627	HT-1080	5617
6b691aa6-d125-48f2-ac3e-41279e747257/EcoRV/0	FAV27627	HT-1080	2468
6b663d6b-bddc-4bfd-8d5f-725a534a79ac/EcoRV/0	FAV27627	HT-1080	475
6b648caa-6ad9-4b2c-a39a-7fa242a0b58e/EcoRV/0	FAV27627	HT-1080	3071
6b6020e7-07c0-4c4b-9b49-14293dd67cd8/EcoRV/0	FAV27627	HT-1080	3357
6b5e94b8-6c65-4936-a7ff-7df521e5e22f/EcoRV/0	FAV27627	HT-1080	3042
6b5e0f58-597c-41d4-ab6a-bd1e1f36c25b/EcoRV/0	FAV27627	HT-1080	4802
6b5cdbaa-763d-43d6-8ec8-17156700b44a/EcoRV/0	FAV27627	HT-1080	4647
6b5c1801-c0c8-473e-b1a3-5fd52e5e4e29/EcoRV/0	FAV27627	HT-1080	3401
6b5b5e47-e1f0-43d7-a56d-7ee50675dd5b/EcoRV/0	FAV27627	HT-1080	5415
6b5b3680-75c4-4b17-86e5-7e1a652f0a42/EcoRV/0	FAV27627	HT-1080	3638
6b596f53-d556-4818-8151-b02deadaf8df/EcoRV/0	FAV27627	HT-1080	1672
6c85dcdc-de14-4737-972e-6f8b53905167/EcoRV/0	FAV27627	HT-1080	2166
6c8a5853-d168-485c-80c1-44404c8c92a0/EcoRV/0	FAV27627	HT-1080	2908
6db7acd5-77e0-4b8e-b36c-7de06b1b6f04/EcoRV/0	FAV27627	HT-1080	4399
6db39f8e-523f-444a-b77c-fcfb378880cf/EcoRV/0	FAV27627	HT-1080	4766
6db2b79e-c1ae-497b-9e34-69318a334070/EcoRV/0	FAV27627	HT-1080	2975
6db0554e-eb53-4c9e-876a-0b81e87d24a0/EcoRV/0	FAV27627	HT-1080	2581
6dabafa6-5b78-4662-ad2f-0a0b99bbb813/EcoRV/0	FAV27627	HT-1080	3080
6da9a94f-63ca-4e71-9541-e67c91bb9f2e/EcoRV/0	FAV27627	HT-1080	3708
6da81c00-353f-4165-91e6-e9dc46dce7e4/EcoRV/0	FAV27627	HT-1080	2089
6da1f347-f562-46fd-8a7a-0178e94804e4/EcoRV/0	FAV27627	HT-1080	1251
6d9f13f6-e47d-4460-b544-92fbcf305cfe/EcoRV/0	FAV27627	HT-1080	3297
6d9a03a4-1684-4adc-90aa-59d364eb6fed/EcoRV/0	FAV27627	HT-1080	3782
6d94e013-543f-47dc-9b7c-ec364a7d77d1/EcoRV/0	FAV27627	HT-1080	3705
6d949501-5b33-4a81-b35c-349fae81c210/EcoRV/0	FAV27627	HT-1080	3117
6d90394b-1da1-4f90-b4e0-23bdec6a65cf/EcoRV/0	FAV27627	HT-1080	3783
6d8f0712-5fd8-4c19-8eea-4337e47fb5bf/EcoRV/0	FAV27627	HT-1080	2200
6d7ed2d1-92fa-4661-b96d-e4450507bf95/EcoRV/0	FAV27627	HT-1080	3422
6d7cfc0e-7424-4a54-b8fe-e6471e1a42f4/EcoRV/0	FAV27627	HT-1080	1940
6d7ad386-e620-4543-9886-61f8e1776334/EcoRV/0	FAV27627	HT-1080	3830
6d78d933-96ca-4b86-83d4-7cad9363dd69/EcoRV/0	FAV27627	HT-1080	3506
6d7851d9-aece-4dc1-986a-e812e7292ad9/EcoRV/0	FAV27627	HT-1080	3704
6d718b6a-2e74-480a-95d7-dd3a5bc04c6d/EcoRV/0	FAV27627	HT-1080	5427
6d6de881-8adc-485a-bb98-1b92e93efda2/EcoRV/0	FAV27627	HT-1080	4977
6d6a9c88-bd4f-4638-a53b-cd3398f6d962/EcoRV/0	FAV27627	HT-1080	2001
6d65d1e7-068f-4ca5-946c-f29ee392065f/EcoRV/0	FAV27627	HT-1080	2817
6d62273a-2d7a-4d42-b58f-940dffcbfc3b/EcoRV/0	FAV27627	HT-1080	2639
6d5f77c9-aa67-474e-a8ca-3f969e16d571/EcoRV/0	FAV27627	HT-1080	3457
6dc64d6b-e6dc-4d49-8aa4-137550f508e5/EcoRV/0	FAV27627	HT-1080	3152
6d5b6b1d-401c-4e8f-a7f9-3eb21cdf189b/EcoRV/0	FAV27627	HT-1080	5025
6dc6cf66-0afa-4e1c-a581-697cb48692de/EcoRV/0	FAV27627	HT-1080	4178
6dcf4469-f1d2-4bd0-be61-843ce6e64b06/EcoRV/0	FAV27627	HT-1080	2605
6e287597-12e4-4dd1-b7ff-0b788473ec4e/EcoRV/0	FAV27627	HT-1080	2688
6e253eb4-9c5e-4bef-b184-78494d7db078/EcoRV/0	FAV27627	HT-1080	3500
6e212688-c0db-4fa3-8913-5b999c09e9c5/EcoRV/0	FAV27627	HT-1080	3656
6e1e51a6-7c7c-4ef7-b8fe-b3c38be96a3d/EcoRV/0	FAV27627	HT-1080	4899
6e1ba8e2-b9f6-4dc7-b00a-2935b230330b/EcoRV/0	FAV27627	HT-1080	2551
6e1a54b8-9eda-4622-88f7-cf87831a99c5/EcoRV/0	FAV27627	HT-1080	4713
6e178d20-c475-47d0-b3f2-a56870fa0381/EcoRV/0	FAV27627	HT-1080	3416
6e12dd7e-6964-4272-b988-63f0fa06dc49/EcoRV/0	FAV27627	HT-1080	3622
6e08a16d-c66f-4208-9e82-26097e848012/EcoRV/0	FAV27627	HT-1080	3921
6e053f64-1a80-4e90-a112-cede15313452/EcoRV/0	FAV27627	HT-1080	2385
6dffa11e-9e91-4038-90d3-ad13dbc12120/EcoRV/0	FAV27627	HT-1080	4475
6dfd1a06-2c7c-4c45-bcc6-2887006f5c86/EcoRV/0	FAV27627	HT-1080	3510
6dfb2fb6-8e5a-47d6-919e-23f0ac77378d/EcoRV/0	FAV27627	HT-1080	2998
6dfa576f-492a-4600-88cd-c50ceac40f10/EcoRV/0	FAV27627	HT-1080	2889
6def77c2-823c-4dc5-9aa9-4842fcc2e35d/EcoRV/0	FAV27627	HT-1080	3500
6dee8781-12e2-4119-b596-6acb1477c308/EcoRV/0	FAV27627	HT-1080	4287
6dec591d-5468-496a-8e0d-c9546c4166dc/EcoRV/0	FAV27627	HT-1080	1496
6de84af0-c9ef-4017-af15-849aefcab4b6/EcoRV/0	FAV27627	HT-1080	4245
6de6e6c2-2fc8-4eef-8064-25467b62134e/EcoRV/0	FAV27627	HT-1080	2173
6de56477-fbf9-441c-9204-de02a91510aa/EcoRV/0	FAV27627	HT-1080	1634
6ddfc2bf-89e8-40af-a4f4-d46577d050c8/EcoRV/0	FAV27627	HT-1080	2453
6dd49d73-f281-4100-9972-c623fbb92d91/EcoRV/0	FAV27627	HT-1080	2676
6dd2b2f6-ce88-4710-b8ca-d302b2452793/EcoRV/0	FAV27627	HT-1080	4407
6dd09d98-b843-43a5-87a9-aee5894edab4/EcoRV/0	FAV27627	HT-1080	2295
6dd0363c-7273-4ddd-80a9-983e4d163de0/EcoRV/0	FAV27627	HT-1080	1524
6dc6f741-0fb4-4cce-a1a9-72ac41dd470b/EcoRV/0	FAV27627	HT-1080	2561
6d5746ff-bbbb-4271-9aee-e85ca906aff7/EcoRV/0	FAV27627	HT-1080	3946
6d550a14-6363-4348-b922-11bdb0d3c8c2/EcoRV/0	FAV27627	HT-1080	3811
6d512628-ecda-4055-a84c-502aa0445b58/EcoRV/0	FAV27627	HT-1080	1795
6cee0f53-a4ac-49e9-baf8-0407a2585121/EcoRV/0	FAV27627	HT-1080	6045
6cec35ca-949b-4af1-a5a5-7e212d17974b/EcoRV/0	FAV27627	HT-1080	4277
6ce99af3-67d1-4f34-bb0c-03593204a42d/EcoRV/0	FAV27627	HT-1080	4557
6ce98bc7-4e93-4e7a-8c14-0d65b47fb861/EcoRV/0	FAV27627	HT-1080	3320
6ce4ee40-a578-4325-a278-449f7da94fc2/EcoRV/0	FAV27627	HT-1080	2845
6ce40584-06b2-414b-8dc2-8c087c1fe8dc/EcoRV/0	FAV27627	HT-1080	3069
6cdd990d-020a-4be0-b292-0836774dabfd/EcoRV/0	FAV27627	HT-1080	3090
6cdad9a6-e3b2-474c-8462-ba86735dece2/EcoRV/0	FAV27627	HT-1080	2145
6cd90fcc-e765-4556-bbf9-9d2f89917abb/EcoRV/0	FAV27627	HT-1080	2347
6cd687be-55e0-419f-b027-ac496a7e88c6/EcoRV/0	FAV27627	HT-1080	2688
6ccd0fd0-8ffa-40ab-9eeb-ad975b0c11f3/EcoRV/0	FAV27627	HT-1080	2220
6ccc9e28-4ae7-48a2-9a19-a12aaae56d6c/EcoRV/0	FAV27627	HT-1080	3521
6ccc427d-6ee0-45ab-8730-4cc6e3f4eda9/EcoRV/0	FAV27627	HT-1080	2015
6cc9402b-1b20-46cb-ad17-3b601c0e7304/EcoRV/0	FAV27627	HT-1080	2503
6cc8c00f-2fc5-4b60-bb40-411731627cf5/EcoRV/0	FAV27627	HT-1080	3637
6cc83a14-73f3-4da1-997b-ecd95e2cc36a/EcoRV/0	FAV27627	HT-1080	2745
6cc6ad7e-b5e7-4eb6-9faa-b138fa6f0766/EcoRV/0	FAV27627	HT-1080	4434
6cc0a10d-9196-4b70-8727-81698c31a4fe/EcoRV/0	FAV27627	HT-1080	3357
6cb9d12b-579d-4676-8f95-2e7373e6b44f/EcoRV/0	FAV27627	HT-1080	2954
6cb697f6-1c57-4806-b4b5-d6c5255feeb5/EcoRV/0	FAV27627	HT-1080	3009
6cb15bc4-e84b-4ed1-b71e-99a6f2382677/EcoRV/0	FAV27627	HT-1080	5059
6cafc3f9-e1b6-45b0-8c22-a59ea8cb63e4/EcoRV/0	FAV27627	HT-1080	3637
6cab9364-1a59-4836-a3ff-731a0641dee2/EcoRV/0	FAV27627	HT-1080	2625
6ca9414a-c601-444c-af37-aeb8a2093c48/EcoRV/0	FAV27627	HT-1080	5032
6ca4751f-8908-41d9-8fd7-475ab8810072/EcoRV/0	FAV27627	HT-1080	2069
6c970ee7-ae19-47cf-9f63-fa78ce4afb81/EcoRV/0	FAV27627	HT-1080	3330
6c94608e-de14-402d-8449-cb38cf122751/EcoRV/0	FAV27627	HT-1080	4831
6cf725eb-43b6-45d0-be3c-b34aebb1ee8f/EcoRV/0	FAV27627	HT-1080	4373
6cf8bb54-f199-4521-9ed7-c32e80deec05/EcoRV/0	FAV27627	HT-1080	3460
6d00d15a-da64-469e-ba16-387a578c64e2/EcoRV/0	FAV27627	HT-1080	2424
6d010773-6b17-4845-b695-4a15b0d4fa43/EcoRV/0	FAV27627	HT-1080	2375
6d4e5768-05e4-42b9-8fbb-f97dce7221d1/EcoRV/0	FAV27627	HT-1080	3092
6d4cf861-1c3a-4b82-b07f-a8f8ac75ceb0/EcoRV/0	FAV27627	HT-1080	3128
6d4ce935-1ae6-4874-a0a6-47a973fbcd35/EcoRV/0	FAV27627	HT-1080	1685
6d4c6abd-0d96-4b2b-9ca4-7f76eb81636c/EcoRV/0	FAV27627	HT-1080	4008
6d4b8029-7c05-4d78-a07e-9bab4da830e6/EcoRV/0	FAV27627	HT-1080	3603
6d4b5166-e209-478c-ace8-02871891425c/EcoRV/0	FAV27627	HT-1080	1121
6d48e05a-14ff-4dd2-8d85-faeedd54607e/EcoRV/0	FAV27627	HT-1080	4197
6d47146d-2447-4879-bb3b-fb4fb685d9cf/EcoRV/0	FAV27627	HT-1080	2295
6d3cc75c-1ca2-450e-9535-e30663c0bb55/EcoRV/0	FAV27627	HT-1080	2613
6d3bdfdf-f803-425a-818b-80a10f969c0b/EcoRV/0	FAV27627	HT-1080	3045
6d388f83-8c47-4641-a3fd-2f358fcd01be/EcoRV/0	FAV27627	HT-1080	5093
6d32c6db-1401-45b8-a8c3-540f75d7dba3/EcoRV/0	FAV27627	HT-1080	6625
6d329451-9236-491e-b13a-b49f62687676/EcoRV/0	FAV27627	HT-1080	2475
6d3072f0-2457-4a3c-9b3d-4981f52536c9/EcoRV/0	FAV27627	HT-1080	4044
7161b917-b404-4301-8718-d6d4195186ef/EcoRV/0	FAV27627	HT-1080	3122
6d2d0426-5499-4638-a23d-fdc2faed5816/EcoRV/0	FAV27627	HT-1080	3315
6d22feb5-4a17-414c-a615-a96aa64faf2a/EcoRV/0	FAV27627	HT-1080	2361
6d1ef76a-166e-4703-a7c5-0d45adc29cec/EcoRV/0	FAV27627	HT-1080	4635
6d1edcd6-e869-4fb8-96bd-9835b58590e6/EcoRV/0	FAV27627	HT-1080	2485
6d1e84e9-2c86-44e8-8262-e973967353ac/EcoRV/0	FAV27627	HT-1080	1890
6d1b08f3-6012-4896-9478-94e745c34029/EcoRV/0	FAV27627	HT-1080	2561
6d17174d-d6af-4509-925c-5a982afde04a/EcoRV/0	FAV27627	HT-1080	3839
6d15fcc9-d5ff-4792-b8ca-580289e0bba9/EcoRV/0	FAV27627	HT-1080	3574
6d125167-3415-4475-89e7-cdf18ea77e94/EcoRV/0	FAV27627	HT-1080	5978
6d101d52-8e17-41f0-a8aa-96eafa720399/EcoRV/0	FAV27627	HT-1080	5815
6d0b6f33-18df-47d1-ac8d-bfcb798b0bd2/EcoRV/0	FAV27627	HT-1080	2387
6d09476c-ba7c-4778-b271-0b9395fb5580/EcoRV/0	FAV27627	HT-1080	4014
6d079a8c-75dd-4c56-9cb9-5263e5591fd9/EcoRV/0	FAV27627	HT-1080	5948
6d05a885-04b4-4929-8059-2ac7a833dee9/EcoRV/0	FAV27627	HT-1080	1634
6d2ed649-a4f8-4229-97f7-1b9d83dc18ef/EcoRV/0	FAV27627	HT-1080	4044
773e6b3a-94e2-4285-99a7-f706468df07a/EcoRV/0	FAV27627	HT-1080	3710
716db2fd-e478-4648-a390-0ca69cc0f281/EcoRV/0	FAV27627	HT-1080	4222
7542c393-4f54-4468-8795-f0a2d6c7f7ce/EcoRV/0	FAV27627	HT-1080	5096
7540fc19-c821-439e-b149-77bb505836fc/EcoRV/0	FAV27627	HT-1080	2732
753eceb5-88cb-4846-99ba-42544be8f02d/EcoRV/0	FAV27627	HT-1080	4350
7537b057-f989-4823-b874-8351deb5a670/EcoRV/0	FAV27627	HT-1080	2149
75337e2a-4aa8-4792-8348-727a603acd67/EcoRV/0	FAV27627	HT-1080	4316
752d677e-f70e-414c-b3c3-d65160b43a15/EcoRV/0	FAV27627	HT-1080	2599
752789b0-a9fb-4074-b0e0-ddecd2d276e6/EcoRV/0	FAV27627	HT-1080	3697
7524d1fa-8791-444e-9e53-93962efbe0ee/EcoRV/0	FAV27627	HT-1080	3014
752411a1-2806-4173-8387-5e18f4bfbae0/EcoRV/0	FAV27627	HT-1080	7891
75221406-3b7c-4a4a-8c8d-79af05889e98/EcoRV/0	FAV27627	HT-1080	2278
751fa0dc-e2df-4711-bc2d-11815792e34b/EcoRV/0	FAV27627	HT-1080	6034
7518f92c-95a7-4da1-b2ba-55b63ec461ba/EcoRV/0	FAV27627	HT-1080	5223
75164bf9-d6da-4300-afbb-a789f30ecee2/EcoRV/0	FAV27627	HT-1080	3533
7513361f-961c-4def-a7f5-1ed2ee730789/EcoRV/0	FAV27627	HT-1080	4398
7509d4a2-aec9-402d-8c0c-7acb24890aef/EcoRV/0	FAV27627	HT-1080	3331
75060377-c758-4912-bc52-f34512c3b900/EcoRV/0	FAV27627	HT-1080	2980
7505d339-06ca-4e72-8249-af3a8c825e46/EcoRV/0	FAV27627	HT-1080	3415
75053c0d-0648-4e84-89c5-50d6f257b51e/EcoRV/0	FAV27627	HT-1080	4296
75034350-1b68-4e31-8b1f-be90ea33f6f7/EcoRV/0	FAV27627	HT-1080	2614
75010cca-8543-4584-9c73-9132dbb8586b/EcoRV/0	FAV27627	HT-1080	3648
74fe8786-2b1e-425a-8f28-4081d27004dc/EcoRV/0	FAV27627	HT-1080	3744
74fe1f29-cf10-4696-a3f1-4f1d55e35bff/EcoRV/0	FAV27627	HT-1080	1974
74fc0068-5f31-4e27-bb71-b6fe40d36327/EcoRV/0	FAV27627	HT-1080	4592
74f8f35b-3055-4aa7-95d4-443871d8b13f/EcoRV/0	FAV27627	HT-1080	2736
74f7d421-d129-4673-a130-acd8e55bb7ae/EcoRV/0	FAV27627	HT-1080	2744
74f72eeb-0ec9-4e59-9e7f-a8bb0c6bfb1c/EcoRV/0	FAV27627	HT-1080	3260
74f6d66d-5dce-4436-9913-eaadc0ed14f8/EcoRV/0	FAV27627	HT-1080	1859
74f11ddb-c443-44fa-93e4-788a1e7d2260/EcoRV/0	FAV27627	HT-1080	1470
7543658d-b069-4582-bf2c-1cd8d6b93c1b/EcoRV/0	FAV27627	HT-1080	2728
74ece69c-f361-4039-8942-4d9383cbf2a1/EcoRV/0	FAV27627	HT-1080	4576
7547bc5b-2352-4592-aa3e-67621226a6f4/EcoRV/0	FAV27627	HT-1080	4351
755e90c7-3104-44f8-8753-bcfd2aaa860c/EcoRV/0	FAV27627	HT-1080	2761
75a646c4-6bb7-4b8a-b7ca-7b3b8486021b/EcoRV/0	FAV27627	HT-1080	7392
75a2d618-9cb1-4cee-a7f8-0b3db18b16c3/EcoRV/0	FAV27627	HT-1080	4286
759f107f-286a-45b8-80eb-20c7faf00ae4/EcoRV/0	FAV27627	HT-1080	3988
759eec48-9233-4133-8e90-4b078a73227c/EcoRV/0	FAV27627	HT-1080	1903
759e4936-a420-46f5-8aa7-3dc196ee49e6/EcoRV/0	FAV27627	HT-1080	3877
759a613f-d12a-4deb-b222-3f3f93980295/EcoRV/0	FAV27627	HT-1080	2110
75940055-081a-4789-95f2-db0840aae7c6/EcoRV/0	FAV27627	HT-1080	3083
7592265f-3f57-47cc-89cf-f74e7b758572/EcoRV/0	FAV27627	HT-1080	2616
75919f94-a005-4ee0-bf94-ca4538990076/EcoRV/0	FAV27627	HT-1080	1582
758d9bf3-bfde-4918-8d2d-853461eb1c2f/EcoRV/0	FAV27627	HT-1080	3405
75892a69-d694-4de4-b439-629843fdb129/EcoRV/0	FAV27627	HT-1080	3994
7588972d-c180-4ce7-bb72-7f81a03b5caf/EcoRV/0	FAV27627	HT-1080	1749
758414bb-6427-4d04-a5f5-0893ecb10915/EcoRV/0	FAV27627	HT-1080	2565
757ea957-98e2-4d69-8cff-042b1d5036b7/EcoRV/0	FAV27627	HT-1080	3487
757bf32e-769f-4edf-a559-34941258091c/EcoRV/0	FAV27627	HT-1080	4023
757b8e9f-3bfa-4be1-8400-bff6c816780c/EcoRV/0	FAV27627	HT-1080	2930
75779803-2bc6-4723-b919-3ec78dfcc002/EcoRV/0	FAV27627	HT-1080	3872
7577035b-af44-4334-b1fd-f84a88276422/EcoRV/0	FAV27627	HT-1080	2212
7575d79a-f9d5-4240-bb00-79ff3c90f1e8/EcoRV/0	FAV27627	HT-1080	3265
756e057a-51de-40fe-840f-e7e711a07259/EcoRV/0	FAV27627	HT-1080	3463
756cadfc-6c83-476f-93a1-1ce20fb0c067/EcoRV/0	FAV27627	HT-1080	2271
756bc337-cb8d-4008-b148-8e5eacbe709e/EcoRV/0	FAV27627	HT-1080	2541
7569a492-c3d4-4d76-a19c-1c94eff5a449/EcoRV/0	FAV27627	HT-1080	3493
7565b876-a20f-4146-8671-a06847174b0b/EcoRV/0	FAV27627	HT-1080	3721
75605368-c948-41f3-aa6b-f8740b1aa598/EcoRV/0	FAV27627	HT-1080	2223
755ebf05-66c1-4be5-8ad9-daea6fc19865/EcoRV/0	FAV27627	HT-1080	3441
755e9261-0492-4e6f-9d8f-416dba574975/EcoRV/0	FAV27627	HT-1080	3396
755c6739-fb4d-49a6-b559-33a20282c9bb/EcoRV/0	FAV27627	HT-1080	3761
75ac2d55-47ab-4911-aca0-c6855ce9bc5c/EcoRV/0	FAV27627	HT-1080	4330
74ead7fc-5e4b-403f-b53e-a7f51d2a73f0/EcoRV/0	FAV27627	HT-1080	4160
74ea539d-edd4-4a8c-8bbb-ce9a641c949b/EcoRV/0	FAV27627	HT-1080	4045
748be87c-0f66-4a91-9fcc-d99bd51503d0/EcoRV/0	FAV27627	HT-1080	4455
748912c0-3086-4c3a-9c55-13cbe5dc5321/EcoRV/0	FAV27627	HT-1080	3999
74865565-0023-40d5-a799-dc386e053f9b/EcoRV/0	FAV27627	HT-1080	2619
74856ec9-4614-40f9-8d4c-3c8aa0549727/EcoRV/0	FAV27627	HT-1080	4161
748498ce-5c5d-4e02-9b49-dd4fc5ed267b/EcoRV/0	FAV27627	HT-1080	3568
74831bda-7f33-40ba-9ad5-7d804c0c6371/EcoRV/0	FAV27627	HT-1080	2675
7481f428-062d-464b-874c-01d8713e717d/EcoRV/0	FAV27627	HT-1080	1323
74811bd4-0493-429c-8b92-3c5103a8a591/EcoRV/0	FAV27627	HT-1080	2490
747de0d5-0028-498b-8972-50fcb1b39407/EcoRV/0	FAV27627	HT-1080	2753
747a9d92-d46e-4d41-9066-143ca30e4f6c/EcoRV/0	FAV27627	HT-1080	1480
7473757a-dab2-4ab7-b383-61e4ec9e8143/EcoRV/0	FAV27627	HT-1080	2861
746f8898-0aec-4a0d-af08-56e20bce185c/EcoRV/0	FAV27627	HT-1080	5032
746d7f3e-d66a-480d-aa4f-b5d950d4f879/EcoRV/0	FAV27627	HT-1080	2077
746c91c5-e373-4b8f-83fb-327530abf6d8/EcoRV/0	FAV27627	HT-1080	3416
746bfc7a-e7e6-4b26-9c6f-5963f1e5b868/EcoRV/0	FAV27627	HT-1080	3168
746a7e67-3538-4b23-b040-efae8e359b44/EcoRV/0	FAV27627	HT-1080	4195
74693215-ac8c-4f15-a8ee-e59ddeb1c2ab/EcoRV/0	FAV27627	HT-1080	3455
74691558-d09b-4883-b9e2-e2cf580db907/EcoRV/0	FAV27627	HT-1080	871
74606139-8032-4e40-8722-76316dd18ccb/EcoRV/0	FAV27627	HT-1080	4873
745945dd-e7fb-4d62-b94f-b8e8be983100/EcoRV/0	FAV27627	HT-1080	2377
74529314-fbe3-4615-82c7-134530406811/EcoRV/0	FAV27627	HT-1080	4433
74513383-9ccf-4fa3-bd0c-42c964472978/EcoRV/0	FAV27627	HT-1080	2800
744f6171-21d8-4c8c-b88c-8257a53e3472/EcoRV/0	FAV27627	HT-1080	4812
744d277d-f1f2-4fff-ae82-21e8d19a0890/EcoRV/0	FAV27627	HT-1080	2687
744a0b08-271c-4d28-bd7a-5e4193ff0fa0/EcoRV/0	FAV27627	HT-1080	2546
7449c5f1-72f1-4f51-b838-fd84e7e7396e/EcoRV/0	FAV27627	HT-1080	1984
7448dd2b-a68a-4bf9-b113-566862ea9acb/EcoRV/0	FAV27627	HT-1080	3050
74465b57-b561-4c41-a250-c9586a269809/EcoRV/0	FAV27627	HT-1080	2428
7445ce1c-9513-418a-b6e5-2b03f7aea861/EcoRV/0	FAV27627	HT-1080	4836
748e5c76-fd4f-47d9-bd86-c61908d1f238/EcoRV/0	FAV27627	HT-1080	3512
74ea903b-5ef7-4c81-be27-d19ccd646b8b/EcoRV/0	FAV27627	HT-1080	2870
7492b833-1da0-427d-9dfc-fde898358278/EcoRV/0	FAV27627	HT-1080	3052
7496ddcf-68bb-49a3-bf70-a5fc6e6259d5/EcoRV/0	FAV27627	HT-1080	2341
74ea4deb-c917-4f8d-b4fb-678e44ce54a3/EcoRV/0	FAV27627	HT-1080	1868
74e728b4-bcd5-4b5f-99ca-794aa5230ba9/EcoRV/0	FAV27627	HT-1080	2131
74e525ca-0368-433b-bd42-4ac6aa58a9db/EcoRV/0	FAV27627	HT-1080	3460
74e49617-b99a-492b-b1f0-a9ad1438c3f5/EcoRV/0	FAV27627	HT-1080	1669
74e48f36-e1aa-456f-9801-97fa8d015e8b/EcoRV/0	FAV27627	HT-1080	5770
74e2c235-db5a-4990-a215-ee79ea8f7785/EcoRV/0	FAV27627	HT-1080	5204
74df945f-74cd-48a6-978e-0b4c785a72fc/EcoRV/0	FAV27627	HT-1080	1970
74dada99-65e4-472e-9489-a4b99ab9a66e/EcoRV/0	FAV27627	HT-1080	6691
74d92dcf-a470-4c47-b244-f6279331349e/EcoRV/0	FAV27627	HT-1080	3024
74d6cc5d-f412-4bf9-9655-0d10831f64b2/EcoRV/0	FAV27627	HT-1080	2711
74d1bf79-850c-43f7-b218-727ba81ed425/EcoRV/0	FAV27627	HT-1080	2786
74cfb1cf-2eef-43dc-8a01-35de15fdcafb/EcoRV/0	FAV27627	HT-1080	4719
74ce18fb-5bfd-4476-a359-4c89b9ed691e/EcoRV/0	FAV27627	HT-1080	3367
74c8e085-14c1-414a-8647-a7bfceb881a9/EcoRV/0	FAV27627	HT-1080	2842
74c883d1-62ba-4875-8588-0056972e0058/EcoRV/0	FAV27627	HT-1080	1883
74c67b32-947d-4fc9-b95e-8b3f82386a6c/EcoRV/0	FAV27627	HT-1080	2504
74c33396-34dc-4d17-bdcd-9b8a7d7a2230/EcoRV/0	FAV27627	HT-1080	3326
74bba25a-5414-4bca-99ea-d6c0f9a2e05c/EcoRV/0	FAV27627	HT-1080	3468
74ba8bfa-9d54-4dcd-b6f3-6c8982b7a1a2/EcoRV/0	FAV27627	HT-1080	3615
74abd97f-0222-4fc1-af52-cf3f33daff87/EcoRV/0	FAV27627	HT-1080	3364
74a74df7-f209-4944-b034-b449fe3ba97a/EcoRV/0	FAV27627	HT-1080	3627
74a2fcd0-0744-41d0-876a-f1d6f3deb384/EcoRV/0	FAV27627	HT-1080	3987
74a02378-e234-4260-884d-4cded1bcb150/EcoRV/0	FAV27627	HT-1080	4189
74957503-e246-45d6-94f0-df1e9733cb19/EcoRV/0	FAV27627	HT-1080	1355
7444c4da-b6b9-402a-8134-fa44a639d478/EcoRV/0	FAV27627	HT-1080	2763
75ac7dfa-f68b-45bc-b1dd-d390239a1eb8/EcoRV/0	FAV27627	HT-1080	3285
75ba6e1b-2165-4d3b-8305-347239d68341/EcoRV/0	FAV27627	HT-1080	1526
76d14e43-13f2-4fe0-889d-a7536c3555b1/EcoRV/0	FAV27627	HT-1080	4774
76d038e4-3fbf-4f04-9a41-4fcfe4c6bf13/EcoRV/0	FAV27627	HT-1080	2513
76c9dc3c-d587-4acd-9ec8-05921b885081/EcoRV/0	FAV27627	HT-1080	4752
76c5b818-4c4d-44a8-9878-12c98d781fbe/EcoRV/0	FAV27627	HT-1080	3466
76c51ee6-4ba4-4e20-acc7-b52efceeeb57/EcoRV/0	FAV27627	HT-1080	3264
76c061a4-bd06-42f3-a0d5-2113011715a2/EcoRV/0	FAV27627	HT-1080	2920
76bef4e7-e671-494b-b4cd-72c3fbd32483/EcoRV/0	FAV27627	HT-1080	2978
76be6d86-46f5-4365-9040-287f28a75eca/EcoRV/0	FAV27627	HT-1080	2149
76ba7fcf-658b-48c8-824f-8c01d82d89ec/EcoRV/0	FAV27627	HT-1080	3362
76b80b5a-95fa-4d79-ba5f-8db4f2363d71/EcoRV/0	FAV27627	HT-1080	1094
76b5c84f-6cd6-45bc-9cbd-4c58663472f5/EcoRV/0	FAV27627	HT-1080	3863
76b09202-b16f-4f62-908b-ff1effcb3571/EcoRV/0	FAV27627	HT-1080	2243
76ad70a4-4e20-400b-9a9b-10c29b7a8d98/EcoRV/0	FAV27627	HT-1080	3319
76a347c4-2bf8-47ed-9f71-1c21889a1f15/EcoRV/0	FAV27627	HT-1080	4151
76a1b161-0ca6-4c1d-b8f2-c013fd5fbde3/EcoRV/0	FAV27627	HT-1080	2818
769daacf-fcd9-447f-b8e6-0a68936cef1f/EcoRV/0	FAV27627	HT-1080	2446
769ad44c-800d-4ee8-9328-32cb1ac42ae8/EcoRV/0	FAV27627	HT-1080	2064
76994c52-f174-40ad-8262-90e8dab5c3a8/EcoRV/0	FAV27627	HT-1080	2918
7695ab8a-e4c0-4209-89b3-1c2625dddfa4/EcoRV/0	FAV27627	HT-1080	1766
768ee3ab-e410-45fb-8a41-2052be1d6a55/EcoRV/0	FAV27627	HT-1080	5344
768eba94-8866-4ac3-afd6-a67133cbb4e9/EcoRV/0	FAV27627	HT-1080	4837
768caa56-d145-4c39-83ef-dfc973c2d7eb/EcoRV/0	FAV27627	HT-1080	3055
767f71d9-9403-42ca-ac09-5ee3cd7ffc28/EcoRV/0	FAV27627	HT-1080	2009
767b82c9-2c86-4f33-95e5-75f09992bfb4/EcoRV/0	FAV27627	HT-1080	2717
76751b49-64e4-415e-a203-9cf6d81309a0/EcoRV/0	FAV27627	HT-1080	4313
767294d2-f542-4e07-9ea1-aec838db1f58/EcoRV/0	FAV27627	HT-1080	2457
766fb903-1f1d-4ac2-abd4-8ba9e81020a6/EcoRV/0	FAV27627	HT-1080	2184
76d5e7d6-0ba3-4dcb-8bb9-1bbe57034baf/EcoRV/0	FAV27627	HT-1080	4663
766dda99-e488-4759-9bb4-a16d7b83359f/EcoRV/0	FAV27627	HT-1080	3506
76d90b3d-56a1-4c0b-8d04-aae4d96faee2/EcoRV/0	FAV27627	HT-1080	2125
76e7cb08-f97a-48c9-a41b-dd79c87d58d8/EcoRV/0	FAV27627	HT-1080	1913
773bb861-8c4a-4a6b-9605-811c8cac5948/EcoRV/0	FAV27627	HT-1080	3699
773b13ae-1541-4018-b76e-31f515800e2c/EcoRV/0	FAV27627	HT-1080	5021
773b1112-2739-461c-9752-82cce1374e4a/EcoRV/0	FAV27627	HT-1080	3577
773a7a83-c631-41bd-905c-80f5c369ccb5/EcoRV/0	FAV27627	HT-1080	3359
7732e3a1-3b89-4298-a10a-5830f9152879/EcoRV/0	FAV27627	HT-1080	3187
77324772-700d-495d-8bd1-d6886a63a037/EcoRV/0	FAV27627	HT-1080	5276
7726615a-514e-486c-b830-dc11c7c4be78/EcoRV/0	FAV27627	HT-1080	4463
77242449-5989-4b97-bee6-d151da453949/EcoRV/0	FAV27627	HT-1080	3131
77236a6d-b45e-4409-be17-99251df916cd/EcoRV/0	FAV27627	HT-1080	1246
77224231-b095-43c3-b447-5f13080b0c8b/EcoRV/0	FAV27627	HT-1080	2094
771832c5-e458-4be1-a9b1-cd2a49597d05/EcoRV/0	FAV27627	HT-1080	4552
77177c79-8e95-4aac-9297-13a160e88190/EcoRV/0	FAV27627	HT-1080	4857
7716658e-52c1-4e27-aaae-9c0e13b35582/EcoRV/0	FAV27627	HT-1080	4406
77123b44-897c-430a-890f-19ed2ae399e1/EcoRV/0	FAV27627	HT-1080	3671
770b9801-708f-4578-ae8b-d4f8ab31f71f/EcoRV/0	FAV27627	HT-1080	3798
77092aa7-d170-451f-b745-eff6ad8ce7a7/EcoRV/0	FAV27627	HT-1080	3230
770702f5-3953-425c-834b-1cfde075e96d/EcoRV/0	FAV27627	HT-1080	3814
77069c97-0a7e-4d2d-a0f0-6493d1f604f9/EcoRV/0	FAV27627	HT-1080	2462
7705ce90-52ae-4911-beba-9b8614c0fa80/EcoRV/0	FAV27627	HT-1080	2260
7704b16e-7f2c-4e10-a9d6-7d8be808cda1/EcoRV/0	FAV27627	HT-1080	2642
76f332a1-951a-49dc-bebe-d902f9ecf2de/EcoRV/0	FAV27627	HT-1080	6325
76f1e2ea-2439-4172-9d29-2537789490ea/EcoRV/0	FAV27627	HT-1080	3007
76efd4b6-7a34-4b6e-afdb-5a015f78577a/EcoRV/0	FAV27627	HT-1080	3631
76ef3c1d-d4b3-4155-bace-9e0d6700f2c0/EcoRV/0	FAV27627	HT-1080	3126
76ecd0ca-d45c-41e5-a5e6-b2812b89b9d3/EcoRV/0	FAV27627	HT-1080	4117
76ebb1e9-73eb-4c5a-b5ca-f61886335651/EcoRV/0	FAV27627	HT-1080	2039
76eb9a1b-b268-4c62-b0d2-06ffd30e12d2/EcoRV/0	FAV27627	HT-1080	2228
76debbe5-a32d-4eb6-9bc6-63e2814e31d2/EcoRV/0	FAV27627	HT-1080	4106
75b44df0-124e-4353-8b88-35bd0ccaa186/EcoRV/0	FAV27627	HT-1080	3504
766b4eff-74f6-4ab6-8ebe-d6be5db0b797/EcoRV/0	FAV27627	HT-1080	2873
76607e6c-ad3e-46e0-954b-cc0f6a43145a/EcoRV/0	FAV27627	HT-1080	1477
760d59f2-c3d7-4c02-82a0-cde1753898c2/EcoRV/0	FAV27627	HT-1080	1878
7609adb1-586c-4320-88a6-a503ed16e70a/EcoRV/0	FAV27627	HT-1080	2980
75ff3b99-8c77-4f65-b9ab-908921aa7173/EcoRV/0	FAV27627	HT-1080	4217
75f65000-10e8-4fac-be75-7355f0f1a18f/EcoRV/0	FAV27627	HT-1080	4093
75f420c2-e5f5-4f0d-a610-8a799c486d50/EcoRV/0	FAV27627	HT-1080	2744
75f402c2-fb32-4cb5-9229-b8becd42cc35/EcoRV/0	FAV27627	HT-1080	4873
75ed0b11-23ac-4b3d-95b0-fefec8fb8688/EcoRV/0	FAV27627	HT-1080	3462
75e9b4d7-684e-493b-8622-3e791e41089b/EcoRV/0	FAV27627	HT-1080	2726
75e86769-af0a-4d7b-9c8e-0583740ec521/EcoRV/0	FAV27627	HT-1080	3289
75e4a7a3-b85c-48ee-82ed-ebdb0c725b74/EcoRV/0	FAV27627	HT-1080	2012
75e417de-f32a-486d-8039-795db1aca491/EcoRV/0	FAV27627	HT-1080	3436
75e1473a-f6c9-433d-bbfd-0b512cfc615f/EcoRV/0	FAV27627	HT-1080	4061
75dccb00-262c-404a-b76a-4a53d539a1cf/EcoRV/0	FAV27627	HT-1080	2597
75d52377-cb70-4492-8f57-5bd47e9bd42b/EcoRV/0	FAV27627	HT-1080	4125
75d32fd2-4ba2-4fb8-9f5e-d8b691ceed3d/EcoRV/0	FAV27627	HT-1080	1052
75d04e7a-3747-476f-808f-21f2610578e0/EcoRV/0	FAV27627	HT-1080	4253
75d026a9-0099-475f-9d08-d81a23626e87/EcoRV/0	FAV27627	HT-1080	2675
75cfb060-e3c8-423a-b8aa-b9f5d6f3c8a7/EcoRV/0	FAV27627	HT-1080	4956
75cf8ef2-7104-4a40-8534-fe6cb3b7cbd5/EcoRV/0	FAV27627	HT-1080	2427
75ccb0fc-e8ae-4f06-b98d-ed6ceebda1f7/EcoRV/0	FAV27627	HT-1080	4175
75cb0a16-3d6b-4ffd-8e9e-25abe59e3de4/EcoRV/0	FAV27627	HT-1080	3851
75ca13b7-4400-478e-8922-eff0fe3f6cb1/EcoRV/0	FAV27627	HT-1080	2640
75c685d0-37f7-4558-8caf-9a5f8cf4010f/EcoRV/0	FAV27627	HT-1080	3220
75c4bc1e-059c-42c8-b5ed-b265c03d5b8c/EcoRV/0	FAV27627	HT-1080	3838
75be8359-766f-481c-aad4-5189356a88e7/EcoRV/0	FAV27627	HT-1080	2644
75bb2555-2756-4f68-bcca-5dd3c2fc3c6f/EcoRV/0	FAV27627	HT-1080	4123
760e17a1-9f73-4857-b9bf-c9ac54dcbac7/EcoRV/0	FAV27627	HT-1080	4089
760efe93-c156-4669-9a08-70007e5557be/EcoRV/0	FAV27627	HT-1080	3961
761076e3-5232-467d-ad1f-0c69d4803098/EcoRV/0	FAV27627	HT-1080	3400
765fb2eb-6ba8-43ca-b1ac-d0eed56378da/EcoRV/0	FAV27627	HT-1080	3086
765c75f7-a8b4-4c8c-93f0-f93d09903407/EcoRV/0	FAV27627	HT-1080	3540
765b8d64-7d34-4947-946f-d6c9d9cba9ac/EcoRV/0	FAV27627	HT-1080	2560
765ade3f-279a-4a59-bbf9-4dc3b65a4fc1/EcoRV/0	FAV27627	HT-1080	5084
76569f79-7e30-4307-ad85-a43f11c95780/EcoRV/0	FAV27627	HT-1080	1288
76555515-e602-499f-be21-72d7c9e80d67/EcoRV/0	FAV27627	HT-1080	8020
7654ba79-dab4-4c9a-9c8c-fc5130adddd2/EcoRV/0	FAV27627	HT-1080	2866
7654a126-1792-4474-ab3c-de491ea1fdd1/EcoRV/0	FAV27627	HT-1080	4810
76539b70-787d-4ec6-a2ae-5a334b7cf414/EcoRV/0	FAV27627	HT-1080	2326
764ab41a-96e2-4cc3-92b3-efa556bcb949/EcoRV/0	FAV27627	HT-1080	1684
7646ead5-1244-4ac4-8a8f-00cd7e741972/EcoRV/0	FAV27627	HT-1080	5465
7642d13d-00b2-412c-a6c6-2e174f131496/EcoRV/0	FAV27627	HT-1080	2730
76417e99-2a50-4495-aa14-56ac86ee8341/EcoRV/0	FAV27627	HT-1080	3580
763b9895-5bd7-475e-8601-2259bbf4bf53/EcoRV/0	FAV27627	HT-1080	1712
7639caed-62e4-4128-b7bd-8eefe9b8f043/EcoRV/0	FAV27627	HT-1080	3755
7636a6cf-178a-41ce-bf67-0ef9ab2ab03b/EcoRV/0	FAV27627	HT-1080	3462
76351f79-f714-4a10-b1a8-00a2640588b4/EcoRV/0	FAV27627	HT-1080	3576
76331fd8-3d28-4053-b977-84c024d89ae8/EcoRV/0	FAV27627	HT-1080	2404
762f15b8-5bac-41d7-9082-b8d45ec78243/EcoRV/0	FAV27627	HT-1080	3475
762e55c0-ab24-44ea-a80d-d359b4cfd0a9/EcoRV/0	FAV27627	HT-1080	3581
762e1a1b-7526-4333-8a24-6f343dd3ab2d/EcoRV/0	FAV27627	HT-1080	2936
762bedf7-d142-4786-90c6-9cba8ae3fb03/EcoRV/0	FAV27627	HT-1080	2892
7629e72c-69fa-4f7d-b874-0e103b4240bb/EcoRV/0	FAV27627	HT-1080	1863
76239b7f-524e-4cf6-bef2-5a7c6cc91631/EcoRV/0	FAV27627	HT-1080	4429
762349e5-5061-4511-aa1e-484357f87354/EcoRV/0	FAV27627	HT-1080	3229
7614f73c-f3f9-44f4-9594-756c8cd53f26/EcoRV/0	FAV27627	HT-1080	3551
760f1a4c-843c-4a63-be4f-59d785fd93f4/EcoRV/0	FAV27627	HT-1080	3851
74414b53-bc94-4b5d-9a37-a3feb8cc77bc/EcoRV/0	FAV27627	HT-1080	4247
744108db-b313-49bc-a7a7-bb23bc835ab0/EcoRV/0	FAV27627	HT-1080	8404
743e0fff-569d-4971-bd6b-b51eed2fae03/EcoRV/0	FAV27627	HT-1080	3863
727eb181-d8ea-4a99-91b6-ae882ba5e67c/EcoRV/0	FAV27627	HT-1080	4581
727baab3-122b-4bd8-94ef-917290728c87/EcoRV/0	FAV27627	HT-1080	1955
7276aacb-00fb-47f4-b25e-2d2d2cf17a3b/EcoRV/0	FAV27627	HT-1080	4076
727637c1-dbf9-42cb-981e-75a5648cf03a/EcoRV/0	FAV27627	HT-1080	3753
727413cd-8be0-40cd-b087-886521bb9840/EcoRV/0	FAV27627	HT-1080	3618
725e9ef2-20df-437d-a4f7-389b85f01a78/EcoRV/0	FAV27627	HT-1080	3346
725e056a-473f-4cff-b1a1-de1a904e1770/EcoRV/0	FAV27627	HT-1080	3990
72586404-084f-48e1-b2c9-7d4701ce86a6/EcoRV/0	FAV27627	HT-1080	3438
72535af0-3ac5-4889-b34d-31ca281689c5/EcoRV/0	FAV27627	HT-1080	3694
7251c310-8d9e-4720-abfd-f39e16b4067d/EcoRV/0	FAV27627	HT-1080	2566
7251c305-153f-4593-9606-89cb83100031/EcoRV/0	FAV27627	HT-1080	4501
7251196d-5be1-496d-a4c8-4faf1c970d38/EcoRV/0	FAV27627	HT-1080	3060
724a32db-4e35-4387-b790-c87d89ebf2ad/EcoRV/0	FAV27627	HT-1080	1970
72486701-9104-4ea3-8b8e-73921c09afe7/EcoRV/0	FAV27627	HT-1080	2596
7243a644-30d5-43f3-a9d5-b832bee61f48/EcoRV/0	FAV27627	HT-1080	2560
723f4996-fd8e-4d61-b990-a9f56cf7848d/EcoRV/0	FAV27627	HT-1080	5746
723cedb0-23fb-4992-87df-17f26ce8a9cc/EcoRV/0	FAV27627	HT-1080	2226
7237c18f-b9f7-46a4-a22c-07805e1ee8b5/EcoRV/0	FAV27627	HT-1080	4089
7237b150-6937-46b5-958a-6998abb9b481/EcoRV/0	FAV27627	HT-1080	4521
722e56aa-a39e-4e64-b3aa-49fd84004f17/EcoRV/0	FAV27627	HT-1080	4006
722dd5fd-5eac-4d6e-a0ea-9d1e8039e747/EcoRV/0	FAV27627	HT-1080	3874
722cee91-e233-4d56-91e9-e39d49715909/EcoRV/0	FAV27627	HT-1080	2570
722c9cdc-89f2-4c95-a402-11e8e48fd2e9/EcoRV/0	FAV27627	HT-1080	4199
722c753c-1abb-4c0b-bc51-6e122ffa8e4b/EcoRV/0	FAV27627	HT-1080	3290
722ae97e-6437-4444-b263-4037b1215d6b/EcoRV/0	FAV27627	HT-1080	3045
727ff677-ddad-44cc-b554-ce5401d31b53/EcoRV/0	FAV27627	HT-1080	4825
7229c362-1efd-4a68-9e27-ac240e0e6722/EcoRV/0	FAV27627	HT-1080	1566
72830bd3-1c3c-433f-952b-4a0356c241fb/EcoRV/0	FAV27627	HT-1080	3297
728572fc-bca4-4f83-ad97-0b7043338f42/EcoRV/0	FAV27627	HT-1080	2634
72c2854f-151c-4011-b6d0-4eeaa886377c/EcoRV/0	FAV27627	HT-1080	1908
72c2503a-7a60-47de-9297-3294a0abf0f3/EcoRV/0	FAV27627	HT-1080	2394
72c1fa17-daa7-42ae-8593-d0407ef985bd/EcoRV/0	FAV27627	HT-1080	3735
72bf2ddb-2f45-4920-8a5f-b676d316a78c/EcoRV/0	FAV27627	HT-1080	4380
72bc78f9-db6b-4f80-92dc-162e66a5acff/EcoRV/0	FAV27627	HT-1080	2803
72b69e2b-26e0-419a-90ca-3c01401d69cf/EcoRV/0	FAV27627	HT-1080	67
72b5532f-0902-47b1-911f-e49be9e95a3c/EcoRV/0	FAV27627	HT-1080	3336
72b3feaf-03d7-4dc5-99a4-8cbf6ed0fa5c/EcoRV/0	FAV27627	HT-1080	3951
72a0797f-02be-4d5c-9ffd-198e3d94bc7b/EcoRV/0	FAV27627	HT-1080	4953
729a7557-4bc1-4517-b022-90a1e0aaaae3/EcoRV/0	FAV27627	HT-1080	2588
729a1b1a-d295-4b6f-943b-a02933fff6d4/EcoRV/0	FAV27627	HT-1080	3726
729921e4-06a5-4593-9afd-db3a9ba144cb/EcoRV/0	FAV27627	HT-1080	3847
7298ece3-f6cc-42bc-a47c-f6d8bddc8201/EcoRV/0	FAV27627	HT-1080	2723
72985c56-2802-41d1-aa7e-5cd51b847f9b/EcoRV/0	FAV27627	HT-1080	1683
729702b8-af77-482f-bc47-c4eb5cbedfde/EcoRV/0	FAV27627	HT-1080	4137
72968f96-69b8-4d8d-8456-cd342ffd9480/EcoRV/0	FAV27627	HT-1080	3416
72967c9a-a8b1-41b1-bf38-007034d889af/EcoRV/0	FAV27627	HT-1080	3077
7295561e-107e-4f2c-a91a-21bf76dba085/EcoRV/0	FAV27627	HT-1080	2664
72948dc2-82ae-443c-873c-017640390627/EcoRV/0	FAV27627	HT-1080	3763
72917953-afef-4dec-bfc2-c5aa03085a88/EcoRV/0	FAV27627	HT-1080	3900
728ed341-b7d0-4283-8be9-5c2944f4a10c/EcoRV/0	FAV27627	HT-1080	3315
728ea31f-209f-4039-b4b6-c00d3b45da47/EcoRV/0	FAV27627	HT-1080	2884
728e9579-3e21-4be9-8dba-1254233ffe77/EcoRV/0	FAV27627	HT-1080	4584
728d3390-6ff3-4cc6-bb58-0109f8213222/EcoRV/0	FAV27627	HT-1080	2673
728c1a72-b1e2-4e9b-87a5-16baf5b7e60a/EcoRV/0	FAV27627	HT-1080	7787
728b8004-3644-4149-9588-4c0b2da5a905/EcoRV/0	FAV27627	HT-1080	4917
7288eb0d-1ed8-4a9b-89d5-6bea83273959/EcoRV/0	FAV27627	HT-1080	3715
728386ac-8862-4d44-832d-95db63a1d1e6/EcoRV/0	FAV27627	HT-1080	4285
72c5f6d4-d5d7-4bf3-8878-ffe602cbe21a/EcoRV/0	FAV27627	HT-1080	1688
722807a8-d816-45c6-8992-ce1075266fc6/EcoRV/0	FAV27627	HT-1080	2997
7223b2a8-2e59-49f5-aba4-4f913dbc8f6d/EcoRV/0	FAV27627	HT-1080	4206
71bb3977-e381-49b5-93d0-fe784ee11ad6/EcoRV/0	FAV27627	HT-1080	3030
71b16798-6c21-4965-920c-226e3b44f061/EcoRV/0	FAV27627	HT-1080	4673
71ab073d-4259-4147-8be5-454f6e237036/EcoRV/0	FAV27627	HT-1080	1648
71a91d55-f633-474f-b92d-d54e500cfe43/EcoRV/0	FAV27627	HT-1080	2525
71a918f5-e879-4b0a-8687-f52990846755/EcoRV/0	FAV27627	HT-1080	1963
71a35eaa-365f-496d-8785-33e6fd5385a4/EcoRV/0	FAV27627	HT-1080	4491
71a17e05-622f-481a-9ea6-a926ee3b08c2/EcoRV/0	FAV27627	HT-1080	3919
71a069fa-7b15-4469-b7a5-39926069df05/EcoRV/0	FAV27627	HT-1080	3676
719d02e8-b234-4b2a-8483-fede71529ae8/EcoRV/0	FAV27627	HT-1080	7775
719b9aab-ddbe-4261-aa52-11e4a6744309/EcoRV/0	FAV27627	HT-1080	1630
719b9309-69db-4236-a6c8-28c938469d44/EcoRV/0	FAV27627	HT-1080	2810
719b6203-c681-4534-9495-c8394577a7d4/EcoRV/0	FAV27627	HT-1080	3661
71997fb5-3736-436d-8b5e-193a50430707/EcoRV/0	FAV27627	HT-1080	2992
719707b0-2f01-4b73-a884-b9e019be6cdd/EcoRV/0	FAV27627	HT-1080	3045
7193b92c-ae15-43dd-8a92-a01184d1bce1/EcoRV/0	FAV27627	HT-1080	3486
719300b3-94d7-4799-a581-3c2d125b78ff/EcoRV/0	FAV27627	HT-1080	4821
71923849-2206-4b73-9426-424b89bae975/EcoRV/0	FAV27627	HT-1080	2011
71921316-afd3-47c7-bcbe-baa3a120727d/EcoRV/0	FAV27627	HT-1080	2857
718ef4cf-c02e-4cf8-bf89-4f27a0c31f03/EcoRV/0	FAV27627	HT-1080	1738
7188be30-a1b9-4d78-9498-bce659aadd17/EcoRV/0	FAV27627	HT-1080	2999
718889be-a780-4913-91fd-3ab48aa14068/EcoRV/0	FAV27627	HT-1080	2863
718058ff-8dd8-4804-9ca0-091361a5540e/EcoRV/0	FAV27627	HT-1080	2514
717edaf8-d95b-4b7f-8952-224689cc74b7/EcoRV/0	FAV27627	HT-1080	5022
7178ea23-4256-480f-88bb-1af7b6a6dc56/EcoRV/0	FAV27627	HT-1080	4219
7178345a-06fa-406f-9a00-8ecf9743b23e/EcoRV/0	FAV27627	HT-1080	1775
71753a7a-031b-458b-8eb8-596789da836d/EcoRV/0	FAV27627	HT-1080	3217
71719cd3-9f42-4cd9-9c96-45e2864ea2f8/EcoRV/0	FAV27627	HT-1080	3968
717058f5-3210-479b-b2ff-0c428e5243f6/EcoRV/0	FAV27627	HT-1080	3316
716fea31-88c5-41e4-a3f2-95c4a620b82c/EcoRV/0	FAV27627	HT-1080	3333
71c1aa51-76c8-460b-9198-a15ca563418f/EcoRV/0	FAV27627	HT-1080	3095
7224dfb9-bb11-4e85-b298-5ab0b8657a5e/EcoRV/0	FAV27627	HT-1080	3813
71c2dc11-e4c6-4e20-826e-d0bbd97d7e91/EcoRV/0	FAV27627	HT-1080	2478
71c762fd-41e5-4202-bcbb-8d212a58becf/EcoRV/0	FAV27627	HT-1080	3484
72208c5f-4b07-4854-afc1-c8660586ca26/EcoRV/0	FAV27627	HT-1080	2236
721e5de9-79d1-403f-bc88-cb9ef50470f2/EcoRV/0	FAV27627	HT-1080	3774
721932a6-e123-40f0-8756-e8688c904c85/EcoRV/0	FAV27627	HT-1080	6622
7215a2ef-db16-43e0-bb1f-5e6208d86233/EcoRV/0	FAV27627	HT-1080	2247
720b1ac9-e1cb-4184-bbb1-349f47f37ab4/EcoRV/0	FAV27627	HT-1080	2725
7204d329-bbd7-4283-91da-18d1d785998a/EcoRV/0	FAV27627	HT-1080	3280
72038c87-9a02-432b-9520-5e83872d1e15/EcoRV/0	FAV27627	HT-1080	1700
72035f65-a0d0-4a4c-9e18-458ca43a5ebc/EcoRV/0	FAV27627	HT-1080	3075
720117a4-4a8f-4465-9538-3672eda22a1b/EcoRV/0	FAV27627	HT-1080	4699
7200649c-0602-4202-a942-51fc49b03db3/EcoRV/0	FAV27627	HT-1080	3255
71fffcb8-8b1a-4b0c-bdc8-e515b10bb7b0/EcoRV/0	FAV27627	HT-1080	2870
71f50f56-46a3-4200-90af-fa85a72863ba/EcoRV/0	FAV27627	HT-1080	3895
71eaed9c-64e2-4c09-975d-00b5e1852757/EcoRV/0	FAV27627	HT-1080	91
71e9f071-c80c-4fdd-8085-db9cd670c63a/EcoRV/0	FAV27627	HT-1080	1202
71e99311-a03f-4cfe-838a-ec5f154e831d/EcoRV/0	FAV27627	HT-1080	3831
71e1b3b2-077d-4399-ad0d-b95635702035/EcoRV/0	FAV27627	HT-1080	2322
71defff0-1d40-4c76-8f09-b6b044608e84/EcoRV/0	FAV27627	HT-1080	3498
71debf3c-4396-4dda-b292-2733be69f724/EcoRV/0	FAV27627	HT-1080	4561
71de7a22-d811-4570-94da-64bde1218c95/EcoRV/0	FAV27627	HT-1080	5318
71d86c81-a396-44cb-8574-5d2154add988/EcoRV/0	FAV27627	HT-1080	4083
71d5f4f0-936b-49d2-964f-466e8ddf9ca8/EcoRV/0	FAV27627	HT-1080	3045
71d2a608-abd7-4082-b672-bbe7f591b831/EcoRV/0	FAV27627	HT-1080	3899
71d225b7-b9a0-40d0-ac1a-d5acf8436191/EcoRV/0	FAV27627	HT-1080	5008
71d1b978-91cc-45a5-b087-93d4a72a1fbd/EcoRV/0	FAV27627	HT-1080	1967
71d195da-a9c9-4d30-a9eb-477be17f7916/EcoRV/0	FAV27627	HT-1080	3443
71c6e1ae-eb95-4109-b74d-2a85fd73d170/EcoRV/0	FAV27627	HT-1080	3312
72cbd92d-b91e-4429-98c5-ca615d280989/EcoRV/0	FAV27627	HT-1080	2601
72cce103-dab3-4acf-a0ed-e4c4300b6ce6/EcoRV/0	FAV27627	HT-1080	2898
72cdf373-9541-40b0-940d-42a608dbeb38/EcoRV/0	FAV27627	HT-1080	3638
73ed1604-35be-4366-9e54-e5d5d39682d4/EcoRV/0	FAV27627	HT-1080	5281
73e20ecd-cf87-43b7-8654-ec1c010b4d4c/EcoRV/0	FAV27627	HT-1080	3091
73e09cba-24c3-44a9-9ce9-b6057231c1db/EcoRV/0	FAV27627	HT-1080	2538
73de82ad-c072-4bf1-bfff-6c86694c33f3/EcoRV/0	FAV27627	HT-1080	4617
73de309b-fc6a-45f3-9254-f6979e23bd50/EcoRV/0	FAV27627	HT-1080	2914
73dddba6-9b5b-4dc3-9706-53f1ab2ff3f4/EcoRV/0	FAV27627	HT-1080	2666
73d7b0bd-b601-4684-8e8a-65126b9515e2/EcoRV/0	FAV27627	HT-1080	2860
73c877f5-cb0e-4b52-a179-2aa6d606f2ca/EcoRV/0	FAV27627	HT-1080	4005
73bf5065-712a-4009-98a8-765dba008012/EcoRV/0	FAV27627	HT-1080	3513
73b75233-4963-4b71-a17d-8a7ff799c47c/EcoRV/0	FAV27627	HT-1080	2841
73ace293-e3dc-49ed-87ab-027fe8f9fb12/EcoRV/0	FAV27627	HT-1080	3868
73ab6d20-2b7e-440f-a7c1-2e2c2d70afe2/EcoRV/0	FAV27627	HT-1080	4307
73a87699-f500-4da8-b6c9-4f53a9c23428/EcoRV/0	FAV27627	HT-1080	3113
73a79b0e-2e8e-4379-8acc-8870a721cfe5/EcoRV/0	FAV27627	HT-1080	4035
73a4bded-0df4-46a7-aa51-83e07e3ab442/EcoRV/0	FAV27627	HT-1080	4414
73a34667-75d8-4a7a-aec5-8a233dbfe067/EcoRV/0	FAV27627	HT-1080	3970
73a08ca7-0cf8-4505-9380-8eaf0511eb24/EcoRV/0	FAV27627	HT-1080	3316
738cc40e-98cf-4396-b7b3-9950dab3760b/EcoRV/0	FAV27627	HT-1080	3024
738b8f38-32ee-4b01-84de-7e1fe2a94116/EcoRV/0	FAV27627	HT-1080	4113
7386fe48-79d0-4ac2-8348-5c13b6e2bf40/EcoRV/0	FAV27627	HT-1080	2991
73824737-e214-4953-8de6-da399121cdfb/EcoRV/0	FAV27627	HT-1080	3434
737da10d-f92a-42be-bc11-2beb99975363/EcoRV/0	FAV27627	HT-1080	3323
737a44c9-4b9a-44ed-bec5-951d829487d9/EcoRV/0	FAV27627	HT-1080	474
737a12b2-4422-4cee-b068-c2a80cf2af12/EcoRV/0	FAV27627	HT-1080	3024
73796ac3-f0e2-4486-b03e-da69e9a27bfa/EcoRV/0	FAV27627	HT-1080	2049
73ed1629-4ff4-41e1-9c70-140d3f3cc266/EcoRV/0	FAV27627	HT-1080	4609
7378de76-728a-4851-94eb-9938093cfad3/EcoRV/0	FAV27627	HT-1080	3231
73eff088-f6b3-4fd3-8a93-5b120688c5b7/EcoRV/0	FAV27627	HT-1080	3196
73f09bb2-c8a2-458e-85ef-2251e40a1b69/EcoRV/0	FAV27627	HT-1080	7864
7439ce56-ae46-4baa-b239-14f8f0f4138a/EcoRV/0	FAV27627	HT-1080	5264
7434366c-b788-4694-9c58-b255978286fc/EcoRV/0	FAV27627	HT-1080	2742
7432d3d7-38b8-4754-b32a-c8ca66a8f27d/EcoRV/0	FAV27627	HT-1080	2563
742d2eed-a19d-44f3-95a0-67a3ec9c9c39/EcoRV/0	FAV27627	HT-1080	3087
7429ec69-f2e5-465b-a569-58a3eaf5b4b7/EcoRV/0	FAV27627	HT-1080	4395
74226483-1c57-4406-bcf0-8995dec757f6/EcoRV/0	FAV27627	HT-1080	3121
7422219b-e35f-41d0-9f5d-cfb730e295b5/EcoRV/0	FAV27627	HT-1080	3146
74166159-41ef-493a-a157-4e83220e04ec/EcoRV/0	FAV27627	HT-1080	2428
741577be-c551-4de1-baf6-9984f480685c/EcoRV/0	FAV27627	HT-1080	2600
74155d45-c74b-41fa-adcd-17733172fb3f/EcoRV/0	FAV27627	HT-1080	4335
74136545-891e-4223-8136-cd03ad6a4e2f/EcoRV/0	FAV27627	HT-1080	4475
7412e3d3-899e-4f6d-9c6f-4120b3fe9499/EcoRV/0	FAV27627	HT-1080	2441
74118e9d-bad7-41a0-8f02-259b05cdc5ce/EcoRV/0	FAV27627	HT-1080	2548
740e89de-30cf-4d36-9a3d-6b345801b83e/EcoRV/0	FAV27627	HT-1080	3628
740e7362-6870-496f-a49d-98a2c6ecae75/EcoRV/0	FAV27627	HT-1080	4139
740d5133-930b-4931-b1c6-8643f9483a86/EcoRV/0	FAV27627	HT-1080	2978
740cc57e-c89b-43d4-9681-7ca1804a46bf/EcoRV/0	FAV27627	HT-1080	4726
74067fa8-a296-4417-ad5b-b23b04ca952a/EcoRV/0	FAV27627	HT-1080	2169
7400d0c1-7ae1-49ae-9753-f1123ca31838/EcoRV/0	FAV27627	HT-1080	4092
74003221-a7ac-4dca-9f90-09c79dd88243/EcoRV/0	FAV27627	HT-1080	3336
73fe787c-3885-4bc5-a198-04c00aac01d1/EcoRV/0	FAV27627	HT-1080	2076
73fd31f9-c49b-4475-a427-1c4729b93dff/EcoRV/0	FAV27627	HT-1080	4081
73fc715e-7a41-49bd-92bb-731e1666cc21/EcoRV/0	FAV27627	HT-1080	2162
73fbc9f0-90e2-46ca-8077-59cf4318e905/EcoRV/0	FAV27627	HT-1080	2766
73f8c3f4-e7f8-4592-9d6e-2d2d293fa66f/EcoRV/0	FAV27627	HT-1080	2169
73f889fb-f313-4405-92b8-5ef3d1a7d5d9/EcoRV/0	FAV27627	HT-1080	2834
73f75b63-b03f-4f73-8c1c-2b26d563ba95/EcoRV/0	FAV27627	HT-1080	3917
73f6e058-7349-4ff6-8018-ab3fb4290a94/EcoRV/0	FAV27627	HT-1080	3946
73f4a90a-e050-47b7-a149-1d8cc35c88d2/EcoRV/0	FAV27627	HT-1080	4447
73f07aa4-43e6-4f9b-8753-1e13835c24d5/EcoRV/0	FAV27627	HT-1080	1953
737859f5-5d75-4ebd-9f47-c20ab6152daa/EcoRV/0	FAV27627	HT-1080	5234
7375e305-53f6-4225-ae50-e3664a03af3c/EcoRV/0	FAV27627	HT-1080	2842
73708cc0-4e60-44dc-9330-c40b6aad1dc6/EcoRV/0	FAV27627	HT-1080	3774
7324b86a-0e10-473f-8924-8354d0755385/EcoRV/0	FAV27627	HT-1080	3139
7322ec73-3c58-4ad1-ba15-6c8be60b3045/EcoRV/0	FAV27627	HT-1080	2358
73207da6-1ad3-4de1-8622-8e3624184ad5/EcoRV/0	FAV27627	HT-1080	2936
731f055b-9770-43b7-a4f3-a272df64408d/EcoRV/0	FAV27627	HT-1080	2952
731e8a1c-04e3-4f8b-bf27-76473ce002ee/EcoRV/0	FAV27627	HT-1080	3866
731b7d52-fda0-444f-afc2-9a1ac460d2e8/EcoRV/0	FAV27627	HT-1080	2203
731b435b-560b-40f4-9413-85529f970dfc/EcoRV/0	FAV27627	HT-1080	2044
731aa78a-4014-4c44-baa0-5d346ac15712/EcoRV/0	FAV27627	HT-1080	2915
731599a9-4420-415e-b8bd-48d80bb433e2/EcoRV/0	FAV27627	HT-1080	1975
7311a593-7936-4fa5-bc32-904d5dbac940/EcoRV/0	FAV27627	HT-1080	2250
730d3053-599e-4308-952f-ac061686dc50/EcoRV/0	FAV27627	HT-1080	4387
73064975-1601-4f8f-8ea5-71de7e76e890/EcoRV/0	FAV27627	HT-1080	2902
7303e173-4e65-4ee7-8ecf-e5ed948547ac/EcoRV/0	FAV27627	HT-1080	2760
73037561-4b78-4c19-8a0a-031ea357c3f4/EcoRV/0	FAV27627	HT-1080	4213
72f8699a-6bf6-4488-9c79-fef4e87488a2/EcoRV/0	FAV27627	HT-1080	4070
72f70791-14a0-4111-a043-2347c699bc90/EcoRV/0	FAV27627	HT-1080	3370
72f62e35-588d-4333-aaf8-999d19c7ba4d/EcoRV/0	FAV27627	HT-1080	3214
72f4c91a-1ab8-4ce2-a31a-2997d3d66cc8/EcoRV/0	FAV27627	HT-1080	3195
72f4594a-337e-42a7-981a-2b4979daa61c/EcoRV/0	FAV27627	HT-1080	4319
72f3c576-da0f-49fb-94dc-62e95065d305/EcoRV/0	FAV27627	HT-1080	2537
72f27a7d-1e8e-4801-b59f-4549796fcac3/EcoRV/0	FAV27627	HT-1080	4506
72ef139d-6aba-490b-b085-aaa6b0074c07/EcoRV/0	FAV27627	HT-1080	3345
72e19121-5786-411c-ac7d-3aeea23137ac/EcoRV/0	FAV27627	HT-1080	2021
72df3f5f-45a4-4315-8814-f837b9dd78bd/EcoRV/0	FAV27627	HT-1080	5246
72da9c15-5dcf-45f4-8c86-f47dcf497529/EcoRV/0	FAV27627	HT-1080	4696
72d9b100-1caa-417a-8618-1fd91993fc90/EcoRV/0	FAV27627	HT-1080	3076
72d178da-5421-4994-bc24-c4f6ae65abee/EcoRV/0	FAV27627	HT-1080	4595
7324e9a3-81a3-4d1a-8d55-a312a82ee086/EcoRV/0	FAV27627	HT-1080	3971
73295c7a-84c8-4694-8c72-fbcc7fc33d39/EcoRV/0	FAV27627	HT-1080	1725
73296c16-7887-4ac3-8ee8-10b0d7ec63a8/EcoRV/0	FAV27627	HT-1080	4088
736f52ec-0307-4aa9-b35b-19f9bddbee95/EcoRV/0	FAV27627	HT-1080	3659
736d74f6-1351-4643-8f8e-f403dd08d445/EcoRV/0	FAV27627	HT-1080	4151
736bf66f-cbb6-4c54-9fce-8cb94f27dae3/EcoRV/0	FAV27627	HT-1080	4485
7364df66-d474-4da1-b97d-e88856fa956f/EcoRV/0	FAV27627	HT-1080	3384
7364d122-c161-48cf-87ca-f269a51e7958/EcoRV/0	FAV27627	HT-1080	4632
736055ce-0f96-4ed4-b5cb-8f9625943139/EcoRV/0	FAV27627	HT-1080	2009
735ab793-9b8c-4217-8b93-eb554416f08c/EcoRV/0	FAV27627	HT-1080	5237
735aa433-ce15-422f-a1a1-d4a27932c708/EcoRV/0	FAV27627	HT-1080	1886
735a3556-e7f8-44e2-aa70-033037e40036/EcoRV/0	FAV27627	HT-1080	2820
7358615d-3e45-4cf2-9e23-c23560caa4b5/EcoRV/0	FAV27627	HT-1080	8037
7356ffb1-6ebf-4c49-b9b8-993b0252acb2/EcoRV/0	FAV27627	HT-1080	2834
7356864d-2b6b-4824-8c0c-5d0347c66670/EcoRV/0	FAV27627	HT-1080	3016
716b64d3-6020-4b95-a9cf-b49088698d57/EcoRV/0	FAV27627	HT-1080	615
7355f8cd-c357-4708-9c0f-9f6010f2f217/EcoRV/0	FAV27627	HT-1080	2643
734e8ed4-7995-4593-8cae-f4f9b26f5046/EcoRV/0	FAV27627	HT-1080	3271
7348b918-bcac-427f-a083-1a4e7ac025a6/EcoRV/0	FAV27627	HT-1080	2584
734828f1-37c2-47b8-bce9-b41d229fb9f8/EcoRV/0	FAV27627	HT-1080	3989
734745ce-8ad6-4468-ae10-26ea6481ef68/EcoRV/0	FAV27627	HT-1080	3168
733d032a-9998-40a4-867c-e411445b69d4/EcoRV/0	FAV27627	HT-1080	5990
733c341b-ccb8-4692-9b81-25dc5c401274/EcoRV/0	FAV27627	HT-1080	4025
7338b3dc-0c1b-4558-ac78-bd39e26826b8/EcoRV/0	FAV27627	HT-1080	3459
73365ec0-f7c4-4e88-8d98-8f474c2fb8b0/EcoRV/0	FAV27627	HT-1080	2994
73345ed2-f8ef-4c04-a433-91a7f6d02c8e/EcoRV/0	FAV27627	HT-1080	3036
7331b3e7-1621-4797-b104-2461b36a9076/EcoRV/0	FAV27627	HT-1080	2961
732c07e8-09b7-4523-9e4b-9f76a4ce1fd9/EcoRV/0	FAV27627	HT-1080	2070
732b1494-1477-4c27-a446-d54fe13a0b2d/EcoRV/0	FAV27627	HT-1080	2305
732b11f9-4294-4643-bf3a-02c716ab1bb1/EcoRV/0	FAV27627	HT-1080	3169
7329a3b0-2354-4f1b-a9f2-520d69e79c7b/EcoRV/0	FAV27627	HT-1080	5318
73501f88-50c4-432a-b61d-c42eec465eef/EcoRV/0	FAV27627	HT-1080	2089
83d14cd2-a7d6-4584-91ad-d8c89a0ca9d9/EcoRV/0	FAV27627	HT-1080	3004
83e032e4-efd2-42da-8539-a74412b3ec5e/EcoRV/0	FAV27627	HT-1080	1641
956eddc8-bcab-49f7-a9ec-865204ec1e9d/EcoRV/0	FAV27627	HT-1080	3840
956a4b2a-042b-4650-aec0-92de131df196/EcoRV/0	FAV27627	HT-1080	1937
956628a7-fa8b-433d-ba4a-784ea7601f7a/EcoRV/0	FAV27627	HT-1080	4495
9561eead-02b8-410f-a66f-00fc7e1df35b/EcoRV/0	FAV27627	HT-1080	1611
956107d1-4aaf-4bed-a3bd-f7e9057709ff/EcoRV/0	FAV27627	HT-1080	2286
95608ecd-dea2-4389-8ef0-705fa95e6cf8/EcoRV/0	FAV27627	HT-1080	3304
955b1a66-d050-4114-ac70-ca38b5f7063d/EcoRV/0	FAV27627	HT-1080	1953
95583469-a6f8-41ac-ac6c-f5e4befce709/EcoRV/0	FAV27627	HT-1080	3007
9557c9d1-57e1-4d1c-b399-6838bc657bb3/EcoRV/0	FAV27627	HT-1080	3001
9557c437-8753-4bfd-8c26-2001952ac44d/EcoRV/0	FAV27627	HT-1080	3263
9553d6d5-30e1-4c79-a8e3-d1e057bb4975/EcoRV/0	FAV27627	HT-1080	4891
95510b9a-325e-4e56-8cca-fbf10e1e77a2/EcoRV/0	FAV27627	HT-1080	6001
95507778-5967-41dd-bb95-44da8318d48f/EcoRV/0	FAV27627	HT-1080	2526
954eb5b9-d418-41b3-9ddb-fce42a758a68/EcoRV/0	FAV27627	HT-1080	4634
954e9922-2180-44ad-b302-6fbedaf1c71a/EcoRV/0	FAV27627	HT-1080	1739
954a61bb-345b-4bff-a04b-a5737957bafc/EcoRV/0	FAV27627	HT-1080	667
95480408-4587-499c-a865-6c87baa9542a/EcoRV/0	FAV27627	HT-1080	1920
95477c47-90ac-4952-8530-f8da9ed4b461/EcoRV/0	FAV27627	HT-1080	2557
9545244f-36b0-4921-bfa9-11bf328ab7ce/EcoRV/0	FAV27627	HT-1080	5715
9542d8b1-1385-4a6e-a014-9ae104cab67d/EcoRV/0	FAV27627	HT-1080	2125
95404a94-ff3f-4a79-864b-44d4c2c0e94f/EcoRV/0	FAV27627	HT-1080	4202
95380adf-4731-484e-8671-7ae481682960/EcoRV/0	FAV27627	HT-1080	2748
9533ea7d-f65f-44e1-9b78-50ac3c15c5aa/EcoRV/0	FAV27627	HT-1080	3175
952f74cc-fc6d-4292-a36d-22144a46330a/EcoRV/0	FAV27627	HT-1080	3332
952aa1a3-657f-4651-8f2b-a431303f41c2/EcoRV/0	FAV27627	HT-1080	2403
9528336a-ff3a-4894-8ed4-7e9373b9aa34/EcoRV/0	FAV27627	HT-1080	3943
9524cd39-730a-4a91-8190-220e627def15/EcoRV/0	FAV27627	HT-1080	2948
951e2f0b-e1c2-489f-b8a8-aa1ab34e036c/EcoRV/0	FAV27627	HT-1080	1328
95176a11-46d5-4ba8-90f6-c6555e74570c/EcoRV/0	FAV27627	HT-1080	4204
9573b803-2219-4bf2-b12c-00531bb908cb/EcoRV/0	FAV27627	HT-1080	2012
9516918c-224a-4bbb-888e-08b4faa2114d/EcoRV/0	FAV27627	HT-1080	4390
9576bcd5-6631-448a-8645-9c2b3ad6f2b9/EcoRV/0	FAV27627	HT-1080	2747
95784658-34e7-4c02-97c2-289b33e03078/EcoRV/0	FAV27627	HT-1080	2470
95bd23fd-491d-464e-96d6-8e0de132f594/EcoRV/0	FAV27627	HT-1080	1670
95b90d97-1679-4e94-ad22-ee795afb5c80/EcoRV/0	FAV27627	HT-1080	2387
95b7fbdc-d524-44f0-ab35-00dff3051609/EcoRV/0	FAV27627	HT-1080	3219
95b51c9e-c031-46b4-8800-44d756183c06/EcoRV/0	FAV27627	HT-1080	1956
95b34849-91f9-4d0f-ad38-80953210580a/EcoRV/0	FAV27627	HT-1080	2695
95aee1db-a65b-415e-a6f1-7b7fa1a6aa96/EcoRV/0	FAV27627	HT-1080	1824
95adafb0-1d34-4b6d-983b-c53f2557d636/EcoRV/0	FAV27627	HT-1080	5449
95ab550a-691a-4277-bc30-20293557af30/EcoRV/0	FAV27627	HT-1080	3675
95a5af07-2d5b-400c-900a-136819f86d63/EcoRV/0	FAV27627	HT-1080	3887
95a53588-771e-42cf-ad14-52b5d5919d59/EcoRV/0	FAV27627	HT-1080	3943
95a1a100-cca8-4aba-a453-e1ee5e219e03/EcoRV/0	FAV27627	HT-1080	4916
959e7ee5-62b8-4781-be61-c95df43eee27/EcoRV/0	FAV27627	HT-1080	4408
959c0027-15f8-451e-be31-91a81287663e/EcoRV/0	FAV27627	HT-1080	2912
9598b448-2b77-4205-ba0d-7c72f9dbb217/EcoRV/0	FAV27627	HT-1080	3215
95989fb6-6eb4-4a1e-9bc5-3e21f7878c09/EcoRV/0	FAV27627	HT-1080	2748
95971b8b-01f9-4671-b06c-0e6115ac0570/EcoRV/0	FAV27627	HT-1080	4710
95944fe1-7146-49a4-a0f2-5efc29cd5ec4/EcoRV/0	FAV27627	HT-1080	2168
95915feb-6367-41d9-9c8a-63f57d203798/EcoRV/0	FAV27627	HT-1080	3530
958eae02-93e6-42dd-8270-e40d88328cc7/EcoRV/0	FAV27627	HT-1080	2443
958da6e6-64c4-4cd6-9880-db3dabbac05c/EcoRV/0	FAV27627	HT-1080	4168
958ae866-d893-4b54-9ff5-92bf848fb396/EcoRV/0	FAV27627	HT-1080	3631
958ae764-4098-4c29-a5a0-e08321e0d0d0/EcoRV/0	FAV27627	HT-1080	2940
9585a67f-9c13-445c-85b9-a2848b9933f8/EcoRV/0	FAV27627	HT-1080	3374
95844316-75c3-4492-92c5-50a70c4476a4/EcoRV/0	FAV27627	HT-1080	4533
95818f2c-9fe7-462f-8090-33d1be735efd/EcoRV/0	FAV27627	HT-1080	5587
957bd9fe-5f43-462b-b1e5-e9e237d09363/EcoRV/0	FAV27627	HT-1080	3826
957aa5d5-da7f-4e2c-b6ba-d3e2e7261eef/EcoRV/0	FAV27627	HT-1080	3435
9579429b-88c9-426f-9611-19b434d06f6f/EcoRV/0	FAV27627	HT-1080	7492
95770328-6706-4362-bdde-d4470286db39/EcoRV/0	FAV27627	HT-1080	3137
95c311a0-f051-4d54-b29a-a4683bf4b388/EcoRV/0	FAV27627	HT-1080	3059
9513e4ed-1a3b-4690-9da4-8a64aafc38c1/EcoRV/0	FAV27627	HT-1080	2013
950db541-e237-458d-bd4e-e5c62bbef24e/EcoRV/0	FAV27627	HT-1080	3068
94a5e8ba-595a-4d93-81d3-e02370587241/EcoRV/0	FAV27627	HT-1080	3130
94a2ce6d-3134-4c1e-a536-06993100dd00/EcoRV/0	FAV27627	HT-1080	2513
[truncated: 475,180+ more rows]

## Sheet: Fig. 5d
cell_line	TMM	mean telomere length [bp]	CV
HT-1080	TERT+	3357	0.36
HT-29	TERT+	6040	0.47
HOS	TERT+	2755	0.35
SK-N-AS	TERT+	5233	0.39
Calu-3	TERT+	1522	0.54
U-2 OS	ALT+	8096	1.07
Saos-2	ALT+	3956	0.83
G-292	ALT+	6193	0.9
SK-N-FI	ALT+	6750	1.1
SK-LU-1	ALT+	2197	1.21
