# Supplementary material for: High resolution long-read telomere sequencing reveals dynamic mechanisms in aging and cancer
Source: Nat Commun. 2024 Jun 18;15:5149. doi: 10.1038/s41467-024-48917-7 (PMC11189484; doi:10.1038/s41467-024-48917-7)
Supplement: Supplementary file 10 — Source Data [file 41467_2024_48917_MOESM10_ESM.zip › source data/Supplementary Tables and Data.xlsx]

## Sheet: Supplementary Table 1
read_id	telomere_len	flowcell	cell_line	repeat
000393ff-dfdf-4cc8-8a78-818c3083797f/EcoRV/0	5274	FAR62417	HG002	2
98de8732-f6e4-41f6-8632-ad8b68927af7/EcoRV/0	2929	FAV29018	HG002	1
98e08748-1434-4daa-a806-a48c7f86ac9f/EcoRV/0	5664	FAV29018	HG002	1
98e1554d-1f5d-4ba8-8a8e-cc05a6800080/EcoRV/0	9069	FAV29018	HG002	1
98e3381b-5304-4412-a6ae-73cd67ebe830/EcoRV/0	4720	FAV29018	HG002	1
98e36743-ad3c-4c3e-a80b-0a7976297ed3/EcoRV/0	4253	FAV29018	HG002	1
98e412cd-cc25-4e43-8083-5e5e2c890a56/EcoRV/0	8326	FAV29018	HG002	1
98e455ca-c954-41f3-a249-cfad714a5dbd/EcoRV/0	5045	FAV29018	HG002	1
98e5ecab-b27b-4e57-8b44-798b1f387d1a/EcoRV/0	6074	FAV29018	HG002	1
98e636c7-bfd5-4542-994c-0e648f58efb4/EcoRV/0	5509	FAV29018	HG002	1
98e739e5-9cbb-425b-bf37-cf013b43d0c7/EcoRV/0	13078	FAV29018	HG002	1
98dd1531-6ddd-4dfc-b859-e4f95c2a8c09/EcoRV/0	2914	FAV29018	HG002	1
98e8525e-29b4-40a3-9d9f-2eab68994685/EcoRV/0	6997	FAV29018	HG002	1
98ea31e0-ee97-4959-b974-c5c1da4ec7f6/EcoRV/0	9107	FAV29018	HG002	1
98ea8d17-e66d-4eff-ae65-b5a07ab3c811/EcoRV/0	5653	FAV29018	HG002	1
98ea95f1-5230-44b6-ad40-4eff7d67f896/EcoRV/0	2432	FAV29018	HG002	1
98ec8749-a761-41b5-8871-4af08400f891/EcoRV/0	7243	FAV29018	HG002	1
98eebd06-1979-4a74-8c35-45127761b5bf/EcoRV/0	5055	FAV29018	HG002	1
98ef05f7-d697-4da2-94e3-24c2d17fc942/EcoRV/0	4628	FAV29018	HG002	1
98f0beb7-67cf-4111-b918-1264f193ed04/EcoRV/0	4257	FAV29018	HG002	1
98f0dfa6-4735-4edb-9857-7c7d72fb2789/EcoRV/0	5749	FAV29018	HG002	1
98f0ecbd-237f-41bd-9486-cd7194d5be06/EcoRV/0	7576	FAV29018	HG002	1
98f1edd5-5f48-4914-b6a1-af6faaa054e0/EcoRV/0	6300	FAV29018	HG002	1
98e9943e-7f1a-484a-b97f-ff0f58335bf4/EcoRV/0	5256	FAV29018	HG002	1
98f25896-b5c9-461e-aaf5-a81d8e435c0f/EcoRV/0	4898	FAV29018	HG002	1
98da354c-9ad5-406a-a5b1-02b5523692e0/EcoRV/0	5113	FAV29018	HG002	1
98d553fc-c32a-4b7e-bc04-694fa306763a/EcoRV/0	2635	FAV29018	HG002	1
98b45d49-dae9-4a55-8392-87e30328615a/EcoRV/0	6166	FAV29018	HG002	1
98b5cf85-a35d-4a5b-bfe9-9e015dfa3103/EcoRV/0	492	FAV29018	HG002	1
98b76e21-f042-48b3-ae9e-83d6b3ddd383/EcoRV/0	3344	FAV29018	HG002	1
98b7f0df-1c54-4c0c-a2b6-69b4f5b3fa64/EcoRV/0	5387	FAV29018	HG002	1
98b8fdd3-cfd3-4045-a474-346bd5bca62a/EcoRV/0	4030	FAV29018	HG002	1
98b9aa7e-68ed-48ad-a4f5-0bf6c1adf7f8/EcoRV/0	3681	FAV29018	HG002	1
98ba5cbb-c892-4230-a665-571758a13da2/EcoRV/0	3829	FAV29018	HG002	1
98bd4ba1-ea18-4c04-a98f-a5fcfc6739a1/EcoRV/0	4586	FAV29018	HG002	1
98c00d86-75fc-4b81-95f1-82942be0a6d5/EcoRV/0	6096	FAV29018	HG002	1
98c0a6fe-087e-4e58-a1c4-65d17ebc29a3/EcoRV/0	3747	FAV29018	HG002	1
98d5d79e-c36a-4eeb-848c-2327d083490d/EcoRV/0	7443	FAV29018	HG002	1
98c3624e-e206-4f30-b878-8aed9270f04f/EcoRV/0	3372	FAV29018	HG002	1
98c7f5dc-4886-4b5c-ae3e-842691d16fdd/EcoRV/0	5087	FAV29018	HG002	1
98c80e16-72c8-47ea-88b5-b9726249ffe4/EcoRV/0	9250	FAV29018	HG002	1
98c91b0d-1bd7-4a2c-b8de-51a08efc4d36/EcoRV/0	6266	FAV29018	HG002	1
98ccf776-9e9c-4ad8-b04c-70426ac3ff3c/EcoRV/0	10395	FAV29018	HG002	1
98cd8981-f80b-4042-8937-72bc5f3b4664/EcoRV/0	7306	FAV29018	HG002	1
98cdba48-e6c0-468d-a372-1bf97405544c/EcoRV/0	3252	FAV29018	HG002	1
98ce2e07-57c6-4666-bf54-045ccf72b913/EcoRV/0	2188	FAV29018	HG002	1
98d0e422-0cda-46cd-97b5-688bfd9626be/EcoRV/0	1548	FAV29018	HG002	1
98d21572-63a5-4d53-b75a-13b6c0827ff4/EcoRV/0	3864	FAV29018	HG002	1
98d3d388-1123-4e0b-9aff-b669bb52a571/EcoRV/0	1832	FAV29018	HG002	1
98c3a307-2b20-4fbb-819f-5fbb45b2681d/EcoRV/0	10533	FAV29018	HG002	1
98f25f5b-bb10-49d6-a7da-089a91efa4dc/EcoRV/0	2948	FAV29018	HG002	1
98f263da-e231-4f95-9b16-df0c859b1351/EcoRV/0	7148	FAV29018	HG002	1
98f281f4-46c9-4edc-924f-845a8314c6c6/EcoRV/0	3239	FAV29018	HG002	1
99162bfc-1bea-45fd-86bb-0d74b7001857/EcoRV/0	5699	FAV29018	HG002	1
9916c0c2-7def-47d3-ae5a-2b2254a8f703/EcoRV/0	6193	FAV29018	HG002	1
99180d29-2f24-401f-b528-8731c6294764/EcoRV/0	6096	FAV29018	HG002	1
99182658-9982-43af-8602-496cb0fd9c9e/EcoRV/0	2720	FAV29018	HG002	1
99195cbe-1187-489c-bee2-fc7dd5dad4fd/EcoRV/0	4881	FAV29018	HG002	1
991d6b54-264b-41cf-806d-92ab16a3f309/EcoRV/0	6480	FAV29018	HG002	1
991f0e7b-4d6e-4d96-85ae-55a492e52dfd/EcoRV/0	6245	FAV29018	HG002	1
991fea79-f6aa-4623-a4e1-014efa8be230/EcoRV/0	4584	FAV29018	HG002	1
99249cff-2915-40d3-8f60-fa388b2871a0/EcoRV/0	4537	FAV29018	HG002	1
9925c054-0db1-4222-a637-fb6fe0937de6/EcoRV/0	4656	FAV29018	HG002	1
9915471c-3c72-4444-aca4-2de8e9a82573/EcoRV/0	6663	FAV29018	HG002	1
99264fb4-da6c-49ae-97bd-0ebd93a310ef/EcoRV/0	4252	FAV29018	HG002	1
992687bf-9014-4014-8bae-1615e6c4bfd2/EcoRV/0	5266	FAV29018	HG002	1
9926b30e-c446-4e0a-bf7e-3d75e20fd87d/EcoRV/0	10876	FAV29018	HG002	1
99273920-1cae-4efb-a7a6-92b11b0b034d/EcoRV/0	5182	FAV29018	HG002	1
9927dce4-bd38-4164-a380-250178f753a8/EcoRV/0	2785	FAV29018	HG002	1
9929bd43-6af6-457e-a7d9-6f5a720b531c/EcoRV/0	5179	FAV29018	HG002	1
992a29f2-0278-41ae-b2ce-f3de795e3520/EcoRV/0	4727	FAV29018	HG002	1
992aa86a-d249-44c7-b562-b9645e5b774b/EcoRV/0	2419	FAV29018	HG002	1
992c06e6-5a68-4725-903d-3bbd5b50a1ae/EcoRV/0	5050	FAV29018	HG002	1
992d6e00-4e5f-4553-ba9a-44e482a55d53/EcoRV/0	6654	FAV29018	HG002	1
9930a45e-02df-438c-9c03-7bae862f1ffc/EcoRV/0	8930	FAV29018	HG002	1
99268238-3131-45a9-91db-7771593c3f4a/EcoRV/0	5086	FAV29018	HG002	1
99147cfe-d842-4d2c-a12e-76cdc0dd1e89/EcoRV/0	5660	FAV29018	HG002	1
9913b8a8-af29-4cf9-ad86-2f51a44ab402/EcoRV/0	7077	FAV29018	HG002	1
99119e7a-7e3e-4c1a-afba-19d05eafbe86/EcoRV/0	795	FAV29018	HG002	1
98f358be-c77e-4cc8-9428-4b32dd5503a3/EcoRV/0	7271	FAV29018	HG002	1
98f3d9db-5b89-4e3c-8717-7647d0746e50/EcoRV/0	4495	FAV29018	HG002	1
98f5f5d7-ff11-497d-9f7d-d025baac9bf6/EcoRV/0	5568	FAV29018	HG002	1
98f7945b-93b0-49ff-8f7b-36c4cae3ceee/EcoRV/0	5635	FAV29018	HG002	1
98f8bccb-8fce-40bf-9f93-3675b7cd32d5/EcoRV/0	2101	FAV29018	HG002	1
98f9a6ef-3c2f-47d8-aeb1-147dce895747/EcoRV/0	3254	FAV29018	HG002	1
98fda753-12b5-413c-8df0-c5da3c0a6346/EcoRV/0	2316	FAV29018	HG002	1
98ff29bd-7775-45f7-ad89-bc6546e6e555/EcoRV/0	8086	FAV29018	HG002	1
98ff3301-4b36-4882-973b-ebb81ee76c2e/EcoRV/0	7879	FAV29018	HG002	1
98ff70be-8e51-4d8f-8343-597aafb8407c/EcoRV/0	11424	FAV29018	HG002	1
98fff205-9605-47dc-84ce-c2e2d4e53944/EcoRV/0	4198	FAV29018	HG002	1
99018e60-1122-42bc-9d15-be19590a2d87/EcoRV/0	8745	FAV29018	HG002	1
9902d503-327c-488a-b380-49738be7c7d9/EcoRV/0	5807	FAV29018	HG002	1
99057be5-5b58-4d8d-93c5-8bd4d74408c1/EcoRV/0	3915	FAV29018	HG002	1
99090c36-e8a3-4939-8f69-0abfcd0cac9b/EcoRV/0	5163	FAV29018	HG002	1
99092f15-b1ea-4a51-aba4-2959d68d57f6/EcoRV/0	3656	FAV29018	HG002	1
990946ff-214a-49d2-a063-cbd632c7a3d7/EcoRV/0	3188	FAV29018	HG002	1
990cf789-25e2-444c-b492-2eda9e49371e/EcoRV/0	3821	FAV29018	HG002	1
990d262b-1223-4d33-89fc-317669bbdb23/EcoRV/0	5261	FAV29018	HG002	1
990e9f90-5c23-46aa-9383-c5d14e8e33f6/EcoRV/0	6811	FAV29018	HG002	1
990ee670-3c2b-47a7-abd5-1c7fdf78b8fb/EcoRV/0	4046	FAV29018	HG002	1
990fa152-b2fc-4029-8437-d1c77308a980/EcoRV/0	4874	FAV29018	HG002	1
9910e5b1-8225-4ee7-857b-e80fc0365ed3/EcoRV/0	3984	FAV29018	HG002	1
98b428fd-bdda-41a9-b787-fc3a740266c4/EcoRV/0	3190	FAV29018	HG002	1
9933145f-9c71-43bd-8702-b7b0ed3e0c81/EcoRV/0	5809	FAV29018	HG002	1
98b3d41e-0a2d-4bb4-9029-f9fcc18528b8/EcoRV/0	7981	FAV29018	HG002	1
98b1ddf5-cf86-4b62-82b8-c59558788f6b/EcoRV/0	8183	FAV29018	HG002	1
984dce40-ea59-4035-8a26-f173d15f7354/EcoRV/0	5559	FAV29018	HG002	1
985070ff-61fd-446c-8eef-f1bf9d394310/EcoRV/0	7587	FAV29018	HG002	1
985129db-2395-4d84-98b1-ce964b19bbd3/EcoRV/0	4760	FAV29018	HG002	1
9852fc0d-1c27-4259-9271-7470ed60fcdb/EcoRV/0	6131	FAV29018	HG002	1
98542d01-9252-4468-b6cb-113894489721/EcoRV/0	5073	FAV29018	HG002	1
98543713-f137-4191-a8b5-016679a515b8/EcoRV/0	2493	FAV29018	HG002	1
9854e18b-3625-4e43-bf76-94d63d3c79cc/EcoRV/0	2757	FAV29018	HG002	1
9855847c-2d6f-472e-aa86-3028bc25b0ce/EcoRV/0	6027	FAV29018	HG002	1
98558a10-032a-43ab-b6b7-0feabfec3de3/EcoRV/0	4924	FAV29018	HG002	1
9855d893-18f0-4903-91d6-896dd1b752b6/EcoRV/0	5860	FAV29018	HG002	1
984d2b15-a8d5-444c-89df-13eb05c461ef/EcoRV/0	7526	FAV29018	HG002	1
98578de5-dcfd-47f3-b87b-1318687f6619/EcoRV/0	5872	FAV29018	HG002	1
98595515-9e3a-4b9a-9c7c-200a16f20aba/EcoRV/0	6439	FAV29018	HG002	1
985971cd-fc03-432d-9e1f-1506aa7d94a0/EcoRV/0	7277	FAV29018	HG002	1
985baa14-c874-4dce-994c-7449558d2d76/EcoRV/0	4256	FAV29018	HG002	1
985c70c2-15c5-4728-8958-efbf3a732e94/EcoRV/0	6601	FAV29018	HG002	1
985d9bf5-85cd-4624-8a70-347602d7ab4a/EcoRV/0	6319	FAV29018	HG002	1
9861545f-180c-4bb9-88e0-85c4a3eaba93/EcoRV/0	3641	FAV29018	HG002	1
98632a14-17cc-4b84-8d99-be583de3183c/EcoRV/0	5071	FAV29018	HG002	1
9863a07a-f044-4ede-9fb3-a75945f9f50d/EcoRV/0	4743	FAV29018	HG002	1
9865c77b-6ded-4549-adc4-34860b905de8/EcoRV/0	4061	FAV29018	HG002	1
98665330-de62-4f4d-a2e7-5e26ff21ce6f/EcoRV/0	11096	FAV29018	HG002	1
98582e41-4fdc-4667-84ed-6f5a50a541dd/EcoRV/0	8216	FAV29018	HG002	1
98675660-c023-45c7-b020-b4bde7a2ce18/EcoRV/0	3661	FAV29018	HG002	1
984cb072-e7ef-4111-a38e-b76135eecb58/EcoRV/0	7995	FAV29018	HG002	1
9847b5e8-912e-4f1a-8e2e-7621bb170a50/EcoRV/0	4532	FAV29018	HG002	1
9827592c-3db5-44ce-b38a-c50073350289/EcoRV/0	10799	FAV29018	HG002	1
98276ed8-1b71-4e06-a504-2716120a2989/EcoRV/0	1903	FAV29018	HG002	1
982785e2-4c60-4db3-939e-b9ef1fca915b/EcoRV/0	8053	FAV29018	HG002	1
982a3e30-66fc-4577-9de4-e34a6842e5ee/EcoRV/0	6658	FAV29018	HG002	1
982a7a63-b0e9-4cbd-b6e9-bfc708fed079/EcoRV/0	6705	FAV29018	HG002	1
982f8de6-eb0c-409f-b6e8-74c5e5f64e8b/EcoRV/0	6456	FAV29018	HG002	1
98301e17-94ae-44bf-bb6e-d6d2ca941ce9/EcoRV/0	3451	FAV29018	HG002	1
9830566a-7aa7-4966-a40f-1a72e4fc7ba2/EcoRV/0	8462	FAV29018	HG002	1
9831969d-c935-49aa-a4c4-2e7ca66640f8/EcoRV/0	4567	FAV29018	HG002	1
9833591b-f004-4473-aad8-c88a4b2a573f/EcoRV/0	5416	FAV29018	HG002	1
984a3724-ac5b-4f44-9112-ca53f3d6c540/EcoRV/0	8440	FAV29018	HG002	1
9835343e-7123-4a33-8a00-05f50b896b5e/EcoRV/0	4957	FAV29018	HG002	1
98398a8e-7a73-4c88-ad4b-d0a38ef4644f/EcoRV/0	4425	FAV29018	HG002	1
983a3e03-7d8e-4bc9-a2c3-32fb08da702d/EcoRV/0	7225	FAV29018	HG002	1
983ca46e-0c41-4419-aa12-b6f4d1dcfb43/EcoRV/0	3792	FAV29018	HG002	1
98424d0e-4861-416d-9b7f-d189cf5a856f/EcoRV/0	4871	FAV29018	HG002	1
9843dd7b-2312-476f-aff7-8bad3176d777/EcoRV/0	6143	FAV29018	HG002	1
984483cd-f821-4497-ae4c-f0cc7007cb07/EcoRV/0	9608	FAV29018	HG002	1
984532f1-7af2-4d17-bc1a-6cea51daf75b/EcoRV/0	7364	FAV29018	HG002	1
984632ae-9db7-4c17-ac5a-91a88a2dc997/EcoRV/0	4460	FAV29018	HG002	1
98466b7d-93c6-40e7-9cf5-743dbd73aa99/EcoRV/0	5740	FAV29018	HG002	1
9847485b-4cee-4997-b436-6d965b771ebd/EcoRV/0	8477	FAV29018	HG002	1
9836551a-f562-493c-ae7e-c59f3ba72a3f/EcoRV/0	4744	FAV29018	HG002	1
98676c54-703a-4c5e-b386-4a71e0eb6efa/EcoRV/0	11264	FAV29018	HG002	1
986a0dd0-8ea2-4540-a787-bc4b93ab721e/EcoRV/0	1773	FAV29018	HG002	1
986a9fae-ea37-4af8-9d45-62e38ead6eb0/EcoRV/0	5105	FAV29018	HG002	1
988915a9-349a-4c52-98be-8bdbfc504a67/EcoRV/0	5396	FAV29018	HG002	1
988aac3e-fed7-49c0-8ed6-800726493a33/EcoRV/0	6777	FAV29018	HG002	1
988db3de-4194-40c5-9d73-d7b78b543aed/EcoRV/0	5615	FAV29018	HG002	1
988f0770-3616-45e9-a2b2-9fe37a5d5367/EcoRV/0	4973	FAV29018	HG002	1
9892b282-2d06-4a7f-8f50-b391a795f11a/EcoRV/0	2852	FAV29018	HG002	1
9892f795-da68-4070-bed1-afd216ccf4f1/EcoRV/0	2969	FAV29018	HG002	1
9895940b-8552-434b-85fa-9304a2cfc581/EcoRV/0	4435	FAV29018	HG002	1
9899c1d2-dc68-4bf0-be98-2ca0b64f1288/EcoRV/0	2998	FAV29018	HG002	1
989aaeb3-78bc-449a-93e7-b6011ed245e1/EcoRV/0	3921	FAV29018	HG002	1
989b5b7d-b280-44f5-aab8-11e4eaa91105/EcoRV/0	3458	FAV29018	HG002	1
9887aad1-c4cc-4de4-8f92-09e4670d2bb4/EcoRV/0	4848	FAV29018	HG002	1
989ca434-575b-466b-9a8a-9e306b93ab25/EcoRV/0	3619	FAV29018	HG002	1
98a1b9aa-0c35-4557-9e61-a90e31b931dc/EcoRV/0	5269	FAV29018	HG002	1
98a29d8b-7562-4c93-9067-4e3ed62fd6db/EcoRV/0	4452	FAV29018	HG002	1
98a39de1-f966-421f-ae17-60c7f7f42eaa/EcoRV/0	3991	FAV29018	HG002	1
98a59156-6d7c-4fc4-8ad2-e81a18e42f52/EcoRV/0	9566	FAV29018	HG002	1
98a8e0fa-fa52-42c4-ab1b-b86d45098b40/EcoRV/0	5123	FAV29018	HG002	1
98a9a3b2-806c-4b96-b6e3-c57fc1b5cc09/EcoRV/0	6049	FAV29018	HG002	1
98acbe3b-b304-42ac-9329-85d01570d04a/EcoRV/0	6694	FAV29018	HG002	1
98af054b-e175-419c-9916-c295e731c98c/EcoRV/0	6032	FAV29018	HG002	1
98af7027-1659-454f-b62b-8ce829d2b683/EcoRV/0	3601	FAV29018	HG002	1
98aff45b-6919-4090-af37-5ece205de3bc/EcoRV/0	6045	FAV29018	HG002	1
98a17da1-2e56-4ac9-ab43-0ce2433db737/EcoRV/0	2052	FAV29018	HG002	1
988705c5-8f85-4898-9f77-0edc40f1219f/EcoRV/0	5390	FAV29018	HG002	1
9884dd55-4fea-4faa-936a-afe66f5ff456/EcoRV/0	3762	FAV29018	HG002	1
988330fa-f61b-454c-bc66-a2233dea4016/EcoRV/0	4085	FAV29018	HG002	1
986b0dac-88a5-4820-b8b1-4bc1c39ba0a3/EcoRV/0	4222	FAV29018	HG002	1
986b0ef4-d142-4fa0-a316-06678c90bfc4/EcoRV/0	915	FAV29018	HG002	1
986b167b-8192-4135-9196-c0959b53a2f4/EcoRV/0	3718	FAV29018	HG002	1
986b7cc1-a238-4c33-ac53-dba98a99b6da/EcoRV/0	5212	FAV29018	HG002	1
986c1272-be4a-48d7-8d49-9f083677072d/EcoRV/0	4951	FAV29018	HG002	1
986e3796-22cc-4d35-8df4-d132c4c963d2/EcoRV/0	9162	FAV29018	HG002	1
986e6b9c-1b20-45df-b4b6-0c4499abaf3f/EcoRV/0	6497	FAV29018	HG002	1
9870f77f-a4b6-42d2-bb79-85a99c49b2c4/EcoRV/0	3343	FAV29018	HG002	1
987262cc-be3f-4322-86fb-bd4120d93754/EcoRV/0	6134	FAV29018	HG002	1
9872b3ab-b408-4a29-bf2a-71f365ec2713/EcoRV/0	3605	FAV29018	HG002	1
9872d1ea-6a59-49bc-9f78-94d19e309fc3/EcoRV/0	6069	FAV29018	HG002	1
9874a976-eb0c-450b-b123-6108500a497c/EcoRV/0	4060	FAV29018	HG002	1
9874fda0-d08a-4e06-8f39-f023efb61317/EcoRV/0	5451	FAV29018	HG002	1
98756ad7-d5ff-4d1c-8f18-abeb8b2e0070/EcoRV/0	8591	FAV29018	HG002	1
98759d37-6973-4da3-a284-785eb416794d/EcoRV/0	4224	FAV29018	HG002	1
98761a32-62d9-4ce1-a0d7-427ef59a008e/EcoRV/0	4565	FAV29018	HG002	1
9879f0da-2b37-4f77-a84c-a59f42c95510/EcoRV/0	4867	FAV29018	HG002	1
987bd6d4-47ee-43dc-96ea-811c8504d084/EcoRV/0	6380	FAV29018	HG002	1
987d918e-9ac2-47df-b7ad-df59f3038f6d/EcoRV/0	3791	FAV29018	HG002	1
987f0cb3-6450-4a4d-bdea-cb8f0b400375/EcoRV/0	1976	FAV29018	HG002	1
987fd61a-3776-4fed-95e5-a52fb4e8e15f/EcoRV/0	5865	FAV29018	HG002	1
9880798a-534e-489b-8e5c-477e989afcc8/EcoRV/0	5608	FAV29018	HG002	1
9881018f-9a7d-4f7c-8e45-36b0f033e723/EcoRV/0	5852	FAV29018	HG002	1
98b218fa-72db-4f01-801d-69cee5c39240/EcoRV/0	4907	FAV29018	HG002	1
99351220-9c35-4a4e-97eb-8bf69d8748ef/EcoRV/0	1820	FAV29018	HG002	1
993528fb-98c4-45ee-9560-d641cda341c6/EcoRV/0	8494	FAV29018	HG002	1
99362273-2315-4dc7-a076-bc11a058888d/EcoRV/0	4229	FAV29018	HG002	1
9a00bf81-59db-4ffa-915a-415baee16a27/EcoRV/0	6516	FAV29018	HG002	1
9a00d50e-1e76-46fa-9245-478db8dd44cd/EcoRV/0	10277	FAV29018	HG002	1
9a00e12b-3e8d-4ab9-93ce-443c71792ec3/EcoRV/0	12595	FAV29018	HG002	1
9a011447-0a0b-46f4-9291-4039b5c04b0c/EcoRV/0	4690	FAV29018	HG002	1
9a05a55f-41b7-4cc8-aee4-4a412aa2483a/EcoRV/0	8322	FAV29018	HG002	1
9a06a8f1-142b-4997-81a5-67e34e5d2288/EcoRV/0	3823	FAV29018	HG002	1
9a070ef5-86b7-446f-8310-0568f567fc15/EcoRV/0	9402	FAV29018	HG002	1
9a0972bb-1bee-4947-90c5-c6681581d057/EcoRV/0	4402	FAV29018	HG002	1
9a0a180a-1e5f-4b66-b7be-55f60bf235ae/EcoRV/0	3036	FAV29018	HG002	1
9a0a67e3-ec1f-4a03-9d24-7fdc47593d7f/EcoRV/0	2060	FAV29018	HG002	1
99fdf71f-067a-4be1-80f9-83e0d898bb86/EcoRV/0	6519	FAV29018	HG002	1
9a0d0cfa-b5ba-4aa7-ab33-b83a37003eb7/EcoRV/0	5178	FAV29018	HG002	1
9a11899f-ee8e-4829-9110-a3e2909e2e33/EcoRV/0	4300	FAV29018	HG002	1
9a133a43-a603-4387-872a-01b1190a9f4b/EcoRV/0	5841	FAV29018	HG002	1
9a13f50d-3bc9-4bbe-900d-f76726109901/EcoRV/0	3708	FAV29018	HG002	1
9a187dec-d31d-444d-9029-0ee269a33c5f/EcoRV/0	3128	FAV29018	HG002	1
9a192d1d-e5b6-4305-9330-4427f95f372f/EcoRV/0	8982	FAV29018	HG002	1
9a1b0175-47d3-4402-a68d-0c38c78fdd90/EcoRV/0	8192	FAV29018	HG002	1
9a1de2d0-483a-4927-b614-a7e220491f68/EcoRV/0	1989	FAV29018	HG002	1
9a2075d6-8f4d-4453-9ff2-a4fa347c38cd/EcoRV/0	3070	FAV29018	HG002	1
9a20a9d9-7e91-4b44-852d-eb8868e1e107/EcoRV/0	10054	FAV29018	HG002	1
9a2167bc-727c-4d5c-9138-e06354d126d1/EcoRV/0	6491	FAV29018	HG002	1
9a10655d-7186-4239-9d74-28225831a7a6/EcoRV/0	4083	FAV29018	HG002	1
9a2354bc-970f-4b1e-b3a4-4d35ac403645/EcoRV/0	6823	FAV29018	HG002	1
99fb5211-ffbb-47a3-9223-dc64fc208bbd/EcoRV/0	6493	FAV29018	HG002	1
99f8ff81-2fc9-4048-8409-c3b3135d10f7/EcoRV/0	4792	FAV29018	HG002	1
99d048a1-d720-4750-a95f-ef370b5ff889/EcoRV/0	4274	FAV29018	HG002	1
99d12ab9-d239-48be-bd85-21061c163b1b/EcoRV/0	5553	FAV29018	HG002	1
99d3de29-07ff-499c-a474-de01018535de/EcoRV/0	5506	FAV29018	HG002	1
99d48409-076e-4dae-8114-0b99608839af/EcoRV/0	4211	FAV29018	HG002	1
99d6c32b-2fcd-4ece-b751-21411f767877/EcoRV/0	5725	FAV29018	HG002	1
99d8e2f6-ec58-412b-b871-6eab515b4959/EcoRV/0	10731	FAV29018	HG002	1
99d98d5f-cef8-4f7b-a806-49c3ad91c96b/EcoRV/0	4634	FAV29018	HG002	1
99e09933-b119-4ab9-ba55-fc5254678882/EcoRV/0	5264	FAV29018	HG002	1
99e36f09-439d-484a-bb9a-3209d39a46bf/EcoRV/0	15489	FAV29018	HG002	1
99e42f95-c3f2-4bfe-bf0c-673bcf51318d/EcoRV/0	4844	FAV29018	HG002	1
99fb3e6a-395e-4a04-88db-18f4760282b6/EcoRV/0	4449	FAV29018	HG002	1
99e65427-134e-4c79-a45b-4e553c9f01c9/EcoRV/0	6403	FAV29018	HG002	1
99eb9bbf-8fc4-4d37-a740-9cd329503288/EcoRV/0	5698	FAV29018	HG002	1
99ed637e-160b-4d34-8da3-8d307dc2497e/EcoRV/0	1902	FAV29018	HG002	1
99ed6517-5512-448a-a66d-3b0342692dd7/EcoRV/0	4911	FAV29018	HG002	1
99ed8bdc-f9c7-40c8-adc3-9c01fe485961/EcoRV/0	3987	FAV29018	HG002	1
99efba71-f549-4e37-ada3-11b7b8229cd7/EcoRV/0	4623	FAV29018	HG002	1
99f27682-40bc-42a5-9339-05cb1e77d8c6/EcoRV/0	4942	FAV29018	HG002	1
99f2eefb-29ee-4189-a1ed-55e31b5678e7/EcoRV/0	4448	FAV29018	HG002	1
99f2f840-a4f7-437f-8b28-aecedbc9e6fa/EcoRV/0	4924	FAV29018	HG002	1
99f353f6-babd-40bd-b69d-d309a47cb610/EcoRV/0	2395	FAV29018	HG002	1
99f73095-e212-48c5-9819-6f2a04693a98/EcoRV/0	6298	FAV29018	HG002	1
99ea3426-a856-466d-8790-2aebd393afc2/EcoRV/0	705	FAV29018	HG002	1
9a2836b6-9ab3-46db-984e-74444715f051/EcoRV/0	5041	FAV29018	HG002	1
9a286655-d3c4-4354-b1cd-02da8b54cc42/EcoRV/0	4660	FAV29018	HG002	1
9a2a0492-3d3d-4725-9ff5-da97e1678576/EcoRV/0	4292	FAV29018	HG002	1
9a4d9734-09ae-4268-b931-dc681a9f4e2a/EcoRV/0	2363	FAV29018	HG002	1
9a4fe365-d39f-465f-aa14-49099516d277/EcoRV/0	4249	FAV29018	HG002	1
9a501bb3-25b2-41fd-b7de-23ca85ba59ec/EcoRV/0	6801	FAV29018	HG002	1
9a5210b1-48c0-474b-9151-810d4c22a82f/EcoRV/0	4741	FAV29018	HG002	1
9a52d71b-13e4-4de2-86be-c4ce153eb37b/EcoRV/0	4245	FAV29018	HG002	1
9a534de7-7215-47bd-8ba9-43ec90792378/EcoRV/0	6149	FAV29018	HG002	1
9a55229a-78e4-4793-96b3-782b9168c5b9/EcoRV/0	6651	FAV29018	HG002	1
9a56c8e8-f55e-4dd5-b592-e13eacd040c9/EcoRV/0	2143	FAV29018	HG002	1
9a57606b-c160-48ed-a78f-903da9769b2f/EcoRV/0	6889	FAV29018	HG002	1
9a58f77b-a809-4583-aeec-db1ff3d0618f/EcoRV/0	4105	FAV29018	HG002	1
9a4d8100-4bb6-4a76-8ee6-38f3f0e4dc37/EcoRV/0	5310	FAV29018	HG002	1
9a59b96c-b640-49ff-b5c6-4b3f03b07fa5/EcoRV/0	5616	FAV29018	HG002	1
9a5b81a7-c375-487b-badd-d527d60bd6de/EcoRV/0	5080	FAV29018	HG002	1
9a601d87-cd83-4e22-8ba5-8ad3e0cec5ac/EcoRV/0	5507	FAV29018	HG002	1
9a61ba04-0a1c-406e-9c97-b7b6fe481e2e/EcoRV/0	4838	FAV29018	HG002	1
9a62e45d-45f7-4af6-8402-fa4bb8901ed4/EcoRV/0	3022	FAV29018	HG002	1
9a64baa1-d460-4c5d-8aa8-ec2fc6b18fe9/EcoRV/0	3685	FAV29018	HG002	1
9a64e2bf-9c9f-49da-88b1-afc1b56462cf/EcoRV/0	2100	FAV29018	HG002	1
9a658a97-bf7a-4f42-a099-094004d1281b/EcoRV/0	7640	FAV29018	HG002	1
9a68608f-2f4a-43f1-a33d-06ff179c4e84/EcoRV/0	5140	FAV29018	HG002	1
9a6b33e9-4a3f-47bd-bb36-776d07bd32b1/EcoRV/0	6613	FAV29018	HG002	1
9a6e524e-af18-44ed-a9bf-5d7226fa695f/EcoRV/0	5215	FAV29018	HG002	1
9a59f8d3-b629-44f0-a9de-575b8770ceda/EcoRV/0	4979	FAV29018	HG002	1
9a4b8f01-2f6a-450e-8eb9-ad1bd4eb822c/EcoRV/0	4279	FAV29018	HG002	1
9a4b7fd4-f7de-4f29-907d-fd01bb1c1976/EcoRV/0	3582	FAV29018	HG002	1
9a4af092-3cc3-4029-9d6f-46f38adaf135/EcoRV/0	1538	FAV29018	HG002	1
9a2b9478-2c2b-4446-ab29-1444c3b698d1/EcoRV/0	3906	FAV29018	HG002	1
9a2e1369-4fc1-4bf5-8681-0799dd489d63/EcoRV/0	8746	FAV29018	HG002	1
9a2eb139-021b-453b-b62d-f5e65fcbd964/EcoRV/0	4597	FAV29018	HG002	1
9a2ee236-ffb6-4186-bd87-be6c53ebe593/EcoRV/0	6010	FAV29018	HG002	1
9a2f2924-462c-44a9-80a4-d302bbe62dc0/EcoRV/0	2956	FAV29018	HG002	1
9a300202-5fb6-4a4a-b1f2-64eef2114925/EcoRV/0	4982	FAV29018	HG002	1
9a313f15-2e37-4de5-8abb-e6acd9375b0f/EcoRV/0	9463	FAV29018	HG002	1
9a3151f7-c132-43ac-bcb0-55b26d7eff51/EcoRV/0	5611	FAV29018	HG002	1
9a325134-f9b2-4860-a339-327fc7e037da/EcoRV/0	3662	FAV29018	HG002	1
9a34fd93-0914-4d60-bd56-4fe6aa86e700/EcoRV/0	1649	FAV29018	HG002	1
9a35dc01-e933-49d5-a1cb-41f48ace3838/EcoRV/0	4902	FAV29018	HG002	1
9a3b0db8-dba8-4a75-92df-fc60c7afefc6/EcoRV/0	3638	FAV29018	HG002	1
9a3d8818-fdc3-46e3-9188-4048ffd44f95/EcoRV/0	7818	FAV29018	HG002	1
9a3dcc6b-bf8e-4da9-9e1f-305e4134ab08/EcoRV/0	5767	FAV29018	HG002	1
9a3e1bd5-3854-4974-847d-b99aeea3db4b/EcoRV/0	5585	FAV29018	HG002	1
9a4020fc-0605-4fbd-8827-0444b2675b44/EcoRV/0	2850	FAV29018	HG002	1
9a40f6d9-f4d1-40a7-b2b4-ac8c5541803b/EcoRV/0	6090	FAV29018	HG002	1
9a40f768-f4a6-4d9b-ad14-f21ef7ffdc57/EcoRV/0	477	FAV29018	HG002	1
9a41ecf7-b316-46de-9709-3af848d5eb57/EcoRV/0	7676	FAV29018	HG002	1
9a433fa4-ed81-42d5-9c98-1234802fdc8f/EcoRV/0	4937	FAV29018	HG002	1
9a45f9d5-d453-4f17-b054-09e5db1a95fe/EcoRV/0	5273	FAV29018	HG002	1
9a460303-c047-49fb-8691-ce62027c3828/EcoRV/0	7539	FAV29018	HG002	1
9a49687a-4b36-4efa-ad75-3884fb2cc338/EcoRV/0	7079	FAV29018	HG002	1
99cc1630-116b-4aee-932c-524528e312b1/EcoRV/0	3351	FAV29018	HG002	1
99cbb468-59d0-481e-8692-d99db56db66a/EcoRV/0	3413	FAV29018	HG002	1
99c7e033-eb52-4083-b9a4-42867c1acae2/EcoRV/0	6399	FAV29018	HG002	1
99c79014-ed2e-4156-b0dd-d99489036c1d/EcoRV/0	5483	FAV29018	HG002	1
99622bfd-8f8d-4f3c-b606-da6f1df1efd9/EcoRV/0	5224	FAV29018	HG002	1
9966273e-72b2-4d78-8868-1fd811cb16e2/EcoRV/0	11450	FAV29018	HG002	1
9967b4d2-b04e-4fa2-ac3a-0df228742749/EcoRV/0	3215	FAV29018	HG002	1
9968bd0b-ea92-45d2-b9bd-5ba2b6ccc5eb/EcoRV/0	4825	FAV29018	HG002	1
996ae316-583f-426a-b514-8d4aaec7d42f/EcoRV/0	4584	FAV29018	HG002	1
996ba6a9-ff37-4f20-9b1e-7bf82a0bf8e3/EcoRV/0	3759	FAV29018	HG002	1
996c62d5-dd0c-43ad-a2d3-3bfef4407cf7/EcoRV/0	225	FAV29018	HG002	1
996df7a6-8d44-4900-aa54-611d0ed60030/EcoRV/0	6467	FAV29018	HG002	1
996ef67d-77e5-4e2c-a6b5-6e7b38db929c/EcoRV/0	3492	FAV29018	HG002	1
99710d5c-5f8e-45d5-b606-4ac58a24996e/EcoRV/0	8221	FAV29018	HG002	1
99619610-a518-4381-9d81-64b5fa51c2b7/EcoRV/0	5016	FAV29018	HG002	1
99725d03-036f-41f9-a0d0-3b0ec03ff9d5/EcoRV/0	5550	FAV29018	HG002	1
99744813-1b7a-480d-bcea-06bee24e91a0/EcoRV/0	5521	FAV29018	HG002	1
9974adc7-aa88-47e1-9547-1f1e0ac0403e/EcoRV/0	4851	FAV29018	HG002	1
9975dcf3-b456-467b-bafb-270d4f0c5c7b/EcoRV/0	5310	FAV29018	HG002	1
99762f0b-9a15-41b9-85ac-37136e90c16b/EcoRV/0	4843	FAV29018	HG002	1
9978247b-2e97-4444-9140-7b484041d099/EcoRV/0	10490	FAV29018	HG002	1
9979bc94-1da9-450f-8129-5c01d373e294/EcoRV/0	4930	FAV29018	HG002	1
997c4efc-6c9c-436d-8f43-4821167336c5/EcoRV/0	2852	FAV29018	HG002	1
997e6b6b-0dbe-4d56-9c0a-38ac95c6c08d/EcoRV/0	5365	FAV29018	HG002	1
997f140d-80c1-454b-9f5d-7522d59deeba/EcoRV/0	3616	FAV29018	HG002	1
997fef26-304f-41bf-ba69-f0926070105c/EcoRV/0	4867	FAV29018	HG002	1
99729548-a5c2-47d1-a0b2-33eefb1d25b0/EcoRV/0	7506	FAV29018	HG002	1
995c3d47-ca24-4f79-88cf-abfee106ec4a/EcoRV/0	4740	FAV29018	HG002	1
995b4429-daa6-4320-a4cd-7ac5351c4dd5/EcoRV/0	5865	FAV29018	HG002	1
995adf7f-b159-4a11-be2d-45ebf1e6283c/EcoRV/0	5242	FAV29018	HG002	1
99370191-2c35-4b4a-ae20-959c509d59c2/EcoRV/0	4973	FAV29018	HG002	1
99382e6a-264a-4d9d-a257-1c76c835457e/EcoRV/0	5066	FAV29018	HG002	1
99385aa8-b496-4946-852f-57841a4cf701/EcoRV/0	4477	FAV29018	HG002	1
993b14f3-a420-42e7-939f-01b9cd808180/EcoRV/0	6197	FAV29018	HG002	1
993c8c86-78be-4dae-9085-2bfec178d72b/EcoRV/0	11266	FAV29018	HG002	1
99422e70-b5f4-4d8d-9708-b17185c6b34a/EcoRV/0	4249	FAV29018	HG002	1
994378de-1942-4fea-980e-f7fd77b493f4/EcoRV/0	3500	FAV29018	HG002	1
99442559-2779-409b-a35d-dbfd084cc635/EcoRV/0	9152	FAV29018	HG002	1
99469d26-2277-4857-9f60-0edd25cb464f/EcoRV/0	3961	FAV29018	HG002	1
9949abc9-fe50-4151-91d7-4902576fc879/EcoRV/0	5919	FAV29018	HG002	1
994c0067-8576-4192-bbe1-c17edf69e6ca/EcoRV/0	4652	FAV29018	HG002	1
994c5ce0-8ed3-4478-acda-cff61004a033/EcoRV/0	4977	FAV29018	HG002	1
994eab4d-d8be-4823-a418-23f60e7db7c3/EcoRV/0	4452	FAV29018	HG002	1
994f2150-8a8b-4a8e-b4f2-8c0e7afdcf09/EcoRV/0	5164	FAV29018	HG002	1
994fa2c1-b1dd-4ca0-900c-5cf7046bcbcb/EcoRV/0	4086	FAV29018	HG002	1
9951139b-5e60-4105-b0e3-e1a91d0a5d05/EcoRV/0	4173	FAV29018	HG002	1
99517176-5b7e-45ae-92d3-c1af317bd805/EcoRV/0	13753	FAV29018	HG002	1
9952e6c3-87fb-4ce8-8195-9f700792566a/EcoRV/0	4753	FAV29018	HG002	1
995414c7-4e4d-4988-943d-9a00d0d72aba/EcoRV/0	2947	FAV29018	HG002	1
9954ab8a-4997-4c34-aba2-4fd7cb7be47d/EcoRV/0	1746	FAV29018	HG002	1
9956ac2e-68c7-4020-b0f2-54caf90b74ed/EcoRV/0	8290	FAV29018	HG002	1
9956f15e-2e22-4ed0-a4ca-28c679a14bcd/EcoRV/0	4662	FAV29018	HG002	1
995a6511-78a5-4b7c-9ddc-849104b707a3/EcoRV/0	10114	FAV29018	HG002	1
99800547-b039-4bd3-b6a7-c3d7da327028/EcoRV/0	4539	FAV29018	HG002	1
98266517-7dc2-4179-b938-6c399ba8480b/EcoRV/0	5781	FAV29018	HG002	1
9981b3ef-8959-47a7-9993-ce912e5f965a/EcoRV/0	6988	FAV29018	HG002	1
99849893-1233-4018-a426-b2ea267fff3b/EcoRV/0	6115	FAV29018	HG002	1
99aba899-7d74-4ff0-91db-bf3d12e70482/EcoRV/0	3927	FAV29018	HG002	1
99ac4cb1-6abc-4aee-95d1-3991010bce83/EcoRV/0	8068	FAV29018	HG002	1
99ac6de2-7a21-4a95-8673-ec8332447bbc/EcoRV/0	8285	FAV29018	HG002	1
99ad54ed-3d10-4fc9-b8f5-182a59864c00/EcoRV/0	2197	FAV29018	HG002	1
99b0a738-74da-4bfc-aacd-1d17663e9128/EcoRV/0	2055	FAV29018	HG002	1
99b0d849-47d4-46db-9a66-986729018265/EcoRV/0	4551	FAV29018	HG002	1
99b2bb15-08ba-4b53-8490-5014e87c0186/EcoRV/0	11181	FAV29018	HG002	1
99b3a1a4-f3e4-445b-ac48-dd23d701a348/EcoRV/0	5794	FAV29018	HG002	1
99b4a38a-23dd-4041-929f-6c488b79f428/EcoRV/0	2788	FAV29018	HG002	1
99b662a0-c89b-47c1-a0c2-54a04bec9647/EcoRV/0	6005	FAV29018	HG002	1
99a8c68b-5cf0-4115-a0a0-1ed63cee7643/EcoRV/0	3442	FAV29018	HG002	1
99b6d144-d2bf-4ccd-9d2b-508d9e0d986d/EcoRV/0	4446	FAV29018	HG002	1
99ba65fa-f549-45fe-934b-72e3a2d3c213/EcoRV/0	3304	FAV29018	HG002	1
99bb94ad-1b40-49f4-9be6-a94ad8d9bb9e/EcoRV/0	5988	FAV29018	HG002	1
99c14962-dc9f-40bd-a955-e59d418214a3/EcoRV/0	8680	FAV29018	HG002	1
99c28632-cec9-4c79-829f-4f6985a5bc39/EcoRV/0	4290	FAV29018	HG002	1
99c5319e-cf52-4f0e-bed0-dda9baba8eec/EcoRV/0	4851	FAV29018	HG002	1
99c5e0df-2344-4941-80bc-d8fc25c90ac3/EcoRV/0	3310	FAV29018	HG002	1
99c609a5-8ef8-4c14-a505-25208242d3f4/EcoRV/0	7386	FAV29018	HG002	1
99c630e7-2349-452a-b0d9-5827314535b4/EcoRV/0	6991	FAV29018	HG002	1
99c69003-50ce-49b3-b866-f95b923744c5/EcoRV/0	4421	FAV29018	HG002	1
99c7104a-7ccd-4542-998b-e898b4112075/EcoRV/0	4400	FAV29018	HG002	1
99b8cc3a-3ae4-4625-8e07-48058aa66dc2/EcoRV/0	3170	FAV29018	HG002	1
99a8a6bb-a395-4c30-bbe5-01acd22c77a6/EcoRV/0	9932	FAV29018	HG002	1
99a7f3a0-bef4-4afc-aa18-71acd46ad821/EcoRV/0	3674	FAV29018	HG002	1
99a7e954-d771-4ec8-819a-35b145f70c6b/EcoRV/0	3981	FAV29018	HG002	1
99849941-ecfb-4afc-895d-07d24351ec2f/EcoRV/0	5066	FAV29018	HG002	1
998b570a-6ef8-4791-bcbb-a742601ab633/EcoRV/0	5004	FAV29018	HG002	1
998b9fee-5288-4aee-a99b-f4f7f30c8640/EcoRV/0	4362	FAV29018	HG002	1
998cdf1b-e4d9-46ef-81f3-1a92a99884b9/EcoRV/0	4314	FAV29018	HG002	1
998f2b96-8c7c-4357-b909-8e7d5770de27/EcoRV/0	5235	FAV29018	HG002	1
998f627d-3cf0-493f-b992-031f04f7f68d/EcoRV/0	8854	FAV29018	HG002	1
998fb1d7-3c53-4f4e-936c-c1343ca778ad/EcoRV/0	3875	FAV29018	HG002	1
999001eb-4bc2-4ea2-a220-998deae51f4b/EcoRV/0	2830	FAV29018	HG002	1
9990a6df-e9bc-44f8-93a0-35879203c0e0/EcoRV/0	3437	FAV29018	HG002	1
9990d43d-1e75-416f-81d4-a20f297216ed/EcoRV/0	4187	FAV29018	HG002	1
99939389-f018-4d1c-bee5-b470f1f1949f/EcoRV/0	5207	FAV29018	HG002	1
9996125b-4bc0-416a-b41c-64dd5345be00/EcoRV/0	4493	FAV29018	HG002	1
99967eff-7074-475b-99a9-97ecb7892c66/EcoRV/0	5923	FAV29018	HG002	1
999907c8-4f8d-429e-88bd-11e8c73c5582/EcoRV/0	4054	FAV29018	HG002	1
99995fe6-90c8-4caa-89b3-b09fa9803953/EcoRV/0	2491	FAV29018	HG002	1
999f9161-e770-4077-8b95-1138fb29d078/EcoRV/0	5178	FAV29018	HG002	1
99a038ae-cb74-4e6e-8c6a-df692f3aaaba/EcoRV/0	1243	FAV29018	HG002	1
99a04cfc-4cb5-402d-bc18-d07bd0178609/EcoRV/0	5198	FAV29018	HG002	1
99a36cfc-4e45-4857-8682-27b05d4c0616/EcoRV/0	3225	FAV29018	HG002	1
99a38ad2-1546-4f9c-815f-ae2ec01d4711/EcoRV/0	4933	FAV29018	HG002	1
99a5eba5-cbe2-4a85-818d-47701e06c260/EcoRV/0	3501	FAV29018	HG002	1
99a690f4-0da0-43b4-a90f-80ef28eb19f9/EcoRV/0	5375	FAV29018	HG002	1
99a71be9-4e66-4e6c-b246-baa1c2b45bab/EcoRV/0	5221	FAV29018	HG002	1
9982cdf3-3d70-463c-a02f-f4c06a62a07c/EcoRV/0	5306	FAV29018	HG002	1
9825d4f8-956c-4f4d-bca7-510b02460cf7/EcoRV/0	5689	FAV29018	HG002	1
98203ffa-e565-4afe-8052-4f726efd25a4/EcoRV/0	5256	FAV29018	HG002	1
981ede50-6997-4459-9499-e3e623675bdb/EcoRV/0	6259	FAV29018	HG002	1
966f41bb-2b29-46cf-bfa9-327b000a0cd9/EcoRV/0	7749	FAV29018	HG002	1
966fa076-bbef-4362-936d-ee779c8f8cf8/EcoRV/0	4460	FAV29018	HG002	1
96765972-26a7-45f2-92df-aa9c4abb0c4c/EcoRV/0	3317	FAV29018	HG002	1
9678546a-efe9-4661-8a0f-2c32279fbb5e/EcoRV/0	4565	FAV29018	HG002	1
967962fd-b242-4ff0-aee7-cea267664c68/EcoRV/0	6117	FAV29018	HG002	1
967b53ba-662c-4b9b-8930-9b9d60ead3e0/EcoRV/0	4259	FAV29018	HG002	1
967bcd44-b225-4653-859c-96cca3376518/EcoRV/0	3295	FAV29018	HG002	1
967dc7cf-8a7d-40a3-a197-29958a572ccf/EcoRV/0	868	FAV29018	HG002	1
967e7dd7-6239-4ccf-85ce-298e170de36d/EcoRV/0	4116	FAV29018	HG002	1
967f5167-de37-4f73-b469-b4e2ff453ce6/EcoRV/0	3700	FAV29018	HG002	1
966e6e3b-b700-4302-bc5a-fda965c69e26/EcoRV/0	6209	FAV29018	HG002	1
967f58ee-6104-4563-92d9-64f1d478d36c/EcoRV/0	3166	FAV29018	HG002	1
9684b764-639c-4164-a344-397fb410c2bd/EcoRV/0	4980	FAV29018	HG002	1
96858ee2-f0f8-4fdf-9dc4-ca92b3421f13/EcoRV/0	4121	FAV29018	HG002	1
96859e99-c9a8-46ba-94be-77f985b7f9f0/EcoRV/0	6201	FAV29018	HG002	1
9687fc97-1c81-4c54-9431-6ccd29a2241e/EcoRV/0	7035	FAV29018	HG002	1
9689528a-f8fb-4a51-871f-af921073c4ff/EcoRV/0	6189	FAV29018	HG002	1
968b0e80-8c19-4869-b512-9ed674ffad19/EcoRV/0	3048	FAV29018	HG002	1
968b7a96-3765-4fc1-89c3-875e3910977d/EcoRV/0	2545	FAV29018	HG002	1
968dae3c-2b47-4954-a157-b7a3033ecbf8/EcoRV/0	7842	FAV29018	HG002	1
968e8dd9-0f7a-4e38-9644-7b79db3e68b1/EcoRV/0	5892	FAV29018	HG002	1
9690e347-ff32-4938-bf1f-d79a37e6e78c/EcoRV/0	3541	FAV29018	HG002	1
968218ca-0350-4388-9dbc-ce56e5d7be09/EcoRV/0	3313	FAV29018	HG002	1
9693879e-dc51-4c1e-9419-530eafef2212/EcoRV/0	4574	FAV29018	HG002	1
966c6d57-4483-43c1-be72-13e7bed413a9/EcoRV/0	3272	FAV29018	HG002	1
966b5850-4075-4291-8bbf-7ddb94220a46/EcoRV/0	6526	FAV29018	HG002	1
964a7a09-cd25-44a7-9584-969aedc9268d/EcoRV/0	7484	FAV29018	HG002	1
964daea9-b5cc-4aaf-8a7f-40827db8ff56/EcoRV/0	7147	FAV29018	HG002	1
964dec02-1182-4c05-b618-5e580ed7e925/EcoRV/0	2432	FAV29018	HG002	1
964ee090-7d8d-4561-8dca-09c29e7bbf20/EcoRV/0	6187	FAV29018	HG002	1
964ef56e-f518-4eb8-a5a2-7e8a06cd0321/EcoRV/0	5620	FAV29018	HG002	1
96502785-3852-47a1-ba95-6f8f16540cc6/EcoRV/0	1376	FAV29018	HG002	1
96506182-0b3e-4b39-97cb-70fe87ad0a81/EcoRV/0	2456	FAV29018	HG002	1
9651744a-7ca1-4f8b-bb1d-974bd0a700e9/EcoRV/0	6331	FAV29018	HG002	1
965328ba-055c-4ae8-b688-c6d57a444b51/EcoRV/0	6840	FAV29018	HG002	1
9653adc1-816a-463a-9990-e9b9b53f0563/EcoRV/0	5495	FAV29018	HG002	1
966ba71e-fa81-4c7b-bc63-7415cf4193f7/EcoRV/0	5919	FAV29018	HG002	1
965447c4-6116-4af8-a251-2f3bf27b1cbe/EcoRV/0	6471	FAV29018	HG002	1
96567830-5cfa-454e-8b33-129352f630dc/EcoRV/0	5522	FAV29018	HG002	1
96583420-d5fc-49c2-ae6c-1ba992d3530f/EcoRV/0	4805	FAV29018	HG002	1
965b57c9-a56b-4662-a6bd-828fc3f9b592/EcoRV/0	4459	FAV29018	HG002	1
965c2b4c-2607-46df-9555-7b41db3da4bc/EcoRV/0	2316	FAV29018	HG002	1
965e6c43-419a-4eca-ae4b-eb32ffaf0d3d/EcoRV/0	4686	FAV29018	HG002	1
9662683d-63b1-4a2c-b637-2979bec95546/EcoRV/0	3324	FAV29018	HG002	1
9663d1a7-abf6-4adc-9e33-201a99914844/EcoRV/0	349	FAV29018	HG002	1
96646231-7e52-432b-8254-32b5b6cd331a/EcoRV/0	5532	FAV29018	HG002	1
9667e652-60ab-4732-9194-d3e7358d292b/EcoRV/0	3876	FAV29018	HG002	1
966a894d-0083-4b9c-b344-b82e063c0445/EcoRV/0	3843	FAV29018	HG002	1
96549d36-54b9-4b96-bcf9-d40ba70b4912/EcoRV/0	4001	FAV29018	HG002	1
9695ca86-9899-4ad1-b816-fbe9a1b24825/EcoRV/0	5983	FAV29018	HG002	1
9695eb14-c8e9-4e4a-9826-701f0dc09876/EcoRV/0	4371	FAV29018	HG002	1
96967ffd-4a3a-465e-b2fd-3200a388d7a4/EcoRV/0	5277	FAV29018	HG002	1
96cdb3db-4df7-4691-9dc4-697575e421ac/EcoRV/0	4574	FAV29018	HG002	1
96cdc00d-72ab-458e-a736-030dcd9b44d5/EcoRV/0	7284	FAV29018	HG002	1
96d0f093-a3ca-48be-bbb2-9cbad0b28379/EcoRV/0	5857	FAV29018	HG002	1
96d1c8cc-6882-42c8-afcc-0697eacb8af7/EcoRV/0	6951	FAV29018	HG002	1
96d38475-a5e3-460d-8198-1acafe37b280/EcoRV/0	5007	FAV29018	HG002	1
96d3e8fa-bb59-42b7-a899-0bc4c75ef5e6/EcoRV/0	3681	FAV29018	HG002	1
96d5bc6a-5146-4b90-a177-0a68d3bd33d2/EcoRV/0	1979	FAV29018	HG002	1
96d63c99-0df9-4bc2-a8bb-43fe34761177/EcoRV/0	4744	FAV29018	HG002	1
96dafe94-e460-415b-8bd8-6e1dfb7a018a/EcoRV/0	6046	FAV29018	HG002	1
96deae75-6643-4fb5-b00a-fc5939aa176b/EcoRV/0	5132	FAV29018	HG002	1
96c92551-d8b9-4b24-ab27-3f70298ddf2d/EcoRV/0	4654	FAV29018	HG002	1
96e0d961-647d-48f8-91b8-5c560432588a/EcoRV/0	4779	FAV29018	HG002	1
96e4e01c-1728-4cf0-aa00-657b3863683a/EcoRV/0	5708	FAV29018	HG002	1
96e69b1e-eb5d-48af-9097-ed08de5aa4bc/EcoRV/0	5671	FAV29018	HG002	1
96e8b4f3-6374-4331-94e8-5c8358cb77dd/EcoRV/0	4939	FAV29018	HG002	1
96e8be89-d1a7-4741-8c1a-b2a0240fdb48/EcoRV/0	3936	FAV29018	HG002	1
96e9da9f-ad89-425e-be80-9c7c2faeced1/EcoRV/0	4071	FAV29018	HG002	1
96ea01e0-8a8f-4821-b96d-ec8cecbf7863/EcoRV/0	3733	FAV29018	HG002	1
96ea5fa4-8888-46a5-8361-c139fbfc6455/EcoRV/0	2379	FAV29018	HG002	1
96ec704c-a51e-43e6-aaaa-d1abb65a3699/EcoRV/0	4978	FAV29018	HG002	1
96f2665a-113d-432e-b4e2-738c31677b13/EcoRV/0	3580	FAV29018	HG002	1
96f6cc6d-3b4a-4c9d-b23a-0635cb67174e/EcoRV/0	4905	FAV29018	HG002	1
96e1eb44-291b-4d6d-b477-b07839957248/EcoRV/0	6288	FAV29018	HG002	1
96c4514f-197f-4dec-ba46-978f17187968/EcoRV/0	5534	FAV29018	HG002	1
96c3aee4-fff7-49c1-918f-1ce5035d6151/EcoRV/0	4779	FAV29018	HG002	1
96c2eb7a-b4b1-40b7-a014-e725a0c3d2f5/EcoRV/0	3213	FAV29018	HG002	1
969b32a4-64ae-40a1-9dd0-30a4dad18048/EcoRV/0	5323	FAV29018	HG002	1
969c2580-9f39-4ceb-8a7d-dd83844b577d/EcoRV/0	5819	FAV29018	HG002	1
969ce5d4-6f01-49e8-9a6e-03b9539a9ec4/EcoRV/0	6522	FAV29018	HG002	1
969de7c6-9038-4569-8243-1c0b81122dfe/EcoRV/0	5625	FAV29018	HG002	1
969f6ba1-d940-4727-916f-155d7e410e64/EcoRV/0	8237	FAV29018	HG002	1
96a0b122-df52-4336-9b2c-77e159657765/EcoRV/0	5663	FAV29018	HG002	1
96a2d2c5-5fcb-4990-a882-76f00f7bcffd/EcoRV/0	7351	FAV29018	HG002	1
96a3a224-0c62-4f73-99e6-8aacc80abc2f/EcoRV/0	4046	FAV29018	HG002	1
96a5a887-6917-4dc8-be68-399d66159632/EcoRV/0	5698	FAV29018	HG002	1
96a6fcac-9c9f-4478-8f47-b456eb1fc0aa/EcoRV/0	4964	FAV29018	HG002	1
96a707c4-916b-488a-b0b7-493ff46397f9/EcoRV/0	1942	FAV29018	HG002	1
96aa1b3b-21bd-4586-bad7-7e5f360c0c03/EcoRV/0	6382	FAV29018	HG002	1
96ac5125-36e0-472d-84fd-ff9b38372f18/EcoRV/0	3108	FAV29018	HG002	1
96adc1b1-eb11-4505-a65f-464c9379f03a/EcoRV/0	4207	FAV29018	HG002	1
96b182ce-0099-45ec-a0ad-aadf5edc8f22/EcoRV/0	6620	FAV29018	HG002	1
96b19c4d-a591-4bf4-8271-ceac78047c56/EcoRV/0	5494	FAV29018	HG002	1
96b2cd41-2886-48df-a90f-7bbe4c673dd3/EcoRV/0	2568	FAV29018	HG002	1
96b3902c-c1f1-4e48-bdea-d8f0dff64e08/EcoRV/0	6405	FAV29018	HG002	1
96b805e9-b96e-4f5d-9a89-48336dae6090/EcoRV/0	6028	FAV29018	HG002	1
96b8a64a-72e1-4364-a350-430abde6373a/EcoRV/0	3554	FAV29018	HG002	1
96b9a3a1-601b-4811-a311-6e3cd4ac6711/EcoRV/0	5189	FAV29018	HG002	1
96bab41c-86f0-4122-a2e3-bd70ee1508d1/EcoRV/0	5873	FAV29018	HG002	1
96bbd165-6264-4d6c-a4d8-e33b81db8a49/EcoRV/0	5028	FAV29018	HG002	1
96472412-5604-4286-8dd4-493701630b59/EcoRV/0	5865	FAV29018	HG002	1
96468eba-fa60-4fa3-9324-cf47b4d62d15/EcoRV/0	5038	FAV29018	HG002	1
96456f99-0146-4717-b6af-ed3550df210e/EcoRV/0	6120	FAV29018	HG002	1
96444c5c-1d79-448c-a93a-cd0f00285088/EcoRV/0	4036	FAV29018	HG002	1
95cd5845-867c-424b-82a3-96013b04843b/EcoRV/0	8680	FAV29018	HG002	1
95cf318b-bd1e-4cc8-8971-566fcfecdc8f/EcoRV/0	1166	FAV29018	HG002	1
95d18505-224d-4b04-b1fe-0a0ba80a9fd5/EcoRV/0	4210	FAV29018	HG002	1
95d2ad86-bead-457c-bf4f-f8fa47c0a8a3/EcoRV/0	6643	FAV29018	HG002	1
95d37024-0925-4071-bd41-c0c26b927c07/EcoRV/0	4690	FAV29018	HG002	1
95d42637-7b9a-427e-9e66-0e5d65e55ef0/EcoRV/0	5592	FAV29018	HG002	1
95d453a9-3e9e-41b4-a111-64f00b07dab1/EcoRV/0	9861	FAV29018	HG002	1
95d49208-a0f9-49d0-9547-bf0fdd2bbae5/EcoRV/0	4929	FAV29018	HG002	1
95d5975b-6e56-4edd-9fbb-3a836bf4088c/EcoRV/0	5617	FAV29018	HG002	1
95d894d4-4147-494c-a271-414613075287/EcoRV/0	9088	FAV29018	HG002	1
95cb3a14-a7d9-4e3a-9903-40eddb654ecb/EcoRV/0	315	FAV29018	HG002	1
95d92922-09f6-4c21-a0f7-b159c4257d6c/EcoRV/0	8541	FAV29018	HG002	1
95e133b1-e1a1-4bfb-bec3-316ff2e02ec4/EcoRV/0	5313	FAV29018	HG002	1
95e1bdc6-56fd-47b6-bcb2-53d48c92d208/EcoRV/0	6553	FAV29018	HG002	1
95e218be-f718-47dc-a1d5-60ba52b9ec26/EcoRV/0	4015	FAV29018	HG002	1
95e376a2-6cdb-4502-a5b5-79b6fbe67eb5/EcoRV/0	7515	FAV29018	HG002	1
95e3aa71-6904-4d56-8144-38efb5f3a1b1/EcoRV/0	5650	FAV29018	HG002	1
95e3d3db-6e7b-43cb-8c4a-f5d38d70c06e/EcoRV/0	5707	FAV29018	HG002	1
95e3eae8-127a-403e-85bd-4a2e22b11bef/EcoRV/0	3407	FAV29018	HG002	1
95e4849c-1054-413b-89c9-4d75fb004df3/EcoRV/0	4559	FAV29018	HG002	1
95e55d75-b6d5-4f48-9424-6f07116a8444/EcoRV/0	5360	FAV29018	HG002	1
95e62576-fdd9-4369-8563-4b17b858a7e6/EcoRV/0	4466	FAV29018	HG002	1
95ddb960-2602-4a8b-ac5c-740369b425ec/EcoRV/0	4213	FAV29018	HG002	1
95c8bc25-7908-4059-a5eb-319e9c998216/EcoRV/0	4782	FAV29018	HG002	1
95c78089-4fe8-487c-985e-728c7667c83d/EcoRV/0	2878	FAV29018	HG002	1
95c42298-0986-4b17-a02f-2ab2aaac27fd/EcoRV/0	5461	FAV29018	HG002	1
95a86f32-d82a-4c09-ab82-f092fb1f1cb4/EcoRV/0	6353	FAV29018	HG002	1
95a9f9f2-cb99-4c4f-8e5e-bdd6c295531f/EcoRV/0	4649	FAV29018	HG002	1
95ac50f9-82aa-42da-a3d7-be7a200e1b02/EcoRV/0	4645	FAV29018	HG002	1
95ac5b8a-181f-420a-ae33-c28e86f8ef89/EcoRV/0	4592	FAV29018	HG002	1
95ac5bf2-c089-4a9a-82b7-246395ebb7da/EcoRV/0	8944	FAV29018	HG002	1
95acad3b-0bbe-43cc-80bb-03308f399db8/EcoRV/0	6312	FAV29018	HG002	1
95acae4d-b7db-4b2b-b7f3-a9c81d64667a/EcoRV/0	6092	FAV29018	HG002	1
95b133b7-9c62-4fbc-81f7-69b144957145/EcoRV/0	3820	FAV29018	HG002	1
95b222b1-2407-462e-8cb5-67d03ff7a17c/EcoRV/0	6135	FAV29018	HG002	1
95b339aa-ea9b-4ba2-9e84-c70bd43b767a/EcoRV/0	4523	FAV29018	HG002	1
95b3b0ba-fb0c-43de-99bb-0bcfe1e622e0/EcoRV/0	9541	FAV29018	HG002	1
95b578e3-ff26-4dda-9538-991599fb6b60/EcoRV/0	9605	FAV29018	HG002	1
95b5da45-7dc7-4d8f-8607-bad2d92d9002/EcoRV/0	6553	FAV29018	HG002	1
95b7d810-c956-47f2-85eb-5975a9b50252/EcoRV/0	5299	FAV29018	HG002	1
95b85ee1-57f5-489d-8fdb-27332ecf34da/EcoRV/0	9665	FAV29018	HG002	1
95b86bff-3661-47cc-b720-6bb776afe7d7/EcoRV/0	5353	FAV29018	HG002	1
95b88044-bc2c-445c-b053-e49e65f05d76/EcoRV/0	5061	FAV29018	HG002	1
95bab8be-b900-4a30-8cd9-cc1591a73385/EcoRV/0	8210	FAV29018	HG002	1
95bb74ee-95da-4c4a-88c1-93bcd790153f/EcoRV/0	2537	FAV29018	HG002	1
95bc613f-9691-4298-872b-0c37703e1db2/EcoRV/0	4577	FAV29018	HG002	1
95bf54f2-c32b-43f5-8bbe-8370ff1c0879/EcoRV/0	3910	FAV29018	HG002	1
95c06d4b-9fb2-4a35-8331-0573dff2bc27/EcoRV/0	5184	FAV29018	HG002	1
95c289cf-7cf0-4f9e-9b21-6d72c87cfce4/EcoRV/0	10496	FAV29018	HG002	1
95e7532e-11fb-4fe0-bfbd-a36956cff721/EcoRV/0	3769	FAV29018	HG002	1
96f9f684-afc2-48e5-a5de-7233092d5693/EcoRV/0	4450	FAV29018	HG002	1
95ea45ed-0036-4ecf-914b-2f5dd69b3d24/EcoRV/0	5980	FAV29018	HG002	1
95f04359-fb1c-4c72-a252-2affb71eb742/EcoRV/0	5891	FAV29018	HG002	1
96253c1b-c24a-47ff-a1a1-5329d3141bbc/EcoRV/0	3779	FAV29018	HG002	1
96264402-2598-484b-91a6-a2b5c672ee52/EcoRV/0	11040	FAV29018	HG002	1
962702c3-0ac7-4ecf-a9b2-641beb4b81b4/EcoRV/0	5441	FAV29018	HG002	1
9629d2e3-aed0-4047-aab2-b96dadc02c35/EcoRV/0	9191	FAV29018	HG002	1
962afc85-9a94-4c5e-92d8-92383b386fda/EcoRV/0	5391	FAV29018	HG002	1
962bcfed-e494-4ead-bfb9-9619c2b8b82b/EcoRV/0	5223	FAV29018	HG002	1
962c0e1c-da63-46de-9437-ddf1d1e5df05/EcoRV/0	4894	FAV29018	HG002	1
9633ed4c-33c8-4e6a-8709-ad51481dccbe/EcoRV/0	5609	FAV29018	HG002	1
9634c46f-5d92-426c-8421-8702e5e9cdd3/EcoRV/0	5444	FAV29018	HG002	1
9635e171-3934-4812-8d77-db1b9ae36315/EcoRV/0	4321	FAV29018	HG002	1
9624f895-8eac-4495-a66d-f51c26017357/EcoRV/0	2239	FAV29018	HG002	1
963667a8-4871-4e30-ae2a-15ccad88adb8/EcoRV/0	10845	FAV29018	HG002	1
9636d4f5-abb9-4979-aee7-a294dcc5f219/EcoRV/0	3094	FAV29018	HG002	1
9637a367-418c-4b6e-afc2-1ce8aa7c1dea/EcoRV/0	6875	FAV29018	HG002	1
96381cb3-d2e1-4ae9-8dce-5a6ae8091bcb/EcoRV/0	5704	FAV29018	HG002	1
963ceb64-9d29-402f-9a36-b27169ab40f8/EcoRV/0	5312	FAV29018	HG002	1
963d680f-76b6-416c-85f2-ea50e080f5e0/EcoRV/0	5316	FAV29018	HG002	1
963f76cc-9225-4091-aa33-efe97d7eb953/EcoRV/0	5592	FAV29018	HG002	1
9640b728-2dfc-4ab3-a786-fb72eb6fb8cc/EcoRV/0	5457	FAV29018	HG002	1
96434527-af7a-4559-a635-3276f873102b/EcoRV/0	4010	FAV29018	HG002	1
9643c461-97eb-4d4b-b4b3-372eb8172cab/EcoRV/0	3927	FAV29018	HG002	1
9643fb12-9334-44d3-8e59-4251a284defc/EcoRV/0	5074	FAV29018	HG002	1
9636d0b9-48c1-4621-84f8-16089481becc/EcoRV/0	5664	FAV29018	HG002	1
96220ea9-4edb-4966-91cc-9580d67c6439/EcoRV/0	5371	FAV29018	HG002	1
962184fb-610d-4fb5-bacf-edd2efb7ebb1/EcoRV/0	4947	FAV29018	HG002	1
961f8f29-060a-4a6e-93e2-398b0d6913a6/EcoRV/0	6460	FAV29018	HG002	1
95f0a889-13f7-4a9c-aa36-7d9a70052bcd/EcoRV/0	2882	FAV29018	HG002	1
95f114a9-c782-4585-b40c-0c28dd29ac72/EcoRV/0	3417	FAV29018	HG002	1
95f205cf-f083-42d9-b1ec-0c2803be8843/EcoRV/0	3584	FAV29018	HG002	1
95f467f7-5786-4546-aed7-99e65382f931/EcoRV/0	3637	FAV29018	HG002	1
95f4cf69-6f27-49e1-bc38-6512efb742df/EcoRV/0	4328	FAV29018	HG002	1
95f543ab-3c5b-4489-9d17-3a2f7dfeffac/EcoRV/0	4458	FAV29018	HG002	1
95f63c82-32f1-47f1-b88a-255d24a02cbd/EcoRV/0	4038	FAV29018	HG002	1
95f6eb56-a424-4795-b6b6-4f17033e797c/EcoRV/0	5619	FAV29018	HG002	1
95fa95d4-41b6-4ee6-b21c-ef12591f8ba5/EcoRV/0	4326	FAV29018	HG002	1
95face2c-eabc-4f45-b03e-41214227d3a1/EcoRV/0	3667	FAV29018	HG002	1
95fdf4e6-48d7-41a8-9c9c-a29892bf7a33/EcoRV/0	7234	FAV29018	HG002	1
96017c48-355f-4b7d-b95d-791fed8d06fe/EcoRV/0	10015	FAV29018	HG002	1
96066621-ce83-46d2-80af-fc60c81998e2/EcoRV/0	6069	FAV29018	HG002	1
960c5231-b8ab-425f-9800-6437c35806c8/EcoRV/0	3693	FAV29018	HG002	1
960d0b18-74f5-4b92-9c97-9022581ede84/EcoRV/0	5797	FAV29018	HG002	1
960eed63-e18d-4806-b5ed-bfe91ef7491c/EcoRV/0	4041	FAV29018	HG002	1
960fac40-4bd3-410f-b4c3-b118a3e58df8/EcoRV/0	2860	FAV29018	HG002	1
961185bd-404c-4126-b7f9-16d565c0d11d/EcoRV/0	5297	FAV29018	HG002	1
9617f6fa-4802-40fb-94e8-74928670a409/EcoRV/0	9923	FAV29018	HG002	1
961831d2-e1bc-4345-9f7a-19d4765efb71/EcoRV/0	5213	FAV29018	HG002	1
96189298-a644-4082-91aa-37a3d30a6d2c/EcoRV/0	6253	FAV29018	HG002	1
961a0565-3f63-4dd5-a3b3-2be58c6c7986/EcoRV/0	9951	FAV29018	HG002	1
961adc1d-e69a-4165-a169-b99a8b09834a/EcoRV/0	4362	FAV29018	HG002	1
95eae165-d642-45f8-9a24-35d2849705cb/EcoRV/0	4655	FAV29018	HG002	1
9a6e9561-6b5e-4b80-8306-3b7151c09f6b/EcoRV/0	4747	FAV29018	HG002	1
96fa0ea4-d99f-4e3b-a3d9-849836b53766/EcoRV/0	6785	FAV29018	HG002	1
96fcce34-ece5-4f58-b347-8e025fe2b78d/EcoRV/0	2351	FAV29018	HG002	1
97b7387e-3800-4396-bb60-f176105bc6a4/EcoRV/0	4667	FAV29018	HG002	1
97b94b2b-409a-4821-89f0-6f8ebf99bbcb/EcoRV/0	1918	FAV29018	HG002	1
97b96c36-b09d-49e0-a374-294344d89890/EcoRV/0	5303	FAV29018	HG002	1
97baada8-b185-4848-9253-0d453b58127e/EcoRV/0	5597	FAV29018	HG002	1
97bbcb11-ab1f-4a2f-9b68-1868843de971/EcoRV/0	5369	FAV29018	HG002	1
97bca7c0-a4c2-4cb1-86b2-d0579497f137/EcoRV/0	3558	FAV29018	HG002	1
97bd071b-8e6c-4df4-a8a5-ee67a2205983/EcoRV/0	3535	FAV29018	HG002	1
97bdbcba-615f-47d5-a9a8-1ca356740f36/EcoRV/0	5737	FAV29018	HG002	1
97c0cc26-658d-4332-9a66-5fcbd4d78107/EcoRV/0	2379	FAV29018	HG002	1
97c2b679-f465-4694-a878-4dc387773c01/EcoRV/0	4412	FAV29018	HG002	1
97b7039c-b347-4db0-a492-9329859ffc3a/EcoRV/0	5438	FAV29018	HG002	1
97c63785-7487-49ac-a39a-4570e068848b/EcoRV/0	4700	FAV29018	HG002	1
97c8145c-52c6-4b62-8fed-f4dc52a37258/EcoRV/0	5313	FAV29018	HG002	1
97cb1dd5-61d3-4cef-ba32-6b8fac1a90f8/EcoRV/0	4779	FAV29018	HG002	1
97cb3114-6732-4fd2-8dfd-46779a59cbc6/EcoRV/0	5567	FAV29018	HG002	1
97cc6b77-6182-4a10-b7a9-c98fc0a25673/EcoRV/0	6460	FAV29018	HG002	1
97cf3511-9ca7-4177-92c6-9d903d149344/EcoRV/0	5111	FAV29018	HG002	1
97cf5fdc-6579-4c22-99f5-386f9a91c27b/EcoRV/0	4360	FAV29018	HG002	1
97cfcbe0-ead9-42d1-b07e-10ec2481579c/EcoRV/0	6028	FAV29018	HG002	1
97d19a9e-f438-493d-87d6-440bd5842673/EcoRV/0	7716	FAV29018	HG002	1
97d20562-f9bd-42d5-82c6-f0e2595d20c7/EcoRV/0	5748	FAV29018	HG002	1
97d20b16-69b0-4ce9-a50d-6829094718bb/EcoRV/0	4876	FAV29018	HG002	1
97c7425b-6a3d-4ac3-b513-c71a5c2a877c/EcoRV/0	2383	FAV29018	HG002	1
97d2e04b-96a1-4cb2-9dc0-00a23380fd0a/EcoRV/0	4901	FAV29018	HG002	1
97b5b8c2-0403-4e48-b3da-c2814bef4c31/EcoRV/0	4199	FAV29018	HG002	1
97b4a210-646e-435f-b922-1e21bd4084ef/EcoRV/0	3422	FAV29018	HG002	1
9787d46a-739e-4d0e-a7e1-a9ba9c4dabe2/EcoRV/0	3979	FAV29018	HG002	1
9787d868-f81a-445e-802c-cb411f7435e0/EcoRV/0	5933	FAV29018	HG002	1
9789693c-ec27-4704-a564-62998fe9a267/EcoRV/0	5314	FAV29018	HG002	1
978b6931-297b-4143-85ab-a9d1ec55ffe9/EcoRV/0	4970	FAV29018	HG002	1
97911f77-40fb-4b3d-8ccb-82a68651b193/EcoRV/0	3600	FAV29018	HG002	1
9793025d-1a31-47c9-bbe4-4636dcc207cd/EcoRV/0	4737	FAV29018	HG002	1
9793e131-6001-456e-a485-c172a1fec88f/EcoRV/0	2863	FAV29018	HG002	1
9793fcda-d98b-47a4-874c-a0ecb3df9253/EcoRV/0	2068	FAV29018	HG002	1
97956c6a-2ed1-42c4-b317-e27f48aa84ea/EcoRV/0	4603	FAV29018	HG002	1
979a05c3-3204-481b-a9b2-eb6272bf8488/EcoRV/0	7586	FAV29018	HG002	1
97b57a18-a2ab-486c-97df-6a6f36a27ce2/EcoRV/0	7302	FAV29018	HG002	1
979b1e9d-9b8b-452c-8971-380fceb5eaef/EcoRV/0	5050	FAV29018	HG002	1
97a54a47-5ddb-4f83-9bfc-c1dec0d2314d/EcoRV/0	6912	FAV29018	HG002	1
97a94ef3-50c1-43fa-8a2e-43c3ce933ce1/EcoRV/0	5220	FAV29018	HG002	1
97aa4edd-c68c-45f9-b31a-511f48315f99/EcoRV/0	8498	FAV29018	HG002	1
97ab44cb-b54c-4709-b404-56a364696f1f/EcoRV/0	12482	FAV29018	HG002	1
97ad2422-8af9-4f26-8354-b27dd157a886/EcoRV/0	5756	FAV29018	HG002	1
97ae0df2-406a-4bf2-a69e-77184c1fa48c/EcoRV/0	5579	FAV29018	HG002	1
97b22ce1-87de-4957-9515-713b051640f3/EcoRV/0	5049	FAV29018	HG002	1
97b33085-6993-4f78-b2ab-4cc237e0cb9b/EcoRV/0	4348	FAV29018	HG002	1
97b3e464-145d-4ea8-b351-e0bdfaa26917/EcoRV/0	10401	FAV29018	HG002	1
97b41a1d-8e4d-4da2-817d-bf75a5205bc7/EcoRV/0	5111	FAV29018	HG002	1
979f9286-a4f4-4aa8-9d35-14281e05a24c/EcoRV/0	5676	FAV29018	HG002	1
97d4d3fb-863c-48ff-9b65-3fe224e9bc1d/EcoRV/0	5826	FAV29018	HG002	1
97d4eb1e-b310-4f2b-93e4-fd0e883c423f/EcoRV/0	4309	FAV29018	HG002	1
97d65ca6-5139-417f-88b9-325b98368363/EcoRV/0	3805	FAV29018	HG002	1
97fdf357-c261-489d-ad29-cc67d987b08c/EcoRV/0	12465	FAV29018	HG002	1
97fe811d-98a5-4965-88f7-fdd06f5f5f36/EcoRV/0	4330	FAV29018	HG002	1
97feafb2-26ed-492b-8b39-5aa8832ee505/EcoRV/0	4157	FAV29018	HG002	1
98002518-9520-4e55-a263-81ba4dc4ae8e/EcoRV/0	9189	FAV29018	HG002	1
9801ad98-ddbd-4037-a2f4-b4b408d22f93/EcoRV/0	4355	FAV29018	HG002	1
98022934-3ee6-4001-afc1-921010f537fc/EcoRV/0	7345	FAV29018	HG002	1
98047c21-ce8b-4001-ba8d-da6619303c01/EcoRV/0	4568	FAV29018	HG002	1
9804ec64-6a50-482e-a3ff-00267d7ea46e/EcoRV/0	4990	FAV29018	HG002	1
980501b1-8e6f-4b8f-b102-090fba5039bc/EcoRV/0	3565	FAV29018	HG002	1
9805d073-4d4c-4e7a-b752-09e3267b3005/EcoRV/0	5132	FAV29018	HG002	1
97fdb277-a5a7-456b-931b-e158f1ccbae4/EcoRV/0	5999	FAV29018	HG002	1
9807ebfc-4fdf-4122-aabd-ca392708f4af/EcoRV/0	6268	FAV29018	HG002	1
980e8bf5-b5bb-41a3-b5b0-720428b6242c/EcoRV/0	4358	FAV29018	HG002	1
9811cf67-b015-400b-9ea9-918b24bc87ca/EcoRV/0	10776	FAV29018	HG002	1
98122962-6832-44d7-926c-d237cdfe993d/EcoRV/0	5966	FAV29018	HG002	1
98177b5c-d728-4027-939c-08161b86cbb6/EcoRV/0	5454	FAV29018	HG002	1
9818f49b-b62d-444d-80b4-2b784d1a67e7/EcoRV/0	4362	FAV29018	HG002	1
98193f92-4016-4b85-b693-27e1c3a6883d/EcoRV/0	5886	FAV29018	HG002	1
981950e2-e6af-4fc2-8446-4df6f4852d8c/EcoRV/0	6857	FAV29018	HG002	1
9819ec06-17a4-4669-a983-6ffa661f4b64/EcoRV/0	4051	FAV29018	HG002	1
981ab62a-f5aa-412e-8769-00884f0f4110/EcoRV/0	1298	FAV29018	HG002	1
981e7e75-a736-4f9d-b5ad-72e577de7384/EcoRV/0	4928	FAV29018	HG002	1
98080475-993a-4f36-b22d-356ddbe2d6ba/EcoRV/0	928	FAV29018	HG002	1
97f91920-969f-48c4-82ca-38650b710b4e/EcoRV/0	488	FAV29018	HG002	1
97f890ce-348c-4bfb-bb9c-61a6fce82c95/EcoRV/0	4242	FAV29018	HG002	1
97f831cb-305d-429f-b16e-2caa1ccd0c85/EcoRV/0	3234	FAV29018	HG002	1
97d8b041-9923-4790-abae-1aded3cb925a/EcoRV/0	4620	FAV29018	HG002	1
97d9ea2f-4d48-4a7c-b5b7-75f439b84df3/EcoRV/0	6220	FAV29018	HG002	1
97da61de-d514-4058-b875-53c3d514eca0/EcoRV/0	7195	FAV29018	HG002	1
97daaa7e-41e6-47bf-bd08-ba19b96341e3/EcoRV/0	1092	FAV29018	HG002	1
97dd8175-7096-4dc9-a929-527cb7bbb5d3/EcoRV/0	6276	FAV29018	HG002	1
97dfda9c-62b6-4ebd-aa24-02573746c4c8/EcoRV/0	6346	FAV29018	HG002	1
97dfe078-12d4-472a-baf1-4fdcf3c7ab7d/EcoRV/0	4125	FAV29018	HG002	1
97e04e9b-9bf4-48cb-adfd-de316a5ff448/EcoRV/0	4621	FAV29018	HG002	1
97e0ddd2-9e77-40c8-af38-a060db0e2592/EcoRV/0	4611	FAV29018	HG002	1
97e1fce7-9e1a-44b3-bae1-93f7bfe4f53c/EcoRV/0	7517	FAV29018	HG002	1
97e28556-1583-4d1a-887d-ac8abbb189f9/EcoRV/0	4477	FAV29018	HG002	1
97e6015e-0777-4af4-b1cc-4bcbff28f3e8/EcoRV/0	5230	FAV29018	HG002	1
97e84b9a-8257-439a-9595-72da75ec263c/EcoRV/0	5064	FAV29018	HG002	1
97e96543-b499-4fef-8218-602090309aee/EcoRV/0	5258	FAV29018	HG002	1
97ed2e35-1ae0-4ecb-927f-7dfa416340a3/EcoRV/0	4163	FAV29018	HG002	1
97ed5ed9-731e-4bfa-88f0-39c2a2465e6b/EcoRV/0	3850	FAV29018	HG002	1
97f02dd8-9a10-4846-9d85-ffa77aaa1d57/EcoRV/0	2230	FAV29018	HG002	1
97f053ad-e3a4-4f31-9fb6-98b2596630cf/EcoRV/0	5625	FAV29018	HG002	1
97f08c5a-80dd-4707-8f7c-ee0d92fbb274/EcoRV/0	5426	FAV29018	HG002	1
97f2afe0-f768-4618-b11c-9e9b9a4e6291/EcoRV/0	8293	FAV29018	HG002	1
97f3f943-d817-4ee5-a9f5-f9b3d9e6b5aa/EcoRV/0	3574	FAV29018	HG002	1
97f552bf-1092-4bc8-a6a7-ebfcd6cf3519/EcoRV/0	8218	FAV29018	HG002	1
97f6e116-e173-4613-a847-6489020917fd/EcoRV/0	3949	FAV29018	HG002	1
9787a5df-a830-4354-ae19-91ca5cdc2efc/EcoRV/0	5133	FAV29018	HG002	1
978596ee-ba15-4461-b234-a26a18046a39/EcoRV/0	6352	FAV29018	HG002	1
97822a2c-fca8-4a6c-a4a8-d382d1df6ec7/EcoRV/0	6883	FAV29018	HG002	1
977fd43e-3d39-4ded-a3ef-c262fe208e19/EcoRV/0	2314	FAV29018	HG002	1
97219d61-3ec6-4d2f-82d0-e9a84b2a0ca7/EcoRV/0	6510	FAV29018	HG002	1
972250f0-a1cf-42ab-918b-16f254f4ed32/EcoRV/0	5557	FAV29018	HG002	1
9723163f-1ed8-452a-a987-91590be44356/EcoRV/0	3647	FAV29018	HG002	1
972ad466-de1e-4cb6-9e72-9fcc40d06b0a/EcoRV/0	4225	FAV29018	HG002	1
972d5787-3bc7-4157-910b-2dd5f711d7f2/EcoRV/0	4498	FAV29018	HG002	1
973004f3-25cb-4f47-bee9-c8957ce94ec5/EcoRV/0	4319	FAV29018	HG002	1
9731532f-2682-4bbf-a733-8e10b52715f7/EcoRV/0	8806	FAV29018	HG002	1
973431e0-a393-402e-80b3-501407e24ac8/EcoRV/0	7204	FAV29018	HG002	1
9734bb94-7fa6-4277-bfea-d306c07c6aaf/EcoRV/0	6529	FAV29018	HG002	1
9734ee7f-e0cc-4ffa-8d1b-1106e973ff9b/EcoRV/0	5211	FAV29018	HG002	1
9721946d-2f4a-43dd-992c-dcc4e137c06c/EcoRV/0	5969	FAV29018	HG002	1
973691ba-cc81-4b75-afdc-99b0920db26c/EcoRV/0	4287	FAV29018	HG002	1
973832e3-3353-448d-a569-52fec169e994/EcoRV/0	10081	FAV29018	HG002	1
9739f011-7ebc-4a75-b476-889536158492/EcoRV/0	5286	FAV29018	HG002	1
973a095f-76ab-41df-b401-7d90d6f8bf7e/EcoRV/0	2844	FAV29018	HG002	1
973e5c30-b7d8-47f0-809c-2fbc58cf9352/EcoRV/0	3872	FAV29018	HG002	1
973f5ba5-739c-47aa-8374-8cca18dbc47a/EcoRV/0	5307	FAV29018	HG002	1
973fa453-2b8b-4a56-84b2-996e6b1f9a3e/EcoRV/0	5138	FAV29018	HG002	1
97404abf-2edf-4486-ad9a-a9e22be279cd/EcoRV/0	9110	FAV29018	HG002	1
9741e84d-ea23-4af7-8ddc-fc6a6a72ebc8/EcoRV/0	4273	FAV29018	HG002	1
97421c1d-8b8d-4209-924a-9695f3f02d8a/EcoRV/0	7388	FAV29018	HG002	1
9744e440-6568-4736-8bd2-a7c5f4fe072c/EcoRV/0	5431	FAV29018	HG002	1
97375683-d2d1-4961-bc5c-12d0473a36cf/EcoRV/0	6573	FAV29018	HG002	1
9720b53f-f651-449d-8655-de7ccb052dc4/EcoRV/0	6078	FAV29018	HG002	1
9720180f-0bd5-4f74-83f5-d0c74049a8ab/EcoRV/0	2647	FAV29018	HG002	1
971fd724-6b74-4bfc-87f5-2a0837f7e3bc/EcoRV/0	9562	FAV29018	HG002	1
96fd3d88-8014-40ba-a6bb-3712d6840c4c/EcoRV/0	7227	FAV29018	HG002	1
96fe6262-8ea1-4ca6-8d60-0a55b9cb8c6e/EcoRV/0	6091	FAV29018	HG002	1
96feac62-8561-4983-847f-456135c57b90/EcoRV/0	4439	FAV29018	HG002	1
96ff9fca-1724-45ae-8d16-89baa66c442f/EcoRV/0	6706	FAV29018	HG002	1
9702126c-ebe3-436e-89a1-a974a4d20379/EcoRV/0	3999	FAV29018	HG002	1
97068819-ab84-4a2e-8398-408c5e52c107/EcoRV/0	5166	FAV29018	HG002	1
970c1ce9-dbe1-4201-bcea-d4417d0e9a53/EcoRV/0	5184	FAV29018	HG002	1
970f062f-8465-476f-96a1-f089dbfb5595/EcoRV/0	3902	FAV29018	HG002	1
970f4e7e-d438-449a-a775-94d26a2b0f51/EcoRV/0	4234	FAV29018	HG002	1
970ffa45-41de-4fdb-8cf6-cefb331e1b27/EcoRV/0	3943	FAV29018	HG002	1
9711b4b6-674f-48f9-9ef6-0e3282f89eee/EcoRV/0	4534	FAV29018	HG002	1
9712351a-ebd4-4460-a1a5-712d72c98d48/EcoRV/0	4396	FAV29018	HG002	1
9712fadc-90f7-43bc-acd5-08b64ea4a0af/EcoRV/0	4006	FAV29018	HG002	1
9714b323-4a99-4311-affd-d0d8b9d5ced6/EcoRV/0	4879	FAV29018	HG002	1
9716b9bf-a1b3-4c1b-9668-695cb9c9e6db/EcoRV/0	4296	FAV29018	HG002	1
9716ed4b-b56f-46a3-9f60-ccc73d4e627f/EcoRV/0	4320	FAV29018	HG002	1
97176fff-1b62-45ff-b08d-8b3d337c4b4a/EcoRV/0	4980	FAV29018	HG002	1
971775b9-d909-47ba-baa4-bf8bfe0e15b5/EcoRV/0	3146	FAV29018	HG002	1
97183b1b-c1d5-4fcc-9647-8b9a0ea63652/EcoRV/0	2401	FAV29018	HG002	1
971cb32b-91ac-4eb3-834a-a6a869395bed/EcoRV/0	7271	FAV29018	HG002	1
971ec399-e71b-40a6-ae41-b88e35afca8b/EcoRV/0	4058	FAV29018	HG002	1
971f0c9b-829e-44c4-b499-d41bf37991a5/EcoRV/0	6703	FAV29018	HG002	1
971fc84f-b42e-460b-b564-7f0dd5a5ddbe/EcoRV/0	8262	FAV29018	HG002	1
9746c8e6-879e-4b8f-bc2d-fac31fb78905/EcoRV/0	76	FAV29018	HG002	1
96fc96fb-5664-4226-b130-591af0af1c3c/EcoRV/0	6262	FAV29018	HG002	1
9746f0e4-dacd-42c7-99bc-c10ec79b833b/EcoRV/0	5585	FAV29018	HG002	1
9748d26c-e042-4233-8ae4-0bd6c2c96a8d/EcoRV/0	3417	FAV29018	HG002	1
97691f96-583e-4c4b-b5b3-78f59747cfe2/EcoRV/0	2247	FAV29018	HG002	1
97695f04-225a-4e69-be8d-a4963f22c490/EcoRV/0	5250	FAV29018	HG002	1
97697844-0e36-4334-9aa7-31b837aae446/EcoRV/0	5276	FAV29018	HG002	1
9769c889-b34a-447f-b1d8-db9460fadf9d/EcoRV/0	8315	FAV29018	HG002	1
976a8508-d6c6-438e-ae79-56058e90a476/EcoRV/0	9797	FAV29018	HG002	1
976b5042-ffbc-43e4-83f0-a3d76e27ebf0/EcoRV/0	3598	FAV29018	HG002	1
976b7a18-6815-465a-88df-c28750359eb1/EcoRV/0	6045	FAV29018	HG002	1
976c757e-7277-49ab-affa-9b04ab4ed3d6/EcoRV/0	6774	FAV29018	HG002	1
976d6ebb-67bf-4932-9bb3-32c22b582209/EcoRV/0	4632	FAV29018	HG002	1
976e8be1-037f-4279-9dc5-940a17dd26f1/EcoRV/0	2464	FAV29018	HG002	1
97670176-ae97-48ef-b84f-96e84b24ff79/EcoRV/0	3917	FAV29018	HG002	1
97703efb-f591-4a6b-bf66-e1ef07d88f91/EcoRV/0	4317	FAV29018	HG002	1
97713cb0-6579-4731-853f-183d5e60dbbb/EcoRV/0	5637	FAV29018	HG002	1
9775aad5-3426-4ba5-9764-82aeb664d2ba/EcoRV/0	5216	FAV29018	HG002	1
977682a7-a432-4b08-bde1-6c31f53a989b/EcoRV/0	7360	FAV29018	HG002	1
97773b17-496c-4619-9d01-7fe304e74fed/EcoRV/0	4947	FAV29018	HG002	1
97776401-2095-4ac5-8cf3-4e0b54cb7308/EcoRV/0	3808	FAV29018	HG002	1
97776eb0-ec71-463c-8368-5b73198a7fff/EcoRV/0	4505	FAV29018	HG002	1
97793f83-511f-4a74-bc42-892646df2a1a/EcoRV/0	4321	FAV29018	HG002	1
977dca8a-fbbe-4d62-8f30-563afb20898e/EcoRV/0	12815	FAV29018	HG002	1
977f1994-36d5-49aa-998d-7978b9a33e08/EcoRV/0	2449	FAV29018	HG002	1
977f9768-cbfb-4590-aa12-8821d7699868/EcoRV/0	10377	FAV29018	HG002	1
9770d114-68d8-4878-8aab-b76174526ffe/EcoRV/0	3925	FAV29018	HG002	1
97669603-3d78-4e3c-a6cc-ad78cea0546f/EcoRV/0	7397	FAV29018	HG002	1
97652871-72cd-412a-a037-234b936c3061/EcoRV/0	2684	FAV29018	HG002	1
976509be-59a1-4257-b3ef-cc40319efc53/EcoRV/0	3914	FAV29018	HG002	1
9749d174-cdb6-41ba-bc8f-ca5eb5c8d727/EcoRV/0	5496	FAV29018	HG002	1
9749e4d5-2c2a-42bf-a4af-6cd62848a621/EcoRV/0	7323	FAV29018	HG002	1
974b42c8-d624-4a77-a3cf-c9f4062c2e06/EcoRV/0	3702	FAV29018	HG002	1
974c4481-196a-464b-a139-4d533adb69fa/EcoRV/0	5904	FAV29018	HG002	1
974cb79a-3b95-4284-b103-7bea4936b0a4/EcoRV/0	9823	FAV29018	HG002	1
974cefa4-4fe0-4d39-b3bd-30eeaea0df48/EcoRV/0	2524	FAV29018	HG002	1
974f05d3-a4d2-4e91-a293-50a27e66b4a9/EcoRV/0	5684	FAV29018	HG002	1
9751367d-542e-460e-a288-6fbb61348455/EcoRV/0	6193	FAV29018	HG002	1
97589e5f-a175-4b66-9fef-bb5f0881ce0e/EcoRV/0	6735	FAV29018	HG002	1
9758c8c0-67de-479b-a6ec-4345c4012362/EcoRV/0	6043	FAV29018	HG002	1
975987d9-85eb-4296-9903-37559fd53c8b/EcoRV/0	2465	FAV29018	HG002	1
9759dc95-f06c-4684-9ab7-fb7d376e4959/EcoRV/0	7567	FAV29018	HG002	1
9759f60e-e439-405a-b999-eb00e63749e6/EcoRV/0	4539	FAV29018	HG002	1
975ac14d-bcc0-4c98-8a2a-916d8c2c396c/EcoRV/0	5814	FAV29018	HG002	1
975cb8a6-a0ee-4d52-9c51-7231373dd2c5/EcoRV/0	4050	FAV29018	HG002	1
975ef4ab-e5b3-4e97-a034-d8a764e0cf26/EcoRV/0	4588	FAV29018	HG002	1
975f5ed5-8bf5-4396-bc0c-01c7266aef79/EcoRV/0	4744	FAV29018	HG002	1
975f905f-88b8-41a0-96b3-dc21d6190395/EcoRV/0	3042	FAV29018	HG002	1
975fef9e-e0fd-4172-928b-24e8403ccd1a/EcoRV/0	5520	FAV29018	HG002	1
97604513-22d4-4124-a3ff-14d6dc2d2ae4/EcoRV/0	4254	FAV29018	HG002	1
97623300-d109-450e-8233-69f46b6b4b91/EcoRV/0	7672	FAV29018	HG002	1
97627372-5b80-47e1-97af-d0b130cf4243/EcoRV/0	5735	FAV29018	HG002	1
97633be0-b7cb-404a-a7fa-61e4791a7ff0/EcoRV/0	1362	FAV29018	HG002	1
974733bb-69b5-466d-b3a9-134f564ed1dd/EcoRV/0	9130	FAV29018	HG002	1
9a707774-432f-4c21-8c0a-15dee8938350/EcoRV/0	3655	FAV29018	HG002	1
9a756a47-78ea-431c-aaf8-29df631b7610/EcoRV/0	5340	FAV29018	HG002	1
9a767050-ddf6-48a3-b9c7-b7d76a119cf1/EcoRV/0	8342	FAV29018	HG002	1
9d89174d-44df-4317-8d22-1d73e56e9051/EcoRV/0	5894	FAV29018	HG002	1
9d892b5c-70b2-4877-9036-0a5fbcaaac72/EcoRV/0	3532	FAV29018	HG002	1
9d8b9a44-57ed-4a97-ac9d-3162b127fbe1/EcoRV/0	1589	FAV29018	HG002	1
9d8bc46c-a08e-4830-80dd-4886d5b68e9b/EcoRV/0	4183	FAV29018	HG002	1
9d8f0b13-cecb-4dad-8f62-6371fc710221/EcoRV/0	7233	FAV29018	HG002	1
9d8f4b23-26e2-44f2-ab94-41dd3f17b7b8/EcoRV/0	7714	FAV29018	HG002	1
9d90cd41-878d-4c6d-bca3-756f19c090d9/EcoRV/0	6750	FAV29018	HG002	1
9d936898-5ab0-4c49-87ff-667c232dd9be/EcoRV/0	4490	FAV29018	HG002	1
9d97574c-6273-4438-a8f8-857540d48a04/EcoRV/0	6781	FAV29018	HG002	1
9d97e598-7de0-4ca4-ab0f-61ddeffee0d7/EcoRV/0	625	FAV29018	HG002	1
9d882c7f-6b7a-4bf9-b4fd-d97db553fbf1/EcoRV/0	5173	FAV29018	HG002	1
9d98197b-2886-4bd9-a0ed-1304131b028d/EcoRV/0	3628	FAV29018	HG002	1
9d9981a8-6b26-4e83-90ed-dd5acf4595e5/EcoRV/0	6114	FAV29018	HG002	1
9d998aa0-c92a-4924-b7d0-7df23dcdbd1e/EcoRV/0	5168	FAV29018	HG002	1
9d9997e2-64c4-4c65-81ed-10fa4f19c117/EcoRV/0	4329	FAV29018	HG002	1
9d9edcb2-c7d8-432b-9b55-275bde212013/EcoRV/0	4732	FAV29018	HG002	1
9da21d45-af6a-4f1d-92f9-473bcf3d05ea/EcoRV/0	4029	FAV29018	HG002	1
9da28ef1-98d6-4ee7-8ceb-4ac9d7d469df/EcoRV/0	3296	FAV29018	HG002	1
9da2c0b4-6ff9-4048-8005-150e03862f03/EcoRV/0	5246	FAV29018	HG002	1
9da3fca8-b35b-44c7-bee0-38194a0d2d50/EcoRV/0	3646	FAV29018	HG002	1
9da44028-92a8-4ede-94ba-07d56627d83f/EcoRV/0	7085	FAV29018	HG002	1
9da751ef-c5e8-4bad-a4dd-c6bbcdbdd4a8/EcoRV/0	5585	FAV29018	HG002	1
9d995225-f3f6-4028-bc2d-c9517929f60e/EcoRV/0	7085	FAV29018	HG002	1
9daa2cff-41e2-44e6-b024-2116e2db9b29/EcoRV/0	6352	FAV29018	HG002	1
9d87f13d-ff78-465b-9128-8d66d00280d7/EcoRV/0	4133	FAV29018	HG002	1
9d861b20-6408-4701-9028-1661c9ed190f/EcoRV/0	5958	FAV29018	HG002	1
9d66fb5a-8175-4b7d-866e-ca5deb372658/EcoRV/0	10214	FAV29018	HG002	1
9d699ffe-d58d-47b1-a0cf-1142fe20d8b7/EcoRV/0	4900	FAV29018	HG002	1
9d69aea5-1dba-44e5-8d98-86ce7e17fa31/EcoRV/0	5539	FAV29018	HG002	1
9d6cc448-d560-4dcf-96eb-196fc094ab25/EcoRV/0	4234	FAV29018	HG002	1
9d6cf6fb-519b-420d-814d-b6bd91607e81/EcoRV/0	2755	FAV29018	HG002	1
9d6da570-3cac-4a19-bedd-e92b3947aca5/EcoRV/0	6655	FAV29018	HG002	1
9d70e350-27f0-41fd-ad1c-bbabe4767d34/EcoRV/0	6207	FAV29018	HG002	1
9d711802-c856-4215-a9e0-55a802468372/EcoRV/0	8976	FAV29018	HG002	1
9d76812a-e847-49d9-a689-ea1aa7716f49/EcoRV/0	7046	FAV29018	HG002	1
9d770df3-3fac-42ee-96c0-4a5aa1735768/EcoRV/0	6273	FAV29018	HG002	1
9d86bd19-684a-4071-9e76-07f596a05985/EcoRV/0	5623	FAV29018	HG002	1
9d773f2e-cae4-4b80-84c4-d49025b88b8d/EcoRV/0	4359	FAV29018	HG002	1
9d7983bb-5e29-4e96-923e-2eca946b8b4b/EcoRV/0	5411	FAV29018	HG002	1
9d7a4b25-d877-466e-be2d-140e8edd2284/EcoRV/0	3489	FAV29018	HG002	1
9d7a7827-2923-4026-93e1-a46903455dec/EcoRV/0	1262	FAV29018	HG002	1
9d7ae848-f24c-4367-8fb2-4069e18e26a3/EcoRV/0	4263	FAV29018	HG002	1
9d7c0ff1-3338-4f0f-8ea4-7c50b963222c/EcoRV/0	5003	FAV29018	HG002	1
9d7fd5d3-46fb-41fe-8897-aa2e0742dc7e/EcoRV/0	4350	FAV29018	HG002	1
9d7ff281-1d61-45e4-8d58-1874bda278b4/EcoRV/0	3478	FAV29018	HG002	1
9d80d2fd-a5c9-4935-91e8-df6585b65d1c/EcoRV/0	2493	FAV29018	HG002	1
9d81ce4c-99c7-45ac-818f-04da9f6b763c/EcoRV/0	14443	FAV29018	HG002	1
9d8397f9-8e40-4a19-a5ff-6a197a36f784/EcoRV/0	5714	FAV29018	HG002	1
9d7938af-f895-4187-b769-2b59ff4c6052/EcoRV/0	4676	FAV29018	HG002	1
9dabde6b-6b7c-4ea1-bfdc-f845dce5dd34/EcoRV/0	4653	FAV29018	HG002	1
9dad2832-aa9f-430b-9a34-4d07e42b889c/EcoRV/0	2929	FAV29018	HG002	1
9dadebc1-ea38-429a-8d35-9765762484b4/EcoRV/0	5741	FAV29018	HG002	1
9ddc2e50-68c7-449a-ade2-55762dc05a98/EcoRV/0	5244	FAV29018	HG002	1
9ddc3420-b3e8-4c4d-bfb1-780803cf016b/EcoRV/0	8058	FAV29018	HG002	1
9ddc65a0-d17c-49bb-9914-ac4e123456d9/EcoRV/0	4659	FAV29018	HG002	1
9ddce4ca-04a4-4447-8e0d-bc5a065c36a0/EcoRV/0	5242	FAV29018	HG002	1
9de16eaf-03f6-4740-9836-58d35c760ea9/EcoRV/0	5937	FAV29018	HG002	1
9de29ac0-0302-484e-85c7-da862ca5efbd/EcoRV/0	5610	FAV29018	HG002	1
9de3d013-a65a-4827-ac93-2a85499faa83/EcoRV/0	10399	FAV29018	HG002	1
9de4a494-5a45-4269-b455-c998c2f7c65f/EcoRV/0	2305	FAV29018	HG002	1
9de4bcb3-e90e-4c2b-b756-46e73cdf8950/EcoRV/0	1602	FAV29018	HG002	1
9de4f7a4-0e7e-4ca8-a4b1-8762675cc749/EcoRV/0	4805	FAV29018	HG002	1
9ddc2548-23ca-473f-92ed-f0514bc67d34/EcoRV/0	8245	FAV29018	HG002	1
9de5f5cf-1c76-4507-bc88-75cfa4f247d2/EcoRV/0	2971	FAV29018	HG002	1
9de95406-66f6-4308-aff1-d8875a1ed0a9/EcoRV/0	7712	FAV29018	HG002	1
9de9a397-7201-481a-aa72-037ddfd21b92/EcoRV/0	4291	FAV29018	HG002	1
9dec75d8-1eb1-441f-a76b-d4890275a58d/EcoRV/0	4761	FAV29018	HG002	1
9df30477-0d32-4dd8-975a-c9fbb393791c/EcoRV/0	4141	FAV29018	HG002	1
9df392c9-9944-4740-86ea-2f134393f76a/EcoRV/0	5626	FAV29018	HG002	1
9df3cbd0-8fe5-4405-bd66-b23e7f624c85/EcoRV/0	2122	FAV29018	HG002	1
9df41fd0-59be-4428-92e7-e47391571ace/EcoRV/0	5002	FAV29018	HG002	1
9df6a80c-9abc-4ca6-b771-3be95a1b1334/EcoRV/0	4943	FAV29018	HG002	1
9dfec60e-a193-44fc-b89c-39f555651c32/EcoRV/0	2988	FAV29018	HG002	1
9e037fe5-bae9-49af-8455-865e2fc42e57/EcoRV/0	4552	FAV29018	HG002	1
9de8dd04-ab00-4c1e-948a-aa834edbc863/EcoRV/0	5728	FAV29018	HG002	1
9dda1cf0-7750-4c2e-95d9-f30ca3a6fe68/EcoRV/0	5827	FAV29018	HG002	1
9dd936df-56ee-4e1a-b960-67980be05428/EcoRV/0	5107	FAV29018	HG002	1
9dd70f1c-bc39-43f8-98bc-1241139bf8c3/EcoRV/0	6202	FAV29018	HG002	1
9dae1059-126f-4cf2-b8a9-20a0d4a41e6a/EcoRV/0	5172	FAV29018	HG002	1
9db07801-f085-41f7-ba87-a16fc544edbf/EcoRV/0	3567	FAV29018	HG002	1
9db2084b-5ea0-4657-a135-1bdfe05f72cd/EcoRV/0	6922	FAV29018	HG002	1
9db23de6-15e9-4799-9b13-13ce11394fe7/EcoRV/0	5086	FAV29018	HG002	1
9db275fe-54be-4c52-971d-61509b44885e/EcoRV/0	5029	FAV29018	HG002	1
9db30cf2-6d70-4439-8bbb-a6a431df14eb/EcoRV/0	3675	FAV29018	HG002	1
9db37831-129b-425e-b311-76098d925ad4/EcoRV/0	4762	FAV29018	HG002	1
9db4f145-8578-461e-9bdf-8011c9cf16e3/EcoRV/0	8345	FAV29018	HG002	1
9db671a5-0aa8-4532-9c1d-358a196fd4e5/EcoRV/0	4064	FAV29018	HG002	1
9dbe7170-99ae-432f-82c3-cf7655044f30/EcoRV/0	2154	FAV29018	HG002	1
9dbebb2b-17e8-45c5-97e0-e732500f0b68/EcoRV/0	5119	FAV29018	HG002	1
9dc07342-3d3d-4669-a206-c94835f0d032/EcoRV/0	5704	FAV29018	HG002	1
9dc1faa8-a429-442b-98e1-564b2955aaca/EcoRV/0	4600	FAV29018	HG002	1
9dc30697-9289-4c1c-b173-d7c6fa46d066/EcoRV/0	8526	FAV29018	HG002	1
9dc897c5-409e-4720-9b5e-ecb960ad7635/EcoRV/0	4911	FAV29018	HG002	1
9dcc0ab1-2c0c-41c8-9adb-c104afc96e75/EcoRV/0	4539	FAV29018	HG002	1
9dcd000e-cff1-45c7-83f3-424d81982660/EcoRV/0	3037	FAV29018	HG002	1
9dcd1e02-06f9-450b-bfc7-c1c8e77a7653/EcoRV/0	2694	FAV29018	HG002	1
9dcf6ac4-b84a-4aed-b08b-4d344c5d346b/EcoRV/0	4774	FAV29018	HG002	1
9dd22fe9-62d3-461c-9830-ae3052b0be2e/EcoRV/0	4962	FAV29018	HG002	1
9dd56039-450b-4205-9e49-0ea6e29e11f1/EcoRV/0	5430	FAV29018	HG002	1
9dd61af4-629c-4963-b5a9-b2915f7aaa58/EcoRV/0	4771	FAV29018	HG002	1
9dd6fbea-b192-4418-b681-479e8629bfae/EcoRV/0	6845	FAV29018	HG002	1
9d66b7fb-7d36-496a-bf73-7fb7e90c1e34/EcoRV/0	5617	FAV29018	HG002	1
9d6578fd-6ef3-4d90-8491-15f7a82950f5/EcoRV/0	8365	FAV29018	HG002	1
9d64fe1c-e0bc-4e1a-82d1-c2bf0a8010dc/EcoRV/0	7796	FAV29018	HG002	1
9d63e4a5-5bf2-41b4-bbb3-8a42dd57a4db/EcoRV/0	3332	FAV29018	HG002	1
9cf02218-7e4b-4643-b6e2-97439593ad85/EcoRV/0	3575	FAV29018	HG002	1
9cf0af0e-87ec-4e3e-844e-7e336c90c22f/EcoRV/0	4366	FAV29018	HG002	1
9cf168e1-0f7e-49cc-acb8-ce661301aaba/EcoRV/0	4259	FAV29018	HG002	1
9cf53bd2-2f58-4186-bec6-f3f9035cb283/EcoRV/0	6093	FAV29018	HG002	1
9cf559f2-359d-4019-9145-2ea184d6d97c/EcoRV/0	4961	FAV29018	HG002	1
9cf7b278-431c-4f93-b5e0-d50dff61eb8e/EcoRV/0	3716	FAV29018	HG002	1
9cfcddd5-92eb-4284-ba92-02e86a876882/EcoRV/0	2637	FAV29018	HG002	1
9cfd0b08-0783-4693-a148-1817b895feaf/EcoRV/0	5629	FAV29018	HG002	1
9cfd1f11-de4c-4e55-96dd-0368d276eca2/EcoRV/0	4589	FAV29018	HG002	1
9cfe37a0-238d-4b67-a4fa-0a78f8098125/EcoRV/0	5919	FAV29018	HG002	1
9cef4980-a86b-425b-b98b-9535ba0fef2a/EcoRV/0	2180	FAV29018	HG002	1
9cfe8648-335f-48eb-bc38-2689a2a05bc4/EcoRV/0	6036	FAV29018	HG002	1
9d00f15d-dcf7-473e-88b6-d21c9bb55e46/EcoRV/0	7399	FAV29018	HG002	1
9d040312-313d-4679-881d-5d76a4803b5b/EcoRV/0	9329	FAV29018	HG002	1
9d0456e9-e6b9-43a4-b199-7d8cc027676f/EcoRV/0	11067	FAV29018	HG002	1
9d052ed8-9a15-41c2-8b46-9c3244c02ee8/EcoRV/0	5592	FAV29018	HG002	1
9d07aad8-917d-49de-914d-af3de16fae12/EcoRV/0	8207	FAV29018	HG002	1
9d07bb92-ddb5-4bf9-ab01-855501262168/EcoRV/0	7149	FAV29018	HG002	1
9d07c611-325d-4678-b4c8-7015add01302/EcoRV/0	7977	FAV29018	HG002	1
9d089288-95ea-40e3-ba7f-3d1afcd74924/EcoRV/0	5007	FAV29018	HG002	1
9d08eb21-880e-4408-9fb4-1666452491a0/EcoRV/0	3606	FAV29018	HG002	1
9d08f478-4886-4b7e-9825-e29ba9e7f4be/EcoRV/0	4203	FAV29018	HG002	1
9cffade9-b826-453c-a0e2-b6444914220d/EcoRV/0	4396	FAV29018	HG002	1
9cef0c20-c5c3-45db-bf1d-d8738640c161/EcoRV/0	5706	FAV29018	HG002	1
9ce99737-9237-445a-a15e-a452f60e4855/EcoRV/0	4624	FAV29018	HG002	1
9ce6b6fe-da2b-4dc9-b708-13f235c86ca2/EcoRV/0	5112	FAV29018	HG002	1
9cc66569-5b82-4ab5-9b55-37d07f1902af/EcoRV/0	8990	FAV29018	HG002	1
9cc8067f-d561-4c05-a088-ad42fb289501/EcoRV/0	3387	FAV29018	HG002	1
9cc890e5-f5f8-40e4-8f9d-79cbd3b0b247/EcoRV/0	3439	FAV29018	HG002	1
9ccb6fd8-242c-4365-b3e4-3a683a70150d/EcoRV/0	4674	FAV29018	HG002	1
9cceb98d-e14d-47f1-96ce-d405d4114887/EcoRV/0	3393	FAV29018	HG002	1
9cd02409-475c-499a-a57f-ea411b4d3b5e/EcoRV/0	3406	FAV29018	HG002	1
9cd0caf6-7ba2-49d1-b98a-90c6e5ed3b54/EcoRV/0	6839	FAV29018	HG002	1
9cd1a430-8f85-4526-91f6-67c150e7021d/EcoRV/0	6025	FAV29018	HG002	1
9cd1b5af-d8a2-4e52-9028-21b36751ca30/EcoRV/0	3616	FAV29018	HG002	1
9cd2403c-d401-416e-80da-715bb147d49c/EcoRV/0	5200	FAV29018	HG002	1
9cd26770-d0e2-4f37-9c52-384b8bf3ed60/EcoRV/0	5065	FAV29018	HG002	1
9cd26f6c-2b1d-44c2-b4b4-2870edc296ea/EcoRV/0	6241	FAV29018	HG002	1
9cd5df43-f795-4290-a7ae-b290646efe05/EcoRV/0	4776	FAV29018	HG002	1
9cd95102-f26b-4be2-bd5f-efe82f20012e/EcoRV/0	5145	FAV29018	HG002	1
9cd97652-99c3-4e12-bcfe-15abdc5c2f34/EcoRV/0	1053	FAV29018	HG002	1
9cdba209-90a4-49f0-958f-c774312c2324/EcoRV/0	7077	FAV29018	HG002	1
9cdbf18d-2232-4c62-9d0e-87568a17121b/EcoRV/0	2554	FAV29018	HG002	1
9cde8ce4-9c71-46d3-86c8-f34d917d8516/EcoRV/0	5926	FAV29018	HG002	1
9cdefec5-f3e6-4161-81fa-67183316e56e/EcoRV/0	3869	FAV29018	HG002	1
9ce00f1d-470f-49bc-b086-ad9e5ec13c41/EcoRV/0	11559	FAV29018	HG002	1
9ce1b9b8-7f5e-492e-b33b-0429fdcbee7b/EcoRV/0	4506	FAV29018	HG002	1
9ce21b9f-4f4b-4136-952f-ba6c8a9677ae/EcoRV/0	5240	FAV29018	HG002	1
9ce21ed0-8f8b-486c-97ee-dce01472c6ef/EcoRV/0	5873	FAV29018	HG002	1
9d096d3c-eb6c-4398-b60e-757210f08dc4/EcoRV/0	4676	FAV29018	HG002	1
9e060cbe-b8a1-4962-aab7-cf3e2d8d1798/EcoRV/0	3950	FAV29018	HG002	1
9d09bc41-7da3-45e9-bb32-db2bba37a13a/EcoRV/0	7627	FAV29018	HG002	1
9d0a608c-1790-4f23-a9b0-c6ddd31f060d/EcoRV/0	4453	FAV29018	HG002	1
9d3b36e7-7642-4dd4-90b6-85fd0731f4af/EcoRV/0	3937	FAV29018	HG002	1
9d3b7380-4b8c-4e82-adee-132894cdfec9/EcoRV/0	3772	FAV29018	HG002	1
9d3c2b09-259f-4156-bef5-0033b1863337/EcoRV/0	7846	FAV29018	HG002	1
9d3d7e7a-4555-4b5f-bf52-13c18eead235/EcoRV/0	5728	FAV29018	HG002	1
9d3db234-ccdb-4e1c-a2e8-a6affc0c9478/EcoRV/0	2283	FAV29018	HG002	1
9d3e1df5-198f-4104-b1f4-e5b41413d3c2/EcoRV/0	7023	FAV29018	HG002	1
9d449bd0-9677-4026-8163-cfe0793e1e99/EcoRV/0	4093	FAV29018	HG002	1
9d487b62-510e-4145-9553-1406e9a23a95/EcoRV/0	4995	FAV29018	HG002	1
9d4cb506-1875-4313-8dd7-b302d02fa73c/EcoRV/0	3139	FAV29018	HG002	1
9d4d22cc-8cd1-461c-8c33-ff109d488ed9/EcoRV/0	4714	FAV29018	HG002	1
9d3a37d4-6fc5-476f-bb35-68b2c813cdde/EcoRV/0	5115	FAV29018	HG002	1
9d4d5360-5c8a-4bb0-8e51-7b35d08c034f/EcoRV/0	4101	FAV29018	HG002	1
9d4ed5af-2cc7-4510-9965-b783dbbec2f4/EcoRV/0	4755	FAV29018	HG002	1
9d5505fd-3ecb-43e3-8b68-1a35a0fc64aa/EcoRV/0	6022	FAV29018	HG002	1
9d551ef8-fb45-459b-b39d-ff1dc528722b/EcoRV/0	4768	FAV29018	HG002	1
9d554ad2-185f-4781-ae45-21be270c9cab/EcoRV/0	6251	FAV29018	HG002	1
9d559228-d40f-47b4-a202-379b605a109a/EcoRV/0	6157	FAV29018	HG002	1
9d58b1f2-fd79-406f-af2c-b7eb63ae1524/EcoRV/0	4220	FAV29018	HG002	1
9d5e34b5-22ef-45be-8896-a1b34f16b033/EcoRV/0	6273	FAV29018	HG002	1
9d60c5c3-d18c-4e21-91f1-92d51e74e000/EcoRV/0	4331	FAV29018	HG002	1
9d61410a-e4f7-4702-b3c4-5d85fda876b0/EcoRV/0	8171	FAV29018	HG002	1
9d618617-8088-4af2-b6fb-19b0b6460547/EcoRV/0	4599	FAV29018	HG002	1
9d4da875-d1c6-4456-ac2a-349a2fe9f823/EcoRV/0	5269	FAV29018	HG002	1
9d394478-6f6b-414f-bfea-0cd0130ce5d3/EcoRV/0	4454	FAV29018	HG002	1
9d381255-65ad-433f-a73c-f38bc354980f/EcoRV/0	5167	FAV29018	HG002	1
9d32c0a2-9096-4db9-9140-19b134451c69/EcoRV/0	3367	FAV29018	HG002	1
9d0b0bcc-8d9f-4ed2-a8c6-a8624e77842b/EcoRV/0	6347	FAV29018	HG002	1
9d0e7a7c-3e7a-4595-bcb2-40eec7320eb4/EcoRV/0	2094	FAV29018	HG002	1
9d0fec07-3c0e-46d0-a67b-81e66868a65b/EcoRV/0	6719	FAV29018	HG002	1
9d12487d-2c7e-4535-9401-c9c29ef2a5fc/EcoRV/0	7991	FAV29018	HG002	1
9d142b34-c385-452b-bef9-8a3f1d9061b3/EcoRV/0	5762	FAV29018	HG002	1
9d14daca-a29f-493b-9a94-e5ae8b8d9566/EcoRV/0	3855	FAV29018	HG002	1
9d17f422-f2ad-4ee1-99aa-13295e1a80f6/EcoRV/0	6612	FAV29018	HG002	1
9d185ccb-bdef-4075-9271-55fa76bf0a62/EcoRV/0	8354	FAV29018	HG002	1
9d1f746e-4904-4d04-b6d0-4ac899f12804/EcoRV/0	8748	FAV29018	HG002	1
9d1fbde7-2eda-4eb1-b53c-63e3332f3d63/EcoRV/0	9681	FAV29018	HG002	1
9d200bf4-9934-46ea-bd96-8870957a4fae/EcoRV/0	1748	FAV29018	HG002	1
9d21bae3-c684-4c6a-b770-640071846228/EcoRV/0	5306	FAV29018	HG002	1
9d24a777-d2d0-45e5-a2d7-325976543a05/EcoRV/0	4841	FAV29018	HG002	1
9d24b14e-cee0-47c9-850e-f08b15044397/EcoRV/0	5129	FAV29018	HG002	1
9d2620a3-4b79-4a11-8ca8-10ff2bb4185b/EcoRV/0	5478	FAV29018	HG002	1
9d266238-cb79-4711-94b6-ce1aa8bbd01f/EcoRV/0	2830	FAV29018	HG002	1
9d289b4a-2fb1-4ac9-b922-a258c71df029/EcoRV/0	4502	FAV29018	HG002	1
9d293ba4-52ac-43b9-ac07-090a90e28bcf/EcoRV/0	3614	FAV29018	HG002	1
9d2dbaa1-3f88-4c76-8003-d4227c6f176e/EcoRV/0	7598	FAV29018	HG002	1
9d2ebce7-2618-48fb-943d-14723018c350/EcoRV/0	4973	FAV29018	HG002	1
9d2fc31c-1ca3-4de6-ab06-4bb3f5fd501b/EcoRV/0	3566	FAV29018	HG002	1
9d3197c7-e2e0-411e-9602-193771a9f476/EcoRV/0	5858	FAV29018	HG002	1
9d324c54-8c5b-4db4-9ade-5173c7edbb05/EcoRV/0	4858	FAV29018	HG002	1
9d0a5d1c-3ae2-4d9d-bff0-25f9fccbe689/EcoRV/0	6091	FAV29018	HG002	1
9cc638a9-d6d0-4855-99b0-88fa6ff3e849/EcoRV/0	4376	FAV29018	HG002	1
9e061150-a105-45d9-a04e-fc338510c5fe/EcoRV/0	7364	FAV29018	HG002	1
9e06db70-6f1a-4f80-b59e-fd5fbc987b26/EcoRV/0	4494	FAV29018	HG002	1
9eb73b30-67c1-4d86-b631-423df7ba741c/EcoRV/0	1464	FAV29018	HG002	1
9eb80031-f819-4085-8e7b-acd4d3a8fdb6/EcoRV/0	4757	FAV29018	HG002	1
9ebbc208-1931-4449-9e56-8d4d294a30a9/EcoRV/0	5140	FAV29018	HG002	1
9ec0eebc-7427-423a-8571-41af89a25574/EcoRV/0	6427	FAV29018	HG002	1
9ec1c007-262c-4915-8f3d-1bda14b4d43b/EcoRV/0	5778	FAV29018	HG002	1
9ec1d144-de6a-4fb9-b913-38ff99d44db4/EcoRV/0	4429	FAV29018	HG002	1
9ec33f98-344f-484d-8669-c5c5f26028ea/EcoRV/0	3471	FAV29018	HG002	1
9ec4802b-8da8-4a68-a98a-9b8665937ffc/EcoRV/0	4627	FAV29018	HG002	1
9ec5504e-c04a-4387-9bee-daad8b74c50e/EcoRV/0	4203	FAV29018	HG002	1
9ec7f543-19c3-4d72-a245-eb2ba2a595a7/EcoRV/0	4199	FAV29018	HG002	1
9eb7352a-8f94-4e84-bdbc-1503aa76e948/EcoRV/0	6205	FAV29018	HG002	1
9ec8c7d3-2b7b-4edf-a0cb-21eb0a58f43a/EcoRV/0	3528	FAV29018	HG002	1
9ecbcb89-c517-4cda-a9da-91a810290cbb/EcoRV/0	3401	FAV29018	HG002	1
9ecd9fdb-cf4c-49c3-ac9e-5e16e92b92fb/EcoRV/0	5812	FAV29018	HG002	1
9ecda532-ad71-49cd-816f-2240c5ab3e38/EcoRV/0	9148	FAV29018	HG002	1
9ecddc1d-5dcb-4fd4-806b-f88bb9decc00/EcoRV/0	5225	FAV29018	HG002	1
9ed23e28-244b-4416-83b9-e9c6e35ffdef/EcoRV/0	11033	FAV29018	HG002	1
9ed249b2-bf11-46b7-9fc6-0e8d497a2c48/EcoRV/0	1494	FAV29018	HG002	1
9ed37305-2da1-4983-a6ac-b52298a1245e/EcoRV/0	4784	FAV29018	HG002	1
9ed41f11-2132-4b30-a93d-ae470d21e3d6/EcoRV/0	3643	FAV29018	HG002	1
9ed4ca8c-7e0a-45c8-a46b-81aad0927039/EcoRV/0	5466	FAV29018	HG002	1
9ed4dc8e-535a-4c17-b06e-e029b901e35a/EcoRV/0	3215	FAV29018	HG002	1
9ec94523-d931-428a-91f2-92ae387cf299/EcoRV/0	3434	FAV29018	HG002	1
9ed4fcb1-2a91-482a-ba85-071e8527929b/EcoRV/0	2953	FAV29018	HG002	1
9eb70ccc-c4e6-4e9b-9185-654c77b6bf4b/EcoRV/0	9224	FAV29018	HG002	1
9eb508b3-0d79-4b2a-86dc-a569c46a9c74/EcoRV/0	4224	FAV29018	HG002	1
9e981d5c-0660-4b70-85c1-27f38cbbcfff/EcoRV/0	8480	FAV29018	HG002	1
9e983507-8864-49ca-9566-cbcd6094b222/EcoRV/0	3550	FAV29018	HG002	1
9e9afcfe-9137-4389-8fa8-fa261adfaba2/EcoRV/0	5294	FAV29018	HG002	1
9e9d3872-57e3-4379-bffd-321c5881f28f/EcoRV/0	6742	FAV29018	HG002	1
9e9d54f6-8f39-4d06-bde6-578f1158d14a/EcoRV/0	7046	FAV29018	HG002	1
9e9dbc79-3ebf-40dc-bb69-fbb60ce61f1a/EcoRV/0	8096	FAV29018	HG002	1
9e9ff234-afb4-4047-8943-c1c3f8bb6863/EcoRV/0	5380	FAV29018	HG002	1
9ea0c165-7677-4fb1-a28d-225d1f3d5347/EcoRV/0	2656	FAV29018	HG002	1
9ea1f3f8-d554-42df-9f46-f4070d8cbfe0/EcoRV/0	4935	FAV29018	HG002	1
9ea377a8-3eaa-4310-b5b1-a89dea24a866/EcoRV/0	4632	FAV29018	HG002	1
9eb64ffc-cd01-43c4-88c6-abb85f9dde97/EcoRV/0	3904	FAV29018	HG002	1
9ea44b21-efa3-447c-90d8-7dadc20b9cb9/EcoRV/0	8904	FAV29018	HG002	1
9ea4d561-353f-4df5-8d93-3fd71f315cd7/EcoRV/0	5085	FAV29018	HG002	1
9ea6320d-936e-4002-b641-eab1a43285a4/EcoRV/0	3730	FAV29018	HG002	1
9ea79f7f-6a0d-47de-a7c1-257c03b4c0dc/EcoRV/0	3779	FAV29018	HG002	1
9ea8a153-5175-458d-9bf5-73dca2159d1e/EcoRV/0	1875	FAV29018	HG002	1
9eaa0602-4373-44b8-9697-d3bc1ecff5b1/EcoRV/0	5711	FAV29018	HG002	1
9eaa682b-451a-4fd0-98bc-30e251a1bb5d/EcoRV/0	4888	FAV29018	HG002	1
9eadcd1b-c486-4e9e-9e1c-6c235019b7d6/EcoRV/0	6842	FAV29018	HG002	1
9eaf775a-9ed7-4965-a1d6-998d8caf5730/EcoRV/0	6945	FAV29018	HG002	1
9eaf7f12-f88a-46f9-80bf-e5e50c928050/EcoRV/0	12047	FAV29018	HG002	1
9eb342d6-edd3-4e34-b19d-75a50271ca9d/EcoRV/0	5754	FAV29018	HG002	1
9ea4aba3-5065-4242-ae93-e4366b284b76/EcoRV/0	5283	FAV29018	HG002	1
9ed5f16f-ad9a-4306-b1d9-ac2f94abcf38/EcoRV/0	6338	FAV29018	HG002	1
9ed73cff-0de6-4d07-88cb-b44d9bbebb25/EcoRV/0	7336	FAV29018	HG002	1
9ed7b12d-9f7c-44a0-b150-2c113e2e69d8/EcoRV/0	6920	FAV29018	HG002	1
9efbafcd-fcc4-4435-be22-07d8989dd3a9/EcoRV/0	4975	FAV29018	HG002	1
9efc7cd1-33b6-47b2-ade3-d3d019d46e1d/EcoRV/0	7559	FAV29018	HG002	1
9efd8406-43c2-419a-b7b1-4b2015d3133b/EcoRV/0	3684	FAV29018	HG002	1
9efdfdc6-cf0b-45cc-b796-936143be0351/EcoRV/0	2078	FAV29018	HG002	1
9f03ab7e-cbc6-4d38-bba1-90c347f9dffb/EcoRV/0	4179	FAV29018	HG002	1
9f049942-eb8f-402a-9430-30e59226a498/EcoRV/0	4897	FAV29018	HG002	1
9f04b794-58cf-432c-a899-6ce9302f089a/EcoRV/0	4292	FAV29018	HG002	1
9f04f09b-8f05-473f-afb5-bf7517af5125/EcoRV/0	4093	FAV29018	HG002	1
9f068511-b9fd-47a3-b283-ffc6f4a6a99c/EcoRV/0	2076	FAV29018	HG002	1
9f0ace30-71f9-4e56-833b-f95bd09feaae/EcoRV/0	4068	FAV29018	HG002	1
9efb29ed-8980-48c9-8100-a4ed0b25d324/EcoRV/0	6618	FAV29018	HG002	1
9f0b1de7-b2bd-44a4-8e06-6d86627a72c8/EcoRV/0	8748	FAV29018	HG002	1
9f0ef23e-12d8-412a-ada4-854cef4b7f11/EcoRV/0	5832	FAV29018	HG002	1
9f0f19a0-0e60-421e-82a3-f6c7338bb12d/EcoRV/0	3393	FAV29018	HG002	1
9f1112cb-bd60-4816-ba4f-1da7d263601a/EcoRV/0	4067	FAV29018	HG002	1
9f134077-736b-40d8-bbbd-75822e16a6fb/EcoRV/0	3366	FAV29018	HG002	1
9f14369a-db96-49ce-969b-3cdee1163d10/EcoRV/0	9325	FAV29018	HG002	1
9f14fda7-4061-4164-954f-83dd49aab556/EcoRV/0	4135	FAV29018	HG002	1
9f16f7fc-2fe4-4671-9f01-fa730c9b602e/EcoRV/0	6079	FAV29018	HG002	1
9f1abc1f-add9-4719-889d-f6af006d6e24/EcoRV/0	1031	FAV29018	HG002	1
9f1aeaaf-e74e-4b4a-9def-7fac38e53558/EcoRV/0	4376	FAV29018	HG002	1
9f255395-054e-45f6-b138-0c58a48182a1/EcoRV/0	7801	FAV29018	HG002	1
9f0d0081-901d-4e5f-9873-aa09ca83180d/EcoRV/0	5611	FAV29018	HG002	1
9efade2b-2999-4675-b05d-6bccfbd4ad8c/EcoRV/0	3364	FAV29018	HG002	1
9ef992fa-2f05-441e-aad8-960bfcf19d5b/EcoRV/0	3583	FAV29018	HG002	1
9ef950c9-ad72-44c0-ae96-ad8472a8ae50/EcoRV/0	5627	FAV29018	HG002	1
9ed82a36-69e0-48ab-9437-a077cd114729/EcoRV/0	5637	FAV29018	HG002	1
9ed9cf6c-ce00-4ae8-a2e8-14437560c96f/EcoRV/0	5732	FAV29018	HG002	1
9edb6216-8c39-4bc6-9df3-912b49e59252/EcoRV/0	6680	FAV29018	HG002	1
9edd33e4-3ce7-4443-8f3f-96f4998995ab/EcoRV/0	1966	FAV29018	HG002	1
9edd3671-5514-4834-98a8-11d76010b5a9/EcoRV/0	8258	FAV29018	HG002	1
9edd6299-9440-48da-94af-b5ff3ca0e5d6/EcoRV/0	8403	FAV29018	HG002	1
9edf60fa-a392-453d-8a35-e5810e55e854/EcoRV/0	6256	FAV29018	HG002	1
9ee23366-c5c2-4610-9087-0b91663fc817/EcoRV/0	4125	FAV29018	HG002	1
9ee519ea-3a2e-43f9-9634-6149736773dd/EcoRV/0	5314	FAV29018	HG002	1
9ee51c53-4d30-46a0-aa6f-08e5641c32c1/EcoRV/0	5603	FAV29018	HG002	1
9ee5251c-0714-42a5-901c-9157311f3a53/EcoRV/0	1934	FAV29018	HG002	1
9eed1c1a-369a-41ce-994a-7f3131bf1213/EcoRV/0	7281	FAV29018	HG002	1
9eeef533-d236-437a-bf36-d38f5bde5ea3/EcoRV/0	2231	FAV29018	HG002	1
9eef9384-8eec-422c-8ad9-1454889c4e81/EcoRV/0	4487	FAV29018	HG002	1
9ef052df-dace-437c-b5e9-c30020a6bb69/EcoRV/0	5898	FAV29018	HG002	1
9ef10b3a-0b02-4310-8fc7-a2de2cd57a2d/EcoRV/0	3057	FAV29018	HG002	1
9ef25e76-956e-4e60-944b-0ff8a09078b0/EcoRV/0	8103	FAV29018	HG002	1
9ef268f3-9a96-43d8-a4c9-7d6d04e92cd2/EcoRV/0	5240	FAV29018	HG002	1
9ef2b217-251d-453f-8f0d-7456f97874f5/EcoRV/0	3813	FAV29018	HG002	1
9ef32193-ff8c-44ac-ba52-8045c77ce79a/EcoRV/0	6542	FAV29018	HG002	1
9ef8119c-445d-496a-9d6b-ebaa3bd56562/EcoRV/0	6070	FAV29018	HG002	1
9ef89626-4d7f-404a-9911-1b5b2f68cd4b/EcoRV/0	5479	FAV29018	HG002	1
9ef95090-6b1d-4ee2-bafb-112d265238ab/EcoRV/0	5084	FAV29018	HG002	1
9e975a1c-0a3a-4f00-a819-360207030f48/EcoRV/0	4012	FAV29018	HG002	1
9e9727c3-6e17-4c2d-a88c-f2ca142ef1df/EcoRV/0	5475	FAV29018	HG002	1
9e9610a6-a7db-435b-96ba-4d20e98c7bc8/EcoRV/0	2390	FAV29018	HG002	1
9e94c8da-06e4-45cf-8ac6-65aabd6bcd8e/EcoRV/0	4281	FAV29018	HG002	1
9e22ba88-a415-4e13-9ca5-98f2bdafd5b0/EcoRV/0	8860	FAV29018	HG002	1
9e238f31-e5dd-4751-b742-9f70b7463f9c/EcoRV/0	5646	FAV29018	HG002	1
9e248b2a-b76f-4787-8921-09ead5c9fb12/EcoRV/0	4358	FAV29018	HG002	1
9e263154-8e61-45fb-82f9-2969afbd742a/EcoRV/0	10747	FAV29018	HG002	1
9e27aceb-656f-48ca-add0-5ee6af87c163/EcoRV/0	5512	FAV29018	HG002	1
9e29391f-f48a-40c0-89e5-351ed3897271/EcoRV/0	4452	FAV29018	HG002	1
9e2c0cc7-6296-4d33-8ad7-5438953ea22d/EcoRV/0	6674	FAV29018	HG002	1
9e2c255c-b619-4129-86d2-e7ecd78e7f74/EcoRV/0	3206	FAV29018	HG002	1
9e2de696-366b-4ed6-b45d-dfff833bc707/EcoRV/0	10182	FAV29018	HG002	1
9e2e4a42-8486-42a0-8d34-4efaf4b48e3d/EcoRV/0	5093	FAV29018	HG002	1
9e20e872-c56b-4484-9388-187c824275df/EcoRV/0	5056	FAV29018	HG002	1
9e306dba-213a-4151-bb61-8910f9c42ee1/EcoRV/0	5968	FAV29018	HG002	1
9e378ccb-58ba-4d57-9e15-9df02d82b282/EcoRV/0	4364	FAV29018	HG002	1
9e3a75bb-2e24-43bb-a79e-07c2fe87f1f5/EcoRV/0	3789	FAV29018	HG002	1
9e3bfdcc-1673-4a07-83b0-cf779347e1ec/EcoRV/0	3745	FAV29018	HG002	1
9e3f52ef-65ed-48af-b1e2-7be4755d2a08/EcoRV/0	6298	FAV29018	HG002	1
9e3fed66-60bd-46e0-ad5e-cbb9d1b94f21/EcoRV/0	10265	FAV29018	HG002	1
9e404990-bfd7-4cea-a903-f86dde21eedd/EcoRV/0	9893	FAV29018	HG002	1
9e40f73a-1009-4062-b597-476ff8f7fe2c/EcoRV/0	4645	FAV29018	HG002	1
9e41bc89-004e-466f-a881-66cd7557a868/EcoRV/0	4231	FAV29018	HG002	1
9e41e2b6-e9e2-4654-9e9f-26742637735f/EcoRV/0	3813	FAV29018	HG002	1
9e437e00-0e34-4f28-b84e-132a0bfe9420/EcoRV/0	1409	FAV29018	HG002	1
9e33ea0a-96af-48d2-8123-a4ca7a32ade9/EcoRV/0	3044	FAV29018	HG002	1
9e1e0070-757d-426e-96d0-0a5d123c0d2e/EcoRV/0	5144	FAV29018	HG002	1
9e1d748b-6f5f-4af8-a32b-72fe2cd7a57a/EcoRV/0	3147	FAV29018	HG002	1
9e1c034f-43ac-4d68-9c1a-0980a9662f38/EcoRV/0	5068	FAV29018	HG002	1
9e07a259-78bb-4216-b327-f6fb368857f7/EcoRV/0	5091	FAV29018	HG002	1
9e080ce3-a238-4cbf-aaa5-9b6018fc5c41/EcoRV/0	6192	FAV29018	HG002	1
9e0908d7-1114-466e-a8a1-626cab806b2a/EcoRV/0	6538	FAV29018	HG002	1
9e0bb246-e8ae-48f8-b46b-18cb167be9f9/EcoRV/0	1345	FAV29018	HG002	1
9e0d03b2-f77b-44a6-9c5c-98d6ef354e0e/EcoRV/0	5115	FAV29018	HG002	1
9e0ec7c7-e871-45a1-b953-0e2374e16fec/EcoRV/0	4961	FAV29018	HG002	1
9e0ef714-8d1e-439e-8be2-7910d9fed398/EcoRV/0	4901	FAV29018	HG002	1
9e0f4001-c55f-4aad-b750-17a2ecfe50d7/EcoRV/0	2064	FAV29018	HG002	1
9e0f5387-c55b-4935-876c-c694e585b260/EcoRV/0	8633	FAV29018	HG002	1
9e107c1e-ca3c-4afc-8137-96879bbfc6ae/EcoRV/0	4850	FAV29018	HG002	1
9e10c9a9-5c68-4eb0-9313-c0dc4cd1bc2a/EcoRV/0	4447	FAV29018	HG002	1
9e10f693-91b2-437f-8c9b-f0a6c5bc2eec/EcoRV/0	5033	FAV29018	HG002	1
9e11b920-09c4-48ae-8260-4e1c15979b75/EcoRV/0	5600	FAV29018	HG002	1
9e155bb5-dc3d-48a4-a6c4-e078c26ad81b/EcoRV/0	6547	FAV29018	HG002	1
9e1597a2-88b5-4ca0-9652-b9e1e67e0502/EcoRV/0	7344	FAV29018	HG002	1
9e15cf5b-9d30-487b-bb69-2089fabc5f1d/EcoRV/0	5285	FAV29018	HG002	1
9e15d190-4a78-4cf7-926b-39d02f4293e7/EcoRV/0	4649	FAV29018	HG002	1
9e17b8f4-933e-4032-8df9-1ee9feacd253/EcoRV/0	2705	FAV29018	HG002	1
9e18ac98-d670-4e19-9540-6d2007072fa0/EcoRV/0	4460	FAV29018	HG002	1
9e195595-67f3-4903-8157-a1b25a87ca68/EcoRV/0	7452	FAV29018	HG002	1
9e195d5c-c7ba-4ea7-bef7-075dda7fca00/EcoRV/0	674	FAV29018	HG002	1
9e19d4bc-c179-49f8-9374-935359aa6699/EcoRV/0	9611	FAV29018	HG002	1
9e19eb54-fc8b-4c97-be38-d63025f369b9/EcoRV/0	4725	FAV29018	HG002	1
9e43ec2e-30e6-4177-b321-53df0b12f93a/EcoRV/0	5237	FAV29018	HG002	1
9e06b19c-704f-44e9-97ee-790e7776deed/EcoRV/0	6825	FAV29018	HG002	1
9e43fbfe-ad34-417a-a55a-bee7b5b0b4b2/EcoRV/0	4362	FAV29018	HG002	1
9e449214-ac7c-46e4-9124-6eac690df8bc/EcoRV/0	5411	FAV29018	HG002	1
9e790a4f-c925-46ea-9e29-fed27f4ed1d2/EcoRV/0	454	FAV29018	HG002	1
9e7d02ae-871d-474c-9cdd-af2a543f70d0/EcoRV/0	2260	FAV29018	HG002	1
9e7e68e9-fad6-4500-b5b2-679e4c769be2/EcoRV/0	5730	FAV29018	HG002	1
9e800ba5-e33e-45c8-b55f-5f362979f755/EcoRV/0	6264	FAV29018	HG002	1
9e80fc4c-33dc-4776-bb90-28dac57454dd/EcoRV/0	7542	FAV29018	HG002	1
9e8197b5-3098-44c2-948b-ae0f9c692545/EcoRV/0	5963	FAV29018	HG002	1
9e840f44-ccd4-41a6-9418-5803a1f4a705/EcoRV/0	5213	FAV29018	HG002	1
9e848642-d8e8-41ab-9b15-4a03ae5e6bcb/EcoRV/0	4872	FAV29018	HG002	1
9e84ac46-2875-4ff0-aed5-962655daf2f6/EcoRV/0	3869	FAV29018	HG002	1
9e856883-788b-41ee-bcf7-695abb044e1f/EcoRV/0	8063	FAV29018	HG002	1
9e77f09c-05b2-46e8-ba64-57bfbd7c56de/EcoRV/0	4705	FAV29018	HG002	1
9e86755d-fcfa-4624-bafe-2f8aa582ccc8/EcoRV/0	4293	FAV29018	HG002	1
9e884849-4005-4a9e-a092-dfe52d35d7f5/EcoRV/0	4541	FAV29018	HG002	1
9e891ea8-590c-4432-b2da-052619cd984b/EcoRV/0	3607	FAV29018	HG002	1
9e894fc6-256a-4218-a7cf-33290c06c7bf/EcoRV/0	3452	FAV29018	HG002	1
9e8a6158-d5f1-4444-b3d6-233746088e28/EcoRV/0	9303	FAV29018	HG002	1
9e8b5f90-a804-4d65-b112-a0f064c3cd59/EcoRV/0	9803	FAV29018	HG002	1
9e8bcff0-f2ec-47bc-80af-ec2e56432ab2/EcoRV/0	3111	FAV29018	HG002	1
9e8f18b0-ac11-497f-a848-f856f8a38b9d/EcoRV/0	4762	FAV29018	HG002	1
9e9017ee-e0e3-4f46-a43e-79eda5c14b28/EcoRV/0	4994	FAV29018	HG002	1
9e90c788-c40d-4a94-9ae2-8ac03c47a597/EcoRV/0	6800	FAV29018	HG002	1
9e92dc4b-8aab-47be-bd34-3a1d4feea4f7/EcoRV/0	3495	FAV29018	HG002	1
9e8705ec-f7d9-4c1f-b365-85460e7d726b/EcoRV/0	3122	FAV29018	HG002	1
9e741afc-b794-4421-b561-42d58115c69c/EcoRV/0	4688	FAV29018	HG002	1
9e6bfff9-dd47-4ad3-924f-f1bafa09853a/EcoRV/0	5537	FAV29018	HG002	1
9e69f20e-77e0-42e8-b5cb-65d3481b4447/EcoRV/0	5666	FAV29018	HG002	1
9e45cebb-dacc-4f9c-9bf8-8935da2c5f8b/EcoRV/0	2555	FAV29018	HG002	1
9e496228-40db-4df7-b3a6-a81d1ae3423f/EcoRV/0	10170	FAV29018	HG002	1
9e4a5084-1b6a-490e-8d9b-b83331a1613c/EcoRV/0	5472	FAV29018	HG002	1
9e50deb7-1261-44c1-ad56-0faa48455565/EcoRV/0	3229	FAV29018	HG002	1
9e510609-6c30-4ed5-bf2d-3daea54672e0/EcoRV/0	6011	FAV29018	HG002	1
9e51b886-f3f1-43b1-8c1b-40642831b281/EcoRV/0	5527	FAV29018	HG002	1
9e51df7a-b5cb-4d47-9ddb-2c0e72dc3315/EcoRV/0	7683	FAV29018	HG002	1
9e520b37-8445-4cde-96cc-d9036f826089/EcoRV/0	6177	FAV29018	HG002	1
9e524bd9-6fe8-4cb3-afa1-769a6ae785f2/EcoRV/0	5842	FAV29018	HG002	1
9e53c357-33d6-4625-899c-8d2590ad34d7/EcoRV/0	4468	FAV29018	HG002	1
9e5426aa-7fbd-4b35-af1c-56ce1f1c78f5/EcoRV/0	6679	FAV29018	HG002	1
9e56b278-6568-4c8e-a78d-524ff5699af7/EcoRV/0	4611	FAV29018	HG002	1
9e583161-8c4a-455b-b7b3-e8fda9e79a8e/EcoRV/0	6997	FAV29018	HG002	1
9e58a047-e580-4f4c-99c9-7f6ec3921cd5/EcoRV/0	4751	FAV29018	HG002	1
9e5ae90e-f489-499a-8a60-01c719f39992/EcoRV/0	5413	FAV29018	HG002	1
9e5b37d1-b151-4dd4-b3e5-46ebd678742a/EcoRV/0	5167	FAV29018	HG002	1
9e5bd4bb-2835-49fa-ae7f-52fff539c411/EcoRV/0	4897	FAV29018	HG002	1
9e5dcec8-431f-4410-bd9f-146ad3fd2d9a/EcoRV/0	3579	FAV29018	HG002	1
9e5f1e49-6789-48a6-8032-4ee247fa92f4/EcoRV/0	5447	FAV29018	HG002	1
9e615c20-4815-4a7e-9823-0e92e968c25d/EcoRV/0	3883	FAV29018	HG002	1
9e633b48-1dd4-40ba-aa11-431b139d8a37/EcoRV/0	5326	FAV29018	HG002	1
9e655db7-241c-496f-bbda-3b3014c3226f/EcoRV/0	2840	FAV29018	HG002	1
9e68beff-3002-4894-ab31-268651419b71/EcoRV/0	11459	FAV29018	HG002	1
9e443844-9186-4573-b9cf-a330e8aac99b/EcoRV/0	6789	FAV29018	HG002	1
95a78452-bf0f-4e32-b779-ce37c4e0557b/EcoRV/0	3494	FAV29018	HG002	1
9cc51e8b-a650-40a5-ad7c-31d90d7a2feb/EcoRV/0	5462	FAV29018	HG002	1
9cbd95e7-9e90-4194-b57d-7eef028d9057/EcoRV/0	4242	FAV29018	HG002	1
9b39729d-dec9-407e-8930-9d108bd956b9/EcoRV/0	2284	FAV29018	HG002	1
9b3a32c6-af0b-419f-b24b-ef62ec9486fa/EcoRV/0	5057	FAV29018	HG002	1
9b3b3451-4c0a-43cb-8efc-e856249a587d/EcoRV/0	3947	FAV29018	HG002	1
9b3b4c2e-bfc1-452d-9e00-0f99a6731bc0/EcoRV/0	2106	FAV29018	HG002	1
9b3d9f5b-ddcc-426e-aeaa-a27cdd8ec61f/EcoRV/0	5940	FAV29018	HG002	1
9b3da890-925b-4886-a1a7-8b43076432ba/EcoRV/0	4866	FAV29018	HG002	1
9b3ec9ed-ca33-41dc-aa7a-b2d016fdb016/EcoRV/0	3621	FAV29018	HG002	1
9b3ed5f0-4db3-44ee-b2c5-0fff34df9996/EcoRV/0	1594	FAV29018	HG002	1
9b3fd51e-b954-4233-ae57-f26a724acf75/EcoRV/0	4708	FAV29018	HG002	1
9b40689f-6ee5-426d-be7c-603917e6dc23/EcoRV/0	9422	FAV29018	HG002	1
9b385f6f-73d0-4325-b1ec-cf30ffbb0c7f/EcoRV/0	2237	FAV29018	HG002	1
9b40998a-9553-475c-a4fb-32d17449edd3/EcoRV/0	8356	FAV29018	HG002	1
9b434242-813c-481d-a9e0-8143c896c659/EcoRV/0	2315	FAV29018	HG002	1
9b45d9dc-057a-4e0b-962b-5487af0d15b1/EcoRV/0	6138	FAV29018	HG002	1
9b470526-ed6a-4415-be03-90e4ef6db51d/EcoRV/0	6532	FAV29018	HG002	1
9b479348-12cd-4bfe-839a-c243de340c0a/EcoRV/0	5274	FAV29018	HG002	1
9b48f712-dc29-4558-b6ca-e0a654db0fe6/EcoRV/0	4174	FAV29018	HG002	1
9b496e99-4c1e-47a7-b3b2-3705bdd994a8/EcoRV/0	5875	FAV29018	HG002	1
9b4c3f46-8d65-4d28-bd7a-b7b3bd5e9522/EcoRV/0	5033	FAV29018	HG002	1
9b4e9cf7-90a3-41d7-bfdd-b88909256990/EcoRV/0	6690	FAV29018	HG002	1
9b4f2152-f0c5-4d9d-bd32-54d7882c51ad/EcoRV/0	5810	FAV29018	HG002	1
9b50d980-4569-449b-962e-3779f70e8948/EcoRV/0	3043	FAV29018	HG002	1
9b411452-2c80-4ac3-b398-e1d7e2f71b91/EcoRV/0	3561	FAV29018	HG002	1
9b50e907-86f2-4251-99fb-177582f00a6c/EcoRV/0	7391	FAV29018	HG002	1
9b36c772-2a84-47bd-a2a6-e12c0e1987aa/EcoRV/0	4542	FAV29018	HG002	1
9b35314d-aa99-4852-8825-e91db39cd317/EcoRV/0	5469	FAV29018	HG002	1
9b1785b7-baa2-4ecd-85e6-a2d524e7a63b/EcoRV/0	3986	FAV29018	HG002	1
9b1d3a1c-fc4b-4008-8894-96d2c1add475/EcoRV/0	4481	FAV29018	HG002	1
9b1d668a-bfec-44d9-84e9-7a08a0af0fb6/EcoRV/0	6265	FAV29018	HG002	1
9b1db89f-b3fe-4c85-8046-9b7fa46f908d/EcoRV/0	6904	FAV29018	HG002	1
9b1ee358-bd4d-4020-ae44-7ec357ffc25f/EcoRV/0	5048	FAV29018	HG002	1
9b1f51f0-91cf-4e69-88c7-4f534a6e9261/EcoRV/0	3994	FAV29018	HG002	1
9b228c96-72cc-4fd6-aa60-c85439692973/EcoRV/0	4042	FAV29018	HG002	1
9b228fbf-2056-4937-b20d-1c1df3cad32b/EcoRV/0	4560	FAV29018	HG002	1
9b24a4af-ccba-442b-a538-1dc70b9ab983/EcoRV/0	2503	FAV29018	HG002	1
9b25097b-33c9-47e0-bef1-faeed8118f3b/EcoRV/0	5133	FAV29018	HG002	1
9b364040-54d7-4167-8c8e-0eac2420c9d7/EcoRV/0	8413	FAV29018	HG002	1
9b256555-1181-430a-9eed-69f2cc1e4e4c/EcoRV/0	3892	FAV29018	HG002	1
9b2669fc-dc1d-4166-b7a7-3f83261e43ba/EcoRV/0	4932	FAV29018	HG002	1
9b2737d4-1b27-4077-b6d0-5df381b9ad7b/EcoRV/0	8948	FAV29018	HG002	1
9b276d14-b3db-41fa-a6fe-376c42e6883b/EcoRV/0	5948	FAV29018	HG002	1
9b2a72a5-8747-4b4d-9785-aa151784811b/EcoRV/0	9142	FAV29018	HG002	1
9b2b5506-6583-47aa-b74e-a6c25dc40361/EcoRV/0	8057	FAV29018	HG002	1
9b2d60cd-2d2d-4107-abfb-b3837f24cfc3/EcoRV/0	4896	FAV29018	HG002	1
9b30b542-bf98-43e2-9f42-b91df5a9e6da/EcoRV/0	7177	FAV29018	HG002	1
9b333d49-9e10-4fec-b7f6-b199461e008e/EcoRV/0	4105	FAV29018	HG002	1
9b34b60c-9a79-4c2a-b96e-96751eae0dfa/EcoRV/0	4992	FAV29018	HG002	1
9b35007a-063a-45db-9a94-635b11e170d6/EcoRV/0	5281	FAV29018	HG002	1
9b26637f-219f-42c5-820d-126b237e00d3/EcoRV/0	5383	FAV29018	HG002	1
9b5179b5-39ad-4f84-b1ab-3178a1dcecdc/EcoRV/0	7690	FAV29018	HG002	1
9b52ec3e-2f9c-4a66-9d7b-a53fa6cc64f7/EcoRV/0	4327	FAV29018	HG002	1
9b53ddd3-e3bf-4c0b-bffc-2f0a29262b60/EcoRV/0	6415	FAV29018	HG002	1
9b748efd-0b43-455c-8724-befd6a96f488/EcoRV/0	3488	FAV29018	HG002	1
9b78e85f-c12a-4e6a-9212-107167bf9031/EcoRV/0	4877	FAV29018	HG002	1
9b790865-4627-46d8-9b23-686d6f75addd/EcoRV/0	3622	FAV29018	HG002	1
9b79af54-3272-42bd-be68-a62ad699084f/EcoRV/0	6222	FAV29018	HG002	1
9b7dccd6-307f-417e-8686-54a19cda1679/EcoRV/0	3640	FAV29018	HG002	1
9b7fc611-79b8-484a-befe-0e5ef9b93648/EcoRV/0	8771	FAV29018	HG002	1
9b801d62-3fc3-4ecc-b742-a72b156927ba/EcoRV/0	4440	FAV29018	HG002	1
9b81795f-5e30-4015-b4a2-a0d34b5c3a52/EcoRV/0	1131	FAV29018	HG002	1
9b832473-cf74-4788-9d02-01b2669ba29e/EcoRV/0	5307	FAV29018	HG002	1
9b83fc0a-42b5-4e60-9780-032c4b2e4510/EcoRV/0	6899	FAV29018	HG002	1
9b742fb8-e38b-4bb4-9b40-8c9691d7051a/EcoRV/0	4242	FAV29018	HG002	1
9b8460ef-2c00-4548-afc3-72e89301e6da/EcoRV/0	5255	FAV29018	HG002	1
9b861bfb-a03e-4347-aff4-d773fca60e61/EcoRV/0	5626	FAV29018	HG002	1
9b8728a9-7af8-43e6-9025-c613a98816c0/EcoRV/0	4787	FAV29018	HG002	1
9b87b098-cc2a-4ce1-a6a7-5435792ed408/EcoRV/0	4073	FAV29018	HG002	1
9b87b6f9-abef-4374-9bf2-dd7562e1e502/EcoRV/0	5559	FAV29018	HG002	1
9b882d92-1cc2-4789-b605-96d4df6665e4/EcoRV/0	3894	FAV29018	HG002	1
9b887d01-7bab-42d0-92ba-30e8856dfaaa/EcoRV/0	4789	FAV29018	HG002	1
9b889f5b-478e-4a6d-838f-86cf5bb57319/EcoRV/0	3877	FAV29018	HG002	1
9b8912e8-ccb1-4ba5-928e-bb0f787a672f/EcoRV/0	4208	FAV29018	HG002	1
9b8af72a-4bac-42b0-879e-d445a5f0aab6/EcoRV/0	3773	FAV29018	HG002	1
9b8b95e6-0ec1-416f-afe5-62e1f5d8d239/EcoRV/0	3467	FAV29018	HG002	1
9b84b9c9-1975-4336-9133-951cf5287cd1/EcoRV/0	2075	FAV29018	HG002	1
9b73d766-eb99-4557-93e9-62a32992ab14/EcoRV/0	4740	FAV29018	HG002	1
9b738ee1-fa8b-4719-b392-995d5b7b3245/EcoRV/0	1021	FAV29018	HG002	1
9b7136ba-48bc-49c9-a66d-86bb30c5b537/EcoRV/0	5150	FAV29018	HG002	1
9b547196-795c-437a-816f-16720232fc39/EcoRV/0	1504	FAV29018	HG002	1
9b565f49-3842-4189-8248-2e58d524a86a/EcoRV/0	5132	FAV29018	HG002	1
9b5801af-3376-4d6b-810c-94362b57d557/EcoRV/0	5359	FAV29018	HG002	1
9b583c9d-38aa-4552-873d-f8c13fb0c0e4/EcoRV/0	5423	FAV29018	HG002	1
9b5b1900-162f-4bbd-97fa-3b9a51690202/EcoRV/0	7528	FAV29018	HG002	1
9b5dfd7d-a00d-4348-8616-ceeba2814530/EcoRV/0	5518	FAV29018	HG002	1
9b5e5bcf-0e5d-4753-8eb0-1963821eb910/EcoRV/0	8370	FAV29018	HG002	1
9b5eb22d-cf6d-483c-8333-2c4ffb8a570e/EcoRV/0	3428	FAV29018	HG002	1
9b601f6f-8852-4d00-b332-e332ca2e123c/EcoRV/0	4537	FAV29018	HG002	1
9b60fef4-0911-4cae-ba5f-eb6db834cd18/EcoRV/0	5293	FAV29018	HG002	1
9b61b8fe-fb00-4957-a8f0-882ba4196fd3/EcoRV/0	5653	FAV29018	HG002	1
9b62a379-dd2d-4553-a3e6-9f9f183d46ab/EcoRV/0	2337	FAV29018	HG002	1
9b642340-0deb-4852-9d8a-e115eb441b29/EcoRV/0	8178	FAV29018	HG002	1
9b64f2da-70de-402a-a485-9fad2e34345a/EcoRV/0	3063	FAV29018	HG002	1
9b65f01f-3dde-41e2-befb-ddabc914c1db/EcoRV/0	4863	FAV29018	HG002	1
9b664a1b-ecb7-4541-a0d2-c6927ac3d08d/EcoRV/0	3778	FAV29018	HG002	1
9b6a4447-a9df-4049-8f47-999076598e89/EcoRV/0	4858	FAV29018	HG002	1
9b6ad3e2-91ba-4801-9c82-ee4e7dc093d7/EcoRV/0	9021	FAV29018	HG002	1
9b6c568e-bc79-4b38-bee5-61d99362071f/EcoRV/0	6841	FAV29018	HG002	1
9b6d30f3-bd4f-400f-9e78-c4eeb9654848/EcoRV/0	2763	FAV29018	HG002	1
9b6f8942-979f-4bb8-a451-e3311137ecc9/EcoRV/0	5435	FAV29018	HG002	1
9b70251a-6337-49e9-a122-dca05cbcc5dd/EcoRV/0	6087	FAV29018	HG002	1
9b70e9ed-283f-435e-ab7a-60da45b7f921/EcoRV/0	4431	FAV29018	HG002	1
9b168d0e-b9ce-42a3-8d0f-13998f0b5515/EcoRV/0	5388	FAV29018	HG002	1
9b15c7fc-ffee-4cca-8ee2-a1c97ea42f7c/EcoRV/0	2623	FAV29018	HG002	1
9b15c563-8b1a-4f00-b4ac-23cf20561f27/EcoRV/0	5999	FAV29018	HG002	1
9b153f66-f457-4bc4-a3cb-65669e964d04/EcoRV/0	3067	FAV29018	HG002	1
9a957bee-b261-43c2-bd57-a436dd742976/EcoRV/0	5023	FAV29018	HG002	1
9a9988db-9a63-4a82-b843-f5fb8e26363a/EcoRV/0	5361	FAV29018	HG002	1
9a9bab75-7c52-4be2-a0d0-db759a8ae8a8/EcoRV/0	7405	FAV29018	HG002	1
9a9ca1e1-c05e-4657-a2e3-dc34ddbb65a4/EcoRV/0	4442	FAV29018	HG002	1
9a9dce86-4f7b-4131-b7a8-4eb5a049c6a8/EcoRV/0	3824	FAV29018	HG002	1
9a9faeef-b7fa-437d-8f75-88bd66cead71/EcoRV/0	10107	FAV29018	HG002	1
9aa025a7-0be5-4f7b-a168-3d5e51e63f0c/EcoRV/0	5328	FAV29018	HG002	1
9aa07868-a96a-45f9-b1c8-7f92b9a6d434/EcoRV/0	3379	FAV29018	HG002	1
9aa1d508-f692-41c3-a749-ec0e8956f2b3/EcoRV/0	6094	FAV29018	HG002	1
9aa289c3-8c53-4455-a061-10c4d88d47e8/EcoRV/0	4187	FAV29018	HG002	1
9a956dab-6713-4cbb-9638-559dcddcfa05/EcoRV/0	4305	FAV29018	HG002	1
9aa2c271-c0c6-491b-90b6-ba095399971d/EcoRV/0	6662	FAV29018	HG002	1
9aa4dd32-072f-4c09-a821-e33ce62d39af/EcoRV/0	9554	FAV29018	HG002	1
9aa6fc5a-9257-4e4f-833d-03961b634b8d/EcoRV/0	5366	FAV29018	HG002	1
9aa8e6f2-4b5f-4279-8383-eef996d5ea8b/EcoRV/0	4302	FAV29018	HG002	1
9aa95465-c1a9-41de-8162-79caea853e59/EcoRV/0	5306	FAV29018	HG002	1
9aa99167-1af5-47c3-b0b2-cb82f29666ca/EcoRV/0	4059	FAV29018	HG002	1
9aabf421-bae6-48a7-9b41-6bbdcfac16b2/EcoRV/0	2618	FAV29018	HG002	1
9aae7f1e-2e87-439d-9942-bb2641abe0a9/EcoRV/0	8530	FAV29018	HG002	1
9aaf0b4c-25a1-4b12-9e71-b0a96af6bd7e/EcoRV/0	4121	FAV29018	HG002	1
9ab34a09-28f3-45f9-9f84-bc8cb04b7d60/EcoRV/0	6590	FAV29018	HG002	1
9ab496e9-68a5-4d15-a1ae-ad99f99dd3a7/EcoRV/0	4009	FAV29018	HG002	1
9aa31f53-3879-4b83-918f-8949429d91bc/EcoRV/0	5059	FAV29018	HG002	1
9a942993-a983-4877-a807-540d3bbfa204/EcoRV/0	7776	FAV29018	HG002	1
9a93bdd8-2d09-4dbe-9ba4-6d218ce231fe/EcoRV/0	3131	FAV29018	HG002	1
9a93300b-4de4-408d-bc45-0214bcf4b63d/EcoRV/0	9215	FAV29018	HG002	1
9a767a1b-c91a-4bf2-95d6-fc41693986fe/EcoRV/0	7154	FAV29018	HG002	1
9a77b7bc-dcaa-4c05-be9d-96a5523a3a45/EcoRV/0	5168	FAV29018	HG002	1
9a791c6c-7bc4-41ed-8603-72e3b348785a/EcoRV/0	4372	FAV29018	HG002	1
9a79d381-e10c-440a-b6ed-8b0a45f3af40/EcoRV/0	3313	FAV29018	HG002	1
9a7e917f-e53f-4a72-8f48-69c2d5bc24dc/EcoRV/0	6127	FAV29018	HG002	1
9a7f4507-2ffc-4876-8e98-025dfc6ce1ef/EcoRV/0	5111	FAV29018	HG002	1
9a7f7c5c-e48e-43f7-a690-16037b1046b8/EcoRV/0	6551	FAV29018	HG002	1
9a80e495-6a65-489c-9a06-d21fbf79aa0f/EcoRV/0	5748	FAV29018	HG002	1
9a82d375-8025-4354-b37c-37ac21ec3028/EcoRV/0	6576	FAV29018	HG002	1
9a84ff46-6b50-4d5e-97d2-81f1b3c5aa1c/EcoRV/0	8284	FAV29018	HG002	1
9a875c5d-0e1b-4d14-8e9c-67fd8c0a1d50/EcoRV/0	4099	FAV29018	HG002	1
9a881b61-e198-4612-93f9-c6af93ec8165/EcoRV/0	10326	FAV29018	HG002	1
9a899c6b-e2eb-4abf-8260-a74ef6719637/EcoRV/0	6239	FAV29018	HG002	1
9a8c2a75-f708-42b9-9a16-c570a7e2d09e/EcoRV/0	4258	FAV29018	HG002	1
9a8c525d-df51-4553-92cb-6d6dd0df72d7/EcoRV/0	2899	FAV29018	HG002	1
9a8c68af-7b77-40d7-b5eb-dce3d97e4c80/EcoRV/0	5658	FAV29018	HG002	1
9a8d2ac7-9bca-4af8-b84d-d12b71e78a7d/EcoRV/0	8817	FAV29018	HG002	1
9a8da9ca-640d-4864-8d93-7a2618d622b2/EcoRV/0	4348	FAV29018	HG002	1
9a8e1ae6-59c8-4f28-9805-088256ce31ae/EcoRV/0	3074	FAV29018	HG002	1
9a8f25b5-bfd4-47ae-b473-107a611d81f7/EcoRV/0	5644	FAV29018	HG002	1
9a8f3796-5750-46f6-8b31-69a4e5ebe7d3/EcoRV/0	5406	FAV29018	HG002	1
9a90dc24-201f-4297-aab4-678406b80071/EcoRV/0	4703	FAV29018	HG002	1
9a92d5a7-b158-4d9a-b248-55cc1e8af0f1/EcoRV/0	5875	FAV29018	HG002	1
9ab572e8-f87c-4028-9ceb-f1a5990aa348/EcoRV/0	4458	FAV29018	HG002	1
9b8ba0dc-e9d3-4e12-88a7-fbc8e7b80ea2/EcoRV/0	2579	FAV29018	HG002	1
9ab5d3d5-ed65-4f66-bcad-56ee30cde2fe/EcoRV/0	10751	FAV29018	HG002	1
9ab687f9-0de1-493b-ac71-63fae607bcb0/EcoRV/0	6271	FAV29018	HG002	1
9af1d854-b4a3-4e18-8eb4-7b23c734de8f/EcoRV/0	4433	FAV29018	HG002	1
9af527bf-c2da-4d15-8486-f12dda5e5286/EcoRV/0	5313	FAV29018	HG002	1
9af70bfe-85c3-4d69-9606-de07989e5b73/EcoRV/0	6837	FAV29018	HG002	1
9af76cad-fcde-451a-ba62-138d5acbe748/EcoRV/0	4835	FAV29018	HG002	1
9af8f9bd-a3fc-4828-adfd-8a837656935c/EcoRV/0	3961	FAV29018	HG002	1
9afc3830-9381-4a3d-a916-bcaa6e18e461/EcoRV/0	4420	FAV29018	HG002	1
9afca777-c610-48d7-8a18-15a8ff2df0da/EcoRV/0	9644	FAV29018	HG002	1
9afd3b28-1ed1-4cce-9769-524fd0869de6/EcoRV/0	1252	FAV29018	HG002	1
9b00b11e-1520-4628-b7d4-ac8cfee41437/EcoRV/0	11310	FAV29018	HG002	1
9b01fc27-3290-4084-a664-28946da6d3a4/EcoRV/0	12270	FAV29018	HG002	1
9af18b42-60c0-4b00-879a-14a947806be2/EcoRV/0	5312	FAV29018	HG002	1
9b026edf-6556-4cc1-97ef-0de37e21524c/EcoRV/0	2466	FAV29018	HG002	1
9b06147a-335d-478d-b504-cb24a18a1e08/EcoRV/0	5486	FAV29018	HG002	1
9b098490-8547-40c4-aace-d8799fd4b8d4/EcoRV/0	11219	FAV29018	HG002	1
9b0a785c-7da9-4c4b-a0a2-4a8df72070e7/EcoRV/0	3758	FAV29018	HG002	1
9b0bd11b-b497-4fbb-9a96-07cfc9255145/EcoRV/0	4810	FAV29018	HG002	1
9b0cb45f-62c0-4f99-a53d-147e3cdd89d6/EcoRV/0	6055	FAV29018	HG002	1
9b0d3cb9-867c-495c-91ff-47aec038ffa8/EcoRV/0	4216	FAV29018	HG002	1
9b0e7b03-9833-4b8b-8306-ce4acd640e37/EcoRV/0	6805	FAV29018	HG002	1
9b0ef493-488e-4776-b848-b2293ca3b2ac/EcoRV/0	1308	FAV29018	HG002	1
9b11be61-9183-4e4a-967f-edfc38a22616/EcoRV/0	4231	FAV29018	HG002	1
9b1227dd-fed9-4014-a38d-b9d709b0057c/EcoRV/0	5347	FAV29018	HG002	1
9b044a9c-efc3-47f2-b20f-4495ffd0757a/EcoRV/0	3710	FAV29018	HG002	1
9aeff60b-5fb3-4335-942d-45251001e427/EcoRV/0	4275	FAV29018	HG002	1
9aef2c92-8e9b-4837-a767-229f419604a2/EcoRV/0	4416	FAV29018	HG002	1
9aedf1e7-7c45-4417-95d4-56f9e78883ec/EcoRV/0	4863	FAV29018	HG002	1
9ab98a9d-80d9-4d1b-b2fb-eed424f9b91c/EcoRV/0	5029	FAV29018	HG002	1
9abb7d77-b7e5-43a4-b183-a8fe5af80f89/EcoRV/0	3515	FAV29018	HG002	1
9abbd115-0873-4c37-afa5-aa4bbeabac0d/EcoRV/0	1604	FAV29018	HG002	1
9abde3eb-ef91-41b8-995b-f88fc8eed213/EcoRV/0	10552	FAV29018	HG002	1
9abfbbe6-0702-4581-98dd-a13c8ba11886/EcoRV/0	5729	FAV29018	HG002	1
9abfe044-7270-4c78-873f-85955e9773ac/EcoRV/0	4028	FAV29018	HG002	1
9aca5b93-78a4-41be-8194-3a3313fb7f74/EcoRV/0	4957	FAV29018	HG002	1
9accff71-226e-405f-b573-a9c4bc6652fe/EcoRV/0	7113	FAV29018	HG002	1
9acd013a-22b4-42b7-bc46-f2bfc50e04ab/EcoRV/0	3536	FAV29018	HG002	1
9acdd116-eecb-4592-9360-b17959978edb/EcoRV/0	4796	FAV29018	HG002	1
9ad2363a-a15f-4390-bd87-2b0aa883eb39/EcoRV/0	5931	FAV29018	HG002	1
9ad2d0e5-940b-4ea8-8bd0-f8c585eb310d/EcoRV/0	4409	FAV29018	HG002	1
9ad30417-8b83-4f51-841a-7c81fd0604ac/EcoRV/0	3657	FAV29018	HG002	1
9ad374db-0f1b-4bdc-b30e-bfd164708583/EcoRV/0	6117	FAV29018	HG002	1
9ad91052-2af4-466b-a978-657d657d9465/EcoRV/0	5999	FAV29018	HG002	1
9adaa080-0dd1-4e1f-9e9e-3f29b8b7de67/EcoRV/0	5471	FAV29018	HG002	1
9adbc05d-7940-4e89-b671-9f774425b1f2/EcoRV/0	5674	FAV29018	HG002	1
9adf834b-1fb4-43f0-b35d-4ac949584087/EcoRV/0	3100	FAV29018	HG002	1
9adfa1e9-e6a6-47dd-b695-67ed48582cd7/EcoRV/0	5361	FAV29018	HG002	1
9ae0104b-5092-48cd-832e-f956545213b0/EcoRV/0	4204	FAV29018	HG002	1
9ae28649-7777-43b8-990d-b9eea77e8ff0/EcoRV/0	6794	FAV29018	HG002	1
9ae7aefe-0f28-49fe-829c-b48e550150e8/EcoRV/0	2415	FAV29018	HG002	1
9aec3a14-d3c5-42a7-a6a1-14bfdc2e087a/EcoRV/0	5496	FAV29018	HG002	1
9ab6508a-1b3f-4bab-a03f-537940f68e03/EcoRV/0	6105	FAV29018	HG002	1
9cc05c7f-8428-459f-927b-93ddd7015ca1/EcoRV/0	4432	FAV29018	HG002	1
9b8e6fc1-297b-4c90-b191-9e44b743dba6/EcoRV/0	5325	FAV29018	HG002	1
9b95a049-f42f-4647-8edf-19a8c97ec3f1/EcoRV/0	3308	FAV29018	HG002	1
9c468bc2-c4df-4b3a-93cb-65f7b3c45ff4/EcoRV/0	3991	FAV29018	HG002	1
9c468de8-021e-4f93-97cc-25eed6bb62ca/EcoRV/0	4614	FAV29018	HG002	1
9c47cd7d-7cc9-494d-9fd8-bd86235bd333/EcoRV/0	4196	FAV29018	HG002	1
9c4883aa-9374-4d2d-a9e1-19a9bcd3bc3f/EcoRV/0	5799	FAV29018	HG002	1
9c49fe06-fcb3-4dd6-9c27-d0c571153d68/EcoRV/0	3983	FAV29018	HG002	1
9c4a13fc-d097-4630-9055-6b8df68ceb50/EcoRV/0	9341	FAV29018	HG002	1
9c4a3e56-acd1-4926-ba68-8252919b0376/EcoRV/0	5106	FAV29018	HG002	1
9c4a969d-02d9-4ea4-b795-6e50b44e546d/EcoRV/0	3331	FAV29018	HG002	1
9c4c2e42-4566-463c-bc48-935fd050245d/EcoRV/0	6046	FAV29018	HG002	1
9c4d13df-5909-4bd3-a453-735780cc07c2/EcoRV/0	3892	FAV29018	HG002	1
9c464e68-0f21-454b-85a3-03b367781a56/EcoRV/0	7655	FAV29018	HG002	1
9c4d3d50-9686-4458-b08a-ffb37a0cdb0a/EcoRV/0	6992	FAV29018	HG002	1
9c5197e4-56ed-4028-bbc6-f8de4207a346/EcoRV/0	5672	FAV29018	HG002	1
9c53dfe4-9697-477c-bb07-0f759d5e4abb/EcoRV/0	5399	FAV29018	HG002	1
9c557e63-416d-4c0a-97f6-390169cc0804/EcoRV/0	4514	FAV29018	HG002	1
9c56f000-3acb-459d-9d9e-23d29537f3a6/EcoRV/0	8008	FAV29018	HG002	1
9c57a4db-ca0a-4566-b947-f12c393a5cf6/EcoRV/0	5045	FAV29018	HG002	1
9c581d0d-faef-4c66-9be7-40c548e7c88e/EcoRV/0	7913	FAV29018	HG002	1
9c5d3fdc-9478-4d51-b1fe-8a650fbbf2fd/EcoRV/0	10009	FAV29018	HG002	1
9c5d54a0-c89a-4126-a24c-349feefd6a00/EcoRV/0	4938	FAV29018	HG002	1
9c5f6326-a7cb-4c5a-a373-d3e68e231424/EcoRV/0	5069	FAV29018	HG002	1
9c5f85bb-eb08-435b-bb7e-22b1abd654f2/EcoRV/0	4498	FAV29018	HG002	1
9c4d93ae-d2e4-4d27-8cb6-fd12f753ccba/EcoRV/0	2257	FAV29018	HG002	1
9c5fc069-099b-4f2c-bfeb-63add7a17ea4/EcoRV/0	4752	FAV29018	HG002	1
9c45ee73-f6e1-4409-9fea-8408423a4163/EcoRV/0	5547	FAV29018	HG002	1
9c44f177-6bb4-4d32-891e-ee8d7d19dcf9/EcoRV/0	4191	FAV29018	HG002	1
9c305b71-fa9d-4610-8cbb-f015c6642b9d/EcoRV/0	7156	FAV29018	HG002	1
9c315004-c4b1-4b22-8ab9-bf4e94a0a925/EcoRV/0	5455	FAV29018	HG002	1
9c319c77-d816-423f-80d0-90323b3ad248/EcoRV/0	2210	FAV29018	HG002	1
9c324712-0d34-4f5b-b788-c07adacb1977/EcoRV/0	4111	FAV29018	HG002	1
9c32cc78-396e-485a-9215-657ef51c1613/EcoRV/0	8099	FAV29018	HG002	1
9c32db55-f0f4-4885-bf93-0c2745239760/EcoRV/0	3985	FAV29018	HG002	1
9c34b2e3-caa8-4898-9d91-bb9c9d0e335b/EcoRV/0	6273	FAV29018	HG002	1
9c3623e4-0db9-4326-ad1f-ba37a9e8f9ba/EcoRV/0	5039	FAV29018	HG002	1
9c3753bf-38ba-472d-b948-cbda103bda3f/EcoRV/0	1126	FAV29018	HG002	1
9c389c28-e0c7-4ead-a579-e27ea3418184/EcoRV/0	3860	FAV29018	HG002	1
9c452547-6ade-4808-a014-fea4d054172b/EcoRV/0	2191	FAV29018	HG002	1
9c39309e-e550-4631-9d62-2c7f4770aff4/EcoRV/0	4526	FAV29018	HG002	1
9c3c5b22-3d74-408a-a62b-a91b2080e82b/EcoRV/0	2543	FAV29018	HG002	1
9c3ccc63-a526-4101-abff-77df42eeff80/EcoRV/0	4538	FAV29018	HG002	1
9c3d7de6-6955-49be-92f1-de08d6638be1/EcoRV/0	8661	FAV29018	HG002	1
9c3de4c9-7a7a-4565-844b-d7da4b29c096/EcoRV/0	9623	FAV29018	HG002	1
9c3fc5b2-8303-42a0-9317-1f703198006d/EcoRV/0	3814	FAV29018	HG002	1
9c41cad4-e3e8-49a5-b13f-cb96551a4324/EcoRV/0	8440	FAV29018	HG002	1
9c423d51-fa69-4ec7-8d20-a4085c3d19b3/EcoRV/0	2916	FAV29018	HG002	1
9c437d5e-21ad-4b3a-a184-f74980b97bde/EcoRV/0	5626	FAV29018	HG002	1
9c446ca7-1074-41b0-a724-b0f71e00ab4a/EcoRV/0	6554	FAV29018	HG002	1
9c44a2ff-18f1-486f-bc44-efa9504475bf/EcoRV/0	12689	FAV29018	HG002	1
9c398a35-ad81-4632-b535-5150f2356059/EcoRV/0	5685	FAV29018	HG002	1
9c617dff-84d4-4769-a01a-a0ecba97ddb0/EcoRV/0	4800	FAV29018	HG002	1
9c62f770-7a40-46a4-8968-90961f490d6e/EcoRV/0	4597	FAV29018	HG002	1
9c63750c-892c-42b1-bf95-9b7480ebde12/EcoRV/0	4949	FAV29018	HG002	1
9c988fc1-4b33-4453-ad20-e9f106f7403f/EcoRV/0	4968	FAV29018	HG002	1
9c997ebd-b388-4d0c-84c9-aece1c2e0509/EcoRV/0	3601	FAV29018	HG002	1
9c9a0352-fbfc-4722-90a2-f7be8d2b362d/EcoRV/0	5912	FAV29018	HG002	1
9c9a87c1-ecd1-4e61-b66e-e80fa7e9e3c8/EcoRV/0	5108	FAV29018	HG002	1
9c9f63d3-1249-40db-a79f-38d8e645cc23/EcoRV/0	1460	FAV29018	HG002	1
9ca1249d-5251-4f1d-b3db-46053cb45b36/EcoRV/0	7545	FAV29018	HG002	1
9ca134e3-8c25-4110-affe-457a3330dcc3/EcoRV/0	5793	FAV29018	HG002	1
9ca1a8ce-9615-45ef-ae1a-3201357db5ae/EcoRV/0	5431	FAV29018	HG002	1
9ca58964-7740-4016-bf9a-d7e845c7d597/EcoRV/0	6928	FAV29018	HG002	1
9ca5d41b-6412-4ec1-ab71-3e12980f4192/EcoRV/0	4018	FAV29018	HG002	1
9c9822cb-66e4-4f24-9cce-25c3f09fbae1/EcoRV/0	6407	FAV29018	HG002	1
9ca62f1c-0fde-4bf1-8f5a-4cb21fc9a49e/EcoRV/0	7699	FAV29018	HG002	1
9caa7f6a-f2af-41a3-9b6e-c2d38352ad61/EcoRV/0	5027	FAV29018	HG002	1
9cb034bf-59a9-4d4c-a931-0f2397999af9/EcoRV/0	5288	FAV29018	HG002	1
9cb2bfac-1910-4d23-bd1a-96eef2b4e6b4/EcoRV/0	6377	FAV29018	HG002	1
9cb4cedc-8ff8-457b-b364-21761c0a87d9/EcoRV/0	3388	FAV29018	HG002	1
9cb8884b-dd07-40e6-a130-11ac7226d59a/EcoRV/0	3777	FAV29018	HG002	1
9cb90c8c-c1ec-46a4-a427-769c98a686f6/EcoRV/0	20286	FAV29018	HG002	1
9cba8c80-3e9f-4471-bc94-8f648efb7ba7/EcoRV/0	4398	FAV29018	HG002	1
9cbafc54-e6f9-4e9b-8e9f-b850bcaa2295/EcoRV/0	6518	FAV29018	HG002	1
9cbb2c73-03a4-488c-8766-ec3769db9ac0/EcoRV/0	3125	FAV29018	HG002	1
9cbc68fb-496e-446d-b916-197a927c83fb/EcoRV/0	4874	FAV29018	HG002	1
9caa6d87-4714-4c24-89f8-19c5d2d7495a/EcoRV/0	7065	FAV29018	HG002	1
9c945eec-76ed-402e-bf66-35c73a4deabb/EcoRV/0	1524	FAV29018	HG002	1
9c93a548-76e9-483c-b08e-669a439d79f8/EcoRV/0	5949	FAV29018	HG002	1
9c929c68-ee58-4c7c-955a-155ff52150d9/EcoRV/0	9878	FAV29018	HG002	1
9c63f253-7d1b-4dad-9870-a4bb785c3cd5/EcoRV/0	6176	FAV29018	HG002	1
9c64515f-901a-4d42-a9b4-c95eb7988cb2/EcoRV/0	2550	FAV29018	HG002	1
9c65327c-c424-46c5-a0a5-56a8bac7ce77/EcoRV/0	5544	FAV29018	HG002	1
9c66338c-f537-488d-9dfe-33c7dc33f9b1/EcoRV/0	5646	FAV29018	HG002	1
9c693e18-757b-4474-a69b-845f95d8c10a/EcoRV/0	5039	FAV29018	HG002	1
9c69d0be-c323-4afe-948a-d195720d2c66/EcoRV/0	5017	FAV29018	HG002	1
9c6a9dfb-c297-48b4-b1c5-7cd2c45ac3fb/EcoRV/0	6997	FAV29018	HG002	1
9c6e3f6c-07d7-4eba-8471-d8ebeb746de5/EcoRV/0	7618	FAV29018	HG002	1
9c6f5ca4-4abb-4a0c-b595-c4859dfb327c/EcoRV/0	4519	FAV29018	HG002	1
9c7391dc-74f3-4277-aac0-b8f0e70548fb/EcoRV/0	2739	FAV29018	HG002	1
9c744dcd-a4e9-47a0-99b2-e221d41234af/EcoRV/0	4031	FAV29018	HG002	1
9c758231-a061-4532-8b1e-d3c2f0535799/EcoRV/0	5375	FAV29018	HG002	1
9c75ea83-61cc-4937-8653-d83048f9af54/EcoRV/0	4873	FAV29018	HG002	1
9c75eb9f-cbe9-42d0-8661-785b669fa241/EcoRV/0	2535	FAV29018	HG002	1
9c792382-c678-483f-bf3b-baa902e0c3c1/EcoRV/0	9492	FAV29018	HG002	1
9c7fca00-87e1-4ec8-a82f-6313b68be989/EcoRV/0	2348	FAV29018	HG002	1
9c7ffea7-1480-4edc-80e2-5fa24f003dc2/EcoRV/0	5555	FAV29018	HG002	1
9c813037-69db-4866-8c81-d52492c5b4d0/EcoRV/0	3850	FAV29018	HG002	1
9c82d8c1-b3fb-4e9b-8c0f-ba9932f67866/EcoRV/0	6002	FAV29018	HG002	1
9c83f3ac-2f87-4ec1-a786-0812646541c3/EcoRV/0	1927	FAV29018	HG002	1
9c85b2ad-01b7-4269-a5f5-ac0fd78ca5be/EcoRV/0	3425	FAV29018	HG002	1
9c8aa362-3b18-467a-bf0a-d2bebbdae844/EcoRV/0	8127	FAV29018	HG002	1
9c91d446-25cf-4ecf-8cb0-51588079481b/EcoRV/0	5369	FAV29018	HG002	1
9c2fbf82-a61e-44f0-9f4e-029197342511/EcoRV/0	3822	FAV29018	HG002	1
9c2dfc2f-8206-4595-bdfd-0af26958cfc7/EcoRV/0	3039	FAV29018	HG002	1
9c2bb899-41d3-44fe-bc0f-f9fa598e0d22/EcoRV/0	470	FAV29018	HG002	1
9c292ffc-0485-4005-88f0-c15aecb46f66/EcoRV/0	6760	FAV29018	HG002	1
9bbdd630-8a60-47d7-85fa-9e2b10296830/EcoRV/0	5209	FAV29018	HG002	1
9bc28fb4-394e-4bb9-98a9-c7636a974747/EcoRV/0	1896	FAV29018	HG002	1
9bc3dfd0-60f7-4f18-96b9-b4b45a2bce5c/EcoRV/0	7332	FAV29018	HG002	1
9bc43944-663a-4b8f-8902-06e492ae2fb9/EcoRV/0	1774	FAV29018	HG002	1
9bc581c5-4ed3-426f-b45b-f2be7a620efd/EcoRV/0	2983	FAV29018	HG002	1
9bc60e29-f48a-41a4-bf78-49344b01e2f0/EcoRV/0	7757	FAV29018	HG002	1
9bc7f24c-30d3-4d60-9f88-1d86f1044c71/EcoRV/0	10216	FAV29018	HG002	1
9bc90919-7d38-49ea-acbe-ede29a4dcce8/EcoRV/0	5918	FAV29018	HG002	1
9bc9e02f-26e4-4041-96ab-2a13182e9ccb/EcoRV/0	3311	FAV29018	HG002	1
9bccd785-9771-454c-a678-d30dfb6fa0d8/EcoRV/0	4470	FAV29018	HG002	1
9bbd854f-90c7-4bc2-af98-f670dce5fa9d/EcoRV/0	3960	FAV29018	HG002	1
9bcdcb23-510a-4e26-9b12-7a06e99c5106/EcoRV/0	10898	FAV29018	HG002	1
9bd28bd2-e3d0-4314-87f8-cc3cae233601/EcoRV/0	7759	FAV29018	HG002	1
9bd2d438-a2ba-4a0e-9c78-afc5456edbd8/EcoRV/0	5488	FAV29018	HG002	1
9bd47556-a876-46e7-8719-3fd46796772d/EcoRV/0	5208	FAV29018	HG002	1
9bd77a7c-8786-4d8b-a9d1-efa0a0f16130/EcoRV/0	1654	FAV29018	HG002	1
9bd8434f-a4f9-43ef-84b2-f79520f80e6b/EcoRV/0	8968	FAV29018	HG002	1
9bda2631-07f8-4e2c-9792-d491f5371f2e/EcoRV/0	1345	FAV29018	HG002	1
9bda2631-07f8-4e2c-9792-d491f5371f2e/EcoRV/6	48	FAV29018	HG002	1
9bdb66d3-5027-4d93-a591-fb5030846c72/EcoRV/0	6478	FAV29018	HG002	1
9bdb7368-2d08-4ca4-8be8-2a027bac37b2/EcoRV/0	4291	FAV29018	HG002	1
9bdc622c-0608-4175-985c-a90cdc007991/EcoRV/0	4913	FAV29018	HG002	1
9bced909-52cf-4775-aefd-760c9b8323be/EcoRV/0	3124	FAV29018	HG002	1
9bbd808c-b3c3-4308-964b-06db0466c125/EcoRV/0	5127	FAV29018	HG002	1
9bbbc2e1-44a2-406e-9cb0-f20aded1a053/EcoRV/0	7995	FAV29018	HG002	1
9bbb8636-dc1b-44f6-ae57-6c97f9cddaf2/EcoRV/0	6343	FAV29018	HG002	1
9b97c58f-e851-4258-bf7e-8b5e17ff6064/EcoRV/0	3560	FAV29018	HG002	1
9b9a073f-cb45-4d53-8ac2-f8104ed23a0b/EcoRV/0	5254	FAV29018	HG002	1
9b9e270b-1ed1-47ce-bffa-bd2ac1cb5d04/EcoRV/0	4528	FAV29018	HG002	1
9ba0e9be-9f6b-4761-b0ce-8d9187f35995/EcoRV/0	3815	FAV29018	HG002	1
9ba13f67-072e-4501-97d3-c4f58752868f/EcoRV/0	7414	FAV29018	HG002	1
9ba2dc3a-d086-4e64-b8df-2e12eaa0afa7/EcoRV/0	4385	FAV29018	HG002	1
9ba523c7-ff80-4bf5-b5bc-3684269db4e2/EcoRV/0	1744	FAV29018	HG002	1
9ba6a9b5-b3ee-4e7a-accc-63bc608ac6d9/EcoRV/0	4898	FAV29018	HG002	1
9ba7a9a4-4bb8-484e-9ff9-7c3ba7408a77/EcoRV/0	8759	FAV29018	HG002	1
9ba7ad51-7a74-46d4-97e9-abb8bdf23420/EcoRV/0	4705	FAV29018	HG002	1
9ba7f957-a2af-4476-92cc-0414051aeced/EcoRV/0	5756	FAV29018	HG002	1
9bac6956-3bce-45da-b048-0cd763c61f88/EcoRV/0	3771	FAV29018	HG002	1
9bac8dfe-fb2f-464b-80b6-f2564bcf4733/EcoRV/0	6075	FAV29018	HG002	1
9baceaef-6cff-4237-a868-b0b54d5c9016/EcoRV/0	3373	FAV29018	HG002	1
9badef77-59a3-4798-90e7-bda6adc520b8/EcoRV/0	4442	FAV29018	HG002	1
9bafd920-c8fb-48a1-bae0-d63a6551fb44/EcoRV/0	6813	FAV29018	HG002	1
9bb38722-1df1-45b3-be44-559b5586277d/EcoRV/0	4860	FAV29018	HG002	1
9bb402c2-15f7-4e9a-95a5-2aa644807282/EcoRV/0	10385	FAV29018	HG002	1
9bb5ac11-4938-444c-aec9-3e60b4fd9f5f/EcoRV/0	1803	FAV29018	HG002	1
9bb67260-1e9b-4c5c-b896-dcc742e809b6/EcoRV/0	4585	FAV29018	HG002	1
9bb73c4b-34f3-44de-ac0f-f3b2ab022a3f/EcoRV/0	5104	FAV29018	HG002	1
9bba2715-4d74-4045-ad83-2b5cf3291509/EcoRV/0	10898	FAV29018	HG002	1
9bba6624-2016-4c31-b5c5-3ee84b80ad89/EcoRV/0	6181	FAV29018	HG002	1
9bdd0bce-203f-4f42-b2d0-40c9c7cfb022/EcoRV/0	4897	FAV29018	HG002	1
9b924b97-f356-4d1f-a8f0-6bfe09a3deff/EcoRV/0	5593	FAV29018	HG002	1
9be5d351-79a8-47e7-bd7b-1389409687f2/EcoRV/0	4227	FAV29018	HG002	1
9be8af2a-4609-4153-88e3-c9d3eb96b5a1/EcoRV/0	8566	FAV29018	HG002	1
9c0ecc42-cd53-4268-975f-bc89ca3c640e/EcoRV/0	5233	FAV29018	HG002	1
9c0eeb09-5b13-4534-aace-3ba418fe229a/EcoRV/0	11537	FAV29018	HG002	1
9c121a61-29d4-4eb8-991c-fbb88eb5c8b0/EcoRV/0	2624	FAV29018	HG002	1
9c1569fd-861c-4522-bc22-0c37898eb87e/EcoRV/0	4985	FAV29018	HG002	1
9c15b54a-9004-4cc0-8cd9-eec36480601e/EcoRV/0	5150	FAV29018	HG002	1
9c168ab6-0e36-43de-bf80-47015a233b5e/EcoRV/0	1880	FAV29018	HG002	1
9c16c211-c24d-4223-b05b-123cdd5f7373/EcoRV/0	3480	FAV29018	HG002	1
9c17ecaa-7c5a-4bae-b240-5a7887357b19/EcoRV/0	3470	FAV29018	HG002	1
9c186833-ae8e-4d19-8f50-4ac24246f796/EcoRV/0	3464	FAV29018	HG002	1
9c198b07-96b6-4cc7-b9d4-16d27ceb86f1/EcoRV/0	5526	FAV29018	HG002	1
9c0d6127-e9fc-48fd-ac2c-aee397357d4e/EcoRV/0	4104	FAV29018	HG002	1
9c1a6f51-2635-4ebd-95d8-08d6d80096cd/EcoRV/0	4303	FAV29018	HG002	1
9c1c8659-f1e7-4af1-940c-f14716686a3f/EcoRV/0	5323	FAV29018	HG002	1
9c1e564e-b144-48cd-a8de-4373a3295bb7/EcoRV/0	5401	FAV29018	HG002	1
9c206097-810e-40c2-a628-3309bde43e4a/EcoRV/0	4922	FAV29018	HG002	1
9c210cca-2f96-475e-9e2c-0f229ef13097/EcoRV/0	322	FAV29018	HG002	1
9c241317-5b56-47f1-9eb6-93a55a7ac8f6/EcoRV/0	4891	FAV29018	HG002	1
9c241db7-d606-4e1c-81d1-58d235f7af3d/EcoRV/0	4528	FAV29018	HG002	1
9c25f1ed-1584-4c9e-93f2-cf6c789ba2a3/EcoRV/0	2932	FAV29018	HG002	1
9c2705be-f425-4904-90dd-8de29b292dcd/EcoRV/0	1720	FAV29018	HG002	1
9c278af4-8ddf-4520-98ce-75154a6f66cc/EcoRV/0	2844	FAV29018	HG002	1
9c28a9d2-671b-462c-b40d-d865094cd7ae/EcoRV/0	10477	FAV29018	HG002	1
9c1b250c-d44f-4e0e-86c9-1be0fc01bb19/EcoRV/0	3354	FAV29018	HG002	1
9c0c984b-0f60-434a-a1f6-4f5034dfe68e/EcoRV/0	7452	FAV29018	HG002	1
9c0bbd99-c637-4011-95cb-43aeda4dff69/EcoRV/0	6976	FAV29018	HG002	1
9c0ae358-82ca-451f-b543-e6e7a8c6db3e/EcoRV/0	5972	FAV29018	HG002	1
9bea24a9-03ef-462f-bf04-e80ec3b8dd44/EcoRV/0	7717	FAV29018	HG002	1
9bea98b6-c4f4-495d-8084-5a5db34594ab/EcoRV/0	3308	FAV29018	HG002	1
9beb3c83-6fcd-4ae7-81c1-b599a83ba512/EcoRV/0	2307	FAV29018	HG002	1
9beda0fb-d645-480d-9e8c-b3df6df6b7ab/EcoRV/0	6377	FAV29018	HG002	1
9bedafc5-ab22-414b-8204-ace3ec74849e/EcoRV/0	5632	FAV29018	HG002	1
9bee4bb3-0bfc-402b-b893-93ab20840d46/EcoRV/0	4435	FAV29018	HG002	1
9bef167f-e0b6-498d-8dd1-c252698be61b/EcoRV/0	6942	FAV29018	HG002	1
9befe43b-4001-4612-9e2c-c5031295478c/EcoRV/0	8926	FAV29018	HG002	1
9bf13dbc-8d35-4803-afc2-25aef81673a2/EcoRV/0	4774	FAV29018	HG002	1
9bf223cf-49dc-4e80-a68d-1dfa77665883/EcoRV/0	1057	FAV29018	HG002	1
9bf27aae-fb05-4658-a0e3-90dad0c37f22/EcoRV/0	2926	FAV29018	HG002	1
9bf39949-9f76-4464-a6de-4c6e1870df2f/EcoRV/0	4884	FAV29018	HG002	1
9bf94f3c-9198-4b1c-a83d-b9cb003d9a94/EcoRV/0	3851	FAV29018	HG002	1
9bfa5776-b7a8-404a-a0c8-71bc6008c1c8/EcoRV/0	5680	FAV29018	HG002	1
9bfd09e4-f600-4b70-95d2-8e736cbcdc4b/EcoRV/0	11960	FAV29018	HG002	1
9c014802-d0d2-40d9-a764-845401642c8e/EcoRV/0	6311	FAV29018	HG002	1
9c01a466-f08c-4f2c-9a76-937e6ceb651f/EcoRV/0	2447	FAV29018	HG002	1
9c01f56c-1e66-41af-92f4-481eade044fd/EcoRV/0	5028	FAV29018	HG002	1
9c0260e6-635f-43e0-b869-a92d7fa207b4/EcoRV/0	5933	FAV29018	HG002	1
9c036ded-c861-4a19-8967-6ebbb2ef3488/EcoRV/0	5559	FAV29018	HG002	1
9c041c7e-aa76-4f76-8e76-f864e616a446/EcoRV/0	6651	FAV29018	HG002	1
9c06e54f-6557-4c03-9c2d-481aaa351a46/EcoRV/0	9096	FAV29018	HG002	1
9c0780cb-cf2b-4a59-a89d-6093b316d5d9/EcoRV/0	6952	FAV29018	HG002	1
9be828eb-4dd6-4b1d-a06d-7f4566c03fa1/EcoRV/0	5778	FAV29018	HG002	1
9f25c94a-1eeb-49a2-b422-84b8cab131a5/EcoRV/0	6057	FAV29018	HG002	1
95a6b73f-f90e-4b37-a823-4fe1bad7c12c/EcoRV/0	6494	FAV29018	HG002	1
95a59448-2191-4e15-85e0-e94f011a9c72/EcoRV/0	5643	FAV29018	HG002	1
8f2e5fd4-9ada-4e77-ba4a-970efa243967/EcoRV/0	6300	FAV29018	HG002	1
8f30fc7a-1bf4-4306-91de-ef9a2460703e/EcoRV/0	9606	FAV29018	HG002	1
8f31c8b5-5742-49d3-a210-91456edc0b31/EcoRV/0	1638	FAV29018	HG002	1
8f3279a3-6c9c-4ac0-80d4-513ba2ea5ed6/EcoRV/0	5076	FAV29018	HG002	1
8f32b243-95b9-40f7-aa74-cbfb08edbb2e/EcoRV/0	2988	FAV29018	HG002	1
8f32b728-2a11-4963-824b-bb8e8eed43f9/EcoRV/0	5394	FAV29018	HG002	1
8f32c139-f44c-47d1-b1ae-2688758918c9/EcoRV/0	3609	FAV29018	HG002	1
8f33fb40-979d-4259-860a-e1b436bdf186/EcoRV/0	7429	FAV29018	HG002	1
8f3ac27f-fe0f-4786-a9c3-a382ff432ee7/EcoRV/0	5021	FAV29018	HG002	1
8f3be1d3-1e9d-48be-b8d0-402281a4b5ff/EcoRV/0	3949	FAV29018	HG002	1
8f2d9c11-f035-4039-8019-41b3969ddff5/EcoRV/0	6311	FAV29018	HG002	1
8f3bf72c-c8de-49e4-9bc0-681e40a5f086/EcoRV/0	2803	FAV29018	HG002	1
8f3e68cc-26b3-4ff9-a238-78da8d2aab4e/EcoRV/0	4358	FAV29018	HG002	1
8f3e8ec2-4a74-4f80-8fe7-5a3dd6e1494d/EcoRV/0	4081	FAV29018	HG002	1
8f42331c-380f-41ce-b154-db5ca3a3bf53/EcoRV/0	4407	FAV29018	HG002	1
8f4316aa-6b8e-4476-b956-d43bf04dd200/EcoRV/0	5719	FAV29018	HG002	1
8f45e363-e5d3-4365-b517-2a49420d007b/EcoRV/0	762	FAV29018	HG002	1
8f46547d-bd79-4000-ae73-418d2ff3adb9/EcoRV/0	5550	FAV29018	HG002	1
8f4a4329-40e5-4673-ae7d-f8ecd589fd27/EcoRV/0	5429	FAV29018	HG002	1
8f4db996-de30-438d-8b03-85d692dc1cab/EcoRV/0	6589	FAV29018	HG002	1
8f4ed272-6707-424c-8a01-73f0dd422b7c/EcoRV/0	3325	FAV29018	HG002	1
8f508b25-5e89-4e97-9d58-81b719925074/EcoRV/0	4955	FAV29018	HG002	1
8f3dea26-4bdf-4581-ba1e-908c72ea60d3/EcoRV/0	4820	FAV29018	HG002	1
8f50ef8a-96bd-4ef4-9328-a8b6e8cb4418/EcoRV/0	5345	FAV29018	HG002	1
8f28de7b-9606-4c1e-8938-913425e43b5b/EcoRV/0	7196	FAV29018	HG002	1
8f285ec0-1495-4792-aabf-d88627013ed9/EcoRV/0	4580	FAV29018	HG002	1
8f0d9f2f-054e-4f69-8872-1081eaa7022e/EcoRV/0	6606	FAV29018	HG002	1
8f0ebd92-8463-42ce-9c96-8b2f7a965182/EcoRV/0	5665	FAV29018	HG002	1
8f1062b5-a41f-4c4b-aec5-7f1bcd065ded/EcoRV/0	8122	FAV29018	HG002	1
8f1074de-71a5-4bd3-8352-2123fb280b3f/EcoRV/0	4693	FAV29018	HG002	1
8f1085e3-0b7e-4439-bfe2-2d585927e16a/EcoRV/0	4217	FAV29018	HG002	1
8f10e90c-7bbb-492b-93f5-e3171f4ff9c5/EcoRV/0	5837	FAV29018	HG002	1
8f11b3ab-4382-4d76-a582-bc6a9064592b/EcoRV/0	4609	FAV29018	HG002	1
8f12032d-b664-4892-86d0-70cd7299d3a8/EcoRV/0	3571	FAV29018	HG002	1
8f1283db-02aa-4510-ab20-02b51b1cefb0/EcoRV/0	5340	FAV29018	HG002	1
8f1328d4-1098-416f-a8b8-fc958b6b5e7e/EcoRV/0	4025	FAV29018	HG002	1
8f28dd69-f47b-4adb-b910-f87839132664/EcoRV/0	3719	FAV29018	HG002	1
8f13a145-8a43-4dd3-ba40-3a993052307b/EcoRV/0	3638	FAV29018	HG002	1
8f13fae3-7e5e-41a6-9148-02f7e3efaab0/EcoRV/0	5558	FAV29018	HG002	1
8f176153-18c2-452f-8e1f-013dfa3c01ed/EcoRV/0	5848	FAV29018	HG002	1
8f1a2ec6-98a0-487f-b814-c2009b2a9e9f/EcoRV/0	5788	FAV29018	HG002	1
8f1c35a8-a73f-4d32-b581-aea7c9406d84/EcoRV/0	3895	FAV29018	HG002	1
8f1d6203-1fc8-4d00-ab9f-f76ee29de3ad/EcoRV/0	5366	FAV29018	HG002	1
8f203d51-fc33-4c87-ab21-3650a06fe925/EcoRV/0	3693	FAV29018	HG002	1
8f219241-63df-4f7d-aa53-cc64590e428e/EcoRV/0	3910	FAV29018	HG002	1
8f23d0c3-d2e9-4881-b7cb-2886b70ed77c/EcoRV/0	6001	FAV29018	HG002	1
8f23f777-076a-40b6-b066-d25de0c78453/EcoRV/0	5712	FAV29018	HG002	1
8f241c13-4afa-4a52-b2b2-749155f9f8e1/EcoRV/0	5809	FAV29018	HG002	1
8f13e3f6-3428-4777-8002-2fa4cb71383b/EcoRV/0	4572	FAV29018	HG002	1
8f50f89b-4011-40f9-b590-905c1d2f588c/EcoRV/0	3657	FAV29018	HG002	1
8f522005-d10d-420f-b602-7983881e27cf/EcoRV/0	4164	FAV29018	HG002	1
8f523483-216a-4b1a-a9d7-0ccb0ced49c2/EcoRV/0	5563	FAV29018	HG002	1
8f74dafa-b795-4f6d-ba22-3e33935543cd/EcoRV/0	4854	FAV29018	HG002	1
8f75070f-dcbe-4bdc-a69f-c52b58e417c5/EcoRV/0	8965	FAV29018	HG002	1
8f76552d-1c45-4bb9-86d8-71bcd105b08b/EcoRV/0	6912	FAV29018	HG002	1
8f77eaa1-a459-47c4-b145-1ff289bbaf67/EcoRV/0	4385	FAV29018	HG002	1
8f78d2be-8067-4ec1-bafc-78cd70c4a8fe/EcoRV/0	2218	FAV29018	HG002	1
8f7c9c9e-4676-484c-8ed7-acd88b4443fc/EcoRV/0	9499	FAV29018	HG002	1
8f8012eb-cb86-451b-8116-1d6ad17bd0cf/EcoRV/0	4099	FAV29018	HG002	1
8f813bd1-b92f-4450-b9a0-f1f09fcd59f9/EcoRV/0	5214	FAV29018	HG002	1
8f858cbf-e3dd-4904-aa63-acfc61cc4610/EcoRV/0	2980	FAV29018	HG002	1
8f88dbe2-b8ca-4258-955b-0d8ed13dca8a/EcoRV/0	6746	FAV29018	HG002	1
8f74c2fe-160f-4593-a64e-041fdb151363/EcoRV/0	5727	FAV29018	HG002	1
8f891e72-c62d-4409-8b36-25f133e17af3/EcoRV/0	7589	FAV29018	HG002	1
8f8beada-08ee-4994-b0d4-2edef807e0e5/EcoRV/0	6394	FAV29018	HG002	1
8f8c117a-760f-4f58-896b-4ff235aab0b9/EcoRV/0	4186	FAV29018	HG002	1
8f901f10-4252-41ea-b76a-9fce5b7d4171/EcoRV/0	1011	FAV29018	HG002	1
8f92d109-bdb1-43dd-8852-8aa792ea2ee0/EcoRV/0	11976	FAV29018	HG002	1
8f94fe0a-413c-4a3a-a00c-877859a2b28f/EcoRV/0	2738	FAV29018	HG002	1
8f95f0a1-9c29-4f69-8a7f-e1ef4bd3d687/EcoRV/0	6034	FAV29018	HG002	1
8f96b73c-f603-4f4b-a1bf-266070e92d7c/EcoRV/0	5502	FAV29018	HG002	1
8f96ce83-8610-460d-b0e1-5a147fbcbb50/EcoRV/0	4035	FAV29018	HG002	1
8f985ff3-7f9b-4e19-ae25-ce1c0757bf2f/EcoRV/0	3147	FAV29018	HG002	1
8f9b0599-ee78-47ca-84ff-31d7ba4c5da8/EcoRV/0	3995	FAV29018	HG002	1
8f89927d-0e74-4da4-bd62-7f48ad22dde2/EcoRV/0	4540	FAV29018	HG002	1
8f73a752-b329-40cd-a25d-411b57800c25/EcoRV/0	6117	FAV29018	HG002	1
8f7393c9-ce37-4b96-b85b-7ac30ffd2676/EcoRV/0	4875	FAV29018	HG002	1
8f730e04-40b3-4e3c-80e1-f2d403819f9b/EcoRV/0	4821	FAV29018	HG002	1
8f52429a-a3ce-4700-8020-1eeb65505909/EcoRV/0	5133	FAV29018	HG002	1
8f531cf6-5a1a-4163-ab75-cc00c939ea26/EcoRV/0	5088	FAV29018	HG002	1
8f543f8e-8b12-440a-a4fb-310cd9af08fd/EcoRV/0	7137	FAV29018	HG002	1
8f54ae66-f23b-4749-949e-c85273855760/EcoRV/0	6054	FAV29018	HG002	1
8f57a535-3b31-4777-b917-1b594218a1ae/EcoRV/0	1716	FAV29018	HG002	1
8f5c5bd3-20ff-4f2c-bf4d-e3b07c358e11/EcoRV/0	4705	FAV29018	HG002	1
8f5dde87-388c-4c83-8086-793a1ea2d173/EcoRV/0	9220	FAV29018	HG002	1
8f6267b2-7c8b-4d1f-b0fc-c779c9f539ce/EcoRV/0	4200	FAV29018	HG002	1
8f6350a6-1ec5-4674-bf9b-71da545799c7/EcoRV/0	10134	FAV29018	HG002	1
8f639eb5-7038-4e51-a825-b39a3730fbc6/EcoRV/0	4264	FAV29018	HG002	1
8f648031-f8ce-49e2-a299-f09aba55e5ca/EcoRV/0	6853	FAV29018	HG002	1
8f65991f-8b96-4162-98fa-f862c7465bb2/EcoRV/0	4004	FAV29018	HG002	1
8f66b4b5-1414-4832-8ce0-1b5c951ca75c/EcoRV/0	7953	FAV29018	HG002	1
8f67aa52-fd89-4752-a167-61bff3af660e/EcoRV/0	2053	FAV29018	HG002	1
8f686387-efe3-481b-a101-ba5f2b44e480/EcoRV/0	3845	FAV29018	HG002	1
8f6a206e-12bd-4b7d-bd78-ed6fbb18280b/EcoRV/0	6276	FAV29018	HG002	1
8f6aba14-5513-44ea-ba1b-07bec4841247/EcoRV/0	2238	FAV29018	HG002	1
8f6c4fb2-9d50-46f7-9c89-498bd23df050/EcoRV/0	5460	FAV29018	HG002	1
8f6cb1e0-458b-41d8-bfc6-04f9c4aa96b6/EcoRV/0	928	FAV29018	HG002	1
8f6d5cb1-2376-4412-bf6c-3ffd1edc034f/EcoRV/0	6112	FAV29018	HG002	1
8f702161-6268-4235-bf9c-706b6f5921e4/EcoRV/0	6863	FAV29018	HG002	1
8f7157f0-b110-4871-b3de-6c22e1c67397/EcoRV/0	5835	FAV29018	HG002	1
8f7161c4-2c87-4d0b-87a3-010359dd3ab4/EcoRV/0	4441	FAV29018	HG002	1
8f0b1c3a-d6fc-4035-a10a-52018a96112b/EcoRV/0	5858	FAV29018	HG002	1
8f9cd6dd-693c-4253-9248-0e3c73dbf0f7/EcoRV/0	4502	FAV29018	HG002	1
8f083655-905b-418d-adbe-b7fdeb40fce9/EcoRV/0	4022	FAV29018	HG002	1
8f06a482-ea8c-48ac-9928-d26cc29b2361/EcoRV/0	4018	FAV29018	HG002	1
8e869cdc-8b36-4afb-99b0-dbdff36d097f/EcoRV/0	2622	FAV29018	HG002	1
8e8770da-7d7c-4957-8952-59b6dc97dd37/EcoRV/0	5348	FAV29018	HG002	1
8e8ba752-dfea-4708-8b06-e3495863167d/EcoRV/0	8458	FAV29018	HG002	1
8e8c6ccf-ddb0-4a0e-b211-18b166704647/EcoRV/0	8290	FAV29018	HG002	1
8e8cb4e7-eefa-48d6-8c51-e616613be2a0/EcoRV/0	8354	FAV29018	HG002	1
8e8cc7f0-5f95-4316-b949-9a7443a2ed58/EcoRV/0	6094	FAV29018	HG002	1
8e8cde11-cfb0-4400-9fd4-dd2799c2aa2a/EcoRV/0	5417	FAV29018	HG002	1
8e8f8a2f-faa3-433b-a543-a418bb302ce9/EcoRV/0	4685	FAV29018	HG002	1
8e901dcb-72e2-4ec6-8dd3-baf25153cd3e/EcoRV/0	6086	FAV29018	HG002	1
8e91dd71-a30f-4def-9d89-db82f4d182d0/EcoRV/0	11623	FAV29018	HG002	1
8e85aadf-7051-4050-a7ec-621049e54bd7/EcoRV/0	6376	FAV29018	HG002	1
8e97db13-1fc6-4248-9312-6a7f7a3073d8/EcoRV/0	5318	FAV29018	HG002	1
8e9ad25f-6880-435a-b083-efb1fd4f0de7/EcoRV/0	3734	FAV29018	HG002	1
8e9cdc8e-1e8a-4278-931b-9d7e61e3b163/EcoRV/0	6383	FAV29018	HG002	1
8e9d9127-f138-4cd2-8e1e-dd629e3548fb/EcoRV/0	10971	FAV29018	HG002	1
8e9e64fa-6ee3-4642-91ee-a9316586188f/EcoRV/0	3994	FAV29018	HG002	1
8ea3703c-f115-483a-aa66-dceb68a2ac3e/EcoRV/0	6346	FAV29018	HG002	1
8ea4669c-1517-415f-bc94-6155a9d2f141/EcoRV/0	5409	FAV29018	HG002	1
8ea93c8a-a328-4933-999b-12a27c100fce/EcoRV/0	6308	FAV29018	HG002	1
8eab5be2-6aa1-4ce6-af29-7bd92905bfc2/EcoRV/0	2231	FAV29018	HG002	1
8eab8969-5747-4758-be40-436b5dca1934/EcoRV/0	9982	FAV29018	HG002	1
8eacbf1b-11d1-4a21-ab20-e5ff1bb1bdf6/EcoRV/0	4805	FAV29018	HG002	1
8e98211f-4cab-48bc-bb1a-e0e9f41b30ff/EcoRV/0	7564	FAV29018	HG002	1
8ead3497-8236-49f5-b46d-e2667482c348/EcoRV/0	3555	FAV29018	HG002	1
8e844c80-e1c6-42f6-b000-cbf648eb51f4/EcoRV/0	5403	FAV29018	HG002	1
8e7fe13b-8c60-4a2e-8a68-875e2abcdef0/EcoRV/0	6821	FAV29018	HG002	1
8e6c4066-74ce-4573-97cd-afde73fc5fd3/EcoRV/0	5105	FAV29018	HG002	1
8e6caefc-def1-4efa-8a4a-f0e3f4e02393/EcoRV/0	6500	FAV29018	HG002	1
8e6f5eed-798b-41bc-aea5-9527b5b65440/EcoRV/0	2540	FAV29018	HG002	1
8e6f819a-a3fe-48cb-875e-2304772d0c0b/EcoRV/0	8129	FAV29018	HG002	1
8e6facdc-9ce5-4b19-b3f6-3f9135b1b6ec/EcoRV/0	6999	FAV29018	HG002	1
8e70d5ee-3bfb-4acc-8524-06a8f33a81b8/EcoRV/0	4120	FAV29018	HG002	1
8e7109cd-420d-4965-b2e8-602df80bc97c/EcoRV/0	5841	FAV29018	HG002	1
8e715cac-eeb3-4a66-94cd-559d496f034e/EcoRV/0	6147	FAV29018	HG002	1
8e71a02a-2218-4b90-8149-22e25e35613a/EcoRV/0	4744	FAV29018	HG002	1
8e721e9d-6a6e-4b99-8e6c-50cc0c0d5462/EcoRV/0	5387	FAV29018	HG002	1
8e83d4f3-5d66-4296-a0a0-58fe31228e96/EcoRV/0	5377	FAV29018	HG002	1
8e723151-bd04-40fb-93a6-f97af8ef6355/EcoRV/0	1723	FAV29018	HG002	1
8e75ccf4-d25f-43eb-8d1a-b44e98be6746/EcoRV/0	7849	FAV29018	HG002	1
8e762df9-8594-4cf9-b7fe-0b06082eeff1/EcoRV/0	5517	FAV29018	HG002	1
8e7722de-ee9b-49af-bbdf-9424ac6822cc/EcoRV/0	3738	FAV29018	HG002	1
8e795b4b-817e-4e87-aca1-b05c0a5d97df/EcoRV/0	4205	FAV29018	HG002	1
8e79650a-69d3-4972-9a7d-374cf29ed75a/EcoRV/0	6724	FAV29018	HG002	1
8e7a40b3-8f0f-4264-abc4-755448dc8309/EcoRV/0	4943	FAV29018	HG002	1
8e7d7de8-b335-48bf-a346-72d811f000ea/EcoRV/0	3500	FAV29018	HG002	1
8e7ddd67-a129-4b5b-8ae4-1ba4a41dd835/EcoRV/0	3811	FAV29018	HG002	1
8e7f7bd9-aba9-4bc8-8a89-15005b7a4951/EcoRV/0	10756	FAV29018	HG002	1
8e7f8962-0dfb-4b9a-98aa-1896ae6e4dd4/EcoRV/0	1842	FAV29018	HG002	1
8e73589e-bed6-40d6-a606-31de306db19a/EcoRV/0	1947	FAV29018	HG002	1
8eaf06b3-16db-4e1f-9ced-34f731f05201/EcoRV/0	3251	FAV29018	HG002	1
8eaf8795-0c49-43cd-8c9c-9869ef976692/EcoRV/0	7059	FAV29018	HG002	1
8eb3ce05-2c48-4293-b3cf-b525bbb4bf15/EcoRV/0	3596	FAV29018	HG002	1
8ed8e9bd-8b8b-4f79-ab3d-14134732b697/EcoRV/0	4707	FAV29018	HG002	1
8edadf20-bc49-4d84-a6d4-ecebb189c615/EcoRV/0	6234	FAV29018	HG002	1
8edb5ea7-77cb-4f3b-acf0-934e51ef9211/EcoRV/0	5130	FAV29018	HG002	1
8edb8923-fdb2-4cb0-a0ec-82007aca981e/EcoRV/0	4584	FAV29018	HG002	1
8edd5ceb-240f-4dc9-9605-4d0871a60b38/EcoRV/0	4319	FAV29018	HG002	1
8edef189-03a5-4008-99a1-4299a69c052d/EcoRV/0	2364	FAV29018	HG002	1
8ee3b651-c0d4-4535-8d9e-f21ec44be09e/EcoRV/0	8026	FAV29018	HG002	1
8ee46725-5ee3-4dbc-b0c8-460d12c09052/EcoRV/0	3117	FAV29018	HG002	1
8ee4df3a-5cae-4ffa-bbcf-b7ca68a6ff97/EcoRV/0	6280	FAV29018	HG002	1
8ee5f040-523f-4a71-a7a4-65430501c578/EcoRV/0	7760	FAV29018	HG002	1
8ed7bb00-c992-4a18-ba59-5c38233870f4/EcoRV/0	2940	FAV29018	HG002	1
8ee7706f-66ba-4725-b860-c723a5cfb900/EcoRV/0	3083	FAV29018	HG002	1
8eef0c2c-29e8-4ca5-9d18-ce73f814c5ae/EcoRV/0	4011	FAV29018	HG002	1
8eef372f-658b-40cc-9d7c-c4f5b83373d9/EcoRV/0	3872	FAV29018	HG002	1
8ef55d74-6141-4da4-8427-c9af46a1bfd5/EcoRV/0	4912	FAV29018	HG002	1
8ef72ed4-cce2-479e-a88f-3f09e5fe273e/EcoRV/0	9239	FAV29018	HG002	1
8efb4152-d733-4c94-aa7b-1b58b4b68ea1/EcoRV/0	6751	FAV29018	HG002	1
8f00111c-b730-43e9-a574-2d2650973553/EcoRV/0	3825	FAV29018	HG002	1
8f01d7ba-3820-4e66-bfab-e3b35e67147a/EcoRV/0	3987	FAV29018	HG002	1
8f0202bf-368d-424a-808d-657b03da048b/EcoRV/0	6838	FAV29018	HG002	1
8f02b84b-184f-4434-816f-3339775628a1/EcoRV/0	8265	FAV29018	HG002	1
8f044877-dd1d-422a-b525-5edd56ffb397/EcoRV/0	3617	FAV29018	HG002	1
8eee0dbd-4451-4e65-ad76-dead967d6c93/EcoRV/0	5420	FAV29018	HG002	1
8ed42fb8-d27d-4fd4-b835-9e6f96bb8144/EcoRV/0	6047	FAV29018	HG002	1
8ed2fd71-e99c-4641-8aac-7acb06fee1de/EcoRV/0	4560	FAV29018	HG002	1
8ed2a8fc-cf1b-4c8a-918b-3d11589bd5a4/EcoRV/0	4309	FAV29018	HG002	1
8eb4b081-c650-4c3c-bb11-6acfe9cfbcd6/EcoRV/0	7225	FAV29018	HG002	1
8eb817c1-8f6a-4c92-8b04-d0eedc0864a8/EcoRV/0	3774	FAV29018	HG002	1
8eb9db35-0d2a-4e8e-a065-e30025752e7f/EcoRV/0	6286	FAV29018	HG002	1
8ebafde3-e045-4c20-8253-5d82d837612a/EcoRV/0	3871	FAV29018	HG002	1
8ebb0c4f-bb8b-49d9-b474-ef44c83163e5/EcoRV/0	3331	FAV29018	HG002	1
8ebbafa3-c29b-4cd3-8e2a-30b8fdba9a0a/EcoRV/0	5121	FAV29018	HG002	1
8ebbb7a2-3b10-415b-8bce-7cbd1adfcb9a/EcoRV/0	4608	FAV29018	HG002	1
8ebbfde2-b5e3-4be9-af7f-04e256d8f0e1/EcoRV/0	8053	FAV29018	HG002	1
8ebc04bb-9918-462b-b1c8-ebf4761ec473/EcoRV/0	2471	FAV29018	HG002	1
8ebc8fb7-da74-4dda-936f-0bfec8fb13bc/EcoRV/0	2329	FAV29018	HG002	1
8ebd201f-1d2e-4674-9a96-76f36859680f/EcoRV/0	4639	FAV29018	HG002	1
8ebe62be-426e-4f78-a864-ef4135eb5574/EcoRV/0	8483	FAV29018	HG002	1
8ebfdff0-27c1-4b08-a627-3f28dba90edf/EcoRV/0	4764	FAV29018	HG002	1
8ec02b4d-02f3-41ac-ac5a-2fd50032ab70/EcoRV/0	5351	FAV29018	HG002	1
8ec08586-86fb-483b-a495-81ffe9da5931/EcoRV/0	7801	FAV29018	HG002	1
8ec0c631-77f1-48d6-ac4d-49242c272643/EcoRV/0	3647	FAV29018	HG002	1
8ec38baf-0dd1-451a-be40-9d0b99ac7c8e/EcoRV/0	9980	FAV29018	HG002	1
8ec5759a-9bd1-4b8c-9900-0ba2104601e0/EcoRV/0	2713	FAV29018	HG002	1
8ec5e780-437c-4e8c-ab59-813e34e2ba57/EcoRV/0	5813	FAV29018	HG002	1
8ec6bc7a-2471-4a15-a592-488c3c72879a/EcoRV/0	6437	FAV29018	HG002	1
8ecca1c5-0d0d-41d7-9f6b-52ac8d51d4e3/EcoRV/0	3369	FAV29018	HG002	1
8ece1dc3-aa82-478b-b882-db055938ec20/EcoRV/0	3969	FAV29018	HG002	1
8ed1e829-f199-4748-b889-d14c7ebf23e7/EcoRV/0	4756	FAV29018	HG002	1
8f06f721-18dd-4233-8e74-34f582bc76ef/EcoRV/0	13245	FAV29018	HG002	1
8f9ef00f-128c-4202-a020-2efdd1181d44/EcoRV/0	4964	FAV29018	HG002	1
8fa18056-d291-4582-a3ee-34696792ba7e/EcoRV/0	7860	FAV29018	HG002	1
8fa1ceb2-887c-473b-8009-d1220fbb6c3e/EcoRV/0	5454	FAV29018	HG002	1
9060f7eb-207f-4eff-8f8b-41f205c0a1cf/EcoRV/0	6525	FAV29018	HG002	1
90631cdc-df47-424f-8d68-1dd4340ff3b5/EcoRV/0	4069	FAV29018	HG002	1
9063c1ac-36e7-4efa-8b30-9c9fbeb2aa76/EcoRV/0	4642	FAV29018	HG002	1
906489a2-35c2-4012-8842-1ea9adcbab94/EcoRV/0	3808	FAV29018	HG002	1
906562a5-2cf6-4d2b-b7ce-fdbf5eca260e/EcoRV/0	4477	FAV29018	HG002	1
906772d9-5416-44b4-b76d-a71e0585d2d2/EcoRV/0	6016	FAV29018	HG002	1
9067aa36-4794-4292-9906-6a06451e0afc/EcoRV/0	2499	FAV29018	HG002	1
906bfe41-5fb4-42ac-ad6e-a9d2a85108ef/EcoRV/0	4595	FAV29018	HG002	1
906c5346-9f0f-43a7-8071-ab7f31ca9b1a/EcoRV/0	6010	FAV29018	HG002	1
906cf4d6-82fe-40d1-9348-8d7643b1c0b3/EcoRV/0	5586	FAV29018	HG002	1
905fa074-4d1a-4129-9d1d-4453a8831dca/EcoRV/0	4558	FAV29018	HG002	1
906d5416-7233-4ad2-b69f-4136aa5af529/EcoRV/0	11182	FAV29018	HG002	1
906e0547-fc68-42d0-a872-377452ea8996/EcoRV/0	5720	FAV29018	HG002	1
906ebdfb-b864-431e-9cd1-43e66b78eca9/EcoRV/0	3559	FAV29018	HG002	1
906ee510-6111-4cc8-8d87-f8f5f02ae826/EcoRV/0	9752	FAV29018	HG002	1
906fd34f-4c33-444d-a418-8504b2932f15/EcoRV/0	3391	FAV29018	HG002	1
9072536b-ed85-41f3-bd69-8918c854d03c/EcoRV/0	9179	FAV29018	HG002	1
9075f7bb-2114-4e6f-9d8c-87a96b9ceaf5/EcoRV/0	6157	FAV29018	HG002	1
907ba7d6-3940-4736-9cfb-553950e940fd/EcoRV/0	4893	FAV29018	HG002	1
907d1547-7e45-4f25-9a8d-e70b5ee4afff/EcoRV/0	5866	FAV29018	HG002	1
907f48ab-0341-4c90-b537-2593c0a94d15/EcoRV/0	5864	FAV29018	HG002	1
908134a9-1b54-4be5-9b91-43e0e43c11b7/EcoRV/0	5287	FAV29018	HG002	1
906db636-1775-4e16-ab3c-295e1c8e3ad6/EcoRV/0	4396	FAV29018	HG002	1
9081c5eb-9939-4f61-bc61-68b417418612/EcoRV/0	5301	FAV29018	HG002	1
905ee4de-1520-4235-a24b-c1164f0b42a1/EcoRV/0	1692	FAV29018	HG002	1
905a5fd1-ec99-4306-a77a-2d7b67df2246/EcoRV/0	5592	FAV29018	HG002	1
903972e6-786b-4925-9007-8ce1d6417817/EcoRV/0	8405	FAV29018	HG002	1
90398ccc-acb0-4a75-84c9-b54bb790be21/EcoRV/0	3925	FAV29018	HG002	1
903995a6-c252-41a9-8974-2759f77825c6/EcoRV/0	4992	FAV29018	HG002	1
9039c874-cf79-491a-b6da-1ae7b7e9cea6/EcoRV/0	2120	FAV29018	HG002	1
903abf4d-1ad2-41a2-9e31-847e851f23f4/EcoRV/0	3967	FAV29018	HG002	1
903c9f1c-3f31-4936-ac7d-88c4dc549ddf/EcoRV/0	482	FAV29018	HG002	1
903d3fbb-9eb7-491d-9333-f2fa3af9049c/EcoRV/0	8093	FAV29018	HG002	1
903f3cdb-ff27-46c5-8afe-5a4d27e4ede3/EcoRV/0	4888	FAV29018	HG002	1
90423e90-5ac1-471a-8fbe-c45890f396aa/EcoRV/0	7866	FAV29018	HG002	1
9042c706-14d1-47ab-a3b6-50ef8b1db04a/EcoRV/0	3497	FAV29018	HG002	1
905b3744-fe2e-4a42-ab2a-2b569642eab3/EcoRV/0	7699	FAV29018	HG002	1
9049a01d-9650-4d3c-8ead-f3f0925c2219/EcoRV/0	11719	FAV29018	HG002	1
904d2330-0a19-4fc8-9dfd-ba230936e864/EcoRV/0	3772	FAV29018	HG002	1
904e0f5c-a071-4a3c-9fd2-ad5250030b6f/EcoRV/0	4292	FAV29018	HG002	1
90500aae-d2b0-455f-a376-32f033ad42ad/EcoRV/0	5961	FAV29018	HG002	1
90507c51-4ebe-4d8b-a06a-f6479fed3ee8/EcoRV/0	9054	FAV29018	HG002	1
905286f4-78d4-4747-8cb3-f631e68b0fe1/EcoRV/0	5017	FAV29018	HG002	1
9053422a-c3ab-4e96-8074-1c6f991149a5/EcoRV/0	6333	FAV29018	HG002	1
905431a0-d551-4b09-be3e-dde2577061ad/EcoRV/0	5129	FAV29018	HG002	1
9054f810-4dd0-4a00-918d-d0a51f8a4d49/EcoRV/0	6039	FAV29018	HG002	1
90550a87-475e-4faa-90d3-311834d495e5/EcoRV/0	6528	FAV29018	HG002	1
905a371b-e6a0-4f9e-bdef-3261f4abbf47/EcoRV/0	3930	FAV29018	HG002	1
904c1521-411a-4ea7-b358-68eede78bab0/EcoRV/0	51	FAV29018	HG002	1
90823731-f697-4cf1-b062-c90d1da396dd/EcoRV/0	11606	FAV29018	HG002	1
9082c142-6e92-48e3-8b64-7052bdf4762c/EcoRV/0	4685	FAV29018	HG002	1
9082ead1-a830-4e53-9a22-ddecd7573699/EcoRV/0	6443	FAV29018	HG002	1
90c68b98-cdae-4e5f-9459-0ad14f95d3e2/EcoRV/0	4983	FAV29018	HG002	1
90c7529a-a9b1-451e-a272-b1fe3758c21f/EcoRV/0	6904	FAV29018	HG002	1
90c83499-6c6f-4aa6-ade1-4d322160a44f/EcoRV/0	8465	FAV29018	HG002	1
90cbe129-d7bd-4da2-88e8-edbbcb3e68bb/EcoRV/0	4591	FAV29018	HG002	1
90ccd2a5-8a49-472d-9d82-a22a93c8d57f/EcoRV/0	5028	FAV29018	HG002	1
90cd91e8-734d-456c-947a-ce2b6219d164/EcoRV/0	5606	FAV29018	HG002	1
90cdd9d0-9f0b-4ca0-8ce8-93a62ba0e573/EcoRV/0	4724	FAV29018	HG002	1
90cf9d43-23a1-4d7e-a53a-9e75339c2d9b/EcoRV/0	4495	FAV29018	HG002	1
90cffa8f-2541-4180-a6d5-7a0b51e0abab/EcoRV/0	5188	FAV29018	HG002	1
90d13d88-0d6e-487b-ad36-faab703985bb/EcoRV/0	8007	FAV29018	HG002	1
90bf1b31-87a9-4fc3-b666-7f64223d066c/EcoRV/0	1975	FAV29018	HG002	1
90d4a9c7-7220-4404-b1e6-1c076d7113cc/EcoRV/0	4794	FAV29018	HG002	1
90d60443-6c39-49ce-a64d-f82d0c9e611d/EcoRV/0	7361	FAV29018	HG002	1
90d69151-6371-43f5-a853-b8db4aa275d8/EcoRV/0	6268	FAV29018	HG002	1
90d8cdf0-43fb-4649-ae88-3c3cc918df10/EcoRV/0	6891	FAV29018	HG002	1
90da88de-0211-4259-b4ed-f6eae9c35d02/EcoRV/0	2707	FAV29018	HG002	1
90db4aa0-67a7-4f7a-bfeb-6f74f2753557/EcoRV/0	5965	FAV29018	HG002	1
90dd5abb-34ca-44e1-8791-c5e8a005da7a/EcoRV/0	3826	FAV29018	HG002	1
90dd7ce4-b701-4bdd-bc06-879b604c619d/EcoRV/0	768	FAV29018	HG002	1
90df39ee-c248-4c44-bf5c-6513342163d2/EcoRV/0	4824	FAV29018	HG002	1
90e0051a-7b86-46d2-92c2-e2ba3d90d5e3/EcoRV/0	3160	FAV29018	HG002	1
90e177c4-e162-4aaf-9bec-dda4b25f0738/EcoRV/0	6197	FAV29018	HG002	1
90d520fc-5871-4304-a831-b8789a610198/EcoRV/0	3322	FAV29018	HG002	1
90bbe51b-2458-4205-8525-5b4370b5de1d/EcoRV/0	4930	FAV29018	HG002	1
90bb9644-8c60-4ce8-9668-19f05ef2b536/EcoRV/0	3369	FAV29018	HG002	1
90b90a48-b854-43be-a822-a6c83d70a5e1/EcoRV/0	6945	FAV29018	HG002	1
9083116d-a999-4551-9aeb-568f92f86b06/EcoRV/0	4272	FAV29018	HG002	1
9083e6f6-2c70-42b5-b811-ff8f781076aa/EcoRV/0	6093	FAV29018	HG002	1
9088b1b1-9d76-49de-82f4-f8d27f80f07c/EcoRV/0	10220	FAV29018	HG002	1
9089e2b4-4990-4fcd-9d5f-af4c9cf3c5d2/EcoRV/0	5210	FAV29018	HG002	1
908cef88-3c7e-4f7f-a18e-c67b9bc40072/EcoRV/0	4836	FAV29018	HG002	1
9091c4dd-c42e-46d2-8348-2454732121b4/EcoRV/0	7722	FAV29018	HG002	1
9093db66-b853-48dd-bb83-7054c34637ba/EcoRV/0	4961	FAV29018	HG002	1
9093f66d-fa98-4a72-b460-0816e0b55026/EcoRV/0	4310	FAV29018	HG002	1
9094cf80-b848-4ec2-9b9c-ace674c8db8c/EcoRV/0	3337	FAV29018	HG002	1
90977f84-c8f8-4794-abb2-daf04147fa86/EcoRV/0	4012	FAV29018	HG002	1
90980c54-dba2-4565-8354-c709151531a7/EcoRV/0	5475	FAV29018	HG002	1
90985ecc-4f9b-4834-9dcc-2d091994fe04/EcoRV/0	5851	FAV29018	HG002	1
90986069-071f-4785-8e7c-cc32881d974a/EcoRV/0	3609	FAV29018	HG002	1
90987bfc-0081-45a4-8758-1f11b6bae1bd/EcoRV/0	5500	FAV29018	HG002	1
9098c5fd-fd97-4be8-90db-9ca54ef395e4/EcoRV/0	410	FAV29018	HG002	1
909e59e1-b5c8-445b-a733-9d59fbaf19fe/EcoRV/0	6637	FAV29018	HG002	1
90a09fd4-2b80-4b98-8e52-3a5f08ae2249/EcoRV/0	5004	FAV29018	HG002	1
90ab25e3-a368-4ae9-8274-a7e3ac14a62e/EcoRV/0	4494	FAV29018	HG002	1
90af1287-7dd7-4c1e-b852-22a32a48bfe6/EcoRV/0	5966	FAV29018	HG002	1
90b25fbb-1437-4fa8-8cbb-cf77dd4fcd21/EcoRV/0	3071	FAV29018	HG002	1
90b2e788-ca99-4071-8e35-b2f19fb8c27a/EcoRV/0	5205	FAV29018	HG002	1
90b76a50-223f-4eff-b078-740dade9797a/EcoRV/0	4846	FAV29018	HG002	1
90b836f5-5595-4e57-b2fb-858d5a7c8cf9/EcoRV/0	3424	FAV29018	HG002	1
[truncated: 51,987 more rows]

## Sheet: Supplementary Table 2
read_id	flowcell	cell_line	telomere_len
6914a5b6-4a93-472a-bae9-0530c5af2259/EcoRV/0	FAU74032	E6E7_66.2	5952
ab530e89-ab6d-4d6c-8b28-725292c2c7b7/EcoRV/0	FAU74032	E6E7_66.2	3909
ab50989d-e79b-41be-a787-db54207c2527/EcoRV/0	FAU74032	E6E7_66.2	9241
ab505c3f-0752-4ddd-b962-fbf26e941679/EcoRV/0	FAU74032	E6E7_66.2	6257
ab4f743f-a508-46c3-96c5-e986cd0b9102/EcoRV/0	FAU74032	E6E7_66.2	3767
ab4d8886-d707-4f9b-a57f-d3ba74791f87/EcoRV/0	FAU74032	E6E7_66.2	6748
ab43c7fc-c8e6-48f9-9d9b-de05810b5eb9/EcoRV/0	FAU74032	E6E7_66.2	5261
ab41a2d7-ff35-45f7-8df7-f9aa3261f1a2/EcoRV/0	FAU74032	E6E7_66.2	2059
ab4139d5-2aff-4ed1-a365-db5b2f0bca47/EcoRV/0	FAU74032	E6E7_66.2	2361
ab40a9b2-73a9-433a-8171-c396133d320b/EcoRV/0	FAU74032	E6E7_66.2	3894
ab3c39f7-63a0-47a7-9dd1-3888fcd83750/EcoRV/0	FAU74032	E6E7_66.2	4699
ab3bcdda-7638-4df9-a5c7-77a9066a110a/EcoRV/0	FAU74032	E6E7_66.2	6056
ab3bc667-3c9f-483b-a983-ead05c10f6aa/EcoRV/0	FAU74032	E6E7_66.2	6465
ab3ba974-bef7-4300-a7d9-154a139bb19e/EcoRV/0	FAU74032	E6E7_66.2	6670
ab3a400b-31c9-4bcc-8e0e-f6fedeb5158a/EcoRV/0	FAU74032	E6E7_66.2	1872
ab39a7aa-6849-4f48-a274-7a9c4fb122fc/EcoRV/0	FAU74032	E6E7_66.2	1554
ab3799eb-8f71-42ac-bfed-9963424fcd96/EcoRV/0	FAU74032	E6E7_66.2	5566
ab368561-ef9b-4a6a-b880-af1730fd9f2f/EcoRV/0	FAU74032	E6E7_66.2	1194
ab35e841-54b6-4054-8714-0da1578debd1/EcoRV/0	FAU74032	E6E7_66.2	4139
ab3227ff-dd46-452d-b039-fb2b4aa964d0/EcoRV/0	FAU74032	E6E7_66.2	8818
ab31a3d4-2f7e-44e5-bf7d-0aa13d37bea6/EcoRV/0	FAU74032	E6E7_66.2	8496
ab30b796-c526-449e-997b-1928a8b279ec/EcoRV/0	FAU74032	E6E7_66.2	5280
ab2f413c-56aa-4321-808b-4a11760f0886/EcoRV/0	FAU74032	E6E7_66.2	4902
ab2d5358-059b-49b6-8c02-9b14a01d7767/EcoRV/0	FAU74032	E6E7_66.2	1064
ab2c4de4-a679-4bd4-b65f-bbba279719f9/EcoRV/0	FAU74032	E6E7_66.2	4483
ab2a3350-eedd-40c7-8f8a-efe0b3e6edbd/EcoRV/0	FAU74032	E6E7_66.2	4050
ab26faa4-03da-4892-9fc1-a8cccbab8c19/EcoRV/0	FAU74032	E6E7_66.2	2127
ab259f8c-bf6a-42eb-97ac-b47dcff25270/EcoRV/0	FAU74032	E6E7_66.2	2636
ab5c3666-5723-4b5a-8db6-4d160411c02b/EcoRV/0	FAU74032	E6E7_66.2	2378
ab63152c-a2e5-4f71-a933-b2991ce0e463/EcoRV/0	FAU74032	E6E7_66.2	2462
ab691d02-865a-40d5-907c-91ec41515722/EcoRV/0	FAU74032	E6E7_66.2	2339
ab697bd7-6772-42c7-8c67-ea73146d77fa/EcoRV/0	FAU74032	E6E7_66.2	2128
ab95faf8-d712-4501-a85c-941d7918aa48/EcoRV/0	FAU74032	E6E7_66.2	9317
ab92e726-d6a6-42a5-8b20-d152673a3b45/EcoRV/0	FAU74032	E6E7_66.2	3629
ab92cfc2-3820-40d0-8c79-75dcff841e06/EcoRV/0	FAU74032	E6E7_66.2	4351
ab91e551-7fe6-4e1f-a18e-0e86079e6bd9/EcoRV/0	FAU74032	E6E7_66.2	3300
ab916935-5970-4b60-856e-8697f0aeb388/EcoRV/0	FAU74032	E6E7_66.2	4745
ab8cb985-7f98-46ce-8e9c-e69b39e5b0a8/EcoRV/0	FAU74032	E6E7_66.2	2192
ab89f9c7-17af-40bc-a3b5-f2bb544e2b0e/EcoRV/0	FAU74032	E6E7_66.2	1962
ab899824-3d93-40d4-a80b-1f1baeafc968/EcoRV/0	FAU74032	E6E7_66.2	1645
ab88f59e-303e-43df-affb-035042ddb9f4/EcoRV/0	FAU74032	E6E7_66.2	7337
ab871cd4-2272-4f54-ad2b-a0113e1cbc0a/EcoRV/0	FAU74032	E6E7_66.2	1859
ab855549-01f7-4d47-b128-5d8e7cbe75a3/EcoRV/0	FAU74032	E6E7_66.2	820
ab83f1f5-a1c8-45e6-8a1c-90347383aa4f/EcoRV/0	FAU74032	E6E7_66.2	8718
ab7fceef-b7bd-43c7-902b-44a201ce8c1a/EcoRV/0	FAU74032	E6E7_66.2	675
ab21d96d-9832-4cee-89b8-0ae882fc776e/EcoRV/0	FAU74032	E6E7_66.2	5975
ab7f7b4c-1955-4247-9c92-1417d8d55963/EcoRV/0	FAU74032	E6E7_66.2	5737
ab7bdeb0-8d12-4954-9536-7262f49da73b/EcoRV/0	FAU74032	E6E7_66.2	667
ab792545-dc3c-4ddb-b4df-55dfeb104dd9/EcoRV/0	FAU74032	E6E7_66.2	9030
ab77b928-39e2-43df-a872-d1717e4cab1d/EcoRV/0	FAU74032	E6E7_66.2	6519
ab76e392-8879-4a62-a8ad-b46c740d1e5d/EcoRV/0	FAU74032	E6E7_66.2	2091
ab756f1e-5c6c-48a2-b3e3-468d79c26cd6/EcoRV/0	FAU74032	E6E7_66.2	4614
ab751b3d-313f-4f6d-a633-2ff4a4709cc1/EcoRV/0	FAU74032	E6E7_66.2	4381
ab733774-f3a1-46f5-a6fd-0cb1ed67e572/EcoRV/0	FAU74032	E6E7_66.2	8183
ab71f554-b52f-4e6e-a883-5014fbe490ad/EcoRV/0	FAU74032	E6E7_66.2	906
ab71c38e-cf91-4336-a1b2-1ec70ca6afa1/EcoRV/0	FAU74032	E6E7_66.2	4105
ab6ff8e0-0fac-41aa-b885-cee9d3c162bc/EcoRV/0	FAU74032	E6E7_66.2	13338
ab6d90cc-e516-46e6-a80b-4f9a1382ea7f/EcoRV/0	FAU74032	E6E7_66.2	8353
ab6bbb7d-b9f6-4e23-a655-614970f22b6d/EcoRV/0	FAU74032	E6E7_66.2	798
ab699d5a-bdb3-4afb-ae3f-401affeab671/EcoRV/0	FAU74032	E6E7_66.2	1756
ab7dae93-860c-41bf-83d5-f9173410f184/EcoRV/0	FAU74032	E6E7_66.2	1101
ab96b12e-8c52-4315-befd-ff2a675ea1f9/EcoRV/0	FAU74032	E6E7_66.2	5301
ab1fd9fc-191c-45eb-8ae4-dcdee63578ef/EcoRV/0	FAU74032	E6E7_66.2	1091
ab1af4a2-c88d-47c9-bc2a-6f51a94d12c6/EcoRV/0	FAU74032	E6E7_66.2	1586
aaddecaa-076d-404a-b4be-555e0dee19bb/EcoRV/0	FAU74032	E6E7_66.2	7581
aadc82e1-4544-4796-ab3e-2cd7ed4cea26/EcoRV/0	FAU74032	E6E7_66.2	7813
aadb9db4-16b5-4d67-a9d7-ace489b36525/EcoRV/0	FAU74032	E6E7_66.2	6962
aad71e3d-ade6-43f6-ae95-615254265aa0/EcoRV/0	FAU74032	E6E7_66.2	5852
aad577fb-4301-4760-b36d-1bcfd7f9aa71/EcoRV/0	FAU74032	E6E7_66.2	3215
aad56073-4007-4bbb-8d79-7379b139dbf2/EcoRV/0	FAU74032	E6E7_66.2	4774
aad53bbe-e2b4-4907-b7ab-fede21a54060/EcoRV/0	FAU74032	E6E7_66.2	2743
aad3d593-14de-4450-9851-4c50fdbae849/EcoRV/0	FAU74032	E6E7_66.2	3571
aad1de40-863e-4bb7-972a-046266479b56/EcoRV/0	FAU74032	E6E7_66.2	4249
aaceedd5-23eb-40e8-847d-1e792b85cd74/EcoRV/0	FAU74032	E6E7_66.2	781
aacba350-21e6-45ff-87f6-9c61e3990879/EcoRV/0	FAU74032	E6E7_66.2	2564
aaca376b-66fd-4afd-ab35-aa5cb594ab60/EcoRV/0	FAU74032	E6E7_66.2	3669
aac8b030-8245-40d3-8e80-7db5e383c9ee/EcoRV/0	FAU74032	E6E7_66.2	977
aac73438-463e-4c11-bac1-c7e51e08463e/EcoRV/0	FAU74032	E6E7_66.2	5116
aac6d7a5-1ec5-4c74-8a40-6df14a655705/EcoRV/0	FAU74032	E6E7_66.2	7227
aac5d2bc-0dd3-4f16-a6b5-a99a68ee0bb5/EcoRV/0	FAU74032	E6E7_66.2	3396
aac2619f-fa55-42af-b57e-0321022a80f4/EcoRV/0	FAU74032	E6E7_66.2	4403
aac1a542-57d7-42c3-b11c-c930499ea426/EcoRV/0	FAU74032	E6E7_66.2	2026
aac0aa65-c67a-43dd-bee6-c903c9535575/EcoRV/0	FAU74032	E6E7_66.2	4963
aabf7890-65ab-4d13-ba2b-ed096da826ea/EcoRV/0	FAU74032	E6E7_66.2	5900
aabb1ede-146d-4f0e-842a-e0d4174d44bb/EcoRV/0	FAU74032	E6E7_66.2	5973
aaba3f53-fa27-4728-b129-0e54aaab2374/EcoRV/0	FAU74032	E6E7_66.2	5953
aab90698-a9b2-472e-854d-bac33bc8ce18/EcoRV/0	FAU74032	E6E7_66.2	2976
aab76efe-52b6-41f6-b93a-d72e2026dda9/EcoRV/0	FAU74032	E6E7_66.2	12611
aab4db10-8ba3-4937-a1b3-b3b8689d71f4/EcoRV/0	FAU74032	E6E7_66.2	2619
aab46527-415c-4f63-a7ec-dff83868038b/EcoRV/0	FAU74032	E6E7_66.2	1970
aab31357-a2d9-4de7-8385-2a3258db4025/EcoRV/0	FAU74032	E6E7_66.2	1902
aade62d7-672e-4259-9369-d867b7a1dd80/EcoRV/0	FAU74032	E6E7_66.2	4449
aadfcbcb-9faa-46c2-b2c0-4a90d68626c5/EcoRV/0	FAU74032	E6E7_66.2	1821
aae076c9-33d2-4f15-9543-ca8d3f177d00/EcoRV/0	FAU74032	E6E7_66.2	8097
aae0866e-ef65-4e14-8428-d304563b1d80/EcoRV/0	FAU74032	E6E7_66.2	9723
ab15e4eb-72a9-484e-accc-2e4fc3908286/EcoRV/0	FAU74032	E6E7_66.2	6572
ab142713-bfed-4193-a9e8-54c631871f1a/EcoRV/0	FAU74032	E6E7_66.2	3480
ab12a07d-e7f7-4f9e-a1cc-bdac5e516ccb/EcoRV/0	FAU74032	E6E7_66.2	5842
ab127a5f-f003-4344-a58f-803dc2beb248/EcoRV/0	FAU74032	E6E7_66.2	2978
ab1196d9-a37f-479e-bbd5-393adf571d95/EcoRV/0	FAU74032	E6E7_66.2	2803
ab118bcd-055f-4134-ae68-08dc1b3acd53/EcoRV/0	FAU74032	E6E7_66.2	5712
ab10586a-c0d6-40e8-acfc-2d8b1c3c7aa9/EcoRV/0	FAU74032	E6E7_66.2	4659
ab096043-5855-48e7-9ebf-fa403de5ff44/EcoRV/0	FAU74032	E6E7_66.2	4585
ab0931c4-a616-4edc-acac-144180ad1f75/EcoRV/0	FAU74032	E6E7_66.2	1699
ab06f8f1-36d7-4ae2-a57e-34f862b9f6eb/EcoRV/0	FAU74032	E6E7_66.2	2393
ab049a3f-adb6-4e7d-ada5-4eb2467ec17e/EcoRV/0	FAU74032	E6E7_66.2	6679
ab02f462-63c0-4719-99f3-8779e9805b13/EcoRV/0	FAU74032	E6E7_66.2	4520
aaff0cc1-3e1a-431e-ad68-a802f9292c96/EcoRV/0	FAU74032	E6E7_66.2	5826
ab1b2931-e19c-4479-ab21-d7b106e68cc7/EcoRV/0	FAU74032	E6E7_66.2	5796
aafe9bec-d426-41b6-9a6e-35684d67b49a/EcoRV/0	FAU74032	E6E7_66.2	857
aafc5e14-f555-40c3-9955-efb56d8af1e9/EcoRV/0	FAU74032	E6E7_66.2	3561
aafc4a03-5dc2-4ad0-aa5d-207a6b08c5ba/EcoRV/0	FAU74032	E6E7_66.2	4119
aaf93470-d9d8-4e2a-a215-1189129565f7/EcoRV/0	FAU74032	E6E7_66.2	4375
aaf87176-53d2-4ac8-a4a5-74306cec3a57/EcoRV/0	FAU74032	E6E7_66.2	4121
aaf5ab7c-88bf-4eff-9b61-d2ce82eefb08/EcoRV/0	FAU74032	E6E7_66.2	3858
aaf3b3fd-4152-4754-9e11-c6368705248b/EcoRV/0	FAU74032	E6E7_66.2	9118
aaeef2af-9ee3-4c35-a7f0-3dad2aa8ee3e/EcoRV/0	FAU74032	E6E7_66.2	454
aaeb252f-736b-4a32-bb5d-2b1d245f0673/EcoRV/0	FAU74032	E6E7_66.2	8115
aaeac50a-bacc-4f01-8b32-fd1b4926fcb3/EcoRV/0	FAU74032	E6E7_66.2	5392
aae88b05-fd47-4164-ae6e-7521a7d9d2f6/EcoRV/0	FAU74032	E6E7_66.2	2230
aae8746a-d563-4766-9454-bb70d47bfef3/EcoRV/0	FAU74032	E6E7_66.2	7948
aae5a891-df4d-49f3-975f-f11b7b88f0be/EcoRV/0	FAU74032	E6E7_66.2	65
aae241ab-1ee4-4aad-9957-0df961330275/EcoRV/0	FAU74032	E6E7_66.2	6854
aafd9324-e057-4bf3-8756-cb031cb15373/EcoRV/0	FAU74032	E6E7_66.2	5481
aab0e285-2aed-45f6-9035-9e8e0e24d31c/EcoRV/0	FAU74032	E6E7_66.2	2698
ab98b9b1-a659-4766-8afd-bca90412005b/EcoRV/0	FAU74032	E6E7_66.2	1141
ab99898d-54f2-4ec8-83ea-f166f75d9b90/EcoRV/0	FAU74032	E6E7_66.2	5639
ac610411-80d7-4e9f-aac5-2c0c21383922/EcoRV/0	FAU74032	E6E7_66.2	4438
ac5efce9-7075-4cb3-adeb-ba3b24426f9d/EcoRV/0	FAU74032	E6E7_66.2	7758
ac5e7f8e-f921-44d0-9323-8b156f22da25/EcoRV/0	FAU74032	E6E7_66.2	2067
ac5c4ecd-8d80-42e1-aa1c-f36a8eafbecc/EcoRV/0	FAU74032	E6E7_66.2	3484
ac5246ca-565e-45a6-9da4-9ea99e20f4cd/EcoRV/0	FAU74032	E6E7_66.2	5517
ac512697-60d3-4919-89cc-291142028c5d/EcoRV/0	FAU74032	E6E7_66.2	4755
ac4ff032-4c99-4ae1-995f-db1343f6bb76/EcoRV/0	FAU74032	E6E7_66.2	5688
ac49e053-81c7-40a2-9a74-f10fa3db8261/EcoRV/0	FAU74032	E6E7_66.2	7777
ac49090f-7e24-443c-a6a1-5235817dd2e5/EcoRV/0	FAU74032	E6E7_66.2	5269
ac47d856-7aaf-4615-86c7-2e293966af5d/EcoRV/0	FAU74032	E6E7_66.2	2360
ac43e9ef-975f-441f-843b-72f5f2aa2f46/EcoRV/0	FAU74032	E6E7_66.2	7450
ac419688-1226-4e47-95c8-979342730318/EcoRV/0	FAU74032	E6E7_66.2	3070
ac3f9938-6a6b-4406-950d-858c87701817/EcoRV/0	FAU74032	E6E7_66.2	4068
ac3ed018-71ac-4e23-b6be-bd5b37fba110/EcoRV/0	FAU74032	E6E7_66.2	5803
ac3e13f7-8645-4f8e-a4a5-c4293343ae85/EcoRV/0	FAU74032	E6E7_66.2	1755
ac3df460-96d2-415a-a082-c0399a6f9d03/EcoRV/0	FAU74032	E6E7_66.2	5034
ac38dc25-8fef-46ca-b236-1ab51ab80ca3/EcoRV/0	FAU74032	E6E7_66.2	4225
ac346bb8-944f-4c34-8a7a-2c88f4ce05dd/EcoRV/0	FAU74032	E6E7_66.2	3820
ac34161f-2453-469c-aa80-78627f798b2b/EcoRV/0	FAU74032	E6E7_66.2	4506
ac336471-767a-40f9-91f8-26cf49ad2cf7/EcoRV/0	FAU74032	E6E7_66.2	3004
ac2d544e-8851-4ff3-92da-83a535140fdd/EcoRV/0	FAU74032	E6E7_66.2	5381
ac2bed1a-e57d-4c08-ac3e-6c3efe412aae/EcoRV/0	FAU74032	E6E7_66.2	1018
ac278e1e-5aad-4231-946f-3c3b69d5ec22/EcoRV/0	FAU74032	E6E7_66.2	4277
ac266c46-87b8-40df-8ce3-5f92f3e3eb31/EcoRV/0	FAU74032	E6E7_66.2	3565
ac266c30-5a4f-44e5-9547-bb29a9909edb/EcoRV/0	FAU74032	E6E7_66.2	8715
ac261b27-d116-47cb-a635-35c2b6ea842f/EcoRV/0	FAU74032	E6E7_66.2	1171
ac243756-d8c3-4640-8e7d-05fe537e1bc6/EcoRV/0	FAU74032	E6E7_66.2	1532
ac623f6b-96ad-47eb-871a-7fe6cf1f0d4b/EcoRV/0	FAU74032	E6E7_66.2	6596
ac665cf9-fdb1-4f86-8b76-4487e1832f28/EcoRV/0	FAU74032	E6E7_66.2	1102
ac67e977-84c5-4b46-8755-d42d2be6a749/EcoRV/0	FAU74032	E6E7_66.2	3577
ac69bb55-bf76-48b5-b972-6129b11fc63b/EcoRV/0	FAU74032	E6E7_66.2	5320
ac9b1b61-bdfb-4bba-adf0-d8a6f4501cd5/EcoRV/0	FAU74032	E6E7_66.2	8987
ac9ac296-03ff-4723-b225-e05e43fc9482/EcoRV/0	FAU74032	E6E7_66.2	6614
ac995cd9-b241-4414-beef-efb009d2f439/EcoRV/0	FAU74032	E6E7_66.2	6469
ac989cc4-78d8-47a2-91c0-f7dcc2ae245e/EcoRV/0	FAU74032	E6E7_66.2	2383
ac95512b-2ae2-4937-8bdf-cd364a460fe8/EcoRV/0	FAU74032	E6E7_66.2	2706
ac93ac54-eaf4-4dc4-b6ef-1414b3635b2a/EcoRV/0	FAU74032	E6E7_66.2	6375
ac92f4d1-c1de-4911-b344-c465f2a9a9b4/EcoRV/0	FAU74032	E6E7_66.2	2627
ac92b0f8-0f52-4327-84ce-43baa4000271/EcoRV/0	FAU74032	E6E7_66.2	2727
ac90f198-f36d-4e87-82aa-e8cf708af1c7/EcoRV/0	FAU74032	E6E7_66.2	2548
ac8db293-d355-4d1a-9f32-0700fbbae4bc/EcoRV/0	FAU74032	E6E7_66.2	438
ac8c0f30-9b80-4530-acec-a0f5367f5bb1/EcoRV/0	FAU74032	E6E7_66.2	8911
ac8bff65-1ae1-481b-9db4-d3e2f754bfe5/EcoRV/0	FAU74032	E6E7_66.2	2098
ac8a7ab4-36ce-4746-a4fa-08d409828960/EcoRV/0	FAU74032	E6E7_66.2	5481
ac21a1ea-c5ae-442d-b5b7-4786b0ff7b82/EcoRV/0	FAU74032	E6E7_66.2	5826
ac8901cb-75b2-47f3-8bd0-3427098ed9ff/EcoRV/0	FAU74032	E6E7_66.2	4083
ac84ef10-692b-4553-82d3-d00e7164ba4e/EcoRV/0	FAU74032	E6E7_66.2	1090
ac82331a-e085-42fb-97a5-cd33b54b041f/EcoRV/0	FAU74032	E6E7_66.2	2701
ac803dbc-c180-497f-a32d-a233fc5a4fcd/EcoRV/0	FAU74032	E6E7_66.2	2785
ac7ca18f-7c84-4002-beee-6fde0da0fdd6/EcoRV/0	FAU74032	E6E7_66.2	6181
ac7c97cb-38bb-46d0-8cce-811d5871626a/EcoRV/0	FAU74032	E6E7_66.2	3460
ac7bc0b8-582f-4be4-8a6a-80035f6f4a2a/EcoRV/0	FAU74032	E6E7_66.2	1658
ac7ac9e2-d470-4c31-8b29-8dea795bafbf/EcoRV/0	FAU74032	E6E7_66.2	5788
ac785269-98b4-42f9-a0be-31bb0cf67d93/EcoRV/0	FAU74032	E6E7_66.2	6193
ac7645e3-9fa7-4593-b58f-1adee41defea/EcoRV/0	FAU74032	E6E7_66.2	4208
ac73c42a-ecf8-4a41-a652-c0a827b5f1a5/EcoRV/0	FAU74032	E6E7_66.2	1431
ac6b7e21-612c-423e-ba68-b9327dbdbd28/EcoRV/0	FAU74032	E6E7_66.2	718
ac6acb27-4123-4813-b7f9-d89b98b057c0/EcoRV/0	FAU74032	E6E7_66.2	8427
ac69cc2e-4153-457e-90f9-1a433c526548/EcoRV/0	FAU74032	E6E7_66.2	1369
ac889a4d-4052-422a-a66e-5fb7efc73fdf/EcoRV/0	FAU74032	E6E7_66.2	4130
ab98bdf5-087b-41c4-b219-9fb81f5a10af/EcoRV/0	FAU74032	E6E7_66.2	6048
ac193304-5dd5-4cf6-adf1-fa9682b40acd/EcoRV/0	FAU74032	E6E7_66.2	3298
ac171837-e861-4b13-bd7a-a707cc3099a9/EcoRV/0	FAU74032	E6E7_66.2	2334
abcbd4a8-205b-4bd4-8780-9831f24652a0/EcoRV/0	FAU74032	E6E7_66.2	5095
abc6d131-9dbb-4bba-be07-53a6d238cb7f/EcoRV/0	FAU74032	E6E7_66.2	4514
abc58579-95a5-4127-a8cc-aaaa0be2f66c/EcoRV/0	FAU74032	E6E7_66.2	99
abc5334a-ceb5-464e-a794-0dbcd026209e/EcoRV/0	FAU74032	E6E7_66.2	2620
abbf2262-118d-4ccd-8720-768fa4d29cc0/EcoRV/0	FAU74032	E6E7_66.2	5755
abbf0096-9498-40ef-adab-e32626b27de7/EcoRV/0	FAU74032	E6E7_66.2	3227
abba6fab-56d3-4dac-aaca-a00fa795d806/EcoRV/0	FAU74032	E6E7_66.2	7011
abba6e6a-88c1-4f89-b559-bd3c4b927b52/EcoRV/0	FAU74032	E6E7_66.2	9926
abb7b9cb-8355-4e55-9699-42f47a02a2a7/EcoRV/0	FAU74032	E6E7_66.2	4016
abb69452-d214-4a53-8d92-1e9a5a784fdb/EcoRV/0	FAU74032	E6E7_66.2	8931
abb60a88-6a8b-40d6-80d3-6e500588e09f/EcoRV/0	FAU74032	E6E7_66.2	4001
abb44771-62c6-40b8-8330-20dc9a9bf921/EcoRV/0	FAU74032	E6E7_66.2	5400
abb3bcd7-b644-4010-8c94-98683cab8e08/EcoRV/0	FAU74032	E6E7_66.2	2002
abad7e5f-e95e-4fcc-a1cd-1c394135683e/EcoRV/0	FAU74032	E6E7_66.2	3702
ababf30c-d2f6-4ba9-b096-8fbd60d0f3c2/EcoRV/0	FAU74032	E6E7_66.2	3109
aba66c8d-f1eb-4331-82ed-e21f41ac64b6/EcoRV/0	FAU74032	E6E7_66.2	635
aba304c8-31ef-433d-ba3f-1d6c53ba7f7f/EcoRV/0	FAU74032	E6E7_66.2	1352
aba2b84f-357d-42fa-a6ce-ce8600eaf4e3/EcoRV/0	FAU74032	E6E7_66.2	2407
aba278b9-64d3-4125-8834-05aa5fb84a8c/EcoRV/0	FAU74032	E6E7_66.2	1653
ab9eee84-0fde-404a-b9d5-43921695c48f/EcoRV/0	FAU74032	E6E7_66.2	2591
ab9dec39-2614-43e3-bd28-93ee5c93e04b/EcoRV/0	FAU74032	E6E7_66.2	3272
ab9d0d93-f488-492d-96e2-f9d752fbaafa/EcoRV/0	FAU74032	E6E7_66.2	4299
ab9d0a87-b2e7-4daf-8108-6ef38f0bdef9/EcoRV/0	FAU74032	E6E7_66.2	5892
ab9c3e33-40ce-4513-aabc-17d5915b6a21/EcoRV/0	FAU74032	E6E7_66.2	3697
ab9be2de-8b8e-4bd4-8ed0-2007aaf9a32c/EcoRV/0	FAU74032	E6E7_66.2	2297
ab9ac17f-8607-4cf3-8c4b-f3e4ee3c9afe/EcoRV/0	FAU74032	E6E7_66.2	728
ab9a4771-b3bd-40c7-80db-5f4fa94541a5/EcoRV/0	FAU74032	E6E7_66.2	4143
abcd8860-5fac-42ff-86e5-8a90bdc6d07f/EcoRV/0	FAU74032	E6E7_66.2	5555
abcddb0b-bd12-4e7e-b241-ce43913774a8/EcoRV/0	FAU74032	E6E7_66.2	1188
abd06f85-fc81-4d76-b39e-a6fe327e2139/EcoRV/0	FAU74032	E6E7_66.2	3513
abd0970b-f3bf-46be-90ec-032e61d17b9c/EcoRV/0	FAU74032	E6E7_66.2	2175
ac159ebc-5678-406c-b3e2-139f31eafcfb/EcoRV/0	FAU74032	E6E7_66.2	4074
ac155d39-befa-4e99-9f99-2642a6c3989e/EcoRV/0	FAU74032	E6E7_66.2	9011
ac14c792-e273-4461-9b6d-873cab58681d/EcoRV/0	FAU74032	E6E7_66.2	4513
ac10ccc5-f1bc-4de1-92e7-dd5f01504c16/EcoRV/0	FAU74032	E6E7_66.2	1423
ac0f1a4d-9eeb-4297-a51c-6a38330d6983/EcoRV/0	FAU74032	E6E7_66.2	2423
ac054d4a-bb63-4730-9b21-225f9b930d10/EcoRV/0	FAU74032	E6E7_66.2	4919
ac035caa-ae9b-4b00-83d7-4cc508c0638a/EcoRV/0	FAU74032	E6E7_66.2	2121
abffd4ed-a82a-4933-a41d-bba54fb42613/EcoRV/0	FAU74032	E6E7_66.2	4220
abf59b61-b621-4ac2-a271-4c2d95f55a17/EcoRV/0	FAU74032	E6E7_66.2	4441
abf4b424-99e3-41eb-9b52-52f599165e59/EcoRV/0	FAU74032	E6E7_66.2	3070
abef5cab-cafd-48f7-8ceb-240e1364c0cb/EcoRV/0	FAU74032	E6E7_66.2	4635
abedf1b7-1610-4ca3-92ab-84feb49610c5/EcoRV/0	FAU74032	E6E7_66.2	7236
abe88ca8-8b76-440c-90e8-ed8c1db37c35/EcoRV/0	FAU74032	E6E7_66.2	3782
ac17cc30-2e8d-4e39-8565-0a96d6627e5e/EcoRV/0	FAU74032	E6E7_66.2	3767
abe61c32-1a19-4710-a4ec-d2a19f3f4ee7/EcoRV/0	FAU74032	E6E7_66.2	6472
abe32d96-506d-4303-9c0e-1cf9b40002b7/EcoRV/0	FAU74032	E6E7_66.2	955
abe1cdae-a44b-4aa4-9fa0-b4008954dc4e/EcoRV/0	FAU74032	E6E7_66.2	1522
abdde03f-383b-4db8-9320-58a8c645e84f/EcoRV/0	FAU74032	E6E7_66.2	3159
abdcbefa-2a17-4cdc-bec2-4b435615c9e4/EcoRV/0	FAU74032	E6E7_66.2	1048
abdc0600-8d9f-49d2-b5a2-f6d38929b6c2/EcoRV/0	FAU74032	E6E7_66.2	3580
abdaecb8-c56b-4871-9d77-49f3f5fa7f4f/EcoRV/0	FAU74032	E6E7_66.2	2451
abda6799-36e3-456d-9f6b-2c8790488e22/EcoRV/0	FAU74032	E6E7_66.2	2244
abd8b060-b75f-4439-ba46-b455beba6b28/EcoRV/0	FAU74032	E6E7_66.2	8024
abd7111b-497c-4855-a01e-044ea8d1f28b/EcoRV/0	FAU74032	E6E7_66.2	1026
abd5dfa8-7bcc-4966-92fa-beda26019c6c/EcoRV/0	FAU74032	E6E7_66.2	5203
abd260e3-699a-4cb6-9994-96bad3ef2a19/EcoRV/0	FAU74032	E6E7_66.2	2967
abd2146a-29a6-46af-8b82-aba887a4d0fe/EcoRV/0	FAU74032	E6E7_66.2	5762
abd12033-5718-4f36-a3d2-b8fa080d5145/EcoRV/0	FAU74032	E6E7_66.2	4157
abe5f7d7-ba56-44eb-82b9-74dc09091ef2/EcoRV/0	FAU74032	E6E7_66.2	3179
ac9b9302-5d62-465a-8287-c0046e9ace16/EcoRV/0	FAU74032	E6E7_66.2	550
aaaee4e4-0f23-4b62-ab31-2af33462c6e8/EcoRV/0	FAU74032	E6E7_66.2	5892
aaae0a39-f9db-4095-b741-1004ca925054/EcoRV/0	FAU74032	E6E7_66.2	3802
a96b9fc6-f905-418a-90d2-cad98ce394c1/EcoRV/0	FAU74032	E6E7_66.2	6000
a9666d69-e31a-4322-9766-0b7439463565/EcoRV/0	FAU74032	E6E7_66.2	4089
a9631ec6-40ec-4875-bacb-9d5445d7a121/EcoRV/0	FAU74032	E6E7_66.2	6782
a95ffa2a-0fb7-4585-b83c-799cb7e25286/EcoRV/0	FAU74032	E6E7_66.2	4452
a95c133b-7655-4ed3-8092-573fea418e9a/EcoRV/0	FAU74032	E6E7_66.2	4867
a95b9ebb-1f80-4de7-90db-f248a4654a77/EcoRV/0	FAU74032	E6E7_66.2	4027
a9593630-ddad-484f-9a73-325c3b7490f0/EcoRV/0	FAU74032	E6E7_66.2	6041
a9591aad-933f-4a83-95cc-051dbecf0de6/EcoRV/0	FAU74032	E6E7_66.2	1770
a953d0bd-bf17-4529-93a5-a5a4533bd3e9/EcoRV/0	FAU74032	E6E7_66.2	5637
a952b249-ee8e-485d-8b4a-475d72551c9d/EcoRV/0	FAU74032	E6E7_66.2	1568
a9508a6a-69e0-46a5-92a2-7ea19a128212/EcoRV/0	FAU74032	E6E7_66.2	3680
a94bd94e-d4da-42f0-9953-be91c94a7aa7/EcoRV/0	FAU74032	E6E7_66.2	2686
a946cdcb-8226-4358-8636-def8ba3f0ae6/EcoRV/0	FAU74032	E6E7_66.2	6255
a946b672-8200-4f8d-af38-288469654fcc/EcoRV/0	FAU74032	E6E7_66.2	6410
a9441749-f594-48ad-9a0c-98f135f59ee8/EcoRV/0	FAU74032	E6E7_66.2	5411
a93f4261-cf0b-4d53-92dd-8ba559f2539b/EcoRV/0	FAU74032	E6E7_66.2	2894
a93ec87e-6154-4dee-a1bc-1ab6049f545f/EcoRV/0	FAU74032	E6E7_66.2	5571
a935a554-e358-46fc-930b-c12774206a0f/EcoRV/0	FAU74032	E6E7_66.2	8453
a931f27a-fbba-4358-8d3d-57ab19a79ee8/EcoRV/0	FAU74032	E6E7_66.2	4962
a931ecc8-3c70-43a8-bd87-afc65407f7a0/EcoRV/0	FAU74032	E6E7_66.2	2590
a930df86-c6c1-4b14-a397-84ffa467a17f/EcoRV/0	FAU74032	E6E7_66.2	4643
a92f71ba-fd78-4989-b109-025384755a64/EcoRV/0	FAU74032	E6E7_66.2	5529
a92f45dd-7f8c-4e3c-a815-2d3c8e1e42d5/EcoRV/0	FAU74032	E6E7_66.2	5343
a92cc886-9207-4b69-975b-a7d20a3145ed/EcoRV/0	FAU74032	E6E7_66.2	3594
a92c7ef8-c592-47a9-844e-e3054ddc591a/EcoRV/0	FAU74032	E6E7_66.2	2273
a92b8b32-b90d-4425-9f46-4ddfb0d3d9ec/EcoRV/0	FAU74032	E6E7_66.2	256
a928d4e9-a0b0-49ef-83ca-3777fec84a01/EcoRV/0	FAU74032	E6E7_66.2	3055
a96df41a-c961-47c1-ad23-2007ccc5efaa/EcoRV/0	FAU74032	E6E7_66.2	5605
a96eab3d-367c-490d-bcb3-a470eb97423f/EcoRV/0	FAU74032	E6E7_66.2	1922
a9731206-ba03-426d-885d-d1b8a1c4d37d/EcoRV/0	FAU74032	E6E7_66.2	8623
a973fc93-9914-4f0c-b9da-b8317263616b/EcoRV/0	FAU74032	E6E7_66.2	2576
a9b16875-8f33-4331-8bb6-a932426e100d/EcoRV/0	FAU74032	E6E7_66.2	1749
a9ae3e36-c54a-4a42-81f6-5d5275d03477/EcoRV/0	FAU74032	E6E7_66.2	4955
a9aced36-5a20-40d3-ae26-317bf31004ff/EcoRV/0	FAU74032	E6E7_66.2	6678
a9aaa92a-c77e-481a-a027-98dd6a498b08/EcoRV/0	FAU74032	E6E7_66.2	9323
a9a962d7-f3c6-4e2e-bd5d-6ac000a33196/EcoRV/0	FAU74032	E6E7_66.2	2687
a9a685f9-4410-4fbd-ad99-8f5a47e0465f/EcoRV/0	FAU74032	E6E7_66.2	3672
a9a51b43-a790-4507-af46-25e94ef4f600/EcoRV/0	FAU74032	E6E7_66.2	6447
a9a4071e-6160-44d4-8323-0e61cc1ec796/EcoRV/0	FAU74032	E6E7_66.2	1058
a9a26da6-d47f-40ae-8b38-2f063a9611a9/EcoRV/0	FAU74032	E6E7_66.2	11007
a9a13f0a-232b-4b3b-982f-f1dc1ac03802/EcoRV/0	FAU74032	E6E7_66.2	1724
a99ddd37-c0a9-411a-b242-1eab80a6c34d/EcoRV/0	FAU74032	E6E7_66.2	3654
a99bfd30-ba64-4ec8-84cf-bb17b3fc015e/EcoRV/0	FAU74032	E6E7_66.2	4248
a99b0755-cd0d-4a87-bb30-8914987d86c8/EcoRV/0	FAU74032	E6E7_66.2	6909
a925aea7-137b-430f-baf0-8893613a64dd/EcoRV/0	FAU74032	E6E7_66.2	1838
a999557e-2cb0-4850-bc60-cb5deb6d0f47/EcoRV/0	FAU74032	E6E7_66.2	160
a99385c1-5d76-450e-885c-350d34998cff/EcoRV/0	FAU74032	E6E7_66.2	4080
a9926d82-5aef-4975-858a-f6c6e6fbe151/EcoRV/0	FAU74032	E6E7_66.2	482
a992107d-ba49-4093-a9f7-0efbc5227ee7/EcoRV/0	FAU74032	E6E7_66.2	4502
a991cd47-e34e-47a3-8627-3eb6cf050c28/EcoRV/0	FAU74032	E6E7_66.2	5643
a98f3665-4fec-413b-8d21-42db830884f4/EcoRV/0	FAU74032	E6E7_66.2	5103
a98d390f-414f-4a83-aeb8-ff4a13af808a/EcoRV/0	FAU74032	E6E7_66.2	6263
a98b8607-2d1a-4088-b69c-c45536103936/EcoRV/0	FAU74032	E6E7_66.2	6443
a98a6a71-6f25-4c08-82aa-3c60f8d1e66b/EcoRV/0	FAU74032	E6E7_66.2	1732
a98a2e21-8cba-4ef4-b48f-658ff2776578/EcoRV/0	FAU74032	E6E7_66.2	2481
a988db83-e1d7-478e-b2c7-5448ce7a4680/EcoRV/0	FAU74032	E6E7_66.2	2409
a9887a58-8123-46df-a2f0-c4fd89e11f5e/EcoRV/0	FAU74032	E6E7_66.2	5905
a984618f-28d3-4ad2-93a1-a1a8afae4600/EcoRV/0	FAU74032	E6E7_66.2	2662
a97eeefa-b7f4-4ad8-bb2f-5d069139c6d3/EcoRV/0	FAU74032	E6E7_66.2	4784
a9992224-ab2d-445e-9355-fd7c165363a6/EcoRV/0	FAU74032	E6E7_66.2	4524
a9b1cfa8-319b-49d5-9679-e5b1cbfb0922/EcoRV/0	FAU74032	E6E7_66.2	2802
a91da076-0ac7-4afe-ab2a-88af3ed744c8/EcoRV/0	FAU74032	E6E7_66.2	1865
a91b1aa0-01eb-4e43-a225-dd365a38bb8c/EcoRV/0	FAU74032	E6E7_66.2	790
a8e0b6f7-5d06-4cdb-80d1-4a675521e8bd/EcoRV/0	FAU74032	E6E7_66.2	3430
a8de9549-6970-44a0-8507-f8a978569404/EcoRV/0	FAU74032	E6E7_66.2	725
a8d95d07-e6a9-4cb4-b4d5-3668b9ddd453/EcoRV/0	FAU74032	E6E7_66.2	4315
a8d85711-4fd7-4626-a235-6439256dce44/EcoRV/0	FAU74032	E6E7_66.2	4125
a8ce45e5-37cc-4896-9a86-4030f3b01d23/EcoRV/0	FAU74032	E6E7_66.2	5847
a8cb06cb-785c-43a1-b5ee-69fbb9667ea3/EcoRV/0	FAU74032	E6E7_66.2	1553
a8c955e1-7391-41a3-965f-bfe49bcfdfc5/EcoRV/0	FAU74032	E6E7_66.2	1327
a8c87b44-555f-492a-847c-6e267ec01084/EcoRV/0	FAU74032	E6E7_66.2	4023
a8c505ca-e6ef-43d0-bb4c-e043df79a854/EcoRV/0	FAU74032	E6E7_66.2	5491
a8c07da3-c9d0-4135-83a2-5d2868b864a2/EcoRV/0	FAU74032	E6E7_66.2	7513
a8be2abd-8306-48b7-91f2-b11a07f85a07/EcoRV/0	FAU74032	E6E7_66.2	2004
a8be0508-03a0-4eac-a53a-04a4a791cc8a/EcoRV/0	FAU74032	E6E7_66.2	5956
a8bdb49e-50d5-4643-8574-a39e593455ce/EcoRV/0	FAU74032	E6E7_66.2	4726
a8bcc82c-f2e7-4082-87e6-ead9ddb99d04/EcoRV/0	FAU74032	E6E7_66.2	6817
a8b76912-5587-44d7-9ef5-47964f8d6b9a/EcoRV/0	FAU74032	E6E7_66.2	6979
a8b6bfd3-b7b9-4469-8f8d-4f836df91b4a/EcoRV/0	FAU74032	E6E7_66.2	637
a8b5ca7c-37f6-4a36-9e88-db22d5f7fb40/EcoRV/0	FAU74032	E6E7_66.2	13547
a8b394bb-ea91-4977-bbfd-b9870b7b7b21/EcoRV/0	FAU74032	E6E7_66.2	831
a8add1a0-9abb-4fd0-887c-54cefdf4461c/EcoRV/0	FAU74032	E6E7_66.2	3212
a8ac4996-03f6-49b1-ba69-c3681510faf3/EcoRV/0	FAU74032	E6E7_66.2	7423
a8a7f2ed-56ae-4e65-96e3-a40cba04477c/EcoRV/0	FAU74032	E6E7_66.2	7761
a8a76bb7-3b0f-4007-9e74-22802d52f406/EcoRV/0	FAU74032	E6E7_66.2	5404
a8a6dd41-764f-4a3f-a529-dc78f822d535/EcoRV/0	FAU74032	E6E7_66.2	1648
a8a6ba20-333c-4a11-8dba-f0c5f43d9786/EcoRV/0	FAU74032	E6E7_66.2	4397
a8a5dc75-50e6-497d-9b60-e43489a106ac/EcoRV/0	FAU74032	E6E7_66.2	6686
a8a2bad0-9a3f-4cea-bff9-f83e878a4adb/EcoRV/0	FAU74032	E6E7_66.2	3144
a8a25b0b-560a-4140-a4db-f6c8ccdeeae5/EcoRV/0	FAU74032	E6E7_66.2	9896
a8e119a8-1b5d-4e73-ae64-f26268dc1cea/EcoRV/0	FAU74032	E6E7_66.2	142
a8e620bb-848b-4d40-aa5a-fd8c848d41d2/EcoRV/0	FAU74032	E6E7_66.2	1618
a8ea83fa-723a-43ec-8bbe-55fe70242786/EcoRV/0	FAU74032	E6E7_66.2	657
a8ecd6cc-9cd0-4816-a506-350718588853/EcoRV/0	FAU74032	E6E7_66.2	2711
a919b849-3e6a-4d67-b2c3-0ba1650be9cb/EcoRV/0	FAU74032	E6E7_66.2	2494
a915acb2-5d69-42e6-9d14-c8065dd26f60/EcoRV/0	FAU74032	E6E7_66.2	2843
a9153ddc-06d1-436b-81e3-f3e8dc16d913/EcoRV/0	FAU74032	E6E7_66.2	5095
a91451bb-3c26-41f7-b41c-edcdbf76effa/EcoRV/0	FAU74032	E6E7_66.2	7987
a913606d-1ca3-4e91-928d-c509eba54392/EcoRV/0	FAU74032	E6E7_66.2	2592
a90dccf7-468f-4fda-8b8c-918e0b142f08/EcoRV/0	FAU74032	E6E7_66.2	5589
a90c0b28-92e3-4117-8a59-6d62d247b37c/EcoRV/0	FAU74032	E6E7_66.2	5110
a90bce0f-1aad-48fe-9165-d04cd065c111/EcoRV/0	FAU74032	E6E7_66.2	1801
a909cd50-ceec-45db-8fa7-5f72188a6b8b/EcoRV/0	FAU74032	E6E7_66.2	11659
a9091d44-8c45-4cc6-9fb8-6efc625eb175/EcoRV/0	FAU74032	E6E7_66.2	1045
a904c69d-6611-4d06-8e40-3523b1d0ca6f/EcoRV/0	FAU74032	E6E7_66.2	4686
a90368fc-627a-464c-9e7c-d80bdb7d6395/EcoRV/0	FAU74032	E6E7_66.2	4035
a901f982-0f53-4a44-960d-0b9b62b9a551/EcoRV/0	FAU74032	E6E7_66.2	9414
a91b1bb4-d625-4457-8029-43b0db0d354c/EcoRV/0	FAU74032	E6E7_66.2	4239
a9017e64-19ad-4f5a-9cc0-7ede3004e486/EcoRV/0	FAU74032	E6E7_66.2	4630
a8ff8993-2fac-43bd-9c52-5fd9416471e0/EcoRV/0	FAU74032	E6E7_66.2	4323
a8ff2f8e-857a-486e-95d1-7a180ca96392/EcoRV/0	FAU74032	E6E7_66.2	3522
a8fea01f-3341-4af3-a5c0-f94cb6eea6b7/EcoRV/0	FAU74032	E6E7_66.2	3778
a8fbe782-6f38-4d07-a66b-165bd362ac65/EcoRV/0	FAU74032	E6E7_66.2	605
a8f97efc-5d59-4c02-ae08-e27ba88ffe2b/EcoRV/0	FAU74032	E6E7_66.2	10313
a8f8f4f3-11b3-45d6-8098-05b7c7179a8b/EcoRV/0	FAU74032	E6E7_66.2	2937
a8f8534b-1105-447a-bb5b-e05b4d740a57/EcoRV/0	FAU74032	E6E7_66.2	2287
a8f5938d-b281-489d-ad0d-7562d04bb40d/EcoRV/0	FAU74032	E6E7_66.2	5749
a8f45d4c-b917-44d3-9826-16f461576fd3/EcoRV/0	FAU74032	E6E7_66.2	1293
a8f2ebf4-da99-4828-9ee1-a48627cf0e9c/EcoRV/0	FAU74032	E6E7_66.2	5330
a8efd042-0a2b-4697-a6f6-23f493852837/EcoRV/0	FAU74032	E6E7_66.2	3619
a8efb045-630f-452a-b931-64bcd7d6a27c/EcoRV/0	FAU74032	E6E7_66.2	6595
a8ee0111-cbfa-4d6d-90fe-0075e3366b92/EcoRV/0	FAU74032	E6E7_66.2	1503
a9003fa5-baac-4966-8297-e19225e2055a/EcoRV/0	FAU74032	E6E7_66.2	7194
aaae9fa6-f72c-48a1-b8ca-b0c3c0cab1a0/EcoRV/0	FAU74032	E6E7_66.2	2288
a9b60c9f-be85-41b4-b8ce-3aee65903180/EcoRV/0	FAU74032	E6E7_66.2	4748
a9b7d2df-239a-423f-9de0-0f0ad30491cf/EcoRV/0	FAU74032	E6E7_66.2	1155
aa56c0b5-cf1c-41a9-a0e8-3f0f2bd2fd5e/EcoRV/0	FAU74032	E6E7_66.2	368
aa569411-8825-48d4-97c5-99729e96bb6f/EcoRV/0	FAU74032	E6E7_66.2	3511
aa54342e-8382-447a-933e-8c9718949d45/EcoRV/0	FAU74032	E6E7_66.2	5964
aa51b5ea-2f52-4fa2-af84-019419958fd6/EcoRV/0	FAU74032	E6E7_66.2	5283
aa51a8d9-d45d-419a-bfb9-b543d8cc3ac1/EcoRV/0	FAU74032	E6E7_66.2	4944
aa4c7f67-bec2-4c33-a8b9-37d2ce39a137/EcoRV/0	FAU74032	E6E7_66.2	3806
aa4bb158-9a1b-4f76-b3d6-0e7d62c4ee54/EcoRV/0	FAU74032	E6E7_66.2	9443
aa4aaaba-4152-404d-aa70-cc1a0b132e69/EcoRV/0	FAU74032	E6E7_66.2	5716
aa491008-eedd-46ad-bdfd-e54141a50023/EcoRV/0	FAU74032	E6E7_66.2	2534
aa48389c-ea53-4be5-aa6f-8e95a778a9b0/EcoRV/0	FAU74032	E6E7_66.2	4584
aa423e58-2e1a-4219-86e5-8093bada4c5b/EcoRV/0	FAU74032	E6E7_66.2	897
aa420c16-1f35-4154-9c23-f397c4b3d464/EcoRV/0	FAU74032	E6E7_66.2	1357
aa3d17be-0c44-4299-8f49-6636549bf341/EcoRV/0	FAU74032	E6E7_66.2	3304
aa3d16ae-7794-466d-a290-b235d2e5eea4/EcoRV/0	FAU74032	E6E7_66.2	10682
aa3a600c-3f1e-4981-aa8c-4b867138380e/EcoRV/0	FAU74032	E6E7_66.2	4112
aa397cdc-e6ba-4978-82c3-0905ed8204e1/EcoRV/0	FAU74032	E6E7_66.2	4155
aa3928e1-f8c0-4f46-8ca8-d08acdf7b12f/EcoRV/0	FAU74032	E6E7_66.2	4165
aa38941f-895f-487f-bbbf-fe825fdf05cf/EcoRV/0	FAU74032	E6E7_66.2	3718
aa33d7e2-411e-4708-bef4-1f05fd64963a/EcoRV/0	FAU74032	E6E7_66.2	3302
aa32c4ed-e48d-4c1e-81a1-d019cccc6b43/EcoRV/0	FAU74032	E6E7_66.2	1833
aa32ba6b-ad6c-4987-a01a-8f5531628c27/EcoRV/0	FAU74032	E6E7_66.2	5300
aa31ca7f-6a65-4c49-966a-9a0a9c81b6b3/EcoRV/0	FAU74032	E6E7_66.2	2809
aa2d45c7-b374-46e9-aa35-7b30d81c39e5/EcoRV/0	FAU74032	E6E7_66.2	6186
aa2bcbce-31fb-45da-9bdd-d5b64060157d/EcoRV/0	FAU74032	E6E7_66.2	7677
aa2b3f6e-5a8b-414e-a769-3a20c7096d07/EcoRV/0	FAU74032	E6E7_66.2	8335
aa2a962a-eaaf-458b-b33b-3fffa62cc134/EcoRV/0	FAU74032	E6E7_66.2	6559
aa2a7712-8faa-4297-adc1-906bb129d095/EcoRV/0	FAU74032	E6E7_66.2	4408
aa56f9d5-29a1-48ba-bbea-398d616fc536/EcoRV/0	FAU74032	E6E7_66.2	2037
aa57adc2-8e0b-438b-a903-76b2eea2fc18/EcoRV/0	FAU74032	E6E7_66.2	3253
aa65f061-92c2-425f-b0ad-693ec9a22c7c/EcoRV/0	FAU74032	E6E7_66.2	11307
aa6ca269-8e9a-4de3-908c-8a90596c44db/EcoRV/0	FAU74032	E6E7_66.2	2206
aaac4bb2-2132-48a1-90cc-0fac926bf84c/EcoRV/0	FAU74032	E6E7_66.2	4726
aaabf71c-296b-49d5-9d5b-afd80072f7b7/EcoRV/0	FAU74032	E6E7_66.2	4637
aaaa76c4-e5a6-45b6-9af5-08f1b2bc9750/EcoRV/0	FAU74032	E6E7_66.2	4442
aaa7cbcf-4667-46ac-a9bb-ca0cedce26ea/EcoRV/0	FAU74032	E6E7_66.2	7728
aaa50bcf-8127-43cf-8df2-dd7e2fbf5f3b/EcoRV/0	FAU74032	E6E7_66.2	3299
aaa39a72-9637-4932-8b3f-9bc31e16795c/EcoRV/0	FAU74032	E6E7_66.2	4201
aaa16503-6ea1-4c57-bad2-2d140444552e/EcoRV/0	FAU74032	E6E7_66.2	3553
aaa109a7-327d-4d03-90d5-dc0d207fd2e2/EcoRV/0	FAU74032	E6E7_66.2	5687
aa9ff400-8730-4184-bfdd-8db1bbff516b/EcoRV/0	FAU74032	E6E7_66.2	4582
aa9fb38e-c7f1-4439-a764-40802f8becb3/EcoRV/0	FAU74032	E6E7_66.2	2005
aa98de77-71f5-4bee-8760-62fa391cf887/EcoRV/0	FAU74032	E6E7_66.2	2919
aa96a844-33d8-4fdb-8422-a48bc5822f89/EcoRV/0	FAU74032	E6E7_66.2	1239
aa940252-f491-4cfd-9fb7-41e3c19156b8/EcoRV/0	FAU74032	E6E7_66.2	3816
aa2a55b4-0e44-477e-a3de-e69779d7c8e6/EcoRV/0	FAU74032	E6E7_66.2	5407
aa8eeea3-f8ec-4fa7-966d-13ecb68f001c/EcoRV/0	FAU74032	E6E7_66.2	2006
aa82d151-a60f-4d92-af45-9d70c9a9f4e4/EcoRV/0	FAU74032	E6E7_66.2	1100
aa81cba3-e18e-4d52-8629-fc8acfd8289a/EcoRV/0	FAU74032	E6E7_66.2	3803
aa81c04a-76ee-4e74-82cf-cdc0969389b7/EcoRV/0	FAU74032	E6E7_66.2	3135
aa7fae57-8b3d-4343-a179-83438fe0fa01/EcoRV/0	FAU74032	E6E7_66.2	1688
aa7f4a95-898d-4ab5-9b82-18717cf65f1e/EcoRV/0	FAU74032	E6E7_66.2	2560
aa7ead81-f9f5-4516-b801-cd952b97dd4f/EcoRV/0	FAU74032	E6E7_66.2	4834
aa7df419-d6ea-4020-96c3-73bb53d69352/EcoRV/0	FAU74032	E6E7_66.2	2803
aa7ab988-d55f-49b4-8df3-4be8b504f83b/EcoRV/0	FAU74032	E6E7_66.2	1796
aa75da17-cd78-49e3-a280-8872735913fe/EcoRV/0	FAU74032	E6E7_66.2	2617
aa75276f-949d-4bb6-9be4-e932d85a2fb5/EcoRV/0	FAU74032	E6E7_66.2	1622
aa70c7c8-ebc9-471d-82f1-0dc0ce0c8f99/EcoRV/0	FAU74032	E6E7_66.2	1587
aa6d7cae-daf6-42ff-aa54-12feb32c61f1/EcoRV/0	FAU74032	E6E7_66.2	1891
aa6cbfae-d9d5-419a-b2af-5bd58edec2af/EcoRV/0	FAU74032	E6E7_66.2	4359
aa8ac708-81d2-44f0-af68-9927b80819f3/EcoRV/0	FAU74032	E6E7_66.2	4407
a9b70ef4-c779-4f72-b079-7db44de774cf/EcoRV/0	FAU74032	E6E7_66.2	4508
aa2a3b39-5cef-4e12-9835-63e1a5e449e4/EcoRV/0	FAU74032	E6E7_66.2	4810
aa26ce30-a2ab-488a-a1f0-fd4ef4fe4d6b/EcoRV/0	FAU74032	E6E7_66.2	2068
a9f57030-f29a-469a-b1ea-d7504b77a160/EcoRV/0	FAU74032	E6E7_66.2	4929
a9f3378a-6a1d-442b-ac74-53e0f7e509ee/EcoRV/0	FAU74032	E6E7_66.2	2051
a9f279e9-776c-4dae-9060-0a2dc701c831/EcoRV/0	FAU74032	E6E7_66.2	3758
a9f0f2fd-bc18-44c3-afc2-5b40d7b75e31/EcoRV/0	FAU74032	E6E7_66.2	1440
a9efe6c0-55f3-4caa-944a-337beb510767/EcoRV/0	FAU74032	E6E7_66.2	5874
a9ecb6d2-9544-4e26-93c0-d0956fe6f6b7/EcoRV/0	FAU74032	E6E7_66.2	1100
a9eb8efa-b2e3-46ce-b73f-53251fb6009f/EcoRV/0	FAU74032	E6E7_66.2	5241
a9e9aa9a-1dd3-46f4-9a93-feb4256add12/EcoRV/0	FAU74032	E6E7_66.2	1319
a9e3fdb0-cbee-4d17-a113-f4d96fd2d129/EcoRV/0	FAU74032	E6E7_66.2	5179
a9dd2595-0e3b-4283-8b87-0b867a33a2b9/EcoRV/0	FAU74032	E6E7_66.2	3558
a9dc4f8c-8a4c-46bd-9939-4b9388e2f172/EcoRV/0	FAU74032	E6E7_66.2	2785
a9dc0102-c51b-4a55-9e4b-7c5e198b7384/EcoRV/0	FAU74032	E6E7_66.2	816
a9da6399-3ae0-49ec-9a23-55973dbc13a6/EcoRV/0	FAU74032	E6E7_66.2	5200
a9d5b9c8-82cb-440d-8055-f498909b1a59/EcoRV/0	FAU74032	E6E7_66.2	3734
a9d2e4f7-316d-4331-834d-ac0a4e9f6efc/EcoRV/0	FAU74032	E6E7_66.2	4779
a9d0306b-ded0-4823-a63e-150191869525/EcoRV/0	FAU74032	E6E7_66.2	2157
a9cf9b0a-095a-4117-9ccc-66ad6ccfef74/EcoRV/0	FAU74032	E6E7_66.2	2093
a9caefe6-de0f-4737-90c3-14eda2db1526/EcoRV/0	FAU74032	E6E7_66.2	2149
a9c8a3de-93d6-409c-899b-e11a5556b499/EcoRV/0	FAU74032	E6E7_66.2	4174
a9c52c57-b5c2-43c8-aaab-a5163b313fae/EcoRV/0	FAU74032	E6E7_66.2	1951
a9c4f7cd-00e4-478f-a034-aaf2d9416399/EcoRV/0	FAU74032	E6E7_66.2	10626
a9c34612-0ca7-4aaf-b461-d682b77129f4/EcoRV/0	FAU74032	E6E7_66.2	841
a9c2bbd2-a022-4315-a738-53b8b5cf8e3e/EcoRV/0	FAU74032	E6E7_66.2	3446
a9c1d57c-ba17-487a-b3a6-0839055db34d/EcoRV/0	FAU74032	E6E7_66.2	660
a9c0c938-ca47-4a8f-b91b-0e9f74f74e15/EcoRV/0	FAU74032	E6E7_66.2	5857
a9be8be4-c8f6-48e7-a96e-560c6e3800cf/EcoRV/0	FAU74032	E6E7_66.2	5015
a9bc0da6-cfad-474f-9c97-21f85996a09c/EcoRV/0	FAU74032	E6E7_66.2	1652
a9f679c6-d2f7-43af-be83-148299811d11/EcoRV/0	FAU74032	E6E7_66.2	5802
a9f6918a-2589-4cc6-85fc-68e69519635d/EcoRV/0	FAU74032	E6E7_66.2	1900
a9f7091d-b189-40fb-917c-a6467e857f77/EcoRV/0	FAU74032	E6E7_66.2	1357
a9f7c122-924f-4be1-987d-40be45fa721c/EcoRV/0	FAU74032	E6E7_66.2	2324
aa2492b1-9db0-4de4-81c9-86a65d85ae12/EcoRV/0	FAU74032	E6E7_66.2	3316
aa22d7a2-cb60-4f66-9c98-d229778724ba/EcoRV/0	FAU74032	E6E7_66.2	4739
aa20753b-cadb-42ac-bf1f-0e8d7d18887f/EcoRV/0	FAU74032	E6E7_66.2	1928
aa1acd6c-90f6-4c5a-85ff-b21e8c808f42/EcoRV/0	FAU74032	E6E7_66.2	5908
aa1ab845-3947-4222-85a6-2fb5cd01e28c/EcoRV/0	FAU74032	E6E7_66.2	7539
aa19c620-1acf-473f-900d-229746ef5c10/EcoRV/0	FAU74032	E6E7_66.2	2098
aa1998d6-c670-4e3e-97ed-8c6583986ac3/EcoRV/0	FAU74032	E6E7_66.2	1251
aa19825e-cb7b-4f5e-8034-f868d407cf90/EcoRV/0	FAU74032	E6E7_66.2	1766
aa140091-e2ba-4355-82ac-b6980284fe48/EcoRV/0	FAU74032	E6E7_66.2	59
aa124aec-4873-4c2f-922c-8c5d8e97ae4a/EcoRV/0	FAU74032	E6E7_66.2	2992
aa111a6d-9e6a-4b7f-b98e-a19dab543c19/EcoRV/0	FAU74032	E6E7_66.2	2875
aa111874-1c33-473f-9dc0-c4992d7408c6/EcoRV/0	FAU74032	E6E7_66.2	7507
aa0a4eaf-5dd9-4a7b-8d90-3972e80fd81c/EcoRV/0	FAU74032	E6E7_66.2	4121
aa2a1932-c94d-4133-bdd7-e354f682770a/EcoRV/0	FAU74032	E6E7_66.2	2671
aa088786-613b-47b3-9326-0240c212698f/EcoRV/0	FAU74032	E6E7_66.2	9129
aa062d87-80da-4e38-b9bf-65f760a19ce4/EcoRV/0	FAU74032	E6E7_66.2	5103
aa041add-bbc0-4168-8e7a-78031a927e01/EcoRV/0	FAU74032	E6E7_66.2	5950
aa037f51-ac5c-4905-aedc-abf71b0e6ba2/EcoRV/0	FAU74032	E6E7_66.2	6334
aa0292da-6bbb-4b55-ac6e-50977b900a2d/EcoRV/0	FAU74032	E6E7_66.2	1249
aa00a004-1f14-46a9-b51b-a8cc551bd8e5/EcoRV/0	FAU74032	E6E7_66.2	6047
aa00837f-0462-4cbf-8d99-ae206ba4173b/EcoRV/0	FAU74032	E6E7_66.2	5083
aa005d0b-ef11-4c82-aaf7-65ff5692bd87/EcoRV/0	FAU74032	E6E7_66.2	3980
a9ffbc11-c6ba-498b-9a63-63c4096e2127/EcoRV/0	FAU74032	E6E7_66.2	4617
a9fd8743-32d0-45ce-87dc-2136d68a8e71/EcoRV/0	FAU74032	E6E7_66.2	521
a9fc94b8-50c9-4011-bd5d-afa622ddf5c4/EcoRV/0	FAU74032	E6E7_66.2	6273
a9fb7c61-8fb1-47d4-a0c1-48028dd66550/EcoRV/0	FAU74032	E6E7_66.2	1769
a9fb3f79-a34b-4c38-bfe9-dfc7a2cbb9f6/EcoRV/0	FAU74032	E6E7_66.2	2061
a9fa55fb-e561-43cd-8a94-1604273214da/EcoRV/0	FAU74032	E6E7_66.2	5015
aa082913-c0fe-43ab-8daf-db330edb9f69/EcoRV/0	FAU74032	E6E7_66.2	796
ac9deb79-8f95-4160-abf8-8e3aaaa17dce/EcoRV/0	FAU74032	E6E7_66.2	4079
ac9fe740-f95f-4389-8dc5-724b35d4c3ea/EcoRV/0	FAU74032	E6E7_66.2	2772
aca11677-6703-4f9d-8e0f-90a7834ca5ef/EcoRV/0	FAU74032	E6E7_66.2	3291
af68de04-c2f4-4509-9ca2-bec685dfbd29/EcoRV/0	FAU74032	E6E7_66.2	4576
af65eba4-e2cc-4d51-9714-97cefd6a0e5c/EcoRV/0	FAU74032	E6E7_66.2	4804
af659eff-c160-4617-bbbe-2cbe93d8f1b9/EcoRV/0	FAU74032	E6E7_66.2	3699
af6401c8-2c22-4133-b146-97b09a7653c8/EcoRV/0	FAU74032	E6E7_66.2	4029
af631712-6f79-4445-9998-65646f4c2faa/EcoRV/0	FAU74032	E6E7_66.2	3120
af62d67f-3723-41b2-87c5-f094b14c6f2d/EcoRV/0	FAU74032	E6E7_66.2	9882
af626b96-64b8-4a6e-8c61-21abf7a6ec21/EcoRV/0	FAU74032	E6E7_66.2	2081
af61fa4d-9d80-4ae4-90af-8866ed587c41/EcoRV/0	FAU74032	E6E7_66.2	7210
af61c767-2170-4a21-88ac-46980ee67797/EcoRV/0	FAU74032	E6E7_66.2	4345
af61c658-e942-45a0-8bb7-311c9d455f25/EcoRV/0	FAU74032	E6E7_66.2	774
af5ee569-1313-469c-b6ff-e723819122f3/EcoRV/0	FAU74032	E6E7_66.2	6221
af587e8d-50d9-42ab-8d5a-8cb4e5401daf/EcoRV/0	FAU74032	E6E7_66.2	7047
af53b3cf-717e-4f68-8332-c037938e2f5b/EcoRV/0	FAU74032	E6E7_66.2	3102
af4f6756-fa57-4b73-a724-d167124916be/EcoRV/0	FAU74032	E6E7_66.2	2509
af4eeb6f-598f-44b5-8a89-4620d14f7441/EcoRV/0	FAU74032	E6E7_66.2	894
af4ecb9c-d26b-46aa-86e4-f99b3ae3cc01/EcoRV/0	FAU74032	E6E7_66.2	2097
af4e30c2-35ab-40bb-b716-321a0bccdf4a/EcoRV/0	FAU74032	E6E7_66.2	16245
af4de428-b260-4c4a-9c03-a65fd5ebeccb/EcoRV/0	FAU74032	E6E7_66.2	4740
af4c2990-ff80-43e3-b968-33202dd2415c/EcoRV/0	FAU74032	E6E7_66.2	1712
af4bda36-dc24-488d-9fe2-16fd5445d0d0/EcoRV/0	FAU74032	E6E7_66.2	4215
af4ad1f4-8363-4d5d-9ff3-4d84bad4cda0/EcoRV/0	FAU74032	E6E7_66.2	1394
af4a87f2-3747-4f7a-ae0e-8b8ce6ff24cc/EcoRV/0	FAU74032	E6E7_66.2	7456
af4a8322-6123-4107-b84b-9dc70ae26c00/EcoRV/0	FAU74032	E6E7_66.2	9300
af452ea0-0148-48cd-9125-05def39e0d3a/EcoRV/0	FAU74032	E6E7_66.2	1051
af43f871-4fdd-41e8-bb26-b1f02d652523/EcoRV/0	FAU74032	E6E7_66.2	4225
af40c742-df78-4dfe-962b-a8cc67b5f9ae/EcoRV/0	FAU74032	E6E7_66.2	5668
af402d2a-b011-4a15-9565-d802d35f2cb2/EcoRV/0	FAU74032	E6E7_66.2	1020
af6c7aac-952f-4416-9609-7a48523f89ce/EcoRV/0	FAU74032	E6E7_66.2	4871
af7090b7-acd3-4166-9f88-97cc9368c0e1/EcoRV/0	FAU74032	E6E7_66.2	1649
af73df4e-9538-4713-8647-9d22bb766636/EcoRV/0	FAU74032	E6E7_66.2	2780
af73f00d-8a0d-40e1-95a0-374dd61a036f/EcoRV/0	FAU74032	E6E7_66.2	4959
afa56719-7219-459a-9bc4-7a07470543d6/EcoRV/0	FAU74032	E6E7_66.2	532
afa53b14-9f42-4223-a811-46f82b097062/EcoRV/0	FAU74032	E6E7_66.2	64
af9fd711-5f1c-442a-9abe-f3f946ff5257/EcoRV/0	FAU74032	E6E7_66.2	6544
af9e4cd6-b067-4864-b1d7-69bb95113dbe/EcoRV/0	FAU74032	E6E7_66.2	11865
af990c39-10c5-4b34-b4ed-f2f192e0873c/EcoRV/0	FAU74032	E6E7_66.2	1453
af95d20b-9a1d-4cc3-af65-ce9d1d1a43b1/EcoRV/0	FAU74032	E6E7_66.2	5283
af948837-fed5-4091-aaf6-1e8c8051e5b6/EcoRV/0	FAU74032	E6E7_66.2	7314
af92024b-b40f-4c17-8508-12cba31b6fff/EcoRV/0	FAU74032	E6E7_66.2	2323
af91779a-278c-445d-bcd0-c712183fe294/EcoRV/0	FAU74032	E6E7_66.2	4009
af90b4f2-cdda-40ea-96b1-96d12d47cdb1/EcoRV/0	FAU74032	E6E7_66.2	2513
af908cc6-b0eb-4b4f-b6d3-7e65ee5dc054/EcoRV/0	FAU74032	E6E7_66.2	3052
af8d6b00-d696-436f-b9b3-3e1ba367e293/EcoRV/0	FAU74032	E6E7_66.2	3012
af8d5edf-7d3d-4747-9b37-aef8758cc89e/EcoRV/0	FAU74032	E6E7_66.2	8983
af4028ae-9426-4d4f-8ca0-e64d1b8dc3b9/EcoRV/0	FAU74032	E6E7_66.2	5433
af8d333d-ab99-495e-b8cf-43f59047d022/EcoRV/0	FAU74032	E6E7_66.2	3408
af89aee7-9577-43fa-bbe8-3f4925cc4b56/EcoRV/0	FAU74032	E6E7_66.2	1852
af838079-d4a3-4925-86c8-6e5f6ae36e4c/EcoRV/0	FAU74032	E6E7_66.2	585
af811748-e8b9-48ea-8335-3a5dff61000e/EcoRV/0	FAU74032	E6E7_66.2	5016
af806e33-dfd4-49cc-ab07-d0e2bf49d3c3/EcoRV/0	FAU74032	E6E7_66.2	1831
af7d941f-87b5-4931-8ac3-468e2d35a2b5/EcoRV/0	FAU74032	E6E7_66.2	1001
af7d5b02-6d24-426d-861a-c156db6c31eb/EcoRV/0	FAU74032	E6E7_66.2	5391
af7cec48-f504-4c23-8376-30f27ee5e338/EcoRV/0	FAU74032	E6E7_66.2	5845
af7b63db-e4e4-47f2-9743-4bae27e7ca8c/EcoRV/0	FAU74032	E6E7_66.2	722
af7ae292-eef5-422c-8104-5ab43307d2bf/EcoRV/0	FAU74032	E6E7_66.2	9392
af771fd1-c171-4962-8bd6-65d3a3245ecd/EcoRV/0	FAU74032	E6E7_66.2	3302
af75e13d-8ee8-4ca5-874d-43a357d890b5/EcoRV/0	FAU74032	E6E7_66.2	4224
af75a59e-4336-49b5-93af-174fc0e2e00f/EcoRV/0	FAU74032	E6E7_66.2	4677
af7460cd-aaa6-465a-a08d-184d65b3a8a2/EcoRV/0	FAU74032	E6E7_66.2	3994
af8af9e7-2ecd-4b06-87a8-535e27eaa12d/EcoRV/0	FAU74032	E6E7_66.2	3344
afa94fde-cc49-4ffa-88a7-b3cbd819651a/EcoRV/0	FAU74032	E6E7_66.2	7593
af3d2ba6-ce74-49cb-87e2-bdb64243e94c/EcoRV/0	FAU74032	E6E7_66.2	4470
af3a2a29-2e9d-45b6-960c-7939c2dbe19f/EcoRV/0	FAU74032	E6E7_66.2	5098
aee10636-dac4-49e5-a36e-80e19da47051/EcoRV/0	FAU74032	E6E7_66.2	7311
aedfad53-e0f5-49d0-abfc-b664786e331c/EcoRV/0	FAU74032	E6E7_66.2	3488
aedb91c8-dd5b-4241-8422-d4eca74d0831/EcoRV/0	FAU74032	E6E7_66.2	2987
aedae21b-bbdf-4316-8a77-017b2cd58f37/EcoRV/0	FAU74032	E6E7_66.2	2351
aed98d6b-ed8b-441e-8ee1-0dd6f0e03337/EcoRV/0	FAU74032	E6E7_66.2	2056
aed84914-740f-4bad-b683-470fb1c20a87/EcoRV/0	FAU74032	E6E7_66.2	6610
aed3eb50-2b85-4b58-a35a-701bb401b706/EcoRV/0	FAU74032	E6E7_66.2	7349
aeceecf4-c224-4973-9e79-c62afd8f7ca7/EcoRV/0	FAU74032	E6E7_66.2	3462
aecd89d0-044a-468c-a143-7d76e6b7d398/EcoRV/0	FAU74032	E6E7_66.2	3561
aecc9d0b-b551-4968-8c83-6b35cc0d3d71/EcoRV/0	FAU74032	E6E7_66.2	4220
aecb3440-a328-4ca4-a65d-10edecab5d91/EcoRV/0	FAU74032	E6E7_66.2	1657
aecaebae-20ef-440d-9bdc-9777b995aebd/EcoRV/0	FAU74032	E6E7_66.2	6226
aec90a2b-5523-48fe-8495-e6f9bab475f5/EcoRV/0	FAU74032	E6E7_66.2	3277
aec75a16-5d34-4210-a42f-bfe386911f89/EcoRV/0	FAU74032	E6E7_66.2	1604
aec61ba2-9f83-489b-baf1-4580bcf6d8c6/EcoRV/0	FAU74032	E6E7_66.2	9008
aec55946-da51-4310-b438-d87e50972f52/EcoRV/0	FAU74032	E6E7_66.2	3517
aec52ad0-f8e7-4be6-b646-34da8646ecc3/EcoRV/0	FAU74032	E6E7_66.2	5278
aec3e9a6-b949-48de-89a8-57b675fd570e/EcoRV/0	FAU74032	E6E7_66.2	4932
aec09c95-8ab7-4186-a551-9542e07eb6cf/EcoRV/0	FAU74032	E6E7_66.2	1005
aebfca33-9fa3-462c-834f-2b2d4c3ee000/EcoRV/0	FAU74032	E6E7_66.2	5127
aebdb7d7-4739-413d-aa8d-d30ef153b432/EcoRV/0	FAU74032	E6E7_66.2	1072
aebb046a-44f3-46af-b758-aeeb81f8ecbc/EcoRV/0	FAU74032	E6E7_66.2	5633
aeb95d2b-4b0d-4604-96b5-37fb8a0db01d/EcoRV/0	FAU74032	E6E7_66.2	4783
aeb6b12b-b1ca-4aaa-a81b-4e2fa776136b/EcoRV/0	FAU74032	E6E7_66.2	546
aeb47513-ed0e-42ea-a940-59774d61331d/EcoRV/0	FAU74032	E6E7_66.2	4642
aeb06b16-2821-42b3-bf75-41730280b543/EcoRV/0	FAU74032	E6E7_66.2	1930
aeaf08c2-cceb-4a5b-93c5-87c6fe8cbca6/EcoRV/0	FAU74032	E6E7_66.2	1706
aee31591-9dbd-4319-b1b0-d98bd9748aec/EcoRV/0	FAU74032	E6E7_66.2	8533
aee4623d-596f-4457-9245-d59341a76875/EcoRV/0	FAU74032	E6E7_66.2	4026
aee56503-8736-48ca-bd36-61d7601ed6b2/EcoRV/0	FAU74032	E6E7_66.2	2632
aef0937b-5ece-4494-9c47-e99e91386ec8/EcoRV/0	FAU74032	E6E7_66.2	2782
af35ef8c-3de7-41b1-bf3f-4d1f1b7ac089/EcoRV/0	FAU74032	E6E7_66.2	4416
af347937-2cbb-4e55-a6ec-1854cfc263a2/EcoRV/0	FAU74032	E6E7_66.2	5681
af334e9d-59c3-42f2-8041-e8592ee3cba3/EcoRV/0	FAU74032	E6E7_66.2	2773
af2d4948-873c-46d7-b584-8a7876d904f1/EcoRV/0	FAU74032	E6E7_66.2	5677
af2bbcac-019c-469f-b3ab-0ea905036fa4/EcoRV/0	FAU74032	E6E7_66.2	5057
af23aeb9-18c9-443c-871d-ccd6b9d5e193/EcoRV/0	FAU74032	E6E7_66.2	4775
af208598-9765-415a-a900-b6014103adc3/EcoRV/0	FAU74032	E6E7_66.2	2760
af1a3c68-8578-4810-9c37-e497db91ee8c/EcoRV/0	FAU74032	E6E7_66.2	3313
af1a034d-caee-40fa-960f-6e0bddc209d1/EcoRV/0	FAU74032	E6E7_66.2	2178
af19f7a6-0b1b-4177-94b3-8f57394ed07c/EcoRV/0	FAU74032	E6E7_66.2	9172
af1916f9-24ba-49c1-8a71-ee254a3ef306/EcoRV/0	FAU74032	E6E7_66.2	8722
af16874b-7ef2-4f50-9428-0b443de901b7/EcoRV/0	FAU74032	E6E7_66.2	8327
af143f24-c598-4479-907a-4a8ca6fdc912/EcoRV/0	FAU74032	E6E7_66.2	3364
af3ccd3e-3d50-4d33-bef0-c81fce28e646/EcoRV/0	FAU74032	E6E7_66.2	1425
af11e803-74c3-4564-864c-6532b3989ae2/EcoRV/0	FAU74032	E6E7_66.2	4172
af111786-90bb-45c9-a929-40c232a5784e/EcoRV/0	FAU74032	E6E7_66.2	2425
af0fc6dc-fd45-4d47-afb7-c1cb1f54648e/EcoRV/0	FAU74032	E6E7_66.2	5757
af0f4c2a-7dea-4f12-869c-348ed2bcfe9b/EcoRV/0	FAU74032	E6E7_66.2	4536
af0eb380-4a64-416f-954c-f26806c5eb40/EcoRV/0	FAU74032	E6E7_66.2	2126
af0de5f5-4d22-44c1-a204-c478cc52e77e/EcoRV/0	FAU74032	E6E7_66.2	2059
af0d5031-699a-4a56-b5bb-ab2d6e8ec30a/EcoRV/0	FAU74032	E6E7_66.2	1174
af0cc40b-90c5-4e7b-992e-32cef0b10e44/EcoRV/0	FAU74032	E6E7_66.2	9285
af004a1a-fe53-4f6b-97ff-a0cf37cf788b/EcoRV/0	FAU74032	E6E7_66.2	4482
aefcc362-dd39-49c6-ad59-21d4c16c5a79/EcoRV/0	FAU74032	E6E7_66.2	6797
aefb1071-eccb-44a5-87f2-4e9bdd60513a/EcoRV/0	FAU74032	E6E7_66.2	2338
aef46a1b-d178-4cec-8806-512ec3e90a62/EcoRV/0	FAU74032	E6E7_66.2	4875
aef27bb7-037c-40a4-aaee-b22e3b44040f/EcoRV/0	FAU74032	E6E7_66.2	4146
aef25da3-f770-4759-82c9-38ecae4c2839/EcoRV/0	FAU74032	E6E7_66.2	12520
af11bbbf-20fe-43c3-b94c-b1f31a69283e/EcoRV/0	FAU74032	E6E7_66.2	8599
aea7e1a1-7700-47be-bd25-e644aaece8fa/EcoRV/0	FAU74032	E6E7_66.2	4760
afaacfc5-0a93-45ff-80e8-3a51b13a3726/EcoRV/0	FAU74032	E6E7_66.2	4297
afae630c-872c-468d-be27-f53ac25a6d99/EcoRV/0	FAU74032	E6E7_66.2	2878
b05ffeaa-1f11-4b86-9660-0574f3876142/EcoRV/0	FAU74032	E6E7_66.2	1904
b05ef058-581f-4cb7-ba48-db1e8d817fa9/EcoRV/0	FAU74032	E6E7_66.2	4053
b05ed97e-65ee-4c30-8425-bf8274ca2c87/EcoRV/0	FAU74032	E6E7_66.2	1810
b05bb4b4-021d-47e6-bdc0-f8808b82dbf4/EcoRV/0	FAU74032	E6E7_66.2	6727
b056edbe-9dbd-478f-b55b-82afb95c8192/EcoRV/0	FAU74032	E6E7_66.2	4602
b05516a0-be2f-4eac-9253-f6639fb0b944/EcoRV/0	FAU74032	E6E7_66.2	4429
b052b9a6-957e-44bf-918a-3ec9245921a2/EcoRV/0	FAU74032	E6E7_66.2	3772
b04fcf89-41ea-4a5b-88df-a6edca23db07/EcoRV/0	FAU74032	E6E7_66.2	1414
b04e16f7-ea49-492d-80aa-a1aad8a9dc7e/EcoRV/0	FAU74032	E6E7_66.2	14787
b04da9ab-3d6c-41ae-9302-7912728e5c9e/EcoRV/0	FAU74032	E6E7_66.2	3485
b04c80a3-be0f-4356-ac9e-123afcbdfbe2/EcoRV/0	FAU74032	E6E7_66.2	1598
b04b85b9-16d8-4bf1-940c-7d6a9d4f2506/EcoRV/0	FAU74032	E6E7_66.2	3162
b04b1149-7f7c-46aa-96d9-5f06aa9fbddb/EcoRV/0	FAU74032	E6E7_66.2	3087
b049cc52-c7d9-462c-be1a-f983228cebc1/EcoRV/0	FAU74032	E6E7_66.2	4724
b048e2da-03cf-46ce-8b26-b50c8bc0956c/EcoRV/0	FAU74032	E6E7_66.2	5815
b03fbfd6-cdd5-4361-9d56-f1220e179b8c/EcoRV/0	FAU74032	E6E7_66.2	1870
b03f01c7-769b-4362-9c9a-d00e0b523fe4/EcoRV/0	FAU74032	E6E7_66.2	7264
b039cc5b-4611-4463-885f-eb9485de8f6d/EcoRV/0	FAU74032	E6E7_66.2	4240
b038257f-a4e0-4d0b-bdcc-f41eacd1974b/EcoRV/0	FAU74032	E6E7_66.2	2158
b03693fe-bf6b-44d6-97b8-e10cb5c2c7f9/EcoRV/0	FAU74032	E6E7_66.2	1898
b03584d7-1f87-4630-b997-bdfb7beea956/EcoRV/0	FAU74032	E6E7_66.2	1440
b0336068-7394-48ee-bb90-2f61b534be58/EcoRV/0	FAU74032	E6E7_66.2	4610
b031001f-8421-4571-ba25-78bb87895442/EcoRV/0	FAU74032	E6E7_66.2	3368
b0301d41-a4fc-40bc-8fb8-0b23f005d515/EcoRV/0	FAU74032	E6E7_66.2	415
b02fb357-ac1b-4b68-adf9-05d841f7bf15/EcoRV/0	FAU74032	E6E7_66.2	8852
b02eb520-0e8d-4ac9-8665-df05efa71d64/EcoRV/0	FAU74032	E6E7_66.2	6813
b02ddc60-3cb5-4e2d-b6af-3852b58a30e8/EcoRV/0	FAU74032	E6E7_66.2	2053
b06017ee-cf0c-4af8-b458-81c09adc8813/EcoRV/0	FAU74032	E6E7_66.2	8217
b061764e-b5fc-4736-8e61-b2080d4b07ef/EcoRV/0	FAU74032	E6E7_66.2	2858
b064f6bd-6e00-406f-bd65-65f18899c558/EcoRV/0	FAU74032	E6E7_66.2	3763
b0679486-b32b-47ed-80a8-4e83fb6c751a/EcoRV/0	FAU74032	E6E7_66.2	5384
b0b18f7c-6d08-4805-b6ef-16a03fc53248/EcoRV/0	FAU74032	E6E7_66.2	3662
b0ad94f0-67e2-4da2-beb2-a1a83f54aba2/EcoRV/0	FAU74032	E6E7_66.2	782
b0aaf15e-f6cf-4daf-a474-239ff3f9d079/EcoRV/0	FAU74032	E6E7_66.2	2038
b0a606a0-a381-4d80-9725-086c18701de9/EcoRV/0	FAU74032	E6E7_66.2	6000
b0a2609a-df18-4809-add6-a28ce209a76f/EcoRV/0	FAU74032	E6E7_66.2	3355
b0a09206-2799-4256-8ea2-89d74e2ba431/EcoRV/0	FAU74032	E6E7_66.2	2940
b09cdc5f-ea9e-4de7-80f3-34f736e80312/EcoRV/0	FAU74032	E6E7_66.2	3295
b09c81f7-b64a-4cca-818b-c6cab7911dd8/EcoRV/0	FAU74032	E6E7_66.2	2785
b0954d6c-5471-4e04-92a2-f7ba46739abe/EcoRV/0	FAU74032	E6E7_66.2	3826
b090f8aa-617d-4851-9795-a1f33c62ec06/EcoRV/0	FAU74032	E6E7_66.2	1617
b0905f95-f2b8-47c0-9b9a-b689434f3d7a/EcoRV/0	FAU74032	E6E7_66.2	3356
b08bac00-2165-4d72-a215-889b4dc7b8f8/EcoRV/0	FAU74032	E6E7_66.2	3879
b08b421c-fbbd-4d59-943f-cecb69824c93/EcoRV/0	FAU74032	E6E7_66.2	3638
b02b5dd4-4a70-4fca-9381-dd27f2827b51/EcoRV/0	FAU74032	E6E7_66.2	1066
b08aef0b-0e31-410a-b25d-8d5a75d39c20/EcoRV/0	FAU74032	E6E7_66.2	2240
b081a91f-9c3f-4dd3-8021-79ee276108e1/EcoRV/0	FAU74032	E6E7_66.2	5391
b080a25c-fe53-4eea-add3-06c34ad03428/EcoRV/0	FAU74032	E6E7_66.2	7607
b07c4e95-d70c-4e98-843f-42f7ff21dc87/EcoRV/0	FAU74032	E6E7_66.2	4117
b07b8683-b314-4392-8885-2e296fbc5bcf/EcoRV/0	FAU74032	E6E7_66.2	5415
b07b53b1-503e-44b1-8c42-490b59d68a3a/EcoRV/0	FAU74032	E6E7_66.2	2224
b079bf88-1459-4907-863f-38286ab921c9/EcoRV/0	FAU74032	E6E7_66.2	964
b07814cf-285d-49ee-bd0a-0b6f94f3be0f/EcoRV/0	FAU74032	E6E7_66.2	6816
b077c83a-65a0-44aa-9e15-191adadebf45/EcoRV/0	FAU74032	E6E7_66.2	3865
b07381c3-eb2f-4bb5-a51b-3a4fb8a811c1/EcoRV/0	FAU74032	E6E7_66.2	369
b0724405-1d58-417d-8006-ab5c66e36ef0/EcoRV/0	FAU74032	E6E7_66.2	3997
b06f6d30-aa51-4c68-a46f-848d4e5bd5eb/EcoRV/0	FAU74032	E6E7_66.2	6133
b06caf18-db60-4a93-8265-7d9fa52ce065/EcoRV/0	FAU74032	E6E7_66.2	1336
b068f570-9179-4862-8550-c3d9b4b4495f/EcoRV/0	FAU74032	E6E7_66.2	3918
b088746d-2347-4db6-81e4-2b3aaa99b03e/EcoRV/0	FAU74032	E6E7_66.2	7425
afae0fda-3b47-4e28-832c-c4f2abcc635d/EcoRV/0	FAU74032	E6E7_66.2	5205
b02b2df4-28c2-4bca-8204-43839238ce9b/EcoRV/0	FAU74032	E6E7_66.2	7731
b0287ad1-1726-4e10-80c5-3558715948bd/EcoRV/0	FAU74032	E6E7_66.2	6720
afd3fae3-6fd1-4ce5-85bd-668d5d4c53ed/EcoRV/0	FAU74032	E6E7_66.2	12418
afd0adb8-c0b6-4bc0-8d43-15aa7db4c322/EcoRV/0	FAU74032	E6E7_66.2	2050
afce8a93-f5c1-4c2c-9834-a6b157b98ac5/EcoRV/0	FAU74032	E6E7_66.2	1545
afcd586b-823d-409c-bbcf-e9ced608d313/EcoRV/0	FAU74032	E6E7_66.2	3808
afcbc3cd-d651-4aad-b3f7-03d4038eb082/EcoRV/0	FAU74032	E6E7_66.2	2533
afcb466f-75c7-4abc-af0c-9348709edf1b/EcoRV/0	FAU74032	E6E7_66.2	4856
afca81b0-6dc5-4006-a682-3b768c9f6368/EcoRV/0	FAU74032	E6E7_66.2	1031
afca674b-f488-475f-b0a5-636e7a1a1a2d/EcoRV/0	FAU74032	E6E7_66.2	4194
afc953a3-6ed6-4ef1-8743-3714c576b05d/EcoRV/0	FAU74032	E6E7_66.2	6481
afc6dc8e-6722-4007-9214-aed349a39168/EcoRV/0	FAU74032	E6E7_66.2	4210
afc55b0f-0c1c-43cf-b5b5-2a8aa4641cc2/EcoRV/0	FAU74032	E6E7_66.2	6629
afc40deb-eff8-4a9f-8baf-2d1eeb858766/EcoRV/0	FAU74032	E6E7_66.2	6096
afc2ee6b-a22a-4357-a7b6-43337bf22222/EcoRV/0	FAU74032	E6E7_66.2	2446
afc2a09a-79cf-4591-9ad5-f6d7742471f6/EcoRV/0	FAU74032	E6E7_66.2	1151
afc2374a-458e-4b65-9f68-61ea7119d93a/EcoRV/0	FAU74032	E6E7_66.2	1223
afc17019-93da-4170-bf45-7d2dde82da40/EcoRV/0	FAU74032	E6E7_66.2	293
afbe3462-2b69-4e29-a371-c97e3cae0444/EcoRV/0	FAU74032	E6E7_66.2	2603
afbdfc96-6a82-4a48-8a92-b71596ebf981/EcoRV/0	FAU74032	E6E7_66.2	4285
afbc282d-d05c-4a9b-b3f0-cf8657a63ba1/EcoRV/0	FAU74032	E6E7_66.2	9817
afb8489d-81b1-4d21-975c-ae0fb09bfc3e/EcoRV/0	FAU74032	E6E7_66.2	3951
afb76a2d-535c-43a0-bde5-e698e7ce1d11/EcoRV/0	FAU74032	E6E7_66.2	4206
afb744d4-a040-44b6-9e14-53bd5d5e3f37/EcoRV/0	FAU74032	E6E7_66.2	2971
afb58e6a-c2db-4799-b952-b598ee0c2e20/EcoRV/0	FAU74032	E6E7_66.2	1302
afb389bb-2e35-4847-b0f1-799361a37f34/EcoRV/0	FAU74032	E6E7_66.2	3717
afb0edf0-6a12-48cd-80a5-aa82048f3187/EcoRV/0	FAU74032	E6E7_66.2	5525
afb0802c-330e-4b05-bd6d-5ffb7286b8ea/EcoRV/0	FAU74032	E6E7_66.2	631
afaff9fb-0d21-44a0-bd3a-67b50d28f2f8/EcoRV/0	FAU74032	E6E7_66.2	3783
afd8d1ee-a405-4e55-a812-69983ba2d1c5/EcoRV/0	FAU74032	E6E7_66.2	5277
afd92b1a-58d9-4c74-bb84-80e3a4895e51/EcoRV/0	FAU74032	E6E7_66.2	3178
afdb97bd-5ff2-4250-a524-e7db6b82cc68/EcoRV/0	FAU74032	E6E7_66.2	4913
afdd7b86-5e40-4938-b821-b251a18a7c7d/EcoRV/0	FAU74032	E6E7_66.2	3731
b026e356-ee6e-4730-a62b-49d74b35af33/EcoRV/0	FAU74032	E6E7_66.2	4710
b024dbdc-be98-45e8-afef-fc1385d2edac/EcoRV/0	FAU74032	E6E7_66.2	4703
b01f943b-9cb9-45a0-bfe7-618a39bd0e7a/EcoRV/0	FAU74032	E6E7_66.2	2071
b0156d46-b2f6-4b93-b036-bf0ad97b119d/EcoRV/0	FAU74032	E6E7_66.2	3366
b01224e3-027f-4e6d-b9cc-a0cdf6ed3c4d/EcoRV/0	FAU74032	E6E7_66.2	3774
b0100eea-a890-4928-a15f-21c28479d060/EcoRV/0	FAU74032	E6E7_66.2	491
b00fc825-1171-4998-aa22-10133efb0b80/EcoRV/0	FAU74032	E6E7_66.2	3297
b00f99e7-d1e2-40b8-aa25-786bcf12a6a2/EcoRV/0	FAU74032	E6E7_66.2	3554
b00e8a3d-ce67-4d22-a18a-eafb85d4537e/EcoRV/0	FAU74032	E6E7_66.2	3433
b0097fd9-3b9f-48f8-8254-b467a22849b9/EcoRV/0	FAU74032	E6E7_66.2	6851
b00531d0-d794-47c4-b0a1-c98b83fa6e8a/EcoRV/0	FAU74032	E6E7_66.2	5223
b005006a-1bf4-41f3-9c0b-bd4bb53906c0/EcoRV/0	FAU74032	E6E7_66.2	5314
b0033310-e521-4445-b6a5-674482ff6c56/EcoRV/0	FAU74032	E6E7_66.2	2383
b028c9fc-5593-44b0-abe9-e43bf3a12b04/EcoRV/0	FAU74032	E6E7_66.2	7672
afff03e3-2a73-4a55-b679-4b3fc4479981/EcoRV/0	FAU74032	E6E7_66.2	3739
affa4996-391c-447e-a534-cc19aec90718/EcoRV/0	FAU74032	E6E7_66.2	4362
affa3aff-c85c-449f-b31b-3a5bff363c85/EcoRV/0	FAU74032	E6E7_66.2	4785
aff92fe0-7c01-4b3b-aee9-168c7adbd527/EcoRV/0	FAU74032	E6E7_66.2	2985
aff7ba79-0084-4748-ac2c-4548b47c0e7e/EcoRV/0	FAU74032	E6E7_66.2	3113
aff5a558-bfd6-4715-8b5b-8adde8e91c05/EcoRV/0	FAU74032	E6E7_66.2	3965
aff28090-a32a-470a-b7a0-357e40ceb73e/EcoRV/0	FAU74032	E6E7_66.2	1825
aff22706-075d-498d-87ad-8edefc15597b/EcoRV/0	FAU74032	E6E7_66.2	8381
afed6d96-deca-4aae-9260-828ab3bd60ac/EcoRV/0	FAU74032	E6E7_66.2	2567
afe601b6-b155-44dc-895d-bef3952118ca/EcoRV/0	FAU74032	E6E7_66.2	5856
afe5df9b-7ddf-41c6-8501-6df2085d6a82/EcoRV/0	FAU74032	E6E7_66.2	8074
afe45393-a233-47a9-b6b7-b9cb759a059c/EcoRV/0	FAU74032	E6E7_66.2	4729
afdf6ddf-f2b4-4754-8222-63244fddd50f/EcoRV/0	FAU74032	E6E7_66.2	2941
afde89f0-9c9d-4151-92da-27a4ac5dbe51/EcoRV/0	FAU74032	E6E7_66.2	3213
affb2e42-ff91-441a-902d-546a7a31dedf/EcoRV/0	FAU74032	E6E7_66.2	5604
aea762f8-cd16-4970-9bd8-5bb3f00183e0/EcoRV/0	FAU74032	E6E7_66.2	7043
aea554c0-192b-4ef1-bd2a-6901878a8606/EcoRV/0	FAU74032	E6E7_66.2	5701
aea3dbb9-f854-4e78-8fe8-ed6a5a157477/EcoRV/0	FAU74032	E6E7_66.2	2297
ad5b91a1-512d-42d1-bdd9-f93f50a87171/EcoRV/0	FAU74032	E6E7_66.2	2212
ad5b0b43-d1ae-413f-9655-b7cea4e77098/EcoRV/0	FAU74032	E6E7_66.2	6288
ad5a6f5a-a6f7-4797-823b-5a06a9b4fe80/EcoRV/0	FAU74032	E6E7_66.2	1698
ad585eb8-b6d6-4852-89cf-e1018314e593/EcoRV/0	FAU74032	E6E7_66.2	3005
ad57ff7e-a199-4e7a-a72a-f745757dea67/EcoRV/0	FAU74032	E6E7_66.2	2126
ad571650-e5ef-4591-a980-7f96c84785d6/EcoRV/0	FAU74032	E6E7_66.2	7442
ad5175ef-d55c-4c80-b801-05d8ea2027a5/EcoRV/0	FAU74032	E6E7_66.2	1516
ad50e9eb-3aa9-43e1-b6ca-447e97af04e3/EcoRV/0	FAU74032	E6E7_66.2	3993
ad49fb3e-9021-4039-81da-c43b86532090/EcoRV/0	FAU74032	E6E7_66.2	4910
ad484a85-eab2-42ba-8018-0c26993af585/EcoRV/0	FAU74032	E6E7_66.2	2255
ad45465f-7fc1-4290-a34d-142de4f1b237/EcoRV/0	FAU74032	E6E7_66.2	4351
ad43165e-1727-458d-8f21-e53680032125/EcoRV/0	FAU74032	E6E7_66.2	3308
ad410d1c-7a8a-4658-84b2-ac549022714e/EcoRV/0	FAU74032	E6E7_66.2	6120
ad402574-3806-4b57-8932-0d4cee842a5c/EcoRV/0	FAU74032	E6E7_66.2	3235
ad3c4d5e-c111-439a-b857-61429de8516d/EcoRV/0	FAU74032	E6E7_66.2	3843
ad3c01b9-9685-426d-bb50-d441fe06ad88/EcoRV/0	FAU74032	E6E7_66.2	4151
ad3bfdc5-fea5-4cdd-8bdc-91cd464f2c2c/EcoRV/0	FAU74032	E6E7_66.2	2846
ad358413-ced5-4726-bd29-6d5042747e34/EcoRV/0	FAU74032	E6E7_66.2	7165
ad34b452-427a-4742-bf15-7791e9a8f099/EcoRV/0	FAU74032	E6E7_66.2	9101
ad31ac1a-74e3-4837-98ef-d3283ee4824b/EcoRV/0	FAU74032	E6E7_66.2	5499
ad318986-f39e-40c1-8320-7c5a10eca94c/EcoRV/0	FAU74032	E6E7_66.2	1645
ad2a8c78-e99d-46e1-986e-ff12a6fc77aa/EcoRV/0	FAU74032	E6E7_66.2	2530
ad2672b0-1c19-42f4-91f5-d886347e45b3/EcoRV/0	FAU74032	E6E7_66.2	11533
ad25f4a2-2e8a-444e-baf0-413fb874d419/EcoRV/0	FAU74032	E6E7_66.2	5552
ad231a3d-6930-41ec-9f9f-f9f34c74218b/EcoRV/0	FAU74032	E6E7_66.2	4259
ad23189c-81d5-4767-b544-e82f334f1684/EcoRV/0	FAU74032	E6E7_66.2	2255
ad2227a1-23ee-41e4-b5e2-3ee8f96b0e82/EcoRV/0	FAU74032	E6E7_66.2	3112
ad5d7daf-99b7-4e0e-881c-195a68986652/EcoRV/0	FAU74032	E6E7_66.2	5486
ad6215d3-9a2e-488a-b73c-1c00fb76af7c/EcoRV/0	FAU74032	E6E7_66.2	2441
ad633247-c4f3-42dd-9c9a-115d5e448df9/EcoRV/0	FAU74032	E6E7_66.2	2181
ad66ac72-e7f0-448a-bf23-b1e64de231b9/EcoRV/0	FAU74032	E6E7_66.2	4681
ad9b4fc3-a8a5-4c4a-b83c-460e5682452e/EcoRV/0	FAU74032	E6E7_66.2	3179
ad96d121-9f00-4326-9334-e41054f5439f/EcoRV/0	FAU74032	E6E7_66.2	5857
ad95b05d-83b7-4e18-a02a-962010a0c1bf/EcoRV/0	FAU74032	E6E7_66.2	10043
ad937e67-2789-438a-ac93-ce09e0215c00/EcoRV/0	FAU74032	E6E7_66.2	2015
ad92e033-03a5-4dc4-a49e-c43c161c1b24/EcoRV/0	FAU74032	E6E7_66.2	1648
ad927fd2-dbbc-46c6-b862-8476a2f3930b/EcoRV/0	FAU74032	E6E7_66.2	4993
ad8e2206-8966-43b0-ae57-2d1d81e1f17b/EcoRV/0	FAU74032	E6E7_66.2	2156
ad8d5f64-d196-4c75-a280-cdb28439d24e/EcoRV/0	FAU74032	E6E7_66.2	5280
ad8d474e-dac6-4943-bab2-b7f25b3a8076/EcoRV/0	FAU74032	E6E7_66.2	9312
ad8c9ddb-5b50-4660-bd86-0901ee30ddab/EcoRV/0	FAU74032	E6E7_66.2	5744
ad8a96e9-eff6-4ceb-8213-d6aae20fb0aa/EcoRV/0	FAU74032	E6E7_66.2	7412
ad824cec-983e-4bd9-b0aa-5a5041612e97/EcoRV/0	FAU74032	E6E7_66.2	5708
ad806211-ff18-48d2-85a5-dc4ab71502a8/EcoRV/0	FAU74032	E6E7_66.2	6088
ad21f5c7-74a5-47dd-a7c0-01bc4bd7c0e1/EcoRV/0	FAU74032	E6E7_66.2	2875
ad7f48f0-f30f-497e-957f-56166c07caaf/EcoRV/0	FAU74032	E6E7_66.2	6453
ad7d991e-1d7d-4f51-ad0f-1540f685b8d9/EcoRV/0	FAU74032	E6E7_66.2	2135
ad785c8a-5905-450f-bae5-4653e9a3e346/EcoRV/0	FAU74032	E6E7_66.2	2164
ad782a36-bb8b-4669-92ab-7b89e19d3803/EcoRV/0	FAU74032	E6E7_66.2	1332
ad778ca8-406e-4a41-ba0b-ab2dd70f03bd/EcoRV/0	FAU74032	E6E7_66.2	5872
ad773026-f995-483d-9810-cf9b1234569a/EcoRV/0	FAU74032	E6E7_66.2	1658
ad76ec83-799a-4f21-b7ea-0dcab1a6fdfb/EcoRV/0	FAU74032	E6E7_66.2	5790
ad76bee5-bcfb-412f-ace4-5a51e3cf3295/EcoRV/0	FAU74032	E6E7_66.2	3902
ad743ab1-e127-47e1-a3c6-b38edddf9172/EcoRV/0	FAU74032	E6E7_66.2	8852
ad740e07-62a0-48dc-822a-b126b1a9bc23/EcoRV/0	FAU74032	E6E7_66.2	3918
ad725162-6383-419d-85d7-795f769a74c8/EcoRV/0	FAU74032	E6E7_66.2	3717
ad6b6847-d6fb-44cb-887d-3b550c8a095c/EcoRV/0	FAU74032	E6E7_66.2	2974
ad68646b-a100-4ebb-95eb-ee2da6e607cd/EcoRV/0	FAU74032	E6E7_66.2	6668
ad67fd89-95b7-45d1-bfe5-865e3598cd86/EcoRV/0	FAU74032	E6E7_66.2	3052
ad7e4c2e-4cd5-474e-8d20-5dff1642638d/EcoRV/0	FAU74032	E6E7_66.2	10259
ad9cd0b8-b669-4068-bcda-d06dd5b2eab5/EcoRV/0	FAU74032	E6E7_66.2	7072
ad1fcc90-db93-4b38-bd9b-2f7dab0db10a/EcoRV/0	FAU74032	E6E7_66.2	7761
ad18afef-13db-4f56-9b7e-e836aadd0d91/EcoRV/0	FAU74032	E6E7_66.2	7198
acd6d200-56bf-4e58-b08b-10ca112ceb38/EcoRV/0	FAU74032	E6E7_66.2	2376
acd66576-3f67-4bb1-b9e3-cbb3dfeca0c6/EcoRV/0	FAU74032	E6E7_66.2	1890
acd5f025-8381-4688-b9f1-1d32da1a9adc/EcoRV/0	FAU74032	E6E7_66.2	2047
acd5b448-d664-4edb-b410-273ea2768ce1/EcoRV/0	FAU74032	E6E7_66.2	26614
acd48abe-1fc7-4c0a-8500-1bb9b5a5b3c2/EcoRV/0	FAU74032	E6E7_66.2	6431
acd2b5ba-42d8-497b-aa3d-2bcec4fe0221/EcoRV/0	FAU74032	E6E7_66.2	8160
acd25f01-f3b5-4ef8-96a4-dbf64bc91e97/EcoRV/0	FAU74032	E6E7_66.2	4828
acd1d693-0589-499a-9e36-de33acbf1ef4/EcoRV/0	FAU74032	E6E7_66.2	537
acd10f66-b5e1-475f-b0bc-259abc4831ae/EcoRV/0	FAU74032	E6E7_66.2	2455
acd0be95-3218-429b-8bcc-5c05f727a07a/EcoRV/0	FAU74032	E6E7_66.2	6527
acc97097-7370-488a-96ae-228025227451/EcoRV/0	FAU74032	E6E7_66.2	981
acc966fb-ee0e-4270-938b-8fb3085160c0/EcoRV/0	FAU74032	E6E7_66.2	5792
acc781c3-0170-41db-bcc9-e8f1e34429f0/EcoRV/0	FAU74032	E6E7_66.2	2578
acc46116-7c98-45f5-a11f-8e458672bcd2/EcoRV/0	FAU74032	E6E7_66.2	2782
acc44370-19a5-414a-a22a-cd71f773f850/EcoRV/0	FAU74032	E6E7_66.2	2849
acc3d52e-c94e-48c4-8cc7-7b5d0d00252f/EcoRV/0	FAU74032	E6E7_66.2	7699
acc2bb40-d1fc-4eef-98e0-3912c5e69fae/EcoRV/0	FAU74032	E6E7_66.2	2723
acc2149b-e6ff-4c9e-b854-a7ff5881f8ec/EcoRV/0	FAU74032	E6E7_66.2	3712
acc05487-e52c-4cfe-a1fb-1b11ac65c754/EcoRV/0	FAU74032	E6E7_66.2	1872
acbea883-1e0b-412e-8d88-1a53bd678e73/EcoRV/0	FAU74032	E6E7_66.2	5258
acbb7ba1-b737-445a-a4d6-0837983626a8/EcoRV/0	FAU74032	E6E7_66.2	1667
acb83977-6212-47c2-b716-d87a0e7e4522/EcoRV/0	FAU74032	E6E7_66.2	1554
acb81b82-4ec4-4702-a9c4-2e8c7467be65/EcoRV/0	FAU74032	E6E7_66.2	5770
acb3f04e-532f-4c55-997b-4434494ba922/EcoRV/0	FAU74032	E6E7_66.2	3798
acabf90d-1191-459e-98dc-51534e3068c4/EcoRV/0	FAU74032	E6E7_66.2	4287
aca1d38c-c77c-4164-ad8a-0d61e3bf1af8/EcoRV/0	FAU74032	E6E7_66.2	5253
aca197b9-ceda-4f1f-9893-ec41b366f9de/EcoRV/0	FAU74032	E6E7_66.2	3706
acd92a2f-3302-4019-b5e9-3d9655157fef/EcoRV/0	FAU74032	E6E7_66.2	1451
ace01d8b-a418-46ba-a32f-562f6b528ae4/EcoRV/0	FAU74032	E6E7_66.2	1790
ace2d898-3bcc-4b97-b220-181d9816fdf4/EcoRV/0	FAU74032	E6E7_66.2	2910
ace33735-6878-4779-a9ff-865560559dc4/EcoRV/0	FAU74032	E6E7_66.2	9776
ad1879d5-3eb1-4dbb-8b97-3e0330a134d6/EcoRV/0	FAU74032	E6E7_66.2	4445
ad17ebfa-d3f6-4b49-b0f2-c82373839b3a/EcoRV/0	FAU74032	E6E7_66.2	2876
ad178fe9-1013-4e34-bf55-3654d0b1a5ff/EcoRV/0	FAU74032	E6E7_66.2	5373
ad12eec7-d03e-4636-b5a2-0c97b7ebcf4e/EcoRV/0	FAU74032	E6E7_66.2	5352
ad1264ce-79fd-45ab-b2f7-2cd13dd3ecc6/EcoRV/0	FAU74032	E6E7_66.2	4264
ad11985a-64f9-41a1-98ff-b329f8e8018b/EcoRV/0	FAU74032	E6E7_66.2	687
ad10d8df-0292-4e39-915f-7ec7e96c7731/EcoRV/0	FAU74032	E6E7_66.2	3212
ad10cc28-9410-47a2-bd2f-53cc88f6ed39/EcoRV/0	FAU74032	E6E7_66.2	3919
ad0f1dc1-42b8-4316-b20b-1b2781e5dc21/EcoRV/0	FAU74032	E6E7_66.2	2936
ad0a8700-7db5-42f2-af42-218cd875dc9e/EcoRV/0	FAU74032	E6E7_66.2	7999
ad0a4470-97c5-4de9-9584-44ce0afad212/EcoRV/0	FAU74032	E6E7_66.2	7302
ad07ffcc-d907-4c6a-9627-a2e8f59aeb43/EcoRV/0	FAU74032	E6E7_66.2	3903
ad054b24-c83e-426c-81ab-d4171ccf2903/EcoRV/0	FAU74032	E6E7_66.2	2147
ad1e1113-e666-442e-bb74-e75e14b90e94/EcoRV/0	FAU74032	E6E7_66.2	4806
ad052017-a79e-4405-9b31-9ee18ce9bbc7/EcoRV/0	FAU74032	E6E7_66.2	6342
ad024bde-6c8a-4859-b004-005240853062/EcoRV/0	FAU74032	E6E7_66.2	5056
ad01a251-0444-494d-9ba2-24fad78ec496/EcoRV/0	FAU74032	E6E7_66.2	2707
ad003256-5327-413d-ac8f-05f5debcde20/EcoRV/0	FAU74032	E6E7_66.2	1718
acfd3a83-8baf-48ed-892e-db75c7a82667/EcoRV/0	FAU74032	E6E7_66.2	7462
acfa2d68-65f6-4fb8-9a08-741d55d540fd/EcoRV/0	FAU74032	E6E7_66.2	4582
acef2f34-e1f4-43b6-9fb6-7ff861e499c2/EcoRV/0	FAU74032	E6E7_66.2	4030
acee934d-a881-46e8-85db-b2deddb7712a/EcoRV/0	FAU74032	E6E7_66.2	2894
acedee5c-bc80-4fa1-8065-d149502946fd/EcoRV/0	FAU74032	E6E7_66.2	1937
aced8bbd-eab8-4401-8aef-1f7297ddc031/EcoRV/0	FAU74032	E6E7_66.2	3385
aced0bb3-cf16-4999-8175-d77a27d87818/EcoRV/0	FAU74032	E6E7_66.2	10107
aceaf226-33db-4e28-a488-0d49dd682833/EcoRV/0	FAU74032	E6E7_66.2	4553
ace8c7e8-dbcf-40d1-bd93-a157bb2e9863/EcoRV/0	FAU74032	E6E7_66.2	9192
ace6466f-1747-4449-9c55-0ef88e20f4a1/EcoRV/0	FAU74032	E6E7_66.2	6385
ad0422b0-c0a0-4c42-a084-ae96d021fe3c/EcoRV/0	FAU74032	E6E7_66.2	3230
ad9cdc71-169a-42e0-a549-fe93287c0c0d/EcoRV/0	FAU74032	E6E7_66.2	6423
ad9eed08-a171-4d31-9a10-16524141af9b/EcoRV/0	FAU74032	E6E7_66.2	6862
ada0e785-46db-4b73-94d0-aa5f6c7e0546/EcoRV/0	FAU74032	E6E7_66.2	3333
ae4ad07f-d4e4-4747-942c-5edfde9405e0/EcoRV/0	FAU74032	E6E7_66.2	3414
ae45f81c-fc34-4e5d-93fe-c414ae523553/EcoRV/0	FAU74032	E6E7_66.2	4273
ae45aebb-0396-4c29-917f-b0124e631747/EcoRV/0	FAU74032	E6E7_66.2	6989
ae44fc37-4ab8-4fff-9bbe-56827af397b9/EcoRV/0	FAU74032	E6E7_66.2	2698
ae44f471-2075-4a74-9bfa-55e6d2d90593/EcoRV/0	FAU74032	E6E7_66.2	3159
ae44da1c-e281-43b3-91b8-c7b1cd8a0fd1/EcoRV/0	FAU74032	E6E7_66.2	4194
ae40a2bb-a361-4e70-89b3-415938607621/EcoRV/0	FAU74032	E6E7_66.2	9387
ae4044ee-75a7-425b-b244-6e87ea3a195a/EcoRV/0	FAU74032	E6E7_66.2	4766
ae3f09db-8549-4fde-8aa2-0cf2c952001d/EcoRV/0	FAU74032	E6E7_66.2	3200
ae3ee2e8-380f-4967-b202-ed3035c6a714/EcoRV/0	FAU74032	E6E7_66.2	4183
ae3e1614-1c7c-4509-90cb-1092d4d2f576/EcoRV/0	FAU74032	E6E7_66.2	2048
ae3b4bea-be11-4f19-b726-55a4145064f3/EcoRV/0	FAU74032	E6E7_66.2	980
ae387b60-7279-43fc-9dc4-9d208f3eb3bc/EcoRV/0	FAU74032	E6E7_66.2	2997
ae35b35f-f5dd-4c72-9732-01d63087e4a5/EcoRV/0	FAU74032	E6E7_66.2	6633
ae3338e1-9011-4944-86f9-0374a43b9fc0/EcoRV/0	FAU74032	E6E7_66.2	1914
ae32d887-455a-406c-b715-80a5f4768717/EcoRV/0	FAU74032	E6E7_66.2	4822
ae326f15-ab85-425b-8182-643e06126102/EcoRV/0	FAU74032	E6E7_66.2	6899
ae312714-4e4b-4857-96e1-82d096cffe16/EcoRV/0	FAU74032	E6E7_66.2	8349
ae2d8111-4def-4be2-a89a-6f877ced1354/EcoRV/0	FAU74032	E6E7_66.2	5760
ae2c0d0e-17d3-4f82-9aaf-a15fa723db04/EcoRV/0	FAU74032	E6E7_66.2	2195
ae2c0332-2338-47e0-8a72-a25839eabd09/EcoRV/0	FAU74032	E6E7_66.2	3504
ae2ad29a-05c4-4dd7-8565-748aaf164d7d/EcoRV/0	FAU74032	E6E7_66.2	3844
ae2a2db5-0085-469d-8843-29ce2ba44dbd/EcoRV/0	FAU74032	E6E7_66.2	5466
ae290c65-9a88-43d5-9aa2-879826d37e94/EcoRV/0	FAU74032	E6E7_66.2	4125
ae241a2b-d7ec-42b9-8158-b936e8fa578e/EcoRV/0	FAU74032	E6E7_66.2	4797
ae23da31-7f84-4b7f-8126-84c5609769fb/EcoRV/0	FAU74032	E6E7_66.2	6722
ae22f846-7659-4af6-bc98-afa933bccee7/EcoRV/0	FAU74032	E6E7_66.2	4741
ae4cee32-630a-470a-a3af-7c4a6f57a55f/EcoRV/0	FAU74032	E6E7_66.2	1998
ae4dd38d-3993-4612-9e6f-46b21ba6f6d6/EcoRV/0	FAU74032	E6E7_66.2	6619
ae5358ac-5222-408f-92c3-140c67741665/EcoRV/0	FAU74032	E6E7_66.2	4895
ae56f4b5-9b9b-48f4-9d18-2aef07296a27/EcoRV/0	FAU74032	E6E7_66.2	4164
aea2ddfa-57e5-424e-9548-9f73c0687bf2/EcoRV/0	FAU74032	E6E7_66.2	1828
aea1a217-f5cf-47cf-9e36-ac04803254fc/EcoRV/0	FAU74032	E6E7_66.2	2930
aea1861f-afc3-43a9-bc25-b731d6f70daa/EcoRV/0	FAU74032	E6E7_66.2	4693
ae9fdd9b-8d24-408d-bf11-f3a0a5505813/EcoRV/0	FAU74032	E6E7_66.2	1314
ae951fc9-ed1c-4772-8169-1d0cc6e9ffe5/EcoRV/0	FAU74032	E6E7_66.2	6648
ae921890-1822-4502-844f-f668dc630fc4/EcoRV/0	FAU74032	E6E7_66.2	6013
ae8f13e9-f618-4d17-9754-508bebb03a71/EcoRV/0	FAU74032	E6E7_66.2	5768
ae8cee70-9357-41f6-9771-1c02c3c9c839/EcoRV/0	FAU74032	E6E7_66.2	6783
ae8a6ccb-c87b-454d-9198-f14878e5cff6/EcoRV/0	FAU74032	E6E7_66.2	10190
ae862d13-b651-4a17-9e5e-1a359fd8924a/EcoRV/0	FAU74032	E6E7_66.2	6449
ae7ff61c-e550-46ec-81b9-32ae6e1a508f/EcoRV/0	FAU74032	E6E7_66.2	5362
ae7b73d8-c6c1-459c-9202-11b1850eef3d/EcoRV/0	FAU74032	E6E7_66.2	1388
ae7ad264-cb56-4f58-b3c6-2380cfc9b7e2/EcoRV/0	FAU74032	E6E7_66.2	1750
ae20f294-3927-4131-8417-28fd702af8e3/EcoRV/0	FAU74032	E6E7_66.2	2022
ae79e0c0-b97b-402d-95e8-1a7aaf7fd392/EcoRV/0	FAU74032	E6E7_66.2	956
ae732177-0b41-4c5b-81a7-13fd70e01820/EcoRV/0	FAU74032	E6E7_66.2	3537
ae6fa6a8-a787-402d-bf41-696e674e6ea3/EcoRV/0	FAU74032	E6E7_66.2	2022
ae6ee0a2-42f0-4b34-9223-0068e9576d75/EcoRV/0	FAU74032	E6E7_66.2	6558
ae690903-d193-49a3-986f-f5489d8fe12c/EcoRV/0	FAU74032	E6E7_66.2	1015
ae68bd2a-49ca-4910-bcf9-cca7bf95f361/EcoRV/0	FAU74032	E6E7_66.2	1612
ae6834e2-830d-425f-90e5-6c5ee6378fbc/EcoRV/0	FAU74032	E6E7_66.2	3635
ae633d39-e0f0-4a82-a650-759dd4b2c46f/EcoRV/0	FAU74032	E6E7_66.2	6601
ae60afd1-9bbf-4220-a25d-36a35ca01b21/EcoRV/0	FAU74032	E6E7_66.2	7762
ae5f8891-675c-4a0d-a8f4-6db1eaa12af2/EcoRV/0	FAU74032	E6E7_66.2	5957
ae5e645e-368c-473d-8912-3618bbbdf8ca/EcoRV/0	FAU74032	E6E7_66.2	6926
ae5b82e4-fef6-458b-b92e-1a3d5baa1321/EcoRV/0	FAU74032	E6E7_66.2	6745
ae5addb2-7e03-4c2e-aa8c-60764350f628/EcoRV/0	FAU74032	E6E7_66.2	3740
ae591f53-904b-47e8-924d-d7ae8c4a8805/EcoRV/0	FAU74032	E6E7_66.2	3731
ae756bfd-09c5-4019-8c4f-2baf1effe6ed/EcoRV/0	FAU74032	E6E7_66.2	4190
ae209657-6fbd-4cad-b4a6-abc180c80a12/EcoRV/0	FAU74032	E6E7_66.2	4026
ae1c137e-48a3-4d8e-99df-126540ea08c0/EcoRV/0	FAU74032	E6E7_66.2	6165
ae1bd123-a71f-42cb-a409-ee7b1d89f85c/EcoRV/0	FAU74032	E6E7_66.2	3935
add5a9c8-d1b4-417d-98bc-0bd957d0be7f/EcoRV/0	FAU74032	E6E7_66.2	1108
add4d06b-bad8-4d9e-988d-82b364562dab/EcoRV/0	FAU74032	E6E7_66.2	5096
add24c0b-6c70-49ea-899f-0fa12e536adf/EcoRV/0	FAU74032	E6E7_66.2	6257
add08353-b346-4e3b-8f35-8e258459d944/EcoRV/0	FAU74032	E6E7_66.2	2785
adce36cd-8a63-405e-92c7-47111980af99/EcoRV/0	FAU74032	E6E7_66.2	2545
adce35d1-81c3-48e6-a0a3-b6ce1ea46182/EcoRV/0	FAU74032	E6E7_66.2	4926
adcb4cb3-54fe-4e65-ae06-f71efd74c10b/EcoRV/0	FAU74032	E6E7_66.2	4042
adcb13ff-4a84-4c40-b978-8ef1921bd5a9/EcoRV/0	FAU74032	E6E7_66.2	7855
adc80853-5172-493b-9de7-014ee57f7979/EcoRV/0	FAU74032	E6E7_66.2	4722
adc66903-1e8d-4778-bad5-8169b347e290/EcoRV/0	FAU74032	E6E7_66.2	2537
adc62d47-b57c-4c7d-8e4a-eacf2c7890e0/EcoRV/0	FAU74032	E6E7_66.2	2977
adc53aa7-3b59-4798-9995-3450b3274996/EcoRV/0	FAU74032	E6E7_66.2	3458
adc3f8f0-46b6-4718-ba41-7a4168977083/EcoRV/0	FAU74032	E6E7_66.2	3560
add69ddb-49d7-4694-8f2e-ea7803c01ffc/EcoRV/0	FAU74032	E6E7_66.2	2242
adc14c24-a61d-4785-b94b-77d9c4238a18/EcoRV/0	FAU74032	E6E7_66.2	1211
adc0e68f-53f3-4beb-a2f7-9f331d2b5313/EcoRV/0	FAU74032	E6E7_66.2	2701
adbfe9a8-c757-487b-b31e-cead5ef09a79/EcoRV/0	FAU74032	E6E7_66.2	6967
adbdf35d-27cb-451c-ac58-c2af940f2067/EcoRV/0	FAU74032	E6E7_66.2	2725
adb922e4-096c-4794-b3b8-8a41b281f67f/EcoRV/0	FAU74032	E6E7_66.2	2626
adb8e527-3b83-4c3b-87dd-50d6df6eafcf/EcoRV/0	FAU74032	E6E7_66.2	3517
adb66da9-924c-4f2c-9b06-b33b4871491e/EcoRV/0	FAU74032	E6E7_66.2	3318
adb1a11b-5ca6-46d8-89be-119bfadb5981/EcoRV/0	FAU74032	E6E7_66.2	8297
adb17d35-7176-4d26-8058-2348aabf3439/EcoRV/0	FAU74032	E6E7_66.2	1970
adaeb5ba-70c8-44d5-a13c-9a8a3083665b/EcoRV/0	FAU74032	E6E7_66.2	5106
ada897a0-ccd7-45f1-9a64-e1b2383c430a/EcoRV/0	FAU74032	E6E7_66.2	6719
ada7f082-b707-47d4-93e2-3c8681d833a2/EcoRV/0	FAU74032	E6E7_66.2	6690
ada72fb9-f73d-459d-9fa4-949c1d495c22/EcoRV/0	FAU74032	E6E7_66.2	2040
ada3090f-5121-4d29-a385-f0f324d87b86/EcoRV/0	FAU74032	E6E7_66.2	4117
adc1482b-5131-4e67-b765-8b4affd5a488/EcoRV/0	FAU74032	E6E7_66.2	1460
a8965213-3d33-4d8b-8e15-c45ccd95e1e1/EcoRV/0	FAU74032	E6E7_66.2	1750
add6abc9-0f93-4d96-90c3-98a48691dd33/EcoRV/0	FAU74032	E6E7_66.2	5211
addc7f7c-c228-400e-b098-b56cdfc19483/EcoRV/0	FAU74032	E6E7_66.2	6282
ae1b99ef-921d-49c1-89d6-48a26b91a43a/EcoRV/0	FAU74032	E6E7_66.2	6560
ae19c2ec-d612-43cb-82c7-5ddadd71b086/EcoRV/0	FAU74032	E6E7_66.2	7537
ae18b4bb-8d2f-4068-b548-30c359f59e0a/EcoRV/0	FAU74032	E6E7_66.2	1807
ae170d9f-2500-4a0c-b087-10de52a0a514/EcoRV/0	FAU74032	E6E7_66.2	5548
ae16d3d4-e61d-40e1-8fa6-f16db6e96b09/EcoRV/0	FAU74032	E6E7_66.2	2811
ae14d00d-f9a2-4697-9a72-3cf6d98fa457/EcoRV/0	FAU74032	E6E7_66.2	6883
ae14bca2-b9a7-4624-9df4-650434148e6a/EcoRV/0	FAU74032	E6E7_66.2	3946
ae13dd39-9bf1-4c41-9c90-d763f010f7f9/EcoRV/0	FAU74032	E6E7_66.2	3136
ae119939-2844-42d7-b5fb-d7fd192f3a97/EcoRV/0	FAU74032	E6E7_66.2	1768
ae0f6f70-9de5-4567-ab82-1081b06d9625/EcoRV/0	FAU74032	E6E7_66.2	7086
ae0e4635-dd4f-4c2f-9b7c-ae39cd6ce00b/EcoRV/0	FAU74032	E6E7_66.2	1281
ae0e0701-640d-42ef-8e49-4a58a12cde32/EcoRV/0	FAU74032	E6E7_66.2	4900
ae09e80f-e11f-4e93-a150-dfaeefba8cda/EcoRV/0	FAU74032	E6E7_66.2	8675
add911fc-b95c-4880-afe4-0d36fd778b94/EcoRV/0	FAU74032	E6E7_66.2	1074
ae080060-e13a-46e4-b260-a8c6c1f3725d/EcoRV/0	FAU74032	E6E7_66.2	1529
ae00ddbb-7fcb-4adc-b4ef-540cd2ad00d7/EcoRV/0	FAU74032	E6E7_66.2	4326
adfd49ee-058a-4b92-8f21-43989b10ce2d/EcoRV/0	FAU74032	E6E7_66.2	7557
adfb9800-7609-41cf-bab9-d785ea26e3b4/EcoRV/0	FAU74032	E6E7_66.2	3723
adfb3bb5-0d45-4e56-8dc3-b8e0924eb86e/EcoRV/0	FAU74032	E6E7_66.2	2127
adfa971a-8866-4182-83ff-980705591776/EcoRV/0	FAU74032	E6E7_66.2	2161
adf73589-05cf-4764-942a-c7d638bdc26f/EcoRV/0	FAU74032	E6E7_66.2	2545
adf50e50-bcaa-405b-b179-325c10cff9ec/EcoRV/0	FAU74032	E6E7_66.2	1492
adf4ac06-3cbd-4c53-b004-b104190ad465/EcoRV/0	FAU74032	E6E7_66.2	11416
adeeec20-13c2-43a3-866b-d7bebbaad39e/EcoRV/0	FAU74032	E6E7_66.2	6181
ade59723-7228-4dfe-8f86-e124ecbbc930/EcoRV/0	FAU74032	E6E7_66.2	9787
ade4ce1f-087a-4249-b39e-4b9c83edea77/EcoRV/0	FAU74032	E6E7_66.2	4684
ade2bf88-acd1-493d-a160-4d2039f59cd6/EcoRV/0	FAU74032	E6E7_66.2	1234
addf82c7-b9c8-4d33-b603-a185f7ef6236/EcoRV/0	FAU74032	E6E7_66.2	797
ae012f1c-4f60-413a-8386-c18a34a03bf1/EcoRV/0	FAU74032	E6E7_66.2	1955
b0b35076-8c0c-4670-98b0-d110e655cedc/EcoRV/0	FAU74032	E6E7_66.2	10266
a8924f36-5c77-4b5a-8b1f-97720f0a7c26/EcoRV/0	FAU74032	E6E7_66.2	1979
a8909954-3eef-4b52-a3fa-91e115c87c24/EcoRV/0	FAU74032	E6E7_66.2	5939
a35886f9-ae10-49f2-8ad1-067952a608ba/EcoRV/0	FAU74032	E6E7_66.2	7976
a3576b55-9621-4fb6-a91f-2405b0316559/EcoRV/0	FAU74032	E6E7_66.2	4698
a35404cb-5c4e-41a7-8c13-7c6397da4e9a/EcoRV/0	FAU74032	E6E7_66.2	14388
a34e2d55-d589-4884-b630-68e6de44aed7/EcoRV/0	FAU74032	E6E7_66.2	4713
a34daa3c-69eb-4f44-966c-2351b9a36d2b/EcoRV/0	FAU74032	E6E7_66.2	8598
a34c033a-2ca1-4180-86e3-674ec510b316/EcoRV/0	FAU74032	E6E7_66.2	2349
a34baea0-bbd7-43b5-89a4-4c4c24fe133e/EcoRV/0	FAU74032	E6E7_66.2	8917
a3468606-e676-48cc-8b94-9ce7f4964347/EcoRV/0	FAU74032	E6E7_66.2	1120
a34188b8-7ded-4bc2-8f20-385de72123d7/EcoRV/0	FAU74032	E6E7_66.2	4067
a33fadbd-b226-4f99-9f50-802265a62898/EcoRV/0	FAU74032	E6E7_66.2	4488
a33d6ccc-0f8e-4d4f-8558-39c76ebaf632/EcoRV/0	FAU74032	E6E7_66.2	2496
a33d337d-b017-4b38-b5f0-10e21b4e6c99/EcoRV/0	FAU74032	E6E7_66.2	2023
a33b4cd7-7ff4-4914-a215-1c38ceaf5449/EcoRV/0	FAU74032	E6E7_66.2	8505
a337a88c-0a5f-463a-be9c-7797adf1aa6a/EcoRV/0	FAU74032	E6E7_66.2	2952
a33779e7-ac7f-4f40-a9a8-6ac92888cc4c/EcoRV/0	FAU74032	E6E7_66.2	11793
a337498f-f185-4461-9201-3fcaf729d066/EcoRV/0	FAU74032	E6E7_66.2	3871
a335b82a-4972-41f8-b475-e1bab0983881/EcoRV/0	FAU74032	E6E7_66.2	4247
a334f93f-e12f-4fa0-8396-08f9687a351a/EcoRV/0	FAU74032	E6E7_66.2	4384
a332cf87-817d-4dea-b4f4-a156d12c91ba/EcoRV/0	FAU74032	E6E7_66.2	3124
a32c09be-6b16-4e7f-9f37-d4a14a7625a5/EcoRV/0	FAU74032	E6E7_66.2	3621
a32b8f69-3718-4813-b582-6104a740b2a5/EcoRV/0	FAU74032	E6E7_66.2	6384
a328d96e-0ac0-4bd0-ad9b-cc55da203fce/EcoRV/0	FAU74032	E6E7_66.2	7911
a3279958-0c38-408e-9335-6d9ba1452721/EcoRV/0	FAU74032	E6E7_66.2	4887
a325d82b-ee22-459e-9f7a-f4ef779dcfff/EcoRV/0	FAU74032	E6E7_66.2	2423
a32500bb-1bd4-4972-8f63-e595ceeaf640/EcoRV/0	FAU74032	E6E7_66.2	2526
a323c0b9-a380-40d2-beaf-16b5997c5fcb/EcoRV/0	FAU74032	E6E7_66.2	3332
a3168137-1a17-4820-a182-a64c80bc7659/EcoRV/0	FAU74032	E6E7_66.2	2648
a35a88fa-5a3b-43c2-938d-7a069b6b3e98/EcoRV/0	FAU74032	E6E7_66.2	11911
a35f6fac-fcd4-42a3-b28a-7b7253df616e/EcoRV/0	FAU74032	E6E7_66.2	2976
a35f7117-c246-41d1-809d-1a3f67af0201/EcoRV/0	FAU74032	E6E7_66.2	3751
a360fdf1-8938-4148-8109-54199a3a91d4/EcoRV/0	FAU74032	E6E7_66.2	2368
a3a20de7-95cd-4a2d-acec-91692257e2c9/EcoRV/0	FAU74032	E6E7_66.2	5892
a39ee39b-e85a-48da-84db-0b1869bb2994/EcoRV/0	FAU74032	E6E7_66.2	5112
a399add7-9aa3-4267-a6a7-6c86148b0fcc/EcoRV/0	FAU74032	E6E7_66.2	3751
a3961b92-dd76-4a02-871f-3dff1fda8925/EcoRV/0	FAU74032	E6E7_66.2	4663
a394f0b4-c489-404b-b4a2-d8b097182c08/EcoRV/0	FAU74032	E6E7_66.2	631
a393217b-b379-439d-a471-06ff7a4a6093/EcoRV/0	FAU74032	E6E7_66.2	1237
a38fc579-3031-46a2-ac13-253360f1e6ed/EcoRV/0	FAU74032	E6E7_66.2	8111
a38e61b1-4fbb-4617-8972-02f582dde738/EcoRV/0	FAU74032	E6E7_66.2	1701
a38c060e-9e85-492b-8fef-0aeb2912d6d7/EcoRV/0	FAU74032	E6E7_66.2	3021
a3828776-c06d-402e-8ad3-bf30d761402b/EcoRV/0	FAU74032	E6E7_66.2	5170
a381731b-9d32-4bd0-a2fd-24342f0bcb0a/EcoRV/0	FAU74032	E6E7_66.2	7860
a3810728-5a8c-4b62-9ce9-525c07122167/EcoRV/0	FAU74032	E6E7_66.2	4917
a37f650c-0339-4f53-990e-094e39fc179c/EcoRV/0	FAU74032	E6E7_66.2	2632
a315abc0-eb58-4f76-ab4f-79cfc292ef78/EcoRV/0	FAU74032	E6E7_66.2	9039
a37df197-6736-4593-a053-7ce9e04123af/EcoRV/0	FAU74032	E6E7_66.2	4385
a37c5d8d-696e-4159-aeb7-148e125ee48f/EcoRV/0	FAU74032	E6E7_66.2	1332
a379e1ca-82d2-43b9-a7a6-99c762ba0ca1/EcoRV/0	FAU74032	E6E7_66.2	1206
a3799fda-ee68-42b8-a1d7-148291fb07d9/EcoRV/0	FAU74032	E6E7_66.2	1102
a3794bf7-f946-4d36-841f-55550d31fc08/EcoRV/0	FAU74032	E6E7_66.2	5438
a379099b-2f5f-4233-ba28-8fa945baf0dc/EcoRV/0	FAU74032	E6E7_66.2	1598
a37890e3-00b7-48d7-ab6a-e4f3a8ff9b71/EcoRV/0	FAU74032	E6E7_66.2	6307
a3701fb6-e8fa-477b-9d28-6e8cf2bf5a6c/EcoRV/0	FAU74032	E6E7_66.2	5351
a36f2c32-cb42-4c38-8ab4-6dde5eff1a8c/EcoRV/0	FAU74032	E6E7_66.2	2503
a36d6fa8-929d-4f97-bb9a-86a2fcba23d9/EcoRV/0	FAU74032	E6E7_66.2	3040
a366d1aa-d6f3-42ce-a9f0-4012b03b507d/EcoRV/0	FAU74032	E6E7_66.2	1185
a3649a7f-8df9-4036-a8a1-85b65edf3d32/EcoRV/0	FAU74032	E6E7_66.2	1914
a3646310-f64c-45c9-8b97-62a3c0e5dd9f/EcoRV/0	FAU74032	E6E7_66.2	1308
a36104ee-651e-4d55-bb76-0ce72983cc26/EcoRV/0	FAU74032	E6E7_66.2	14239
a37c8fde-12f4-4556-8242-8ebd8345ea4b/EcoRV/0	FAU74032	E6E7_66.2	3013
a3a21b9a-a43f-4f04-997f-8443f465f584/EcoRV/0	FAU74032	E6E7_66.2	2034
a3152014-f633-431d-988b-7beeb2440303/EcoRV/0	FAU74032	E6E7_66.2	2677
a31130cb-96dd-44d0-8dd4-2efbea39500e/EcoRV/0	FAU74032	E6E7_66.2	1529
a2c1e674-4b3a-45a2-b697-809513a4ef81/EcoRV/0	FAU74032	E6E7_66.2	5210
a2c19ba4-8c98-41ca-ad2b-4a2829802491/EcoRV/0	FAU74032	E6E7_66.2	3731
a2c18866-887e-47a1-a81a-6db0e1e78bb2/EcoRV/0	FAU74032	E6E7_66.2	2325
a2be1da6-56de-48d1-bda1-f950f20889a7/EcoRV/0	FAU74032	E6E7_66.2	2610
a2bd9d6e-6035-40f2-acef-bf9db7f11a52/EcoRV/0	FAU74032	E6E7_66.2	3733
a2bd7f48-c007-48c0-85f2-7e6310e244ea/EcoRV/0	FAU74032	E6E7_66.2	2152
a2bd345e-2cf9-47e8-85e0-6391d06dff77/EcoRV/0	FAU74032	E6E7_66.2	2276
a2b9723e-4203-4f41-816b-84ddc8db9c77/EcoRV/0	FAU74032	E6E7_66.2	3749
a2b89f63-a011-4e81-8fcd-59607cfacf84/EcoRV/0	FAU74032	E6E7_66.2	2562
a2b807b4-c32c-49ac-953c-b7f64f1b6ccd/EcoRV/0	FAU74032	E6E7_66.2	1685
a2b4d2cb-a230-492b-a812-c8a50a324885/EcoRV/0	FAU74032	E6E7_66.2	3144
a2b4b631-de3f-4b60-bdf9-d8a584565131/EcoRV/0	FAU74032	E6E7_66.2	3001
a2b1244f-008c-4b2c-888f-e21b4cecb665/EcoRV/0	FAU74032	E6E7_66.2	10126
a2aef680-33e2-48e0-a1c7-788728e3db58/EcoRV/0	FAU74032	E6E7_66.2	1767
a2ac4894-a5a6-4e64-8600-2b550bdf293b/EcoRV/0	FAU74032	E6E7_66.2	7212
a2aa459a-20df-4b05-a50d-d3c34960aba7/EcoRV/0	FAU74032	E6E7_66.2	3345
a2a90d52-07ed-4a8f-bc1d-c4e29bd310bf/EcoRV/0	FAU74032	E6E7_66.2	3307
a2a6c35a-45e4-483c-a8ed-6f42e4091bfb/EcoRV/0	FAU74032	E6E7_66.2	2395
a2a4367f-94d5-40d3-a7ab-7a4ceeeff0ea/EcoRV/0	FAU74032	E6E7_66.2	745
a2a3023a-dd17-4501-90fc-46d9858bb710/EcoRV/0	FAU74032	E6E7_66.2	5523
a2a1f01a-f690-4c78-82a1-3d96a9105af4/EcoRV/0	FAU74032	E6E7_66.2	4359
a2a09ae5-1213-4bba-b3cc-6580ddbc8fbd/EcoRV/0	FAU74032	E6E7_66.2	8324
a29facfe-78a9-4649-a80b-f980af5d8c77/EcoRV/0	FAU74032	E6E7_66.2	6123
a29aca1e-de78-4c76-9cd0-74e3eb1d03ee/EcoRV/0	FAU74032	E6E7_66.2	4745
a2973211-dcf6-48d9-983e-978f1247a6de/EcoRV/0	FAU74032	E6E7_66.2	10427
a292d013-b941-4e58-9e72-424133db7341/EcoRV/0	FAU74032	E6E7_66.2	10672
a292c3c9-b5ee-4ea6-b6b2-222e9b270b90/EcoRV/0	FAU74032	E6E7_66.2	3755
a2c3ac23-8e9b-4804-a85b-a5c4108cf8aa/EcoRV/0	FAU74032	E6E7_66.2	2173
a2c791ea-009e-468b-939d-0cdd55e05ecd/EcoRV/0	FAU74032	E6E7_66.2	1511
a2cad423-67ce-4db0-9a31-95d511e139aa/EcoRV/0	FAU74032	E6E7_66.2	1893
a2d2bbb1-7bc3-47e2-847b-546d96aa1882/EcoRV/0	FAU74032	E6E7_66.2	1430
a310a56a-c827-4374-b0f6-7e5df1e3a504/EcoRV/0	FAU74032	E6E7_66.2	4212
a30e873a-2700-4872-9e1f-4d0869311918/EcoRV/0	FAU74032	E6E7_66.2	9442
a30e339a-7361-4522-8a2d-65804bcef304/EcoRV/0	FAU74032	E6E7_66.2	5921
a30ae01d-0608-4d8b-954c-fe830c49a8ad/EcoRV/0	FAU74032	E6E7_66.2	4533
a30ab332-c584-4400-9f29-11c00bdb75f1/EcoRV/0	FAU74032	E6E7_66.2	4254
a30589f4-0716-4ab1-b097-23751c89d528/EcoRV/0	FAU74032	E6E7_66.2	3959
a301095e-443d-493a-9bde-01f20a2bc10b/EcoRV/0	FAU74032	E6E7_66.2	7648
a2fd6c54-d829-4c45-8459-a26f70fd888f/EcoRV/0	FAU74032	E6E7_66.2	2803
a2fa2014-604c-40fa-b6af-2485cccc74c6/EcoRV/0	FAU74032	E6E7_66.2	4218
a2f83c0d-f412-47c1-a63b-e7926dbfb37e/EcoRV/0	FAU74032	E6E7_66.2	2943
a2f80f33-1c41-4d99-aaeb-0c155ff9d089/EcoRV/0	FAU74032	E6E7_66.2	4943
a2f7ba0d-d77c-4940-a905-17732d58eae1/EcoRV/0	FAU74032	E6E7_66.2	2494
a2f49fc3-0578-4b9c-a989-db695fc15321/EcoRV/0	FAU74032	E6E7_66.2	3561
a3147f3d-e5cf-46bd-b61e-9e0de165a9bb/EcoRV/0	FAU74032	E6E7_66.2	6712
a2f1ca44-d832-4124-9b47-7bd644c756ae/EcoRV/0	FAU74032	E6E7_66.2	5493
a2ee8919-3fd1-458c-b487-b171a4b7be5f/EcoRV/0	FAU74032	E6E7_66.2	2406
a2e59479-f3f3-49c9-b6c1-81e747728730/EcoRV/0	FAU74032	E6E7_66.2	4746
a2e52275-25af-4a32-82dd-b0bacd49ae43/EcoRV/0	FAU74032	E6E7_66.2	9619
a2e43265-743f-4e54-8705-72295e5b8ea7/EcoRV/0	FAU74032	E6E7_66.2	10230
a2e30cb1-6ffd-4ee1-a51b-f952a1cd144a/EcoRV/0	FAU74032	E6E7_66.2	3872
a2e24796-6864-426d-adf3-741c50ca1405/EcoRV/0	FAU74032	E6E7_66.2	6919
a2df5724-6f51-47b1-82db-9d216b2734fa/EcoRV/0	FAU74032	E6E7_66.2	1946
a2de94b1-ff29-4ac8-aa81-448647035da6/EcoRV/0	FAU74032	E6E7_66.2	2588
a2dc9ea1-7427-4292-93db-230105e278a5/EcoRV/0	FAU74032	E6E7_66.2	4867
a2db3e56-364a-4fea-9b80-36cc818766fc/EcoRV/0	FAU74032	E6E7_66.2	2711
a2d97b05-36a6-4d54-b7f2-38b4edd5e411/EcoRV/0	FAU74032	E6E7_66.2	6897
a2d5d4f0-8cb9-4be2-8945-7fc3102b2e53/EcoRV/0	FAU74032	E6E7_66.2	5118
a2d40323-4f26-43b6-b25d-c5b3c9bdc710/EcoRV/0	FAU74032	E6E7_66.2	5434
a2ee91ec-ba14-4d3c-addc-fe50a73bad93/EcoRV/0	FAU74032	E6E7_66.2	2873
a291c1fa-5bef-4654-87d6-9c6f21638b6f/EcoRV/0	FAU74032	E6E7_66.2	514
a3a54997-2bd8-4336-a520-c837a15c2a84/EcoRV/0	FAU74032	E6E7_66.2	4638
a3abbcb5-d3b7-4d11-b8aa-8dcf53ce8cd5/EcoRV/0	FAU74032	E6E7_66.2	3395
a468cd13-5a89-46b1-bf65-a0faf9a6e9ec/EcoRV/0	FAU74032	E6E7_66.2	631
a467e558-c4c8-4550-bd03-c5a13fe34cf6/EcoRV/0	FAU74032	E6E7_66.2	4508
a4660fa0-9dad-4724-8bc6-74393f870c6b/EcoRV/0	FAU74032	E6E7_66.2	2828
a4631533-00b0-4641-9d7c-b681c8440a05/EcoRV/0	FAU74032	E6E7_66.2	2728
a4624b79-b48c-4fbd-a65e-158023bf794e/EcoRV/0	FAU74032	E6E7_66.2	8178
a45e28f4-7ef7-49b7-bafe-0f058b70da90/EcoRV/0	FAU74032	E6E7_66.2	6558
a45cee8b-c9d5-4149-bf22-c27cdf53b50c/EcoRV/0	FAU74032	E6E7_66.2	3773
a45bef7f-a1d8-4adc-ae6c-5bcfee49d623/EcoRV/0	FAU74032	E6E7_66.2	4113
a45ba49d-fbf3-4e89-af3e-b56d1570938a/EcoRV/0	FAU74032	E6E7_66.2	1087
a4594965-7753-4216-8944-59f91615cdbb/EcoRV/0	FAU74032	E6E7_66.2	1839
a458df04-083a-40db-b4c0-0397054123a7/EcoRV/0	FAU74032	E6E7_66.2	6295
a4578892-2510-4fcc-a660-e4f5eb126236/EcoRV/0	FAU74032	E6E7_66.2	4120
a456200f-3275-41fb-9c94-de5112f3ee11/EcoRV/0	FAU74032	E6E7_66.2	4324
a455b633-325f-42bb-a9dc-e89bafabe8f2/EcoRV/0	FAU74032	E6E7_66.2	3799
a451258c-cded-43c8-9a8e-4c658aa8ed4c/EcoRV/0	FAU74032	E6E7_66.2	1428
a44d7184-38d4-4782-b33a-0b7be6e3e433/EcoRV/0	FAU74032	E6E7_66.2	1620
a44c9a3e-479b-46a6-962c-d45e85bb742d/EcoRV/0	FAU74032	E6E7_66.2	2347
a4493e2d-16a3-4f13-b077-aced532e9ede/EcoRV/0	FAU74032	E6E7_66.2	5878
a4487f7f-d9a2-4df0-97ea-122e4f14173a/EcoRV/0	FAU74032	E6E7_66.2	3118
a447c215-ca49-4df6-8263-0f21b8e0ef01/EcoRV/0	FAU74032	E6E7_66.2	2342
a446f6ea-c1f9-4a67-9c3f-a4e7c9ba47dc/EcoRV/0	FAU74032	E6E7_66.2	2807
a4424e62-3107-4818-a48b-f14a7701e199/EcoRV/0	FAU74032	E6E7_66.2	3760
a440e49c-461b-46c1-8c95-1d375f39465b/EcoRV/0	FAU74032	E6E7_66.2	4529
a43fe011-1e24-4ae2-be2a-0df95cf15fc4/EcoRV/0	FAU74032	E6E7_66.2	725
a43f0c45-3e46-4350-b90d-d38ad04ca359/EcoRV/0	FAU74032	E6E7_66.2	3299
a43d6726-46cc-4e9a-a59e-a807c0a911ac/EcoRV/0	FAU74032	E6E7_66.2	10798
a43b8d91-ab97-4192-ba8a-b1785d8b0055/EcoRV/0	FAU74032	E6E7_66.2	5485
a46a40aa-b163-4fc7-8fdc-ea60ee5fbf4b/EcoRV/0	FAU74032	E6E7_66.2	4840
a46ca381-7363-4c8d-a524-1cecb23b62a6/EcoRV/0	FAU74032	E6E7_66.2	2456
a46e18cd-4298-4581-90c1-428f235ba185/EcoRV/0	FAU74032	E6E7_66.2	1981
a4718003-9118-4460-8ce7-2191c540f037/EcoRV/0	FAU74032	E6E7_66.2	3431
a4a5aae9-6a13-4d4d-9186-ec1b3ccdc2a9/EcoRV/0	FAU74032	E6E7_66.2	2701
a4a4946e-7d0d-42bb-a63d-da077ff946a9/EcoRV/0	FAU74032	E6E7_66.2	1316
a4a2a12a-4608-4844-8ae6-86c73749d1f1/EcoRV/0	FAU74032	E6E7_66.2	2845
a4a0b298-8f8e-4fce-8415-5ff86c773465/EcoRV/0	FAU74032	E6E7_66.2	4647
a49d160e-c7ee-4312-9530-bbb2612a8062/EcoRV/0	FAU74032	E6E7_66.2	2132
a4989bd0-7ea0-4ab7-b950-c9529239e426/EcoRV/0	FAU74032	E6E7_66.2	9407
a493c054-79c6-4e5a-99b4-acefeef918ec/EcoRV/0	FAU74032	E6E7_66.2	4246
a4937815-b831-4e65-8dd3-61d126bc6e17/EcoRV/0	FAU74032	E6E7_66.2	2028
a48d9085-404b-40ee-aa96-a38cae0ba76c/EcoRV/0	FAU74032	E6E7_66.2	3859
a48b51c3-73e8-4f05-97e9-0ce204041a04/EcoRV/0	FAU74032	E6E7_66.2	4617
a488b73e-bc0d-44cd-8994-f7c1892279ef/EcoRV/0	FAU74032	E6E7_66.2	10125
a487c625-b86a-4122-9264-55c94bc6ae8d/EcoRV/0	FAU74032	E6E7_66.2	2109
a48799d2-ab28-4c6a-92ad-1a51d2b18c8c/EcoRV/0	FAU74032	E6E7_66.2	4864
a43a29c1-25a6-4939-a358-c0e9e4a828b0/EcoRV/0	FAU74032	E6E7_66.2	5518
a4876e7c-d16a-4f40-8a44-a4ffdab2928f/EcoRV/0	FAU74032	E6E7_66.2	4009
a485e714-be85-4913-98b9-8d1ef344a4d1/EcoRV/0	FAU74032	E6E7_66.2	2161
a4852094-7f33-4676-ab1a-bfffb26139e1/EcoRV/0	FAU74032	E6E7_66.2	4820
a485190c-464c-4e63-b1f3-2e13fd6cdae4/EcoRV/0	FAU74032	E6E7_66.2	2491
a480395a-1b44-4da5-a9db-18781f4a5596/EcoRV/0	FAU74032	E6E7_66.2	1810
a47fda6b-5eae-493e-9bd2-e8cc6937a422/EcoRV/0	FAU74032	E6E7_66.2	8352
a47e3bd8-84ad-432a-862d-672533a2f78f/EcoRV/0	FAU74032	E6E7_66.2	8174
a47bcec9-8fc0-418f-902f-fc9dd1735e4f/EcoRV/0	FAU74032	E6E7_66.2	6934
a47bc3b0-4d73-4e14-bc13-21d38a03bfdc/EcoRV/0	FAU74032	E6E7_66.2	5001
a479075a-2fab-4944-aa8c-39c652feaf3a/EcoRV/0	FAU74032	E6E7_66.2	9463
a477b108-a0e5-4ab9-916f-726f1fe5a899/EcoRV/0	FAU74032	E6E7_66.2	3391
a477368b-8460-41fc-b649-dc564f94b2e8/EcoRV/0	FAU74032	E6E7_66.2	2237
a47588a4-8218-4759-b585-3ee35f7d6f98/EcoRV/0	FAU74032	E6E7_66.2	56
a472ee0a-68b1-4648-9bec-647022bb89f2/EcoRV/0	FAU74032	E6E7_66.2	3757
a48689ed-cef0-4cee-8271-87d354c21f28/EcoRV/0	FAU74032	E6E7_66.2	3401
a3a76f79-50b7-4f81-b0de-b6ba982cafd0/EcoRV/0	FAU74032	E6E7_66.2	453
a4360008-9247-4de6-96f3-197ae0749150/EcoRV/0	FAU74032	E6E7_66.2	4828
a43496bf-013c-46a9-b72f-660af418e409/EcoRV/0	FAU74032	E6E7_66.2	8592
a3f08de8-d0fb-4895-9d47-a86c866c0480/EcoRV/0	FAU74032	E6E7_66.2	5717
a3f041b3-af7d-4258-85da-f87fea8bc943/EcoRV/0	FAU74032	E6E7_66.2	1735
a3efbcfa-c12e-4906-86cd-51be3e3f3070/EcoRV/0	FAU74032	E6E7_66.2	2922
a3ecda40-a2ff-406d-89dc-f04cc4b1e060/EcoRV/0	FAU74032	E6E7_66.2	4288
a3eccf86-c337-4c4c-8ad7-14dcdf93fb4b/EcoRV/0	FAU74032	E6E7_66.2	3904
a3ec7dc3-2926-453b-af2c-778ed0fc27b4/EcoRV/0	FAU74032	E6E7_66.2	2003
a3e57e7d-be45-48e4-99dd-2e1af75caf89/EcoRV/0	FAU74032	E6E7_66.2	1290
a3e3f9f1-f73a-412f-b011-0aa7b1efe072/EcoRV/0	FAU74032	E6E7_66.2	6774
a3dd950c-cd51-4a5c-9b1d-36de7fa7acca/EcoRV/0	FAU74032	E6E7_66.2	7367
a3da3363-84df-4e4a-a90d-9f053672808c/EcoRV/0	FAU74032	E6E7_66.2	3937
a3d96ede-d237-40bb-b7bd-10e243eb79a3/EcoRV/0	FAU74032	E6E7_66.2	641
a3d69298-9df6-490a-ba6d-beff3e7050d3/EcoRV/0	FAU74032	E6E7_66.2	2368
a3d52134-3d25-46eb-964e-90206c3ce414/EcoRV/0	FAU74032	E6E7_66.2	3644
a3cfa823-f3f6-4a42-97aa-b4a5641515b5/EcoRV/0	FAU74032	E6E7_66.2	120
a3ccb664-b3d3-4098-a4d4-e020a286c72e/EcoRV/0	FAU74032	E6E7_66.2	4534
a3cbd9f9-99c7-4fa6-baca-7d510f099dbf/EcoRV/0	FAU74032	E6E7_66.2	745
a3c7dcb0-9444-4443-b241-3e26700aed0b/EcoRV/0	FAU74032	E6E7_66.2	6761
a3c754be-c0d4-41dc-a531-31ae1ef1485f/EcoRV/0	FAU74032	E6E7_66.2	8289
a3c5def8-7287-4ab8-a8ff-a6b31f73c654/EcoRV/0	FAU74032	E6E7_66.2	3154
a3c105c2-e4b0-419c-882b-fd4b28288ea5/EcoRV/0	FAU74032	E6E7_66.2	4508
a3b84f4f-9046-4e51-8d4b-10bffe3ab565/EcoRV/0	FAU74032	E6E7_66.2	4245
a3b466c1-ff8a-4ad0-b7f0-8142f665ec38/EcoRV/0	FAU74032	E6E7_66.2	3643
a3b29431-1344-4cde-94e2-2986c3b5374e/EcoRV/0	FAU74032	E6E7_66.2	2428
a3b279ad-a9c8-4bc7-a20b-3820570753f1/EcoRV/0	FAU74032	E6E7_66.2	5253
a3b059e9-ea1b-488c-ae73-b2977292d92f/EcoRV/0	FAU74032	E6E7_66.2	5453
a3b02178-a245-4478-a121-6b3f4005758b/EcoRV/0	FAU74032	E6E7_66.2	1842
a3afb248-0347-49a8-871f-13fa33a4776d/EcoRV/0	FAU74032	E6E7_66.2	2250
a3f30a54-a878-4e59-ae2a-5350fac76c37/EcoRV/0	FAU74032	E6E7_66.2	9434
a3f6fc4f-7f47-4a85-81ac-dc3495e89332/EcoRV/0	FAU74032	E6E7_66.2	1037
a3fdb307-321d-4ea7-a2dc-964790202c18/EcoRV/0	FAU74032	E6E7_66.2	4076
a3fdf120-bad8-439f-b8d6-bbfc0842e504/EcoRV/0	FAU74032	E6E7_66.2	6348
a4338100-4a2b-485f-a8e6-1d3a8b46d469/EcoRV/0	FAU74032	E6E7_66.2	1802
a4324b6b-cf8b-4a65-a8ab-d4aef2039924/EcoRV/0	FAU74032	E6E7_66.2	2238
a431fd1c-df79-4987-8ce7-c041048267f9/EcoRV/0	FAU74032	E6E7_66.2	2040
a4305c65-8b75-4f5f-877a-526e8c9f3032/EcoRV/0	FAU74032	E6E7_66.2	6284
a42f044c-6252-46c8-829c-81c0e3d9e9b8/EcoRV/0	FAU74032	E6E7_66.2	4532
a42d95c9-452e-42a3-a78c-b153a5ca486a/EcoRV/0	FAU74032	E6E7_66.2	2545
a42cf70a-ec03-4612-b644-dd800c7eb8c3/EcoRV/0	FAU74032	E6E7_66.2	3158
a42c805a-7d10-4ac6-aafc-5cd9ace3722a/EcoRV/0	FAU74032	E6E7_66.2	3316
a4250764-06c6-4b95-87bd-490b4a0e5053/EcoRV/0	FAU74032	E6E7_66.2	3865
a420b27b-b47a-4ae4-bbd0-b5d02b29c423/EcoRV/0	FAU74032	E6E7_66.2	8827
a42000bc-4e8f-47f3-8aa6-5814c75d958c/EcoRV/0	FAU74032	E6E7_66.2	4297
a41b3a60-9430-490a-a6cf-5fdd59e82ea4/EcoRV/0	FAU74032	E6E7_66.2	5256
a41a44ab-043a-4928-b005-2d82fab9b742/EcoRV/0	FAU74032	E6E7_66.2	2874
a4357757-1da0-41d7-8b63-d3c1d98e162d/EcoRV/0	FAU74032	E6E7_66.2	2038
a4199641-b017-4e2e-922f-c061b78f5479/EcoRV/0	FAU74032	E6E7_66.2	4496
a4126398-1ef3-4c2a-8bd6-ff28ee41d045/EcoRV/0	FAU74032	E6E7_66.2	6823
a4124473-2b27-4a93-943f-77e9099e5be6/EcoRV/0	FAU74032	E6E7_66.2	6064
a411b696-14de-460a-a3d3-0f4536d45ffb/EcoRV/0	FAU74032	E6E7_66.2	428
a4113fa7-73c5-4f90-a9d8-b0d919a38b2b/EcoRV/0	FAU74032	E6E7_66.2	3845
a40cf467-4094-4945-ba88-b6d013375df8/EcoRV/0	FAU74032	E6E7_66.2	9816
a40c3ea3-e9d9-4e09-8783-f38ce61aac48/EcoRV/0	FAU74032	E6E7_66.2	2208
a40b2885-18b6-45e0-ba55-5f1ad222d998/EcoRV/0	FAU74032	E6E7_66.2	4673
a407669f-0376-4fcd-ad8e-e9fb92ec7b58/EcoRV/0	FAU74032	E6E7_66.2	4917
a4072328-1332-4a70-a2f0-71e4fc0f0c1c/EcoRV/0	FAU74032	E6E7_66.2	770
a4066a0a-4920-4956-9f51-35d348ad0ced/EcoRV/0	FAU74032	E6E7_66.2	4615
a404a3b9-c0dc-4eb7-ae80-92c5c1a02405/EcoRV/0	FAU74032	E6E7_66.2	7009
a40404ac-783b-45e8-b391-f4b58075711c/EcoRV/0	FAU74032	E6E7_66.2	1063
a3fe90ff-c55d-46e9-b421-a8974e3056ad/EcoRV/0	FAU74032	E6E7_66.2	9094
a415952e-fded-4a7a-a832-2f54deedddfb/EcoRV/0	FAU74032	E6E7_66.2	3411
a4a636f7-0c91-4629-b414-dbac7ea19135/EcoRV/0	FAU74032	E6E7_66.2	7012
a28f21f7-72c4-4891-9c3a-4d20f459cce6/EcoRV/0	FAU74032	E6E7_66.2	6299
a28e2e3d-4c1c-4198-8353-da5717a3374c/EcoRV/0	FAU74032	E6E7_66.2	4462
a15ad5e0-63c7-4c83-9dfe-5ef7621f4298/EcoRV/0	FAU74032	E6E7_66.2	3711
a15a2d21-fc4f-4db2-b086-cbfc02993b18/EcoRV/0	FAU74032	E6E7_66.2	2152
a158d350-873b-4f69-afc6-547f64b3f579/EcoRV/0	FAU74032	E6E7_66.2	4082
a1552f99-6d79-40bd-ac06-329f8c442fa5/EcoRV/0	FAU74032	E6E7_66.2	3943
a153ed38-496e-49b9-90c1-790ac75338b6/EcoRV/0	FAU74032	E6E7_66.2	4457
a1535c2e-6bc8-47ac-9c12-2069685790e0/EcoRV/0	FAU74032	E6E7_66.2	4994
a1534272-a51d-41a1-8e77-453c19f364ee/EcoRV/0	FAU74032	E6E7_66.2	2966
a152f329-d085-4937-9855-faf1e473367c/EcoRV/0	FAU74032	E6E7_66.2	6135
a14ec97b-78ef-4f67-b3d9-1b6ba5cee6d3/EcoRV/0	FAU74032	E6E7_66.2	1793
a14e327c-5cc6-4e11-a802-41124a2c9f51/EcoRV/0	FAU74032	E6E7_66.2	4566
a14de82e-d012-4a75-9f07-599fc1aad2e3/EcoRV/0	FAU74032	E6E7_66.2	10827
a141ab4d-1053-4956-9110-22b6d87a31de/EcoRV/0	FAU74032	E6E7_66.2	6573
a1414a6d-9c1f-4bc7-8334-e00db1633c24/EcoRV/0	FAU74032	E6E7_66.2	5147
a1413feb-a465-4f27-b75a-164a7abefb27/EcoRV/0	FAU74032	E6E7_66.2	5652
a13bb85c-859f-4560-b43d-a95ebf61b0b5/EcoRV/0	FAU74032	E6E7_66.2	5811
a13b5f95-817a-413d-9d6b-61bfafb2ef97/EcoRV/0	FAU74032	E6E7_66.2	2905
a137b329-4d11-413e-9287-e35d4198dfb8/EcoRV/0	FAU74032	E6E7_66.2	4500
a13636cc-136f-4884-9e81-b47525e40f75/EcoRV/0	FAU74032	E6E7_66.2	5165
a135dca7-9f62-4b2d-b606-13856f03a623/EcoRV/0	FAU74032	E6E7_66.2	3156
a135d71b-db7b-4ee8-98ef-60768b468fa2/EcoRV/0	FAU74032	E6E7_66.2	10268
a13538d4-9d1e-476e-b27e-7ab5797a0599/EcoRV/0	FAU74032	E6E7_66.2	6112
a12d0c78-437c-478c-ba79-4c6298b2ae17/EcoRV/0	FAU74032	E6E7_66.2	2150
a12a1488-8e80-4a46-ae93-6e040d0c7f5d/EcoRV/0	FAU74032	E6E7_66.2	1710
a12a0655-c942-44b6-b84e-9d9396db8255/EcoRV/0	FAU74032	E6E7_66.2	3529
a12837b2-32c3-4483-b8e0-5f9e24e6d814/EcoRV/0	FAU74032	E6E7_66.2	4386
a1278a99-68a5-45c0-8c81-e2247ca82611/EcoRV/0	FAU74032	E6E7_66.2	4058
a12625bc-f507-46e6-98bc-7d3d12861603/EcoRV/0	FAU74032	E6E7_66.2	4064
a15bc53a-28c5-4758-9376-d7c7fa0c666c/EcoRV/0	FAU74032	E6E7_66.2	2714
a15e3b27-4ba2-4887-9a35-4c683ee979a1/EcoRV/0	FAU74032	E6E7_66.2	2781
a1639ec8-d217-4478-a49d-f178209ac952/EcoRV/0	FAU74032	E6E7_66.2	3032
a1673b53-7589-4e75-b619-0065694789bc/EcoRV/0	FAU74032	E6E7_66.2	7704
a19d8e60-c978-44e0-a277-0d47c144c32d/EcoRV/0	FAU74032	E6E7_66.2	1091
a19b7b4c-784c-42a4-bc72-0153d9e8b17a/EcoRV/0	FAU74032	E6E7_66.2	3946
a19b5a4e-71a2-4bbb-bd37-536969101430/EcoRV/0	FAU74032	E6E7_66.2	1174
a19a3857-1e4a-446a-a862-34b44693999f/EcoRV/0	FAU74032	E6E7_66.2	2692
a199f6fd-4f87-4e2b-b80a-406483ca824a/EcoRV/0	FAU74032	E6E7_66.2	963
a198ef03-3f94-4423-9cb3-a46f361e85b3/EcoRV/0	FAU74032	E6E7_66.2	13555
a196ef04-151d-41ad-b4a9-a0cdce02573e/EcoRV/0	FAU74032	E6E7_66.2	74
a1957400-2356-45bd-803b-30deebc651c8/EcoRV/0	FAU74032	E6E7_66.2	2391
a1950338-c5c4-4c60-9bd3-054d298c03ad/EcoRV/0	FAU74032	E6E7_66.2	2856
a191c34c-ca75-476a-931f-0d533955ad4b/EcoRV/0	FAU74032	E6E7_66.2	976
a18eb8f5-c9fa-4660-861b-9ff46b34c6e4/EcoRV/0	FAU74032	E6E7_66.2	1978
a18e0e52-b589-4fc7-bfd3-9a5495e3288d/EcoRV/0	FAU74032	E6E7_66.2	6854
a1891bca-c67d-4edb-b0e0-d99df93a7528/EcoRV/0	FAU74032	E6E7_66.2	6280
a124c542-79d0-4ac8-8561-900da6e6c732/EcoRV/0	FAU74032	E6E7_66.2	1664
a1858843-7c0d-4575-9bc7-e8cc073bf7f1/EcoRV/0	FAU74032	E6E7_66.2	4779
a17f576c-bac1-4a2b-8deb-6076105161c6/EcoRV/0	FAU74032	E6E7_66.2	3432
a17dbc42-6a79-4e9e-99f6-98d8cacfbce3/EcoRV/0	FAU74032	E6E7_66.2	64
a17d9e87-ac69-4604-b973-d088167790bc/EcoRV/0	FAU74032	E6E7_66.2	4755
a17d8588-ab6b-4bd2-8fb1-b0a6fca0e98e/EcoRV/0	FAU74032	E6E7_66.2	4565
a17c573c-e669-4892-96d4-61bf6cd319d3/EcoRV/0	FAU74032	E6E7_66.2	7935
a17921f0-9a24-4691-816c-547726fd17f3/EcoRV/0	FAU74032	E6E7_66.2	5209
a177a8f7-e18a-4178-b846-3dde62206178/EcoRV/0	FAU74032	E6E7_66.2	3813
a175cb85-55f7-44f5-8d2d-7a9384841aaf/EcoRV/0	FAU74032	E6E7_66.2	2330
a16dbd22-70b2-4b8d-8f9f-d055cd9094e2/EcoRV/0	FAU74032	E6E7_66.2	8832
a16ce82f-0a06-4d63-96fc-1eea0a6de1a7/EcoRV/0	FAU74032	E6E7_66.2	1572
a16b487c-d0e5-4068-bcc8-7f2901a9f6fd/EcoRV/0	FAU74032	E6E7_66.2	2853
a16a5431-40e3-43d8-9961-42510c00c606/EcoRV/0	FAU74032	E6E7_66.2	1094
a169dd5c-2dc1-4798-b0c5-64576ffed56f/EcoRV/0	FAU74032	E6E7_66.2	5499
a1839534-c856-48d6-85c3-e8ec9bcee522/EcoRV/0	FAU74032	E6E7_66.2	7692
a19e4b88-111f-4cea-8de3-1f7853151a14/EcoRV/0	FAU74032	E6E7_66.2	5881
a123d261-6217-4e0f-947f-94e752037fb6/EcoRV/0	FAU74032	E6E7_66.2	195
a122172c-3467-451f-80c3-dc44f7eec5cf/EcoRV/0	FAU74032	E6E7_66.2	3384
a0de70ec-96b4-43eb-896a-a9be6599fe92/EcoRV/0	FAU74032	E6E7_66.2	1033
a0dabc12-1d2b-4fd6-88ad-e57217911f64/EcoRV/0	FAU74032	E6E7_66.2	5979
a0d8fe05-12ad-4536-a3f6-3e91de5cd96f/EcoRV/0	FAU74032	E6E7_66.2	6972
a0d7c095-0990-42e2-9d49-073e0bf631cf/EcoRV/0	FAU74032	E6E7_66.2	2871
a0d7a2ea-c9cc-4fe8-8ea9-8117489be592/EcoRV/0	FAU74032	E6E7_66.2	10094
a0d6e45c-5c13-4e1c-8185-f26afc9b52e4/EcoRV/0	FAU74032	E6E7_66.2	4043
a0d4f375-f254-4417-8488-277d3d52976d/EcoRV/0	FAU74032	E6E7_66.2	1782
a0d46d1e-ce69-49cb-ab15-91481a30172c/EcoRV/0	FAU74032	E6E7_66.2	4447
a0d1c271-9d0f-41bd-b66f-6927b9f69040/EcoRV/0	FAU74032	E6E7_66.2	4276
a0cf4ba1-eeab-4466-8058-e271a5a27135/EcoRV/0	FAU74032	E6E7_66.2	1846
a0cd8e7c-05bf-4197-a924-f9ad2ee20aaf/EcoRV/0	FAU74032	E6E7_66.2	2963
a0c93ed5-af75-40e5-98b9-468c48e67b44/EcoRV/0	FAU74032	E6E7_66.2	1013
a0c86db2-0d82-4d04-a80b-235f9a6311d0/EcoRV/0	FAU74032	E6E7_66.2	2363
a0c79fec-0b69-4ddb-b554-42ee74d008c5/EcoRV/0	FAU74032	E6E7_66.2	4957
a0c5d229-d4c2-46a4-8c5d-456d6acfc4de/EcoRV/0	FAU74032	E6E7_66.2	3002
a0bfeb2c-e12e-49a4-bc19-acc7aa4b5b03/EcoRV/0	FAU74032	E6E7_66.2	4760
a0bfbad3-ef77-4f69-9da6-ce2dd01344f8/EcoRV/0	FAU74032	E6E7_66.2	6399
a0bd11a4-b4f8-467e-bb93-83fbae1ff8ac/EcoRV/0	FAU74032	E6E7_66.2	2106
a0b94732-d5c6-475d-8a05-6b142e314697/EcoRV/0	FAU74032	E6E7_66.2	2884
a0b6089c-7f2b-48d5-9eae-687e1f8e6409/EcoRV/0	FAU74032	E6E7_66.2	6690
a0b50ee4-bf4a-479f-a6bd-5112d7212742/EcoRV/0	FAU74032	E6E7_66.2	2927
a0b48b02-2ac1-49ae-b661-6bd770bbf90b/EcoRV/0	FAU74032	E6E7_66.2	2558
a0b3a2fb-1a0c-4efd-add7-1f95b68cf836/EcoRV/0	FAU74032	E6E7_66.2	1542
a0b1eb5f-5f52-437c-ac1b-a23cd5070ba6/EcoRV/0	FAU74032	E6E7_66.2	4721
a0b0ed53-e6e4-4f36-add5-869b04ae8ecf/EcoRV/0	FAU74032	E6E7_66.2	4300
a0b0c0f4-1ec2-4993-bcb4-5d87943a3d65/EcoRV/0	FAU74032	E6E7_66.2	723
a0ae91c3-fac5-4cd2-8e8b-4799bb3a181d/EcoRV/0	FAU74032	E6E7_66.2	4747
a0e27673-c20d-4a40-977b-bfa6471e3f10/EcoRV/0	FAU74032	E6E7_66.2	4041
a0e79c8e-61c0-40a1-a9e1-0722cddb51b1/EcoRV/0	FAU74032	E6E7_66.2	1521
a0ebba49-0177-4920-85ed-ecebed0f4f9e/EcoRV/0	FAU74032	E6E7_66.2	1866
a0ebd72b-d05e-48bd-8e52-33c36ed258a9/EcoRV/0	FAU74032	E6E7_66.2	2287
a12110d4-811b-4f83-bc4b-f8a02623e925/EcoRV/0	FAU74032	E6E7_66.2	6130
a1204b2d-9761-4bdc-bd6c-1aa8531938fc/EcoRV/0	FAU74032	E6E7_66.2	16373
a11ec03f-2250-4aa6-8d21-1eb435611c3d/EcoRV/0	FAU74032	E6E7_66.2	3383
a11d07ee-89a1-4e3b-860a-d4946e8c0db9/EcoRV/0	FAU74032	E6E7_66.2	8547
a11be5e7-13db-4635-a631-629ebb60e9bf/EcoRV/0	FAU74032	E6E7_66.2	5109
a115bf0d-c284-41eb-919a-5fafe6ef5b54/EcoRV/0	FAU74032	E6E7_66.2	5381
a1155981-241b-4335-83c5-059d1d36fb4a/EcoRV/0	FAU74032	E6E7_66.2	3592
a110e959-5332-450b-8a2f-44112cebf142/EcoRV/0	FAU74032	E6E7_66.2	3832
a110c362-3324-4e1b-917e-2707ae286d18/EcoRV/0	FAU74032	E6E7_66.2	3293
a11095ca-40d8-48aa-b9ba-a1f4a9157410/EcoRV/0	FAU74032	E6E7_66.2	9077
a10dcc9c-780d-478a-806a-f03b3962384e/EcoRV/0	FAU74032	E6E7_66.2	4336
a10b622b-8c37-4e6a-ae38-491291e4e24e/EcoRV/0	FAU74032	E6E7_66.2	3418
a10957e7-b135-4568-8b10-e651054eea7e/EcoRV/0	FAU74032	E6E7_66.2	3298
a122e4cc-5a77-4682-915d-bdc32730ff91/EcoRV/0	FAU74032	E6E7_66.2	6638
a1082859-a5e4-47f5-abb3-57fff87eb6fb/EcoRV/0	FAU74032	E6E7_66.2	5306
a106ccea-217d-4186-a4d9-c0fefa9426c4/EcoRV/0	FAU74032	E6E7_66.2	3840
a1040884-1137-4154-8020-1383c1050c93/EcoRV/0	FAU74032	E6E7_66.2	3095
a10361f8-1c25-4d51-96b8-9df0b17b87a4/EcoRV/0	FAU74032	E6E7_66.2	9624
a1028ae8-b7a1-4f20-878f-6c7cbef9ef07/EcoRV/0	FAU74032	E6E7_66.2	6217
a0fecb15-665b-4851-a1be-c2d482c044cc/EcoRV/0	FAU74032	E6E7_66.2	3639
a0fd9cb0-1b8a-445a-9063-6f592fff0fda/EcoRV/0	FAU74032	E6E7_66.2	2113
a0fd00c0-17eb-4033-9178-20a51aa9c094/EcoRV/0	FAU74032	E6E7_66.2	5370
a0fb8477-c7d3-47a6-8f6e-f5057878441c/EcoRV/0	FAU74032	E6E7_66.2	8305
a0f7b95f-96e0-4bb2-b712-e3156f69f45d/EcoRV/0	FAU74032	E6E7_66.2	1080
a0f559d7-b01c-49f7-b245-cd818875a45a/EcoRV/0	FAU74032	E6E7_66.2	4527
a0f351fe-3ded-450d-b42f-6697ed96ef92/EcoRV/0	FAU74032	E6E7_66.2	4080
a0f24e05-ff4c-4a41-9dc0-13aff29f38f0/EcoRV/0	FAU74032	E6E7_66.2	3153
a0f0de27-d4db-4a06-8e9f-0302cbe5abbf/EcoRV/0	FAU74032	E6E7_66.2	749
a107739d-d42e-4f39-963c-e1b7963b95d2/EcoRV/0	FAU74032	E6E7_66.2	1886
a28f1057-72e5-426d-bd32-4bfa22a08667/EcoRV/0	FAU74032	E6E7_66.2	3112
a19eb3c2-6e4c-4097-abcc-521c5a185fbf/EcoRV/0	FAU74032	E6E7_66.2	3207
a1a50880-6567-46ee-baf1-0d0220f6ac0c/EcoRV/0	FAU74032	E6E7_66.2	7119
a24a0b3b-9634-4a3d-b852-96e85d2b1e46/EcoRV/0	FAU74032	E6E7_66.2	5029
a249d3b1-7bb7-453a-bf3b-60ca6307c1ab/EcoRV/0	FAU74032	E6E7_66.2	4863
a24946f3-73f2-47fd-8e11-d8e1a0c6ff0f/EcoRV/0	FAU74032	E6E7_66.2	3579
a248519f-e873-4d11-a165-b53d0aa75ac1/EcoRV/0	FAU74032	E6E7_66.2	1421
a248041a-5377-4a8e-b821-9b28d34de59a/EcoRV/0	FAU74032	E6E7_66.2	455
a246d952-1a88-4b1b-8b35-39887e05b7f3/EcoRV/0	FAU74032	E6E7_66.2	2813
a245d9d2-edd0-4844-ae02-896693743efc/EcoRV/0	FAU74032	E6E7_66.2	6339
a245bf84-aa7a-498e-adf6-52d6f3502229/EcoRV/0	FAU74032	E6E7_66.2	16334
a2416534-b6ac-4dcb-ac34-9125181bd1d3/EcoRV/0	FAU74032	E6E7_66.2	3663
a23d1d44-2970-4393-9408-4191887830d0/EcoRV/0	FAU74032	E6E7_66.2	3475
a239a3c6-d9dc-4151-b6b6-a4c2aa11e2a4/EcoRV/0	FAU74032	E6E7_66.2	1413
a238fe7a-8373-455a-b360-caf2c85d7e06/EcoRV/0	FAU74032	E6E7_66.2	8755
a238cc6d-27a7-42bc-b440-999d66fe813c/EcoRV/0	FAU74032	E6E7_66.2	10438
a237fe2e-3a4a-4577-bf5b-efa4cad6b168/EcoRV/0	FAU74032	E6E7_66.2	2833
a2369cdb-b6ea-4cdd-8703-5b48c84b54f4/EcoRV/0	FAU74032	E6E7_66.2	1304
a235efaf-3498-4da0-bb0d-d482d29e6ac0/EcoRV/0	FAU74032	E6E7_66.2	1154
a2349087-7650-4a9b-8259-a067fac91a4f/EcoRV/0	FAU74032	E6E7_66.2	4848
a232cd95-6a1c-44f1-88b9-a823f505128f/EcoRV/0	FAU74032	E6E7_66.2	1287
a22fbbad-cc7d-4c81-8ac2-740803f559a8/EcoRV/0	FAU74032	E6E7_66.2	3843
a22f9cc0-64d6-4fb2-9e2a-21b5af8bbc5e/EcoRV/0	FAU74032	E6E7_66.2	2862
a22c4b26-5591-486d-90f4-d0d5706352c4/EcoRV/0	FAU74032	E6E7_66.2	3753
a22b44bd-ae9c-4637-b931-996f4398b36b/EcoRV/0	FAU74032	E6E7_66.2	4389
a2298366-e459-41ec-9a43-cf8c1beb8967/EcoRV/0	FAU74032	E6E7_66.2	805
a2261a34-a38c-46e8-bc12-529b9ab09155/EcoRV/0	FAU74032	E6E7_66.2	8213
a221e32a-4747-4ac6-a964-19a8f07df62e/EcoRV/0	FAU74032	E6E7_66.2	4060
a2218f53-20b6-460f-ab45-59b50bd53349/EcoRV/0	FAU74032	E6E7_66.2	7417
a220fbe5-7475-42ab-af4b-b5a4bb455c0f/EcoRV/0	FAU74032	E6E7_66.2	8240
a24d7faf-8772-473a-a487-3d8078da55a5/EcoRV/0	FAU74032	E6E7_66.2	2360
a24f8929-b5d5-4915-b2e1-e07b4185a6c2/EcoRV/0	FAU74032	E6E7_66.2	1052
a2504a3c-122f-427e-bdbc-f33f7f785eeb/EcoRV/0	FAU74032	E6E7_66.2	2845
a25383ed-8d6a-41fa-a1a5-fcc1e1c3aea5/EcoRV/0	FAU74032	E6E7_66.2	1241
a28dfaa8-3c6e-4e17-829c-7f98c92491cf/EcoRV/0	FAU74032	E6E7_66.2	8239
a28a9d70-4721-4519-a335-131ba345c044/EcoRV/0	FAU74032	E6E7_66.2	1571
a28648d4-05ce-46d6-8d6c-0aab8866f8d7/EcoRV/0	FAU74032	E6E7_66.2	4670
a2857bd9-50e1-4f29-8b99-5d683fff46bc/EcoRV/0	FAU74032	E6E7_66.2	5102
a284a477-8691-4631-89b5-f1a00a72c386/EcoRV/0	FAU74032	E6E7_66.2	1075
a28167a5-75aa-4b37-b1e2-eb166f1d8e53/EcoRV/0	FAU74032	E6E7_66.2	5866
a280cf0a-07f8-4722-bbd3-fb2e7ba84fb7/EcoRV/0	FAU74032	E6E7_66.2	6439
a280311d-47e0-4b27-9685-6e82fb61f24d/EcoRV/0	FAU74032	E6E7_66.2	6911
a27f8ca7-2fd1-46b2-9ed2-ed9a210a2562/EcoRV/0	FAU74032	E6E7_66.2	748
a27f78ab-2dc2-4389-a0f3-bbf225e43c43/EcoRV/0	FAU74032	E6E7_66.2	2777
a27ee9ea-f494-447b-89fc-861181ad4399/EcoRV/0	FAU74032	E6E7_66.2	1149
a27ec06f-098f-41ab-bb81-79bec9b04f95/EcoRV/0	FAU74032	E6E7_66.2	3019
a27d60b1-050d-4bd7-87f5-e43b114486e2/EcoRV/0	FAU74032	E6E7_66.2	2892
a2203090-467e-4e87-b7e8-1f040976597c/EcoRV/0	FAU74032	E6E7_66.2	4176
a278b95e-68b1-4d93-bc4f-10a6d9af45de/EcoRV/0	FAU74032	E6E7_66.2	4980
a275b12d-61b6-4c91-8938-4798fc4b59c8/EcoRV/0	FAU74032	E6E7_66.2	8598
a2741e4e-450a-4faa-96bb-5ec369079075/EcoRV/0	FAU74032	E6E7_66.2	2884
a27261b6-5ea0-4419-8d49-8d4e5770c64a/EcoRV/0	FAU74032	E6E7_66.2	5839
a271b49a-970f-4552-82ee-2a3f4367522f/EcoRV/0	FAU74032	E6E7_66.2	5136
a2701e90-a087-4f1f-9a7a-a6dacc7f0dac/EcoRV/0	FAU74032	E6E7_66.2	10053
a26ae1af-ad7b-4718-b244-15b94a01d159/EcoRV/0	FAU74032	E6E7_66.2	6067
a267e4e9-96ac-4547-8ace-36a7b37f0d2c/EcoRV/0	FAU74032	E6E7_66.2	1305
a264bc4c-3126-4e88-87b2-7ce8d3c4df86/EcoRV/0	FAU74032	E6E7_66.2	3192
a262e7fd-0108-4c7d-a73e-791aea47b16f/EcoRV/0	FAU74032	E6E7_66.2	8601
a2626b8e-1401-4922-b713-0871b54866f6/EcoRV/0	FAU74032	E6E7_66.2	3894
a25ed0cc-c877-4d66-913c-8ea98110cebf/EcoRV/0	FAU74032	E6E7_66.2	4666
a25cbbe4-c7d8-4a84-b4dc-be88f60ad077/EcoRV/0	FAU74032	E6E7_66.2	3521
a257494b-c9b4-49c9-b9f1-700fbbccf601/EcoRV/0	FAU74032	E6E7_66.2	3805
a27652ce-46ac-44c0-b11c-2f4e4d003cd5/EcoRV/0	FAU74032	E6E7_66.2	1304
a1a22c9a-2a69-4734-b1b3-098ae82a2e4c/EcoRV/0	FAU74032	E6E7_66.2	3946
a21fc4ee-8c99-400e-aa2d-301ced9f7e25/EcoRV/0	FAU74032	E6E7_66.2	6554
a21e2d2d-14d9-4260-aff1-7dab56594c91/EcoRV/0	FAU74032	E6E7_66.2	5789
a1e872d3-9d13-40ba-a370-309b16f02289/EcoRV/0	FAU74032	E6E7_66.2	3425
a1e30e06-80f8-47f4-997a-c8613723b7bc/EcoRV/0	FAU74032	E6E7_66.2	1588
a1dff79c-9b5f-40f2-87d3-d432a7fbceb4/EcoRV/0	FAU74032	E6E7_66.2	2864
a1dfec99-3a0a-442b-a0fa-ff79d1d3cab1/EcoRV/0	FAU74032	E6E7_66.2	4415
a1d18331-049c-48d3-9201-0fc305ad45a5/EcoRV/0	FAU74032	E6E7_66.2	2868
a1d0e5af-64e9-4f2f-b4e1-4af5a7f8291a/EcoRV/0	FAU74032	E6E7_66.2	3483
a1cb9550-35e1-4f96-b2da-1669bb272ff8/EcoRV/0	FAU74032	E6E7_66.2	4030
a1cae89b-e76c-49db-87ba-fb75a262a8b9/EcoRV/0	FAU74032	E6E7_66.2	7010
a1c8f468-c027-4473-8660-5e665eb76bd3/EcoRV/0	FAU74032	E6E7_66.2	3147
a1c88a65-c335-4a35-b1ec-a4183a8676da/EcoRV/0	FAU74032	E6E7_66.2	3837
a1c843d4-9171-4b87-863e-546e14ffac12/EcoRV/0	FAU74032	E6E7_66.2	3997
a1c5d211-de38-4144-9ff9-69b2acfddb8c/EcoRV/0	FAU74032	E6E7_66.2	4252
a1c42be9-5484-4bdc-b0a4-658f6022182c/EcoRV/0	FAU74032	E6E7_66.2	1567
a1c2e36d-12ea-42f4-9e35-a40010869ee5/EcoRV/0	FAU74032	E6E7_66.2	1184
a1c2a122-dbe1-4b05-b373-fc9e92d8094f/EcoRV/0	FAU74032	E6E7_66.2	2509
a1c19005-d5eb-447b-a926-c73c62f889d1/EcoRV/0	FAU74032	E6E7_66.2	4111
a1be81d4-01ce-445e-8779-e64e4e50aae9/EcoRV/0	FAU74032	E6E7_66.2	734
a1be54c8-b487-44fa-bf53-1b570c224c26/EcoRV/0	FAU74032	E6E7_66.2	1876
a1bdf052-cbec-43c1-b54e-5659bf3cb7bf/EcoRV/0	FAU74032	E6E7_66.2	3079
a1bbb21c-9ddd-4651-98aa-2e008c481ed4/EcoRV/0	FAU74032	E6E7_66.2	3376
a1b64573-d11d-4f9c-ba05-fab6acb360cb/EcoRV/0	FAU74032	E6E7_66.2	7101
a1ae8f78-078a-446a-985f-f7771b3de6b2/EcoRV/0	FAU74032	E6E7_66.2	9028
a1a9a275-0666-4ef6-b6ea-6cfac4ff1e15/EcoRV/0	FAU74032	E6E7_66.2	7922
a1a9642a-2eb8-4519-a111-370f1832b9cb/EcoRV/0	FAU74032	E6E7_66.2	2260
a1a904f2-4501-4922-b9ed-f906878608af/EcoRV/0	FAU74032	E6E7_66.2	1974
a1a7e68d-13e9-4a6a-a288-bc274456a007/EcoRV/0	FAU74032	E6E7_66.2	6741
a1a71fb2-85ca-4381-a65d-eb9a49f3c065/EcoRV/0	FAU74032	E6E7_66.2	4562
a1e8a746-0fb6-4d10-86c2-938e72506480/EcoRV/0	FAU74032	E6E7_66.2	3995
a1eb26ea-8b71-4308-8f74-3da33ca9111d/EcoRV/0	FAU74032	E6E7_66.2	677
a1eb97b7-6753-4f9c-b60e-aee12641ca3e/EcoRV/0	FAU74032	E6E7_66.2	6557
a1eee340-4f6a-465f-b7a3-3987036ecb5d/EcoRV/0	FAU74032	E6E7_66.2	6190
a21e1c84-27d1-41c6-ae3b-15358fe4c8ba/EcoRV/0	FAU74032	E6E7_66.2	1765
a21d06da-f084-42f1-b77a-b717591340bb/EcoRV/0	FAU74032	E6E7_66.2	2401
a21c4bcd-e60a-42b8-94af-5aa34bcf1c78/EcoRV/0	FAU74032	E6E7_66.2	5857
a21ac05a-a9c8-48df-b57e-a24464d497a5/EcoRV/0	FAU74032	E6E7_66.2	4554
a219b902-afe9-44c6-85bf-f52ccdbd6ea5/EcoRV/0	FAU74032	E6E7_66.2	3112
a21957b7-1b67-49f5-b4fa-2161ace31811/EcoRV/0	FAU74032	E6E7_66.2	6795
a215b529-ab14-4f20-bbc9-a12039e9d94d/EcoRV/0	FAU74032	E6E7_66.2	4488
a215633f-d31e-4d6d-a171-fd6afda579cb/EcoRV/0	FAU74032	E6E7_66.2	2812
a21435e4-6e28-41e2-af2b-6ffa3ef9cf47/EcoRV/0	FAU74032	E6E7_66.2	4923
a212eacb-35df-4834-af02-9a2ba9443a7b/EcoRV/0	FAU74032	E6E7_66.2	2821
a20f07a3-807e-4c32-9647-dc5f67efd5ff/EcoRV/0	FAU74032	E6E7_66.2	6298
a20cdacd-870a-488c-9bc3-413221a1d698/EcoRV/0	FAU74032	E6E7_66.2	6429
a205e76e-70e9-4160-93a9-a6bfbb6a97b1/EcoRV/0	FAU74032	E6E7_66.2	673
a21f6358-27b9-4c1c-a022-9f94132ce21a/EcoRV/0	FAU74032	E6E7_66.2	3760
a205cfda-6d80-4758-9b50-e147ac3f2fba/EcoRV/0	FAU74032	E6E7_66.2	2958
a200aabc-c425-4b3b-ab91-e051ce7a2ea4/EcoRV/0	FAU74032	E6E7_66.2	9285
a2002aa7-e236-4bf1-9b0c-a369f4bf9fe4/EcoRV/0	FAU74032	E6E7_66.2	2285
a1ffef12-add6-49c3-bc07-9b6b4acbe9f4/EcoRV/0	FAU74032	E6E7_66.2	7154
a1fb369f-08ba-4372-960b-1f013bcecccd/EcoRV/0	FAU74032	E6E7_66.2	1656
a1f824ac-48e9-46cc-aed4-171a23b4f65d/EcoRV/0	FAU74032	E6E7_66.2	8312
a1f7fda7-b551-4bda-8ba0-63b10e9bee34/EcoRV/0	FAU74032	E6E7_66.2	3140
a1f6926a-2835-467a-aef4-7e69e5ccd279/EcoRV/0	FAU74032	E6E7_66.2	810
a1f53732-40da-4e55-9fdd-63893aac750a/EcoRV/0	FAU74032	E6E7_66.2	1414
a1f408cb-3075-4ab9-a7a1-dc0342309681/EcoRV/0	FAU74032	E6E7_66.2	792
a1f25c09-019a-4b87-bbad-5414e0ec9479/EcoRV/0	FAU74032	E6E7_66.2	7128
a1f2385c-38b2-428e-a257-ca82ea22bdb2/EcoRV/0	FAU74032	E6E7_66.2	803
a1f22668-5c0b-4ef5-978d-4bd517c76085/EcoRV/0	FAU74032	E6E7_66.2	3070
a1ef1172-6f9d-441b-ab3c-bf26d7afcc83/EcoRV/0	FAU74032	E6E7_66.2	2168
a2057c96-3072-4488-a442-6c8322a10a34/EcoRV/0	FAU74032	E6E7_66.2	7988
a4a6dbb4-b169-4ea6-9ebe-49b3d187ef9f/EcoRV/0	FAU74032	E6E7_66.2	5453
a4a7c031-03f3-4c1e-991c-2034cb595496/EcoRV/0	FAU74032	E6E7_66.2	4461
a4a9d5a7-8b27-49d8-9673-0d620d19badb/EcoRV/0	FAU74032	E6E7_66.2	4400
a76897cf-1ddf-49e4-9773-58dbe975f263/EcoRV/0	FAU74032	E6E7_66.2	1694
a7653c2c-bb5b-4261-8ffd-6f608e1c2041/EcoRV/0	FAU74032	E6E7_66.2	8542
a7600452-8cb3-4ec2-ba63-a9b097c5d03a/EcoRV/0	FAU74032	E6E7_66.2	5198
a75eb598-f65a-4929-a8fb-21af8a3659d6/EcoRV/0	FAU74032	E6E7_66.2	3600
a75a8107-2511-453e-b23e-f307fa9334a3/EcoRV/0	FAU74032	E6E7_66.2	2954
a75a10ed-1e9e-447e-a66d-57d9959598be/EcoRV/0	FAU74032	E6E7_66.2	1026
a7572e31-2fa7-4513-b0e4-e2b55880daef/EcoRV/0	FAU74032	E6E7_66.2	5320
a7568ef4-dc12-4be4-8faa-561b1b5cf715/EcoRV/0	FAU74032	E6E7_66.2	6181
a755c6d2-7014-49b9-9b97-10cf383f4f89/EcoRV/0	FAU74032	E6E7_66.2	5135
a7557d6c-79a8-4fca-888c-ae782c50b5f9/EcoRV/0	FAU74032	E6E7_66.2	3841
a7526c84-339c-415e-9ad6-18b8bf220fe7/EcoRV/0	FAU74032	E6E7_66.2	4300
a7507876-e1cd-4983-989d-204bf189acb4/EcoRV/0	FAU74032	E6E7_66.2	5933
a74f77e4-a985-4b05-b545-9d419182ddd1/EcoRV/0	FAU74032	E6E7_66.2	2126
a74e0dad-b54c-4176-bf69-a63af4b04e85/EcoRV/0	FAU74032	E6E7_66.2	5670
a74cb73a-3017-4208-b79e-5d8724fcc1bd/EcoRV/0	FAU74032	E6E7_66.2	4027
a7493102-75d6-4189-8264-2cbf7e8462d8/EcoRV/0	FAU74032	E6E7_66.2	3564
a7491421-b5c2-476e-b786-0b474b2c42eb/EcoRV/0	FAU74032	E6E7_66.2	3497
a745b4f4-5fe2-4e84-9a74-3e76df69a9aa/EcoRV/0	FAU74032	E6E7_66.2	3717
a745b2b9-155c-410f-b09b-1dc0047de256/EcoRV/0	FAU74032	E6E7_66.2	1757
a74469bc-805e-41d8-8389-0b7cf03e9957/EcoRV/0	FAU74032	E6E7_66.2	8309
a742bd52-0f22-44db-aaf0-3d35599da910/EcoRV/0	FAU74032	E6E7_66.2	5890
a7415edc-c5ed-412c-ba19-132fa5c35ddd/EcoRV/0	FAU74032	E6E7_66.2	1529
a74151d6-267c-49da-b431-aa62810766a5/EcoRV/0	FAU74032	E6E7_66.2	932
a73e59ae-c330-4c69-926b-443f5c3e533b/EcoRV/0	FAU74032	E6E7_66.2	11607
a73e47c2-f2f9-4f8a-99a8-88789d9940d9/EcoRV/0	FAU74032	E6E7_66.2	3790
a73d7438-b852-4299-a3cf-e5022f09375a/EcoRV/0	FAU74032	E6E7_66.2	2456
a73d13d7-d2b2-49bb-8f2d-1e0594be4a16/EcoRV/0	FAU74032	E6E7_66.2	5001
a76bb761-9061-4da7-ae14-4857df6591aa/EcoRV/0	FAU74032	E6E7_66.2	3179
a76bc3e7-4291-40d9-b448-f13dab0b2ff0/EcoRV/0	FAU74032	E6E7_66.2	8898
a76cc532-fd2e-46b1-96d0-20588476500c/EcoRV/0	FAU74032	E6E7_66.2	4181
a76e4488-bedd-4abd-8fa5-f71f4991980d/EcoRV/0	FAU74032	E6E7_66.2	4108
a795563c-a415-4729-8656-03706d787e3d/EcoRV/0	FAU74032	E6E7_66.2	3890
a7931049-63f8-4934-a1ce-df148154431b/EcoRV/0	FAU74032	E6E7_66.2	6417
a791fc52-dd49-409b-a544-eaec61524f58/EcoRV/0	FAU74032	E6E7_66.2	4056
a791f8ae-faa5-43eb-9315-e3daf5eb1d95/EcoRV/0	FAU74032	E6E7_66.2	2085
a790fd0d-a7f2-4664-ac92-ec63660bb807/EcoRV/0	FAU74032	E6E7_66.2	6313
a7906192-0770-483d-a99c-af006f1a7dba/EcoRV/0	FAU74032	E6E7_66.2	3127
a78e5a61-2a3f-4399-9283-b9becc829e27/EcoRV/0	FAU74032	E6E7_66.2	4285
a78d8b7f-f403-494b-a33b-182f6bbe31e0/EcoRV/0	FAU74032	E6E7_66.2	3994
a78c56e3-76d2-47b7-8ef0-1bbd4bc7f869/EcoRV/0	FAU74032	E6E7_66.2	5905
a78c3b6c-f040-4761-a391-bc24a7714081/EcoRV/0	FAU74032	E6E7_66.2	1226
a789fd3b-ded8-4f42-8026-4ed2f53fe3a4/EcoRV/0	FAU74032	E6E7_66.2	8037
a787d43a-0787-49d4-8316-deb394fc1a4a/EcoRV/0	FAU74032	E6E7_66.2	3406
a787a1fb-50ca-4dc1-8210-66e8d4c496ea/EcoRV/0	FAU74032	E6E7_66.2	9303
a73baa98-f37f-4579-aa8e-34bb3feb2efe/EcoRV/0	FAU74032	E6E7_66.2	3304
a78717d1-7216-4528-ac94-5ecefb2bcde5/EcoRV/0	FAU74032	E6E7_66.2	3539
a78417c9-928f-4c69-af22-662e6842947e/EcoRV/0	FAU74032	E6E7_66.2	6416
a7803996-fb1d-4abc-8aee-7e59fba2c046/EcoRV/0	FAU74032	E6E7_66.2	1810
a77f1720-e316-40ce-bafa-621c81545849/EcoRV/0	FAU74032	E6E7_66.2	2714
a77d824a-c9dc-440c-a034-ea2e98b1c308/EcoRV/0	FAU74032	E6E7_66.2	2652
a77bb39f-f37f-4bbd-9e0c-2f71dcf27fc2/EcoRV/0	FAU74032	E6E7_66.2	4147
a77b1237-fd66-4185-91ce-a9d3658bd6b6/EcoRV/0	FAU74032	E6E7_66.2	3174
a77a089a-caf7-4dfd-bd91-4c0c4e95fbf9/EcoRV/0	FAU74032	E6E7_66.2	1582
a778f6fa-5a78-4dfb-a18e-5f0431be27e9/EcoRV/0	FAU74032	E6E7_66.2	2232
a7745eec-8958-4044-b634-c1f47dbe7a87/EcoRV/0	FAU74032	E6E7_66.2	2960
a7725f16-b891-49fb-9e9f-410d6f6502bd/EcoRV/0	FAU74032	E6E7_66.2	2943
a7719bdf-f9eb-47fb-885c-ecb154bc7ced/EcoRV/0	FAU74032	E6E7_66.2	4646
a76ed7a7-92da-4b65-8dbd-c606ecee1f6f/EcoRV/0	FAU74032	E6E7_66.2	1179
a76e73a5-87cf-4b53-b49f-aa4bba0237f0/EcoRV/0	FAU74032	E6E7_66.2	4035
a7846f05-74e3-47d6-a910-50f0cbd75f7b/EcoRV/0	FAU74032	E6E7_66.2	1071
a796f76e-39e8-4de5-a47b-e3307a59c9e3/EcoRV/0	FAU74032	E6E7_66.2	5705
a73aef8b-7cce-422d-b6f7-f4691a72cae3/EcoRV/0	FAU74032	E6E7_66.2	6105
a73588ef-de43-4c6a-9e60-11953effeef5/EcoRV/0	FAU74032	E6E7_66.2	1207
a6f1dcaf-1bc0-4136-bdeb-ad6a3968ac44/EcoRV/0	FAU74032	E6E7_66.2	4715
a6f14445-f66d-4380-a024-57f6ef0dd3e2/EcoRV/0	FAU74032	E6E7_66.2	6711
a6e9dd05-2362-41ee-b541-a1796c410ad6/EcoRV/0	FAU74032	E6E7_66.2	2121
a6e7f041-40cf-405b-b276-895f0f8bfc02/EcoRV/0	FAU74032	E6E7_66.2	2539
a6e7a4d8-1c94-4a5d-a1f6-7dbe3d3fdc75/EcoRV/0	FAU74032	E6E7_66.2	3068
a6e69cf5-2086-4e0d-b64d-05dc88c17685/EcoRV/0	FAU74032	E6E7_66.2	843
a6e6560f-b6f5-4f60-a51f-925052f68f40/EcoRV/0	FAU74032	E6E7_66.2	2538
a6e24e41-c72f-4e5d-a394-5036c703d7bd/EcoRV/0	FAU74032	E6E7_66.2	4903
a6e159a8-77c9-4659-9256-0d76fe1183a0/EcoRV/0	FAU74032	E6E7_66.2	2090
a6e10c90-ef2b-4b20-8375-0d1dc0e9bb51/EcoRV/0	FAU74032	E6E7_66.2	7790
a6df364a-123c-4131-81e9-8d463e3dbf45/EcoRV/0	FAU74032	E6E7_66.2	3573
a6da810d-3ccb-4f58-aed8-6e1e4b1da7b3/EcoRV/0	FAU74032	E6E7_66.2	756
a6d7086e-e65a-4a3e-958f-965b2eef36b3/EcoRV/0	FAU74032	E6E7_66.2	2959
a6d66984-e3b1-45a9-8bf4-95a0bcd4df3b/EcoRV/0	FAU74032	E6E7_66.2	3754
a6d41277-c195-4768-9cd1-3ed27580b25c/EcoRV/0	FAU74032	E6E7_66.2	10782
a6cfe5d4-ae77-4447-8243-683cc8a588e9/EcoRV/0	FAU74032	E6E7_66.2	7553
a6ce4b9f-839f-4eee-97fd-451b589e579d/EcoRV/0	FAU74032	E6E7_66.2	3438
a6cc1102-b5d4-434c-b7e2-4476697a372a/EcoRV/0	FAU74032	E6E7_66.2	4258
a6c97a08-291b-47ed-ba69-07931701f339/EcoRV/0	FAU74032	E6E7_66.2	5573
a6c733d7-b284-4e0b-88de-ee481928b72f/EcoRV/0	FAU74032	E6E7_66.2	7886
a6c3ddb5-c5df-42a1-8e02-bb03bb76bd11/EcoRV/0	FAU74032	E6E7_66.2	3528
a6c344d4-e77c-48b5-9a14-ef14a21f8f7a/EcoRV/0	FAU74032	E6E7_66.2	3170
a6c31bab-0987-41c7-851e-59b8a1ac318b/EcoRV/0	FAU74032	E6E7_66.2	3359
a6c25b1a-edea-484d-92c2-2c2951c57f3f/EcoRV/0	FAU74032	E6E7_66.2	13027
a6c20a68-ec06-4fd8-bf14-8a6a992cc3bd/EcoRV/0	FAU74032	E6E7_66.2	2452
a6c0b2bd-ed2c-44d2-aeca-91e94fe0a84b/EcoRV/0	FAU74032	E6E7_66.2	933
a6bfb2da-ca11-4477-8645-7ab2e73f9736/EcoRV/0	FAU74032	E6E7_66.2	5119
a6f7e6de-e0e7-4687-9171-d132aa5e9c4e/EcoRV/0	FAU74032	E6E7_66.2	5011
a6f8246e-f8bf-4d6e-8016-e19dd0c63a15/EcoRV/0	FAU74032	E6E7_66.2	7330
a6f8aae6-1b05-4867-b820-6c6a6de77574/EcoRV/0	FAU74032	E6E7_66.2	6215
a6fa11a9-629e-4c00-bc45-51b0ff6dfa70/EcoRV/0	FAU74032	E6E7_66.2	2501
a73415f9-62db-429d-90aa-5c63585455db/EcoRV/0	FAU74032	E6E7_66.2	12353
a730c5fd-b7ca-4ff0-9a6a-c3ebd5bf7b89/EcoRV/0	FAU74032	E6E7_66.2	5117
a7308eba-cee0-41be-9fae-e2318d147aee/EcoRV/0	FAU74032	E6E7_66.2	10491
a72ff394-21cf-47a3-b7eb-572e0403ac57/EcoRV/0	FAU74032	E6E7_66.2	8134
a72ccc10-a558-4830-95cb-45f8fc603878/EcoRV/0	FAU74032	E6E7_66.2	3177
a72c10b9-aa1d-44ac-942b-7c042855a4e0/EcoRV/0	FAU74032	E6E7_66.2	7897
a7294c04-8474-4a06-afa8-e5b152777fbb/EcoRV/0	FAU74032	E6E7_66.2	1312
a7291d38-467f-4183-9ba7-558cb1d01708/EcoRV/0	FAU74032	E6E7_66.2	1216
a728a750-1133-4edd-8880-0d691caa85f0/EcoRV/0	FAU74032	E6E7_66.2	8118
a7270ec5-28da-4ae3-91a9-ce43a426959a/EcoRV/0	FAU74032	E6E7_66.2	3763
a72335da-1bec-45d3-bf55-e9f8f258ea10/EcoRV/0	FAU74032	E6E7_66.2	1814
a71c9ec1-3090-4073-8053-bdb560da71e5/EcoRV/0	FAU74032	E6E7_66.2	3025
a71b2da6-925a-4e4c-861c-0efb93f460d0/EcoRV/0	FAU74032	E6E7_66.2	6206
a73818a6-62cd-445a-bcd2-ba50537c96c9/EcoRV/0	FAU74032	E6E7_66.2	4879
a718aed2-f60e-475e-8158-fd3f2b3b34e0/EcoRV/0	FAU74032	E6E7_66.2	3746
a7103b49-cb45-420f-afd6-53cc481440da/EcoRV/0	FAU74032	E6E7_66.2	5988
a70dae1c-bdd1-4cc8-a779-46edd64abe9e/EcoRV/0	FAU74032	E6E7_66.2	1373
a70cac61-a1e2-428e-932d-4c4f89cc2839/EcoRV/0	FAU74032	E6E7_66.2	4994
a707f01a-e70f-4868-b6ae-43e56aa3f63d/EcoRV/0	FAU74032	E6E7_66.2	3208
a707e08c-87c0-4783-9af1-3eb583cfd20d/EcoRV/0	FAU74032	E6E7_66.2	6364
a7060316-50fb-40ae-a6da-476e8fde5dcc/EcoRV/0	FAU74032	E6E7_66.2	4237
a704c849-133c-44b4-a34e-b23bdf360f94/EcoRV/0	FAU74032	E6E7_66.2	2745
a703a0a5-9a6e-4d34-ac3f-e3265e3f3037/EcoRV/0	FAU74032	E6E7_66.2	9956
a702f1de-ce9d-45a6-a24c-2dd7c0f246dd/EcoRV/0	FAU74032	E6E7_66.2	2943
a70011c7-bb65-4c1a-ba42-20993e92d9f4/EcoRV/0	FAU74032	E6E7_66.2	4779
a6fd884b-5171-402a-97d8-bf37ab714ea9/EcoRV/0	FAU74032	E6E7_66.2	649
a6fba955-413f-48c0-9d44-ecea934f48c3/EcoRV/0	FAU74032	E6E7_66.2	4967
a6fb77c6-9631-4e16-b3d1-4368ce69e265/EcoRV/0	FAU74032	E6E7_66.2	4665
a71744c5-0950-4ce3-a3e9-5760e476c6d5/EcoRV/0	FAU74032	E6E7_66.2	1166
a6be6d53-594f-47c9-b781-297af0c94aad/EcoRV/0	FAU74032	E6E7_66.2	5274
a79c6da9-64e7-42be-b59d-ade449d7742b/EcoRV/0	FAU74032	E6E7_66.2	1883
a7a15b84-1039-4e1f-aba3-67277e08646c/EcoRV/0	FAU74032	E6E7_66.2	2884
a84e2da2-7dfd-494b-8de7-6f8d741d9e9e/EcoRV/0	FAU74032	E6E7_66.2	509
a84bfc81-936f-4267-8de1-12b02eb90771/EcoRV/0	FAU74032	E6E7_66.2	880
a84b3b71-7f62-413e-a3c2-65b40fea5cc2/EcoRV/0	FAU74032	E6E7_66.2	5035
a849fa77-17e1-4d2b-bd27-92b33aa7c45e/EcoRV/0	FAU74032	E6E7_66.2	3038
a849f246-8475-4704-80e5-77d306771f47/EcoRV/0	FAU74032	E6E7_66.2	3919
a8488810-3d60-4814-aa05-98bf88d135c8/EcoRV/0	FAU74032	E6E7_66.2	2136
a8486af9-711e-45ba-89ea-93202841f684/EcoRV/0	FAU74032	E6E7_66.2	5377
a841cae3-1663-441c-ad53-2991c1c5efa9/EcoRV/0	FAU74032	E6E7_66.2	1599
a83dc197-aca3-49e1-8eb6-f5ee54d58263/EcoRV/0	FAU74032	E6E7_66.2	9721
a83cf442-8173-47d8-acd3-94c617e42f99/EcoRV/0	FAU74032	E6E7_66.2	9393
a83a4154-6dc9-417c-abda-fe733bb38979/EcoRV/0	FAU74032	E6E7_66.2	14674
a8397635-6521-4015-a8de-8be6b321b2a4/EcoRV/0	FAU74032	E6E7_66.2	3171
a838b917-a7e9-4694-89dd-0ae395a0e529/EcoRV/0	FAU74032	E6E7_66.2	1530
a83526da-4443-4a7d-9c53-7da6ce6cfd6e/EcoRV/0	FAU74032	E6E7_66.2	3538
a834c639-0369-49ac-9062-a3a66b4b2613/EcoRV/0	FAU74032	E6E7_66.2	4260
a8316c33-de04-4772-8f76-c94e77cc1893/EcoRV/0	FAU74032	E6E7_66.2	4136
a830708b-98d6-4808-8425-94003493ff2c/EcoRV/0	FAU74032	E6E7_66.2	4828
a82eb9bc-4854-4bf8-9918-aadd120d6247/EcoRV/0	FAU74032	E6E7_66.2	3927
a8281363-239c-400d-8498-48f264652954/EcoRV/0	FAU74032	E6E7_66.2	1300
a8244471-83e3-4ac6-848f-edb5e2b0f6a3/EcoRV/0	FAU74032	E6E7_66.2	1177
a822f3cb-4c30-47c8-ae11-c191e6dc8c1a/EcoRV/0	FAU74032	E6E7_66.2	1069
a8219fea-dcb0-4bcd-a3b8-8f0aa5164fba/EcoRV/0	FAU74032	E6E7_66.2	2934
a8208fac-a402-404d-8051-56ab153696b7/EcoRV/0	FAU74032	E6E7_66.2	5664
a81d0f39-9e4c-4e50-9d96-b979587f3cd5/EcoRV/0	FAU74032	E6E7_66.2	4922
a81ae763-0d47-4da5-bc7b-daa5f515e48b/EcoRV/0	FAU74032	E6E7_66.2	4906
a81a86be-ad84-44f3-94ae-dd2b63833987/EcoRV/0	FAU74032	E6E7_66.2	3977
a819b52a-106d-4473-9014-e2cebafa3a8a/EcoRV/0	FAU74032	E6E7_66.2	3579
a85387d8-4b0a-4b74-a60e-9de19509344d/EcoRV/0	FAU74032	E6E7_66.2	9621
a8542f97-9abd-40ed-989b-cf21b4c4fddf/EcoRV/0	FAU74032	E6E7_66.2	3534
a8564ed7-0aa2-4f0d-a1cf-5b37f1284eea/EcoRV/0	FAU74032	E6E7_66.2	1728
a8575785-6983-465a-9e9f-984013462da1/EcoRV/0	FAU74032	E6E7_66.2	2150
a88f09c3-9cdb-4467-b8dd-fe5775568e3e/EcoRV/0	FAU74032	E6E7_66.2	1635
a88b4afd-d04e-4bf0-89ad-8fa6f9383f8e/EcoRV/0	FAU74032	E6E7_66.2	7896
a88a60f9-cf8f-43a9-b961-92b4e5733398/EcoRV/0	FAU74032	E6E7_66.2	3436
a8841195-e821-4b11-8de6-d8a32c460924/EcoRV/0	FAU74032	E6E7_66.2	268
a882ea35-651b-4a83-bbca-d122b2bd5f5b/EcoRV/0	FAU74032	E6E7_66.2	7635
a880d4f3-db95-44da-be5f-33effac6f3a2/EcoRV/0	FAU74032	E6E7_66.2	973
a88032cb-84ea-4225-b29b-d1b6c6f81ba0/EcoRV/0	FAU74032	E6E7_66.2	726
a87dbf6e-e20e-44d8-af5d-dc177a977622/EcoRV/0	FAU74032	E6E7_66.2	7885
a87c93ea-3001-45ae-8d51-6215d078fb5d/EcoRV/0	FAU74032	E6E7_66.2	10637
a876a038-d6e3-49d3-961c-08f1fa312f02/EcoRV/0	FAU74032	E6E7_66.2	4323
a8766c23-0c67-4620-8034-9dcfefcbb3f3/EcoRV/0	FAU74032	E6E7_66.2	1227
a87647c1-efa2-4393-bb15-0b904441eb91/EcoRV/0	FAU74032	E6E7_66.2	1775
a876473d-885b-487f-a885-c29ac4f3ca6a/EcoRV/0	FAU74032	E6E7_66.2	2083
a818884e-9b9d-449d-9ff5-de3762eb475b/EcoRV/0	FAU74032	E6E7_66.2	6982
a8751397-96d9-4445-914b-fad1ca90f3de/EcoRV/0	FAU74032	E6E7_66.2	3986
a8718cde-04b1-43f1-a413-e534b19cda87/EcoRV/0	FAU74032	E6E7_66.2	1344
a86def94-6b78-453d-987b-e218d1d45070/EcoRV/0	FAU74032	E6E7_66.2	4434
a86d3f98-f101-41fd-8f69-7b6946a6c02e/EcoRV/0	FAU74032	E6E7_66.2	4519
a8690c39-59b4-4a82-a1df-c75d13060071/EcoRV/0	FAU74032	E6E7_66.2	2928
a868dbba-8c97-4f7d-bccc-cc2a0d6f6284/EcoRV/0	FAU74032	E6E7_66.2	4264
a8682afd-8893-4447-a67b-ea451c419964/EcoRV/0	FAU74032	E6E7_66.2	5849
a864e221-5075-4da0-ae98-f6b79a4c97a0/EcoRV/0	FAU74032	E6E7_66.2	1490
a860fbd4-9a74-4cc6-809e-308b045320a2/EcoRV/0	FAU74032	E6E7_66.2	2280
a860e08c-ec00-4e75-93e1-c90824d8df39/EcoRV/0	FAU74032	E6E7_66.2	3155
a85f6c54-5704-4f05-b508-4bf4e025c2a2/EcoRV/0	FAU74032	E6E7_66.2	2586
a85ef2d8-3424-4b59-8e1a-2f9a20558aaa/EcoRV/0	FAU74032	E6E7_66.2	8954
a85c5607-55f0-4e93-8c41-30140ac04099/EcoRV/0	FAU74032	E6E7_66.2	5546
a85a453e-948d-4991-b125-58fc33119a6b/EcoRV/0	FAU74032	E6E7_66.2	2926
a8738526-f2b3-40d7-9991-5771127e21a7/EcoRV/0	FAU74032	E6E7_66.2	2722
a79e8785-df08-42ff-805d-3ca7122314a8/EcoRV/0	FAU74032	E6E7_66.2	1851
a8149229-0696-4404-8020-848f3536b1a8/EcoRV/0	FAU74032	E6E7_66.2	5857
a812262e-730d-44d2-a55d-4187d4338684/EcoRV/0	FAU74032	E6E7_66.2	4629
a7d90dbc-abc1-4dda-b33f-a50f345fef83/EcoRV/0	FAU74032	E6E7_66.2	4752
a7d9084d-2f8c-4d3e-bef0-b48edf52dd52/EcoRV/0	FAU74032	E6E7_66.2	8055
a7d5e8cb-0ca9-4054-bccd-b94b470c9855/EcoRV/0	FAU74032	E6E7_66.2	918
a7d56045-a99e-498d-9482-024a4d020d39/EcoRV/0	FAU74032	E6E7_66.2	1634
a7d37a75-bb2c-4500-908b-0a6219ae373f/EcoRV/0	FAU74032	E6E7_66.2	8927
a7d325d1-ec1c-4fdb-a15f-e5bba03e191e/EcoRV/0	FAU74032	E6E7_66.2	1121
a7d2999c-1040-47a9-afe9-c94e96514cd5/EcoRV/0	FAU74032	E6E7_66.2	5701
a7d072d1-17db-4b81-81cf-66175b02966f/EcoRV/0	FAU74032	E6E7_66.2	2075
a7d02a54-f5e0-4d54-9835-54d94316f785/EcoRV/0	FAU74032	E6E7_66.2	1970
a7cf7b21-c16f-4c75-80a5-7d720d24f264/EcoRV/0	FAU74032	E6E7_66.2	4559
a7ca04ae-5746-41ea-bea2-d967e70a393f/EcoRV/0	FAU74032	E6E7_66.2	5617
a7c84b50-8eca-44f0-82d1-b98d2e4c70d8/EcoRV/0	FAU74032	E6E7_66.2	2709
a7c6c26a-66b1-4d93-b7d6-9eeaae3647e8/EcoRV/0	FAU74032	E6E7_66.2	1100
a7c5b1e9-4e90-4ab9-b336-d057acbb52fb/EcoRV/0	FAU74032	E6E7_66.2	3520
a7c32378-1507-4b5b-a61f-28a1843e6712/EcoRV/0	FAU74032	E6E7_66.2	3853
a7bf4140-5bc5-4f92-ab16-1f9d95c80be3/EcoRV/0	FAU74032	E6E7_66.2	5329
a7be5bc2-1285-45ef-bf6d-b968036d0d8a/EcoRV/0	FAU74032	E6E7_66.2	2729
a7bca989-80a8-4c6f-b9fd-4dccea9bfb1d/EcoRV/0	FAU74032	E6E7_66.2	5808
a7bb99cf-4557-45af-83ca-a1129045705a/EcoRV/0	FAU74032	E6E7_66.2	2508
a7b70432-eeeb-49d9-8361-6005db4ef8f0/EcoRV/0	FAU74032	E6E7_66.2	9257
a7b545a7-69bd-45fe-bfd2-1c73a4290e0a/EcoRV/0	FAU74032	E6E7_66.2	4260
a7b165d9-f054-4665-90a3-0113536a5948/EcoRV/0	FAU74032	E6E7_66.2	3981
a7ae30c7-e2a9-42f7-8581-a8648d46146e/EcoRV/0	FAU74032	E6E7_66.2	2701
a7abc84e-255e-494a-bdad-0c6ec2409f0c/EcoRV/0	FAU74032	E6E7_66.2	3008
a7aba174-757c-40dd-9860-b05a7d6a42a7/EcoRV/0	FAU74032	E6E7_66.2	3592
a7a8f743-3239-431e-92d9-5bafba4c1928/EcoRV/0	FAU74032	E6E7_66.2	4481
a7a4a5d3-e30f-47f9-8c6e-78f8a6d8abd9/EcoRV/0	FAU74032	E6E7_66.2	3561
a7da46d1-0a87-4302-88cd-ab1b17414835/EcoRV/0	FAU74032	E6E7_66.2	2984
a7dae622-88c1-4d05-89ea-d033a6cf5508/EcoRV/0	FAU74032	E6E7_66.2	2177
a7dbdd92-0218-4387-8ab2-8e7207c0a6bf/EcoRV/0	FAU74032	E6E7_66.2	6200
a7dd647d-52d9-4f73-8024-80bc358ef124/EcoRV/0	FAU74032	E6E7_66.2	1619
a8121ba8-e1b4-4648-b923-2669df9e4ec9/EcoRV/0	FAU74032	E6E7_66.2	292
a80f7c92-64c7-4f92-b90d-39e1b01b93d9/EcoRV/0	FAU74032	E6E7_66.2	2402
a80ecc3d-be81-49d9-ad79-036640becb14/EcoRV/0	FAU74032	E6E7_66.2	6153
a80e424c-244e-407d-a62c-b34c877b48e3/EcoRV/0	FAU74032	E6E7_66.2	1112
a80cc44f-e52a-4d91-92be-9932506ef9ff/EcoRV/0	FAU74032	E6E7_66.2	5621
a80bce09-8305-4efe-9c38-de169730a92e/EcoRV/0	FAU74032	E6E7_66.2	4055
a80ba35e-14b8-4cc8-a40b-a265829dea43/EcoRV/0	FAU74032	E6E7_66.2	785
a8074161-2560-4831-9d04-07c600cba4eb/EcoRV/0	FAU74032	E6E7_66.2	4622
a800b006-86c3-4636-8850-859f53636279/EcoRV/0	FAU74032	E6E7_66.2	6427
a7feab9c-42e6-4154-a409-691a3dd8afde/EcoRV/0	FAU74032	E6E7_66.2	6403
a7fdd2ee-5095-4e8a-88b0-1f6fd429d631/EcoRV/0	FAU74032	E6E7_66.2	3125
a7fc84f9-3faf-435b-af1f-9ac6b0b09706/EcoRV/0	FAU74032	E6E7_66.2	3813
a7fb9d42-532e-4226-a0f4-66cc9b9e1733/EcoRV/0	FAU74032	E6E7_66.2	3897
a81329c3-9b7c-41b8-bf69-f82331e3db55/EcoRV/0	FAU74032	E6E7_66.2	5341
a7f77e22-3da9-4a5e-86c9-5d20b0b36aea/EcoRV/0	FAU74032	E6E7_66.2	6108
a7f66885-4c1c-4b92-80f6-c4411e7d71d0/EcoRV/0	FAU74032	E6E7_66.2	5706
a7f2dd5a-4ebd-477f-80af-a020514f8e70/EcoRV/0	FAU74032	E6E7_66.2	2577
a7f0d1d6-3d71-48a1-894e-079487016ebb/EcoRV/0	FAU74032	E6E7_66.2	10642
a7f07b48-bb36-4702-82ca-987221e9b403/EcoRV/0	FAU74032	E6E7_66.2	8353
a7edd598-f32b-4a31-bad6-6ab81645b01d/EcoRV/0	FAU74032	E6E7_66.2	1450
a7eda733-24dc-47c1-b5a7-6f75346b511b/EcoRV/0	FAU74032	E6E7_66.2	3082
a7ece421-231f-4ce4-adc5-2ecbede09bcb/EcoRV/0	FAU74032	E6E7_66.2	3307
a7ea0c28-933f-408c-9ae2-2db4cca203a9/EcoRV/0	FAU74032	E6E7_66.2	2622
a7e861f8-9196-48d4-9b6b-6c2ef33bc7b6/EcoRV/0	FAU74032	E6E7_66.2	8741
a7e728eb-1477-4bf1-99c7-7475b4087a2d/EcoRV/0	FAU74032	E6E7_66.2	5801
a7e6ea55-92f7-4b99-a80a-746f60758d6c/EcoRV/0	FAU74032	E6E7_66.2	5548
a7e5f078-f0aa-4cf3-8318-6ab58613011f/EcoRV/0	FAU74032	E6E7_66.2	10024
a7e5ad98-7934-4b41-9ff3-8f5669937f1c/EcoRV/0	FAU74032	E6E7_66.2	1414
a7f69990-4f27-4c56-983e-129412e35876/EcoRV/0	FAU74032	E6E7_66.2	7027
a6bc46d5-af0f-488c-96f8-245dd9c84e15/EcoRV/0	FAU74032	E6E7_66.2	5922
a6b572b1-fbfb-420c-bb61-bcba849e62c7/EcoRV/0	FAU74032	E6E7_66.2	1733
a6b1dcc5-6f8b-418b-a63f-fdc5d6c681b7/EcoRV/0	FAU74032	E6E7_66.2	1552
a556b722-6f26-4496-b7e1-73497052a384/EcoRV/0	FAU74032	E6E7_66.2	936
a5513fd5-0b5e-4eaf-b582-bbf5e9fb848e/EcoRV/0	FAU74032	E6E7_66.2	1976
a54d1031-249c-477d-82ae-ec1874d47fe4/EcoRV/0	FAU74032	E6E7_66.2	2527
a5454e06-5625-4a21-9f70-30f8808363c9/EcoRV/0	FAU74032	E6E7_66.2	2427
a5433b33-a541-4f20-aee3-d511e733716f/EcoRV/0	FAU74032	E6E7_66.2	4927
a54175fd-b2ac-417d-b12a-a268b1374394/EcoRV/0	FAU74032	E6E7_66.2	2609
a54051ba-3680-4051-be60-f3bdc5d6374e/EcoRV/0	FAU74032	E6E7_66.2	2720
a540003a-703f-40e3-bdbc-22dda4239ed7/EcoRV/0	FAU74032	E6E7_66.2	6745
a53f0336-5e7b-415e-b693-1c455d857724/EcoRV/0	FAU74032	E6E7_66.2	2759
a53eaca3-8fce-4cd2-b1a0-59a19f5d536a/EcoRV/0	FAU74032	E6E7_66.2	7999
a53c7f30-aa71-49da-9cf1-2502ab7780e3/EcoRV/0	FAU74032	E6E7_66.2	5004
a53a057d-36d3-479c-9fd6-6cf5024a68ca/EcoRV/0	FAU74032	E6E7_66.2	3438
a539cd1a-d28a-44a9-bbd9-42959ad3e0e7/EcoRV/0	FAU74032	E6E7_66.2	3133
a536b1c0-de81-45bc-a369-9cfca5898a38/EcoRV/0	FAU74032	E6E7_66.2	738
a534a5ea-cc40-4581-86ee-bbb57b81de75/EcoRV/0	FAU74032	E6E7_66.2	1653
a534884f-16b0-41d2-997d-8df70ad5a3b2/EcoRV/0	FAU74032	E6E7_66.2	4287
a53393af-9955-42b7-848e-679eee7c07f9/EcoRV/0	FAU74032	E6E7_66.2	5170
a5336ba0-8592-402c-8112-e83fdc9f8984/EcoRV/0	FAU74032	E6E7_66.2	2593
a532c61e-4d22-40a0-ab04-525c59e840b7/EcoRV/0	FAU74032	E6E7_66.2	5474
a5326596-f57e-43f6-ae3f-7fbf146fd2f1/EcoRV/0	FAU74032	E6E7_66.2	4850
a531b90a-c172-4018-9898-f544609a431f/EcoRV/0	FAU74032	E6E7_66.2	3303
a53165b8-eb62-477f-acf0-83e7172d79cc/EcoRV/0	FAU74032	E6E7_66.2	5055
a52f812f-c77a-4964-a4b5-e160ccfd69d9/EcoRV/0	FAU74032	E6E7_66.2	2136
a52e2eed-85e2-49b6-b25a-158988f15288/EcoRV/0	FAU74032	E6E7_66.2	2157
a52dca01-9757-4c74-9867-358051f27b45/EcoRV/0	FAU74032	E6E7_66.2	2219
a529f3bc-6784-41af-b035-06882420c498/EcoRV/0	FAU74032	E6E7_66.2	7975
a52846aa-661f-4630-823f-b11d5ba7cdb0/EcoRV/0	FAU74032	E6E7_66.2	2486
a55a1a38-02c0-41be-b0da-9530651de9d0/EcoRV/0	FAU74032	E6E7_66.2	11871
a55bc8a6-d73b-4653-8ecc-921374f4bb3d/EcoRV/0	FAU74032	E6E7_66.2	7186
a55e0f5d-454e-4a81-a64b-7af4c2f36555/EcoRV/0	FAU74032	E6E7_66.2	2947
a55e5be0-93ac-4a7b-b809-64b8e29b1c91/EcoRV/0	FAU74032	E6E7_66.2	8185
a5955dae-c6a6-4b9c-b53c-e0e9d5446bcb/EcoRV/0	FAU74032	E6E7_66.2	4183
a5929d2c-c686-4c0c-8f02-89b3e7019d66/EcoRV/0	FAU74032	E6E7_66.2	4364
a5926533-46ae-4298-8f58-a7952757b89f/EcoRV/0	FAU74032	E6E7_66.2	4772
a5909452-bf3b-44d4-afbf-d63161c091ad/EcoRV/0	FAU74032	E6E7_66.2	1842
a58ca3f5-5aba-4e6b-9901-7412019995bc/EcoRV/0	FAU74032	E6E7_66.2	689
a58b9aa6-fbb3-4129-b091-c8639c65c34f/EcoRV/0	FAU74032	E6E7_66.2	1577
a5888b29-fa36-4ed0-9256-a481c5527d80/EcoRV/0	FAU74032	E6E7_66.2	4471
a5861b64-987f-436b-8047-e369b63d7981/EcoRV/0	FAU74032	E6E7_66.2	1548
a58606d2-725b-49b0-89ef-2cdc6fbc468a/EcoRV/0	FAU74032	E6E7_66.2	5215
a5850315-54ea-490c-abaf-318003a6ecd8/EcoRV/0	FAU74032	E6E7_66.2	1812
a57f50ae-c863-4d3a-82ef-79b787bca7ab/EcoRV/0	FAU74032	E6E7_66.2	3274
a57dc9e5-8eb6-45cc-b1da-fe14fcb7da08/EcoRV/0	FAU74032	E6E7_66.2	2815
a57db7ad-f694-4a2f-9e35-b3bd816a2ce3/EcoRV/0	FAU74032	E6E7_66.2	3710
a5282337-a9e4-47f3-a8e5-97a042b46f38/EcoRV/0	FAU74032	E6E7_66.2	4886
a57bd662-bf1b-40b3-92ef-c1fb902536b9/EcoRV/0	FAU74032	E6E7_66.2	3855
a57aee12-4926-46d4-b1b8-fd2e456aab9b/EcoRV/0	FAU74032	E6E7_66.2	2376
a57842c4-c539-4c90-b7b4-1256fb8ce747/EcoRV/0	FAU74032	E6E7_66.2	3983
a573bb0a-2c52-44e9-b8aa-d53efaaa8d9d/EcoRV/0	FAU74032	E6E7_66.2	2495
a571c40f-c2c1-4fc5-ae9f-501b8ae384c7/EcoRV/0	FAU74032	E6E7_66.2	4198
a570a9e3-d58b-4b1e-8f67-662263cb2a4c/EcoRV/0	FAU74032	E6E7_66.2	7656
a56b073e-021f-42a8-b1c8-c35639b5a5c2/EcoRV/0	FAU74032	E6E7_66.2	6090
a56a67ca-9b84-4a72-add9-4c8fbe75d330/EcoRV/0	FAU74032	E6E7_66.2	3503
a5698008-9189-4eac-b732-e825932e2514/EcoRV/0	FAU74032	E6E7_66.2	369
a567842c-0356-4a12-b101-77b328d92b5f/EcoRV/0	FAU74032	E6E7_66.2	2754
a5663fb4-dcfb-4d46-aa7f-ab0aa7aaebf9/EcoRV/0	FAU74032	E6E7_66.2	381
a565b169-d2b3-41ab-b1fc-605a92461631/EcoRV/0	FAU74032	E6E7_66.2	2636
a5659ca8-38cc-470b-b116-acf1716c5ca9/EcoRV/0	FAU74032	E6E7_66.2	3909
a55f5c94-b0db-493b-be8d-a610b6bf9274/EcoRV/0	FAU74032	E6E7_66.2	4286
a57b14f6-f2f3-4e8d-91c3-0cb12dc3e5c3/EcoRV/0	FAU74032	E6E7_66.2	6979
a595a411-1558-4059-9931-4421edaaa40f/EcoRV/0	FAU74032	E6E7_66.2	2766
a526bef3-b582-4e8f-a86c-aa8fefaf40e1/EcoRV/0	FAU74032	E6E7_66.2	4642
a521d717-27f5-40c0-8e7a-dbf45368134f/EcoRV/0	FAU74032	E6E7_66.2	1759
a4dcf7d0-2af7-4f94-9b83-536b97ff46d9/EcoRV/0	FAU74032	E6E7_66.2	2056
a4dc3b51-a8ac-45c4-b3e9-8d8a343566a6/EcoRV/0	FAU74032	E6E7_66.2	6017
a4dc007f-f37a-4771-bcec-375c27114995/EcoRV/0	FAU74032	E6E7_66.2	3105
a4daed31-f4b4-4266-9a1c-644290945a09/EcoRV/0	FAU74032	E6E7_66.2	2066
a4d9234f-f993-4db2-ad9f-0eeff6f46b82/EcoRV/0	FAU74032	E6E7_66.2	3459
a4d675d4-3d2d-446d-b3fa-07e9b0c0ec3e/EcoRV/0	FAU74032	E6E7_66.2	4391
a4d3c06c-0f62-4294-a0e9-a7e8630968ea/EcoRV/0	FAU74032	E6E7_66.2	2298
a4d081aa-83bf-4309-8036-24dccb371565/EcoRV/0	FAU74032	E6E7_66.2	2483
a4ce5370-f618-4c88-ab98-173b65cba2b0/EcoRV/0	FAU74032	E6E7_66.2	5196
a4ce25ba-59b3-4f71-b284-8a7c5c8c9a98/EcoRV/0	FAU74032	E6E7_66.2	1512
a4cc21ec-a658-4d79-bf06-f6e23a1bc564/EcoRV/0	FAU74032	E6E7_66.2	5017
a4c668ad-2691-4502-9b14-4f9d6c01138e/EcoRV/0	FAU74032	E6E7_66.2	6384
a4c2162a-7d14-4b8b-b108-3f6ecf501ec3/EcoRV/0	FAU74032	E6E7_66.2	5681
a4c0adc2-31d1-4231-9015-b7969f01137e/EcoRV/0	FAU74032	E6E7_66.2	4675
a4c09422-09ba-48ce-ba5b-ce208c2dde14/EcoRV/0	FAU74032	E6E7_66.2	1371
a4be5f56-0834-4edc-9962-ba60f829f722/EcoRV/0	FAU74032	E6E7_66.2	4128
a4ba5fb6-f5de-4a0d-b47c-6f0de5d31941/EcoRV/0	FAU74032	E6E7_66.2	2518
a4b8588b-795c-4596-8587-5f8255cb35a1/EcoRV/0	FAU74032	E6E7_66.2	2292
a4b8544f-23f3-40d4-a88a-3ef3ce6497ba/EcoRV/0	FAU74032	E6E7_66.2	6763
a4b80552-cfed-4376-ad8c-64239517c20f/EcoRV/0	FAU74032	E6E7_66.2	3665
a4b5f778-9c62-4700-b9ad-a7e808304c90/EcoRV/0	FAU74032	E6E7_66.2	4593
a4b3b5b0-a4a4-4936-8d33-59427c47f8bc/EcoRV/0	FAU74032	E6E7_66.2	2526
a4b1c373-4955-44c7-aaf5-6514f0549cd5/EcoRV/0	FAU74032	E6E7_66.2	1888
a4b18374-0fb1-429a-b20a-1ba90be6baf4/EcoRV/0	FAU74032	E6E7_66.2	5998
a4b0fb71-30ed-4e32-9528-2bfc8f9513a2/EcoRV/0	FAU74032	E6E7_66.2	2525
a4ae7490-fec8-4727-99fe-81f8eabacbfc/EcoRV/0	FAU74032	E6E7_66.2	3907
a4abf10c-1bb8-4b89-8155-56067e9dbdd7/EcoRV/0	FAU74032	E6E7_66.2	4854
a4ddb66b-f700-49fe-a805-6b65f50390f3/EcoRV/0	FAU74032	E6E7_66.2	4508
a4e101b9-36b2-423d-a809-89727ba63969/EcoRV/0	FAU74032	E6E7_66.2	3672
a4e16c15-600f-44e4-9312-66689bc8dd7c/EcoRV/0	FAU74032	E6E7_66.2	2550
a4e3ba0c-b647-4da2-8eb2-aa0aa95b3949/EcoRV/0	FAU74032	E6E7_66.2	663
a520fe46-cd0c-4c59-8a26-7a27c0ed1727/EcoRV/0	FAU74032	E6E7_66.2	4155
a51cfe7d-bc8b-4641-859a-ece23c401fb7/EcoRV/0	FAU74032	E6E7_66.2	3496
a51cba0b-7c20-4598-85e0-be2eea3e622b/EcoRV/0	FAU74032	E6E7_66.2	4550
a51a4982-314e-4572-991b-145dcb8dffc6/EcoRV/0	FAU74032	E6E7_66.2	7194
a5196255-d756-4095-8f0a-b908508a0997/EcoRV/0	FAU74032	E6E7_66.2	2961
a518f689-b682-4f46-8d6d-45451eba4de5/EcoRV/0	FAU74032	E6E7_66.2	2693
a5145f7d-c45a-4641-b081-a765009eef23/EcoRV/0	FAU74032	E6E7_66.2	3212
a50eab06-fb33-4770-9d9d-b6aceb3fad87/EcoRV/0	FAU74032	E6E7_66.2	2634
a50dc844-f1e8-4071-aa50-757f72894eb0/EcoRV/0	FAU74032	E6E7_66.2	2762
a50c2410-8c04-47bc-862a-854a5eea5f44/EcoRV/0	FAU74032	E6E7_66.2	592
a50a44cb-7d9e-4c25-a832-53776fe453b5/EcoRV/0	FAU74032	E6E7_66.2	3719
a506f9bf-ff81-4347-81c8-84a8cfa29813/EcoRV/0	FAU74032	E6E7_66.2	3554
a5026f5c-d310-4063-b8f4-0bfdf1dfb121/EcoRV/0	FAU74032	E6E7_66.2	4076
a524b3a3-ae9a-4ce6-9a2f-831a342a76ba/EcoRV/0	FAU74032	E6E7_66.2	1420
a5000f0e-368f-4bc0-9ece-dc010b53337a/EcoRV/0	FAU74032	E6E7_66.2	1162
a4fb1ef0-29a2-4e72-a3d5-ac17aca40989/EcoRV/0	FAU74032	E6E7_66.2	4209
a4f70696-551c-4c03-a474-c65d194ef0c0/EcoRV/0	FAU74032	E6E7_66.2	4420
a4f53dfc-18be-4185-ac6f-586a05f808d8/EcoRV/0	FAU74032	E6E7_66.2	5802
a4f4cd34-3ffe-420c-a0d6-4510a7acaf4e/EcoRV/0	FAU74032	E6E7_66.2	7912
a4f2de2b-d61e-4bf7-bc65-6ae8d63f9137/EcoRV/0	FAU74032	E6E7_66.2	3938
a4f23ef1-6d03-43b1-af64-e5222d023094/EcoRV/0	FAU74032	E6E7_66.2	4466
a4f19937-63b7-45bf-b52e-e0e69105cdd5/EcoRV/0	FAU74032	E6E7_66.2	3086
a4f16378-3263-4613-8a74-5c1ca9478a93/EcoRV/0	FAU74032	E6E7_66.2	7452
a4e7858e-44e1-4b01-a5c1-2a6a30229894/EcoRV/0	FAU74032	E6E7_66.2	2994
a4e7351a-7835-4aa9-bc8b-888d8129e84a/EcoRV/0	FAU74032	E6E7_66.2	6323
a4e63594-d2b3-4ebd-9c77-03fc7f02e446/EcoRV/0	FAU74032	E6E7_66.2	6745
a4e51ce3-871b-4510-8679-717715f90b4e/EcoRV/0	FAU74032	E6E7_66.2	4455
a4e43145-a7c8-4f32-b02c-3d8bd88d5ef4/EcoRV/0	FAU74032	E6E7_66.2	14277
a4fd1ddc-285a-4f90-8f50-79e396cf744a/EcoRV/0	FAU74032	E6E7_66.2	2465
a5980918-d5df-43f3-b14f-30f09fe0b65d/EcoRV/0	FAU74032	E6E7_66.2	4165
a59c53a6-3015-4126-90f7-e85be458e85e/EcoRV/0	FAU74032	E6E7_66.2	2685
a59d8910-2c28-4865-a5bb-0d8d1c144c3c/EcoRV/0	FAU74032	E6E7_66.2	4511
a66b6bd1-e6c0-4240-a048-f758086d3239/EcoRV/0	FAU74032	E6E7_66.2	4917
a66ade15-5ad1-4115-9413-3aeb0a6710a2/EcoRV/0	FAU74032	E6E7_66.2	2586
a669caca-5df6-4386-9ca7-07728dde4397/EcoRV/0	FAU74032	E6E7_66.2	5633
a667c838-bb84-4b73-bf70-949e8fc7c10f/EcoRV/0	FAU74032	E6E7_66.2	3735
a6678a45-00b0-4a74-9fe9-b76f89d1c430/EcoRV/0	FAU74032	E6E7_66.2	2675
a664d8e5-4ca3-4e66-8614-c2ca6af1a4b7/EcoRV/0	FAU74032	E6E7_66.2	1844
a65b21ef-87a6-4c99-afe9-00eb9fbdf9b8/EcoRV/0	FAU74032	E6E7_66.2	2472
a65a63a1-182f-452a-85e4-61ac6811855b/EcoRV/0	FAU74032	E6E7_66.2	4211
a659e25a-70e9-499e-be0f-7381cf29df1c/EcoRV/0	FAU74032	E6E7_66.2	2554
a659b9e6-cce3-4b66-9286-cb900ef5c23e/EcoRV/0	FAU74032	E6E7_66.2	2409
a657647c-3faf-4200-b188-17c3cdb63a58/EcoRV/0	FAU74032	E6E7_66.2	4305
a65234df-6a4d-4333-9441-0c4dd5650284/EcoRV/0	FAU74032	E6E7_66.2	2980
a6503844-799e-4b79-b0f6-fb1e4a401684/EcoRV/0	FAU74032	E6E7_66.2	3518
a64dab6d-92ad-4cb0-a1b4-715b1ed9515a/EcoRV/0	FAU74032	E6E7_66.2	1609
a64b1b8a-4dbf-44a5-af47-3dee01b1e0d1/EcoRV/0	FAU74032	E6E7_66.2	1234
a64a6e17-efeb-460f-a991-6919c5c987b2/EcoRV/0	FAU74032	E6E7_66.2	3234
a649448e-e233-4bf2-81cf-5382a7711b91/EcoRV/0	FAU74032	E6E7_66.2	2590
a648cd49-c72b-4913-b142-80c5dde0e985/EcoRV/0	FAU74032	E6E7_66.2	7421
a648414b-251a-4fb5-8457-abd7cd4d17fa/EcoRV/0	FAU74032	E6E7_66.2	6460
a64324fb-d69d-4e30-a781-3b533fa8e987/EcoRV/0	FAU74032	E6E7_66.2	3621
a6419339-2f1a-4585-8190-5bc1695f0634/EcoRV/0	FAU74032	E6E7_66.2	8669
a6419079-3882-4ca3-abfc-afb6e7245265/EcoRV/0	FAU74032	E6E7_66.2	3293
a640d6bc-9308-41c8-949f-c1d6958570c0/EcoRV/0	FAU74032	E6E7_66.2	6460
a63e1bf9-3e37-4a0e-bb36-d5f20af33aa1/EcoRV/0	FAU74032	E6E7_66.2	5038
a63c545d-0632-46a9-b996-5fff5d30f2b5/EcoRV/0	FAU74032	E6E7_66.2	4126
a63872d9-246c-4d55-89fd-8c754c457592/EcoRV/0	FAU74032	E6E7_66.2	3399
a63825c7-87e4-4412-9ad7-559ed1eb064a/EcoRV/0	FAU74032	E6E7_66.2	3915
a66c0b28-4a23-4ece-a4eb-1f066f6dad25/EcoRV/0	FAU74032	E6E7_66.2	4961
a66cb8e6-3a04-4a27-b563-b65516a0c0f6/EcoRV/0	FAU74032	E6E7_66.2	5806
a66ccdd8-469d-4e23-82c3-5e3160602fd9/EcoRV/0	FAU74032	E6E7_66.2	623
a66cf249-d411-48d4-bcbf-07e3195af606/EcoRV/0	FAU74032	E6E7_66.2	6798
a6aeca42-b009-4987-9899-8098a679d523/EcoRV/0	FAU74032	E6E7_66.2	2601
a6ac796e-3513-4acc-bd01-e7873118c017/EcoRV/0	FAU74032	E6E7_66.2	2652
a6ac1551-7716-4133-a2dc-300b5fdbd02e/EcoRV/0	FAU74032	E6E7_66.2	8278
a6aa46a0-63b0-4c80-a608-cb1ae15286de/EcoRV/0	FAU74032	E6E7_66.2	3883
a6a7918d-8d38-4818-81ed-c564d3052149/EcoRV/0	FAU74032	E6E7_66.2	2775
a6a6a644-81f4-4ea8-98ee-5e813105ac2e/EcoRV/0	FAU74032	E6E7_66.2	2329
a6a55dc8-3f44-4095-8d00-fa89c733746a/EcoRV/0	FAU74032	E6E7_66.2	3774
a69f07d1-f1f3-4f8d-9db0-98bc5634a08c/EcoRV/0	FAU74032	E6E7_66.2	10581
a69ef520-44b5-4fa7-9586-4e4fca228c41/EcoRV/0	FAU74032	E6E7_66.2	6247
a69c6e67-78a2-4911-a733-05a113249a97/EcoRV/0	FAU74032	E6E7_66.2	7090
a69b0b84-9eed-4e92-9a6d-05cd529aa349/EcoRV/0	FAU74032	E6E7_66.2	7949
a699ad69-8a72-4455-8861-2cbb8dab40f9/EcoRV/0	FAU74032	E6E7_66.2	597
a69672c0-2a38-4d2b-8d58-10855e2c847b/EcoRV/0	FAU74032	E6E7_66.2	4380
a6364e64-1e37-4e48-b0fc-8b6bfe29c2dc/EcoRV/0	FAU74032	E6E7_66.2	6264
a695c509-f700-4a31-8e23-be65986d387c/EcoRV/0	FAU74032	E6E7_66.2	9151
a694690c-9b27-440f-be1b-1b42dee6eba1/EcoRV/0	FAU74032	E6E7_66.2	9336
a6924254-6b90-476d-98a0-eb4de6d80a0e/EcoRV/0	FAU74032	E6E7_66.2	1822
a691f691-d68c-4d58-ab8d-cce810ff6710/EcoRV/0	FAU74032	E6E7_66.2	8955
a69041af-49bb-4c08-9d8c-940d5b61e04f/EcoRV/0	FAU74032	E6E7_66.2	11422
a68c0ebc-c414-408f-ad41-3899eb33b2ef/EcoRV/0	FAU74032	E6E7_66.2	7264
a68b27ee-b7fd-4d44-9c9a-f481bafffcef/EcoRV/0	FAU74032	E6E7_66.2	3482
a688f386-cb30-4a21-a5db-faf41821ea3d/EcoRV/0	FAU74032	E6E7_66.2	4021
a6885997-01e9-4816-a631-3e59205815c0/EcoRV/0	FAU74032	E6E7_66.2	3038
a6836554-e510-45b7-9a83-7571ea9ae6f6/EcoRV/0	FAU74032	E6E7_66.2	2478
a67d6d2b-9cd8-4f7a-95bf-c2b4a7f67226/EcoRV/0	FAU74032	E6E7_66.2	4096
a6768073-8731-4dc2-8735-eb0a599f0106/EcoRV/0	FAU74032	E6E7_66.2	5021
a6767813-863f-4eda-9b12-f0ebd7129c6e/EcoRV/0	FAU74032	E6E7_66.2	7256
a671f7b7-bb6e-4012-9080-06b32c70e4ff/EcoRV/0	FAU74032	E6E7_66.2	2785
a6959bf6-fabe-4dea-8cfb-c08e45330344/EcoRV/0	FAU74032	E6E7_66.2	4246
a636372e-7635-46fd-9986-9958a736ed04/EcoRV/0	FAU74032	E6E7_66.2	2407
a632904e-d403-4a5d-8f15-6a3d622d69ef/EcoRV/0	FAU74032	E6E7_66.2	6177
a630408e-96b5-45cf-b3ac-99739f47729b/EcoRV/0	FAU74032	E6E7_66.2	2466
a5d20588-9857-41ad-8446-bc8560c325a6/EcoRV/0	FAU74032	E6E7_66.2	2726
a5d03f57-2edf-4926-95e6-307f9fa662db/EcoRV/0	FAU74032	E6E7_66.2	3079
a5cff97c-fffd-4f01-a8f0-831a68d3b8c8/EcoRV/0	FAU74032	E6E7_66.2	3637
a5cfceeb-9666-455f-a874-3abe7fe7e676/EcoRV/0	FAU74032	E6E7_66.2	5010
a5cf086e-f52d-439b-945d-8712ce40c607/EcoRV/0	FAU74032	E6E7_66.2	6170
a5cac812-6143-4a1d-b1cf-dc74a65c0ace/EcoRV/0	FAU74032	E6E7_66.2	11738
a5ca1102-012f-443f-8873-210a25018b9f/EcoRV/0	FAU74032	E6E7_66.2	2627
a5c89352-a8ab-4fb7-b410-fbdff70c7295/EcoRV/0	FAU74032	E6E7_66.2	4700
a5c6c205-fd00-4867-9e8e-c46d45982fc6/EcoRV/0	FAU74032	E6E7_66.2	5632
a5c2d392-b1da-4dfd-8b0c-8ffb096fb7a1/EcoRV/0	FAU74032	E6E7_66.2	8442
a5c1d82a-c4ee-4df3-82a1-518180cf64d3/EcoRV/0	FAU74032	E6E7_66.2	5187
a5c15130-40f3-4cfa-ab47-4f5a0cbae715/EcoRV/0	FAU74032	E6E7_66.2	1493
a5bf0e9a-a869-49cf-b07b-9be1d399f14b/EcoRV/0	FAU74032	E6E7_66.2	1904
a5d3b4b6-b7ce-4ae9-93e5-4dd912c74578/EcoRV/0	FAU74032	E6E7_66.2	1784
a5bb881f-229f-40a1-b489-7b6c872e8b37/EcoRV/0	FAU74032	E6E7_66.2	9176
a5b7b110-9e92-4ef7-b3a7-110322038040/EcoRV/0	FAU74032	E6E7_66.2	1583
a5b653e3-0d59-4aae-ad4a-efb7cee526b7/EcoRV/0	FAU74032	E6E7_66.2	515
a5b3c978-a805-4c0c-9777-e245e999d90a/EcoRV/0	FAU74032	E6E7_66.2	6227
a5b045bd-7b73-4235-9e6d-03fe7a963375/EcoRV/0	FAU74032	E6E7_66.2	3037
a5ace28e-0100-45c8-8b43-f58001a147f7/EcoRV/0	FAU74032	E6E7_66.2	10625
a5ab490e-2635-4273-856e-8c0e9187ecc8/EcoRV/0	FAU74032	E6E7_66.2	2771
a5a40d3a-edb7-482e-9414-1b3f33f8180d/EcoRV/0	FAU74032	E6E7_66.2	3880
a5a3a09d-73d1-4127-b340-706733b5a167/EcoRV/0	FAU74032	E6E7_66.2	6569
a5a2b7bc-178b-4767-9588-041076c1495e/EcoRV/0	FAU74032	E6E7_66.2	13222
a5a1faed-870d-41d6-8f17-70e18ec6834d/EcoRV/0	FAU74032	E6E7_66.2	4255
a5a15153-4578-4161-802a-38be48249952/EcoRV/0	FAU74032	E6E7_66.2	1838
a5a086cf-f766-43bb-a366-2db3c290ac86/EcoRV/0	FAU74032	E6E7_66.2	2507
a59f213f-ee3e-4af5-9db4-d983081fc88d/EcoRV/0	FAU74032	E6E7_66.2	5762
a5b9d03a-afde-46a5-864b-9d8fb9d276d7/EcoRV/0	FAU74032	E6E7_66.2	995
a8918ea0-c889-40ea-af98-963dc5b3a83d/EcoRV/0	FAU74032	E6E7_66.2	3001
a5d4acbf-b458-4ebb-853d-dee5e57cc34a/EcoRV/0	FAU74032	E6E7_66.2	4492
a5da0609-54ca-468f-9a41-97b0e1fe143a/EcoRV/0	FAU74032	E6E7_66.2	3504
a62fb511-2ee8-4fc9-9275-a297fb4ad526/EcoRV/0	FAU74032	E6E7_66.2	3794
a62ea182-5379-434e-b791-417f7b282abe/EcoRV/0	FAU74032	E6E7_66.2	5662
a6299c07-abbd-4448-90df-5342b5111267/EcoRV/0	FAU74032	E6E7_66.2	4614
a6277eee-f016-43c6-b1b9-ea91cea39163/EcoRV/0	FAU74032	E6E7_66.2	5542
a62738a8-bb71-45ca-8efb-57b234f7f66a/EcoRV/0	FAU74032	E6E7_66.2	2538
a62490f7-b50a-431f-86e1-dce31874e92a/EcoRV/0	FAU74032	E6E7_66.2	4404
a624821f-b615-4a14-9f7d-90841988063f/EcoRV/0	FAU74032	E6E7_66.2	4134
a62469e6-f848-4b8b-9e6a-40aed09ad966/EcoRV/0	FAU74032	E6E7_66.2	2115
a611c062-86f4-4c9e-a89a-ca342ad05f8f/EcoRV/0	FAU74032	E6E7_66.2	1833
a61140e9-5323-4414-a848-1d779f51444b/EcoRV/0	FAU74032	E6E7_66.2	1956
a60f6f3b-9155-4ecd-bc43-010caa42f52c/EcoRV/0	FAU74032	E6E7_66.2	3470
a60d3a9e-a730-4562-8f28-597993c64d43/EcoRV/0	FAU74032	E6E7_66.2	2782
[truncated: 146,257 more rows]

## Sheet: Supplementary Table 3
read_id	flowcell	cell_line	telomere_len
bb235f70-1b14-4f2b-bf21-56c02e45facb/EcoRV/0	FAW54670	iPSCORE_2_11	8600
0f5d016a-bde3-4fc8-82b6-43ef2070f352/EcoRV/0	FAW54670	iPSCORE_2_11	8861
0f597a92-e69f-432d-b8e5-ff5957e724a5/EcoRV/0	FAW54670	iPSCORE_2_11	8873
0f53c432-974c-4c72-a997-64974198de96/EcoRV/0	FAW54670	iPSCORE_2_11	6727
0f5302eb-466d-410e-9f5d-492cb6ced07a/EcoRV/0	FAW54670	iPSCORE_2_11	5803
0f4a349f-c559-47d3-931b-4ac602a1527c/EcoRV/0	FAW54670	iPSCORE_2_11	5057
0f491965-f123-4fde-8aa3-df7d0fd0f63e/EcoRV/0	FAW54670	iPSCORE_2_11	5946
0f4200cd-d797-470e-b2cc-0cbaa198d221/EcoRV/0	FAW54670	iPSCORE_2_11	5053
0f40bd69-20fa-41e4-973d-a0cc3c5740cd/EcoRV/0	FAW54670	iPSCORE_2_11	7102
0f3c8741-5b14-49a8-bfb5-a3a915a3bd73/EcoRV/0	FAW54670	iPSCORE_2_11	7208
0f3af875-3a52-4f00-a051-50e9b9e99118/EcoRV/0	FAW54670	iPSCORE_2_11	5839
0f3872af-ff9f-4f8b-9645-566db86d4418/EcoRV/0	FAW54670	iPSCORE_2_11	6381
0f384ca7-df58-468b-aa7e-7b27a4670101/EcoRV/0	FAW54670	iPSCORE_2_11	10333
0f363af1-d40e-47d7-86d8-c5f4597acc08/EcoRV/0	FAW54670	iPSCORE_2_11	11662
0f359c61-88f0-48bc-a679-fb213a3b11ac/EcoRV/0	FAW54670	iPSCORE_2_11	9426
0f2f5320-466e-4dc0-94fe-7fcf3ac083f5/EcoRV/0	FAW54670	iPSCORE_2_11	7024
0f2e2fea-c7e1-4744-826f-36f8f1486c6c/EcoRV/0	FAW54670	iPSCORE_2_11	7001
0f2bcdce-0732-4afc-a996-d03f4fdfcc3d/EcoRV/0	FAW54670	iPSCORE_2_11	8556
0f28ba7c-7e22-44d6-b31a-a642c7938590/EcoRV/0	FAW54670	iPSCORE_2_11	3819
0f2770c8-4ef9-4f39-8b13-aa41bc061459/EcoRV/0	FAW54670	iPSCORE_2_11	6756
0f26012f-03a1-416e-a5b9-d20948840d49/EcoRV/0	FAW54670	iPSCORE_2_11	8385
0f241438-7d37-499b-b518-849feeaf8a38/EcoRV/0	FAW54670	iPSCORE_2_11	5980
0f23a5a9-0dd2-4e8b-8ea7-baf1d4c3b2b0/EcoRV/0	FAW54670	iPSCORE_2_11	12295
0f163060-5d34-49e2-b914-83b4adfe4032/EcoRV/0	FAW54670	iPSCORE_2_11	8469
0f6b6b98-67bf-4c84-af44-83c6c8ee7605/EcoRV/0	FAW54670	iPSCORE_2_11	4546
0f6eb9d0-b755-4b15-8e28-209a24e2827b/EcoRV/0	FAW54670	iPSCORE_2_11	13716
0f752abd-5d00-4a61-a974-90210e534140/EcoRV/0	FAW54670	iPSCORE_2_11	3793
0f7883ee-a066-4b8c-be59-489aac65f8b3/EcoRV/0	FAW54670	iPSCORE_2_11	9815
1003dae4-8ca6-4456-b483-7038b20ee17a/EcoRV/0	FAW54670	iPSCORE_2_11	7649
100111cb-add5-4fb4-bb01-a96a0dbd2266/EcoRV/0	FAW54670	iPSCORE_2_11	13472
0fffd20c-c597-4d57-ba27-7508a23b5078/EcoRV/0	FAW54670	iPSCORE_2_11	8998
0fff36ee-a3d7-490c-91fc-474d8278a794/EcoRV/0	FAW54670	iPSCORE_2_11	5153
0ffed768-0547-4a25-a7b3-052987bc3fc7/EcoRV/0	FAW54670	iPSCORE_2_11	9490
0ff7bb1d-941e-4038-8184-ac5cde0496cc/EcoRV/0	FAW54670	iPSCORE_2_11	5237
0ff4407a-f346-475c-bef6-525aca8a9c31/EcoRV/0	FAW54670	iPSCORE_2_11	5562
0ff23c75-5bb9-4350-be0d-6e20da76d6ba/EcoRV/0	FAW54670	iPSCORE_2_11	6409
0ff12ca4-17e2-45bd-b634-bd4345057718/EcoRV/0	FAW54670	iPSCORE_2_11	5466
0ff0a8b7-0358-4646-8d49-479f5bda7974/EcoRV/0	FAW54670	iPSCORE_2_11	15288
0fe8171f-c032-409d-a183-c8652b8713e0/EcoRV/0	FAW54670	iPSCORE_2_11	12260
0f143f7c-4d05-4330-a5ed-d77b81b097c6/EcoRV/0	FAW54670	iPSCORE_2_11	10412
0fdb2fd5-faef-4d0d-aefc-eef2740f17ae/EcoRV/0	FAW54670	iPSCORE_2_11	4871
0fd7a6e8-f633-445c-80c4-1a04adfdba62/EcoRV/0	FAW54670	iPSCORE_2_11	5092
0fd2f8b0-f298-44f4-8aa5-6fdfd6670538/EcoRV/0	FAW54670	iPSCORE_2_11	5516
0fbdf506-ced5-47f4-a09d-052472a7c380/EcoRV/0	FAW54670	iPSCORE_2_11	3796
0fb7dd82-ed91-4af7-afa1-a6242566619e/EcoRV/0	FAW54670	iPSCORE_2_11	11526
0fa82e84-18c5-4031-bfc6-7aa033711bf2/EcoRV/0	FAW54670	iPSCORE_2_11	7238
0fa102df-a261-47a0-8b22-5a52e5137fca/EcoRV/0	FAW54670	iPSCORE_2_11	6095
0fa0c4be-9870-4588-aa60-454a49a8c75f/EcoRV/0	FAW54670	iPSCORE_2_11	10803
0f9f44c3-abb7-417d-a2dd-94f146b1e2e4/EcoRV/0	FAW54670	iPSCORE_2_11	6972
0f94dc38-0235-4eef-9310-50c295976ba3/EcoRV/0	FAW54670	iPSCORE_2_11	6373
0f88f5c9-a64f-4428-939e-ad0f7d531aec/EcoRV/0	FAW54670	iPSCORE_2_11	173
0f88f1ad-c2d0-43a6-90bb-d13589437219/EcoRV/0	FAW54670	iPSCORE_2_11	9865
0fdb220f-f57e-40df-b846-4148b6142787/EcoRV/0	FAW54670	iPSCORE_2_11	9175
1006eace-7866-4a7b-b7d6-679955a09f00/EcoRV/0	FAW54670	iPSCORE_2_11	5634
0f10bd51-7c8d-4254-8c47-7180651e0649/EcoRV/0	FAW54670	iPSCORE_2_11	10396
0f0a4ae9-f5a0-4ca7-afcc-42e51120918f/EcoRV/0	FAW54670	iPSCORE_2_11	10648
0e83ee95-466a-4d87-af81-62600d405134/EcoRV/0	FAW54670	iPSCORE_2_11	6958
0e7f336e-fe12-4380-bb97-a5ea35390b16/EcoRV/0	FAW54670	iPSCORE_2_11	7075
0e7917aa-200b-42a5-92ae-33964ce7a7bf/EcoRV/0	FAW54670	iPSCORE_2_11	5491
0e73f0ca-86dc-4c5f-a846-168a53e2f913/EcoRV/0	FAW54670	iPSCORE_2_11	6336
0e69ff8c-c223-437b-8bf8-2a166b57d728/EcoRV/0	FAW54670	iPSCORE_2_11	7567
0e5fef89-fc13-456f-9467-e8b5674e8a8e/EcoRV/0	FAW54670	iPSCORE_2_11	7163
0e4e4edd-1014-460f-981c-94acd842050c/EcoRV/0	FAW54670	iPSCORE_2_11	8853
0e4dd201-e802-4eda-8700-c2719bf2115e/EcoRV/0	FAW54670	iPSCORE_2_11	3875
0e4d86d0-f835-4a28-9da3-552d600612a5/EcoRV/0	FAW54670	iPSCORE_2_11	8243
0e425702-ef50-45d9-aa7c-9a903f77c131/EcoRV/0	FAW54670	iPSCORE_2_11	4920
0e424fc9-9e1c-488a-b80c-c96832f04306/EcoRV/0	FAW54670	iPSCORE_2_11	10010
0e41c490-1466-421a-85c4-4103120ea001/EcoRV/0	FAW54670	iPSCORE_2_11	6221
0e3df6de-dd5e-4b94-be5e-f68b616a18bc/EcoRV/0	FAW54670	iPSCORE_2_11	2543
0e2e51cd-d8c8-45d9-a263-636eee6b2d65/EcoRV/0	FAW54670	iPSCORE_2_11	7117
0e2b84b3-0353-4cfa-ac9a-d879fd3dffdf/EcoRV/0	FAW54670	iPSCORE_2_11	7282
0e239482-cc05-4f01-a805-d13c3c8febd4/EcoRV/0	FAW54670	iPSCORE_2_11	7187
0e1d7fea-f6f7-41a0-b614-fc63f6e47754/EcoRV/0	FAW54670	iPSCORE_2_11	4194
0e192357-9958-42af-a75c-012d92c222e6/EcoRV/0	FAW54670	iPSCORE_2_11	10607
0e0aa710-fa88-4efc-b159-bdaa90d00fe9/EcoRV/0	FAW54670	iPSCORE_2_11	7834
0e079204-0143-4ea9-95f5-12e5273a2fd7/EcoRV/0	FAW54670	iPSCORE_2_11	4939
0e04c5e7-8671-4989-abe3-f8a240cb0bc6/EcoRV/0	FAW54670	iPSCORE_2_11	16521
0e03b37c-a073-4363-a492-d8095d273678/EcoRV/0	FAW54670	iPSCORE_2_11	9167
0e02a651-de45-458a-ae55-bf49af7d1d9d/EcoRV/0	FAW54670	iPSCORE_2_11	6960
0e86eb79-24df-444d-9279-d6235d6fa3f9/EcoRV/0	FAW54670	iPSCORE_2_11	8231
0e8777e8-3e64-4a4d-bcb9-de0997a9ba09/EcoRV/0	FAW54670	iPSCORE_2_11	7885
0e8d2dc9-532d-42ea-a9a5-b975b40c47ee/EcoRV/0	FAW54670	iPSCORE_2_11	5941
0e990c3e-6dfb-4051-932f-4e15fe8cb9e2/EcoRV/0	FAW54670	iPSCORE_2_11	5430
0eff24cb-fb14-4a90-922a-be752baee66d/EcoRV/0	FAW54670	iPSCORE_2_11	6754
0efcf4fd-c257-488b-a868-d9c739987ec3/EcoRV/0	FAW54670	iPSCORE_2_11	9896
0ef938aa-6618-4ac5-84f5-60547c3c2bd4/EcoRV/0	FAW54670	iPSCORE_2_11	9336
0ef73031-5b3c-49be-8676-771038cfdb69/EcoRV/0	FAW54670	iPSCORE_2_11	6345
0ef1f344-a8d2-4a11-8048-e07bafa0db56/EcoRV/0	FAW54670	iPSCORE_2_11	8052
0eedcc01-da30-4ac0-bbc3-ae4f911c2459/EcoRV/0	FAW54670	iPSCORE_2_11	4883
0eeaacd4-ff35-45c6-a059-c81fc81b1ea5/EcoRV/0	FAW54670	iPSCORE_2_11	9064
0ee45f19-19bb-4ae6-b865-04fdc0870424/EcoRV/0	FAW54670	iPSCORE_2_11	6599
0eda15ee-8b1c-4468-9ef8-529423d79fad/EcoRV/0	FAW54670	iPSCORE_2_11	9127
0ed5183b-1f74-49ba-b3a3-f202c4299dc7/EcoRV/0	FAW54670	iPSCORE_2_11	8888
0ecfb490-e9be-477f-a620-4eb754e0d306/EcoRV/0	FAW54670	iPSCORE_2_11	6583
0f10b74e-9c70-47bb-ad8b-78357d656a9f/EcoRV/0	FAW54670	iPSCORE_2_11	8573
0ec94609-c828-4a0e-9c26-3b94332f18c4/EcoRV/0	FAW54670	iPSCORE_2_11	4950
0eb70b76-77b7-4503-84ea-4e0cf3638509/EcoRV/0	FAW54670	iPSCORE_2_11	8354
0ead69e2-4239-4640-821b-43bacbf7c728/EcoRV/0	FAW54670	iPSCORE_2_11	9560
0eac49db-1041-4a17-8b78-56da562ac3b5/EcoRV/0	FAW54670	iPSCORE_2_11	5864
0eac3d0c-e4cb-4f13-8ca5-1518f42995cf/EcoRV/0	FAW54670	iPSCORE_2_11	8206
0eaaa692-4a1e-46ae-bfee-889f0b9ae55b/EcoRV/0	FAW54670	iPSCORE_2_11	6475
0ea9ba16-7778-4d78-a1c4-21200b144971/EcoRV/0	FAW54670	iPSCORE_2_11	7190
0ea414cb-50d0-46c3-ac74-9fb7e80b260b/EcoRV/0	FAW54670	iPSCORE_2_11	5434
0ea3524f-927f-46c4-95a7-2258de91b2cf/EcoRV/0	FAW54670	iPSCORE_2_11	5737
0ea20f6d-1757-45a2-bffc-a4e89b6d3798/EcoRV/0	FAW54670	iPSCORE_2_11	6786
0e9bb743-7fa4-42a7-a12e-f75d3f93cae7/EcoRV/0	FAW54670	iPSCORE_2_11	11751
0e9a16f2-e412-481c-82ba-b635b43a3e5d/EcoRV/0	FAW54670	iPSCORE_2_11	4844
0ec50d2b-cbf9-413f-ab51-1e2b1cea85d4/EcoRV/0	FAW54670	iPSCORE_2_11	5681
0e02a14c-0799-464a-8fad-5213e1225a88/EcoRV/0	FAW54670	iPSCORE_2_11	7733
10093fac-3421-4bab-a6a8-8fd602cbf7f8/EcoRV/0	FAW54670	iPSCORE_2_11	2423
10186ddb-8ce1-40c0-ae11-dfead84574fb/EcoRV/0	FAW54670	iPSCORE_2_11	8182
1183e062-ee29-4c99-b9eb-653875de4843/EcoRV/0	FAW54670	iPSCORE_2_11	5275
11833137-8c65-4a66-9053-5093b47b99d7/EcoRV/0	FAW54670	iPSCORE_2_11	4430
11832a91-1df3-4b8f-ab11-d4590b38c02f/EcoRV/0	FAW54670	iPSCORE_2_11	5199
11810dfd-d1f1-4b8b-b7b6-d3c1e8e008ca/EcoRV/0	FAW54670	iPSCORE_2_11	8160
117c8fdd-9a85-485f-a85b-07028924d692/EcoRV/0	FAW54670	iPSCORE_2_11	7904
11771b10-2ef8-4d46-8c9a-995a5984293f/EcoRV/0	FAW54670	iPSCORE_2_11	18496
1176b581-f5e2-4170-b8a7-8f2dae5c6434/EcoRV/0	FAW54670	iPSCORE_2_11	13174
11753a52-46fd-462e-8ff8-587f6288b889/EcoRV/0	FAW54670	iPSCORE_2_11	9139
1171c757-88b2-441e-8a7b-5382f4034444/EcoRV/0	FAW54670	iPSCORE_2_11	8933
11705bca-e5d4-4eaf-a12f-5bd6fd6965cb/EcoRV/0	FAW54670	iPSCORE_2_11	5847
116f748f-6244-4422-bf1c-a40f5a696034/EcoRV/0	FAW54670	iPSCORE_2_11	6288
1166e6aa-a0e3-4c05-ac7a-e931b29ba9b2/EcoRV/0	FAW54670	iPSCORE_2_11	5992
11657683-1fd6-4725-a321-5ce8d865c401/EcoRV/0	FAW54670	iPSCORE_2_11	3264
1160a309-4f1b-41c8-8c96-29b205f7e1fe/EcoRV/0	FAW54670	iPSCORE_2_11	5145
115debf2-bd36-4914-981e-c3d2933c4ec7/EcoRV/0	FAW54670	iPSCORE_2_11	5956
115db461-897a-47fb-9ea0-229eb15794b2/EcoRV/0	FAW54670	iPSCORE_2_11	6807
115c5551-cafc-4c20-8331-e97b6652e0c6/EcoRV/0	FAW54670	iPSCORE_2_11	8429
115938bb-a19e-4192-bed7-7fba5a4e596f/EcoRV/0	FAW54670	iPSCORE_2_11	13261
1155729a-d92e-420e-af42-548f157adf6f/EcoRV/0	FAW54670	iPSCORE_2_11	11668
114f66be-9678-475d-95fe-78a25bdca04a/EcoRV/0	FAW54670	iPSCORE_2_11	8818
114f520b-e5fc-4d95-8974-f2b7cf81c4c9/EcoRV/0	FAW54670	iPSCORE_2_11	12192
114d198f-7b15-43b4-a3a7-0089a4140d87/EcoRV/0	FAW54670	iPSCORE_2_11	8084
114b4c9e-f0c7-4db8-b5c4-56f1c219a559/EcoRV/0	FAW54670	iPSCORE_2_11	4039
11876081-93e5-4fab-8fc9-41a3716da87e/EcoRV/0	FAW54670	iPSCORE_2_11	7624
118bd48e-d116-4be2-933e-d9dc0e164505/EcoRV/0	FAW54670	iPSCORE_2_11	8852
118c646e-0969-4e99-b098-8489f4300721/EcoRV/0	FAW54670	iPSCORE_2_11	8135
119296e8-b724-4f61-bc9d-62682d3ed32a/EcoRV/0	FAW54670	iPSCORE_2_11	7986
12089800-33c9-4e1e-9720-7f801f2e9781/EcoRV/0	FAW54670	iPSCORE_2_11	4295
12058d25-33de-4898-ab4c-9ead1c982fe2/EcoRV/0	FAW54670	iPSCORE_2_11	3461
1203ec84-224f-4599-b6a7-a296abc4935f/EcoRV/0	FAW54670	iPSCORE_2_11	7433
1200d59e-0643-44e4-8ec8-d865bb1b41b5/EcoRV/0	FAW54670	iPSCORE_2_11	8645
11fdcb41-222e-45b3-bbb3-c906a51d4e30/EcoRV/0	FAW54670	iPSCORE_2_11	9116
11fdc5be-c4cd-4eba-a6b1-b13df716beac/EcoRV/0	FAW54670	iPSCORE_2_11	7141
11fc4512-fa99-4903-8646-768fcace8067/EcoRV/0	FAW54670	iPSCORE_2_11	6578
11f87ce3-f104-4658-bb31-6c594a1c32f6/EcoRV/0	FAW54670	iPSCORE_2_11	14055
11f78f0f-230c-4b31-ad01-73a9f0930790/EcoRV/0	FAW54670	iPSCORE_2_11	5388
11f56d9e-2cc7-4171-8cdc-9631bb982dd8/EcoRV/0	FAW54670	iPSCORE_2_11	15859
11ec96e4-8e2c-4bdf-baa9-6e0a88e477c4/EcoRV/0	FAW54670	iPSCORE_2_11	5717
11432751-208c-4c54-be2c-cf3673f5a159/EcoRV/0	FAW54670	iPSCORE_2_11	6209
11e99c87-79e3-4952-be72-b51469c9ed2e/EcoRV/0	FAW54670	iPSCORE_2_11	13996
11e0faea-390e-4ccc-b0ef-9bb399b60557/EcoRV/0	FAW54670	iPSCORE_2_11	3616
11dc3c2d-11d8-4469-8723-d9606f3bc834/EcoRV/0	FAW54670	iPSCORE_2_11	2619
11d39a2f-cb36-494c-b1f4-2d2584ae98c3/EcoRV/0	FAW54670	iPSCORE_2_11	1196
11cd2f4e-cc6f-4836-b11b-7b49437a3da1/EcoRV/0	FAW54670	iPSCORE_2_11	7776
11c47f52-f715-44ed-983a-471cf36efc49/EcoRV/0	FAW54670	iPSCORE_2_11	5143
11c44843-6fa2-40a6-a12c-5f08084a9a29/EcoRV/0	FAW54670	iPSCORE_2_11	5168
11b6d687-80b1-44b5-b291-dd123d967329/EcoRV/0	FAW54670	iPSCORE_2_11	4286
11b661b5-cff1-48d3-8c6c-376ed80208eb/EcoRV/0	FAW54670	iPSCORE_2_11	7766
11ac1068-3e12-4a84-8179-c7ee691a8e23/EcoRV/0	FAW54670	iPSCORE_2_11	12955
11aafa90-5a9d-412a-8a88-c0a2030274bb/EcoRV/0	FAW54670	iPSCORE_2_11	7984
11980728-5db2-4d83-b138-52704f9d8f2f/EcoRV/0	FAW54670	iPSCORE_2_11	4104
11e6d872-b585-45a4-b194-7a286f4e5c25/EcoRV/0	FAW54670	iPSCORE_2_11	5239
100af491-352a-4611-bba1-7adf54ad11c2/EcoRV/0	FAW54670	iPSCORE_2_11	8399
1142aab1-164a-4e6f-b31c-33c08dcb9264/EcoRV/0	FAW54670	iPSCORE_2_11	6682
113d9715-40b9-41bd-97b3-b3205f497eee/EcoRV/0	FAW54670	iPSCORE_2_11	4345
10b8775c-6f6a-4475-ad80-fec6c392624f/EcoRV/0	FAW54670	iPSCORE_2_11	4945
10a4bfff-24f8-41c3-a989-2e79ee74d4a6/EcoRV/0	FAW54670	iPSCORE_2_11	8186
109a5123-d945-4d04-91fb-f4737856c568/EcoRV/0	FAW54670	iPSCORE_2_11	6984
108bfca6-92ee-456b-acc0-6b1a091d8970/EcoRV/0	FAW54670	iPSCORE_2_11	5455
107dc891-68e4-4353-b6ad-0e0576ac3ebd/EcoRV/0	FAW54670	iPSCORE_2_11	3685
107302e7-e20c-4254-ab21-9883b17a44fb/EcoRV/0	FAW54670	iPSCORE_2_11	4478
106b61e9-4cdb-4a84-9118-ad0bc68621d2/EcoRV/0	FAW54670	iPSCORE_2_11	6804
105c1ce0-6b1b-4409-94ab-c5b63b96703a/EcoRV/0	FAW54670	iPSCORE_2_11	5333
1057d20a-41ab-4c80-9af1-da2afe14005e/EcoRV/0	FAW54670	iPSCORE_2_11	3529
1049502c-13ed-4d32-b235-564536af0418/EcoRV/0	FAW54670	iPSCORE_2_11	5070
1047d8e9-3cff-4da1-bbda-b3871cd84177/EcoRV/0	FAW54670	iPSCORE_2_11	4158
1042fad8-f0c4-457f-8ff1-941936e29eb2/EcoRV/0	FAW54670	iPSCORE_2_11	8477
10428067-e466-4d8b-a409-81d490a842d6/EcoRV/0	FAW54670	iPSCORE_2_11	5026
103fd923-e0ba-417c-a030-47c764c72814/EcoRV/0	FAW54670	iPSCORE_2_11	5343
10392bb7-c150-4ee8-997d-54aaba8d93ff/EcoRV/0	FAW54670	iPSCORE_2_11	6856
1038863b-4bf2-4845-86ea-74f80fb6cb3a/EcoRV/0	FAW54670	iPSCORE_2_11	4027
1035b2d8-1683-40dd-9e69-b0cae0957d69/EcoRV/0	FAW54670	iPSCORE_2_11	7968
1033f829-a57f-4cd2-84f3-2def2d12c899/EcoRV/0	FAW54670	iPSCORE_2_11	10853
10325509-b078-4097-b172-123668756bc1/EcoRV/0	FAW54670	iPSCORE_2_11	15317
102f27a4-68fa-4b42-9544-af3189d31c0a/EcoRV/0	FAW54670	iPSCORE_2_11	6823
102d107d-a004-4413-a555-90e4ffc2cf91/EcoRV/0	FAW54670	iPSCORE_2_11	13269
10236b13-a471-47bb-8866-4fe06a677138/EcoRV/0	FAW54670	iPSCORE_2_11	7225
1018a0bf-6ff3-4aa0-9756-de41be39afb3/EcoRV/0	FAW54670	iPSCORE_2_11	2778
10badc62-1c33-4bd0-9c94-7b08acfba007/EcoRV/0	FAW54670	iPSCORE_2_11	17453
10bb893e-47e6-4294-a2d2-a77b9b98053f/EcoRV/0	FAW54670	iPSCORE_2_11	4899
10c0186c-ca17-4c67-845d-d07661c70dab/EcoRV/0	FAW54670	iPSCORE_2_11	7311
10c2e568-3817-4395-9c9b-f49bc17edd91/EcoRV/0	FAW54670	iPSCORE_2_11	10952
113ce902-8819-4254-99ea-c07bb60fde2c/EcoRV/0	FAW54670	iPSCORE_2_11	1697
11392cd8-44d6-4809-906c-877a33ed7517/EcoRV/0	FAW54670	iPSCORE_2_11	14626
112cec7a-fd1a-4141-9c49-ee34df64349b/EcoRV/0	FAW54670	iPSCORE_2_11	6565
112c1b84-befb-46e0-a239-b7a7e3312cc2/EcoRV/0	FAW54670	iPSCORE_2_11	4309
11285b4f-95fa-4240-abe3-533346e3ccbb/EcoRV/0	FAW54670	iPSCORE_2_11	7005
111b1c14-b846-473d-b86e-d0ae20c491a8/EcoRV/0	FAW54670	iPSCORE_2_11	8144
11152d4c-efc4-4749-8d68-30c354169bcc/EcoRV/0	FAW54670	iPSCORE_2_11	4637
110b7532-508d-4b16-8cef-e814d3a2377f/EcoRV/0	FAW54670	iPSCORE_2_11	3628
110854b5-bd87-4f2b-8824-4dde25b5ae86/EcoRV/0	FAW54670	iPSCORE_2_11	14492
110718ee-f9ef-4a54-b646-43e001a2d307/EcoRV/0	FAW54670	iPSCORE_2_11	6551
11061574-5c5e-416f-ae49-7b230196a3cc/EcoRV/0	FAW54670	iPSCORE_2_11	8574
1141a559-5706-407b-a3da-702762cbbe1a/EcoRV/0	FAW54670	iPSCORE_2_11	7150
10ff8037-775b-4a60-a23b-2cec9a8799c4/EcoRV/0	FAW54670	iPSCORE_2_11	7364
10fa0ae3-f663-42db-bd8b-34080b4c4d61/EcoRV/0	FAW54670	iPSCORE_2_11	4397
10ebd5e5-4a93-443f-a7d3-6e6929c406e4/EcoRV/0	FAW54670	iPSCORE_2_11	8695
10e8f0ee-2e9e-4144-b121-02e10a9d9ea0/EcoRV/0	FAW54670	iPSCORE_2_11	7327
10e591be-e8e5-498b-8dbc-7726ff7e4433/EcoRV/0	FAW54670	iPSCORE_2_11	7867
10df05d8-affd-4e78-a6ec-c3b90e698e72/EcoRV/0	FAW54670	iPSCORE_2_11	9147
10dcbe44-0a7a-441c-864d-df1decf7f810/EcoRV/0	FAW54670	iPSCORE_2_11	4818
10db3ed8-da37-45ac-92d6-ce2a75bb9d83/EcoRV/0	FAW54670	iPSCORE_2_11	13505
10d6530a-f782-48f2-95da-00d88e7f87ae/EcoRV/0	FAW54670	iPSCORE_2_11	6477
10d4fd7a-9482-4000-90c6-8945ff34efb6/EcoRV/0	FAW54670	iPSCORE_2_11	8693
10c8432d-872c-4c08-8d5b-446f14aa4355/EcoRV/0	FAW54670	iPSCORE_2_11	10014
10c3afce-d260-48fc-a4e0-a0def926b731/EcoRV/0	FAW54670	iPSCORE_2_11	7917
10fcc970-5f0c-4408-a83e-423706989ba3/EcoRV/0	FAW54670	iPSCORE_2_11	6025
0df856fc-ca49-44e1-a1d3-447fa31033e4/EcoRV/0	FAW54670	iPSCORE_2_11	8728
0df489f7-115f-4fdf-bd3e-76a2409c9e4c/EcoRV/0	FAW54670	iPSCORE_2_11	9536
0de9ef5c-793c-44f6-bd1a-d609d40d940c/EcoRV/0	FAW54670	iPSCORE_2_11	7665
0b4c6e63-ddbc-4898-a52a-6ae203aef27b/EcoRV/0	FAW54670	iPSCORE_2_11	11251
0b4888cc-c14e-42c3-b09e-a085d3c51299/EcoRV/0	FAW54670	iPSCORE_2_11	6303
0b36e569-8062-4b6d-8663-1fa086596a42/EcoRV/0	FAW54670	iPSCORE_2_11	3487
0b35536e-2a8e-49f0-8655-879ac08f5f89/EcoRV/0	FAW54670	iPSCORE_2_11	4764
0b23c690-5193-45a9-8c6b-065ad87fca14/EcoRV/0	FAW54670	iPSCORE_2_11	6942
0b1fee9a-57e6-44a3-996c-1c47da68a37c/EcoRV/0	FAW54670	iPSCORE_2_11	9180
0b1d69c4-339c-4f71-a334-0fd835776380/EcoRV/0	FAW54670	iPSCORE_2_11	6866
0b1b7589-c878-49a7-ba39-53945279437c/EcoRV/0	FAW54670	iPSCORE_2_11	8262
0b135a8d-b330-4de5-abbf-a11ead5e44a4/EcoRV/0	FAW54670	iPSCORE_2_11	7101
0b1315bb-1ab5-4ce5-a9d1-de77cf02cc18/EcoRV/0	FAW54670	iPSCORE_2_11	4811
0b0571c1-4355-48be-8f1f-051374a15bfd/EcoRV/0	FAW54670	iPSCORE_2_11	3612
0b0057c1-64ef-4d57-a5a8-4cddacfc08b6/EcoRV/0	FAW54670	iPSCORE_2_11	9470
0afded1b-14f6-49f4-8c47-cd63d18407ae/EcoRV/0	FAW54670	iPSCORE_2_11	7079
0afd4fde-ae30-4c00-9739-943c66440aa7/EcoRV/0	FAW54670	iPSCORE_2_11	6122
0af55ac0-e2f7-4bd9-8463-d4a492c4ab3e/EcoRV/0	FAW54670	iPSCORE_2_11	7904
0af35c39-9aa6-45f5-ba5a-0ed1974bf3d5/EcoRV/0	FAW54670	iPSCORE_2_11	6789
0aeb2532-1df6-4ef7-91ab-b779ef095c3b/EcoRV/0	FAW54670	iPSCORE_2_11	8112
0ac313cc-7a13-4a8b-90cb-a17a0f9c26fb/EcoRV/0	FAW54670	iPSCORE_2_11	8960
0ab433c7-ee91-4e49-939c-33ac986aa072/EcoRV/0	FAW54670	iPSCORE_2_11	5279
0ab1b1d1-bcfb-4c93-91f4-012fc6a85939/EcoRV/0	FAW54670	iPSCORE_2_11	7821
0aafa884-1af3-4344-b092-0c2412ae778a/EcoRV/0	FAW54670	iPSCORE_2_11	9521
0aaf60ed-16bd-4052-94fd-d3df743d2fd4/EcoRV/0	FAW54670	iPSCORE_2_11	10282
0aa9aa5d-1475-4fff-be78-ff193442c4f5/EcoRV/0	FAW54670	iPSCORE_2_11	11426
0b531e20-84a1-4e7b-80a3-803ad3d2cb7d/EcoRV/0	FAW54670	iPSCORE_2_11	6127
0b55007b-2511-458a-ba32-b1aaefc962fa/EcoRV/0	FAW54670	iPSCORE_2_11	5321
0b59b568-015a-4057-bbaa-0fceeefdc6ea/EcoRV/0	FAW54670	iPSCORE_2_11	7677
0b645320-6c96-439b-80a0-263f63b01f2b/EcoRV/0	FAW54670	iPSCORE_2_11	11752
0bf7e281-9de5-4d13-9712-05be5880df76/EcoRV/0	FAW54670	iPSCORE_2_11	5747
0bf4249d-4c3a-479c-b94a-8c9ecdbcdee8/EcoRV/0	FAW54670	iPSCORE_2_11	5454
0bf118c6-ab4b-4018-bc1e-5d5356a3fe56/EcoRV/0	FAW54670	iPSCORE_2_11	4238
0becb9cf-c5f5-40e3-b910-8e7658c0c569/EcoRV/0	FAW54670	iPSCORE_2_11	11782
0bea9bb6-ca52-41df-b61b-37d4ffb09063/EcoRV/0	FAW54670	iPSCORE_2_11	5171
0be57d21-8543-4235-9211-be6e54ea0fcb/EcoRV/0	FAW54670	iPSCORE_2_11	9036
0be3a6b4-24c8-4ab8-865f-7bae5413e8c8/EcoRV/0	FAW54670	iPSCORE_2_11	6261
0bd726aa-ac9d-4854-8a16-08d984f84f3a/EcoRV/0	FAW54670	iPSCORE_2_11	6249
0bc1d55b-2cc6-4ba4-b44d-00ac1a16becb/EcoRV/0	FAW54670	iPSCORE_2_11	7874
0bbde578-453c-4c97-b222-801919bd8239/EcoRV/0	FAW54670	iPSCORE_2_11	4595
0bbd6520-6002-4479-b29f-c874f5d891b4/EcoRV/0	FAW54670	iPSCORE_2_11	6581
0aa831d0-dd16-4496-98de-76f9d2397e00/EcoRV/0	FAW54670	iPSCORE_2_11	5271
0bbbcf3c-9c29-412c-a651-4618ffd16bf9/EcoRV/0	FAW54670	iPSCORE_2_11	5668
0ba50780-fe89-4ee2-bcde-0cc629050fb2/EcoRV/0	FAW54670	iPSCORE_2_11	4935
0ba28bf9-e961-40cf-955f-357343f864c8/EcoRV/0	FAW54670	iPSCORE_2_11	10490
0b9c1a1f-4723-4e70-86eb-6e29342e76df/EcoRV/0	FAW54670	iPSCORE_2_11	5314
0b99c40d-fbfd-4815-8781-187b625e7735/EcoRV/0	FAW54670	iPSCORE_2_11	3644
0b976e7f-b923-49a7-a1b1-17fb3aaea54d/EcoRV/0	FAW54670	iPSCORE_2_11	1145
0b8e60e8-b95e-4d2d-abf3-0e28718bc454/EcoRV/0	FAW54670	iPSCORE_2_11	9216
0b87154b-74e1-405c-8ad2-375b652e5f5c/EcoRV/0	FAW54670	iPSCORE_2_11	13410
0b806d16-b8c1-4cac-b8a5-7dee45d0e821/EcoRV/0	FAW54670	iPSCORE_2_11	5684
0b71e9d5-3fa8-4b43-a001-6960d3e867a5/EcoRV/0	FAW54670	iPSCORE_2_11	8683
0b711130-9750-4eb8-a1a7-a1944bc9a384/EcoRV/0	FAW54670	iPSCORE_2_11	3775
0b6fdfc2-789e-4133-90f2-9ecdd137a3fe/EcoRV/0	FAW54670	iPSCORE_2_11	8383
0ba7aac1-cb26-45d5-9b69-68fb6519acd6/EcoRV/0	FAW54670	iPSCORE_2_11	7695
0bfa3678-373c-43bb-9379-e541e67780f3/EcoRV/0	FAW54670	iPSCORE_2_11	10171
0aa14f27-3973-4f4d-9326-7de156df214d/EcoRV/0	FAW54670	iPSCORE_2_11	6164
0a9dcd8f-7738-403e-8bbd-818b1c49690c/EcoRV/0	FAW54670	iPSCORE_2_11	5067
0a4240ff-b326-4ca8-93f9-1b71b66115d6/EcoRV/0	FAW54670	iPSCORE_2_11	3047
0a3ed7da-53af-43b3-8eed-87efe26b0983/EcoRV/0	FAW54670	iPSCORE_2_11	7840
0a3cadb6-d129-4bb3-aa82-d1aec4aedd88/EcoRV/0	FAW54670	iPSCORE_2_11	2651
0a35de93-bcb6-4c4c-a192-fa98c43d278d/EcoRV/0	FAW54670	iPSCORE_2_11	6338
0a2fc34c-373c-4c8c-a4e7-7f992a6ef908/EcoRV/0	FAW54670	iPSCORE_2_11	9236
0a211c8f-24bc-4578-a4ec-5097dbb7c0ad/EcoRV/0	FAW54670	iPSCORE_2_11	11462
0a1a22af-000a-42f8-a681-4b7c70052402/EcoRV/0	FAW54670	iPSCORE_2_11	5075
0a11ead7-de2d-4ab6-a6fa-36a2f05c2638/EcoRV/0	FAW54670	iPSCORE_2_11	11363
09f35f90-a1d7-4b90-845c-36df3ca0c61b/EcoRV/0	FAW54670	iPSCORE_2_11	6376
09e9ac9b-1e3c-4428-9f6c-b28e4e707fdc/EcoRV/0	FAW54670	iPSCORE_2_11	9439
09d93da4-6b60-4a76-ac88-761e19b5e573/EcoRV/0	FAW54670	iPSCORE_2_11	8390
09d815e7-beaf-419e-b4de-996a52150086/EcoRV/0	FAW54670	iPSCORE_2_11	3846
09d6d220-66b7-4ac6-a473-1440c15ba086/EcoRV/0	FAW54670	iPSCORE_2_11	945
09d5e9f4-4de1-48cc-b01c-0882c71e1ac6/EcoRV/0	FAW54670	iPSCORE_2_11	5805
09d12628-a12a-408b-8d0f-a53601b7e5ce/EcoRV/0	FAW54670	iPSCORE_2_11	11131
09cce547-84d3-4fbb-9925-56266bf21017/EcoRV/0	FAW54670	iPSCORE_2_11	6522
09cc193a-eea4-42dc-9119-5273dec9b4b7/EcoRV/0	FAW54670	iPSCORE_2_11	6035
09bbccea-e234-4ec4-b527-b2dc18bfcd53/EcoRV/0	FAW54670	iPSCORE_2_11	14254
09bb0afe-c59f-4a43-8468-08fc3eb1be04/EcoRV/0	FAW54670	iPSCORE_2_11	10114
09b2a15a-7880-4310-8efa-fa0ab710cc52/EcoRV/0	FAW54670	iPSCORE_2_11	6248
09b25bdf-5eb8-4980-a181-5b4f9d164d84/EcoRV/0	FAW54670	iPSCORE_2_11	3205
09a60bda-62a2-4725-bab2-3ceaade25542/EcoRV/0	FAW54670	iPSCORE_2_11	12360
099cbf03-18a4-4409-bc16-e29c59877d37/EcoRV/0	FAW54670	iPSCORE_2_11	3423
0a43c736-a7ea-4ed3-aa30-675030dfea44/EcoRV/0	FAW54670	iPSCORE_2_11	3305
0a47d668-b700-4d89-ae4d-1d3d254c2eb8/EcoRV/0	FAW54670	iPSCORE_2_11	7233
0a4872f1-fd9c-42bb-b273-7ac675abb5f3/EcoRV/0	FAW54670	iPSCORE_2_11	8195
0a4cb4e4-007e-47b5-bc7e-70d2e436e3b8/EcoRV/0	FAW54670	iPSCORE_2_11	9361
0a9c555e-25fb-458d-a2b6-a2bf4259f305/EcoRV/0	FAW54670	iPSCORE_2_11	9586
0a9aa29e-a122-412a-bd28-55788a764764/EcoRV/0	FAW54670	iPSCORE_2_11	7992
0a98aaa8-fcf6-490f-acf1-715aec0a1335/EcoRV/0	FAW54670	iPSCORE_2_11	8652
0a971703-78cd-4382-ad97-5559edd86935/EcoRV/0	FAW54670	iPSCORE_2_11	7674
0a948863-47d3-4bd0-8b12-14403306ac3f/EcoRV/0	FAW54670	iPSCORE_2_11	7959
0a8f7acc-18e9-471b-b602-20cd6dff4876/EcoRV/0	FAW54670	iPSCORE_2_11	7771
0a884be7-5798-4055-8372-2be38d2b67c4/EcoRV/0	FAW54670	iPSCORE_2_11	7202
0a87c130-a4be-4370-86a9-233269f95e64/EcoRV/0	FAW54670	iPSCORE_2_11	3176
0a8735f5-6021-4947-8611-91d127c03ad0/EcoRV/0	FAW54670	iPSCORE_2_11	3116
0a865741-cad8-43ab-afb8-8beb99241c3b/EcoRV/0	FAW54670	iPSCORE_2_11	8742
0a837054-a2df-4a55-9551-b77f511ea2da/EcoRV/0	FAW54670	iPSCORE_2_11	6801
0aa13093-cb78-401b-81a8-0bd83ae90158/EcoRV/0	FAW54670	iPSCORE_2_11	5611
0a76bc40-425c-466e-bd05-daba7f744b57/EcoRV/0	FAW54670	iPSCORE_2_11	3466
0a72f559-30bc-49ce-b5fd-67429c09061d/EcoRV/0	FAW54670	iPSCORE_2_11	6011
0a6b972a-801f-492d-8f70-e5cf5fe3436b/EcoRV/0	FAW54670	iPSCORE_2_11	5942
0a68edd5-9598-4216-a16a-3387441cf27f/EcoRV/0	FAW54670	iPSCORE_2_11	17898
0a679439-649e-4643-9357-c19ef7a4542f/EcoRV/0	FAW54670	iPSCORE_2_11	8867
0a62a74c-0043-4ee2-8545-980d62cffb1b/EcoRV/0	FAW54670	iPSCORE_2_11	15886
0a606343-d4de-4adb-8cdd-792a3cb02060/EcoRV/0	FAW54670	iPSCORE_2_11	5824
0a5d76aa-0b15-47d4-b30f-6f73910326b7/EcoRV/0	FAW54670	iPSCORE_2_11	10436
0a57f7cd-6828-4c98-bd7e-15f3f2e404b3/EcoRV/0	FAW54670	iPSCORE_2_11	9595
0a509ae6-1cac-4e22-b4c8-c4f79a6278fe/EcoRV/0	FAW54670	iPSCORE_2_11	7302
0a4cc1f7-a3e6-4bc2-84d8-2e48fb49d55a/EcoRV/0	FAW54670	iPSCORE_2_11	9828
0a4cc178-64f1-4afa-9883-af28191f1a0d/EcoRV/0	FAW54670	iPSCORE_2_11	6643
0a75deae-2bb4-4119-8d16-df50273c1b65/EcoRV/0	FAW54670	iPSCORE_2_11	9049
0bfb9f7b-c448-452e-9482-7630e43720b8/EcoRV/0	FAW54670	iPSCORE_2_11	7956
0c04c73c-dd3c-4c65-93b0-d8199285bacc/EcoRV/0	FAW54670	iPSCORE_2_11	7157
0c05226f-a051-4d7e-a9c4-ece728968129/EcoRV/0	FAW54670	iPSCORE_2_11	5795
0d84e662-6aed-432a-8686-2c0fec818fcc/EcoRV/0	FAW54670	iPSCORE_2_11	6913
0d829e01-b422-4cf1-8bfd-c132183eddf8/EcoRV/0	FAW54670	iPSCORE_2_11	6674
0d81d445-f293-4cd7-92b2-b58a6cb67c10/EcoRV/0	FAW54670	iPSCORE_2_11	4470
0d814cb4-7ac5-4092-91de-c90dc43ac896/EcoRV/0	FAW54670	iPSCORE_2_11	7761
0d8081ab-a094-4dc4-b591-e61f1319c79f/EcoRV/0	FAW54670	iPSCORE_2_11	8140
0d7f0f36-aea0-48b9-95d2-969c0986a3a4/EcoRV/0	FAW54670	iPSCORE_2_11	8455
0d7abc29-68f3-45d1-a677-fde580b7e6fa/EcoRV/0	FAW54670	iPSCORE_2_11	3115
0d709b53-c5a1-46d8-b5f4-342495436144/EcoRV/0	FAW54670	iPSCORE_2_11	5415
0d6ea00e-2271-4e7f-bc18-098622ab146b/EcoRV/0	FAW54670	iPSCORE_2_11	5421
0d68b4cb-272e-4c0a-a56c-7ce508e538a2/EcoRV/0	FAW54670	iPSCORE_2_11	5298
0d6836b6-fb98-4150-808a-fd729caa9b01/EcoRV/0	FAW54670	iPSCORE_2_11	6198
0d667105-eea0-4060-92d8-18d29158ec00/EcoRV/0	FAW54670	iPSCORE_2_11	4897
0d60dd47-2a8b-4c3e-8a00-5e36c1d64fdc/EcoRV/0	FAW54670	iPSCORE_2_11	5257
0d5b25c9-404e-472b-82bc-d902e0560378/EcoRV/0	FAW54670	iPSCORE_2_11	4944
0d59a190-19cc-4397-8fb7-71fb0d76c400/EcoRV/0	FAW54670	iPSCORE_2_11	7582
0d4bef5d-bf6e-45c2-aa4e-1f528ff6456c/EcoRV/0	FAW54670	iPSCORE_2_11	5920
0d4674f7-c213-4c19-adb5-2cde9204b8fc/EcoRV/0	FAW54670	iPSCORE_2_11	5902
0d4376c3-f008-4611-baa6-cae2799cd595/EcoRV/0	FAW54670	iPSCORE_2_11	5526
0d407b0a-50f8-4473-bcc4-95256d9a10be/EcoRV/0	FAW54670	iPSCORE_2_11	6245
0d360297-b067-4a0e-beea-de7ae56d7099/EcoRV/0	FAW54670	iPSCORE_2_11	6411
0d2ceb61-07d2-40a7-b069-8d2b2107f32b/EcoRV/0	FAW54670	iPSCORE_2_11	2282
0d295582-f9bb-41d7-aa88-cb53c8e2ecbf/EcoRV/0	FAW54670	iPSCORE_2_11	8727
0d223e7b-1b5d-473f-a98d-a4d3e2a41d82/EcoRV/0	FAW54670	iPSCORE_2_11	5138
0d851aea-ec1f-4cec-9098-aae86a062aeb/EcoRV/0	FAW54670	iPSCORE_2_11	6902
0d863617-c21c-44e2-8d7e-94c877fcb9b2/EcoRV/0	FAW54670	iPSCORE_2_11	5575
0d8ac4ee-9240-48c8-b03b-e8f09544b69f/EcoRV/0	FAW54670	iPSCORE_2_11	6234
0d96846f-bee9-40dd-a9d9-e3d41c3c6e26/EcoRV/0	FAW54670	iPSCORE_2_11	3724
0de71656-e065-43aa-94f6-6f04af3f728f/EcoRV/0	FAW54670	iPSCORE_2_11	7488
0de59d5a-9874-4dbe-a898-89a8213d5a56/EcoRV/0	FAW54670	iPSCORE_2_11	6539
0de52c16-b181-4712-8bcd-5f683242507f/EcoRV/0	FAW54670	iPSCORE_2_11	5320
0de1de63-2d21-4e4e-81d5-f9422385f6d4/EcoRV/0	FAW54670	iPSCORE_2_11	3056
0ddef3ec-5b42-42ea-9187-1a4865f74456/EcoRV/0	FAW54670	iPSCORE_2_11	9819
0ddddc59-4800-48cc-b8ba-2cd62a6931eb/EcoRV/0	FAW54670	iPSCORE_2_11	8182
0dd7038e-450f-4657-860f-13d91ec2f628/EcoRV/0	FAW54670	iPSCORE_2_11	5085
0dd416c2-5308-47ca-853a-9ba499454c39/EcoRV/0	FAW54670	iPSCORE_2_11	4428
0dcf07c8-aa5f-40f3-87d0-2279150d0a11/EcoRV/0	FAW54670	iPSCORE_2_11	7750
0dc92a97-9f32-4cb0-bb0c-04651ecea617/EcoRV/0	FAW54670	iPSCORE_2_11	3454
0dc09cf3-287d-4638-ba06-d280a38e51e9/EcoRV/0	FAW54670	iPSCORE_2_11	9657
0d17db58-607b-4449-a9b7-1c8c97eecacb/EcoRV/0	FAW54670	iPSCORE_2_11	7452
0dbf8801-93ca-49bc-94e4-788e5b0d70b1/EcoRV/0	FAW54670	iPSCORE_2_11	9909
0dbaa423-503a-4c92-b874-712e1569e43d/EcoRV/0	FAW54670	iPSCORE_2_11	8465
0db66ed0-00be-4f57-ba4d-f7f60e072800/EcoRV/0	FAW54670	iPSCORE_2_11	6371
0db1f92f-6dbd-4f6c-885d-f6944acf5f44/EcoRV/0	FAW54670	iPSCORE_2_11	7575
0db0dfe1-15e1-465b-960a-688b8aeb6132/EcoRV/0	FAW54670	iPSCORE_2_11	7686
0db06bad-5e50-4722-a6eb-02db85d5cf1f/EcoRV/0	FAW54670	iPSCORE_2_11	8300
0dafe8bf-d5b2-45e8-ba4f-b9bd6f180278/EcoRV/0	FAW54670	iPSCORE_2_11	5811
0da87cf0-b98b-44e3-86a7-9d13b3c7d6b3/EcoRV/0	FAW54670	iPSCORE_2_11	3493
0da429dc-8079-4d4e-8463-13e8143cba88/EcoRV/0	FAW54670	iPSCORE_2_11	6858
0d9f038c-a39c-4ae9-8b93-f77b520d238b/EcoRV/0	FAW54670	iPSCORE_2_11	6408
0d9c348d-8f1d-4906-92ef-9481be7b64a7/EcoRV/0	FAW54670	iPSCORE_2_11	8089
0d968d62-3a5d-48f0-a06e-8e47b85ec567/EcoRV/0	FAW54670	iPSCORE_2_11	2225
0dbaaacb-0dee-4f14-b086-dfb7a6a040ea/EcoRV/0	FAW54670	iPSCORE_2_11	9210
0d16436a-3428-4a4e-93ff-9edb6c3b850f/EcoRV/0	FAW54670	iPSCORE_2_11	6131
0d163538-9bf0-4b33-879e-631e4522b69e/EcoRV/0	FAW54670	iPSCORE_2_11	6743
0d156079-e567-4b44-a47c-c8e748fd557e/EcoRV/0	FAW54670	iPSCORE_2_11	7263
0cb29ec9-6454-4d77-857e-ab257c23297d/EcoRV/0	FAW54670	iPSCORE_2_11	8934
0ca7348b-11d6-485d-8bf1-4e9c599945c4/EcoRV/0	FAW54670	iPSCORE_2_11	11901
0ca0d011-d982-4393-9f3e-96c7d48830d1/EcoRV/0	FAW54670	iPSCORE_2_11	9190
0c92b597-610b-44d9-a182-053b4042f2a8/EcoRV/0	FAW54670	iPSCORE_2_11	4346
0c919dc6-9ba8-4688-a615-68e9889554d9/EcoRV/0	FAW54670	iPSCORE_2_11	6404
0c8d18c3-4ed6-404a-8f2f-b24abfb95619/EcoRV/0	FAW54670	iPSCORE_2_11	6397
0c794740-1720-4151-b961-8bca459d5d64/EcoRV/0	FAW54670	iPSCORE_2_11	14342
0c77d18a-6c03-4fdc-9bbd-5ce7466fc3bd/EcoRV/0	FAW54670	iPSCORE_2_11	7871
0c76adf3-3d70-479e-8b25-a63edfcae98c/EcoRV/0	FAW54670	iPSCORE_2_11	6669
0c6dcfad-429d-490e-9e7a-bf4c1a4ea1d1/EcoRV/0	FAW54670	iPSCORE_2_11	4619
0c692d36-7283-4ab4-a81a-f1907b16ab00/EcoRV/0	FAW54670	iPSCORE_2_11	4832
0cb5006f-c790-47e5-b9d4-a0ec593b196e/EcoRV/0	FAW54670	iPSCORE_2_11	5753
0c6739ca-2fed-4ad2-b2e7-1a5bf7c50374/EcoRV/0	FAW54670	iPSCORE_2_11	7307
0c55d263-ed0e-4f59-8228-e5c8ef24d3a3/EcoRV/0	FAW54670	iPSCORE_2_11	6316
0c5527c7-9369-4440-a72a-ed723c0b1169/EcoRV/0	FAW54670	iPSCORE_2_11	10525
0c51b44f-37f1-439d-83c2-41038e2cfde4/EcoRV/0	FAW54670	iPSCORE_2_11	8192
0c46d2ae-2b9b-43d8-bf86-d32773a5b338/EcoRV/0	FAW54670	iPSCORE_2_11	2321
0c3f82ea-b8f3-401a-945a-63e9cd3cca4e/EcoRV/0	FAW54670	iPSCORE_2_11	9427
0c2f028e-3210-4173-874a-4184abd47260/EcoRV/0	FAW54670	iPSCORE_2_11	7279
0c2d9bd7-7094-4567-b24a-12d7dd837442/EcoRV/0	FAW54670	iPSCORE_2_11	7591
0c24bc07-68b9-4dab-9903-b77174b47948/EcoRV/0	FAW54670	iPSCORE_2_11	6379
0c1f24aa-e836-450e-9256-330761daf971/EcoRV/0	FAW54670	iPSCORE_2_11	9839
0c1d8bc7-ed71-415d-b35d-de0887ca7801/EcoRV/0	FAW54670	iPSCORE_2_11	5865
0c0b3c00-0882-4811-8725-e97c2f125d6a/EcoRV/0	FAW54670	iPSCORE_2_11	3747
0c642e40-9f59-44cd-bf4f-2448298e92f3/EcoRV/0	FAW54670	iPSCORE_2_11	6964
1222db83-e13b-4ec0-8573-247815c28497/EcoRV/0	FAW54670	iPSCORE_2_11	6207
0cb76cb7-b62a-41c6-b38d-cbcdc588911a/EcoRV/0	FAW54670	iPSCORE_2_11	8063
0cb8d5c3-d9f2-44ff-9fbc-3c207a35ffe3/EcoRV/0	FAW54670	iPSCORE_2_11	7343
0d101fdd-b26b-4490-a9ca-9dc5290df585/EcoRV/0	FAW54670	iPSCORE_2_11	5203
0d0e2b6f-1cae-48dd-8c0d-ebf04ac842c0/EcoRV/0	FAW54670	iPSCORE_2_11	4428
0d0d6b51-3732-4f21-8c0e-536a08d306c0/EcoRV/0	FAW54670	iPSCORE_2_11	3439
0d0d0dbf-f68a-4dd8-b15e-559c49ac2d21/EcoRV/0	FAW54670	iPSCORE_2_11	4753
0d061c17-a663-489b-b79a-e9fe32a566e1/EcoRV/0	FAW54670	iPSCORE_2_11	903
0d019cc4-a528-4679-ba82-c329d5074479/EcoRV/0	FAW54670	iPSCORE_2_11	4008
0cffcce5-2102-458e-a15e-1f75ebf30504/EcoRV/0	FAW54670	iPSCORE_2_11	6164
0cfa4b72-7c0f-47d0-b4b7-70be8db8a6d3/EcoRV/0	FAW54670	iPSCORE_2_11	9318
0cf94a49-b56c-4652-8f47-91c51b30813c/EcoRV/0	FAW54670	iPSCORE_2_11	4214
0cf05f0e-1d17-45c8-93e0-37a8e1a5c045/EcoRV/0	FAW54670	iPSCORE_2_11	3671
0ceabf7b-dfc2-4340-a779-aff6977ed1fe/EcoRV/0	FAW54670	iPSCORE_2_11	4820
0cb82210-002a-4973-bbaa-f1b93b738a17/EcoRV/0	FAW54670	iPSCORE_2_11	8687
0ce8f5a6-38a5-4c61-994a-a2e1c8071558/EcoRV/0	FAW54670	iPSCORE_2_11	3492
0ce2ce4c-4057-4253-852b-bb548e30cc0c/EcoRV/0	FAW54670	iPSCORE_2_11	5182
0ce0bba0-fd47-4e30-9f11-8034e7633bde/EcoRV/0	FAW54670	iPSCORE_2_11	1855
0ce0305b-352f-4db8-ab32-ce55361cb818/EcoRV/0	FAW54670	iPSCORE_2_11	6211
0cd63834-eded-42ce-9314-9ff1742aa781/EcoRV/0	FAW54670	iPSCORE_2_11	11689
0ccf33a6-f2fd-4ac9-b7ac-024c2c214488/EcoRV/0	FAW54670	iPSCORE_2_11	6684
0cc79a44-8895-413c-8976-cf69157a68b6/EcoRV/0	FAW54670	iPSCORE_2_11	5641
0cc27aa4-b02c-41b6-ac18-fcc4ea0ff16b/EcoRV/0	FAW54670	iPSCORE_2_11	3645
0cc1c550-8c17-49a4-874c-8418b9e47b7d/EcoRV/0	FAW54670	iPSCORE_2_11	11928
0cc04073-b13c-4e09-bef8-1855845dd4cb/EcoRV/0	FAW54670	iPSCORE_2_11	16698
0cc006ae-f489-4a08-aebe-cd7291417b4f/EcoRV/0	FAW54670	iPSCORE_2_11	15572
0cb9094f-1a0c-47a6-bc67-23190b785a72/EcoRV/0	FAW54670	iPSCORE_2_11	7098
0ce3e983-6ec5-4e57-b2e2-04a83f0e5b7f/EcoRV/0	FAW54670	iPSCORE_2_11	7614
1224921b-896c-458c-951c-c2e8e91e3327/EcoRV/0	FAW54670	iPSCORE_2_11	4183
122fde41-303c-4e9b-bfa8-33d0f2d12638/EcoRV/0	FAW54670	iPSCORE_2_11	3110
12356f12-0523-485e-93dd-d8a810d7ac08/EcoRV/0	FAW54670	iPSCORE_2_11	3246
17c9187d-66db-40bd-8c64-071f40df108c/EcoRV/0	FAW54670	iPSCORE_2_11	6218
17c769ac-22e9-4009-be20-2ddda069c0b1/EcoRV/0	FAW54670	iPSCORE_2_11	5632
17c288d1-8d92-4481-9399-46580a25ec0f/EcoRV/0	FAW54670	iPSCORE_2_11	6810
17c075a1-c086-4653-bad9-89e733fab0bc/EcoRV/0	FAW54670	iPSCORE_2_11	10204
17bcd397-393f-4e80-9d0e-7dc281013090/EcoRV/0	FAW54670	iPSCORE_2_11	6067
17bcb8b1-b17d-40ea-b67b-a28c3149ffcd/EcoRV/0	FAW54670	iPSCORE_2_11	7369
17b82b5a-f285-4f07-94ad-86874149eebc/EcoRV/0	FAW54670	iPSCORE_2_11	982
17b44ba7-60db-4997-96e0-58f63591ab83/EcoRV/0	FAW54670	iPSCORE_2_11	6194
17a67bbb-bec4-4eba-a543-43ec4b3f6f22/EcoRV/0	FAW54670	iPSCORE_2_11	8745
17a4358c-9b58-45ca-84df-ed7ff461c78c/EcoRV/0	FAW54670	iPSCORE_2_11	9262
17a21f8e-3c58-4381-84fa-64cc82174877/EcoRV/0	FAW54670	iPSCORE_2_11	2742
179e61c0-ea5b-4c6c-90c2-4b22d0441013/EcoRV/0	FAW54670	iPSCORE_2_11	10525
1797f67f-e10f-431e-80a3-58fbede3983b/EcoRV/0	FAW54670	iPSCORE_2_11	7838
179707a3-0c38-4a92-a935-716a79f55e34/EcoRV/0	FAW54670	iPSCORE_2_11	8389
17848f9b-0332-4fe5-a995-f289cd9eab74/EcoRV/0	FAW54670	iPSCORE_2_11	4637
1778829a-bb0c-4962-b4a5-d64a81e03bf7/EcoRV/0	FAW54670	iPSCORE_2_11	2727
177044f1-ca93-4093-9f30-62965962512b/EcoRV/0	FAW54670	iPSCORE_2_11	7428
17699cd3-a908-40b4-8544-ba768dea6af0/EcoRV/0	FAW54670	iPSCORE_2_11	8581
1760cbda-840a-4120-8b10-17e0ebd0f137/EcoRV/0	FAW54670	iPSCORE_2_11	5372
175a8bf0-66fa-4e25-9d68-2f48f5b94677/EcoRV/0	FAW54670	iPSCORE_2_11	5588
175552ee-f487-4d0f-80ca-d6d75480c69f/EcoRV/0	FAW54670	iPSCORE_2_11	3431
174da7b7-7f81-412f-956a-84109c769c29/EcoRV/0	FAW54670	iPSCORE_2_11	7135
174d4481-8ea1-4eb2-a316-619961a6bd17/EcoRV/0	FAW54670	iPSCORE_2_11	11164
17c97ae4-b91a-4cc4-ae5f-c3c8b0326728/EcoRV/0	FAW54670	iPSCORE_2_11	7739
17cb9918-ae7e-47de-8598-05bd4f1ee2ca/EcoRV/0	FAW54670	iPSCORE_2_11	6568
17cdfdc7-0d12-4539-a999-8a1eb32ba993/EcoRV/0	FAW54670	iPSCORE_2_11	7220
17d40dcb-f982-47b0-9d32-6ea9ca38fb14/EcoRV/0	FAW54670	iPSCORE_2_11	9111
1858c912-6dca-4a1a-95ba-dd5d6941fab0/EcoRV/0	FAW54670	iPSCORE_2_11	7302
183ae767-591e-498d-8dc4-d24942cf53dc/EcoRV/0	FAW54670	iPSCORE_2_11	5889
18336106-53a3-4823-b8c8-2ff50bb1a4f9/EcoRV/0	FAW54670	iPSCORE_2_11	9994
182f9a3c-5359-42a1-a1e6-94a898a4ec59/EcoRV/0	FAW54670	iPSCORE_2_11	12958
1827f5cf-2740-4d94-ba1e-92f63c810ab9/EcoRV/0	FAW54670	iPSCORE_2_11	4650
18263ccf-718d-4290-9305-b5816d8a4dac/EcoRV/0	FAW54670	iPSCORE_2_11	6945
1823396c-09c1-4a8f-8bac-bd2fb3405b20/EcoRV/0	FAW54670	iPSCORE_2_11	6688
181d2a08-3229-407a-8b5c-71afd88ba05d/EcoRV/0	FAW54670	iPSCORE_2_11	4492
180e5c69-1615-46b1-b9b6-7ce340a2865d/EcoRV/0	FAW54670	iPSCORE_2_11	9194
180bc560-7097-4fc0-a0e1-6c50ccb69f1a/EcoRV/0	FAW54670	iPSCORE_2_11	4815
180a04e5-f7f4-4516-9a0d-e64e2c05f829/EcoRV/0	FAW54670	iPSCORE_2_11	4115
174bd424-a5bc-4d75-914d-3b77f89acdeb/EcoRV/0	FAW54670	iPSCORE_2_11	10477
180843e7-5fd1-42dd-ab08-641206c1b612/EcoRV/0	FAW54670	iPSCORE_2_11	9120
18010e73-338b-4bc6-8e2e-8c3909f25b17/EcoRV/0	FAW54670	iPSCORE_2_11	9661
17f73beb-510f-41c5-acc9-aa3b4031f1b3/EcoRV/0	FAW54670	iPSCORE_2_11	6806
17f3a881-813b-48e7-8d26-208bfcee0158/EcoRV/0	FAW54670	iPSCORE_2_11	3216
17ecc164-a90c-4151-8f75-5405193ac239/EcoRV/0	FAW54670	iPSCORE_2_11	9734
17e8c1ab-8562-4f73-bded-37e716d509a9/EcoRV/0	FAW54670	iPSCORE_2_11	4616
17e53f60-a9ca-488b-832b-487beb449dd7/EcoRV/0	FAW54670	iPSCORE_2_11	5519
17e42507-e5ed-4ec3-ba1b-2a4499c85344/EcoRV/0	FAW54670	iPSCORE_2_11	8448
17df748e-b525-418e-b862-fad525d398e9/EcoRV/0	FAW54670	iPSCORE_2_11	7393
17dcfb70-399e-4271-8133-c6d381ef7571/EcoRV/0	FAW54670	iPSCORE_2_11	7461
17d8e7ea-0c0f-4f7b-adff-40fe4d8d9b94/EcoRV/0	FAW54670	iPSCORE_2_11	7225
17d89647-dca3-407f-a18a-3479a189f91e/EcoRV/0	FAW54670	iPSCORE_2_11	6965
180446e1-e09a-4477-871e-4d30322f612a/EcoRV/0	FAW54670	iPSCORE_2_11	5405
186949ed-def2-44ff-a28a-4277c70c7c49/EcoRV/0	FAW54670	iPSCORE_2_11	13352
17494fa3-cfba-4db9-a9b1-8b036362838b/EcoRV/0	FAW54670	iPSCORE_2_11	8844
1732d662-0422-4ff4-9b45-b1cc899e82e7/EcoRV/0	FAW54670	iPSCORE_2_11	6061
169924ed-87cd-4d2a-b070-9feead4fc493/EcoRV/0	FAW54670	iPSCORE_2_11	8159
169549ae-2be5-45f0-a70a-d954c879fc64/EcoRV/0	FAW54670	iPSCORE_2_11	9171
168efce0-814f-4909-b962-9531c62a0695/EcoRV/0	FAW54670	iPSCORE_2_11	6433
168b1542-bed7-4377-aa2c-4e9d16aba6b8/EcoRV/0	FAW54670	iPSCORE_2_11	7763
168ab19a-d1ee-48a7-a2ac-0a0b4ca19e02/EcoRV/0	FAW54670	iPSCORE_2_11	6479
1685bd4e-cedd-49fa-ac04-5a245abf6429/EcoRV/0	FAW54670	iPSCORE_2_11	6040
1681804c-95f9-4c44-a017-024dacfb8fc1/EcoRV/0	FAW54670	iPSCORE_2_11	3562
167fbb23-e82e-4c1f-8b7c-b07ab9a8f0f0/EcoRV/0	FAW54670	iPSCORE_2_11	7834
167f7a8e-1765-453d-bd44-ef3bce73f540/EcoRV/0	FAW54670	iPSCORE_2_11	7049
167ba96c-dd25-4204-96f5-aabfc8782b71/EcoRV/0	FAW54670	iPSCORE_2_11	7764
167a184d-4be9-43bd-81a4-9f1ad7925f6b/EcoRV/0	FAW54670	iPSCORE_2_11	7556
166f9e5c-71aa-4999-8431-88a23dac39cf/EcoRV/0	FAW54670	iPSCORE_2_11	5811
166a421b-5509-45e7-b9ad-9fb8e76faf1e/EcoRV/0	FAW54670	iPSCORE_2_11	8057
1668d136-3198-4ea0-9231-ad62b637343b/EcoRV/0	FAW54670	iPSCORE_2_11	8320
16563daa-5ed3-4bcc-be67-ff6f448a658e/EcoRV/0	FAW54670	iPSCORE_2_11	5445
163cd77a-73de-436d-92a1-778b67af3e7f/EcoRV/0	FAW54670	iPSCORE_2_11	7205
163865f2-038b-403e-b77c-8d23533c11fe/EcoRV/0	FAW54670	iPSCORE_2_11	5674
16385f53-bf0f-4497-ab4b-6c1a35152298/EcoRV/0	FAW54670	iPSCORE_2_11	3514
1632831a-f8fa-4cdd-b1a4-af2c60043e61/EcoRV/0	FAW54670	iPSCORE_2_11	5099
1631ea2c-732d-4722-88b5-3d96630a80ef/EcoRV/0	FAW54670	iPSCORE_2_11	3261
162f7fbf-c68e-4431-a5b3-38e0d189ec7f/EcoRV/0	FAW54670	iPSCORE_2_11	5218
162f2d3b-03ba-409b-abae-7d8fd572c7bd/EcoRV/0	FAW54670	iPSCORE_2_11	7218
162ef71f-3e15-44da-ac93-c6cc89daa3f0/EcoRV/0	FAW54670	iPSCORE_2_11	3851
169cb5b3-1648-4d5b-9972-0982bc0a1bdc/EcoRV/0	FAW54670	iPSCORE_2_11	5639
16a75573-02ce-4151-8bab-1f7182a1df6b/EcoRV/0	FAW54670	iPSCORE_2_11	10950
16ab8a37-9397-4bf6-a7ff-9c9c4842bac5/EcoRV/0	FAW54670	iPSCORE_2_11	2253
16ba9f24-09a4-4844-ac62-62d1212d796b/EcoRV/0	FAW54670	iPSCORE_2_11	7469
1729db1b-241d-4be4-a092-42d61f673f58/EcoRV/0	FAW54670	iPSCORE_2_11	3985
1723642e-1ca7-46da-b15c-f5b5b060fe0e/EcoRV/0	FAW54670	iPSCORE_2_11	13049
171b9fe6-d09b-4940-80f5-764f92397554/EcoRV/0	FAW54670	iPSCORE_2_11	7203
1715bc31-217a-48c6-ae65-a11313a33a21/EcoRV/0	FAW54670	iPSCORE_2_11	10473
1712c27c-7231-4b53-84d5-3abe990a9148/EcoRV/0	FAW54670	iPSCORE_2_11	9734
170e03e8-6208-4914-877d-78f5dd9a3d56/EcoRV/0	FAW54670	iPSCORE_2_11	7943
170cd920-5bdf-4087-9fe1-d6eaeba5ddf6/EcoRV/0	FAW54670	iPSCORE_2_11	17268
170a8851-35eb-4088-abb3-ace950122250/EcoRV/0	FAW54670	iPSCORE_2_11	6925
17056ebb-5033-4586-bd1e-6080425c57fa/EcoRV/0	FAW54670	iPSCORE_2_11	7581
170428bf-2881-4ff8-aeb3-79d4d3350c10/EcoRV/0	FAW54670	iPSCORE_2_11	8119
16fe5aae-3c7e-4d77-be57-2aa8dc9edc25/EcoRV/0	FAW54670	iPSCORE_2_11	8419
1744932b-7282-4593-bb41-56c1e14f91d7/EcoRV/0	FAW54670	iPSCORE_2_11	6035
16fde54a-0d44-488b-8000-bb8cd777d5a3/EcoRV/0	FAW54670	iPSCORE_2_11	8529
16f372a1-efc4-4936-95a3-4539fbacfc0a/EcoRV/0	FAW54670	iPSCORE_2_11	8103
16e84136-7b5e-4003-bb67-c6368ecbfa31/EcoRV/0	FAW54670	iPSCORE_2_11	6750
16e7f965-380c-469c-bd9c-fcc6288fb046/EcoRV/0	FAW54670	iPSCORE_2_11	12219
16e5f6fd-76a9-4900-80cc-4aa19c984728/EcoRV/0	FAW54670	iPSCORE_2_11	7606
16e3fbcd-5da7-48a3-ac45-dcaf9e1452fd/EcoRV/0	FAW54670	iPSCORE_2_11	4646
16db2cf6-4c47-4622-8e44-8d536297732b/EcoRV/0	FAW54670	iPSCORE_2_11	6060
16cd589e-599b-4375-9af3-f43df67b6e8d/EcoRV/0	FAW54670	iPSCORE_2_11	5650
16c27589-3365-45b3-9e2b-0676d1e3c994/EcoRV/0	FAW54670	iPSCORE_2_11	6517
16c12766-e73b-4ac4-b50b-530ffb75906f/EcoRV/0	FAW54670	iPSCORE_2_11	4968
16c09843-08a1-486f-be95-d0d23a1ae175/EcoRV/0	FAW54670	iPSCORE_2_11	8379
16bf5ec6-7439-42ed-931c-d2cfef2d2d81/EcoRV/0	FAW54670	iPSCORE_2_11	3055
16f3ad45-b176-469e-8f64-0bd3032abc8b/EcoRV/0	FAW54670	iPSCORE_2_11	5577
186b76ed-16a9-4303-a407-5389f0dab607/EcoRV/0	FAW54670	iPSCORE_2_11	5904
186e140a-83ba-4c18-9b3e-2f7345030659/EcoRV/0	FAW54670	iPSCORE_2_11	7214
186f7c93-cb31-42a8-a7a4-ccc0e1c66246/EcoRV/0	FAW54670	iPSCORE_2_11	8497
1a2dd553-1a01-43a5-a629-7b156c176bfd/EcoRV/0	FAW54670	iPSCORE_2_11	10306
1a2cc2e4-097c-449d-88ed-0ec13ac33d1d/EcoRV/0	FAW54670	iPSCORE_2_11	3668
1a25d28e-a814-42fe-955d-036018e60598/EcoRV/0	FAW54670	iPSCORE_2_11	8803
1a0f742a-f57a-4158-a579-8c07f4daf73f/EcoRV/0	FAW54670	iPSCORE_2_11	11437
1a0d6ff6-66ee-47b6-bc40-862a68ed8bdc/EcoRV/0	FAW54670	iPSCORE_2_11	7690
1a0286db-eef7-4314-8172-d54e44f609f3/EcoRV/0	FAW54670	iPSCORE_2_11	6970
1a00b472-7a91-4831-904e-ea216361bad7/EcoRV/0	FAW54670	iPSCORE_2_11	6819
19f96fcb-6f0d-4e31-b8d0-977f5d6c6b5d/EcoRV/0	FAW54670	iPSCORE_2_11	8651
19f59010-5da5-4129-95ea-6e01463cddd9/EcoRV/0	FAW54670	iPSCORE_2_11	4853
19f4fd3e-67ec-4934-aa73-274103cc7912/EcoRV/0	FAW54670	iPSCORE_2_11	7599
19f3a186-b39a-45e2-9250-ae1064de87fb/EcoRV/0	FAW54670	iPSCORE_2_11	8871
19f32335-1590-4392-8042-90b329cd840b/EcoRV/0	FAW54670	iPSCORE_2_11	12574
19f12d4a-489f-416f-a8c5-353a06d80d45/EcoRV/0	FAW54670	iPSCORE_2_11	5803
19ee6af9-9a3a-44ad-a1cf-428c5d04911e/EcoRV/0	FAW54670	iPSCORE_2_11	5555
19ed7bc1-d3a7-4143-8383-37f7ccb570f6/EcoRV/0	FAW54670	iPSCORE_2_11	7924
19ea3261-b683-463c-8202-3a120b9a836d/EcoRV/0	FAW54670	iPSCORE_2_11	4920
19e9c442-cc41-4efa-8b52-b3224f7c346d/EcoRV/0	FAW54670	iPSCORE_2_11	12714
19e04ef2-fb9f-4ce5-8434-64eff6352a95/EcoRV/0	FAW54670	iPSCORE_2_11	6962
19dde2ba-c181-4cc2-8abc-edb8eedecbdc/EcoRV/0	FAW54670	iPSCORE_2_11	7791
19c9fed8-0492-409b-a4c9-145d21002895/EcoRV/0	FAW54670	iPSCORE_2_11	8403
19c0bf8c-371d-49db-a7fd-d60abb945dc3/EcoRV/0	FAW54670	iPSCORE_2_11	9969
19bf60cd-7d76-43cf-a111-8889d8331438/EcoRV/0	FAW54670	iPSCORE_2_11	8178
19b705cb-390f-4979-98c4-c7950758c6aa/EcoRV/0	FAW54670	iPSCORE_2_11	11768
1a37355c-7284-40d7-a96b-ee7c4ac5f267/EcoRV/0	FAW54670	iPSCORE_2_11	9933
1a3a6345-4a81-4d1a-90b8-b113e4ce71b7/EcoRV/0	FAW54670	iPSCORE_2_11	6888
1a3b87cb-852e-4141-883a-b3ea1807113a/EcoRV/0	FAW54670	iPSCORE_2_11	6840
1a3c76d6-89dd-4e47-9fff-58d1ba794c23/EcoRV/0	FAW54670	iPSCORE_2_11	6863
1ad23980-7b9c-4288-9481-3a939adc1377/EcoRV/0	FAW54670	iPSCORE_2_11	6850
1acce02e-5d94-4d9d-8d8a-9e53bd3cc082/EcoRV/0	FAW54670	iPSCORE_2_11	5983
1ac12fa6-ec89-42a0-bc22-d404e72be23a/EcoRV/0	FAW54670	iPSCORE_2_11	9359
1ac0552b-8537-4058-8a56-c17771678504/EcoRV/0	FAW54670	iPSCORE_2_11	9827
1ac03c02-a632-4abc-b24c-e6277c348142/EcoRV/0	FAW54670	iPSCORE_2_11	8935
1abf6203-856f-4391-b705-688d5e48be0b/EcoRV/0	FAW54670	iPSCORE_2_11	833
1abaf461-f3aa-4635-86dd-183147012532/EcoRV/0	FAW54670	iPSCORE_2_11	14346
1aab1101-6c61-4287-aa54-762a1b06e3e9/EcoRV/0	FAW54670	iPSCORE_2_11	5232
1aa00449-afcc-4a85-b9f2-cd6d2841d50c/EcoRV/0	FAW54670	iPSCORE_2_11	6141
1a9d817a-f308-48de-8c65-4ae31d442529/EcoRV/0	FAW54670	iPSCORE_2_11	4677
1a9c4b6a-8edb-4093-9ca0-cd1a26eca8c6/EcoRV/0	FAW54670	iPSCORE_2_11	6085
19b432a5-3319-4366-84f6-7dda48ad7480/EcoRV/0	FAW54670	iPSCORE_2_11	4393
1a9120b1-ccc0-4e71-b511-0632eb3a7a44/EcoRV/0	FAW54670	iPSCORE_2_11	4985
1a72d16c-4ff2-44a4-9808-ea9137e714e4/EcoRV/0	FAW54670	iPSCORE_2_11	7918
1a6bfa8e-ddbc-44ad-9bea-4a95525d86b5/EcoRV/0	FAW54670	iPSCORE_2_11	13683
1a672ea2-74d0-49af-a32f-e42e5e2ccebc/EcoRV/0	FAW54670	iPSCORE_2_11	13545
1a623ea8-7723-4412-a753-014a5c31fbee/EcoRV/0	FAW54670	iPSCORE_2_11	7270
1a610b42-b8d1-472c-ac05-decb9ff8a498/EcoRV/0	FAW54670	iPSCORE_2_11	4978
1a5caeca-4c20-4c22-af70-f878f82cc98c/EcoRV/0	FAW54670	iPSCORE_2_11	5391
1a531d2f-1b99-40d8-8154-ec5c5454e8c8/EcoRV/0	FAW54670	iPSCORE_2_11	5618
1a4fab0b-6f2d-4b7d-a6c3-71392c14ed9b/EcoRV/0	FAW54670	iPSCORE_2_11	3353
1a4a95a3-7766-43b6-b8b1-5c5340ff4ad4/EcoRV/0	FAW54670	iPSCORE_2_11	5287
1a448bfa-a6a5-4138-aa17-899106ce3bac/EcoRV/0	FAW54670	iPSCORE_2_11	4146
1a3cd06c-7027-4430-a769-ed257be289d0/EcoRV/0	FAW54670	iPSCORE_2_11	13849
1a8b24be-6d66-4a22-9e87-eae8b4481a54/EcoRV/0	FAW54670	iPSCORE_2_11	7535
19ae7d95-a459-4f81-afc5-226286e0a182/EcoRV/0	FAW54670	iPSCORE_2_11	6664
19ad9258-0e7a-4c02-a991-58fef9030155/EcoRV/0	FAW54670	iPSCORE_2_11	9284
19aa66bd-0ef3-4899-a709-b4e9a687c730/EcoRV/0	FAW54670	iPSCORE_2_11	5313
18f9adcb-0650-41c7-9692-db83848876c6/EcoRV/0	FAW54670	iPSCORE_2_11	3413
18f8e8a7-df4f-4bec-8a67-acb25ceea521/EcoRV/0	FAW54670	iPSCORE_2_11	6040
18e74f5d-19b6-472c-be24-99c9148b9607/EcoRV/0	FAW54670	iPSCORE_2_11	6755
18e38cc0-71eb-49d3-854b-66127d150dc1/EcoRV/0	FAW54670	iPSCORE_2_11	6310
18e34c68-ae34-4784-8971-82fec6dedf14/EcoRV/0	FAW54670	iPSCORE_2_11	11594
18d9bd0f-18da-4f91-804b-7d04abd6747a/EcoRV/0	FAW54670	iPSCORE_2_11	6146
18d376e9-2f5b-42a1-ab9b-0789b36a16e5/EcoRV/0	FAW54670	iPSCORE_2_11	11131
18d02d1a-7c78-4d1e-a201-8892f7cc4ed5/EcoRV/0	FAW54670	iPSCORE_2_11	3803
18cbee5e-3feb-48d0-8023-4f6900909162/EcoRV/0	FAW54670	iPSCORE_2_11	12806
18cb897d-87fd-4266-86ec-682f588b78cf/EcoRV/0	FAW54670	iPSCORE_2_11	5943
18c1f91e-6318-4cbc-b063-27fc84760d8b/EcoRV/0	FAW54670	iPSCORE_2_11	8583
18fff819-d452-44e8-b074-00b8a858828f/EcoRV/0	FAW54670	iPSCORE_2_11	5390
18bb4fdc-6f41-4a6f-86b3-dd4ea4b01a76/EcoRV/0	FAW54670	iPSCORE_2_11	6943
18a7bcc7-810c-4175-855a-20e1719d4fa9/EcoRV/0	FAW54670	iPSCORE_2_11	4654
189a82c9-724b-48bf-bb03-64806211953b/EcoRV/0	FAW54670	iPSCORE_2_11	1731
1898d676-190a-4d4b-8bb5-ef7afb489dea/EcoRV/0	FAW54670	iPSCORE_2_11	7285
188c4a06-27fa-4090-940d-9166ddf7af78/EcoRV/0	FAW54670	iPSCORE_2_11	7173
188799e5-1929-46a4-94da-5d7cdcd01a5f/EcoRV/0	FAW54670	iPSCORE_2_11	5861
187ed241-d763-4c76-be0b-20dd9d0a4fdc/EcoRV/0	FAW54670	iPSCORE_2_11	13696
187b353d-78df-4785-99d4-382904a61601/EcoRV/0	FAW54670	iPSCORE_2_11	6447
187414fe-7c23-4352-a90d-a43599e0c845/EcoRV/0	FAW54670	iPSCORE_2_11	7223
1873ecfd-5400-4b08-91dd-8f86fa8a15bb/EcoRV/0	FAW54670	iPSCORE_2_11	6070
18733ac6-9805-4b5e-8381-8d67adeb6520/EcoRV/0	FAW54670	iPSCORE_2_11	7166
1872e34f-9b7d-4f49-852c-a43de4c38d4f/EcoRV/0	FAW54670	iPSCORE_2_11	11076
18b47842-39dc-4121-a886-6e9d36afb7a7/EcoRV/0	FAW54670	iPSCORE_2_11	7614
162d638a-401f-4e8e-9d42-c09ac4c0327a/EcoRV/0	FAW54670	iPSCORE_2_11	2307
1901b984-de21-40d7-a1ce-c8920c588d59/EcoRV/0	FAW54670	iPSCORE_2_11	6220
190d4c32-e9f1-4d13-92be-1b37c97319a3/EcoRV/0	FAW54670	iPSCORE_2_11	8553
19a69d59-e32f-4dba-a31c-c5b37da6fcd1/EcoRV/0	FAW54670	iPSCORE_2_11	4780
19a635d5-b2c4-4533-a577-09fce51db6d1/EcoRV/0	FAW54670	iPSCORE_2_11	9784
19a0fe13-c7d7-4332-952b-6c9636db5d7b/EcoRV/0	FAW54670	iPSCORE_2_11	4349
1986a34b-9269-44e5-a3fe-c8d4df31c669/EcoRV/0	FAW54670	iPSCORE_2_11	5115
19825a00-56bf-4543-925c-0821c6a61975/EcoRV/0	FAW54670	iPSCORE_2_11	3526
197da3bc-fa44-415b-8369-d8ca043c3a67/EcoRV/0	FAW54670	iPSCORE_2_11	9013
197d656d-e275-4e6e-a2c1-51c2548ef61f/EcoRV/0	FAW54670	iPSCORE_2_11	5672
1971dbb7-cb2c-48d5-bb78-8b3747e46235/EcoRV/0	FAW54670	iPSCORE_2_11	7789
196920bc-d6bd-4f6b-97f6-40b34a30f229/EcoRV/0	FAW54670	iPSCORE_2_11	5102
19690cdb-d746-4c6e-9d15-53349a96142c/EcoRV/0	FAW54670	iPSCORE_2_11	4539
19636d2c-dde4-4241-89bf-c60b5ae6a309/EcoRV/0	FAW54670	iPSCORE_2_11	8217
190ac156-1c89-487d-b029-b97d911d35e2/EcoRV/0	FAW54670	iPSCORE_2_11	9111
19632a8a-3def-4cc4-9bc4-c5909cd2eba1/EcoRV/0	FAW54670	iPSCORE_2_11	2803
1957863a-c986-4b1d-8776-29eb0d1e2948/EcoRV/0	FAW54670	iPSCORE_2_11	583
1951ccdd-93e4-441d-8782-5dbaba71d704/EcoRV/0	FAW54670	iPSCORE_2_11	4306
194b5866-041d-4b40-acfa-a1c0a0be4850/EcoRV/0	FAW54670	iPSCORE_2_11	12128
1947b418-0835-4679-802e-e416502538cf/EcoRV/0	FAW54670	iPSCORE_2_11	8042
194340cd-31ba-436a-b0a8-2f893ffe7a59/EcoRV/0	FAW54670	iPSCORE_2_11	6748
19385fd8-63ff-43ec-bfb8-1468bdacb80c/EcoRV/0	FAW54670	iPSCORE_2_11	6426
193269ed-81ee-490f-9d18-4aa6a44f8ace/EcoRV/0	FAW54670	iPSCORE_2_11	8131
19324066-76a6-41be-a6da-0b3637207ce1/EcoRV/0	FAW54670	iPSCORE_2_11	5670
192cc3b0-1d26-4443-9b16-73c17f4d5f64/EcoRV/0	FAW54670	iPSCORE_2_11	9499
19271daa-d3f4-423c-8da8-0c3bd79706bd/EcoRV/0	FAW54670	iPSCORE_2_11	5454
19208d1c-0e94-4b03-96ee-eb0a4065a715/EcoRV/0	FAW54670	iPSCORE_2_11	6653
19609d66-b3e8-4240-bd91-ded15fb4e313/EcoRV/0	FAW54670	iPSCORE_2_11	6936
098dc97c-da84-405e-932d-980fe7a89d21/EcoRV/0	FAW54670	iPSCORE_2_11	11420
162c0da0-6af4-433d-b1a4-e55f20cbb824/EcoRV/0	FAW54670	iPSCORE_2_11	4499
16269f07-2d3b-48f2-909f-2182a5348961/EcoRV/0	FAW54670	iPSCORE_2_11	2223
13aa6cef-144f-4ca9-b6bd-4136c985b243/EcoRV/0	FAW54670	iPSCORE_2_11	7677
13a9beba-e289-4718-b8c1-aa4989fa575f/EcoRV/0	FAW54670	iPSCORE_2_11	5625
13a9bc2c-d4ff-4101-83ad-2303f309ce81/EcoRV/0	FAW54670	iPSCORE_2_11	6069
13a2b9b8-fe07-4029-a7a4-10d92a5c2f74/EcoRV/0	FAW54670	iPSCORE_2_11	7014
13a0bb5f-e8d6-452b-b7c2-f672a1d1b667/EcoRV/0	FAW54670	iPSCORE_2_11	5895
139bd208-8793-497f-b610-d7c05563f4dd/EcoRV/0	FAW54670	iPSCORE_2_11	6641
139a778e-1766-4adb-95c7-b9c51aa30383/EcoRV/0	FAW54670	iPSCORE_2_11	14162
1399b92d-ddf2-465e-a084-25aaf8d5d02d/EcoRV/0	FAW54670	iPSCORE_2_11	13596
139920c7-7568-448a-9ffc-784d86596ec3/EcoRV/0	FAW54670	iPSCORE_2_11	5545
139502c3-9890-475b-8e6f-28f6eed1e0b0/EcoRV/0	FAW54670	iPSCORE_2_11	6086
1387ffb9-901f-42b8-8fd0-625b8a3c540d/EcoRV/0	FAW54670	iPSCORE_2_11	9176
13870ed2-8188-48cb-ac7d-bbfdbf016b1c/EcoRV/0	FAW54670	iPSCORE_2_11	6181
13870a50-b3cc-4e6a-9df0-9f005be813d7/EcoRV/0	FAW54670	iPSCORE_2_11	4284
1384b2d0-e85f-4e68-a7de-1e5f6f16e629/EcoRV/0	FAW54670	iPSCORE_2_11	12889
1384aa74-4461-4acc-bb48-9c72abf39039/EcoRV/0	FAW54670	iPSCORE_2_11	8110
137caf18-f5c3-44f9-8e76-d80e5bba25a0/EcoRV/0	FAW54670	iPSCORE_2_11	6384
137a0604-aef2-450b-a11b-b12061fb6946/EcoRV/0	FAW54670	iPSCORE_2_11	10154
1374b6b4-e3a1-429a-91b3-4fbe24bcd0e2/EcoRV/0	FAW54670	iPSCORE_2_11	6606
136c9591-4400-4bb8-9c56-3c2887950a87/EcoRV/0	FAW54670	iPSCORE_2_11	9533
1365a7ae-b0ba-4683-9e39-531672848b01/EcoRV/0	FAW54670	iPSCORE_2_11	9524
1360d375-0c7a-4d8c-be70-4750d69a65e9/EcoRV/0	FAW54670	iPSCORE_2_11	7408
135f57d8-850a-490b-aa87-bfe55015dc00/EcoRV/0	FAW54670	iPSCORE_2_11	4102
1358ac59-a92b-4cf0-b759-119a0b038888/EcoRV/0	FAW54670	iPSCORE_2_11	6638
13aaab37-6b69-4869-bff8-493b11d52c96/EcoRV/0	FAW54670	iPSCORE_2_11	5232
13ad7a77-88e4-42cc-97e5-eaf7c33872dc/EcoRV/0	FAW54670	iPSCORE_2_11	7461
13c1a5d3-31e9-411c-8d4a-eb67566f4341/EcoRV/0	FAW54670	iPSCORE_2_11	3569
13c57219-1964-4850-9a03-ec7ec4db4072/EcoRV/0	FAW54670	iPSCORE_2_11	5651
1441b9ff-64ab-4a1f-8684-4909d2f1089b/EcoRV/0	FAW54670	iPSCORE_2_11	4553
1440fccb-9e40-49d2-8145-e9968903d7d0/EcoRV/0	FAW54670	iPSCORE_2_11	4455
1440c35f-64d9-4aef-9fb5-68c849bbb4f6/EcoRV/0	FAW54670	iPSCORE_2_11	2684
143a29c5-4b3a-43ac-8804-99a1a7bfee2d/EcoRV/0	FAW54670	iPSCORE_2_11	10317
1438fd7f-a87c-4bd7-93a3-64abd3d24d18/EcoRV/0	FAW54670	iPSCORE_2_11	6225
1430a04d-8f27-4377-9ae9-d4459b78943d/EcoRV/0	FAW54670	iPSCORE_2_11	11995
142dfff8-6ccc-447e-907d-b2d533593b8f/EcoRV/0	FAW54670	iPSCORE_2_11	7820
1429d585-81d7-4146-92fd-a287be0039fe/EcoRV/0	FAW54670	iPSCORE_2_11	6933
1428d590-07ad-4022-bb6e-620890a0160b/EcoRV/0	FAW54670	iPSCORE_2_11	11065
1425ec79-6971-4e9d-ab64-560f1ddb9c24/EcoRV/0	FAW54670	iPSCORE_2_11	8495
141ff4c4-3136-43fc-9699-73a5f4746419/EcoRV/0	FAW54670	iPSCORE_2_11	6646
13588006-a130-4625-92d5-1d2f094e0013/EcoRV/0	FAW54670	iPSCORE_2_11	5850
141f7cd7-5076-4684-9136-e2b6878e528e/EcoRV/0	FAW54670	iPSCORE_2_11	12449
1410b0ce-3025-4476-bb78-a93c91deec85/EcoRV/0	FAW54670	iPSCORE_2_11	7182
1404c561-06de-4c27-8c86-1cfe06f31c6c/EcoRV/0	FAW54670	iPSCORE_2_11	5069
14036000-9966-4c20-ba02-4e443cb75a42/EcoRV/0	FAW54670	iPSCORE_2_11	15414
13fd93b2-fb7b-44fb-93e4-374970b6e6f9/EcoRV/0	FAW54670	iPSCORE_2_11	7419
13f8c4dc-5b8f-4de2-b847-1c48ee35fe89/EcoRV/0	FAW54670	iPSCORE_2_11	4209
13f32f47-b7a9-4a5c-9e17-a3bd020ef58f/EcoRV/0	FAW54670	iPSCORE_2_11	10175
13dc65e9-4a81-4696-b21c-3d621d29fdde/EcoRV/0	FAW54670	iPSCORE_2_11	5311
13d78c18-7aa2-48cc-ac93-b4344169102f/EcoRV/0	FAW54670	iPSCORE_2_11	7391
13cf511a-f378-4837-b0c1-40b0f1e95abe/EcoRV/0	FAW54670	iPSCORE_2_11	6062
13cb37e5-e2fc-48a2-b42d-b3e054e19612/EcoRV/0	FAW54670	iPSCORE_2_11	5570
13c5b6a8-2bb6-4ab9-b1e8-2a7be3614102/EcoRV/0	FAW54670	iPSCORE_2_11	4837
141a1077-5a55-4f52-8f61-01ec177d8f3c/EcoRV/0	FAW54670	iPSCORE_2_11	8975
1447efd3-9ca9-49fd-b14b-322992865c29/EcoRV/0	FAW54670	iPSCORE_2_11	5845
135838ea-e524-4282-a3cf-3fc47863e58b/EcoRV/0	FAW54670	iPSCORE_2_11	5474
134ad65c-b914-4a76-804a-b494f8b6211c/EcoRV/0	FAW54670	iPSCORE_2_11	6043
12b71050-3e33-439f-b98b-92a79ba6a8e2/EcoRV/0	FAW54670	iPSCORE_2_11	8101
12b470c3-0196-4a02-b904-d2e8ffabe836/EcoRV/0	FAW54670	iPSCORE_2_11	10062
12abe80a-0428-49d2-87ab-67b51d3e6701/EcoRV/0	FAW54670	iPSCORE_2_11	6148
129df328-d5a7-449a-b360-2e6a845dff7b/EcoRV/0	FAW54670	iPSCORE_2_11	7224
129d4986-ed1c-417d-9863-09b454dc80fa/EcoRV/0	FAW54670	iPSCORE_2_11	9947
129cca39-b77e-49a3-a06e-09a59345c4c8/EcoRV/0	FAW54670	iPSCORE_2_11	5774
12970697-813b-43f2-b9c5-cde8c35b1df7/EcoRV/0	FAW54670	iPSCORE_2_11	6538
12919575-2a7f-46cf-8c8a-fa1bae248972/EcoRV/0	FAW54670	iPSCORE_2_11	2509
128abed8-6ae5-4209-8771-68b0353424e4/EcoRV/0	FAW54670	iPSCORE_2_11	5450
1286980d-9222-46a5-9f8f-91e543bd00af/EcoRV/0	FAW54670	iPSCORE_2_11	163
1284270e-0eb2-4216-9f43-46138dec9212/EcoRV/0	FAW54670	iPSCORE_2_11	11294
128032ce-18da-422b-a7b3-e77efc5aed63/EcoRV/0	FAW54670	iPSCORE_2_11	4624
12793040-7da1-469a-bba3-35ae2693fb0b/EcoRV/0	FAW54670	iPSCORE_2_11	4960
12748b64-5249-46c3-9635-9c2c63094197/EcoRV/0	FAW54670	iPSCORE_2_11	6127
12557c30-556e-4bbe-9b91-ec46e6a22d01/EcoRV/0	FAW54670	iPSCORE_2_11	16042
12498ce2-b18f-473d-8e1f-971821552a8c/EcoRV/0	FAW54670	iPSCORE_2_11	9891
12494b1d-e74d-4aab-b85a-a8c978c3e712/EcoRV/0	FAW54670	iPSCORE_2_11	5071
12466933-40b1-4d89-be92-a96b367eb71d/EcoRV/0	FAW54670	iPSCORE_2_11	7528
12438d8b-0d77-4751-8c59-8f2e249f16af/EcoRV/0	FAW54670	iPSCORE_2_11	16012
12428c03-d178-4614-bbc4-05751ec86a0e/EcoRV/0	FAW54670	iPSCORE_2_11	13203
12394447-2412-4ff7-b9fd-645d787df5e8/EcoRV/0	FAW54670	iPSCORE_2_11	7262
12379360-d057-4e33-a144-1a1a2c77f9c3/EcoRV/0	FAW54670	iPSCORE_2_11	8397
12360787-9b54-455e-aa17-5b1129aadc00/EcoRV/0	FAW54670	iPSCORE_2_11	5079
12bf1a83-7e83-49f7-8b12-f38bf139d236/EcoRV/0	FAW54670	iPSCORE_2_11	10031
12c1c31d-a24a-432e-89ed-b2bbdb6dddb7/EcoRV/0	FAW54670	iPSCORE_2_11	7818
12c1d2df-1fbb-4b5d-8b7b-11e75813153f/EcoRV/0	FAW54670	iPSCORE_2_11	8128
12c371a2-f628-47f8-a12f-a3a52c374166/EcoRV/0	FAW54670	iPSCORE_2_11	4700
1342cd96-940f-4139-82f2-3d5298b9c88d/EcoRV/0	FAW54670	iPSCORE_2_11	6770
13416b65-88fd-4e60-95bf-ffd20fe52fed/EcoRV/0	FAW54670	iPSCORE_2_11	3783
133b0768-7944-433b-b79d-b72d9b580a49/EcoRV/0	FAW54670	iPSCORE_2_11	7587
1328cee4-3341-4fae-ac33-ab3a786f735a/EcoRV/0	FAW54670	iPSCORE_2_11	6889
1323e97d-a4c2-4834-83b0-7399a9a0aa66/EcoRV/0	FAW54670	iPSCORE_2_11	6956
132368ec-3bb4-48ff-bdc5-f6043a8d6130/EcoRV/0	FAW54670	iPSCORE_2_11	7336
131f46de-1126-4451-8716-84c9983074b5/EcoRV/0	FAW54670	iPSCORE_2_11	13097
1314b2fa-d778-42cf-bbd1-0ff78f552102/EcoRV/0	FAW54670	iPSCORE_2_11	4707
1310ff38-76f4-4424-9576-f0760fa4cf54/EcoRV/0	FAW54670	iPSCORE_2_11	2647
130d8aa7-0d5a-4e8f-852d-64ff06c7f1bf/EcoRV/0	FAW54670	iPSCORE_2_11	9297
130c50ad-d1d7-457a-9325-08730810a253/EcoRV/0	FAW54670	iPSCORE_2_11	2857
134c22ec-0297-4b99-9dfb-ca42b5011c25/EcoRV/0	FAW54670	iPSCORE_2_11	8784
130ae821-4b3b-4edd-a949-256be8ade3fc/EcoRV/0	FAW54670	iPSCORE_2_11	9454
1303a88a-6b64-45d3-94b7-6bf6ed9622fd/EcoRV/0	FAW54670	iPSCORE_2_11	7379
12f4d88c-1d98-4883-a1c8-ecbe6548c541/EcoRV/0	FAW54670	iPSCORE_2_11	7863
12f28ef5-7c6c-4eb1-af21-94077526a886/EcoRV/0	FAW54670	iPSCORE_2_11	6015
12f1182d-2b4b-46a1-9a7e-64217953e3e8/EcoRV/0	FAW54670	iPSCORE_2_11	14058
12ef9df0-3823-4e29-978e-f8029a4741bd/EcoRV/0	FAW54670	iPSCORE_2_11	7600
12e10d22-6aa8-4101-b08d-1c4f10008ab3/EcoRV/0	FAW54670	iPSCORE_2_11	11202
12d1b056-9671-4174-9ae5-68af61a9f90c/EcoRV/0	FAW54670	iPSCORE_2_11	5832
12ca4667-d641-431d-a1b9-340e18e55513/EcoRV/0	FAW54670	iPSCORE_2_11	11601
12ca0be3-5801-4b2d-bf6f-e86c8d623ff6/EcoRV/0	FAW54670	iPSCORE_2_11	7355
12c781f0-11eb-4e02-ab4a-eb1e626a3dc5/EcoRV/0	FAW54670	iPSCORE_2_11	12505
12c71831-8c55-4cd4-9ca9-811c77500ca2/EcoRV/0	FAW54670	iPSCORE_2_11	6402
13047962-f3bd-490a-9e79-b5d5678ddcc9/EcoRV/0	FAW54670	iPSCORE_2_11	7213
144a5e06-6a13-4ddd-a280-6986a1fcfe72/EcoRV/0	FAW54670	iPSCORE_2_11	4286
1450de4a-6b06-4706-a24e-276d1a138225/EcoRV/0	FAW54670	iPSCORE_2_11	4437
1456686d-ce65-461c-add3-1de134450d78/EcoRV/0	FAW54670	iPSCORE_2_11	5850
15b7d093-c931-405f-a0d5-576f81dee1b5/EcoRV/0	FAW54670	iPSCORE_2_11	2919
15b5d423-6c8e-4258-b1fc-22141ec90009/EcoRV/0	FAW54670	iPSCORE_2_11	5783
15b4ec4b-3612-44f2-80dd-e68cf68fe0ac/EcoRV/0	FAW54670	iPSCORE_2_11	7386
15b1ea6e-e7a3-444c-a75b-6fe325a0cc3c/EcoRV/0	FAW54670	iPSCORE_2_11	6305
15accfdd-4e13-479e-b1d8-eae94128d64a/EcoRV/0	FAW54670	iPSCORE_2_11	4582
15a69668-1584-452c-9507-dfda55d057a1/EcoRV/0	FAW54670	iPSCORE_2_11	7295
15a2fe3d-0ab1-4935-b261-43a32af93068/EcoRV/0	FAW54670	iPSCORE_2_11	6796
159e588c-469d-4869-9b83-f2bf03433cbf/EcoRV/0	FAW54670	iPSCORE_2_11	11987
15966a8b-0d2c-4859-911e-fac820420f72/EcoRV/0	FAW54670	iPSCORE_2_11	10235
1589285b-450b-4183-85ad-fb29edb442ba/EcoRV/0	FAW54670	iPSCORE_2_11	4568
158466ed-7a5b-4429-b4d3-f5613be261c5/EcoRV/0	FAW54670	iPSCORE_2_11	8858
157c76b6-3d4a-4835-933a-ca627f642cab/EcoRV/0	FAW54670	iPSCORE_2_11	6169
157b83d9-1146-47cc-93a3-093c94e9f275/EcoRV/0	FAW54670	iPSCORE_2_11	9383
157ac246-bcb5-4841-a890-8c1fd4fb6ec6/EcoRV/0	FAW54670	iPSCORE_2_11	4376
157865bd-5ea6-42d1-ad1c-df5ae0d2d90b/EcoRV/0	FAW54670	iPSCORE_2_11	6279
1577446a-37dc-49c4-a990-58bc292d69c2/EcoRV/0	FAW54670	iPSCORE_2_11	7004
15704b40-1e65-4c4a-8556-f602a099ef9a/EcoRV/0	FAW54670	iPSCORE_2_11	11143
156f0b7e-5abb-4713-bd00-b811cb9b375d/EcoRV/0	FAW54670	iPSCORE_2_11	15796
1566feed-857e-4620-b3ba-1207c292a829/EcoRV/0	FAW54670	iPSCORE_2_11	10456
155b9005-26a5-4326-b36d-2659d975d555/EcoRV/0	FAW54670	iPSCORE_2_11	7756
1559e99f-b7cc-43e4-8980-3e0959399fd6/EcoRV/0	FAW54670	iPSCORE_2_11	7749
15537526-f050-43d9-8e9f-e69bd810b969/EcoRV/0	FAW54670	iPSCORE_2_11	4266
154a1fad-376d-4996-b2cf-16abbe69604a/EcoRV/0	FAW54670	iPSCORE_2_11	3927
15b80d88-945b-4e81-bc5d-5b55618ff06d/EcoRV/0	FAW54670	iPSCORE_2_11	5942
15bc80f7-e2ff-4521-969c-0dd47dace3c0/EcoRV/0	FAW54670	iPSCORE_2_11	4521
15beb07b-ac0c-44fe-ac57-d0f73ce0c6c1/EcoRV/0	FAW54670	iPSCORE_2_11	13269
15bfdc0d-54a7-410a-baea-e67c60003c1b/EcoRV/0	FAW54670	iPSCORE_2_11	6006
1626916a-5c20-4aa5-bb51-dc812d25d6cd/EcoRV/0	FAW54670	iPSCORE_2_11	7477
1625f5d5-1867-4427-8769-0b73f298ac58/EcoRV/0	FAW54670	iPSCORE_2_11	4737
16254d89-fa5a-44f4-bd95-19f8cd240693/EcoRV/0	FAW54670	iPSCORE_2_11	3695
161345b0-edf4-4b7c-b97f-0e3bda0b7d19/EcoRV/0	FAW54670	iPSCORE_2_11	10722
161267b4-c366-4494-9f32-36eca87ce2d3/EcoRV/0	FAW54670	iPSCORE_2_11	4493
1610ead1-5d76-45fe-a288-bbc4fabcff83/EcoRV/0	FAW54670	iPSCORE_2_11	2223
160fd86d-b689-4ce1-9a2f-3e3497ec9728/EcoRV/0	FAW54670	iPSCORE_2_11	5576
16068c73-e0c0-471a-b9f2-a9c62d590bcf/EcoRV/0	FAW54670	iPSCORE_2_11	4635
15fa6465-ca27-4d9b-9550-fdaaa5584e5c/EcoRV/0	FAW54670	iPSCORE_2_11	14567
15f6fe9b-a3be-463e-8c19-ae7cab0cc2cb/EcoRV/0	FAW54670	iPSCORE_2_11	5487
15f36a70-4f1c-4be4-bfa9-13413ae59858/EcoRV/0	FAW54670	iPSCORE_2_11	5675
154395d9-c73c-4696-bf1f-b25c1aa4a854/EcoRV/0	FAW54670	iPSCORE_2_11	6411
15e9ad92-823a-4006-bbdc-9c7c9f5e8cc0/EcoRV/0	FAW54670	iPSCORE_2_11	2250
15e1a7ed-5351-40eb-9118-c4eccbd3653a/EcoRV/0	FAW54670	iPSCORE_2_11	7184
15df653b-b580-4e75-912a-1bb4f1b81e25/EcoRV/0	FAW54670	iPSCORE_2_11	6025
15dbecc7-0cfe-43ca-b729-623c2ed5cace/EcoRV/0	FAW54670	iPSCORE_2_11	2596
15d7d2aa-5672-4a8c-88af-325aa4ad3a91/EcoRV/0	FAW54670	iPSCORE_2_11	5390
15d6552b-0bad-48d0-912f-17fdc19c7875/EcoRV/0	FAW54670	iPSCORE_2_11	8255
15d38598-0a35-47f1-a8d3-9380a1d06230/EcoRV/0	FAW54670	iPSCORE_2_11	10893
15d31390-982c-4773-a158-91c777ecb1bf/EcoRV/0	FAW54670	iPSCORE_2_11	6261
15cef2d6-4d3f-4c1b-b9b7-308ed84b46b7/EcoRV/0	FAW54670	iPSCORE_2_11	4154
15c59baf-d6d9-4b59-ab52-d7268ea6f6d8/EcoRV/0	FAW54670	iPSCORE_2_11	16420
15c052ab-4934-40f5-a7ff-e5ce05fc4980/EcoRV/0	FAW54670	iPSCORE_2_11	6560
15c01b8b-bdcd-44c7-bb27-c3262ed4ee9e/EcoRV/0	FAW54670	iPSCORE_2_11	5024
15e7f80c-dbd6-407d-b7ff-48a430fc4f92/EcoRV/0	FAW54670	iPSCORE_2_11	5850
1542d468-c1d9-486c-90e0-627655769812/EcoRV/0	FAW54670	iPSCORE_2_11	6904
153d390e-95a9-482e-a56d-e313880d76ca/EcoRV/0	FAW54670	iPSCORE_2_11	7904
1537c921-8081-4d1b-85a2-e4bea05e3687/EcoRV/0	FAW54670	iPSCORE_2_11	7031
14bbc652-e929-4614-a67c-e040dc28bfff/EcoRV/0	FAW54670	iPSCORE_2_11	8641
14b91b21-8a2f-4709-a25d-9e0ec2018275/EcoRV/0	FAW54670	iPSCORE_2_11	13492
14b5ed12-62b6-444d-b688-6e5cf3f40f78/EcoRV/0	FAW54670	iPSCORE_2_11	5931
14b47d3e-250a-424a-9148-05f94141d7de/EcoRV/0	FAW54670	iPSCORE_2_11	5221
14a910e2-17d1-41a2-aa43-1f9716cb0701/EcoRV/0	FAW54670	iPSCORE_2_11	9938
14a7ee17-d41d-499e-9160-a8ed8d554a40/EcoRV/0	FAW54670	iPSCORE_2_11	7518
14a670ad-f760-464a-8cfb-65bc60a1f71b/EcoRV/0	FAW54670	iPSCORE_2_11	6778
149d13bb-c642-476e-a808-cd63b7ac4b99/EcoRV/0	FAW54670	iPSCORE_2_11	13849
149900eb-83b3-40f6-a9ed-5f953048206f/EcoRV/0	FAW54670	iPSCORE_2_11	7013
149669f5-d215-46a4-b390-eaf5c6c39cfd/EcoRV/0	FAW54670	iPSCORE_2_11	6424
14907521-20e0-4a5e-9f24-d5197c6c2ccb/EcoRV/0	FAW54670	iPSCORE_2_11	6817
14bc22be-ca34-450d-aacb-ad56816fee69/EcoRV/0	FAW54670	iPSCORE_2_11	4880
148fa43e-bde2-4200-bee3-8ce82c3a42ad/EcoRV/0	FAW54670	iPSCORE_2_11	5778
1486be88-af9e-4aef-8a80-829065052aad/EcoRV/0	FAW54670	iPSCORE_2_11	5866
14861348-15d8-49de-a397-aec3c1e2fe90/EcoRV/0	FAW54670	iPSCORE_2_11	11907
14787e68-133b-483c-a496-cc247d8f9ee0/EcoRV/0	FAW54670	iPSCORE_2_11	6612
14786845-d483-4991-a077-6b795e20c942/EcoRV/0	FAW54670	iPSCORE_2_11	9592
14742574-60c6-456b-bb77-c38423aa82f0/EcoRV/0	FAW54670	iPSCORE_2_11	4298
14714e75-b990-448f-aa95-758e730684f8/EcoRV/0	FAW54670	iPSCORE_2_11	5650
146c5ee9-ebc0-4d83-861b-f1744c6076c6/EcoRV/0	FAW54670	iPSCORE_2_11	7414
14680d8c-82a0-481c-9bfd-3569685bf595/EcoRV/0	FAW54670	iPSCORE_2_11	6132
1466d92a-a340-4ecd-97f3-52cf272e1310/EcoRV/0	FAW54670	iPSCORE_2_11	6401
145eb65f-aace-4ce8-9b1d-c9af17943a7f/EcoRV/0	FAW54670	iPSCORE_2_11	6521
145bfebf-5572-4b44-8ad9-63ee6e54e041/EcoRV/0	FAW54670	iPSCORE_2_11	10129
148a0d8d-c356-4ef4-8bd0-a1b9704cd6cc/EcoRV/0	FAW54670	iPSCORE_2_11	8269
162b2cb2-ab0c-4ec7-b4f6-4804e3dd1cc1/EcoRV/0	FAW54670	iPSCORE_2_11	10428
14bd29d2-193e-4780-adb7-dd276411cc5d/EcoRV/0	FAW54670	iPSCORE_2_11	8083
14c1bf71-09c9-4bad-ae49-a5e4fe5b6705/EcoRV/0	FAW54670	iPSCORE_2_11	9375
15351453-21a6-4d4f-8176-6527cb3c1c05/EcoRV/0	FAW54670	iPSCORE_2_11	482
15293976-cda8-4860-9f0b-6e985c084501/EcoRV/0	FAW54670	iPSCORE_2_11	8472
152845e0-8010-4e63-8de1-76e483ba6e26/EcoRV/0	FAW54670	iPSCORE_2_11	6983
15159a6f-6ea4-4922-a917-8b08cb26f603/EcoRV/0	FAW54670	iPSCORE_2_11	11848
1513463e-1630-4a3d-bbae-ad06735f514a/EcoRV/0	FAW54670	iPSCORE_2_11	5995
150d3652-6508-49e7-a35d-d32f8e88d694/EcoRV/0	FAW54670	iPSCORE_2_11	11213
150b5950-10df-4d85-ac41-b36d231eb9ed/EcoRV/0	FAW54670	iPSCORE_2_11	9905
15097e4a-73b6-49b3-b276-1d31adc631f5/EcoRV/0	FAW54670	iPSCORE_2_11	5289
14ffcf32-ba92-4cd2-89de-28e11ec179c2/EcoRV/0	FAW54670	iPSCORE_2_11	5561
14fb1c2b-6fd7-42c3-bb31-6544e4e93c17/EcoRV/0	FAW54670	iPSCORE_2_11	7837
14f90281-4df5-4b9e-a46d-3c58d2929266/EcoRV/0	FAW54670	iPSCORE_2_11	653
14c10fbc-dbd1-4acd-8086-82144e283c2f/EcoRV/0	FAW54670	iPSCORE_2_11	4808
14f725a6-0137-4dbf-a2e9-71a496a6978b/EcoRV/0	FAW54670	iPSCORE_2_11	8642
14f12cee-1b51-4b18-9d7d-0f9b16497959/EcoRV/0	FAW54670	iPSCORE_2_11	4084
14f11483-93e9-4ce1-905f-8e39e8c8b3e3/EcoRV/0	FAW54670	iPSCORE_2_11	6814
14f09e20-bfed-46e5-accb-eee0bbd0e372/EcoRV/0	FAW54670	iPSCORE_2_11	4471
14d9c939-25d8-4b81-b13b-d65b6cd0b7fb/EcoRV/0	FAW54670	iPSCORE_2_11	8022
14d907ab-dcda-4044-a56a-9ac4c51d0845/EcoRV/0	FAW54670	iPSCORE_2_11	7278
14d88910-c346-4f81-90f8-a9884f9dde22/EcoRV/0	FAW54670	iPSCORE_2_11	5584
14d846f0-d4d5-4a33-a457-ce3e07cc3b7e/EcoRV/0	FAW54670	iPSCORE_2_11	14982
14cf16b9-a5c7-4669-9e42-b82be14e7ae2/EcoRV/0	FAW54670	iPSCORE_2_11	4412
14ca9ec2-6070-4d6d-99bc-803d1c515aee/EcoRV/0	FAW54670	iPSCORE_2_11	9601
14c5d523-29ee-47a7-aa12-90dc556373c0/EcoRV/0	FAW54670	iPSCORE_2_11	9661
14c37c79-373e-442d-899b-72ece5b4f713/EcoRV/0	FAW54670	iPSCORE_2_11	6231
14f2d1a9-69cf-4e64-abd7-39caa1e344b3/EcoRV/0	FAW54670	iPSCORE_2_11	5406
098b0059-e8be-4d56-ac79-f87d4cf94519/EcoRV/0	FAW54670	iPSCORE_2_11	3643
0988bcd7-b786-478b-800d-614026e2d0fa/EcoRV/0	FAW54670	iPSCORE_2_11	4415
0987d5c1-0d76-4faa-8320-d33af99381ac/EcoRV/0	FAW54670	iPSCORE_2_11	11846
bbaa5272-5138-4d43-bb34-af24096fd026/EcoRV/0	FAW54670	iPSCORE_2_11	7121
bbaf1e9e-891c-49a8-93ad-e71e2886d331/EcoRV/0	FAW54670	iPSCORE_2_11	5623
bbb1e667-ab3a-46f2-9ba5-fd3df87802fc/EcoRV/0	FAW54670	iPSCORE_2_11	8695
bbb5275e-a28a-4d29-b380-be4144e634ab/EcoRV/0	FAW54670	iPSCORE_2_11	9451
bbb7f538-c4f7-4357-953b-faa58d41f5c6/EcoRV/0	FAW54670	iPSCORE_2_11	5429
bbc2c444-b021-4e81-b2f9-db14095948f9/EcoRV/0	FAW54670	iPSCORE_2_11	1604
bbc9240c-5bd4-4161-a6f7-e344ce688396/EcoRV/0	FAW54670	iPSCORE_2_11	9003
bbcc55cf-ef12-4421-8f73-a3df41fe54ae/EcoRV/0	FAW54670	iPSCORE_2_11	5267
bbcfc78b-5eac-4c0f-b813-16f33ab6a926/EcoRV/0	FAW54670	iPSCORE_2_11	6331
bbd0d253-7c0b-46da-a04b-fd44a7989e9f/EcoRV/0	FAW54670	iPSCORE_2_11	10666
bbd493f9-f52b-4028-b483-57df6532aa8c/EcoRV/0	FAW54670	iPSCORE_2_11	7237
bbd5ef6d-0666-46c8-b350-5a911a2c2e5a/EcoRV/0	FAW54670	iPSCORE_2_11	6614
bbdba000-b259-46a4-8414-fac1233ac263/EcoRV/0	FAW54670	iPSCORE_2_11	7261
bbe04b09-6fb0-4b4b-bbb0-96e3caa07d21/EcoRV/0	FAW54670	iPSCORE_2_11	7785
bbe117f8-62f8-4ecc-873c-4cb5331cbf32/EcoRV/0	FAW54670	iPSCORE_2_11	3968
bbe2cda2-7e85-4f4a-b303-4daf0f735da1/EcoRV/0	FAW54670	iPSCORE_2_11	4357
bbe31c31-c4ac-41f7-ac79-0ad1fed0a817/EcoRV/0	FAW54670	iPSCORE_2_11	8843
bbe596f7-8444-4c9e-a6f9-8a2f7f2f0532/EcoRV/0	FAW54670	iPSCORE_2_11	5697
bbe87e2d-a9ac-42ae-b34b-ad5ff3a2faf6/EcoRV/0	FAW54670	iPSCORE_2_11	14203
bbe8a14f-381b-4bca-a783-ebbd3c043b9e/EcoRV/0	FAW54670	iPSCORE_2_11	4785
bbee2cd0-9ae7-4bf8-951d-723bf70598db/EcoRV/0	FAW54670	iPSCORE_2_11	5821
bbef90e1-555b-4c54-ae7c-267696b0808d/EcoRV/0	FAW54670	iPSCORE_2_11	6401
bbf8521c-50ee-459f-89fe-4eb59086d221/EcoRV/0	FAW54670	iPSCORE_2_11	7410
bb9aa9e2-df01-4777-938e-43a88f7a06b2/EcoRV/0	FAW54670	iPSCORE_2_11	7625
bb994d52-6abb-483e-b9b6-225d8aff0936/EcoRV/0	FAW54670	iPSCORE_2_11	5316
bb97aaa6-4702-488a-99ed-8f928da6bc43/EcoRV/0	FAW54670	iPSCORE_2_11	7643
bb933437-c93e-4555-8894-a3d5636d1675/EcoRV/0	FAW54670	iPSCORE_2_11	10476
bb33870b-ede5-4103-9205-12ad2435fdc6/EcoRV/0	FAW54670	iPSCORE_2_11	6267
bb34a1f1-f393-43b4-a381-127e6c1527a9/EcoRV/0	FAW54670	iPSCORE_2_11	3985
bb3ef309-1028-423d-8613-956b7c53961d/EcoRV/0	FAW54670	iPSCORE_2_11	8685
bb40ce12-0c9a-4336-a9f0-37f987116da8/EcoRV/0	FAW54670	iPSCORE_2_11	5023
bb4185a4-75bd-4ac9-9374-cb36a9148116/EcoRV/0	FAW54670	iPSCORE_2_11	4529
bb44ab87-b8df-417e-9294-a70997d39dc3/EcoRV/0	FAW54670	iPSCORE_2_11	8603
bb4e663e-d7cb-4c84-ae65-5fb5ed0d4269/EcoRV/0	FAW54670	iPSCORE_2_11	11393
bb5527f2-36cc-4d3f-a47b-a036b23442b1/EcoRV/0	FAW54670	iPSCORE_2_11	9827
bb5b7461-44fe-409e-9a73-525c479ffb14/EcoRV/0	FAW54670	iPSCORE_2_11	6332
bb63df1b-6b51-4835-8b82-8b25cb8e7023/EcoRV/0	FAW54670	iPSCORE_2_11	7226
bb64602d-b238-4519-9c01-3548d44d8139/EcoRV/0	FAW54670	iPSCORE_2_11	5752
bbff3457-0dfd-4017-914d-a501e15a3fd0/EcoRV/0	FAW54670	iPSCORE_2_11	7469
bb710e1c-b5a2-4b6b-8d24-e6eaa8a1f03e/EcoRV/0	FAW54670	iPSCORE_2_11	13596
bb778d59-b2a3-4e42-8424-efa99ab3525c/EcoRV/0	FAW54670	iPSCORE_2_11	7942
bb77b440-8c20-40ec-b7ae-efd03df90340/EcoRV/0	FAW54670	iPSCORE_2_11	6747
bb79025b-9305-4cf6-b7f8-9e18720e579e/EcoRV/0	FAW54670	iPSCORE_2_11	5218
bb7b823b-8ca7-4412-b9bc-0da798e2fc3e/EcoRV/0	FAW54670	iPSCORE_2_11	8983
bb7d189a-caa6-458f-bf9d-b7d44cb552eb/EcoRV/0	FAW54670	iPSCORE_2_11	5534
bb8107f5-e667-448c-8089-56832cca9499/EcoRV/0	FAW54670	iPSCORE_2_11	3862
bb8578ed-e76a-4c35-af33-b4565bed7a38/EcoRV/0	FAW54670	iPSCORE_2_11	6882
bb8cc690-61d5-42e4-a53b-aa43ff412de1/EcoRV/0	FAW54670	iPSCORE_2_11	5671
bb8d3c87-1e50-46fe-9fee-c4b113243f88/EcoRV/0	FAW54670	iPSCORE_2_11	10430
bb8dc248-07c9-4f50-a38e-5d5acc145717/EcoRV/0	FAW54670	iPSCORE_2_11	10547
bb927555-f671-42db-a287-786fbe617515/EcoRV/0	FAW54670	iPSCORE_2_11	8871
bb738e41-528a-4b97-bbe5-59d2ca996fb5/EcoRV/0	FAW54670	iPSCORE_2_11	12810
bb2a0837-9684-4520-b662-f396c8ee3c7a/EcoRV/0	FAW54670	iPSCORE_2_11	6730
bc03e284-034f-4e4b-8444-0fcb2b51f886/EcoRV/0	FAW54670	iPSCORE_2_11	7730
bc1468c5-5aac-4256-8735-d999e279ec41/EcoRV/0	FAW54670	iPSCORE_2_11	10603
bc9683ef-2fb8-4dd4-ba32-431e70bde568/EcoRV/0	FAW54670	iPSCORE_2_11	13244
bc9c46b0-c241-4133-b011-6b67cc2dbcd3/EcoRV/0	FAW54670	iPSCORE_2_11	6247
bca06407-1645-4f02-b55b-05b4d33a10ac/EcoRV/0	FAW54670	iPSCORE_2_11	5473
bca5b4c0-d6ac-4404-9fb3-8d4319ea21e0/EcoRV/0	FAW54670	iPSCORE_2_11	8603
bca7f326-bd77-4364-9037-4f924305a51d/EcoRV/0	FAW54670	iPSCORE_2_11	7460
bcae7f4e-90da-4077-bd11-4d99bfa7ca12/EcoRV/0	FAW54670	iPSCORE_2_11	8219
bcb0e0fd-1797-4bb6-8a09-9a641765bf24/EcoRV/0	FAW54670	iPSCORE_2_11	10996
bcb1b87b-b3a3-4411-9a84-775acc7977c9/EcoRV/0	FAW54670	iPSCORE_2_11	15450
bcb284c4-beef-40ef-bac0-120d434a7343/EcoRV/0	FAW54670	iPSCORE_2_11	7367
bcb6b53d-9f56-48b4-85a4-b05ab339e821/EcoRV/0	FAW54670	iPSCORE_2_11	9442
bcbe0d3b-df19-426f-9e07-a642f2a9c03e/EcoRV/0	FAW54670	iPSCORE_2_11	5822
bcc51493-f534-46a9-821b-cd7255531aa0/EcoRV/0	FAW54670	iPSCORE_2_11	12607
bcc54260-65f7-41e3-bbc0-7d44c78d5e3e/EcoRV/0	FAW54670	iPSCORE_2_11	9647
bcc86ff9-02bf-486c-9a7e-73cfae87d814/EcoRV/0	FAW54670	iPSCORE_2_11	4959
bcc9dca8-2d9c-4565-999d-9ab1c62438ba/EcoRV/0	FAW54670	iPSCORE_2_11	6640
bccfa0d6-1681-455d-8dc9-609d08aea530/EcoRV/0	FAW54670	iPSCORE_2_11	6337
bcd3a6f8-a4e3-4c56-9323-22f23c8af2de/EcoRV/0	FAW54670	iPSCORE_2_11	13637
bcd60178-eecd-4927-b62f-d1cddbae7cfe/EcoRV/0	FAW54670	iPSCORE_2_11	4663
bcd62d95-d4a0-40e0-8a34-02107615dae5/EcoRV/0	FAW54670	iPSCORE_2_11	9046
bcd64687-b5bb-4268-9847-76e18f174012/EcoRV/0	FAW54670	iPSCORE_2_11	7092
bcd6f8a6-a56b-4879-8cba-cd051c8675d5/EcoRV/0	FAW54670	iPSCORE_2_11	10001
bcdd25ae-9ebc-401e-b88e-60d1a723d527/EcoRV/0	FAW54670	iPSCORE_2_11	8303
bce1b40c-d2a6-4f88-8ac4-c1a69f484219/EcoRV/0	FAW54670	iPSCORE_2_11	8140
bc9025e4-b169-4f16-a528-51933bfdbf02/EcoRV/0	FAW54670	iPSCORE_2_11	6088
bc7fb045-ec22-4b52-bf5f-79f710b10572/EcoRV/0	FAW54670	iPSCORE_2_11	10487
bc7a3ae5-23cd-4333-8d87-e222600b1875/EcoRV/0	FAW54670	iPSCORE_2_11	5497
bc764295-365e-4706-bfff-3b9053d460d4/EcoRV/0	FAW54670	iPSCORE_2_11	12265
bc16fcdf-c3e6-4930-9881-d1bc6fdcad15/EcoRV/0	FAW54670	iPSCORE_2_11	12156
bc1b9127-833d-48be-be39-0df415da3bde/EcoRV/0	FAW54670	iPSCORE_2_11	5163
bc1cfab5-66f7-48a4-96b9-76ae8601df61/EcoRV/0	FAW54670	iPSCORE_2_11	8708
bc1fce44-f62a-4486-bec5-e13d5ba00538/EcoRV/0	FAW54670	iPSCORE_2_11	7474
bc29900b-0a25-44ce-a9f6-de4647818fef/EcoRV/0	FAW54670	iPSCORE_2_11	3794
bc2d4ba1-eae0-4193-a83b-78ecd06b676a/EcoRV/0	FAW54670	iPSCORE_2_11	5742
bc2ef169-5108-4ccb-966b-5dc02ff37a3a/EcoRV/0	FAW54670	iPSCORE_2_11	7635
bc2fee64-aa53-4d92-8ce0-4ee1a7401415/EcoRV/0	FAW54670	iPSCORE_2_11	4117
bc351c64-5091-4805-aa22-a310da75db9c/EcoRV/0	FAW54670	iPSCORE_2_11	8812
bc3b9792-0bca-4594-b76d-f475f974803a/EcoRV/0	FAW54670	iPSCORE_2_11	7489
bc3cce6f-c943-4241-be9a-9d277a903475/EcoRV/0	FAW54670	iPSCORE_2_11	6063
bc0cf0b9-abdb-4395-abd2-b3e013229cf3/EcoRV/0	FAW54670	iPSCORE_2_11	9308
bc3d4b17-bc1e-4735-8ccc-03cc4dbf2077/EcoRV/0	FAW54670	iPSCORE_2_11	5791
bc4a8df1-f26d-4dc7-8ba1-52ebefb91fff/EcoRV/0	FAW54670	iPSCORE_2_11	7625
bc4b3ca6-a5f9-437f-b575-df2ad302e132/EcoRV/0	FAW54670	iPSCORE_2_11	6837
bc562685-528b-4e6e-a83c-120360ebcbf6/EcoRV/0	FAW54670	iPSCORE_2_11	5447
bc581c31-7e55-4146-bc4c-fb464039bad8/EcoRV/0	FAW54670	iPSCORE_2_11	3989
bc5a9708-7261-45ed-86d0-5ed0afab0934/EcoRV/0	FAW54670	iPSCORE_2_11	8434
bc6105e1-5106-4de4-8e39-8fa9e6b4777a/EcoRV/0	FAW54670	iPSCORE_2_11	7747
bc63af03-ff0e-4b90-8d64-0bcfd46e8c31/EcoRV/0	FAW54670	iPSCORE_2_11	7422
bc6b1606-cc57-43c6-bd6a-1597a77b2494/EcoRV/0	FAW54670	iPSCORE_2_11	8389
bc6be4b5-20a5-4089-8d1f-c54fd9606d9f/EcoRV/0	FAW54670	iPSCORE_2_11	6421
bc6ca9d7-09b6-49f2-8301-58e50a164ee4/EcoRV/0	FAW54670	iPSCORE_2_11	2862
bc6e153b-0f32-4b5e-9c9a-d1cdca8d7c13/EcoRV/0	FAW54670	iPSCORE_2_11	8489
bc3fbb69-65e4-449d-9fbe-bde6efa1c986/EcoRV/0	FAW54670	iPSCORE_2_11	4233
bb228470-9f25-4ea2-a159-dc51985ea5e3/EcoRV/0	FAW54670	iPSCORE_2_11	10209
00031eb7-9843-436b-af19-2eae81b2ef33/EcoRV/0	FAW54670	iPSCORE_2_11	6764
00045f26-ee6d-400e-852d-52b96d505499/EcoRV/0	FAW54670	iPSCORE_2_11	7186
01601283-32c4-4f4b-bb49-50e391e61918/EcoRV/0	FAW54670	iPSCORE_2_11	3838
015cfc32-5871-42f8-91dc-4d0581f8d301/EcoRV/0	FAW54670	iPSCORE_2_11	7241
01591137-f440-43de-8408-44bbefc19344/EcoRV/0	FAW54670	iPSCORE_2_11	6487
01580b7f-fd4c-4884-88de-4d5546f093a4/EcoRV/0	FAW54670	iPSCORE_2_11	14313
01566685-bfcd-4535-b5ef-e7bac739617e/EcoRV/0	FAW54670	iPSCORE_2_11	13556
0155248b-8ab7-4d3e-8209-2e7d292cca26/EcoRV/0	FAW54670	iPSCORE_2_11	8364
014fccf4-ff50-4d74-9af9-1125b35b3d41/EcoRV/0	FAW54670	iPSCORE_2_11	7348
014b8a94-47cb-462f-ab40-245a79c9e4ed/EcoRV/0	FAW54670	iPSCORE_2_11	6344
014976b7-268b-4c2f-b658-20c947b6e34c/EcoRV/0	FAW54670	iPSCORE_2_11	9436
01496182-21a2-4de8-ad6a-7a1898965f77/EcoRV/0	FAW54670	iPSCORE_2_11	8095
01492a98-2b94-4359-b908-88572ffe8aa4/EcoRV/0	FAW54670	iPSCORE_2_11	8226
014825c3-9db3-4fdc-afa0-36e8dfdedb06/EcoRV/0	FAW54670	iPSCORE_2_11	10590
014366e6-ce60-4ab1-b44a-4139452f7138/EcoRV/0	FAW54670	iPSCORE_2_11	9093
0142b2bf-48e8-4132-aaf3-d04360885d41/EcoRV/0	FAW54670	iPSCORE_2_11	6072
013b2694-a8d2-4b54-91d5-581c805c204b/EcoRV/0	FAW54670	iPSCORE_2_11	6331
01391aa3-b21e-468e-8485-e62d2b952c04/EcoRV/0	FAW54670	iPSCORE_2_11	8636
0137f11f-5957-4c05-803a-dd43764312c1/EcoRV/0	FAW54670	iPSCORE_2_11	7239
0135dff6-c0f1-47f4-b5cb-95dfb4d91f63/EcoRV/0	FAW54670	iPSCORE_2_11	4758
0135a0eb-fe83-45ab-9ceb-5560031da01b/EcoRV/0	FAW54670	iPSCORE_2_11	1263
01347f32-7f21-4fc5-9acc-68c4487619b5/EcoRV/0	FAW54670	iPSCORE_2_11	5100
0133d4f1-5d3d-4b90-9746-7d707fdbe13b/EcoRV/0	FAW54670	iPSCORE_2_11	8787
013209be-c2a0-45ec-9729-854149b86e29/EcoRV/0	FAW54670	iPSCORE_2_11	8197
01318c42-7511-41bb-a2df-8d2807c4a564/EcoRV/0	FAW54670	iPSCORE_2_11	8124
01692f52-8727-495d-b847-2689f00088bd/EcoRV/0	FAW54670	iPSCORE_2_11	5470
016a8c4a-a9c9-4106-956a-a11c202cda50/EcoRV/0	FAW54670	iPSCORE_2_11	5812
016bf9ec-e9c6-4b2e-9c58-a3b39b907c41/EcoRV/0	FAW54670	iPSCORE_2_11	6029
016d2752-d379-4526-919c-e8a1cce4d452/EcoRV/0	FAW54670	iPSCORE_2_11	12140
01ed0223-e7b2-4106-9dc7-2f95103c633e/EcoRV/0	FAW54670	iPSCORE_2_11	5189
01ebfae1-8c46-4bd5-b224-1111ca90d8b7/EcoRV/0	FAW54670	iPSCORE_2_11	5128
01e4b22c-8739-4ac2-a57a-1bb560e29536/EcoRV/0	FAW54670	iPSCORE_2_11	6303
01e37efc-6236-405b-830d-45cc5dbf09a9/EcoRV/0	FAW54670	iPSCORE_2_11	5277
01e1a066-2bd7-46e3-896d-b19d8f1ac45b/EcoRV/0	FAW54670	iPSCORE_2_11	6836
01e02d56-9274-44d1-8bc7-c50cb19b6f40/EcoRV/0	FAW54670	iPSCORE_2_11	7458
01dbb05d-7952-4edd-ad80-212ae7b156bc/EcoRV/0	FAW54670	iPSCORE_2_11	8829
01dadd0b-61f9-4e98-a653-fb92d5cd423c/EcoRV/0	FAW54670	iPSCORE_2_11	5777
01da1e05-f0f8-414b-ac6e-f47ed426e9a5/EcoRV/0	FAW54670	iPSCORE_2_11	7693
01d13ffc-ac6f-4f8e-b07d-df4c2db80562/EcoRV/0	FAW54670	iPSCORE_2_11	13941
01c3cf2f-e085-4209-a4ee-4b6809e54b6e/EcoRV/0	FAW54670	iPSCORE_2_11	7264
012c124b-20b6-4d39-8b0b-4066291c48b6/EcoRV/0	FAW54670	iPSCORE_2_11	9400
01c12427-6026-4d53-ad1d-003a47c349d6/EcoRV/0	FAW54670	iPSCORE_2_11	8551
01ae4b06-bd02-4344-aee2-2a1dd555ad1f/EcoRV/0	FAW54670	iPSCORE_2_11	8635
01ad6e0c-e2db-4bde-9425-406381ca2258/EcoRV/0	FAW54670	iPSCORE_2_11	6259
01a9488e-1ee9-43ae-a592-3042f96ef98a/EcoRV/0	FAW54670	iPSCORE_2_11	7870
01a15c6e-c038-4d78-b4fc-7b26f0d69fe0/EcoRV/0	FAW54670	iPSCORE_2_11	8282
01a01554-8d42-482b-a60c-0498560f83b3/EcoRV/0	FAW54670	iPSCORE_2_11	6141
0192bac4-0fac-4f47-a4be-6c02e41a66f8/EcoRV/0	FAW54670	iPSCORE_2_11	9109
0190d1a1-63e9-41a2-8795-0917e72e002e/EcoRV/0	FAW54670	iPSCORE_2_11	2951
01857d4f-1674-4d1b-8e0e-3307167367a8/EcoRV/0	FAW54670	iPSCORE_2_11	13869
0178aef5-19a9-4aaf-b33b-98ea3b8ae854/EcoRV/0	FAW54670	iPSCORE_2_11	10609
0177fe59-6a7c-4b5f-993c-19f1f1af54c0/EcoRV/0	FAW54670	iPSCORE_2_11	9224
0176fbfb-5a19-4f21-9efd-1b507a49cf51/EcoRV/0	FAW54670	iPSCORE_2_11	4629
01bc1ada-f7a1-43ef-b208-c4099f9d854e/EcoRV/0	FAW54670	iPSCORE_2_11	10210
012b6acc-fbbe-4f60-84f4-b2a437197c39/EcoRV/0	FAW54670	iPSCORE_2_11	8075
01293c08-7db3-439a-9769-14b816cf0108/EcoRV/0	FAW54670	iPSCORE_2_11	4341
0127ff68-6e7b-4f06-a87a-51dde9f25a0b/EcoRV/0	FAW54670	iPSCORE_2_11	8415
009f84a1-43ca-42df-914b-3d8bc1dea0c5/EcoRV/0	FAW54670	iPSCORE_2_11	7382
0098a421-0e59-4891-bc7e-f6a911edfbee/EcoRV/0	FAW54670	iPSCORE_2_11	10898
009855c3-1748-4880-8467-1b2d4c75080a/EcoRV/0	FAW54670	iPSCORE_2_11	8405
008da7d4-42c6-4acd-903e-94aab0e14aef/EcoRV/0	FAW54670	iPSCORE_2_11	5693
008b7eef-c7ef-44f7-89df-c937d4d67e85/EcoRV/0	FAW54670	iPSCORE_2_11	12929
0086d0cf-a227-45ad-a67c-b7be1c836653/EcoRV/0	FAW54670	iPSCORE_2_11	3053
00858857-95b1-4a47-9a63-18621ffc020f/EcoRV/0	FAW54670	iPSCORE_2_11	8169
0082fd0d-60b3-43bf-8dfb-71ed0f611892/EcoRV/0	FAW54670	iPSCORE_2_11	6656
007b8527-2684-4ee5-973f-a63db25d20c1/EcoRV/0	FAW54670	iPSCORE_2_11	4623
00783e1e-5ad3-4b4c-adef-32e9582a5f4a/EcoRV/0	FAW54670	iPSCORE_2_11	9328
00752318-48f5-45db-afe0-c59a4cd979f9/EcoRV/0	FAW54670	iPSCORE_2_11	12231
009f8c92-f088-44a8-ac3a-c788e7a0f302/EcoRV/0	FAW54670	iPSCORE_2_11	6141
0067f8a1-9d3f-4bec-9f34-e9fea7225310/EcoRV/0	FAW54670	iPSCORE_2_11	4932
005b7976-24bf-4991-aeb0-8fd6223d41b8/EcoRV/0	FAW54670	iPSCORE_2_11	7192
00489956-df6c-4825-930b-378119be826a/EcoRV/0	FAW54670	iPSCORE_2_11	15507
00440ec7-bb66-4273-9cdc-3716e7970642/EcoRV/0	FAW54670	iPSCORE_2_11	7127
00356965-0997-45e3-ab2f-ef8b57899216/EcoRV/0	FAW54670	iPSCORE_2_11	9279
002df650-a412-4fa2-96bc-905fac4c8991/EcoRV/0	FAW54670	iPSCORE_2_11	5250
002a9d9e-e578-47f2-8f0a-9a9f5d0bffe3/EcoRV/0	FAW54670	iPSCORE_2_11	5852
0020200a-062a-459f-af4f-5746f1ac9fcd/EcoRV/0	FAW54670	iPSCORE_2_11	7856
001f8bfd-762a-4da1-89eb-4a011885cd8c/EcoRV/0	FAW54670	iPSCORE_2_11	6187
0014679d-19cc-424c-9f30-469e84edbfe7/EcoRV/0	FAW54670	iPSCORE_2_11	14016
00122a3b-4904-46cc-b521-fad4fc2bcde8/EcoRV/0	FAW54670	iPSCORE_2_11	5521
000d4148-d959-467a-9d3d-284f648a037c/EcoRV/0	FAW54670	iPSCORE_2_11	4062
00633d73-8f79-4764-b6fa-0e3eaf2477d3/EcoRV/0	FAW54670	iPSCORE_2_11	6427
bce9cffa-1718-4ccf-a072-c7aba98358d1/EcoRV/0	FAW54670	iPSCORE_2_11	10845
00ab6958-44fa-42da-8d55-8b89bb69c536/EcoRV/0	FAW54670	iPSCORE_2_11	6095
00b1bee0-ab49-435e-a906-8f89835ba3ea/EcoRV/0	FAW54670	iPSCORE_2_11	18563
0122b8a8-98d9-435f-8249-b2814ae5417d/EcoRV/0	FAW54670	iPSCORE_2_11	8824
0121c53e-0b16-4cb7-ba2f-8138e2fb60e5/EcoRV/0	FAW54670	iPSCORE_2_11	4962
011e6d5a-0ae0-4e68-9a73-3e2e1ebd13eb/EcoRV/0	FAW54670	iPSCORE_2_11	12150
01178d12-1edc-43c2-9695-b0eda947cd0c/EcoRV/0	FAW54670	iPSCORE_2_11	5725
0112c5c3-d277-42fa-906c-97f0f64a8ec0/EcoRV/0	FAW54670	iPSCORE_2_11	5647
e29fcd9c-2ea6-436c-9d2e-2b99725d5726/EcoRV/0	FAW54670	iPSCORE_2_11	9160
010ff3d6-c244-413d-a7a5-6614bc9697dd/EcoRV/0	FAW54670	iPSCORE_2_11	8806
010f72cf-25f5-4e80-8ea6-27f8a6aa92a3/EcoRV/0	FAW54670	iPSCORE_2_11	7975
010c95da-818c-4d16-9f50-5587de1d0e86/EcoRV/0	FAW54670	iPSCORE_2_11	6090
01040729-7ab6-4ab6-acc0-3873eab8e8e4/EcoRV/0	FAW54670	iPSCORE_2_11	7890
00fe1c7c-dd37-4dbe-afbe-7445790ffe9f/EcoRV/0	FAW54670	iPSCORE_2_11	8665
00b1a749-a910-4c47-91dc-f77c04e48288/EcoRV/0	FAW54670	iPSCORE_2_11	7779
00fc7a12-216b-4c3a-aff9-26fe06bf61e4/EcoRV/0	FAW54670	iPSCORE_2_11	8808
00e52bc1-f5c2-42b7-bc5b-92cc1995c1b9/EcoRV/0	FAW54670	iPSCORE_2_11	12351
00e11bff-d537-462b-acc5-a446e78e10e0/EcoRV/0	FAW54670	iPSCORE_2_11	6525
00dcc28f-bcbe-4b76-b7bd-0dbfe6f57375/EcoRV/0	FAW54670	iPSCORE_2_11	7064
00db43be-3043-4d7b-893e-6e097698f8e7/EcoRV/0	FAW54670	iPSCORE_2_11	6476
00c761c5-becd-4326-aa85-f8cecd9870c4/EcoRV/0	FAW54670	iPSCORE_2_11	7402
00be8d07-363a-4a55-af4c-90d7d79d6df7/EcoRV/0	FAW54670	iPSCORE_2_11	5722
00be18bc-7e92-4cb8-bfeb-0a2f448237f3/EcoRV/0	FAW54670	iPSCORE_2_11	15217
00bd0983-9e78-436b-9503-782547a7e194/EcoRV/0	FAW54670	iPSCORE_2_11	8999
00bb7456-eb30-4fef-934f-538a0b2ef99f/EcoRV/0	FAW54670	iPSCORE_2_11	6897
00b52c09-093e-448a-b4df-94b832e175cc/EcoRV/0	FAW54670	iPSCORE_2_11	4576
00b42303-b0f8-453b-b9af-5de3541cc3c5/EcoRV/0	FAW54670	iPSCORE_2_11	10695
00f9555e-c970-4cb3-991a-e377e83667eb/EcoRV/0	FAW54670	iPSCORE_2_11	12775
020463a8-df64-4ed8-99a6-ba4707bcaf78/EcoRV/0	FAW54670	iPSCORE_2_11	11727
bcf6a202-4b1e-44cb-8993-87930fbfe04c/EcoRV/0	FAW54670	iPSCORE_2_11	7340
bcf90b02-cee6-499d-a0cf-c3f45ea24e89/EcoRV/0	FAW54670	iPSCORE_2_11	5426
bf47117e-99aa-4367-bbf2-776d7df886db/EcoRV/0	FAW54670	iPSCORE_2_11	16686
bf5063d3-b118-4fb4-858f-af8c34711b23/EcoRV/0	FAW54670	iPSCORE_2_11	7644
bf53949c-d712-4bda-a967-52cd317e3b4c/EcoRV/0	FAW54670	iPSCORE_2_11	4745
bf54b0c7-2715-4d54-8cf9-ca823ea8847e/EcoRV/0	FAW54670	iPSCORE_2_11	6644
bf596ee1-ff0e-4337-aa99-85f9641c132d/EcoRV/0	FAW54670	iPSCORE_2_11	12406
bf63f244-6c3f-4278-8b1a-59057cc8ac0b/EcoRV/0	FAW54670	iPSCORE_2_11	3178
bf6be792-5e73-4238-abd0-95d79fca375e/EcoRV/0	FAW54670	iPSCORE_2_11	4127
bf6eeaf0-23a5-42cb-b0dd-52d03e64f60a/EcoRV/0	FAW54670	iPSCORE_2_11	3920
bf751397-60e0-4e8e-8b66-2aaec92a42a4/EcoRV/0	FAW54670	iPSCORE_2_11	5649
bf7701b1-8be0-4491-a2bd-bbaed5203999/EcoRV/0	FAW54670	iPSCORE_2_11	11623
bf7741ab-bfc2-4cd0-aad8-7e1b26951693/EcoRV/0	FAW54670	iPSCORE_2_11	817
bf8bf080-1b2c-4c6d-a6c8-9bbfac05c74c/EcoRV/0	FAW54670	iPSCORE_2_11	7286
bf8ea9c5-494a-40bc-b81c-ac173c4f1748/EcoRV/0	FAW54670	iPSCORE_2_11	7529
bfb177dd-4377-4ce0-8550-48ace94dfaca/EcoRV/0	FAW54670	iPSCORE_2_11	7234
bfcdb7b7-5555-4188-847e-54e23bddd43a/EcoRV/0	FAW54670	iPSCORE_2_11	7595
bfd0b3df-7a7e-465d-bfa6-affe66b62fb4/EcoRV/0	FAW54670	iPSCORE_2_11	11329
bfe2d94f-5d24-4003-a070-1de78c91175f/EcoRV/0	FAW54670	iPSCORE_2_11	5696
bfe9a4c3-27be-4a45-ac00-f637bb1f4b93/EcoRV/0	FAW54670	iPSCORE_2_11	7740
bfea2f6f-d7e2-442e-b5d0-aee91dbecb29/EcoRV/0	FAW54670	iPSCORE_2_11	8746
bff10dba-587f-48d9-ad14-7b74449838c0/EcoRV/0	FAW54670	iPSCORE_2_11	4587
bff37129-2e17-4b69-91e3-06867f9895b7/EcoRV/0	FAW54670	iPSCORE_2_11	7620
bff37428-8793-4cb5-8e2e-2c455f390317/EcoRV/0	FAW54670	iPSCORE_2_11	6906
bff91aab-5ef1-4e5c-b453-4b2ba70a2b24/EcoRV/0	FAW54670	iPSCORE_2_11	8897
bf41c5a0-6e49-433b-b3f3-f0442d88a05e/EcoRV/0	FAW54670	iPSCORE_2_11	5873
bf34ca68-f7a4-4a34-8b58-fedd0f10e48f/EcoRV/0	FAW54670	iPSCORE_2_11	8539
bf312503-5a2b-4b22-889d-9153972a4b13/EcoRV/0	FAW54670	iPSCORE_2_11	7513
bf269f55-2c41-4a9f-a185-f6e4b11e87e6/EcoRV/0	FAW54670	iPSCORE_2_11	10622
bec95d95-cb9a-47a6-aa05-24c0256ec884/EcoRV/0	FAW54670	iPSCORE_2_11	8823
bed4ebca-7bdf-4500-9b93-8318204a16bd/EcoRV/0	FAW54670	iPSCORE_2_11	4177
bed6c3e0-55db-4727-9ff7-bc8621d92399/EcoRV/0	FAW54670	iPSCORE_2_11	5198
bed830de-1de4-4249-917a-52ecb4ca7998/EcoRV/0	FAW54670	iPSCORE_2_11	8952
bed9a5f2-5aba-42ba-b6ee-757522d66795/EcoRV/0	FAW54670	iPSCORE_2_11	8582
beda307a-a0c2-4aff-8fc4-06f9d86e09b5/EcoRV/0	FAW54670	iPSCORE_2_11	10328
beda5b66-7f52-41d7-87fd-923712919366/EcoRV/0	FAW54670	iPSCORE_2_11	6286
bedbbb4e-26b1-4ef9-9d83-47b3d1f3037c/EcoRV/0	FAW54670	iPSCORE_2_11	6918
bee34ea9-4c5e-4b26-b8a5-e6eac202b4ca/EcoRV/0	FAW54670	iPSCORE_2_11	11330
beebb80c-fc4b-417f-8c51-17526a448e2b/EcoRV/0	FAW54670	iPSCORE_2_11	7148
bef5d5b2-e204-4b46-92b1-082098fe4175/EcoRV/0	FAW54670	iPSCORE_2_11	8233
c0004e2b-3913-4b71-a230-c8f09aa403e4/EcoRV/0	FAW54670	iPSCORE_2_11	6635
bef7430f-0951-4bbf-98fd-fe0bb08aaba2/EcoRV/0	FAW54670	iPSCORE_2_11	2808
bef8d805-9645-4af5-815a-b4d86d083a98/EcoRV/0	FAW54670	iPSCORE_2_11	5368
befe2c49-967e-4826-929a-4ad7c114bd04/EcoRV/0	FAW54670	iPSCORE_2_11	5678
befea2eb-5419-46da-aa67-1c24b155d3f3/EcoRV/0	FAW54670	iPSCORE_2_11	11104
bf01552a-1240-461d-a905-0d6ac0956404/EcoRV/0	FAW54670	iPSCORE_2_11	8887
bf04d6be-0adf-4ab3-9f25-d739a27f99cb/EcoRV/0	FAW54670	iPSCORE_2_11	8197
bf0831b5-9344-48fa-8e22-38b958bf8b0a/EcoRV/0	FAW54670	iPSCORE_2_11	3560
bf0a5f08-5c62-41fd-ab9a-c9e44ba5247d/EcoRV/0	FAW54670	iPSCORE_2_11	6660
bf127c35-d3ef-4a7b-975e-f91e4ad2ccd8/EcoRV/0	FAW54670	iPSCORE_2_11	6995
bf1a6518-9658-42ac-8344-e8267eb6901b/EcoRV/0	FAW54670	iPSCORE_2_11	6631
bf24a732-d754-424b-8aa3-2bcfb36acaa6/EcoRV/0	FAW54670	iPSCORE_2_11	7680
bf25a5b8-b1a4-4c77-9c6b-d1f8db731a12/EcoRV/0	FAW54670	iPSCORE_2_11	9361
bef87f86-fea3-4cdb-8117-3c6661972aa6/EcoRV/0	FAW54670	iPSCORE_2_11	7259
bec37478-6e6a-4c73-9eb6-087778106ced/EcoRV/0	FAW54670	iPSCORE_2_11	8566
c001ca5e-e34c-4455-b135-311d662bb7ec/EcoRV/0	FAW54670	iPSCORE_2_11	5126
c008a1e2-c0f3-4048-9584-cc460b16962d/EcoRV/0	FAW54670	iPSCORE_2_11	7593
c07733c4-e8cf-4f6c-b0a3-cf2fe137ec32/EcoRV/0	FAW54670	iPSCORE_2_11	4641
c0779be6-f18a-4f78-894e-794ba9eef1d4/EcoRV/0	FAW54670	iPSCORE_2_11	6558
c08ee11b-34a6-459d-b09f-cd43dd0d95bb/EcoRV/0	FAW54670	iPSCORE_2_11	3451
c095896c-21f8-4df5-b040-2a14157746a7/EcoRV/0	FAW54670	iPSCORE_2_11	6731
c09d792b-16aa-4176-8750-5698fd72f016/EcoRV/0	FAW54670	iPSCORE_2_11	6185
c09f850d-ca93-435a-87f8-0e9e1685561f/EcoRV/0	FAW54670	iPSCORE_2_11	2596
c09fba0e-af8f-46ba-a0d6-838964cde423/EcoRV/0	FAW54670	iPSCORE_2_11	4758
c0a1e801-68dd-4401-baa1-65def7e6db1e/EcoRV/0	FAW54670	iPSCORE_2_11	8273
c0a58278-9819-47d1-8e5b-47088e76eb11/EcoRV/0	FAW54670	iPSCORE_2_11	10467
c0a582a0-f7ff-48ca-b17e-ae85bc477647/EcoRV/0	FAW54670	iPSCORE_2_11	5119
c0a7df89-3824-4dd6-b8e0-7d9881bc20a1/EcoRV/0	FAW54670	iPSCORE_2_11	6022
c0aca870-9e26-4870-a13a-f957261bb680/EcoRV/0	FAW54670	iPSCORE_2_11	6532
c0b101db-e1ff-4561-a3d3-8c5a21a2acc3/EcoRV/0	FAW54670	iPSCORE_2_11	6643
c0b5face-4de9-47c6-b13f-be3b5fe77f5b/EcoRV/0	FAW54670	iPSCORE_2_11	3264
c0c0092d-9a9e-4392-bf07-8b030fbebd56/EcoRV/0	FAW54670	iPSCORE_2_11	5154
c0c2381a-8342-4989-a333-d17bde636135/EcoRV/0	FAW54670	iPSCORE_2_11	6751
c0c56a05-b03c-455b-a0db-345c364fb601/EcoRV/0	FAW54670	iPSCORE_2_11	5493
c0c579a5-933d-4283-8fac-70df91dd8e5a/EcoRV/0	FAW54670	iPSCORE_2_11	14889
c0c60f1d-03cf-4b14-a38c-22432f849d4f/EcoRV/0	FAW54670	iPSCORE_2_11	15031
c0ca0ab8-3d9c-4668-939f-e226a8b3742f/EcoRV/0	FAW54670	iPSCORE_2_11	6243
c0cc0726-f904-43d2-9dcf-7c46d532d4e4/EcoRV/0	FAW54670	iPSCORE_2_11	7164
c0cee2f1-4444-4d8d-b200-1e62ac59a93a/EcoRV/0	FAW54670	iPSCORE_2_11	9541
c0d072d4-2311-43f8-bd97-d2c5a67d6cca/EcoRV/0	FAW54670	iPSCORE_2_11	2613
c073d6ec-4eb5-426c-926f-e5d8182d4ba1/EcoRV/0	FAW54670	iPSCORE_2_11	6048
c073a9e7-a2bb-4433-af78-3bb6e9e46b78/EcoRV/0	FAW54670	iPSCORE_2_11	6382
c06c3752-5905-4523-8e0f-39314aa98575/EcoRV/0	FAW54670	iPSCORE_2_11	5938
c065b161-039e-4843-ad5f-55b5e0d7f7fe/EcoRV/0	FAW54670	iPSCORE_2_11	9917
c00a9aa2-5d9f-43fc-ba6d-cacbd2ef229d/EcoRV/0	FAW54670	iPSCORE_2_11	1776
c00d476d-a33d-4ab2-89f5-be32d2e8ff38/EcoRV/0	FAW54670	iPSCORE_2_11	1630
c0138329-dae9-4009-9256-67cca963a416/EcoRV/0	FAW54670	iPSCORE_2_11	4621
c013a1e9-1c8e-41e9-b049-7e7df2ba4c4f/EcoRV/0	FAW54670	iPSCORE_2_11	7685
c014aefa-2580-44f9-b50e-b9fbc59e3db8/EcoRV/0	FAW54670	iPSCORE_2_11	4897
c019a393-8844-4100-815d-b6859554bae8/EcoRV/0	FAW54670	iPSCORE_2_11	7493
c01b250f-8198-4ec2-860a-80dd41baec97/EcoRV/0	FAW54670	iPSCORE_2_11	12159
c01e76f9-9db8-41da-9f75-88f42a2b29c4/EcoRV/0	FAW54670	iPSCORE_2_11	6988
c022a54d-af3c-43cc-9888-ad4f658d7fbe/EcoRV/0	FAW54670	iPSCORE_2_11	5589
c02b0406-db3b-4076-b558-bdc4e43fa65c/EcoRV/0	FAW54670	iPSCORE_2_11	7958
c0379745-b82d-4982-b3a7-7410bce57df2/EcoRV/0	FAW54670	iPSCORE_2_11	734
c00326b9-e0d6-4a6e-b2d6-992c86587bed/EcoRV/0	FAW54670	iPSCORE_2_11	6044
c045080a-0a16-4e3b-8c4f-5247591e50e0/EcoRV/0	FAW54670	iPSCORE_2_11	7665
c046142f-b34a-4ff4-8be0-a03612266513/EcoRV/0	FAW54670	iPSCORE_2_11	5708
c04ef8fc-bc78-4791-9b1b-9c707d291a98/EcoRV/0	FAW54670	iPSCORE_2_11	10763
c050a694-b093-47c4-bd1e-66eaf93498ca/EcoRV/0	FAW54670	iPSCORE_2_11	12799
c052b25f-cc27-4a0d-9337-575763b5d29c/EcoRV/0	FAW54670	iPSCORE_2_11	5507
c058c087-4cc9-4fc8-8b89-5ecfc8989c48/EcoRV/0	FAW54670	iPSCORE_2_11	6371
c059274e-7a47-4422-b47a-675b5b345a9a/EcoRV/0	FAW54670	iPSCORE_2_11	9592
c05a7341-8227-4cec-ac3c-443586fca30c/EcoRV/0	FAW54670	iPSCORE_2_11	8058
c05c51cc-acc2-4dba-b937-bb6a1b3a2700/EcoRV/0	FAW54670	iPSCORE_2_11	6572
c05c8dbc-b10b-480e-9bb5-e04cd8afdad1/EcoRV/0	FAW54670	iPSCORE_2_11	5255
c05ca051-227b-432f-8fee-a37293828331/EcoRV/0	FAW54670	iPSCORE_2_11	10457
c05f6694-237a-4854-a647-299eb010a57f/EcoRV/0	FAW54670	iPSCORE_2_11	6628
c04549d5-eafe-4baa-a864-c5309d9bba59/EcoRV/0	FAW54670	iPSCORE_2_11	5170
bebbb20b-712a-4cbf-b301-65a54ac5752c/EcoRV/0	FAW54670	iPSCORE_2_11	5443
beba4897-c7c3-4f04-9edd-1df91dd7c4c6/EcoRV/0	FAW54670	iPSCORE_2_11	6679
beb35514-42a9-47d1-97cf-a822c18d8a30/EcoRV/0	FAW54670	iPSCORE_2_11	3472
bd531796-51ed-4ee4-ac6e-62d94e51462a/EcoRV/0	FAW54670	iPSCORE_2_11	4013
bd54b92b-43cb-4d51-ad11-53c37c425968/EcoRV/0	FAW54670	iPSCORE_2_11	7187
bd54e04f-75a1-4d59-8a9e-35385ed18e58/EcoRV/0	FAW54670	iPSCORE_2_11	5823
bd57ea05-adc4-4f9f-a312-a16ce91f1191/EcoRV/0	FAW54670	iPSCORE_2_11	8940
bd5d65d8-a878-4b90-bfbe-8b6b38e82604/EcoRV/0	FAW54670	iPSCORE_2_11	9219
bd608f9e-d1c4-4a1a-aaf0-e089f88f277a/EcoRV/0	FAW54670	iPSCORE_2_11	4777
bd676eb4-a59b-4e5c-9e34-a0e77778f0a7/EcoRV/0	FAW54670	iPSCORE_2_11	4459
bd69cff4-5e6a-4212-a6a7-25c013b59f76/EcoRV/0	FAW54670	iPSCORE_2_11	7041
bd6a4b91-5a6a-4a5b-b859-86aa1a954250/EcoRV/0	FAW54670	iPSCORE_2_11	5933
bd6d7d03-a3ed-4d09-9729-4e515aaf57a0/EcoRV/0	FAW54670	iPSCORE_2_11	5732
bd751e5c-7a57-4f3b-b7d8-a8fa8a32456f/EcoRV/0	FAW54670	iPSCORE_2_11	2643
bd7a3ae3-7366-413b-b084-32dc800568be/EcoRV/0	FAW54670	iPSCORE_2_11	12415
bd7ae2ee-cba0-4d3d-97ea-d02cab6170b9/EcoRV/0	FAW54670	iPSCORE_2_11	4587
bd7c6573-0206-4ee1-be2f-35c6c4258428/EcoRV/0	FAW54670	iPSCORE_2_11	8200
bd7f6b9c-6aec-4b42-8349-65505ead8470/EcoRV/0	FAW54670	iPSCORE_2_11	5091
bd8133a7-c61d-4e7a-8748-7a99f6b07543/EcoRV/0	FAW54670	iPSCORE_2_11	8637
bd8334ce-74fc-4c30-9f74-4ff9d67f7bb1/EcoRV/0	FAW54670	iPSCORE_2_11	5077
bd8969e9-7550-485e-b800-0301d289d722/EcoRV/0	FAW54670	iPSCORE_2_11	7994
bd8a1a75-bebc-40ea-88d6-ca03ca7e7d02/EcoRV/0	FAW54670	iPSCORE_2_11	5426
bd91f038-c580-4ddf-8b3b-14934418a0cd/EcoRV/0	FAW54670	iPSCORE_2_11	5956
bd98b578-bedf-4caa-882e-19b715983d7b/EcoRV/0	FAW54670	iPSCORE_2_11	7451
bda4a561-9285-475e-81c4-9545c896591e/EcoRV/0	FAW54670	iPSCORE_2_11	7344
bdaa4b85-f461-4090-bee7-d460884f0b6c/EcoRV/0	FAW54670	iPSCORE_2_11	3375
bd4f8f1b-5d82-4649-9d51-1519f10b9f46/EcoRV/0	FAW54670	iPSCORE_2_11	6309
bd4ecdc9-0100-4af7-94ab-0a4922ac9fa1/EcoRV/0	FAW54670	iPSCORE_2_11	14242
bd4da2f0-98a6-4894-ab21-ecbd7bdabfba/EcoRV/0	FAW54670	iPSCORE_2_11	11391
bd4bd20a-4241-46b6-9ea2-4b3d357b2b32/EcoRV/0	FAW54670	iPSCORE_2_11	7974
bcfd4540-f107-4067-a2e2-720c5f9904f5/EcoRV/0	FAW54670	iPSCORE_2_11	8070
bcff3bba-63a9-465f-9f35-fc6f9b4c0df8/EcoRV/0	FAW54670	iPSCORE_2_11	7267
bd0896a1-5039-4e62-b73c-9ec472c65776/EcoRV/0	FAW54670	iPSCORE_2_11	8655
bd0cfd50-5d00-4646-b40a-fd450519c88e/EcoRV/0	FAW54670	iPSCORE_2_11	8568
bd0eb97b-15bf-4ae8-af02-8885ab2fa6bd/EcoRV/0	FAW54670	iPSCORE_2_11	7975
bd0ec623-e154-499d-8bf5-dfd8d388c67d/EcoRV/0	FAW54670	iPSCORE_2_11	5377
bd148cd3-d780-44ae-83eb-f7c3bbe908c3/EcoRV/0	FAW54670	iPSCORE_2_11	7661
bd1572ab-9967-423e-af71-152737d3e6ae/EcoRV/0	FAW54670	iPSCORE_2_11	3578
bd1b940e-819e-4822-b98e-545d3d0a804e/EcoRV/0	FAW54670	iPSCORE_2_11	5660
bd1bf3d1-cb15-4aa1-96c5-a8a576f85d0c/EcoRV/0	FAW54670	iPSCORE_2_11	7199
bd1d56c5-79ef-4e0f-818d-1573a1ea6573/EcoRV/0	FAW54670	iPSCORE_2_11	9532
bdad917c-6600-47fd-a50c-94c924f449cf/EcoRV/0	FAW54670	iPSCORE_2_11	6204
bd1f51d0-c89d-459f-b069-86ca5d3aca55/EcoRV/0	FAW54670	iPSCORE_2_11	4657
bd228a5f-2b50-4117-b896-ff84a601400b/EcoRV/0	FAW54670	iPSCORE_2_11	11049
bd26ca80-9b70-4eba-a6fe-cbccee607dd4/EcoRV/0	FAW54670	iPSCORE_2_11	9277
bd31c393-ef33-48b5-9471-b46e124c4d38/EcoRV/0	FAW54670	iPSCORE_2_11	6662
bd3275cb-9433-43b2-bab9-2a37ea67fcce/EcoRV/0	FAW54670	iPSCORE_2_11	4348
bd3612f5-5df4-4f2c-87db-e64266f67758/EcoRV/0	FAW54670	iPSCORE_2_11	9877
bd3aa0d4-63c7-4e56-9450-f33dc8714fbb/EcoRV/0	FAW54670	iPSCORE_2_11	4151
bd402095-4343-4f9a-8b50-7526903dd163/EcoRV/0	FAW54670	iPSCORE_2_11	8963
bd4371d8-bc39-4a69-82ab-801331a4caf8/EcoRV/0	FAW54670	iPSCORE_2_11	5450
bd44d205-4daa-4123-bc6c-d7609321488a/EcoRV/0	FAW54670	iPSCORE_2_11	6789
bd4750c0-5652-4e07-a28a-a2b72fb5362f/EcoRV/0	FAW54670	iPSCORE_2_11	5823
bd4aa4aa-66ef-4004-afe4-bc9ddb83806e/EcoRV/0	FAW54670	iPSCORE_2_11	4816
bd21743c-147f-4367-9282-48d2209c44ca/EcoRV/0	FAW54670	iPSCORE_2_11	11705
bdb5a924-0b21-4a86-b5db-07569103dbc9/EcoRV/0	FAW54670	iPSCORE_2_11	10211
bdb93405-a823-4b70-8ab1-4ed289fb8435/EcoRV/0	FAW54670	iPSCORE_2_11	4652
bdc1f89e-1e50-432c-91f6-5a93a2a87aab/EcoRV/0	FAW54670	iPSCORE_2_11	13494
be306632-f7d2-469f-92e5-755fac84e136/EcoRV/0	FAW54670	iPSCORE_2_11	6058
be33c960-f8d1-4aeb-9f5f-69bcd72703ea/EcoRV/0	FAW54670	iPSCORE_2_11	8441
be3f5bd4-a7e6-48f6-af35-b917566c2cd2/EcoRV/0	FAW54670	iPSCORE_2_11	7454
be405612-d7ea-41a0-b171-a5b883ac1b09/EcoRV/0	FAW54670	iPSCORE_2_11	5362
be44ba8a-585c-4040-8702-ddcd3c7d603c/EcoRV/0	FAW54670	iPSCORE_2_11	8813
be451af5-886e-4654-b0c2-a894b57940bb/EcoRV/0	FAW54670	iPSCORE_2_11	7291
be462c50-5db4-4f46-a469-fd5092b0e9e9/EcoRV/0	FAW54670	iPSCORE_2_11	7105
be469aaf-e759-49a4-8244-f30f8759a91d/EcoRV/0	FAW54670	iPSCORE_2_11	12661
be49cec1-bd1d-46ab-8757-5843cf253771/EcoRV/0	FAW54670	iPSCORE_2_11	1076
be59c123-3ce7-4009-99cc-c23ab03d8479/EcoRV/0	FAW54670	iPSCORE_2_11	6384
be646c6c-056f-4d5b-abcd-5e91d2ca10d3/EcoRV/0	FAW54670	iPSCORE_2_11	4979
be2858be-dbee-4e3b-8234-3da6ecb8e40d/EcoRV/0	FAW54670	iPSCORE_2_11	3767
be663ac2-0abc-44c0-abbb-201d4caaa7e1/EcoRV/0	FAW54670	iPSCORE_2_11	8271
be6de117-5ca3-432f-8040-2b995bde9e04/EcoRV/0	FAW54670	iPSCORE_2_11	6357
be71a0b1-9710-418b-9382-a72e52dbac2b/EcoRV/0	FAW54670	iPSCORE_2_11	5637
be72a459-c095-403f-85d2-cdec277bf200/EcoRV/0	FAW54670	iPSCORE_2_11	7446
be73c666-8ca8-4bb4-ae2c-e2d7eafe2cba/EcoRV/0	FAW54670	iPSCORE_2_11	10282
be772798-835c-4135-8dc0-e0ea7f3849d3/EcoRV/0	FAW54670	iPSCORE_2_11	3716
be84e6c1-12f6-465f-9665-4ff552131c7b/EcoRV/0	FAW54670	iPSCORE_2_11	6007
be88b8ad-7263-48b6-b61d-cdfb8f3b0351/EcoRV/0	FAW54670	iPSCORE_2_11	2785
be88e7d2-a8f1-42b3-b3cf-46cc67652cfd/EcoRV/0	FAW54670	iPSCORE_2_11	2628
be97dd59-0db0-43f8-8809-7b71dc989e2f/EcoRV/0	FAW54670	iPSCORE_2_11	7836
be9c502d-36c0-4245-b02b-a32776ba076b/EcoRV/0	FAW54670	iPSCORE_2_11	6656
bea8c702-5200-43ca-a9b2-68286799b95b/EcoRV/0	FAW54670	iPSCORE_2_11	5217
be6d3df1-d044-4c92-8e1c-621b4e0c700f/EcoRV/0	FAW54670	iPSCORE_2_11	8402
bcf6c1e8-3451-47a0-888b-f4c2652f4607/EcoRV/0	FAW54670	iPSCORE_2_11	7314
be27458a-f008-4fed-b17b-eac566f8ae76/EcoRV/0	FAW54670	iPSCORE_2_11	7717
be214a60-18f0-41f9-a37f-0be777e7cbfb/EcoRV/0	FAW54670	iPSCORE_2_11	5167
bdc2f4fe-fe80-431b-b3c2-553a1243e9f1/EcoRV/0	FAW54670	iPSCORE_2_11	6678
bdc4a4cf-33f6-4fd0-8c8c-964b46938ce8/EcoRV/0	FAW54670	iPSCORE_2_11	7766
bdc9ceb0-b0f0-40c5-aeaa-a223ed382be7/EcoRV/0	FAW54670	iPSCORE_2_11	5848
bdcb0565-841d-45f9-b87c-11fa8f93ce9c/EcoRV/0	FAW54670	iPSCORE_2_11	7625
bdd053ec-7596-4b81-b768-394669070f51/EcoRV/0	FAW54670	iPSCORE_2_11	9976
bdd3ff5a-8a02-41c5-972f-dc24521cd375/EcoRV/0	FAW54670	iPSCORE_2_11	7975
bddac37a-8f63-4a2a-a7dc-bc08500db70f/EcoRV/0	FAW54670	iPSCORE_2_11	17384
bde02e54-ada9-4936-90a9-2db830794a0e/EcoRV/0	FAW54670	iPSCORE_2_11	9721
bde0d30e-d031-42ab-a6fd-53835e9bfeca/EcoRV/0	FAW54670	iPSCORE_2_11	9900
bde1113b-9924-4701-ba34-c42122905bad/EcoRV/0	FAW54670	iPSCORE_2_11	9790
bde36ab9-dbb8-40ff-839b-422dc4104cd9/EcoRV/0	FAW54670	iPSCORE_2_11	10830
be2623bf-056f-4ee4-97c5-326407176a2a/EcoRV/0	FAW54670	iPSCORE_2_11	9821
bdead9c6-fed0-4d46-8dab-81d91e54e484/EcoRV/0	FAW54670	iPSCORE_2_11	8989
bdf1cef7-94fe-46a0-a8f8-140174bbd0cd/EcoRV/0	FAW54670	iPSCORE_2_11	6539
bdf99b84-3866-4b58-adb3-157817e54355/EcoRV/0	FAW54670	iPSCORE_2_11	6826
bdfa4388-d553-4c80-aef0-c634932d756e/EcoRV/0	FAW54670	iPSCORE_2_11	4392
bdfba1c1-a840-40e4-90e2-947562df7dc7/EcoRV/0	FAW54670	iPSCORE_2_11	9305
bdfcb66c-c12b-4ac5-b98e-5bbacfe7eede/EcoRV/0	FAW54670	iPSCORE_2_11	6757
be077bf2-1362-4242-8d11-3c0db49c8189/EcoRV/0	FAW54670	iPSCORE_2_11	9191
be08db15-5900-4c37-87f2-9064a6a40554/EcoRV/0	FAW54670	iPSCORE_2_11	9019
be126865-2f75-428b-8d63-2eac23d73666/EcoRV/0	FAW54670	iPSCORE_2_11	7979
be1b1b73-ec74-4e6d-9054-4fd7dece1464/EcoRV/0	FAW54670	iPSCORE_2_11	8379
be1b5423-7d80-4306-8631-2cbd8f504eb5/EcoRV/0	FAW54670	iPSCORE_2_11	10022
be1bd639-bdc6-4d92-9022-b187e38aa67e/EcoRV/0	FAW54670	iPSCORE_2_11	10296
bdef2443-2de1-4a37-9631-cfa550fe19b2/EcoRV/0	FAW54670	iPSCORE_2_11	5037
1add0fe2-fc25-45f1-83da-a7de77a078ae/EcoRV/0	FAW54670	iPSCORE_2_11	5203
020b428c-c993-4a04-8b2b-392727f84462/EcoRV/0	FAW54670	iPSCORE_2_11	11517
021d82bb-388f-46fc-811c-29e6ca00c38c/EcoRV/0	FAW54670	iPSCORE_2_11	4804
06e51885-c96d-49ef-809e-57060c46ac37/EcoRV/0	FAW54670	iPSCORE_2_11	6600
06db944b-1b30-4f34-a7aa-6b6aff5ce348/EcoRV/0	FAW54670	iPSCORE_2_11	4728
06d80854-ddf7-4f54-8a6a-820815eb4949/EcoRV/0	FAW54670	iPSCORE_2_11	6731
06d79fb9-f445-4cd6-91a5-3130e2ea7f23/EcoRV/0	FAW54670	iPSCORE_2_11	5643
06d69f23-86d6-4457-a69b-e0dd00c9fdd3/EcoRV/0	FAW54670	iPSCORE_2_11	8722
06d2b74a-b5a3-4f26-990a-c1b3628828bd/EcoRV/0	FAW54670	iPSCORE_2_11	11823
06d1e594-0f97-4467-988c-6952ec1df57e/EcoRV/0	FAW54670	iPSCORE_2_11	8380
06cf6072-ddf5-4d1a-a7a5-55a4ba29bf10/EcoRV/0	FAW54670	iPSCORE_2_11	8728
06cc08ee-b57c-447c-bc0f-b59c5c1c89af/EcoRV/0	FAW54670	iPSCORE_2_11	6390
06ca7a74-01f1-45bc-a279-522be7e50a69/EcoRV/0	FAW54670	iPSCORE_2_11	8303
06c7cc47-bde1-43a9-9c5f-230165ceead9/EcoRV/0	FAW54670	iPSCORE_2_11	5269
06c65dfa-6292-41cd-bfb6-2d3503e41d4e/EcoRV/0	FAW54670	iPSCORE_2_11	10719
06becf47-639b-45cb-9718-ced0d9acb374/EcoRV/0	FAW54670	iPSCORE_2_11	13974
06b4bad2-259e-4914-9473-16fc9b7c7b6a/EcoRV/0	FAW54670	iPSCORE_2_11	15288
06b059ff-1b7e-45f3-86d6-32d2e373414c/EcoRV/0	FAW54670	iPSCORE_2_11	9165
06aecb80-0ea0-4cef-a3d6-e300c6f1e9c2/EcoRV/0	FAW54670	iPSCORE_2_11	8486
0699f3b0-eb77-4b85-b21b-f5a97121b2ba/EcoRV/0	FAW54670	iPSCORE_2_11	6075
06964e5f-dce4-471f-9071-44aea714e79b/EcoRV/0	FAW54670	iPSCORE_2_11	5805
068cb6a1-ffb2-42d4-8f67-3f826912bb5c/EcoRV/0	FAW54670	iPSCORE_2_11	11301
068af0c9-0bfa-4c3d-b8ee-4fcfdd0079dc/EcoRV/0	FAW54670	iPSCORE_2_11	5461
068acacb-85b0-4718-bc68-d43bebb15ef5/EcoRV/0	FAW54670	iPSCORE_2_11	4065
0687c888-79cc-409f-8a48-a82226a0d8b1/EcoRV/0	FAW54670	iPSCORE_2_11	5023
0683e158-48c2-4ef9-8253-ea78d3c71277/EcoRV/0	FAW54670	iPSCORE_2_11	9050
06e546e9-3c70-4baa-bcf1-9d9e2bd925f4/EcoRV/0	FAW54670	iPSCORE_2_11	7336
06e6e6f9-9501-4ffb-96ed-0c2465902748/EcoRV/0	FAW54670	iPSCORE_2_11	6887
06ea3700-9b8a-44e8-8ad8-d6002bb3b62f/EcoRV/0	FAW54670	iPSCORE_2_11	5740
06f3f7df-3944-40dd-8c7f-ca5a8528a5e7/EcoRV/0	FAW54670	iPSCORE_2_11	7716
0757aad8-d224-471d-99b8-48fcc5008592/EcoRV/0	FAW54670	iPSCORE_2_11	7592
07543dac-6faf-45cd-bc27-c119cc95ca5c/EcoRV/0	FAW54670	iPSCORE_2_11	6328
075421d1-e9a9-470a-8659-ceae86299707/EcoRV/0	FAW54670	iPSCORE_2_11	3904
074bfccc-fdaa-4090-860b-9f7fc68f7d20/EcoRV/0	FAW54670	iPSCORE_2_11	15105
074ac1b3-9876-4f14-b5dd-4d4932c86cea/EcoRV/0	FAW54670	iPSCORE_2_11	14310
0744fefa-0b2f-43ef-a38d-e3ba9510f51b/EcoRV/0	FAW54670	iPSCORE_2_11	8262
0741b03c-a1ac-4bd7-beb1-6f97d788330a/EcoRV/0	FAW54670	iPSCORE_2_11	8720
073f6ba7-6a50-40dd-b852-0aa16b1ae5df/EcoRV/0	FAW54670	iPSCORE_2_11	5154
0736ffb0-d727-4bf7-bcad-1e6f068b2000/EcoRV/0	FAW54670	iPSCORE_2_11	6828
0736748a-328e-4364-a37e-8fc8175a258a/EcoRV/0	FAW54670	iPSCORE_2_11	5258
07366c55-7bba-4824-96fa-c8f685972255/EcoRV/0	FAW54670	iPSCORE_2_11	1958
06815af7-cca9-4de3-8374-b1feca83c8f6/EcoRV/0	FAW54670	iPSCORE_2_11	14104
07355529-3886-438f-8ffa-6f17aabe424d/EcoRV/0	FAW54670	iPSCORE_2_11	4651
0714041c-2ce3-4125-b895-da02bcf417bf/EcoRV/0	FAW54670	iPSCORE_2_11	1444
07136276-cba7-4fbc-8cff-75d7cadd2226/EcoRV/0	FAW54670	iPSCORE_2_11	5989
07103ed7-6536-4234-acaa-79fe5d04c754/EcoRV/0	FAW54670	iPSCORE_2_11	4644
070d30e5-3136-4bb0-8ce3-ee08e56d4805/EcoRV/0	FAW54670	iPSCORE_2_11	9980
07083708-7204-4331-a76d-0343e2c7662e/EcoRV/0	FAW54670	iPSCORE_2_11	8610
07000424-71ec-4bc1-8697-08975f9ab7f4/EcoRV/0	FAW54670	iPSCORE_2_11	5980
06fdffed-2fc7-44ba-8d1e-bd6728018609/EcoRV/0	FAW54670	iPSCORE_2_11	4023
06fafb2b-69df-4c02-8739-57c6f71ec7b8/EcoRV/0	FAW54670	iPSCORE_2_11	6812
06f7ff26-9d0f-415c-827a-0a22bc42e3f4/EcoRV/0	FAW54670	iPSCORE_2_11	6113
06f64577-3ecd-402b-b79e-ce813f370506/EcoRV/0	FAW54670	iPSCORE_2_11	10002
06f4435b-da90-4232-828e-29e2e3b1cbf3/EcoRV/0	FAW54670	iPSCORE_2_11	4830
072b320a-6dfb-4878-956f-58457ec8a2aa/EcoRV/0	FAW54670	iPSCORE_2_11	8197
07597a26-bfee-4023-81c1-be57ef816adb/EcoRV/0	FAW54670	iPSCORE_2_11	8429
067952ca-d8ea-43c6-84fc-42ee8c53f370/EcoRV/0	FAW54670	iPSCORE_2_11	8890
066cc6b1-de37-4f78-b046-98339a3340e0/EcoRV/0	FAW54670	iPSCORE_2_11	6952
05cb123a-7712-4517-84e2-9d0ddafb46f6/EcoRV/0	FAW54670	iPSCORE_2_11	15119
05c777b0-5809-4f8b-8974-c30bf2b3f0ec/EcoRV/0	FAW54670	iPSCORE_2_11	7821
05c3aa3b-3eaa-47ac-abe6-40bfc66a540e/EcoRV/0	FAW54670	iPSCORE_2_11	5780
05c07760-182b-44f6-8473-d6fcfc46da74/EcoRV/0	FAW54670	iPSCORE_2_11	6320
05c05926-134e-4b78-9176-713d820c4f88/EcoRV/0	FAW54670	iPSCORE_2_11	7722
05bfaefc-ba35-4ed1-b687-cf264e7a61f4/EcoRV/0	FAW54670	iPSCORE_2_11	7775
05bd7506-c316-471c-84de-81e16ad7e477/EcoRV/0	FAW54670	iPSCORE_2_11	9039
05bc4141-41a8-4696-8ebd-b43530389957/EcoRV/0	FAW54670	iPSCORE_2_11	6745
05b92530-c3ce-4b9f-9679-25e03470738b/EcoRV/0	FAW54670	iPSCORE_2_11	11596
05b724eb-1cb8-4ffd-918e-5d5e97e09600/EcoRV/0	FAW54670	iPSCORE_2_11	8476
05b6a571-e7db-4e40-a5c5-cb49b2e7ad5c/EcoRV/0	FAW54670	iPSCORE_2_11	6131
05afec39-d297-4e7f-a767-25f69195de2d/EcoRV/0	FAW54670	iPSCORE_2_11	7695
05aface6-c50b-4798-ba7a-9b579498443e/EcoRV/0	FAW54670	iPSCORE_2_11	14162
05af62df-8b55-495d-bc66-c80b8b359b63/EcoRV/0	FAW54670	iPSCORE_2_11	3064
05a4e8ec-9a8f-49db-b6e7-358714344038/EcoRV/0	FAW54670	iPSCORE_2_11	6371
05a4a7bb-ed47-470b-a506-54437588af49/EcoRV/0	FAW54670	iPSCORE_2_11	7805
05a35d4a-1e5f-4af6-8c7c-be32045f547d/EcoRV/0	FAW54670	iPSCORE_2_11	6381
05a122ae-497b-494b-8399-68f6dba9f2e4/EcoRV/0	FAW54670	iPSCORE_2_11	4271
059d4dd4-04b5-4ace-92a8-1edc4ada393f/EcoRV/0	FAW54670	iPSCORE_2_11	6848
059d288a-dd14-4f00-90be-e12d4258ae35/EcoRV/0	FAW54670	iPSCORE_2_11	5616
059ce60a-5e8e-49e0-949e-58c8beb332e9/EcoRV/0	FAW54670	iPSCORE_2_11	6600
0595c7cf-305d-4d6c-b7ae-51011b8a034b/EcoRV/0	FAW54670	iPSCORE_2_11	6489
058e7bf9-75f2-4a05-860e-f7767c426f7c/EcoRV/0	FAW54670	iPSCORE_2_11	5317
05d04290-b468-4346-959e-c92464741e67/EcoRV/0	FAW54670	iPSCORE_2_11	4198
05d08ddb-57ac-4e69-a818-bbf5752b3283/EcoRV/0	FAW54670	iPSCORE_2_11	6318
05d46f77-3187-4518-830c-2780689d69e3/EcoRV/0	FAW54670	iPSCORE_2_11	5892
05d52f02-1a63-4e79-8006-6d70392289f7/EcoRV/0	FAW54670	iPSCORE_2_11	3782
066a0a47-89b8-407e-a0c9-a28156a0d5d9/EcoRV/0	FAW54670	iPSCORE_2_11	8442
0657b99b-72f8-47ce-a73f-08184c1b7b0d/EcoRV/0	FAW54670	iPSCORE_2_11	4496
06564db0-6640-4cb6-a4d6-3af24c9b6b2b/EcoRV/0	FAW54670	iPSCORE_2_11	7645
06510972-0146-4fbc-be32-abe4a6fb7c9e/EcoRV/0	FAW54670	iPSCORE_2_11	5963
064d2451-ef16-4d13-95f8-81df344cc2a8/EcoRV/0	FAW54670	iPSCORE_2_11	9871
06479f5f-590d-4455-9e47-99b4a55b41e2/EcoRV/0	FAW54670	iPSCORE_2_11	5767
06415d95-2741-49f3-a9ef-a12bafea6310/EcoRV/0	FAW54670	iPSCORE_2_11	7888
06319517-6f3a-47db-a580-7b54db818af6/EcoRV/0	FAW54670	iPSCORE_2_11	13777
062e126a-35f5-49e3-833f-0b45d2bffcd9/EcoRV/0	FAW54670	iPSCORE_2_11	6957
06266312-1679-41f6-a62b-6e2aad62af57/EcoRV/0	FAW54670	iPSCORE_2_11	10472
061e2964-5b71-4ac0-b558-161cbc0c1e0c/EcoRV/0	FAW54670	iPSCORE_2_11	4717
0673b85e-4c20-4cca-b608-06d7a0bfccf0/EcoRV/0	FAW54670	iPSCORE_2_11	5757
061d42f5-7cd1-46fd-ba99-1274375fdf12/EcoRV/0	FAW54670	iPSCORE_2_11	5048
060bdfeb-8a04-4583-9fdb-0104cfa8a2b4/EcoRV/0	FAW54670	iPSCORE_2_11	9089
0608040b-d997-447a-af18-ee3fbee84dd6/EcoRV/0	FAW54670	iPSCORE_2_11	4818
06076002-2500-4bcb-9f8b-ae2900d73a21/EcoRV/0	FAW54670	iPSCORE_2_11	4985
0606b137-b2d9-4625-81c5-b9bebc6392d8/EcoRV/0	FAW54670	iPSCORE_2_11	8274
0606474c-a68d-47c0-bb13-41f631839836/EcoRV/0	FAW54670	iPSCORE_2_11	5107
05ff0650-be33-43c8-8d47-6fa32a1c9a65/EcoRV/0	FAW54670	iPSCORE_2_11	7690
05fe36a5-d0eb-4198-8e8d-53f7edbd80ff/EcoRV/0	FAW54670	iPSCORE_2_11	8365
05fbac63-abef-4f6f-92a5-e9f87a140b4a/EcoRV/0	FAW54670	iPSCORE_2_11	4732
05f26cd8-93b0-4163-a968-f89ea1def01a/EcoRV/0	FAW54670	iPSCORE_2_11	5907
05e05370-400a-467d-a14d-e319c5781609/EcoRV/0	FAW54670	iPSCORE_2_11	5785
05dd6c2c-e185-4dd2-8769-e4d66bb27842/EcoRV/0	FAW54670	iPSCORE_2_11	5727
061b3497-0d49-4137-9e3b-b5a821789674/EcoRV/0	FAW54670	iPSCORE_2_11	4445
07619c3b-1177-4a02-8c79-e1a45dbf26c2/EcoRV/0	FAW54670	iPSCORE_2_11	5973
076d81bf-e0a3-4b67-984f-5e0a7e899947/EcoRV/0	FAW54670	iPSCORE_2_11	7846
076ee5a9-dfc4-46a3-b9ca-e5f9032cb90a/EcoRV/0	FAW54670	iPSCORE_2_11	5766
08f839d5-bdd8-40dd-8e81-f36210fe5cde/EcoRV/0	FAW54670	iPSCORE_2_11	5354
08f6de69-8eaf-4ec8-90d7-ed9fbb8a864b/EcoRV/0	FAW54670	iPSCORE_2_11	5994
08f17aec-fc95-4f7f-accb-62fac4ccc8de/EcoRV/0	FAW54670	iPSCORE_2_11	6644
08f139ec-04b3-493a-8951-2415b86ce5b0/EcoRV/0	FAW54670	iPSCORE_2_11	8495
08eff764-301f-4d28-842e-52f6935e358b/EcoRV/0	FAW54670	iPSCORE_2_11	10446
08ee9d85-774a-4fca-990f-e8c4e2639cfd/EcoRV/0	FAW54670	iPSCORE_2_11	5731
08e5bc25-df9f-4275-a741-9aae346dfbe4/EcoRV/0	FAW54670	iPSCORE_2_11	7875
08d6adac-4b29-4ec8-983f-b50f28e4289d/EcoRV/0	FAW54670	iPSCORE_2_11	7441
08d5577d-7dbd-4e3d-8592-86a2a36b21f0/EcoRV/0	FAW54670	iPSCORE_2_11	6579
08cde8ec-d7ab-4d34-ae2c-f1d023dcdac2/EcoRV/0	FAW54670	iPSCORE_2_11	7236
08c10c63-44ab-41c8-909b-26fe87820d10/EcoRV/0	FAW54670	iPSCORE_2_11	7041
08b8407f-c82b-495e-9034-51f6d29d73f5/EcoRV/0	FAW54670	iPSCORE_2_11	3178
08af7e7d-54d9-47a2-8163-2120c1df63fe/EcoRV/0	FAW54670	iPSCORE_2_11	5848
08aef957-b3f0-401d-8547-155494b0918d/EcoRV/0	FAW54670	iPSCORE_2_11	1857
08ac9ccc-11b8-4fd8-8c1b-471c18ef7009/EcoRV/0	FAW54670	iPSCORE_2_11	8223
08a86753-11ef-403a-87b1-b5dfab8277e6/EcoRV/0	FAW54670	iPSCORE_2_11	3201
089e710d-89fb-4e4e-9fbd-4b239014b43b/EcoRV/0	FAW54670	iPSCORE_2_11	6327
089b46f2-bc40-4169-82a2-cfd793e49750/EcoRV/0	FAW54670	iPSCORE_2_11	4823
089ad6db-0e8f-4800-947c-0d4f194d7355/EcoRV/0	FAW54670	iPSCORE_2_11	5171
08955cf8-fa38-4e77-9ba1-c2b5383763b5/EcoRV/0	FAW54670	iPSCORE_2_11	6742
0892f109-ec9e-41b9-b7f9-41b00ccd57eb/EcoRV/0	FAW54670	iPSCORE_2_11	8721
0881810d-3445-4dbb-8e72-6de0ce40400e/EcoRV/0	FAW54670	iPSCORE_2_11	6373
0880e95e-5ae9-4ae5-b097-d4ba2fffa79d/EcoRV/0	FAW54670	iPSCORE_2_11	7030
08ffd07c-3082-4437-8bca-df7036d6435c/EcoRV/0	FAW54670	iPSCORE_2_11	6495
09063eb5-7377-4a7b-ac39-617a4be922ea/EcoRV/0	FAW54670	iPSCORE_2_11	9713
090a2840-5403-42b0-95f4-ff943bb398db/EcoRV/0	FAW54670	iPSCORE_2_11	7782
090a3c7e-dfb0-4c6a-b201-ea92af9fc63a/EcoRV/0	FAW54670	iPSCORE_2_11	10028
09875d97-68e0-4cc2-8f63-cebb48c6be28/EcoRV/0	FAW54670	iPSCORE_2_11	6967
09865a90-6001-4680-b2d0-15f58312cc29/EcoRV/0	FAW54670	iPSCORE_2_11	6438
09829636-cd2e-42dc-b18d-da9ecb1519f5/EcoRV/0	FAW54670	iPSCORE_2_11	7269
0972b3e4-084b-4fe5-af6e-f93c730a3bd9/EcoRV/0	FAW54670	iPSCORE_2_11	2961
096cede1-527c-4203-9bd5-e485b6132e5a/EcoRV/0	FAW54670	iPSCORE_2_11	6210
096ac1fa-d4e3-40ff-9933-88654c8a59d0/EcoRV/0	FAW54670	iPSCORE_2_11	5710
09658c20-7f3d-456e-a79e-27336ce5361f/EcoRV/0	FAW54670	iPSCORE_2_11	9369
09637166-fdf6-4299-90b0-5f10dc7c9ce6/EcoRV/0	FAW54670	iPSCORE_2_11	8298
095c03db-3b04-4342-82dc-761cb785bd91/EcoRV/0	FAW54670	iPSCORE_2_11	7875
0959f3e9-edbc-4d81-8abd-35856f9cb116/EcoRV/0	FAW54670	iPSCORE_2_11	7459
09577a25-731d-4a03-91de-13184df2f596/EcoRV/0	FAW54670	iPSCORE_2_11	9945
087fabcc-d3df-4f6d-ad99-f97ca62647ff/EcoRV/0	FAW54670	iPSCORE_2_11	4973
09556409-277c-4ce0-b535-e54556e87758/EcoRV/0	FAW54670	iPSCORE_2_11	7395
0945d106-78f5-4ff4-851e-466ff5626a8d/EcoRV/0	FAW54670	iPSCORE_2_11	5781
09411556-3e5f-4054-82a6-c45803ef9975/EcoRV/0	FAW54670	iPSCORE_2_11	5872
092d9701-ff93-4e77-8aa3-39245c32a7ea/EcoRV/0	FAW54670	iPSCORE_2_11	4445
09280adb-3de3-482f-82ab-7e65f25f75ba/EcoRV/0	FAW54670	iPSCORE_2_11	5325
092708b7-fbdf-4b15-b704-aa9b1416204f/EcoRV/0	FAW54670	iPSCORE_2_11	15200
09263379-6385-4652-869b-4467502a8b71/EcoRV/0	FAW54670	iPSCORE_2_11	4646
09256bdd-143e-40f9-9f97-b12158545c35/EcoRV/0	FAW54670	iPSCORE_2_11	7083
09239505-e646-412f-a93f-c8a8650474cd/EcoRV/0	FAW54670	iPSCORE_2_11	3823
091b35f8-d549-4124-866a-5064aff8dcfa/EcoRV/0	FAW54670	iPSCORE_2_11	5174
09177149-2cb1-47e9-8f41-86489b246f90/EcoRV/0	FAW54670	iPSCORE_2_11	11524
091581ed-8a51-4edc-83b5-273cd5079deb/EcoRV/0	FAW54670	iPSCORE_2_11	8043
09471795-5c89-4963-9eb9-3ec24a3aa6dc/EcoRV/0	FAW54670	iPSCORE_2_11	7469
087a20ef-3bcf-46a9-89e7-55b025b67677/EcoRV/0	FAW54670	iPSCORE_2_11	8989
0879bba2-825a-440d-ba13-93400209ff2b/EcoRV/0	FAW54670	iPSCORE_2_11	4031
0874242b-673b-4d8f-983a-f1b4775248c5/EcoRV/0	FAW54670	iPSCORE_2_11	7102
07ef69c3-9f44-4b92-b4e6-c76b466b8ffc/EcoRV/0	FAW54670	iPSCORE_2_11	8132
07e5570b-621a-481b-bd96-03c0b15670df/EcoRV/0	FAW54670	iPSCORE_2_11	6831
07e3f5a8-78bb-4c54-9afb-12ffd60cf78d/EcoRV/0	FAW54670	iPSCORE_2_11	6766
07e394ee-c14d-4092-9dc6-650554351d10/EcoRV/0	FAW54670	iPSCORE_2_11	4365
07d9bcea-2dcb-407b-b265-a34a002a5d2e/EcoRV/0	FAW54670	iPSCORE_2_11	6064
07d6ac5c-6e80-4dd2-b466-354fd1e9b2ec/EcoRV/0	FAW54670	iPSCORE_2_11	9820
07d696eb-3aa6-4055-a246-21fdd029c660/EcoRV/0	FAW54670	iPSCORE_2_11	5901
07d62179-fab2-41ab-8fdc-482e0142fdc1/EcoRV/0	FAW54670	iPSCORE_2_11	7792
07caf68a-a457-4e41-a9b6-b91ff7a7e79d/EcoRV/0	FAW54670	iPSCORE_2_11	5269
07cacba3-421e-4b4d-95e0-0f64c9323fa8/EcoRV/0	FAW54670	iPSCORE_2_11	10833
07bff8f4-412a-49d0-90d0-1fe26daa2e4c/EcoRV/0	FAW54670	iPSCORE_2_11	7853
07fd7ca5-89ce-457f-8d11-561292a5d44e/EcoRV/0	FAW54670	iPSCORE_2_11	3635
07bc7de3-0e58-40ca-b39b-e84c3c4fb7dd/EcoRV/0	FAW54670	iPSCORE_2_11	10921
07b3f9d9-2d74-4c98-89d6-eab324e750c0/EcoRV/0	FAW54670	iPSCORE_2_11	6809
07b05749-0185-43b3-b021-17cffce77e09/EcoRV/0	FAW54670	iPSCORE_2_11	6229
07a3d270-e5db-476f-907f-270cd9260f33/EcoRV/0	FAW54670	iPSCORE_2_11	5503
07a2e79a-7d09-4665-a34d-82e78cea0751/EcoRV/0	FAW54670	iPSCORE_2_11	8257
07a0f5a1-fdf3-4747-bc3c-d2faf38894f3/EcoRV/0	FAW54670	iPSCORE_2_11	5450
078a7817-3dd0-4bf2-99a6-ec010e4bd39d/EcoRV/0	FAW54670	iPSCORE_2_11	15756
0785ff11-3b51-40e1-81fe-f2ca1a604c32/EcoRV/0	FAW54670	iPSCORE_2_11	7647
0784c4e8-cf2c-40de-81f8-55d31ee8e182/EcoRV/0	FAW54670	iPSCORE_2_11	5729
07811f6f-3ea8-4c8d-bb1e-ead025107867/EcoRV/0	FAW54670	iPSCORE_2_11	5567
077cd685-04b8-4bbe-9f34-263cdf7b8a22/EcoRV/0	FAW54670	iPSCORE_2_11	2753
077cb1a0-11fb-4c65-8b93-e8338c7c819a/EcoRV/0	FAW54670	iPSCORE_2_11	9399
07bbe6f9-d913-408c-a6cd-f2edc1043c0c/EcoRV/0	FAW54670	iPSCORE_2_11	5159
058c3bc3-a739-4126-8436-18aa14282047/EcoRV/0	FAW54670	iPSCORE_2_11	13237
07fd95c2-32e1-4a0b-9de0-5e527497fcc8/EcoRV/0	FAW54670	iPSCORE_2_11	7618
080eddba-c1ee-4959-945d-009c3fea4690/EcoRV/0	FAW54670	iPSCORE_2_11	7352
08674526-f304-4d55-b2d1-2612322c9f46/EcoRV/0	FAW54670	iPSCORE_2_11	13706
0864c20b-fb33-43a1-bbfb-2c007d5d2712/EcoRV/0	FAW54670	iPSCORE_2_11	10327
0862e96d-3971-4e95-b5ba-4841c89ede3d/EcoRV/0	FAW54670	iPSCORE_2_11	4718
085738dc-40e1-4dbe-ad54-bd8734d010b6/EcoRV/0	FAW54670	iPSCORE_2_11	6484
085452c2-04a8-4b90-b1b1-88950b7f3a4d/EcoRV/0	FAW54670	iPSCORE_2_11	6110
084a78b8-798e-471b-8c6a-b91e0338649a/EcoRV/0	FAW54670	iPSCORE_2_11	6650
0848c808-79a8-474f-8a4b-b1ce9ce4d616/EcoRV/0	FAW54670	iPSCORE_2_11	5759
08404c41-7a06-4ee1-90ca-87aca81da70f/EcoRV/0	FAW54670	iPSCORE_2_11	7940
083e8001-06e1-4c9e-974e-34976b2f98bb/EcoRV/0	FAW54670	iPSCORE_2_11	8339
083e182d-80fe-4486-b10f-218cd41dcbb4/EcoRV/0	FAW54670	iPSCORE_2_11	6831
083c2dd1-d231-45e2-b98b-6b13c8f6a5dc/EcoRV/0	FAW54670	iPSCORE_2_11	3059
08011604-6ad6-4a60-a82b-3d5e54c9d0a4/EcoRV/0	FAW54670	iPSCORE_2_11	5511
083351e4-9bb1-40a3-9459-8bd58f1b7826/EcoRV/0	FAW54670	iPSCORE_2_11	8598
082f1b4b-5259-4c9f-8193-923123a2effd/EcoRV/0	FAW54670	iPSCORE_2_11	9554
082d1a1d-2edb-4668-9501-86b9715dfde8/EcoRV/0	FAW54670	iPSCORE_2_11	11965
0829e723-95d4-4474-8ad5-47836e340679/EcoRV/0	FAW54670	iPSCORE_2_11	6056
08254204-fe2d-4fa3-8b61-f5a94a768e5c/EcoRV/0	FAW54670	iPSCORE_2_11	7367
08230ebd-fa21-430c-accb-4da8dd267738/EcoRV/0	FAW54670	iPSCORE_2_11	4273
08226d8c-2c2e-4ce1-b920-c9e4a03bac02/EcoRV/0	FAW54670	iPSCORE_2_11	6131
0820d10c-8508-451c-a9bb-93870152b06f/EcoRV/0	FAW54670	iPSCORE_2_11	9722
081ebc44-62ff-4fc0-9a6e-2c96bd12082d/EcoRV/0	FAW54670	iPSCORE_2_11	8823
081e9e00-e6e1-49c8-b381-54a6ac98e9ee/EcoRV/0	FAW54670	iPSCORE_2_11	5710
08196ee3-10a3-4a99-8758-0ff33229f708/EcoRV/0	FAW54670	iPSCORE_2_11	4820
08180dd1-7467-48fe-870b-cf70c3664d1e/EcoRV/0	FAW54670	iPSCORE_2_11	9187
08325fab-475b-4660-804a-7a4237c09d17/EcoRV/0	FAW54670	iPSCORE_2_11	9958
020b9db4-a9f2-4f69-b077-9a6d2078a2da/EcoRV/0	FAW54670	iPSCORE_2_11	7068
05879a93-ed4e-4e7c-933d-ad31581d6798/EcoRV/0	FAW54670	iPSCORE_2_11	6703
05809107-44da-4b68-92f1-de59c1371df3/EcoRV/0	FAW54670	iPSCORE_2_11	7359
037dc523-a2dc-4869-ae44-7d55085a4c86/EcoRV/0	FAW54670	iPSCORE_2_11	4257
037ce777-4739-49e2-b559-3b8408328a4c/EcoRV/0	FAW54670	iPSCORE_2_11	7425
0379ed1a-9ae3-4715-b4ea-e9934792bd23/EcoRV/0	FAW54670	iPSCORE_2_11	7710
03799a35-5515-4d0e-a511-5cff17613aaa/EcoRV/0	FAW54670	iPSCORE_2_11	4701
037538ce-cdff-49f2-a3c0-cd0496021052/EcoRV/0	FAW54670	iPSCORE_2_11	7041
036dd944-ffb3-400f-b069-0f12572bc7cd/EcoRV/0	FAW54670	iPSCORE_2_11	7208
03690b29-2566-4de9-be3b-c64ce7e046cc/EcoRV/0	FAW54670	iPSCORE_2_11	5928
035be2c3-d437-42b0-a8ec-eb48c1451826/EcoRV/0	FAW54670	iPSCORE_2_11	8452
035b9f88-8743-4ddb-ac6a-3b3fba3c2be5/EcoRV/0	FAW54670	iPSCORE_2_11	7413
03593d7c-2245-4454-9705-c66aa5fe8d95/EcoRV/0	FAW54670	iPSCORE_2_11	5416
034de856-296f-4466-a1ff-592db7ac85bb/EcoRV/0	FAW54670	iPSCORE_2_11	4909
0347294d-3ee1-422a-8b4b-00658c5274ca/EcoRV/0	FAW54670	iPSCORE_2_11	1966
03422075-8371-4cdf-82fa-9bba4195fd4b/EcoRV/0	FAW54670	iPSCORE_2_11	6399
0341d248-b292-4ba9-89d8-92247e469bdf/EcoRV/0	FAW54670	iPSCORE_2_11	5371
03416836-4b58-43f7-8b6f-7f45ba0629b2/EcoRV/0	FAW54670	iPSCORE_2_11	8876
033d5aad-44d0-4108-9bdd-cada4eecf90d/EcoRV/0	FAW54670	iPSCORE_2_11	7841
0335cc95-e61e-48a3-9636-e92aeaa8309e/EcoRV/0	FAW54670	iPSCORE_2_11	7478
03334522-dcd7-4b41-842e-b6fab746d47e/EcoRV/0	FAW54670	iPSCORE_2_11	4464
03298f6f-50e1-4c1c-8f8e-2487ed67006c/EcoRV/0	FAW54670	iPSCORE_2_11	12638
03262a82-87b1-4f8f-a2b2-83c5d3e84b74/EcoRV/0	FAW54670	iPSCORE_2_11	10652
03215b88-4497-4132-a731-dd959e25b839/EcoRV/0	FAW54670	iPSCORE_2_11	3366
031f187a-a973-441f-9483-04696248bae8/EcoRV/0	FAW54670	iPSCORE_2_11	5978
031d0b3a-468d-4669-99ca-99f8aa720337/EcoRV/0	FAW54670	iPSCORE_2_11	10453
037f67bb-99f1-4281-adce-ab677aa83685/EcoRV/0	FAW54670	iPSCORE_2_11	6731
037f9869-1df7-46fd-adb3-b0785387e43c/EcoRV/0	FAW54670	iPSCORE_2_11	9560
03837ebe-848f-4bba-98e8-ce5aa549a29d/EcoRV/0	FAW54670	iPSCORE_2_11	12072
038a7bb9-2865-4621-ba67-28e5c5d030ab/EcoRV/0	FAW54670	iPSCORE_2_11	14480
03dfa07a-fd6f-4693-bc6e-82b53e053aba/EcoRV/0	FAW54670	iPSCORE_2_11	3738
03dd6a31-96f9-4132-95d9-9a96a010e2b4/EcoRV/0	FAW54670	iPSCORE_2_11	1066
03dcd80d-045c-487c-99ad-4d5641f7ee71/EcoRV/0	FAW54670	iPSCORE_2_11	6496
03dafd70-4790-4e54-919d-ed802239777a/EcoRV/0	FAW54670	iPSCORE_2_11	6178
03d6148e-af4f-4f93-9a75-9c82812c65c1/EcoRV/0	FAW54670	iPSCORE_2_11	5995
03cfcf5a-e1c1-43f6-8154-025c1f931ab2/EcoRV/0	FAW54670	iPSCORE_2_11	7538
03c8910b-3583-4a65-825e-1c07815e55cb/EcoRV/0	FAW54670	iPSCORE_2_11	7276
03c637ec-e604-459c-b7b0-991fb5c154cd/EcoRV/0	FAW54670	iPSCORE_2_11	6847
03b208ef-4116-4a1a-95c0-d81a55e46c4d/EcoRV/0	FAW54670	iPSCORE_2_11	4798
03ad5ed5-be69-4f18-9b37-166bc160190f/EcoRV/0	FAW54670	iPSCORE_2_11	10565
03ad4353-c8ec-477c-a0ac-4bf1ba29c18c/EcoRV/0	FAW54670	iPSCORE_2_11	7657
031cb0c3-86f1-480d-878b-17939e788070/EcoRV/0	FAW54670	iPSCORE_2_11	5367
03a588ce-f02f-4a1d-9398-e5fec91ea1e1/EcoRV/0	FAW54670	iPSCORE_2_11	4724
039d7336-0325-4589-8897-94d2e7f68ee4/EcoRV/0	FAW54670	iPSCORE_2_11	8670
039c4c7d-27e6-4588-8de4-d15c23a12631/EcoRV/0	FAW54670	iPSCORE_2_11	7007
039c0408-68d5-46fb-b6de-60f7e602751c/EcoRV/0	FAW54670	iPSCORE_2_11	6455
039b2731-8a33-4cd1-9864-212751e3fb61/EcoRV/0	FAW54670	iPSCORE_2_11	15833
039adeee-0fae-4c7c-a0e5-52bc23e86f9b/EcoRV/0	FAW54670	iPSCORE_2_11	11286
0399be6f-7d54-4ba1-bd1f-18768ca14203/EcoRV/0	FAW54670	iPSCORE_2_11	6058
0397013a-ba9b-4c33-9ea9-16035986d887/EcoRV/0	FAW54670	iPSCORE_2_11	5298
03926f44-9982-4fdb-a0dd-0d9f9f7fa699/EcoRV/0	FAW54670	iPSCORE_2_11	14478
039244fe-65cf-4e8e-ad10-e1e693e16e17/EcoRV/0	FAW54670	iPSCORE_2_11	7603
03908c27-d37e-4a7d-b9bc-8412c637b4bf/EcoRV/0	FAW54670	iPSCORE_2_11	4103
038e9ed1-4858-4030-a4db-e6be18795419/EcoRV/0	FAW54670	iPSCORE_2_11	6642
03a248e1-81b3-41c6-97f9-c44023ff506d/EcoRV/0	FAW54670	iPSCORE_2_11	12684
03eaa89b-2c24-4665-bf36-65460daf99d2/EcoRV/0	FAW54670	iPSCORE_2_11	4186
031bb780-efda-41ea-9070-3dba7cd282b0/EcoRV/0	FAW54670	iPSCORE_2_11	10415
03138254-a7c7-42bd-9f90-5ee6e4f62935/EcoRV/0	FAW54670	iPSCORE_2_11	5332
02a13f2d-d078-4e84-956e-97f595f8229d/EcoRV/0	FAW54670	iPSCORE_2_11	11687
0291ae0a-257c-411b-ad74-a3573acde307/EcoRV/0	FAW54670	iPSCORE_2_11	15704
028d914a-b756-4847-830e-67e45658e574/EcoRV/0	FAW54670	iPSCORE_2_11	14157
0289a427-11ff-4dbc-94e0-6874af8c1c93/EcoRV/0	FAW54670	iPSCORE_2_11	14134
02875295-5920-4042-aabf-076f7eca812e/EcoRV/0	FAW54670	iPSCORE_2_11	8246
02845e92-04c5-4d8a-a810-9443f1e59e35/EcoRV/0	FAW54670	iPSCORE_2_11	4300
02825af8-f305-47f9-b834-d6d5b694319b/EcoRV/0	FAW54670	iPSCORE_2_11	8793
027a29d7-a9ab-4627-966e-691adf632d83/EcoRV/0	FAW54670	iPSCORE_2_11	15507
026b832f-1649-4aa2-af96-d514220223f7/EcoRV/0	FAW54670	iPSCORE_2_11	7495
0269c7fc-7639-4f01-aa9b-c14b9f26a92a/EcoRV/0	FAW54670	iPSCORE_2_11	8078
026141da-611c-4b30-8e86-9d87ea9017c0/EcoRV/0	FAW54670	iPSCORE_2_11	7860
025c0044-6271-4023-a413-1dc8a1681bca/EcoRV/0	FAW54670	iPSCORE_2_11	14669
025b42cb-8e59-4397-97bf-7f859fc8b150/EcoRV/0	FAW54670	iPSCORE_2_11	9520
02513896-3943-414a-b05a-ca27371e5cd5/EcoRV/0	FAW54670	iPSCORE_2_11	14539
024bb086-0546-49b4-8437-8bde584bbae1/EcoRV/0	FAW54670	iPSCORE_2_11	7833
024ba92c-f2fc-4bc6-9b8a-797e4109fa55/EcoRV/0	FAW54670	iPSCORE_2_11	2839
0247426a-fe64-466d-9fb7-e17fecd15c82/EcoRV/0	FAW54670	iPSCORE_2_11	6228
02420b5f-b07a-45c4-8489-246342fd01d1/EcoRV/0	FAW54670	iPSCORE_2_11	8184
02375378-e0bc-432b-a06f-49d2cdc081be/EcoRV/0	FAW54670	iPSCORE_2_11	9857
022e9ca9-5560-47e3-b544-57945a09f602/EcoRV/0	FAW54670	iPSCORE_2_11	7454
022e67c2-437d-45a3-980f-0eca6eff06b4/EcoRV/0	FAW54670	iPSCORE_2_11	8023
022b1a18-96a5-4b80-b0e0-cc8e6864db14/EcoRV/0	FAW54670	iPSCORE_2_11	5163
022afd12-0320-43c9-9307-08802f18b466/EcoRV/0	FAW54670	iPSCORE_2_11	6180
02a61861-198f-41ba-a5ab-8455c24559cf/EcoRV/0	FAW54670	iPSCORE_2_11	5287
02b03dca-2b29-4a86-9656-ff3861a43aaa/EcoRV/0	FAW54670	iPSCORE_2_11	6381
02b8990c-a080-44e3-b2ae-bf0347457c20/EcoRV/0	FAW54670	iPSCORE_2_11	5644
02bbfbe6-a2e2-4c25-a3b4-339249ab32ce/EcoRV/0	FAW54670	iPSCORE_2_11	7070
03120d43-a8dd-4622-a3ae-a34bf96c1f1c/EcoRV/0	FAW54670	iPSCORE_2_11	3925
030d9dc0-d031-42e9-88f5-c678f6886753/EcoRV/0	FAW54670	iPSCORE_2_11	6857
030cfc64-2f35-44dd-8b59-865f43d9a821/EcoRV/0	FAW54670	iPSCORE_2_11	5254
030c426b-05ec-4eb3-955c-78b422799459/EcoRV/0	FAW54670	iPSCORE_2_11	7377
030b6f09-d16c-4063-b4bf-bf1ba1718fc8/EcoRV/0	FAW54670	iPSCORE_2_11	11001
0307d967-2469-4e76-85c3-5443b4eefeb5/EcoRV/0	FAW54670	iPSCORE_2_11	5153
03012867-8c46-48ae-8b2c-f43abdd5fac3/EcoRV/0	FAW54670	iPSCORE_2_11	11739
02fda468-10fc-478b-a023-73f6c36bda4e/EcoRV/0	FAW54670	iPSCORE_2_11	7370
02f9302a-29f0-42f9-83ab-24e186c211bc/EcoRV/0	FAW54670	iPSCORE_2_11	13072
02f4505f-6682-4563-8652-c2aa7a62de28/EcoRV/0	FAW54670	iPSCORE_2_11	7848
02f237a0-4c93-4504-9699-af47251cea2f/EcoRV/0	FAW54670	iPSCORE_2_11	6940
0317e6e1-8d01-44e0-9be0-effe8f1a064c/EcoRV/0	FAW54670	iPSCORE_2_11	9568
02ee6051-3fe0-488e-bbdb-b7024f2b0701/EcoRV/0	FAW54670	iPSCORE_2_11	3306
02e374fc-2e97-452d-91a0-14f882fa25ca/EcoRV/0	FAW54670	iPSCORE_2_11	6322
02de8ceb-ce16-4b57-b97f-4e68d5f95ff7/EcoRV/0	FAW54670	iPSCORE_2_11	6816
02dcf410-86b9-48ee-815f-628b69cb430e/EcoRV/0	FAW54670	iPSCORE_2_11	6423
02d5d5c6-a867-464e-b343-26a18f82aea0/EcoRV/0	FAW54670	iPSCORE_2_11	8207
02d3a8ee-04b4-4099-8024-6a779747f424/EcoRV/0	FAW54670	iPSCORE_2_11	4151
02cf562e-ed3f-4255-af19-56ee64ea7a65/EcoRV/0	FAW54670	iPSCORE_2_11	3556
02ce0f75-0ff0-402e-900a-5527f3be9d94/EcoRV/0	FAW54670	iPSCORE_2_11	5575
02c77d83-3a4d-4f84-9d38-721473c97283/EcoRV/0	FAW54670	iPSCORE_2_11	7379
02c52d8a-6dda-436d-85e0-21f03fce022b/EcoRV/0	FAW54670	iPSCORE_2_11	15290
02becca9-9257-491a-b5c9-af6ac8ff9e31/EcoRV/0	FAW54670	iPSCORE_2_11	4543
02bcea9a-d87c-4734-b213-594a7f58b437/EcoRV/0	FAW54670	iPSCORE_2_11	5694
02e7b965-66fc-47b0-b4e2-e99f355effc5/EcoRV/0	FAW54670	iPSCORE_2_11	8560
03ed6d6c-833c-43c3-8a90-5de0704fb4bf/EcoRV/0	FAW54670	iPSCORE_2_11	7514
03efb27e-0bb2-4681-8588-b8cfc07b1c24/EcoRV/0	FAW54670	iPSCORE_2_11	4826
03f4421f-04a2-4cfd-ad1a-050a4222e203/EcoRV/0	FAW54670	iPSCORE_2_11	6196
0511b986-b2b3-4931-aa0b-706e48312d2f/EcoRV/0	FAW54670	iPSCORE_2_11	5260
050e95ab-4ba3-4023-9988-f20f64349c25/EcoRV/0	FAW54670	iPSCORE_2_11	4303
050c2489-c0cf-4ea2-a65a-2e6692c8bdba/EcoRV/0	FAW54670	iPSCORE_2_11	340
050c03bb-7fdc-4503-b092-d9e156f69dd5/EcoRV/0	FAW54670	iPSCORE_2_11	9008
050a7f27-796d-4253-ba81-7b435a490e79/EcoRV/0	FAW54670	iPSCORE_2_11	4985
05097901-3eb6-4e19-afa0-419fe189e249/EcoRV/0	FAW54670	iPSCORE_2_11	7827
05032a3f-699a-4a0e-a8cd-68676ce53922/EcoRV/0	FAW54670	iPSCORE_2_11	9140
0501875c-825a-472c-80e8-1616de314ad3/EcoRV/0	FAW54670	iPSCORE_2_11	8395
05015269-e637-4df7-8e53-6e10088490fa/EcoRV/0	FAW54670	iPSCORE_2_11	8182
05004ee8-1d84-48ba-8fd1-c5cb56195ad4/EcoRV/0	FAW54670	iPSCORE_2_11	8354
04fce23e-978b-4631-a626-7f7d4d90213a/EcoRV/0	FAW54670	iPSCORE_2_11	7754
04f1c0df-0c67-4d45-84b3-748d8f6aa314/EcoRV/0	FAW54670	iPSCORE_2_11	5629
04ed0d7b-a076-4f39-92a5-48d282011470/EcoRV/0	FAW54670	iPSCORE_2_11	7866
04e95860-ba69-4846-83dc-99797dc2fb6c/EcoRV/0	FAW54670	iPSCORE_2_11	7087
04e65fa3-3fc7-4bef-82dd-60a356ddb87b/EcoRV/0	FAW54670	iPSCORE_2_11	5738
04e61211-3ac3-4c82-940d-cc59636a3f43/EcoRV/0	FAW54670	iPSCORE_2_11	8330
04e4037f-3a87-48c0-aec6-00786162380d/EcoRV/0	FAW54670	iPSCORE_2_11	6802
04dfb051-4756-40a9-bf78-013c736559e2/EcoRV/0	FAW54670	iPSCORE_2_11	4631
04dc73ec-b86d-4bc6-854a-0b281c616408/EcoRV/0	FAW54670	iPSCORE_2_11	7032
04db26f2-145d-4790-a241-7bf05a7d074f/EcoRV/0	FAW54670	iPSCORE_2_11	7435
04d93ee6-b160-48cd-b97a-5e8caf5d1e2c/EcoRV/0	FAW54670	iPSCORE_2_11	6234
04d77d57-3525-44a9-8320-83591318d36f/EcoRV/0	FAW54670	iPSCORE_2_11	6526
04c64fd2-b4e1-4ae8-aa2c-b13241a10221/EcoRV/0	FAW54670	iPSCORE_2_11	10392
05131652-0c9b-4161-a9e0-b360d0334ece/EcoRV/0	FAW54670	iPSCORE_2_11	5067
051793d9-5646-4162-ae16-37ff6a4e4e6e/EcoRV/0	FAW54670	iPSCORE_2_11	7841
05185d8a-8909-4ad1-9d26-061c2e998230/EcoRV/0	FAW54670	iPSCORE_2_11	6519
05298219-b9d4-49b8-a1eb-83b77f3d765d/EcoRV/0	FAW54670	iPSCORE_2_11	4868
057e3270-f261-427a-93a8-033f19fe8e08/EcoRV/0	FAW54670	iPSCORE_2_11	12312
057e0149-9b56-4fc7-a249-49ae2bd8eb18/EcoRV/0	FAW54670	iPSCORE_2_11	4867
057d86d7-cb1f-464f-a682-9f3cf088911b/EcoRV/0	FAW54670	iPSCORE_2_11	2297
057b1b3d-5a91-4f50-9b70-84b0403ef7cf/EcoRV/0	FAW54670	iPSCORE_2_11	5156
0576eeca-b575-41a0-a779-52c37b630610/EcoRV/0	FAW54670	iPSCORE_2_11	7240
05758e80-11ca-4e78-8e42-159af363eef6/EcoRV/0	FAW54670	iPSCORE_2_11	6176
0573c5c5-2cbe-4e44-89d7-75f7139fbdfe/EcoRV/0	FAW54670	iPSCORE_2_11	7748
05727f72-9465-4481-8b7c-c84b9622de6d/EcoRV/0	FAW54670	iPSCORE_2_11	6883
057014f4-ae01-4599-aab2-415ff26cc3ed/EcoRV/0	FAW54670	iPSCORE_2_11	10597
05668553-9343-4df3-8e62-7cac463f7cf9/EcoRV/0	FAW54670	iPSCORE_2_11	5897
0565bc28-29df-47f0-ad93-ec15c71cfa1b/EcoRV/0	FAW54670	iPSCORE_2_11	8501
04c47b72-c5bc-4392-906b-7496ba1321eb/EcoRV/0	FAW54670	iPSCORE_2_11	10655
055bb743-3465-41d4-b290-cb4cf5dafb34/EcoRV/0	FAW54670	iPSCORE_2_11	10966
0551b0e2-84ce-4331-acf8-09780b29504f/EcoRV/0	FAW54670	iPSCORE_2_11	8355
054f4c4f-fdf0-46b4-b847-d1c912957f90/EcoRV/0	FAW54670	iPSCORE_2_11	6710
0548aa34-7070-49aa-b9ec-2b1cd2303b71/EcoRV/0	FAW54670	iPSCORE_2_11	5714
054435ac-34fb-425d-8b9d-f0294b96964b/EcoRV/0	FAW54670	iPSCORE_2_11	5043
05430eb5-31e6-4c0a-af37-c5f06164dcea/EcoRV/0	FAW54670	iPSCORE_2_11	9330
053d64e6-f44b-42ee-8fcc-8858bef20ae3/EcoRV/0	FAW54670	iPSCORE_2_11	8148
053b2666-13ab-43cf-8c20-d337e6525c62/EcoRV/0	FAW54670	iPSCORE_2_11	7881
0539e46f-477e-4d62-9fa1-57f2a308acda/EcoRV/0	FAW54670	iPSCORE_2_11	14446
0537fcb4-63fb-415d-9fc7-05ec03a91d46/EcoRV/0	FAW54670	iPSCORE_2_11	4620
0537eff3-b35a-44ca-9ba9-66f8e63da4db/EcoRV/0	FAW54670	iPSCORE_2_11	6670
053250a7-4678-49a1-8805-ac8224b28813/EcoRV/0	FAW54670	iPSCORE_2_11	6445
0556bb25-a559-4bfb-986e-ae3dd976ffea/EcoRV/0	FAW54670	iPSCORE_2_11	6107
04bdaadb-2712-4ae2-9a7c-51ac33cb23d2/EcoRV/0	FAW54670	iPSCORE_2_11	3109
04b9948b-57f9-44c4-bf13-db7e40f5e54f/EcoRV/0	FAW54670	iPSCORE_2_11	9301
04b6eeb5-4135-4665-8634-3ff162895d16/EcoRV/0	FAW54670	iPSCORE_2_11	13810
044f60f6-8281-40b7-863c-6b1fff79699b/EcoRV/0	FAW54670	iPSCORE_2_11	7856
044f0a42-57f3-45b9-ab0a-6d9b4595463e/EcoRV/0	FAW54670	iPSCORE_2_11	2814
044e8f01-218d-4426-86d0-6b1df08966ad/EcoRV/0	FAW54670	iPSCORE_2_11	1150
044c7184-7eba-40c5-b881-fde8578ca3ac/EcoRV/0	FAW54670	iPSCORE_2_11	6917
044b33a2-7c5c-45fb-9972-826f124d0ced/EcoRV/0	FAW54670	iPSCORE_2_11	11622
[truncated: 188,856 more rows]

## Sheet: Supplementary Table 4
read_id	flowcell	cell_line	cell_type	telomere_len
[truncated: 25,764 more rows]

## Sheet: Supplementary Table 5
read_id	flowcell	cell_line	telomere_len
[truncated: 477,179+ more rows]

[truncated: 5 more sheets: Supplementary Data 1, Supplementary Data 2, Supplementary Data 3, Supplementary Data 4, Supplementary Data 5]
