# Supplementary material for: High resolution long-read telomere sequencing reveals dynamic mechanisms in aging and cancer
Source: Nat Commun. 2024 Jun 18;15:5149. doi: 10.1038/s41467-024-48917-7 (PMC11189484; doi:10.1038/s41467-024-48917-7)
Supplement: Supplementary file 10 — Source Data [file 41467_2024_48917_MOESM10_ESM.zip › source data/Supplementary Fig. 8.xlsx]

## Sheet: Supplementary Fig. 8
chrom	start	end	methylation	chrom_arm	arm	chromosome	cell_line	rolling_median_methylation
chr19.P/HG002/chr19_MATERNAL:0-25000	9191	9192	30.92	chr19.P	P	chr19	SKNF1	30.92
chr19.P/HG002/chr19_MATERNAL:0-25000	9193	9194	29.53	chr19.P	P	chr19	SKNF1	30.225
chr19.P/HG002/chr19_MATERNAL:0-25000	9206	9207	37.75	chr19.P	P	chr19	SKNF1	30.92
chr19.P/HG002/chr19_MATERNAL:0-25000	9211	9212	55.98	chr19.P	P	chr19	SKNF1	34.335
chr19.P/HG002/chr19_MATERNAL:0-25000	9215	9216	73.11	chr19.P	P	chr19	SKNF1	46.865
chr19.P/HG002/chr19_MATERNAL:0-25000	9219	9220	63.73	chr19.P	P	chr19	SKNF1	59.855
chr19.P/HG002/chr19_MATERNAL:0-25000	9247	9248	42.77	chr19.P	P	chr19	SKNF1	59.855
chr19.P/HG002/chr19_MATERNAL:0-25000	9264	9265	28.65	chr19.P	P	chr19	SKNF1	53.25
chr19.P/HG002/chr19_MATERNAL:0-25000	9285	9286	35.95	chr19.P	P	chr19	SKNF1	39.36
chr19.P/HG002/chr19_MATERNAL:0-25000	9293	9294	48.99	chr19.P	P	chr19	SKNF1	39.36
chr19.P/HG002/chr19_MATERNAL:0-25000	9299	9300	45.25	chr19.P	P	chr19	SKNF1	40.6
chr19.P/HG002/chr19_MATERNAL:0-25000	9301	9302	44.81	chr19.P	P	chr19	SKNF1	45.03
chr19.P/HG002/chr19_MATERNAL:0-25000	9311	9312	51.27	chr19.P	P	chr19	SKNF1	47.12
chr19.P/HG002/chr19_MATERNAL:0-25000	9331	9332	29.73	chr19.P	P	chr19	SKNF1	45.03
chr19.P/HG002/chr19_MATERNAL:0-25000	9339	9340	56.55	chr19.P	P	chr19	SKNF1	48.04
chr19.P/HG002/chr19_MATERNAL:0-25000	9342	9343	31.05	chr19.P	P	chr19	SKNF1	41.16
chr19.P/HG002/chr19_MATERNAL:0-25000	9345	9346	29.67	chr19.P	P	chr19	SKNF1	30.39
chr19.P/HG002/chr19_MATERNAL:0-25000	9351	9352	24.86	chr19.P	P	chr19	SKNF1	30.36
chr19.P/HG002/chr19_MATERNAL:0-25000	9361	9362	23.81	chr19.P	P	chr19	SKNF1	27.265
chr19.P/HG002/chr19_MATERNAL:0-25000	9363	9364	25.12	chr19.P	P	chr19	SKNF1	24.99
chr19.P/HG002/chr19_MATERNAL:0-25000	9366	9367	29.17	chr19.P	P	chr19	SKNF1	24.99
chr19.P/HG002/chr19_MATERNAL:0-25000	9368	9369	36.51	chr19.P	P	chr19	SKNF1	27.145
chr19.P/HG002/chr19_MATERNAL:0-25000	9371	9372	28.42	chr19.P	P	chr19	SKNF1	28.795
chr19.P/HG002/chr19_MATERNAL:0-25000	9374	9375	30.05	chr19.P	P	chr19	SKNF1	29.61
chr19.P/HG002/chr19_MATERNAL:0-25000	9380	9381	25	chr19.P	P	chr19	SKNF1	29.235
chr19.P/HG002/chr19_MATERNAL:0-25000	9390	9391	24.74	chr19.P	P	chr19	SKNF1	26.71
chr19.P/HG002/chr19_MATERNAL:0-25000	9392	9393	24.74	chr19.P	P	chr19	SKNF1	24.87
chr19.P/HG002/chr19_MATERNAL:0-25000	9395	9396	33.16	chr19.P	P	chr19	SKNF1	24.87
chr19.P/HG002/chr19_MATERNAL:0-25000	9397	9398	37.37	chr19.P	P	chr19	SKNF1	28.95
chr19.P/HG002/chr19_MATERNAL:0-25000	9400	9401	31.28	chr19.P	P	chr19	SKNF1	32.22
chr19.P/HG002/chr19_MATERNAL:0-25000	9403	9404	28.93	chr19.P	P	chr19	SKNF1	32.22
chr19.P/HG002/chr19_MATERNAL:0-25000	9409	9410	26.11	chr19.P	P	chr19	SKNF1	30.105
chr19.P/HG002/chr19_MATERNAL:0-25000	9419	9420	24.75	chr19.P	P	chr19	SKNF1	27.52
chr19.P/HG002/chr19_MATERNAL:0-25000	9421	9422	24.62	chr19.P	P	chr19	SKNF1	25.43
chr19.P/HG002/chr19_MATERNAL:0-25000	9424	9425	33.83	chr19.P	P	chr19	SKNF1	25.43
chr19.P/HG002/chr19_MATERNAL:0-25000	9426	9427	37.76	chr19.P	P	chr19	SKNF1	29.29
chr19.P/HG002/chr19_MATERNAL:0-25000	9429	9430	26.9	chr19.P	P	chr19	SKNF1	30.365
chr19.P/HG002/chr19_MATERNAL:0-25000	9432	9433	25.39	chr19.P	P	chr19	SKNF1	30.365
chr19.P/HG002/chr19_MATERNAL:0-25000	9438	9439	24.46	chr19.P	P	chr19	SKNF1	26.145
chr19.P/HG002/chr19_MATERNAL:0-25000	9448	9449	24.88	chr19.P	P	chr19	SKNF1	25.135
chr19.P/HG002/chr19_MATERNAL:0-25000	9450	9451	28.5	chr19.P	P	chr19	SKNF1	25.135
chr19.P/HG002/chr19_MATERNAL:0-25000	9453	9454	34.33	chr19.P	P	chr19	SKNF1	26.69
chr19.P/HG002/chr19_MATERNAL:0-25000	9455	9456	40.2	chr19.P	P	chr19	SKNF1	31.415
chr19.P/HG002/chr19_MATERNAL:0-25000	9458	9459	32.46	chr19.P	P	chr19	SKNF1	33.395
chr19.P/HG002/chr19_MATERNAL:0-25000	9461	9462	30.15	chr19.P	P	chr19	SKNF1	33.395
chr19.P/HG002/chr19_MATERNAL:0-25000	9467	9468	28.88	chr19.P	P	chr19	SKNF1	31.305
chr19.P/HG002/chr19_MATERNAL:0-25000	9477	9478	23.38	chr19.P	P	chr19	SKNF1	29.515
chr19.P/HG002/chr19_MATERNAL:0-25000	9479	9480	25.25	chr19.P	P	chr19	SKNF1	27.065
chr19.P/HG002/chr19_MATERNAL:0-25000	9482	9483	29	chr19.P	P	chr19	SKNF1	27.065
chr19.P/HG002/chr19_MATERNAL:0-25000	9484	9485	36.65	chr19.P	P	chr19	SKNF1	27.125
chr19.P/HG002/chr19_MATERNAL:0-25000	9487	9488	31.63	chr19.P	P	chr19	SKNF1	30.315
chr19.P/HG002/chr19_MATERNAL:0-25000	9490	9491	28.57	chr19.P	P	chr19	SKNF1	30.315
chr19.P/HG002/chr19_MATERNAL:0-25000	9496	9497	25	chr19.P	P	chr19	SKNF1	30.1
chr19.P/HG002/chr19_MATERNAL:0-25000	9506	9507	25.13	chr19.P	P	chr19	SKNF1	26.85
chr19.P/HG002/chr19_MATERNAL:0-25000	9508	9509	25.89	chr19.P	P	chr19	SKNF1	25.51
chr19.P/HG002/chr19_MATERNAL:0-25000	9511	9512	32.35	chr19.P	P	chr19	SKNF1	25.51
chr19.P/HG002/chr19_MATERNAL:0-25000	9513	9514	40.39	chr19.P	P	chr19	SKNF1	29.12
chr19.P/HG002/chr19_MATERNAL:0-25000	9516	9517	30.54	chr19.P	P	chr19	SKNF1	31.445
chr19.P/HG002/chr19_MATERNAL:0-25000	9519	9520	29.38	chr19.P	P	chr19	SKNF1	31.445
chr19.P/HG002/chr19_MATERNAL:0-25000	9525	9526	24.04	chr19.P	P	chr19	SKNF1	29.96
chr19.P/HG002/chr19_MATERNAL:0-25000	9535	9536	24.37	chr19.P	P	chr19	SKNF1	26.875
chr19.P/HG002/chr19_MATERNAL:0-25000	9537	9538	22.45	chr19.P	P	chr19	SKNF1	24.205
chr19.P/HG002/chr19_MATERNAL:0-25000	9540	9541	28.43	chr19.P	P	chr19	SKNF1	24.205
chr19.P/HG002/chr19_MATERNAL:0-25000	9542	9543	38.19	chr19.P	P	chr19	SKNF1	26.4
chr19.P/HG002/chr19_MATERNAL:0-25000	9545	9546	29.95	chr19.P	P	chr19	SKNF1	29.19
chr19.P/HG002/chr19_MATERNAL:0-25000	9548	9549	28.43	chr19.P	P	chr19	SKNF1	29.19
chr19.P/HG002/chr19_MATERNAL:0-25000	9554	9555	26.82	chr19.P	P	chr19	SKNF1	29.19
chr19.P/HG002/chr19_MATERNAL:0-25000	9564	9565	24.14	chr19.P	P	chr19	SKNF1	27.625
chr19.P/HG002/chr19_MATERNAL:0-25000	9566	9567	23.08	chr19.P	P	chr19	SKNF1	25.48
chr19.P/HG002/chr19_MATERNAL:0-25000	9569	9570	30.39	chr19.P	P	chr19	SKNF1	25.48
chr19.P/HG002/chr19_MATERNAL:0-25000	9571	9572	35.32	chr19.P	P	chr19	SKNF1	27.265
chr19.P/HG002/chr19_MATERNAL:0-25000	9574	9575	30.96	chr19.P	P	chr19	SKNF1	30.675
chr19.P/HG002/chr19_MATERNAL:0-25000	9577	9578	27.55	chr19.P	P	chr19	SKNF1	30.675
chr19.P/HG002/chr19_MATERNAL:0-25000	9583	9584	25.67	chr19.P	P	chr19	SKNF1	29.255
chr19.P/HG002/chr19_MATERNAL:0-25000	9593	9594	25.37	chr19.P	P	chr19	SKNF1	26.61
chr19.P/HG002/chr19_MATERNAL:0-25000	9595	9596	25.98	chr19.P	P	chr19	SKNF1	25.825
chr19.P/HG002/chr19_MATERNAL:0-25000	9598	9599	33.98	chr19.P	P	chr19	SKNF1	25.825
chr19.P/HG002/chr19_MATERNAL:0-25000	9600	9601	34.74	chr19.P	P	chr19	SKNF1	29.98
chr19.P/HG002/chr19_MATERNAL:0-25000	9603	9604	27.18	chr19.P	P	chr19	SKNF1	30.58
chr19.P/HG002/chr19_MATERNAL:0-25000	9606	9607	31.68	chr19.P	P	chr19	SKNF1	32.83
chr19.P/HG002/chr19_MATERNAL:0-25000	9612	9613	27.51	chr19.P	P	chr19	SKNF1	29.595
chr19.P/HG002/chr19_MATERNAL:0-25000	9622	9623	24.38	chr19.P	P	chr19	SKNF1	27.345
chr19.P/HG002/chr19_MATERNAL:0-25000	9624	9625	25.24	chr19.P	P	chr19	SKNF1	26.375
chr19.P/HG002/chr19_MATERNAL:0-25000	9627	9628	29.17	chr19.P	P	chr19	SKNF1	26.375
chr19.P/HG002/chr19_MATERNAL:0-25000	9629	9630	34.92	chr19.P	P	chr19	SKNF1	27.205
chr19.P/HG002/chr19_MATERNAL:0-25000	9632	9633	28	chr19.P	P	chr19	SKNF1	28.585
chr19.P/HG002/chr19_MATERNAL:0-25000	9635	9636	23.04	chr19.P	P	chr19	SKNF1	28.585
chr19.P/HG002/chr19_MATERNAL:0-25000	9641	9642	23.95	chr19.P	P	chr19	SKNF1	25.975
chr19.P/HG002/chr19_MATERNAL:0-25000	9651	9652	25.73	chr19.P	P	chr19	SKNF1	24.84
chr19.P/HG002/chr19_MATERNAL:0-25000	9653	9654	24.74	chr19.P	P	chr19	SKNF1	24.345
chr19.P/HG002/chr19_MATERNAL:0-25000	9656	9657	33.16	chr19.P	P	chr19	SKNF1	25.235
chr19.P/HG002/chr19_MATERNAL:0-25000	9658	9659	37.97	chr19.P	P	chr19	SKNF1	29.445
chr19.P/HG002/chr19_MATERNAL:0-25000	9661	9662	31.41	chr19.P	P	chr19	SKNF1	32.285
chr19.P/HG002/chr19_MATERNAL:0-25000	9664	9665	30.94	chr19.P	P	chr19	SKNF1	32.285
chr19.P/HG002/chr19_MATERNAL:0-25000	9670	9671	27.49	chr19.P	P	chr19	SKNF1	31.175
chr19.P/HG002/chr19_MATERNAL:0-25000	9680	9681	24.73	chr19.P	P	chr19	SKNF1	29.215
chr19.P/HG002/chr19_MATERNAL:0-25000	9682	9683	26.9	chr19.P	P	chr19	SKNF1	27.195
chr19.P/HG002/chr19_MATERNAL:0-25000	9685	9686	26.97	chr19.P	P	chr19	SKNF1	26.935
chr19.P/HG002/chr19_MATERNAL:0-25000	9690	9691	27.96	chr19.P	P	chr19	SKNF1	26.935
chr19.P/HG002/chr19_MATERNAL:0-25000	9693	9694	24.21	chr19.P	P	chr19	SKNF1	26.935
chr19.P/HG002/chr19_MATERNAL:0-25000	9699	9700	24.87	chr19.P	P	chr19	SKNF1	25.92
chr19.P/HG002/chr19_MATERNAL:0-25000	9717	9718	26.71	chr19.P	P	chr19	SKNF1	25.79
chr19.P/HG002/chr19_MATERNAL:0-25000	9719	9720	31.71	chr19.P	P	chr19	SKNF1	25.79
chr19.P/HG002/chr19_MATERNAL:0-25000	9735	9736	19.69	chr19.P	P	chr19	SKNF1	25.79
chr19.P/HG002/chr19_MATERNAL:0-25000	9746	9747	26.84	chr19.P	P	chr19	SKNF1	26.775
chr19.P/HG002/chr19_MATERNAL:0-25000	9764	9765	27.08	chr19.P	P	chr19	SKNF1	26.96
chr19.P/HG002/chr19_MATERNAL:0-25000	9766	9767	33.8	chr19.P	P	chr19	SKNF1	26.96
chr19.P/HG002/chr19_MATERNAL:0-25000	9782	9783	24.76	chr19.P	P	chr19	SKNF1	26.96
chr19.P/HG002/chr19_MATERNAL:0-25000	9787	9788	36.31	chr19.P	P	chr19	SKNF1	30.44
chr19.P/HG002/chr19_MATERNAL:0-25000	9793	9794	28.31	chr19.P	P	chr19	SKNF1	31.055
chr19.P/HG002/chr19_MATERNAL:0-25000	9803	9804	26.7	chr19.P	P	chr19	SKNF1	27.505
chr19.P/HG002/chr19_MATERNAL:0-25000	9805	9806	27.72	chr19.P	P	chr19	SKNF1	28.015
chr19.P/HG002/chr19_MATERNAL:0-25000	9808	9809	35.83	chr19.P	P	chr19	SKNF1	28.015
chr19.P/HG002/chr19_MATERNAL:0-25000	9816	9817	24.62	chr19.P	P	chr19	SKNF1	27.21
chr19.P/HG002/chr19_MATERNAL:0-25000	9822	9823	25.65	chr19.P	P	chr19	SKNF1	26.685
chr19.P/HG002/chr19_MATERNAL:0-25000	9840	9841	25.5	chr19.P	P	chr19	SKNF1	25.575
chr19.P/HG002/chr19_MATERNAL:0-25000	9842	9843	31.76	chr19.P	P	chr19	SKNF1	25.575
chr19.P/HG002/chr19_MATERNAL:0-25000	9859	9860	15.51	chr19.P	P	chr19	SKNF1	25.575
chr19.P/HG002/chr19_MATERNAL:0-25000	9864	9865	30.97	chr19.P	P	chr19	SKNF1	28.235
chr19.P/HG002/chr19_MATERNAL:0-25000	9870	9871	30.48	chr19.P	P	chr19	SKNF1	30.725
chr19.P/HG002/chr19_MATERNAL:0-25000	9878	9879	5.08	chr19.P	P	chr19	SKNF1	22.995
chr19.P/HG002/chr19_MATERNAL:0-25000	9882	9883	24.57	chr19.P	P	chr19	SKNF1	27.525
chr19.P/HG002/chr19_MATERNAL:0-25000	9888	9889	42.39	chr19.P	P	chr19	SKNF1	27.525
chr19.P/HG002/chr19_MATERNAL:0-25000	9892	9893	12.99	chr19.P	P	chr19	SKNF1	18.78
chr19.P/HG002/chr19_MATERNAL:0-25000	9907	9908	5.29	chr19.P	P	chr19	SKNF1	18.78
chr19.P/HG002/chr19_MATERNAL:0-25000	9928	9929	1.96	chr19.P	P	chr19	SKNF1	9.14
chr19.P/HG002/chr19_MATERNAL:0-25000	9932	9933	5.56	chr19.P	P	chr19	SKNF1	5.425
chr19.P/HG002/chr19_MATERNAL:0-25000	9935	9936	9.88	chr19.P	P	chr19	SKNF1	5.425
chr19.P/HG002/chr19_MATERNAL:0-25000	9938	9939	32.94	chr19.P	P	chr19	SKNF1	7.72
chr19.P/HG002/chr19_MATERNAL:0-25000	9949	9950	12.37	chr19.P	P	chr19	SKNF1	11.125
chr19.P/HG002/chr19_MATERNAL:0-25000	9965	9966	8.95	chr19.P	P	chr19	SKNF1	11.125
chr19.P/HG002/chr19_MATERNAL:0-25000	9968	9969	12.14	chr19.P	P	chr19	SKNF1	12.255
chr19.P/HG002/chr19_MATERNAL:0-25000	9974	9975	46.6	chr19.P	P	chr19	SKNF1	12.255
chr19.P/HG002/chr19_MATERNAL:0-25000	9976	9977	56.4	chr19.P	P	chr19	SKNF1	29.37
chr19.P/HG002/chr19_MATERNAL:0-25000	9988	9989	25.38	chr19.P	P	chr19	SKNF1	35.99
chr19.P/HG002/chr19_MATERNAL:0-25000	9993	9994	31.82	chr19.P	P	chr19	SKNF1	39.21
chr19.P/HG002/chr19_MATERNAL:0-25000	9996	9997	20.83	chr19.P	P	chr19	SKNF1	28.6
chr19.P/HG002/chr19_MATERNAL:0-25000	9999	10000	21.13	chr19.P	P	chr19	SKNF1	23.255
chr19.P/HG002/chr19_MATERNAL:0-25000	10001	10002	20.74	chr19.P	P	chr19	SKNF1	20.98
chr19.P/HG002/chr19_MATERNAL:0-25000	10004	10005	36.08	chr19.P	P	chr19	SKNF1	20.98
chr19.P/HG002/chr19_MATERNAL:0-25000	10012	10013	11.61	chr19.P	P	chr19	SKNF1	20.935
chr19.P/HG002/chr19_MATERNAL:0-25000	10032	10033	67.23	chr19.P	P	chr19	SKNF1	28.41
chr19.P/HG002/chr19_MATERNAL:0-25000	10037	10038	40.21	chr19.P	P	chr19	SKNF1	38.145
chr19.P/HG002/chr19_MATERNAL:0-25000	10040	10041	33.87	chr19.P	P	chr19	SKNF1	37.04
chr19.P/HG002/chr19_MATERNAL:0-25000	10046	10047	23.15	chr19.P	P	chr19	SKNF1	37.04
chr19.P/HG002/chr19_MATERNAL:0-25000	10067	10068	27.27	chr19.P	P	chr19	SKNF1	30.57
chr19.P/HG002/chr19_MATERNAL:0-25000	10083	10084	44.27	chr19.P	P	chr19	SKNF1	30.57
chr19.P/HG002/chr19_MATERNAL:0-25000	10093	10094	14.74	chr19.P	P	chr19	SKNF1	25.21
chr19.P/HG002/chr19_MATERNAL:0-25000	10109	10110	2.75	chr19.P	P	chr19	SKNF1	21.005
chr19.P/HG002/chr19_MATERNAL:0-25000	10122	10123	12.99	chr19.P	P	chr19	SKNF1	13.865
chr19.P/HG002/chr19_MATERNAL:0-25000	10167	10168	28.12	chr19.P	P	chr19	SKNF1	13.865
chr19.P/HG002/chr19_MATERNAL:0-25000	10180	10181	17.22	chr19.P	P	chr19	SKNF1	15.105
chr19.P/HG002/chr19_MATERNAL:0-25000	10183	10184	20.45	chr19.P	P	chr19	SKNF1	18.835
chr19.P/HG002/chr19_MATERNAL:0-25000	10226	10227	3.33	chr19.P	P	chr19	SKNF1	18.835
chr19.P/HG002/chr19_MATERNAL:0-25000	10229	10230	24.19	chr19.P	P	chr19	SKNF1	18.835
chr19.P/HG002/chr19_MATERNAL:0-25000	10287	10288	40.31	chr19.P	P	chr19	SKNF1	22.32
chr19.P/HG002/chr19_MATERNAL:0-25000	10291	10292	59	chr19.P	P	chr19	SKNF1	32.25
chr19.P/HG002/chr19_MATERNAL:0-25000	10317	10318	24.73	chr19.P	P	chr19	SKNF1	32.52
chr19.P/HG002/chr19_MATERNAL:0-25000	10344	10345	27.15	chr19.P	P	chr19	SKNF1	33.73
chr19.P/HG002/chr19_MATERNAL:0-25000	10363	10364	29.65	chr19.P	P	chr19	SKNF1	28.4
chr19.P/HG002/chr19_MATERNAL:0-25000	10646	10647	79.78	chr19.P	P	chr19	SKNF1	28.4
chr19.P/HG002/chr19_MATERNAL:0-25000	10664	10665	94.33	chr19.P	P	chr19	SKNF1	54.715
chr19.P/HG002/chr19_MATERNAL:0-25000	10675	10676	89.77	chr19.P	P	chr19	SKNF1	84.775
chr19.P/HG002/chr19_MATERNAL:0-25000	10710	10711	67.72	chr19.P	P	chr19	SKNF1	84.775
chr19.P/HG002/chr19_MATERNAL:0-25000	10725	10726	65.19	chr19.P	P	chr19	SKNF1	78.745
chr19.P/HG002/chr19_MATERNAL:0-25000	10751	10752	47.47	chr19.P	P	chr19	SKNF1	66.455
chr19.P/HG002/chr19_MATERNAL:0-25000	10762	10763	42.13	chr19.P	P	chr19	SKNF1	56.33
chr19.P/HG002/chr19_MATERNAL:0-25000	10829	10830	84.81	chr19.P	P	chr19	SKNF1	56.33
chr19.P/HG002/chr19_MATERNAL:0-25000	10843	10844	64.04	chr19.P	P	chr19	SKNF1	55.755
chr19.P/HG002/chr19_MATERNAL:0-25000	11148	11149	94.5	chr19.P	P	chr19	SKNF1	74.425
chr19.P/HG002/chr19_MATERNAL:0-25000	11154	11155	93.9	chr19.P	P	chr19	SKNF1	89.355
chr19.P/HG002/chr19_MATERNAL:0-25000	11161	11162	95.05	chr19.P	P	chr19	SKNF1	94.2
chr19.P/HG002/chr19_MATERNAL:0-25000	11188	11189	88.71	chr19.P	P	chr19	SKNF1	94.2
chr19.P/HG002/chr19_MATERNAL:0-25000	11201	11202	93.91	chr19.P	P	chr19	SKNF1	93.905
chr19.P/HG002/chr19_MATERNAL:0-25000	11214	11215	93.24	chr19.P	P	chr19	SKNF1	93.575
chr19.P/HG002/chr19_MATERNAL:0-25000	11238	11239	89.55	chr19.P	P	chr19	SKNF1	91.395
chr19.P/HG002/chr19_MATERNAL:0-25000	11309	11310	89.57	chr19.P	P	chr19	SKNF1	91.405
chr19.P/HG002/chr19_MATERNAL:0-25000	11389	11390	86.93	chr19.P	P	chr19	SKNF1	89.56
chr19.P/HG002/chr19_MATERNAL:0-25000	11404	11405	89.27	chr19.P	P	chr19	SKNF1	89.41
chr19.P/HG002/chr19_MATERNAL:0-25000	11441	11442	90.58	chr19.P	P	chr19	SKNF1	89.42
chr19.P/HG002/chr19_MATERNAL:0-25000	11469	11470	73.56	chr19.P	P	chr19	SKNF1	88.1
chr19.P/HG002/chr19_MATERNAL:0-25000	11555	11556	78.86	chr19.P	P	chr19	SKNF1	84.065
chr19.P/HG002/chr19_MATERNAL:0-25000	11558	11559	78.29	chr19.P	P	chr19	SKNF1	78.575
chr19.P/HG002/chr19_MATERNAL:0-25000	11562	11563	88.69	chr19.P	P	chr19	SKNF1	78.575
chr19.P/HG002/chr19_MATERNAL:0-25000	11637	11638	94.55	chr19.P	P	chr19	SKNF1	83.775
chr19.P/HG002/chr19_MATERNAL:0-25000	11640	11641	96.71	chr19.P	P	chr19	SKNF1	91.62
chr19.P/HG002/chr19_MATERNAL:0-25000	11656	11657	96.88	chr19.P	P	chr19	SKNF1	95.63
chr19.P/HG002/chr19_MATERNAL:0-25000	11662	11663	91.95	chr19.P	P	chr19	SKNF1	95.63
chr19.P/HG002/chr19_MATERNAL:0-25000	11690	11691	40.68	chr19.P	P	chr19	SKNF1	94.33
chr19.P/HG002/chr19_MATERNAL:0-25000	11750	11751	91.23	chr19.P	P	chr19	SKNF1	91.59
chr19.P/HG002/chr19_MATERNAL:0-25000	11962	11963	12.77	chr19.P	P	chr19	SKNF1	65.955
chr19.P/HG002/chr19_PATERNAL:0-25000	10374	10375	60	chr19.P	P	chr19	SKNF1	60
chr19.P/HG002/chr19_PATERNAL:0-25000	10390	10391	30	chr19.P	P	chr19	SKNF1	45
chr19.P/HG002/chr19_PATERNAL:0-25000	10453	10454	40	chr19.P	P	chr19	SKNF1	40
chr19.P/HG002/chr19_PATERNAL:0-25000	10624	10625	20	chr19.P	P	chr19	SKNF1	35
chr19.P/HG002/chr19_PATERNAL:0-25000	10627	10628	20	chr19.P	P	chr19	SKNF1	25
chr19.P/HG002/chr19_PATERNAL:0-25000	10917	10918	40	chr19.P	P	chr19	SKNF1	30
chr19.P/CHM13/chr19:0-25000	2235	2236	22.22	chr19.P	P	chr19	SKNF1	22.22
chr19.P/CHM13/chr19:0-25000	2249	2250	14.29	chr19.P	P	chr19	SKNF1	18.255
chr19.P/CHM13/chr19:0-25000	2255	2256	28.57	chr19.P	P	chr19	SKNF1	22.22
chr19.P/CHM13/chr19:0-25000	2261	2262	26.67	chr19.P	P	chr19	SKNF1	24.445
chr19.P/CHM13/chr19:0-25000	2294	2295	0	chr19.P	P	chr19	SKNF1	20.48
chr19.P/CHM13/chr19:0-25000	2345	2346	4.96	chr19.P	P	chr19	SKNF1	15.815
chr19.P/CHM13/chr19:0-25000	2350	2351	24.65	chr19.P	P	chr19	SKNF1	14.805
chr19.P/CHM13/chr19:0-25000	2384	2385	7.69	chr19.P	P	chr19	SKNF1	6.325
chr19.P/CHM13/chr19:0-25000	2405	2406	5.33	chr19.P	P	chr19	SKNF1	6.51
chr19.P/CHM13/chr19:0-25000	2439	2440	15.91	chr19.P	P	chr19	SKNF1	11.8
chr19.P/CHM13/chr19:0-25000	2446	2447	23.48	chr19.P	P	chr19	SKNF1	11.8
chr19.P/CHM13/chr19:0-25000	2456	2457	13.92	chr19.P	P	chr19	SKNF1	14.915
chr19.P/CHM13/chr19:0-25000	2488	2489	8.39	chr19.P	P	chr19	SKNF1	14.915
chr19.P/CHM13/chr19:0-25000	2498	2499	1.23	chr19.P	P	chr19	SKNF1	11.155
chr19.P/CHM13/chr19:0-25000	2517	2518	3.95	chr19.P	P	chr19	SKNF1	6.17
chr19.P/CHM13/chr19:0-25000	2525	2526	1.6	chr19.P	P	chr19	SKNF1	2.775
chr19.P/CHM13/chr19:0-25000	2530	2531	21.68	chr19.P	P	chr19	SKNF1	2.775
chr19.P/CHM13/chr19:0-25000	2562	2563	1.39	chr19.P	P	chr19	SKNF1	2.775
chr19.P/CHM13/chr19:0-25000	2596	2597	7.01	chr19.P	P	chr19	SKNF1	4.305
chr19.P/CHM13/chr19:0-25000	2626	2627	3.14	chr19.P	P	chr19	SKNF1	5.075
chr19.P/CHM13/chr19:0-25000	2634	2635	22.63	chr19.P	P	chr19	SKNF1	5.075
chr19.P/CHM13/chr19:0-25000	2640	2641	10.19	chr19.P	P	chr19	SKNF1	8.6
chr19.P/CHM13/chr19:0-25000	2642	2643	10.06	chr19.P	P	chr19	SKNF1	10.125
chr19.P/CHM13/chr19:0-25000	2656	2657	19.76	chr19.P	P	chr19	SKNF1	14.975
chr19.P/CHM13/chr19:0-25000	2660	2661	37.21	chr19.P	P	chr19	SKNF1	14.975
chr19.P/CHM13/chr19:0-25000	2664	2665	40.12	chr19.P	P	chr19	SKNF1	28.485
chr19.P/CHM13/chr19:0-25000	2692	2693	6.77	chr19.P	P	chr19	SKNF1	28.485
chr19.P/CHM13/chr19:0-25000	2698	2699	3.16	chr19.P	P	chr19	SKNF1	21.99
chr19.P/CHM13/chr19:0-25000	2709	2710	4	chr19.P	P	chr19	SKNF1	5.385
chr19.P/CHM13/chr19:0-25000	2730	2731	5.65	chr19.P	P	chr19	SKNF1	4.825
chr19.P/CHM13/chr19:0-25000	2738	2739	19.42	chr19.P	P	chr19	SKNF1	4.825
chr19.P/CHM13/chr19:0-25000	2744	2745	13.04	chr19.P	P	chr19	SKNF1	9.345
chr19.P/CHM13/chr19:0-25000	2746	2747	14.72	chr19.P	P	chr19	SKNF1	13.88
chr19.P/CHM13/chr19:0-25000	2756	2757	32.87	chr19.P	P	chr19	SKNF1	17.07
chr19.P/CHM13/chr19:0-25000	2776	2777	1.25	chr19.P	P	chr19	SKNF1	13.88
chr19.P/CHM13/chr19:0-25000	2784	2785	17.12	chr19.P	P	chr19	SKNF1	15.92
chr19.P/CHM13/chr19:0-25000	2787	2788	11.88	chr19.P	P	chr19	SKNF1	14.5
chr19.P/CHM13/chr19:0-25000	2790	2791	5.52	chr19.P	P	chr19	SKNF1	8.7
chr19.P/CHM13/chr19:0-25000	2796	2797	7.14	chr19.P	P	chr19	SKNF1	9.51
chr19.P/CHM13/chr19:0-25000	2806	2807	4.51	chr19.P	P	chr19	SKNF1	6.33
chr19.P/CHM13/chr19:0-25000	2808	2809	3.82	chr19.P	P	chr19	SKNF1	5.015
chr19.P/CHM13/chr19:0-25000	2811	2812	11.28	chr19.P	P	chr19	SKNF1	5.825
chr19.P/CHM13/chr19:0-25000	2813	2814	15.33	chr19.P	P	chr19	SKNF1	7.895
chr19.P/CHM13/chr19:0-25000	2816	2817	7.25	chr19.P	P	chr19	SKNF1	9.265
chr19.P/CHM13/chr19:0-25000	2819	2820	3.68	chr19.P	P	chr19	SKNF1	9.265
chr19.P/CHM13/chr19:0-25000	2825	2826	2.5	chr19.P	P	chr19	SKNF1	5.465
chr19.P/CHM13/chr19:0-25000	2835	2836	4.88	chr19.P	P	chr19	SKNF1	4.28
chr19.P/CHM13/chr19:0-25000	2837	2838	7.63	chr19.P	P	chr19	SKNF1	4.28
chr19.P/CHM13/chr19:0-25000	2840	2841	8.89	chr19.P	P	chr19	SKNF1	6.255
chr19.P/CHM13/chr19:0-25000	2842	2843	11.28	chr19.P	P	chr19	SKNF1	8.26
chr19.P/CHM13/chr19:0-25000	2845	2846	6.25	chr19.P	P	chr19	SKNF1	8.26
chr19.P/CHM13/chr19:0-25000	2848	2849	4.03	chr19.P	P	chr19	SKNF1	7.57
chr19.P/CHM13/chr19:0-25000	2854	2855	6.48	chr19.P	P	chr19	SKNF1	6.365
chr19.P/CHM13/chr19:0-25000	2864	2865	5.43	chr19.P	P	chr19	SKNF1	5.84
chr19.P/CHM13/chr19:0-25000	2866	2867	6.3	chr19.P	P	chr19	SKNF1	5.865
chr19.P/CHM13/chr19:0-25000	2869	2870	10	chr19.P	P	chr19	SKNF1	6.39
chr19.P/CHM13/chr19:0-25000	2871	2872	17.97	chr19.P	P	chr19	SKNF1	8.15
chr19.P/CHM13/chr19:0-25000	2874	2875	7.63	chr19.P	P	chr19	SKNF1	8.815
chr19.P/CHM13/chr19:0-25000	2877	2878	9.6	chr19.P	P	chr19	SKNF1	9.8
chr19.P/CHM13/chr19:0-25000	2883	2884	10.26	chr19.P	P	chr19	SKNF1	9.93
chr19.P/CHM13/chr19:0-25000	2893	2894	5.17	chr19.P	P	chr19	SKNF1	8.615
chr19.P/CHM13/chr19:0-25000	2895	2896	7.2	chr19.P	P	chr19	SKNF1	8.4
chr19.P/CHM13/chr19:0-25000	2898	2899	12.4	chr19.P	P	chr19	SKNF1	8.73
chr19.P/CHM13/chr19:0-25000	2900	2901	12.3	chr19.P	P	chr19	SKNF1	9.75
chr19.P/CHM13/chr19:0-25000	2903	2904	12.1	chr19.P	P	chr19	SKNF1	12.2
chr19.P/CHM13/chr19:0-25000	2906	2907	7.63	chr19.P	P	chr19	SKNF1	12.2
chr19.P/CHM13/chr19:0-25000	2912	2913	4.63	chr19.P	P	chr19	SKNF1	9.865
chr19.P/CHM13/chr19:0-25000	2922	2923	4.39	chr19.P	P	chr19	SKNF1	6.13
chr19.P/CHM13/chr19:0-25000	2924	2925	3.54	chr19.P	P	chr19	SKNF1	4.51
chr19.P/CHM13/chr19:0-25000	2927	2928	8.77	chr19.P	P	chr19	SKNF1	4.51
chr19.P/CHM13/chr19:0-25000	2929	2930	9.26	chr19.P	P	chr19	SKNF1	6.58
chr19.P/CHM13/chr19:0-25000	2932	2933	7.69	chr19.P	P	chr19	SKNF1	8.23
chr19.P/CHM13/chr19:0-25000	2935	2936	1.06	chr19.P	P	chr19	SKNF1	8.23
chr19.P/CHM13/chr19:0-25000	2941	2942	6.86	chr19.P	P	chr19	SKNF1	7.275
chr19.P/CHM13/chr19:0-25000	2951	2952	6.48	chr19.P	P	chr19	SKNF1	6.67
chr19.P/CHM13/chr19:0-25000	2953	2954	7.48	chr19.P	P	chr19	SKNF1	6.67
chr19.P/CHM13/chr19:0-25000	2956	2957	9.62	chr19.P	P	chr19	SKNF1	7.17
chr19.P/CHM13/chr19:0-25000	2958	2959	11.54	chr19.P	P	chr19	SKNF1	8.55
chr19.P/CHM13/chr19:0-25000	2961	2962	12.38	chr19.P	P	chr19	SKNF1	10.58
chr19.P/CHM13/chr19:0-25000	2964	2965	6.52	chr19.P	P	chr19	SKNF1	10.58
chr19.P/CHM13/chr19:0-25000	2970	2971	2.3	chr19.P	P	chr19	SKNF1	9.03
chr19.P/CHM13/chr19:0-25000	2980	2981	2.35	chr19.P	P	chr19	SKNF1	4.435
chr19.P/CHM13/chr19:0-25000	2982	2983	3.49	chr19.P	P	chr19	SKNF1	2.92
chr19.P/CHM13/chr19:0-25000	2985	2986	10.11	chr19.P	P	chr19	SKNF1	2.92
chr19.P/CHM13/chr19:0-25000	2987	2988	17.44	chr19.P	P	chr19	SKNF1	6.8
chr19.P/CHM13/chr19:0-25000	2990	2991	9.09	chr19.P	P	chr19	SKNF1	9.6
chr19.P/CHM13/chr19:0-25000	2993	2994	5.62	chr19.P	P	chr19	SKNF1	9.6
chr19.P/CHM13/chr19:0-25000	2999	3000	2.82	chr19.P	P	chr19	SKNF1	7.355
chr19.P/CHM13/chr19:0-25000	3009	3010	1.04	chr19.P	P	chr19	SKNF1	4.22
chr19.P/CHM13/chr19:0-25000	3011	3012	4.08	chr19.P	P	chr19	SKNF1	3.45
chr19.P/CHM13/chr19:0-25000	3014	3015	10.1	chr19.P	P	chr19	SKNF1	3.45
chr19.P/CHM13/chr19:0-25000	3016	3017	12.24	chr19.P	P	chr19	SKNF1	7.09
chr19.P/CHM13/chr19:0-25000	3019	3020	8.51	chr19.P	P	chr19	SKNF1	9.305
chr19.P/CHM13/chr19:0-25000	3022	3023	1.09	chr19.P	P	chr19	SKNF1	9.305
chr19.P/CHM13/chr19:0-25000	3028	3029	2.25	chr19.P	P	chr19	SKNF1	5.38
chr19.P/CHM13/chr19:0-25000	3038	3039	1.18	chr19.P	P	chr19	SKNF1	1.715
chr19.P/CHM13/chr19:0-25000	3040	3041	4.82	chr19.P	P	chr19	SKNF1	1.715
chr19.P/CHM13/chr19:0-25000	3043	3044	10.99	chr19.P	P	chr19	SKNF1	3.535
chr19.P/CHM13/chr19:0-25000	3045	3046	15.91	chr19.P	P	chr19	SKNF1	7.905
chr19.P/CHM13/chr19:0-25000	3048	3049	2.2	chr19.P	P	chr19	SKNF1	7.905
chr19.P/CHM13/chr19:0-25000	3051	3052	3.45	chr19.P	P	chr19	SKNF1	7.22
chr19.P/CHM13/chr19:0-25000	3057	3058	0	chr19.P	P	chr19	SKNF1	2.825
chr19.P/CHM13/chr19:0-25000	3067	3068	1.28	chr19.P	P	chr19	SKNF1	1.74
chr19.P/CHM13/chr19:0-25000	3069	3070	5.81	chr19.P	P	chr19	SKNF1	2.365
chr19.P/CHM13/chr19:0-25000	3072	3073	16.47	chr19.P	P	chr19	SKNF1	3.545
chr19.P/CHM13/chr19:0-25000	3074	3075	17.65	chr19.P	P	chr19	SKNF1	11.14
chr19.P/CHM13/chr19:0-25000	3077	3078	10.84	chr19.P	P	chr19	SKNF1	13.655
chr19.P/CHM13/chr19:0-25000	3080	3081	2.44	chr19.P	P	chr19	SKNF1	13.655
chr19.P/CHM13/chr19:0-25000	3086	3087	0	chr19.P	P	chr19	SKNF1	6.64
chr19.P/CHM13/chr19:0-25000	3096	3097	1.37	chr19.P	P	chr19	SKNF1	1.905
chr19.P/CHM13/chr19:0-25000	3098	3099	3.9	chr19.P	P	chr19	SKNF1	1.905
chr19.P/CHM13/chr19:0-25000	3101	3102	17.33	chr19.P	P	chr19	SKNF1	2.635
chr19.P/CHM13/chr19:0-25000	3103	3104	21.62	chr19.P	P	chr19	SKNF1	10.615
chr19.P/CHM13/chr19:0-25000	3106	3107	2.9	chr19.P	P	chr19	SKNF1	10.615
chr19.P/CHM13/chr19:0-25000	3109	3110	4.29	chr19.P	P	chr19	SKNF1	10.81
chr19.P/CHM13/chr19:0-25000	3115	3116	1.45	chr19.P	P	chr19	SKNF1	3.595
chr19.P/CHM13/chr19:0-25000	3125	3126	2.99	chr19.P	P	chr19	SKNF1	2.945
chr19.P/CHM13/chr19:0-25000	3127	3128	4.23	chr19.P	P	chr19	SKNF1	3.61
chr19.P/CHM13/chr19:0-25000	3130	3131	8.45	chr19.P	P	chr19	SKNF1	3.61
chr19.P/CHM13/chr19:0-25000	3132	3133	21.13	chr19.P	P	chr19	SKNF1	6.34
chr19.P/CHM13/chr19:0-25000	3135	3136	4.69	chr19.P	P	chr19	SKNF1	6.57
chr19.P/CHM13/chr19:0-25000	3138	3139	6.35	chr19.P	P	chr19	SKNF1	7.4
chr19.P/CHM13/chr19:0-25000	3144	3145	1.72	chr19.P	P	chr19	SKNF1	5.52
chr19.P/CHM13/chr19:0-25000	3154	3155	2.82	chr19.P	P	chr19	SKNF1	3.755
chr19.P/CHM13/chr19:0-25000	3156	3157	2.86	chr19.P	P	chr19	SKNF1	2.84
chr19.P/CHM13/chr19:0-25000	3159	3160	11.59	chr19.P	P	chr19	SKNF1	2.84
chr19.P/CHM13/chr19:0-25000	3161	3162	11.43	chr19.P	P	chr19	SKNF1	7.145
chr19.P/CHM13/chr19:0-25000	3164	3165	2.9	chr19.P	P	chr19	SKNF1	7.165
chr19.P/CHM13/chr19:0-25000	3167	3168	5.71	chr19.P	P	chr19	SKNF1	8.57
chr19.P/CHM13/chr19:0-25000	3173	3174	0	chr19.P	P	chr19	SKNF1	4.305
chr19.P/CHM13/chr19:0-25000	3183	3184	2.67	chr19.P	P	chr19	SKNF1	2.785
chr19.P/CHM13/chr19:0-25000	3185	3186	5.13	chr19.P	P	chr19	SKNF1	3.9
chr19.P/CHM13/chr19:0-25000	3188	3189	14.47	chr19.P	P	chr19	SKNF1	3.9
chr19.P/CHM13/chr19:0-25000	3190	3191	13.33	chr19.P	P	chr19	SKNF1	9.23
chr19.P/CHM13/chr19:0-25000	3193	3194	13.33	chr19.P	P	chr19	SKNF1	13.33
chr19.P/CHM13/chr19:0-25000	3196	3197	9.33	chr19.P	P	chr19	SKNF1	13.33
chr19.P/CHM13/chr19:0-25000	3202	3203	13.16	chr19.P	P	chr19	SKNF1	13.245
chr19.P/CHM13/chr19:0-25000	3212	3213	9.41	chr19.P	P	chr19	SKNF1	11.285
chr19.P/CHM13/chr19:0-25000	3214	3215	5.56	chr19.P	P	chr19	SKNF1	9.37
chr19.P/CHM13/chr19:0-25000	3217	3218	8.99	chr19.P	P	chr19	SKNF1	9.2
chr19.P/CHM13/chr19:0-25000	3219	3220	12.64	chr19.P	P	chr19	SKNF1	9.2
chr19.P/CHM13/chr19:0-25000	3222	3223	12.5	chr19.P	P	chr19	SKNF1	10.745
chr19.P/CHM13/chr19:0-25000	3225	3226	12.36	chr19.P	P	chr19	SKNF1	12.43
chr19.P/CHM13/chr19:0-25000	3231	3232	8.89	chr19.P	P	chr19	SKNF1	12.43
chr19.P/CHM13/chr19:0-25000	3241	3242	9.2	chr19.P	P	chr19	SKNF1	10.78
chr19.P/CHM13/chr19:0-25000	3243	3244	13.04	chr19.P	P	chr19	SKNF1	10.78
chr19.P/CHM13/chr19:0-25000	3246	3247	15.46	chr19.P	P	chr19	SKNF1	11.12
chr19.P/CHM13/chr19:0-25000	3248	3249	18	chr19.P	P	chr19	SKNF1	14.25
chr19.P/CHM13/chr19:0-25000	3251	3252	15	chr19.P	P	chr19	SKNF1	15.23
chr19.P/CHM13/chr19:0-25000	3254	3255	11.46	chr19.P	P	chr19	SKNF1	15.23
chr19.P/CHM13/chr19:0-25000	3260	3261	12	chr19.P	P	chr19	SKNF1	13.5
chr19.P/CHM13/chr19:0-25000	3270	3271	11.76	chr19.P	P	chr19	SKNF1	11.88
chr19.P/CHM13/chr19:0-25000	3272	3273	11.58	chr19.P	P	chr19	SKNF1	11.67
chr19.P/CHM13/chr19:0-25000	3275	3276	20.75	chr19.P	P	chr19	SKNF1	11.88
chr19.P/CHM13/chr19:0-25000	3277	3278	16.04	chr19.P	P	chr19	SKNF1	13.9
chr19.P/CHM13/chr19:0-25000	3280	3281	10	chr19.P	P	chr19	SKNF1	13.81
chr19.P/CHM13/chr19:0-25000	3283	3284	7.55	chr19.P	P	chr19	SKNF1	13.02
chr19.P/CHM13/chr19:0-25000	3289	3290	11.01	chr19.P	P	chr19	SKNF1	10.505
chr19.P/CHM13/chr19:0-25000	3299	3300	10.83	chr19.P	P	chr19	SKNF1	10.415
chr19.P/CHM13/chr19:0-25000	3301	3302	12.61	chr19.P	P	chr19	SKNF1	10.92
chr19.P/CHM13/chr19:0-25000	3304	3305	16.8	chr19.P	P	chr19	SKNF1	11.81
chr19.P/CHM13/chr19:0-25000	3306	3307	18.9	chr19.P	P	chr19	SKNF1	14.705
chr19.P/CHM13/chr19:0-25000	3309	3310	15.32	chr19.P	P	chr19	SKNF1	16.06
chr19.P/CHM13/chr19:0-25000	3312	3313	11.02	chr19.P	P	chr19	SKNF1	16.06
chr19.P/CHM13/chr19:0-25000	3318	3319	11.9	chr19.P	P	chr19	SKNF1	13.61
chr19.P/CHM13/chr19:0-25000	3328	3329	13.39	chr19.P	P	chr19	SKNF1	12.645
chr19.P/CHM13/chr19:0-25000	3330	3331	14.49	chr19.P	P	chr19	SKNF1	12.645
chr19.P/CHM13/chr19:0-25000	3333	3334	19.86	chr19.P	P	chr19	SKNF1	13.94
chr19.P/CHM13/chr19:0-25000	3335	3336	18.88	chr19.P	P	chr19	SKNF1	16.685
chr19.P/CHM13/chr19:0-25000	3338	3339	15.54	chr19.P	P	chr19	SKNF1	17.21
chr19.P/CHM13/chr19:0-25000	3341	3342	13.67	chr19.P	P	chr19	SKNF1	17.21
chr19.P/CHM13/chr19:0-25000	3347	3348	13.14	chr19.P	P	chr19	SKNF1	14.605
chr19.P/CHM13/chr19:0-25000	3357	3358	11.41	chr19.P	P	chr19	SKNF1	13.405
chr19.P/CHM13/chr19:0-25000	3359	3360	13.55	chr19.P	P	chr19	SKNF1	13.345
chr19.P/CHM13/chr19:0-25000	3362	3363	16.88	chr19.P	P	chr19	SKNF1	13.345
chr19.P/CHM13/chr19:0-25000	3364	3365	17.09	chr19.P	P	chr19	SKNF1	15.215
chr19.P/CHM13/chr19:0-25000	3367	3368	13.94	chr19.P	P	chr19	SKNF1	15.41
chr19.P/CHM13/chr19:0-25000	3370	3371	12.18	chr19.P	P	chr19	SKNF1	15.41
chr19.P/CHM13/chr19:0-25000	3376	3377	12.9	chr19.P	P	chr19	SKNF1	13.42
chr19.P/CHM13/chr19:0-25000	3392	3393	12.77	chr19.P	P	chr19	SKNF1	12.835
chr19.P/CHM13/chr19:0-25000	3394	3395	12.75	chr19.P	P	chr19	SKNF1	12.76
chr19.P/CHM13/chr19:0-25000	3398	3399	56.67	chr19.P	P	chr19	SKNF1	12.835
chr19.P/CHM13/chr19:0-25000	3409	3410	8.43	chr19.P	P	chr19	SKNF1	12.76
chr19.P/CHM13/chr19:0-25000	3414	3415	19.05	chr19.P	P	chr19	SKNF1	15.9
chr19.P/CHM13/chr19:0-25000	3420	3421	15.69	chr19.P	P	chr19	SKNF1	17.37
chr19.P/CHM13/chr19:0-25000	3430	3431	9.52	chr19.P	P	chr19	SKNF1	12.605
chr19.P/CHM13/chr19:0-25000	3432	3433	11.63	chr19.P	P	chr19	SKNF1	13.66
chr19.P/CHM13/chr19:0-25000	3435	3436	17.86	chr19.P	P	chr19	SKNF1	13.66
chr19.P/CHM13/chr19:0-25000	3437	3438	23.7	chr19.P	P	chr19	SKNF1	14.745
chr19.P/CHM13/chr19:0-25000	3440	3441	18.71	chr19.P	P	chr19	SKNF1	18.285
chr19.P/CHM13/chr19:0-25000	3443	3444	13.21	chr19.P	P	chr19	SKNF1	18.285
chr19.P/CHM13/chr19:0-25000	3449	3450	9.74	chr19.P	P	chr19	SKNF1	15.96
chr19.P/CHM13/chr19:0-25000	3467	3468	14.55	chr19.P	P	chr19	SKNF1	13.88
chr19.P/CHM13/chr19:0-25000	3469	3470	11.11	chr19.P	P	chr19	SKNF1	12.16
chr19.P/CHM13/chr19:0-25000	3485	3486	58.33	chr19.P	P	chr19	SKNF1	12.83
chr19.P/CHM13/chr19:0-25000	3490	3491	14.63	chr19.P	P	chr19	SKNF1	14.59
chr19.P/CHM13/chr19:0-25000	3496	3497	11.88	chr19.P	P	chr19	SKNF1	13.255
chr19.P/CHM13/chr19:0-25000	3506	3507	12.85	chr19.P	P	chr19	SKNF1	13.74
chr19.P/CHM13/chr19:0-25000	3511	3512	14.12	chr19.P	P	chr19	SKNF1	13.485
chr19.P/CHM13/chr19:0-25000	3513	3514	19.3	chr19.P	P	chr19	SKNF1	13.485
chr19.P/CHM13/chr19:0-25000	3516	3517	14.63	chr19.P	P	chr19	SKNF1	14.375
chr19.P/CHM13/chr19:0-25000	3519	3520	9.33	chr19.P	P	chr19	SKNF1	14.375
chr19.P/CHM13/chr19:0-25000	3525	3526	13.53	chr19.P	P	chr19	SKNF1	14.08
chr19.P/CHM13/chr19:0-25000	3543	3544	7.53	chr19.P	P	chr19	SKNF1	11.43
chr19.P/CHM13/chr19:0-25000	3545	3546	12	chr19.P	P	chr19	SKNF1	10.665
chr19.P/CHM13/chr19:0-25000	3561	3562	7.43	chr19.P	P	chr19	SKNF1	9.765
chr19.P/CHM13/chr19:0-25000	3566	3567	15.58	chr19.P	P	chr19	SKNF1	9.765
chr19.P/CHM13/chr19:0-25000	3572	3573	77.27	chr19.P	P	chr19	SKNF1	13.79
chr19.P/CHM13/chr19:0-25000	3580	3581	3.51	chr19.P	P	chr19	SKNF1	11.505
chr19.P/CHM13/chr19:0-25000	3590	3591	4.58	chr19.P	P	chr19	SKNF1	10.08
chr19.P/CHM13/chr19:0-25000	3594	3595	2.61	chr19.P	P	chr19	SKNF1	4.045
chr19.P/CHM13/chr19:0-25000	3609	3610	4.47	chr19.P	P	chr19	SKNF1	3.99
chr19.P/CHM13/chr19:0-25000	3630	3631	0.6	chr19.P	P	chr19	SKNF1	3.54
chr19.P/CHM13/chr19:0-25000	3634	3635	1.83	chr19.P	P	chr19	SKNF1	2.22
chr19.P/CHM13/chr19:0-25000	3637	3638	7.89	chr19.P	P	chr19	SKNF1	3.15
chr19.P/CHM13/chr19:0-25000	3640	3641	24.54	chr19.P	P	chr19	SKNF1	4.86
chr19.P/CHM13/chr19:0-25000	3650	3651	4.76	chr19.P	P	chr19	SKNF1	6.325
chr19.P/CHM13/chr19:0-25000	3667	3668	1.14	chr19.P	P	chr19	SKNF1	6.325
chr19.P/CHM13/chr19:0-25000	3670	3671	1.2	chr19.P	P	chr19	SKNF1	2.98
chr19.P/CHM13/chr19:0-25000	3676	3677	8	chr19.P	P	chr19	SKNF1	2.98
chr19.P/CHM13/chr19:0-25000	3678	3679	14.29	chr19.P	P	chr19	SKNF1	4.6
chr19.P/CHM13/chr19:0-25000	3690	3691	14.29	chr19.P	P	chr19	SKNF1	11.145
chr19.P/CHM13/chr19:0-25000	3695	3696	17.37	chr19.P	P	chr19	SKNF1	14.29
chr19.P/CHM13/chr19:0-25000	3701	3702	7.55	chr19.P	P	chr19	SKNF1	14.29
chr19.P/CHM13/chr19:0-25000	3703	3704	4	chr19.P	P	chr19	SKNF1	10.92
chr19.P/CHM13/chr19:0-25000	3706	3707	12.34	chr19.P	P	chr19	SKNF1	9.945
chr19.P/CHM13/chr19:0-25000	3714	3715	2.4	chr19.P	P	chr19	SKNF1	5.775
chr19.P/CHM13/chr19:0-25000	3734	3735	57.24	chr19.P	P	chr19	SKNF1	8.17
chr19.P/CHM13/chr19:0-25000	3742	3743	1.84	chr19.P	P	chr19	SKNF1	7.37
chr19.P/CHM13/chr19:0-25000	3748	3749	1.1	chr19.P	P	chr19	SKNF1	2.12
chr19.P/CHM13/chr19:0-25000	3752	3753	5.81	chr19.P	P	chr19	SKNF1	3.825
chr19.P/CHM13/chr19:0-25000	3769	3770	3.39	chr19.P	P	chr19	SKNF1	2.615
chr19.P/CHM13/chr19:0-25000	3785	3786	19.88	chr19.P	P	chr19	SKNF1	4.6
chr19.P/CHM13/chr19:0-25000	3795	3796	12.58	chr19.P	P	chr19	SKNF1	9.195
chr19.P/CHM13/chr19:0-25000	3811	3812	0.66	chr19.P	P	chr19	SKNF1	7.985
chr19.P/CHM13/chr19:0-25000	3824	3825	3.42	chr19.P	P	chr19	SKNF1	8
chr19.P/CHM13/chr19:0-25000	3869	3870	11.41	chr19.P	P	chr19	SKNF1	7.415
chr19.P/CHM13/chr19:0-25000	3882	3883	6.29	chr19.P	P	chr19	SKNF1	4.855
chr19.P/CHM13/chr19:0-25000	3885	3886	7.79	chr19.P	P	chr19	SKNF1	7.04
chr19.P/CHM13/chr19:0-25000	3928	3929	4.29	chr19.P	P	chr19	SKNF1	7.04
chr19.P/CHM13/chr19:0-25000	3931	3932	13.61	chr19.P	P	chr19	SKNF1	7.04
chr19.P/CHM13/chr19:0-25000	3989	3990	16.11	chr19.P	P	chr19	SKNF1	10.7
chr19.P/CHM13/chr19:0-25000	4019	4020	2.48	chr19.P	P	chr19	SKNF1	8.95
chr19.P/CHM13/chr19:0-25000	4046	4047	5.63	chr19.P	P	chr19	SKNF1	9.62
chr19.P/CHM13/chr19:0-25000	4065	4066	18.99	chr19.P	P	chr19	SKNF1	10.87
chr19.P/CHM13/chr19:0-25000	4348	4349	88.51	chr19.P	P	chr19	SKNF1	12.31
chr19.P/CHM13/chr19:0-25000	4366	4367	98.04	chr19.P	P	chr19	SKNF1	53.75
chr19.P/CHM13/chr19:0-25000	4377	4378	87.86	chr19.P	P	chr19	SKNF1	88.185
chr19.P/CHM13/chr19:0-25000	4412	4413	16.92	chr19.P	P	chr19	SKNF1	88.185
chr19.P/CHM13/chr19:0-25000	4427	4428	47.06	chr19.P	P	chr19	SKNF1	67.46
chr19.P/CHM13/chr19:0-25000	4453	4454	37.42	chr19.P	P	chr19	SKNF1	42.24
chr19.P/CHM13/chr19:0-25000	4464	4465	40.54	chr19.P	P	chr19	SKNF1	38.98
chr19.P/CHM13/chr19:0-25000	4531	4532	81.29	chr19.P	P	chr19	SKNF1	43.8
chr19.P/CHM13/chr19:0-25000	4545	4546	92.02	chr19.P	P	chr19	SKNF1	60.915
chr19.P/CHM13/chr19:0-25000	4850	4851	95.98	chr19.P	P	chr19	SKNF1	86.655
chr19.P/CHM13/chr19:0-25000	4856	4857	98.06	chr19.P	P	chr19	SKNF1	94
chr19.P/CHM13/chr19:0-25000	4863	4864	98.68	chr19.P	P	chr19	SKNF1	97.02
chr19.P/CHM13/chr19:0-25000	4890	4891	91.61	chr19.P	P	chr19	SKNF1	97.02
chr19.P/CHM13/chr19:0-25000	4903	4904	99.38	chr19.P	P	chr19	SKNF1	98.37
chr19.P/CHM13/chr19:0-25000	4916	4917	100	chr19.P	P	chr19	SKNF1	99.03
chr19.P/CHM13/chr19:0-25000	4940	4941	91.91	chr19.P	P	chr19	SKNF1	95.645
chr19.P/CHM13/chr19:0-25000	5011	5012	94.19	chr19.P	P	chr19	SKNF1	96.785
chr19.P/CHM13/chr19:0-25000	5091	5092	93.21	chr19.P	P	chr19	SKNF1	93.7
chr19.P/CHM13/chr19:0-25000	5106	5107	92.77	chr19.P	P	chr19	SKNF1	92.99
chr19.P/CHM13/chr19:0-25000	5143	5144	95.48	chr19.P	P	chr19	SKNF1	93.7
chr19.P/CHM13/chr19:0-25000	5171	5172	88.81	chr19.P	P	chr19	SKNF1	92.99
chr19.P/CHM13/chr19:0-25000	5257	5258	89.47	chr19.P	P	chr19	SKNF1	91.12
chr19.P/CHM13/chr19:0-25000	5260	5261	87.41	chr19.P	P	chr19	SKNF1	89.14
chr19.P/CHM13/chr19:0-25000	5264	5265	92.75	chr19.P	P	chr19	SKNF1	89.14
chr19.P/CHM13/chr19:0-25000	5339	5340	96.05	chr19.P	P	chr19	SKNF1	91.11
chr19.P/CHM13/chr19:0-25000	5342	5343	98.56	chr19.P	P	chr19	SKNF1	94.4
chr19.P/CHM13/chr19:0-25000	5358	5359	97.56	chr19.P	P	chr19	SKNF1	96.805
chr19.P/CHM13/chr19:0-25000	5364	5365	99.31	chr19.P	P	chr19	SKNF1	98.06
chr19.P/CHM13/chr19:0-25000	5367	5368	97.84	chr19.P	P	chr19	SKNF1	98.2
chr19.P/CHM13/chr19:0-25000	5392	5393	90.48	chr19.P	P	chr19	SKNF1	97.7
chr19.P/CHM13/chr19:0-25000	5452	5453	95.18	chr19.P	P	chr19	SKNF1	96.51
chr19.P/CHM13/chr19:0-25000	5664	5665	28.57	chr19.P	P	chr19	SKNF1	92.83
chr19.P/CHM13/chr19:0-25000	5801	5802	67.1	chr19.P	P	chr19	SKNF1	78.79
chr19.P/CHM13/chr19:0-25000	5868	5869	94.87	chr19.P	P	chr19	SKNF1	80.985
chr19.P/CHM13/chr19:0-25000	6002	6003	84.62	chr19.P	P	chr19	SKNF1	75.86
chr19.P/CHM13/chr19:0-25000	6092	6093	95.56	chr19.P	P	chr19	SKNF1	89.745
chr19.P/CHM13/chr19:0-25000	6117	6118	92.95	chr19.P	P	chr19	SKNF1	93.91
chr19.P/CHM13/chr19:0-25000	6126	6127	94.3	chr19.P	P	chr19	SKNF1	93.625
chr19.P/CHM13/chr19:0-25000	6233	6234	77.92	chr19.P	P	chr19	SKNF1	93.625
chr19.P/CHM13/chr19:0-25000	6256	6257	90.26	chr19.P	P	chr19	SKNF1	91.605
chr19.P/CHM13/chr19:0-25000	6282	6283	91.13	chr19.P	P	chr19	SKNF1	90.695
chr19.P/CHM13/chr19:0-25000	6339	6340	97.48	chr19.P	P	chr19	SKNF1	90.695
chr19.P/CHM13/chr19:0-25000	6345	6346	94.38	chr19.P	P	chr19	SKNF1	92.755
chr19.P/CHM13/chr19:0-25000	6412	6413	94.08	chr19.P	P	chr19	SKNF1	94.23
chr19.P/CHM13/chr19:0-25000	6417	6418	98.64	chr19.P	P	chr19	SKNF1	95.93
chr19.P/CHM13/chr19:0-25000	6651	6652	20.86	chr19.P	P	chr19	SKNF1	94.23
chr19.P/CHM13/chr19:0-25000	6768	6769	74.47	chr19.P	P	chr19	SKNF1	84.275
chr19.P/CHM13/chr19:0-25000	6938	6939	82.44	chr19.P	P	chr19	SKNF1	78.455
chr19.P/CHM13/chr19:0-25000	6943	6944	63.98	chr19.P	P	chr19	SKNF1	69.225
chr19.P/CHM13/chr19:0-25000	7024	7025	72.05	chr19.P	P	chr19	SKNF1	73.26
chr19.P/CHM13/chr19:0-25000	7058	7059	97.47	chr19.P	P	chr19	SKNF1	77.245
chr19.P/CHM13/chr19:0-25000	7075	7076	88.41	chr19.P	P	chr19	SKNF1	80.23
chr19.P/CHM13/chr19:0-25000	7110	7111	85.81	chr19.P	P	chr19	SKNF1	87.11
chr19.P/CHM13/chr19:0-25000	7142	7143	93.53	chr19.P	P	chr19	SKNF1	90.97
chr19.P/CHM13/chr19:0-25000	7178	7179	85.84	chr19.P	P	chr19	SKNF1	87.125
chr19.P/CHM13/chr19:0-25000	7299	7300	76.64	chr19.P	P	chr19	SKNF1	85.825
chr19.P/CHM13/chr19:0-25000	7305	7306	84.11	chr19.P	P	chr19	SKNF1	84.975
chr19.P/CHM13/chr19:0-25000	7330	7331	90.38	chr19.P	P	chr19	SKNF1	84.975
chr19.P/CHM13/chr19:0-25000	7362	7363	93.29	chr19.P	P	chr19	SKNF1	87.245
chr19.P/CHM13/chr19:0-25000	7364	7365	96.23	chr19.P	P	chr19	SKNF1	91.835
chr19.P/CHM13/chr19:0-25000	7380	7381	95.83	chr19.P	P	chr19	SKNF1	94.56
chr19.P/CHM13/chr19:0-25000	7477	7478	45.45	chr19.P	P	chr19	SKNF1	94.56
chr19.P/CHM13/chr19:0-25000	7536	7537	37.4	chr19.P	P	chr19	SKNF1	70.64
chr19.P/CHM13/chr19:0-25000	7543	7544	60.31	chr19.P	P	chr19	SKNF1	52.88
chr19.P/CHM13/chr19:0-25000	7564	7565	94.94	chr19.P	P	chr19	SKNF1	52.88
chr19.P/CHM13/chr19:0-25000	7593	7594	64.86	chr19.P	P	chr19	SKNF1	62.585
chr19.P/CHM13/chr19:0-25000	7617	7618	33.54	chr19.P	P	chr19	SKNF1	62.585
chr19.P/CHM13/chr19:0-25000	7634	7635	18.18	chr19.P	P	chr19	SKNF1	49.2
chr19.P/CHM13/chr19:0-25000	7674	7675	24.03	chr19.P	P	chr19	SKNF1	28.785
chr19.P/CHM13/chr19:0-25000	7678	7679	18.18	chr19.P	P	chr19	SKNF1	21.105
chr19.P/CHM13/chr19:0-25000	7760	7761	20.86	chr19.P	P	chr19	SKNF1	19.52
chr19.P/CHM13/chr19:0-25000	7778	7779	30.57	chr19.P	P	chr19	SKNF1	22.445
chr19.P/CHM13/chr19:0-25000	7796	7797	54.38	chr19.P	P	chr19	SKNF1	25.715
chr19.P/CHM13/chr19:0-25000	7828	7829	20.98	chr19.P	P	chr19	SKNF1	25.775
chr19.P/CHM13/chr19:0-25000	7862	7863	19.38	chr19.P	P	chr19	SKNF1	25.775
chr19.P/CHM13/chr19:0-25000	7928	7929	18.94	chr19.P	P	chr19	SKNF1	20.18
chr19.P/CHM13/chr19:0-25000	7969	7970	22.76	chr19.P	P	chr19	SKNF1	20.18
chr19.P/CHM13/chr19:0-25000	7978	7979	15.22	chr19.P	P	chr19	SKNF1	19.16
chr19.P/CHM13/chr19:0-25000	7987	7988	14.47	chr19.P	P	chr19	SKNF1	17.08
chr19.P/CHM13/chr19:0-25000	8006	8007	18.3	chr19.P	P	chr19	SKNF1	16.76
chr19.P/CHM13/chr19:0-25000	8102	8103	19.05	chr19.P	P	chr19	SKNF1	16.76
chr19.P/CHM13/chr19:0-25000	8115	8116	11.61	chr19.P	P	chr19	SKNF1	16.385
chr19.P/CHM13/chr19:0-25000	8232	8233	12.95	chr19.P	P	chr19	SKNF1	15.625
chr19.P/CHM13/chr19:0-25000	8309	8310	17.68	chr19.P	P	chr19	SKNF1	15.315
chr19.P/CHM13/chr19:0-25000	8338	8339	17.92	chr19.P	P	chr19	SKNF1	15.315
chr19.P/CHM13/chr19:0-25000	8358	8359	28.12	chr19.P	P	chr19	SKNF1	17.8
chr19.P/CHM13/chr19:0-25000	8378	8379	17.65	chr19.P	P	chr19	SKNF1	17.8
chr19.P/CHM13/chr19:0-25000	8423	8424	16.35	chr19.P	P	chr19	SKNF1	17.785
chr19.P/CHM13/chr19:0-25000	8438	8439	36.84	chr19.P	P	chr19	SKNF1	22.885
chr19.P/CHM13/chr19:0-25000	8454	8455	11.84	chr19.P	P	chr19	SKNF1	17
chr19.P/CHM13/chr19:0-25000	8471	8472	14.81	chr19.P	P	chr19	SKNF1	15.58
chr19.P/CHM13/chr19:0-25000	8502	8503	18.45	chr19.P	P	chr19	SKNF1	16.63
chr19.P/CHM13/chr19:0-25000	8545	8546	14.29	chr19.P	P	chr19	SKNF1	14.55
chr19.P/CHM13/chr19:0-25000	8660	8661	21.74	chr19.P	P	chr19	SKNF1	16.63
chr19.P/CHM13/chr19:0-25000	8672	8673	17.26	chr19.P	P	chr19	SKNF1	17.855
chr19.P/CHM13/chr19:0-25000	8729	8730	14.84	chr19.P	P	chr19	SKNF1	16.05
chr19.P/CHM13/chr19:0-25000	8731	8732	16.31	chr19.P	P	chr19	SKNF1	16.785
chr19.P/CHM13/chr19:0-25000	8833	8834	6.15	chr19.P	P	chr19	SKNF1	15.575
chr19.P/CHM13/chr19:0-25000	9145	9146	83.44	chr19.P	P	chr19	SKNF1	15.575
chr19.P/CHM13/chr19:0-25000	9160	9161	95.35	chr19.P	P	chr19	SKNF1	49.875
chr19.P/CHM13/chr19:0-25000	9207	9208	96.69	chr19.P	P	chr19	SKNF1	89.395
chr19.P/CHM13/chr19:0-25000	9209	9210	100	chr19.P	P	chr19	SKNF1	96.02
chr19.P/CHM13/chr19:0-25000	9224	9225	94.08	chr19.P	P	chr19	SKNF1	96.02
chr19.P/CHM13/chr19:0-25000	9236	9237	96.09	chr19.P	P	chr19	SKNF1	96.39
chr19.P/CHM13/chr19:0-25000	9255	9256	92.76	chr19.P	P	chr19	SKNF1	95.085
chr19.P/CHM13/chr19:0-25000	9257	9258	98.21	chr19.P	P	chr19	SKNF1	95.085
chr19.P/CHM13/chr19:0-25000	9321	9322	77.18	chr19.P	P	chr19	SKNF1	94.425
chr19.P/CHM13/chr19:0-25000	9412	9413	85.82	chr19.P	P	chr19	SKNF1	89.29
chr19.P/CHM13/chr19:0-25000	9459	9460	96.82	chr19.P	P	chr19	SKNF1	91.32
chr19.P/CHM13/chr19:0-25000	9522	9523	90.78	chr19.P	P	chr19	SKNF1	88.3
chr19.P/CHM13/chr19:0-25000	9534	9535	92.81	chr19.P	P	chr19	SKNF1	91.795
chr19.P/CHM13/chr19:0-25000	9552	9553	89.1	chr19.P	P	chr19	SKNF1	91.795
chr19.P/CHM13/chr19:0-25000	9564	9565	95.65	chr19.P	P	chr19	SKNF1	91.795
chr19.P/CHM13/chr19:0-25000	9968	9969	98.68	chr19.P	P	chr19	SKNF1	94.23
chr19.P/CHM13/chr19:0-25000	9996	9997	92.26	chr19.P	P	chr19	SKNF1	93.955
chr19.P/CHM13/chr19:0-25000	10042	10043	92.59	chr19.P	P	chr19	SKNF1	94.12
chr19.P/CHM13/chr19:0-25000	10068	10069	80.15	chr19.P	P	chr19	SKNF1	92.425
chr19.P/CHM13/chr19:0-25000	10073	10074	87.76	chr19.P	P	chr19	SKNF1	90.01
chr19.P/CHM13/chr19:0-25000	10152	10153	92.55	chr19.P	P	chr19	SKNF1	90.155
chr19.P/CHM13/chr19:0-25000	10161	10162	96.58	chr19.P	P	chr19	SKNF1	90.155
chr19.P/CHM13/chr19:0-25000	10174	10175	85.71	chr19.P	P	chr19	SKNF1	90.155
chr19.P/CHM13/chr19:0-25000	10203	10204	93.25	chr19.P	P	chr19	SKNF1	92.9
chr19.P/CHM13/chr19:0-25000	10278	10279	89.81	chr19.P	P	chr19	SKNF1	91.53
chr19.P/CHM13/chr19:0-25000	10284	10285	96.53	chr19.P	P	chr19	SKNF1	91.53
chr19.P/CHM13/chr19:0-25000	10291	10292	93.2	chr19.P	P	chr19	SKNF1	93.225
chr19.P/CHM13/chr19:0-25000	10305	10306	96.15	chr19.P	P	chr19	SKNF1	94.675
chr19.P/CHM13/chr19:0-25000	10443	10444	87.41	chr19.P	P	chr19	SKNF1	94.675
chr19.P/CHM13/chr19:0-25000	10491	10492	98.61	chr19.P	P	chr19	SKNF1	94.675
chr19.P/CHM13/chr19:0-25000	10493	10494	96.43	chr19.P	P	chr19	SKNF1	96.29
chr19.P/CHM13/chr19:0-25000	10515	10516	89.7	chr19.P	P	chr19	SKNF1	93.065
chr19.P/CHM13/chr19:0-25000	10519	10520	95.76	chr19.P	P	chr19	SKNF1	96.095
chr19.P/CHM13/chr19:0-25000	10530	10531	98.67	chr19.P	P	chr19	SKNF1	96.095
chr19.P/CHM13/chr19:0-25000	10554	10555	96.8	chr19.P	P	chr19	SKNF1	96.28
chr19.P/CHM13/chr19:0-25000	10560	10561	92.25	chr19.P	P	chr19	SKNF1	96.28
chr19.P/CHM13/chr19:0-25000	10585	10586	91.91	chr19.P	P	chr19	SKNF1	94.525
chr19.P/CHM13/chr19:0-25000	10589	10590	94.12	chr19.P	P	chr19	SKNF1	93.185
chr19.P/CHM13/chr19:0-25000	10617	10618	88.24	chr19.P	P	chr19	SKNF1	92.08
chr19.P/CHM13/chr19:0-25000	10803	10804	100	chr19.P	P	chr19	SKNF1	93.015
chr19.P/CHM13/chr19:0-25000	10943	10944	87.27	chr19.P	P	chr19	SKNF1	91.18
chr19.P/CHM13/chr19:0-25000	11101	11102	55.49	chr19.P	P	chr19	SKNF1	87.755
chr19.P/CHM13/chr19:0-25000	11154	11155	48.67	chr19.P	P	chr19	SKNF1	71.38
chr19.P/CHM13/chr19:0-25000	11165	11166	78.72	chr19.P	P	chr19	SKNF1	67.105
chr19.P/CHM13/chr19:0-25000	11322	11323	51.72	chr19.P	P	chr19	SKNF1	53.605
chr19.P/CHM13/chr19:0-25000	11358	11359	84.21	chr19.P	P	chr19	SKNF1	65.22
chr19.P/CHM13/chr19:0-25000	11365	11366	93.49	chr19.P	P	chr19	SKNF1	81.465
chr19.P/CHM13/chr19:0-25000	11400	11401	95.83	chr19.P	P	chr19	SKNF1	88.85
chr19.P/CHM13/chr19:0-25000	11417	11418	91.54	chr19.P	P	chr19	SKNF1	92.515
chr19.P/CHM13/chr19:0-25000	11444	11445	70.7	chr19.P	P	chr19	SKNF1	92.515
chr19.P/CHM13/chr19:0-25000	11470	11471	82.71	chr19.P	P	chr19	SKNF1	87.125
chr19.P/CHM13/chr19:0-25000	11477	11478	93.75	chr19.P	P	chr19	SKNF1	87.125
chr19.P/CHM13/chr19:0-25000	11524	11525	97.1	chr19.P	P	chr19	SKNF1	88.23
chr19.P/HG002/chr19_MATERNAL:0-25000	9191	9192	72	chr19.P	P	chr19	HOS	72
chr19.P/HG002/chr19_MATERNAL:0-25000	9193	9194	71.43	chr19.P	P	chr19	HOS	71.715
chr19.P/HG002/chr19_MATERNAL:0-25000	9206	9207	92	chr19.P	P	chr19	HOS	72
chr19.P/HG002/chr19_MATERNAL:0-25000	9211	9212	89.66	chr19.P	P	chr19	HOS	80.83
chr19.P/HG002/chr19_MATERNAL:0-25000	9215	9216	96.67	chr19.P	P	chr19	HOS	90.83
chr19.P/HG002/chr19_MATERNAL:0-25000	9219	9220	96	chr19.P	P	chr19	HOS	94
chr19.P/HG002/chr19_MATERNAL:0-25000	9247	9248	88.46	chr19.P	P	chr19	HOS	92.83
chr19.P/HG002/chr19_MATERNAL:0-25000	9264	9265	86.21	chr19.P	P	chr19	HOS	92.23
chr19.P/HG002/chr19_MATERNAL:0-25000	9285	9286	96.67	chr19.P	P	chr19	HOS	92.23
chr19.P/HG002/chr19_MATERNAL:0-25000	9293	9294	85.19	chr19.P	P	chr19	HOS	87.335
chr19.P/HG002/chr19_MATERNAL:0-25000	9299	9300	93.55	chr19.P	P	chr19	HOS	89.88
chr19.P/HG002/chr19_MATERNAL:0-25000	9301	9302	96.67	chr19.P	P	chr19	HOS	95.11
chr19.P/HG002/chr19_MATERNAL:0-25000	9311	9312	100	chr19.P	P	chr19	HOS	95.11
chr19.P/HG002/chr19_MATERNAL:0-25000	9331	9332	96	chr19.P	P	chr19	HOS	96.335
chr19.P/HG002/chr19_MATERNAL:0-25000	9339	9340	100	chr19.P	P	chr19	HOS	98.335
chr19.P/HG002/chr19_MATERNAL:0-25000	9342	9343	100	chr19.P	P	chr19	HOS	100
chr19.P/HG002/chr19_MATERNAL:0-25000	9345	9346	100	chr19.P	P	chr19	HOS	100
chr19.P/HG002/chr19_MATERNAL:0-25000	9351	9352	100	chr19.P	P	chr19	HOS	100
chr19.P/HG002/chr19_MATERNAL:0-25000	9361	9362	100	chr19.P	P	chr19	HOS	100
chr19.P/HG002/chr19_MATERNAL:0-25000	9363	9364	100	chr19.P	P	chr19	HOS	100
chr19.P/HG002/chr19_MATERNAL:0-25000	9366	9367	96.67	chr19.P	P	chr19	HOS	100
chr19.P/HG002/chr19_MATERNAL:0-25000	9368	9369	100	chr19.P	P	chr19	HOS	100
chr19.P/HG002/chr19_MATERNAL:0-25000	9371	9372	92.31	chr19.P	P	chr19	HOS	98.335
chr19.P/HG002/chr19_MATERNAL:0-25000	9374	9375	96.43	chr19.P	P	chr19	HOS	96.55
chr19.P/HG002/chr19_MATERNAL:0-25000	9380	9381	96.67	chr19.P	P	chr19	HOS	96.55
chr19.P/HG002/chr19_MATERNAL:0-25000	9390	9391	92.59	chr19.P	P	chr19	HOS	94.51
chr19.P/HG002/chr19_MATERNAL:0-25000	9392	9393	96.43	chr19.P	P	chr19	HOS	96.43
chr19.P/HG002/chr19_MATERNAL:0-25000	9395	9396	100	chr19.P	P	chr19	HOS	96.55
chr19.P/HG002/chr19_MATERNAL:0-25000	9397	9398	96.15	chr19.P	P	chr19	HOS	96.29
chr19.P/HG002/chr19_MATERNAL:0-25000	9400	9401	100	chr19.P	P	chr19	HOS	98.215
chr19.P/HG002/chr19_MATERNAL:0-25000	9403	9404	96.15	chr19.P	P	chr19	HOS	98.075
chr19.P/HG002/chr19_MATERNAL:0-25000	9409	9410	100	chr19.P	P	chr19	HOS	98.075
chr19.P/HG002/chr19_MATERNAL:0-25000	9419	9420	92.59	chr19.P	P	chr19	HOS	98.075
chr19.P/HG002/chr19_MATERNAL:0-25000	9421	9422	96.55	chr19.P	P	chr19	HOS	96.35
chr19.P/HG002/chr19_MATERNAL:0-25000	9424	9425	93.1	chr19.P	P	chr19	HOS	94.825
chr19.P/HG002/chr19_MATERNAL:0-25000	9426	9427	88.89	chr19.P	P	chr19	HOS	92.845
chr19.P/HG002/chr19_MATERNAL:0-25000	9429	9430	96.43	chr19.P	P	chr19	HOS	94.765
chr19.P/HG002/chr19_MATERNAL:0-25000	9432	9433	100	chr19.P	P	chr19	HOS	94.765
chr19.P/HG002/chr19_MATERNAL:0-25000	9438	9439	96.43	chr19.P	P	chr19	HOS	96.43
chr19.P/HG002/chr19_MATERNAL:0-25000	9448	9449	100	chr19.P	P	chr19	HOS	98.215
chr19.P/HG002/chr19_MATERNAL:0-25000	9450	9451	96.43	chr19.P	P	chr19	HOS	98.215
chr19.P/HG002/chr19_MATERNAL:0-25000	9453	9454	93.1	chr19.P	P	chr19	HOS	96.43
chr19.P/HG002/chr19_MATERNAL:0-25000	9455	9456	89.66	chr19.P	P	chr19	HOS	94.765
chr19.P/HG002/chr19_MATERNAL:0-25000	9458	9459	100	chr19.P	P	chr19	HOS	94.765
chr19.P/HG002/chr19_MATERNAL:0-25000	9461	9462	96.15	chr19.P	P	chr19	HOS	94.625
chr19.P/HG002/chr19_MATERNAL:0-25000	9467	9468	100	chr19.P	P	chr19	HOS	98.075
chr19.P/HG002/chr19_MATERNAL:0-25000	9477	9478	100	chr19.P	P	chr19	HOS	100
chr19.P/HG002/chr19_MATERNAL:0-25000	9482	9483	96.43	chr19.P	P	chr19	HOS	98.215
chr19.P/HG002/chr19_MATERNAL:0-25000	9484	9485	100	chr19.P	P	chr19	HOS	100
chr19.P/HG002/chr19_MATERNAL:0-25000	9487	9488	100	chr19.P	P	chr19	HOS	100
chr19.P/HG002/chr19_MATERNAL:0-25000	9490	9491	100	chr19.P	P	chr19	HOS	100
chr19.P/HG002/chr19_MATERNAL:0-25000	9496	9497	92.59	chr19.P	P	chr19	HOS	100
chr19.P/HG002/chr19_MATERNAL:0-25000	9506	9507	96.3	chr19.P	P	chr19	HOS	98.15
chr19.P/HG002/chr19_MATERNAL:0-25000	9508	9509	96.43	chr19.P	P	chr19	HOS	96.365
chr19.P/HG002/chr19_MATERNAL:0-25000	9511	9512	96.43	chr19.P	P	chr19	HOS	96.365
chr19.P/HG002/chr19_MATERNAL:0-25000	9513	9514	92.31	chr19.P	P	chr19	HOS	96.365
chr19.P/HG002/chr19_MATERNAL:0-25000	9516	9517	88.89	chr19.P	P	chr19	HOS	94.37
chr19.P/HG002/chr19_MATERNAL:0-25000	9519	9520	96.15	chr19.P	P	chr19	HOS	94.23
chr19.P/HG002/chr19_MATERNAL:0-25000	9525	9526	95.83	chr19.P	P	chr19	HOS	94.07
chr19.P/HG002/chr19_MATERNAL:0-25000	9535	9536	96.15	chr19.P	P	chr19	HOS	95.99
chr19.P/HG002/chr19_MATERNAL:0-25000	9537	9538	100	chr19.P	P	chr19	HOS	96.15
chr19.P/HG002/chr19_MATERNAL:0-25000	9540	9541	100	chr19.P	P	chr19	HOS	98.075
chr19.P/HG002/chr19_MATERNAL:0-25000	9542	9543	95.83	chr19.P	P	chr19	HOS	98.075
chr19.P/HG002/chr19_MATERNAL:0-25000	9545	9546	95.45	chr19.P	P	chr19	HOS	97.915
chr19.P/HG002/chr19_MATERNAL:0-25000	9548	9549	100	chr19.P	P	chr19	HOS	97.915
chr19.P/HG002/chr19_MATERNAL:0-25000	9554	9555	91.67	chr19.P	P	chr19	HOS	95.64
chr19.P/HG002/chr19_MATERNAL:0-25000	9564	9565	95.45	chr19.P	P	chr19	HOS	95.45
chr19.P/HG002/chr19_MATERNAL:0-25000	9566	9567	100	chr19.P	P	chr19	HOS	97.725
chr19.P/HG002/chr19_MATERNAL:0-25000	9569	9570	100	chr19.P	P	chr19	HOS	97.725
chr19.P/HG002/chr19_MATERNAL:0-25000	9571	9572	96.15	chr19.P	P	chr19	HOS	98.075
chr19.P/HG002/chr19_MATERNAL:0-25000	9574	9575	95.65	chr19.P	P	chr19	HOS	98.075
chr19.P/HG002/chr19_MATERNAL:0-25000	9577	9578	92	chr19.P	P	chr19	HOS	95.9
chr19.P/HG002/chr19_MATERNAL:0-25000	9583	9584	100	chr19.P	P	chr19	HOS	95.9
chr19.P/HG002/chr19_MATERNAL:0-25000	9593	9594	88	chr19.P	P	chr19	HOS	93.825
chr19.P/HG002/chr19_MATERNAL:0-25000	9595	9596	95.83	chr19.P	P	chr19	HOS	93.915
chr19.P/HG002/chr19_MATERNAL:0-25000	9598	9599	96	chr19.P	P	chr19	HOS	95.915
chr19.P/HG002/chr19_MATERNAL:0-25000	9600	9601	95.45	chr19.P	P	chr19	HOS	95.64
chr19.P/HG002/chr19_MATERNAL:0-25000	9603	9604	95.83	chr19.P	P	chr19	HOS	95.83
chr19.P/HG002/chr19_MATERNAL:0-25000	9606	9607	100	chr19.P	P	chr19	HOS	95.915
chr19.P/HG002/chr19_MATERNAL:0-25000	9612	9613	76.47	chr19.P	P	chr19	HOS	95.64
chr19.P/HG002/chr19_MATERNAL:0-25000	9622	9623	86.67	chr19.P	P	chr19	HOS	91.25
chr19.P/HG002/chr19_MATERNAL:0-25000	9624	9625	86.67	chr19.P	P	chr19	HOS	86.67
chr19.P/HG002/chr19_MATERNAL:0-25000	9627	9628	100	chr19.P	P	chr19	HOS	86.67
chr19.P/HG002/chr19_MATERNAL:0-25000	9629	9630	93.33	chr19.P	P	chr19	HOS	90
chr19.P/HG002/chr19_MATERNAL:0-25000	9632	9633	93.33	chr19.P	P	chr19	HOS	93.33
chr19.P/HG002/chr19_MATERNAL:0-25000	9635	9636	78.57	chr19.P	P	chr19	HOS	93.33
chr19.P/HG002/chr19_MATERNAL:0-25000	9641	9642	93.75	chr19.P	P	chr19	HOS	93.33
chr19.P/HG002/chr19_MATERNAL:0-25000	9651	9652	92.31	chr19.P	P	chr19	HOS	92.82
chr19.P/HG002/chr19_MATERNAL:0-25000	9653	9654	100	chr19.P	P	chr19	HOS	93.03
chr19.P/HG002/chr19_MATERNAL:0-25000	9656	9657	100	chr19.P	P	chr19	HOS	96.875
chr19.P/HG002/chr19_MATERNAL:0-25000	9658	9659	100	chr19.P	P	chr19	HOS	100
chr19.P/HG002/chr19_MATERNAL:0-25000	9661	9662	100	chr19.P	P	chr19	HOS	100
chr19.P/HG002/chr19_MATERNAL:0-25000	9664	9665	93.75	chr19.P	P	chr19	HOS	100
chr19.P/HG002/chr19_MATERNAL:0-25000	9670	9671	100	chr19.P	P	chr19	HOS	100
chr19.P/HG002/chr19_MATERNAL:0-25000	9680	9681	100	chr19.P	P	chr19	HOS	100
chr19.P/HG002/chr19_MATERNAL:0-25000	9682	9683	100	chr19.P	P	chr19	HOS	100
chr19.P/HG002/chr19_MATERNAL:0-25000	9685	9686	94.74	chr19.P	P	chr19	HOS	100
chr19.P/HG002/chr19_MATERNAL:0-25000	9690	9691	90	chr19.P	P	chr19	HOS	97.37
chr19.P/HG002/chr19_MATERNAL:0-25000	9693	9694	95.24	chr19.P	P	chr19	HOS	94.99
chr19.P/HG002/chr19_MATERNAL:0-25000	9699	9700	100	chr19.P	P	chr19	HOS	94.99
chr19.P/HG002/chr19_MATERNAL:0-25000	9717	9718	84.62	chr19.P	P	chr19	HOS	92.62
chr19.P/HG002/chr19_MATERNAL:0-25000	9719	9720	100	chr19.P	P	chr19	HOS	97.62
chr19.P/HG002/chr19_MATERNAL:0-25000	9735	9736	96.88	chr19.P	P	chr19	HOS	98.44
chr19.P/HG002/chr19_MATERNAL:0-25000	9746	9747	100	chr19.P	P	chr19	HOS	98.44
chr19.P/HG002/chr19_MATERNAL:0-25000	9764	9765	85.71	chr19.P	P	chr19	HOS	98.44
chr19.P/HG002/chr19_MATERNAL:0-25000	9766	9767	100	chr19.P	P	chr19	HOS	98.44
chr19.P/HG002/chr19_MATERNAL:0-25000	9782	9783	100	chr19.P	P	chr19	HOS	100
chr19.P/HG002/chr19_MATERNAL:0-25000	9787	9788	96.97	chr19.P	P	chr19	HOS	98.485
chr19.P/HG002/chr19_MATERNAL:0-25000	9793	9794	96.55	chr19.P	P	chr19	HOS	98.485
chr19.P/HG002/chr19_MATERNAL:0-25000	9803	9804	100	chr19.P	P	chr19	HOS	98.485
chr19.P/HG002/chr19_MATERNAL:0-25000	9805	9806	100	chr19.P	P	chr19	HOS	98.485
chr19.P/HG002/chr19_MATERNAL:0-25000	9808	9809	100	chr19.P	P	chr19	HOS	100
chr19.P/HG002/chr19_MATERNAL:0-25000	9816	9817	83.33	chr19.P	P	chr19	HOS	100
chr19.P/HG002/chr19_MATERNAL:0-25000	9822	9823	93.55	chr19.P	P	chr19	HOS	96.775
chr19.P/HG002/chr19_MATERNAL:0-25000	9840	9841	92.59	chr19.P	P	chr19	HOS	93.07
chr19.P/HG002/chr19_MATERNAL:0-25000	9842	9843	100	chr19.P	P	chr19	HOS	93.07
chr19.P/HG002/chr19_MATERNAL:0-25000	9859	9860	100	chr19.P	P	chr19	HOS	96.775
chr19.P/HG002/chr19_MATERNAL:0-25000	9864	9865	100	chr19.P	P	chr19	HOS	100
chr19.P/HG002/chr19_MATERNAL:0-25000	9870	9871	100	chr19.P	P	chr19	HOS	100
chr19.P/HG002/chr19_MATERNAL:0-25000	9878	9879	100	chr19.P	P	chr19	HOS	100
chr19.P/HG002/chr19_MATERNAL:0-25000	9882	9883	96.88	chr19.P	P	chr19	HOS	100
chr19.P/HG002/chr19_MATERNAL:0-25000	9888	9889	100	chr19.P	P	chr19	HOS	100
chr19.P/HG002/chr19_MATERNAL:0-25000	9892	9893	100	chr19.P	P	chr19	HOS	100
chr19.P/HG002/chr19_MATERNAL:0-25000	9907	9908	82.76	chr19.P	P	chr19	HOS	98.44
chr19.P/HG002/chr19_MATERNAL:0-25000	9928	9929	88.46	chr19.P	P	chr19	HOS	94.23
chr19.P/HG002/chr19_MATERNAL:0-25000	9932	9933	96.43	chr19.P	P	chr19	HOS	92.445
chr19.P/HG002/chr19_MATERNAL:0-25000	9935	9936	96.43	chr19.P	P	chr19	HOS	92.445
chr19.P/HG002/chr19_MATERNAL:0-25000	9938	9939	52.38	chr19.P	P	chr19	HOS	92.445
chr19.P/HG002/chr19_MATERNAL:0-25000	9949	9950	57.69	chr19.P	P	chr19	HOS	77.06
chr19.P/HG002/chr19_MATERNAL:0-25000	9965	9966	86.21	chr19.P	P	chr19	HOS	71.95
chr19.P/HG002/chr19_MATERNAL:0-25000	9968	9969	88	chr19.P	P	chr19	HOS	71.95
chr19.P/HG002/chr19_MATERNAL:0-25000	9974	9975	100	chr19.P	P	chr19	HOS	87.105
chr19.P/HG002/chr19_MATERNAL:0-25000	9976	9977	100	chr19.P	P	chr19	HOS	94
chr19.P/HG002/chr19_MATERNAL:0-25000	9988	9989	100	chr19.P	P	chr19	HOS	100
chr19.P/HG002/chr19_MATERNAL:0-25000	9993	9994	96.88	chr19.P	P	chr19	HOS	100
chr19.P/HG002/chr19_MATERNAL:0-25000	9996	9997	96.3	chr19.P	P	chr19	HOS	98.44
chr19.P/HG002/chr19_MATERNAL:0-25000	9999	10000	95.45	chr19.P	P	chr19	HOS	96.59
chr19.P/HG002/chr19_MATERNAL:0-25000	10001	10002	100	chr19.P	P	chr19	HOS	96.59
chr19.P/HG002/chr19_MATERNAL:0-25000	10004	10005	100	chr19.P	P	chr19	HOS	98.15
chr19.P/HG002/chr19_MATERNAL:0-25000	10012	10013	73.08	chr19.P	P	chr19	HOS	97.725
chr19.P/HG002/chr19_MATERNAL:0-25000	10032	10033	87.5	chr19.P	P	chr19	HOS	93.75
chr19.P/HG002/chr19_MATERNAL:0-25000	10037	10038	90	chr19.P	P	chr19	HOS	88.75
chr19.P/HG002/chr19_MATERNAL:0-25000	10040	10041	96.55	chr19.P	P	chr19	HOS	88.75
chr19.P/HG002/chr19_MATERNAL:0-25000	10046	10047	96.15	chr19.P	P	chr19	HOS	93.075
chr19.P/HG002/chr19_MATERNAL:0-25000	10067	10068	93.55	chr19.P	P	chr19	HOS	94.85
chr19.P/HG002/chr19_MATERNAL:0-25000	10083	10084	89.29	chr19.P	P	chr19	HOS	94.85
chr19.P/HG002/chr19_MATERNAL:0-25000	10093	10094	86.67	chr19.P	P	chr19	HOS	91.42
chr19.P/HG002/chr19_MATERNAL:0-25000	10109	10110	53.85	chr19.P	P	chr19	HOS	87.98
chr19.P/HG002/chr19_MATERNAL:0-25000	10122	10123	30.77	chr19.P	P	chr19	HOS	70.26
chr19.P/HG002/chr19_MATERNAL:0-25000	10167	10168	72.41	chr19.P	P	chr19	HOS	63.13
chr19.P/HG002/chr19_MATERNAL:0-25000	10180	10181	75.86	chr19.P	P	chr19	HOS	63.13
chr19.P/HG002/chr19_MATERNAL:0-25000	10183	10184	76.92	chr19.P	P	chr19	HOS	74.135
chr19.P/HG002/chr19_MATERNAL:0-25000	10226	10227	75.86	chr19.P	P	chr19	HOS	75.86
chr19.P/HG002/chr19_MATERNAL:0-25000	10229	10230	80	chr19.P	P	chr19	HOS	76.39
chr19.P/HG002/chr19_MATERNAL:0-25000	10287	10288	100	chr19.P	P	chr19	HOS	78.46
chr19.P/HG002/chr19_MATERNAL:0-25000	10291	10292	96.43	chr19.P	P	chr19	HOS	88.215
chr19.P/HG002/chr19_MATERNAL:0-25000	10317	10318	76.92	chr19.P	P	chr19	HOS	88.215
chr19.P/HG002/chr19_MATERNAL:0-25000	10344	10345	88.89	chr19.P	P	chr19	HOS	92.66
chr19.P/HG002/chr19_MATERNAL:0-25000	10363	10364	74.07	chr19.P	P	chr19	HOS	82.905
chr19.P/HG002/chr19_MATERNAL:0-25000	10646	10647	96.43	chr19.P	P	chr19	HOS	82.905
chr19.P/HG002/chr19_MATERNAL:0-25000	10664	10665	96.55	chr19.P	P	chr19	HOS	92.66
chr19.P/HG002/chr19_MATERNAL:0-25000	10675	10676	93.1	chr19.P	P	chr19	HOS	94.765
chr19.P/HG002/chr19_MATERNAL:0-25000	10710	10711	92.59	chr19.P	P	chr19	HOS	94.765
chr19.P/HG002/chr19_MATERNAL:0-25000	10725	10726	92.59	chr19.P	P	chr19	HOS	92.845
chr19.P/HG002/chr19_MATERNAL:0-25000	10751	10752	93.1	chr19.P	P	chr19	HOS	92.845
chr19.P/HG002/chr19_MATERNAL:0-25000	10762	10763	81.48	chr19.P	P	chr19	HOS	92.59
chr19.P/HG002/chr19_MATERNAL:0-25000	10829	10830	78.26	chr19.P	P	chr19	HOS	87.035
chr19.P/HG002/chr19_MATERNAL:0-25000	10843	10844	92.59	chr19.P	P	chr19	HOS	87.035
chr19.P/HG002/chr19_MATERNAL:0-25000	11148	11149	96.55	chr19.P	P	chr19	HOS	87.035
chr19.P/HG002/chr19_MATERNAL:0-25000	11154	11155	96.55	chr19.P	P	chr19	HOS	94.57
chr19.P/HG002/chr19_MATERNAL:0-25000	11161	11162	96.43	chr19.P	P	chr19	HOS	96.49
chr19.P/HG002/chr19_MATERNAL:0-25000	11188	11189	90.32	chr19.P	P	chr19	HOS	96.49
chr19.P/HG002/chr19_MATERNAL:0-25000	11201	11202	96.77	chr19.P	P	chr19	HOS	96.49
chr19.P/HG002/chr19_MATERNAL:0-25000	11214	11215	93.75	chr19.P	P	chr19	HOS	95.09
chr19.P/HG002/chr19_MATERNAL:0-25000	11238	11239	87.5	chr19.P	P	chr19	HOS	92.035
chr19.P/HG002/chr19_MATERNAL:0-25000	11309	11310	96.67	chr19.P	P	chr19	HOS	95.21
chr19.P/HG002/chr19_MATERNAL:0-25000	11389	11390	96.43	chr19.P	P	chr19	HOS	95.09
chr19.P/HG002/chr19_MATERNAL:0-25000	11404	11405	96.67	chr19.P	P	chr19	HOS	96.55
chr19.P/HG002/chr19_MATERNAL:0-25000	11441	11442	90	chr19.P	P	chr19	HOS	96.55
chr19.P/HG002/chr19_MATERNAL:0-25000	11469	11470	84.38	chr19.P	P	chr19	HOS	93.215
chr19.P/HG002/chr19_MATERNAL:0-25000	11555	11556	96.43	chr19.P	P	chr19	HOS	93.215
chr19.P/HG002/chr19_MATERNAL:0-25000	11558	11559	96.3	chr19.P	P	chr19	HOS	93.15
chr19.P/HG002/chr19_MATERNAL:0-25000	11562	11563	89.29	chr19.P	P	chr19	HOS	92.795
chr19.P/HG002/chr19_MATERNAL:0-25000	11637	11638	93.1	chr19.P	P	chr19	HOS	94.7
chr19.P/HG002/chr19_MATERNAL:0-25000	11640	11641	95.65	chr19.P	P	chr19	HOS	94.375
chr19.P/HG002/chr19_MATERNAL:0-25000	11656	11657	100	chr19.P	P	chr19	HOS	94.375
chr19.P/HG002/chr19_MATERNAL:0-25000	11662	11663	96.77	chr19.P	P	chr19	HOS	96.21
chr19.P/HG002/chr19_MATERNAL:0-25000	11690	11691	80.77	chr19.P	P	chr19	HOS	96.21
chr19.P/HG002/chr19_MATERNAL:0-25000	11750	11751	93.75	chr19.P	P	chr19	HOS	95.26
chr19.P/HG002/chr19_MATERNAL:0-25000	11962	11963	53.33	chr19.P	P	chr19	HOS	87.26
chr19.P/HG002/chr19_PATERNAL:0-25000	10220	10221	55.42	chr19.P	P	chr19	HOS	55.42
chr19.P/HG002/chr19_PATERNAL:0-25000	10222	10223	56.32	chr19.P	P	chr19	HOS	55.87
chr19.P/HG002/chr19_PATERNAL:0-25000	10235	10236	92.63	chr19.P	P	chr19	HOS	56.32
chr19.P/HG002/chr19_PATERNAL:0-25000	10240	10241	97.94	chr19.P	P	chr19	HOS	74.475
chr19.P/HG002/chr19_PATERNAL:0-25000	10244	10245	99.01	chr19.P	P	chr19	HOS	95.285
chr19.P/HG002/chr19_PATERNAL:0-25000	10248	10249	97.96	chr19.P	P	chr19	HOS	97.95
chr19.P/HG002/chr19_PATERNAL:0-25000	10276	10277	91.58	chr19.P	P	chr19	HOS	97.95
chr19.P/HG002/chr19_PATERNAL:0-25000	10293	10294	96.34	chr19.P	P	chr19	HOS	97.15
chr19.P/HG002/chr19_PATERNAL:0-25000	10314	10315	96.91	chr19.P	P	chr19	HOS	96.625
chr19.P/HG002/chr19_PATERNAL:0-25000	10322	10323	95.7	chr19.P	P	chr19	HOS	96.02
chr19.P/HG002/chr19_PATERNAL:0-25000	10328	10329	97.09	chr19.P	P	chr19	HOS	96.625
chr19.P/HG002/chr19_PATERNAL:0-25000	10330	10331	97.06	chr19.P	P	chr19	HOS	96.985
chr19.P/HG002/chr19_PATERNAL:0-25000	10340	10341	91.86	chr19.P	P	chr19	HOS	96.38
chr19.P/HG002/chr19_PATERNAL:0-25000	10360	10361	95	chr19.P	P	chr19	HOS	96.03
chr19.P/HG002/chr19_PATERNAL:0-25000	10368	10369	96.51	chr19.P	P	chr19	HOS	95.755
chr19.P/HG002/chr19_PATERNAL:0-25000	10371	10372	95.88	chr19.P	P	chr19	HOS	95.44
chr19.P/HG002/chr19_PATERNAL:0-25000	10374	10375	96.81	chr19.P	P	chr19	HOS	96.195
chr19.P/HG002/chr19_PATERNAL:0-25000	10380	10381	98.98	chr19.P	P	chr19	HOS	96.66
chr19.P/HG002/chr19_PATERNAL:0-25000	10390	10391	97.03	chr19.P	P	chr19	HOS	96.92
chr19.P/HG002/chr19_PATERNAL:0-25000	10392	10393	96.91	chr19.P	P	chr19	HOS	96.97
chr19.P/HG002/chr19_PATERNAL:0-25000	10395	10396	100	chr19.P	P	chr19	HOS	98.005
chr19.P/HG002/chr19_PATERNAL:0-25000	10397	10398	98	chr19.P	P	chr19	HOS	97.515
chr19.P/HG002/chr19_PATERNAL:0-25000	10400	10401	98.98	chr19.P	P	chr19	HOS	98.49
chr19.P/HG002/chr19_PATERNAL:0-25000	10403	10404	96.81	chr19.P	P	chr19	HOS	98.49
chr19.P/HG002/chr19_PATERNAL:0-25000	10409	10410	96.88	chr19.P	P	chr19	HOS	97.44
chr19.P/HG002/chr19_PATERNAL:0-25000	10419	10420	96.77	chr19.P	P	chr19	HOS	96.845
chr19.P/HG002/chr19_PATERNAL:0-25000	10421	10422	96.84	chr19.P	P	chr19	HOS	96.825
chr19.P/HG002/chr19_PATERNAL:0-25000	10424	10425	99.02	chr19.P	P	chr19	HOS	96.86
chr19.P/HG002/chr19_PATERNAL:0-25000	10426	10427	98.04	chr19.P	P	chr19	HOS	97.44
chr19.P/HG002/chr19_PATERNAL:0-25000	10429	10430	96.88	chr19.P	P	chr19	HOS	97.46
chr19.P/HG002/chr19_PATERNAL:0-25000	10432	10433	95.6	chr19.P	P	chr19	HOS	97.46
chr19.P/HG002/chr19_PATERNAL:0-25000	10438	10439	97.96	chr19.P	P	chr19	HOS	97.42
chr19.P/HG002/chr19_PATERNAL:0-25000	10448	10449	94.62	chr19.P	P	chr19	HOS	96.24
chr19.P/HG002/chr19_PATERNAL:0-25000	10450	10451	97.87	chr19.P	P	chr19	HOS	96.735
chr19.P/HG002/chr19_PATERNAL:0-25000	10453	10454	97.96	chr19.P	P	chr19	HOS	97.915
chr19.P/HG002/chr19_PATERNAL:0-25000	10455	10456	98.02	chr19.P	P	chr19	HOS	97.915
chr19.P/HG002/chr19_PATERNAL:0-25000	10458	10459	98.98	chr19.P	P	chr19	HOS	97.99
chr19.P/HG002/chr19_PATERNAL:0-25000	10461	10462	95.6	chr19.P	P	chr19	HOS	97.99
chr19.P/HG002/chr19_PATERNAL:0-25000	10467	10468	97.85	chr19.P	P	chr19	HOS	97.935
chr19.P/HG002/chr19_PATERNAL:0-25000	10477	10478	100	chr19.P	P	chr19	HOS	98.415
chr19.P/HG002/chr19_PATERNAL:0-25000	10479	10480	96.74	chr19.P	P	chr19	HOS	97.295
chr19.P/HG002/chr19_PATERNAL:0-25000	10482	10483	98.02	chr19.P	P	chr19	HOS	97.935
chr19.P/HG002/chr19_PATERNAL:0-25000	10484	10485	98.06	chr19.P	P	chr19	HOS	98.04
chr19.P/HG002/chr19_PATERNAL:0-25000	10487	10488	100	chr19.P	P	chr19	HOS	98.04
chr19.P/HG002/chr19_PATERNAL:0-25000	10490	10491	95.92	chr19.P	P	chr19	HOS	98.04
chr19.P/HG002/chr19_PATERNAL:0-25000	10496	10497	97.83	chr19.P	P	chr19	HOS	97.945
chr19.P/HG002/chr19_PATERNAL:0-25000	10506	10507	97.85	chr19.P	P	chr19	HOS	97.84
chr19.P/HG002/chr19_PATERNAL:0-25000	10508	10509	94.44	chr19.P	P	chr19	HOS	96.875
chr19.P/HG002/chr19_PATERNAL:0-25000	10511	10512	98.96	chr19.P	P	chr19	HOS	97.84
chr19.P/HG002/chr19_PATERNAL:0-25000	10513	10514	98.95	chr19.P	P	chr19	HOS	98.4
chr19.P/HG002/chr19_PATERNAL:0-25000	10516	10517	97.89	chr19.P	P	chr19	HOS	98.42
chr19.P/HG002/chr19_PATERNAL:0-25000	10519	10520	96.74	chr19.P	P	chr19	HOS	98.42
chr19.P/HG002/chr19_PATERNAL:0-25000	10525	10526	94.9	chr19.P	P	chr19	HOS	97.315
chr19.P/HG002/chr19_PATERNAL:0-25000	10535	10536	98.94	chr19.P	P	chr19	HOS	97.315
chr19.P/HG002/chr19_PATERNAL:0-25000	10537	10538	100	chr19.P	P	chr19	HOS	97.84
chr19.P/HG002/chr19_PATERNAL:0-25000	10540	10541	100	chr19.P	P	chr19	HOS	99.47
chr19.P/HG002/chr19_PATERNAL:0-25000	10542	10543	100	chr19.P	P	chr19	HOS	100
chr19.P/HG002/chr19_PATERNAL:0-25000	10545	10546	98.02	chr19.P	P	chr19	HOS	100
chr19.P/HG002/chr19_PATERNAL:0-25000	10548	10549	96.94	chr19.P	P	chr19	HOS	99.01
chr19.P/HG002/chr19_PATERNAL:0-25000	10554	10555	96.94	chr19.P	P	chr19	HOS	97.48
chr19.P/HG002/chr19_PATERNAL:0-25000	10564	10565	95.51	chr19.P	P	chr19	HOS	96.94
chr19.P/HG002/chr19_PATERNAL:0-25000	10566	10567	92.71	chr19.P	P	chr19	HOS	96.225
chr19.P/HG002/chr19_PATERNAL:0-25000	10569	10570	97.98	chr19.P	P	chr19	HOS	96.225
chr19.P/HG002/chr19_PATERNAL:0-25000	10571	10572	95.1	chr19.P	P	chr19	HOS	95.305
chr19.P/HG002/chr19_PATERNAL:0-25000	10574	10575	98.04	chr19.P	P	chr19	HOS	96.54
chr19.P/HG002/chr19_PATERNAL:0-25000	10577	10578	93.81	chr19.P	P	chr19	HOS	96.54
chr19.P/HG002/chr19_PATERNAL:0-25000	10583	10584	94.44	chr19.P	P	chr19	HOS	94.77
chr19.P/HG002/chr19_PATERNAL:0-25000	10593	10594	100	chr19.P	P	chr19	HOS	96.24
chr19.P/HG002/chr19_PATERNAL:0-25000	10595	10596	100	chr19.P	P	chr19	HOS	97.22
chr19.P/HG002/chr19_PATERNAL:0-25000	10598	10599	100	chr19.P	P	chr19	HOS	100
chr19.P/HG002/chr19_PATERNAL:0-25000	10600	10601	99	chr19.P	P	chr19	HOS	100
chr19.P/HG002/chr19_PATERNAL:0-25000	10603	10604	98.96	chr19.P	P	chr19	HOS	99.5
chr19.P/HG002/chr19_PATERNAL:0-25000	10606	10607	97.98	chr19.P	P	chr19	HOS	98.98
chr19.P/HG002/chr19_PATERNAL:0-25000	10612	10613	95.92	chr19.P	P	chr19	HOS	98.47
chr19.P/HG002/chr19_PATERNAL:0-25000	10622	10623	98.88	chr19.P	P	chr19	HOS	98.43
chr19.P/HG002/chr19_PATERNAL:0-25000	10624	10625	100	chr19.P	P	chr19	HOS	98.43
chr19.P/HG002/chr19_PATERNAL:0-25000	10627	10628	98.98	chr19.P	P	chr19	HOS	98.93
chr19.P/HG002/chr19_PATERNAL:0-25000	10632	10633	98	chr19.P	P	chr19	HOS	98.93
chr19.P/HG002/chr19_PATERNAL:0-25000	10635	10636	95.83	chr19.P	P	chr19	HOS	98.49
chr19.P/HG002/chr19_PATERNAL:0-25000	10641	10642	92.47	chr19.P	P	chr19	HOS	96.915
chr19.P/HG002/chr19_PATERNAL:0-25000	10659	10660	82.56	chr19.P	P	chr19	HOS	94.15
chr19.P/HG002/chr19_PATERNAL:0-25000	10661	10662	95.7	chr19.P	P	chr19	HOS	94.085
chr19.P/HG002/chr19_PATERNAL:0-25000	10677	10678	96.08	chr19.P	P	chr19	HOS	94.085
chr19.P/HG002/chr19_PATERNAL:0-25000	10688	10689	98.96	chr19.P	P	chr19	HOS	95.89
chr19.P/HG002/chr19_PATERNAL:0-25000	10706	10707	90.11	chr19.P	P	chr19	HOS	95.89
chr19.P/HG002/chr19_PATERNAL:0-25000	10708	10709	100	chr19.P	P	chr19	HOS	97.52
chr19.P/HG002/chr19_PATERNAL:0-25000	10724	10725	98.02	chr19.P	P	chr19	HOS	98.49
chr19.P/HG002/chr19_PATERNAL:0-25000	10729	10730	97.98	chr19.P	P	chr19	HOS	98
chr19.P/HG002/chr19_PATERNAL:0-25000	10735	10736	94.12	chr19.P	P	chr19	HOS	98
chr19.P/HG002/chr19_PATERNAL:0-25000	10745	10746	98	chr19.P	P	chr19	HOS	97.99
chr19.P/HG002/chr19_PATERNAL:0-25000	10747	10748	98.98	chr19.P	P	chr19	HOS	97.99
chr19.P/HG002/chr19_PATERNAL:0-25000	10750	10751	98.02	chr19.P	P	chr19	HOS	98.01
chr19.P/HG002/chr19_PATERNAL:0-25000	10758	10759	83.16	chr19.P	P	chr19	HOS	98.01
chr19.P/HG002/chr19_PATERNAL:0-25000	10764	10765	95.96	chr19.P	P	chr19	HOS	96.99
chr19.P/HG002/chr19_PATERNAL:0-25000	10782	10783	85.39	chr19.P	P	chr19	HOS	90.675
chr19.P/HG002/chr19_PATERNAL:0-25000	10784	10785	98.99	chr19.P	P	chr19	HOS	90.675
chr19.P/HG002/chr19_PATERNAL:0-25000	10801	10802	98.97	chr19.P	P	chr19	HOS	97.465
chr19.P/HG002/chr19_PATERNAL:0-25000	10806	10807	100	chr19.P	P	chr19	HOS	98.98
chr19.P/HG002/chr19_PATERNAL:0-25000	10812	10813	98.98	chr19.P	P	chr19	HOS	98.985
chr19.P/HG002/chr19_PATERNAL:0-25000	10820	10821	94.29	chr19.P	P	chr19	HOS	98.975
chr19.P/HG002/chr19_PATERNAL:0-25000	10824	10825	97.14	chr19.P	P	chr19	HOS	98.06
chr19.P/HG002/chr19_PATERNAL:0-25000	10830	10831	99	chr19.P	P	chr19	HOS	98.06
chr19.P/HG002/chr19_PATERNAL:0-25000	10834	10835	98	chr19.P	P	chr19	HOS	97.57
chr19.P/HG002/chr19_PATERNAL:0-25000	10849	10850	86.87	chr19.P	P	chr19	HOS	97.57
chr19.P/HG002/chr19_PATERNAL:0-25000	10870	10871	84.71	chr19.P	P	chr19	HOS	92.435
chr19.P/HG002/chr19_PATERNAL:0-25000	10874	10875	84.38	chr19.P	P	chr19	HOS	85.79
chr19.P/HG002/chr19_PATERNAL:0-25000	10877	10878	75.9	chr19.P	P	chr19	HOS	84.545
chr19.P/HG002/chr19_PATERNAL:0-25000	10880	10881	43.42	chr19.P	P	chr19	HOS	80.14
chr19.P/HG002/chr19_PATERNAL:0-25000	10891	10892	27.71	chr19.P	P	chr19	HOS	59.66
chr19.P/HG002/chr19_PATERNAL:0-25000	10906	10907	90.22	chr19.P	P	chr19	HOS	59.66
chr19.P/HG002/chr19_PATERNAL:0-25000	10909	10910	88.54	chr19.P	P	chr19	HOS	65.98
chr19.P/HG002/chr19_PATERNAL:0-25000	10915	10916	97.98	chr19.P	P	chr19	HOS	89.38
chr19.P/HG002/chr19_PATERNAL:0-25000	10917	10918	98	chr19.P	P	chr19	HOS	94.1
chr19.P/HG002/chr19_PATERNAL:0-25000	10929	10930	92.38	chr19.P	P	chr19	HOS	95.18
chr19.P/HG002/chr19_PATERNAL:0-25000	10934	10935	96.88	chr19.P	P	chr19	HOS	97.43
chr19.P/HG002/chr19_PATERNAL:0-25000	10937	10938	100	chr19.P	P	chr19	HOS	97.44
chr19.P/HG002/chr19_PATERNAL:0-25000	10940	10941	100	chr19.P	P	chr19	HOS	98.44
chr19.P/HG002/chr19_PATERNAL:0-25000	10942	10943	100	chr19.P	P	chr19	HOS	100
chr19.P/HG002/chr19_PATERNAL:0-25000	10945	10946	97.67	chr19.P	P	chr19	HOS	100
chr19.P/HG002/chr19_PATERNAL:0-25000	10953	10954	81.72	chr19.P	P	chr19	HOS	98.835
chr19.P/HG002/chr19_PATERNAL:0-25000	10973	10974	87.78	chr19.P	P	chr19	HOS	92.725
chr19.P/HG002/chr19_PATERNAL:0-25000	10978	10979	95	chr19.P	P	chr19	HOS	91.39
chr19.P/HG002/chr19_PATERNAL:0-25000	10981	10982	99	chr19.P	P	chr19	HOS	91.39
chr19.P/HG002/chr19_PATERNAL:0-25000	10987	10988	95.83	chr19.P	P	chr19	HOS	95.415
chr19.P/HG002/chr19_PATERNAL:0-25000	11008	11009	92.93	chr19.P	P	chr19	HOS	95.415
chr19.P/HG002/chr19_PATERNAL:0-25000	11024	11025	94.51	chr19.P	P	chr19	HOS	95.17
chr19.P/HG002/chr19_PATERNAL:0-25000	11034	11035	85.56	chr19.P	P	chr19	HOS	93.72
chr19.P/HG002/chr19_PATERNAL:0-25000	11050	11051	18.18	chr19.P	P	chr19	HOS	89.245
chr19.P/HG002/chr19_PATERNAL:0-25000	11063	11064	22.89	chr19.P	P	chr19	HOS	54.225
chr19.P/HG002/chr19_PATERNAL:0-25000	11108	11109	83.87	chr19.P	P	chr19	HOS	53.38
chr19.P/HG002/chr19_PATERNAL:0-25000	11121	11122	85.86	chr19.P	P	chr19	HOS	53.38
chr19.P/HG002/chr19_PATERNAL:0-25000	11124	11125	89.9	chr19.P	P	chr19	HOS	84.865
chr19.P/HG002/chr19_PATERNAL:0-25000	11167	11168	92.78	chr19.P	P	chr19	HOS	87.88
chr19.P/HG002/chr19_PATERNAL:0-25000	11170	11171	97.14	chr19.P	P	chr19	HOS	91.34
chr19.P/HG002/chr19_PATERNAL:0-25000	11228	11229	97.98	chr19.P	P	chr19	HOS	94.96
chr19.P/HG002/chr19_PATERNAL:0-25000	11232	11233	99.01	chr19.P	P	chr19	HOS	97.56
chr19.P/HG002/chr19_PATERNAL:0-25000	11258	11259	90.53	chr19.P	P	chr19	HOS	97.56
chr19.P/HG002/chr19_PATERNAL:0-25000	11285	11286	94.57	chr19.P	P	chr19	HOS	96.275
chr19.P/HG002/chr19_PATERNAL:0-25000	11304	11305	84.62	chr19.P	P	chr19	HOS	92.55
chr19.P/HG002/chr19_PATERNAL:0-25000	11587	11588	96.91	chr19.P	P	chr19	HOS	92.55
chr19.P/HG002/chr19_PATERNAL:0-25000	11605	11606	96.74	chr19.P	P	chr19	HOS	95.655
chr19.P/HG002/chr19_PATERNAL:0-25000	11616	11617	95.65	chr19.P	P	chr19	HOS	96.195
chr19.P/HG002/chr19_PATERNAL:0-25000	11651	11652	92.86	chr19.P	P	chr19	HOS	96.195
chr19.P/HG002/chr19_PATERNAL:0-25000	11666	11667	90	chr19.P	P	chr19	HOS	94.255
chr19.P/HG002/chr19_PATERNAL:0-25000	11692	11693	97.89	chr19.P	P	chr19	HOS	94.255
chr19.P/HG002/chr19_PATERNAL:0-25000	11703	11704	91.67	chr19.P	P	chr19	HOS	92.265
chr19.P/HG002/chr19_PATERNAL:0-25000	11770	11771	88.89	chr19.P	P	chr19	HOS	90.835
chr19.P/HG002/chr19_PATERNAL:0-25000	11784	11785	88.89	chr19.P	P	chr19	HOS	90.28
chr19.P/CHM13/chr19:0-25000	2235	2236	43.44	chr19.P	P	chr19	HOS	43.44
chr19.P/CHM13/chr19:0-25000	2249	2250	67.36	chr19.P	P	chr19	HOS	55.4
chr19.P/CHM13/chr19:0-25000	2255	2256	77.46	chr19.P	P	chr19	HOS	67.36
chr19.P/CHM13/chr19:0-25000	2261	2262	77.29	chr19.P	P	chr19	HOS	72.325
chr19.P/CHM13/chr19:0-25000	2294	2295	87.11	chr19.P	P	chr19	HOS	77.375
chr19.P/CHM13/chr19:0-25000	2345	2346	96.01	chr19.P	P	chr19	HOS	82.285
chr19.P/CHM13/chr19:0-25000	2350	2351	95.57	chr19.P	P	chr19	HOS	91.34
chr19.P/CHM13/chr19:0-25000	2384	2385	83.52	chr19.P	P	chr19	HOS	91.34
chr19.P/CHM13/chr19:0-25000	2405	2406	81.71	chr19.P	P	chr19	HOS	89.545
chr19.P/CHM13/chr19:0-25000	2439	2440	53.32	chr19.P	P	chr19	HOS	82.615
chr19.P/CHM13/chr19:0-25000	2446	2447	96.23	chr19.P	P	chr19	HOS	82.615
chr19.P/CHM13/chr19:0-25000	2456	2457	96.91	chr19.P	P	chr19	HOS	88.97
chr19.P/CHM13/chr19:0-25000	2488	2489	95.86	chr19.P	P	chr19	HOS	96.045
chr19.P/CHM13/chr19:0-25000	2498	2499	77.14	chr19.P	P	chr19	HOS	96.045
chr19.P/CHM13/chr19:0-25000	2517	2518	88.31	chr19.P	P	chr19	HOS	92.085
chr19.P/CHM13/chr19:0-25000	2525	2526	98.79	chr19.P	P	chr19	HOS	92.085
chr19.P/CHM13/chr19:0-25000	2530	2531	98.9	chr19.P	P	chr19	HOS	93.55
chr19.P/CHM13/chr19:0-25000	2562	2563	92.36	chr19.P	P	chr19	HOS	95.575
chr19.P/CHM13/chr19:0-25000	2596	2597	94.67	chr19.P	P	chr19	HOS	96.73
chr19.P/CHM13/chr19:0-25000	2626	2627	97.71	chr19.P	P	chr19	HOS	96.19
chr19.P/CHM13/chr19:0-25000	2634	2635	96.13	chr19.P	P	chr19	HOS	95.4
chr19.P/CHM13/chr19:0-25000	2640	2641	98.71	chr19.P	P	chr19	HOS	96.92
chr19.P/CHM13/chr19:0-25000	2642	2643	98.5	chr19.P	P	chr19	HOS	98.105
chr19.P/CHM13/chr19:0-25000	2656	2657	95.44	chr19.P	P	chr19	HOS	97.315
chr19.P/CHM13/chr19:0-25000	2660	2661	97.85	chr19.P	P	chr19	HOS	98.175
chr19.P/CHM13/chr19:0-25000	2664	2665	97.23	chr19.P	P	chr19	HOS	97.54
chr19.P/CHM13/chr19:0-25000	2692	2693	95.26	chr19.P	P	chr19	HOS	96.335
chr19.P/CHM13/chr19:0-25000	2698	2699	98.71	chr19.P	P	chr19	HOS	97.54
chr19.P/CHM13/chr19:0-25000	2709	2710	93.19	chr19.P	P	chr19	HOS	96.245
chr19.P/CHM13/chr19:0-25000	2730	2731	97.14	chr19.P	P	chr19	HOS	96.2
chr19.P/CHM13/chr19:0-25000	2738	2739	95.27	chr19.P	P	chr19	HOS	96.205
chr19.P/CHM13/chr19:0-25000	2744	2745	98.51	chr19.P	P	chr19	HOS	96.205
chr19.P/CHM13/chr19:0-25000	2746	2747	98.74	chr19.P	P	chr19	HOS	97.825
chr19.P/CHM13/chr19:0-25000	2756	2757	93.8	chr19.P	P	chr19	HOS	96.89
chr19.P/CHM13/chr19:0-25000	2776	2777	97.91	chr19.P	P	chr19	HOS	98.21
chr19.P/CHM13/chr19:0-25000	2784	2785	93.94	chr19.P	P	chr19	HOS	95.925
chr19.P/CHM13/chr19:0-25000	2787	2788	98.35	chr19.P	P	chr19	HOS	95.925
chr19.P/CHM13/chr19:0-25000	2790	2791	94.87	chr19.P	P	chr19	HOS	96.39
chr19.P/CHM13/chr19:0-25000	2796	2797	97.37	chr19.P	P	chr19	HOS	96.12
chr19.P/CHM13/chr19:0-25000	2806	2807	98.38	chr19.P	P	chr19	HOS	97.86
chr19.P/CHM13/chr19:0-25000	2808	2809	99.11	chr19.P	P	chr19	HOS	97.875
chr19.P/CHM13/chr19:0-25000	2811	2812	99.4	chr19.P	P	chr19	HOS	98.745
chr19.P/CHM13/chr19:0-25000	2813	2814	98.96	chr19.P	P	chr19	HOS	99.035
chr19.P/CHM13/chr19:0-25000	2816	2817	98.78	chr19.P	P	chr19	HOS	99.035
chr19.P/CHM13/chr19:0-25000	2819	2820	96.73	chr19.P	P	chr19	HOS	98.87
chr19.P/CHM13/chr19:0-25000	2825	2826	97.24	chr19.P	P	chr19	HOS	98.01
chr19.P/CHM13/chr19:0-25000	2835	2836	92.01	chr19.P	P	chr19	HOS	96.985
chr19.P/CHM13/chr19:0-25000	2837	2838	97.52	chr19.P	P	chr19	HOS	96.985
chr19.P/CHM13/chr19:0-25000	2840	2841	98.13	chr19.P	P	chr19	HOS	97.38
chr19.P/CHM13/chr19:0-25000	2842	2843	98.75	chr19.P	P	chr19	HOS	97.825
chr19.P/CHM13/chr19:0-25000	2845	2846	98.53	chr19.P	P	chr19	HOS	98.33
chr19.P/CHM13/chr19:0-25000	2848	2849	97.82	chr19.P	P	chr19	HOS	98.33
chr19.P/CHM13/chr19:0-25000	2854	2855	97	chr19.P	P	chr19	HOS	98.175
chr19.P/CHM13/chr19:0-25000	2864	2865	97.5	chr19.P	P	chr19	HOS	97.66
chr19.P/CHM13/chr19:0-25000	2866	2867	98.42	chr19.P	P	chr19	HOS	97.66
chr19.P/CHM13/chr19:0-25000	2869	2870	99.14	chr19.P	P	chr19	HOS	97.96
chr19.P/CHM13/chr19:0-25000	2871	2872	99.14	chr19.P	P	chr19	HOS	98.78
chr19.P/CHM13/chr19:0-25000	2874	2875	99.46	chr19.P	P	chr19	HOS	99.14
chr19.P/CHM13/chr19:0-25000	2877	2878	95.57	chr19.P	P	chr19	HOS	99.14
chr19.P/CHM13/chr19:0-25000	2883	2884	97.91	chr19.P	P	chr19	HOS	98.525
chr19.P/CHM13/chr19:0-25000	2893	2894	97.93	chr19.P	P	chr19	HOS	97.92
chr19.P/CHM13/chr19:0-25000	2895	2896	99.17	chr19.P	P	chr19	HOS	97.92
chr19.P/CHM13/chr19:0-25000	2898	2899	99.4	chr19.P	P	chr19	HOS	98.55
chr19.P/CHM13/chr19:0-25000	2900	2901	99.39	chr19.P	P	chr19	HOS	99.28
chr19.P/CHM13/chr19:0-25000	2903	2904	98.75	chr19.P	P	chr19	HOS	99.28
chr19.P/CHM13/chr19:0-25000	2906	2907	96.98	chr19.P	P	chr19	HOS	99.07
chr19.P/CHM13/chr19:0-25000	2912	2913	95.81	chr19.P	P	chr19	HOS	97.865
chr19.P/CHM13/chr19:0-25000	2922	2923	96.01	chr19.P	P	chr19	HOS	96.495
chr19.P/CHM13/chr19:0-25000	2924	2925	98.02	chr19.P	P	chr19	HOS	96.495
chr19.P/CHM13/chr19:0-25000	2927	2928	98.58	chr19.P	P	chr19	HOS	97.015
chr19.P/CHM13/chr19:0-25000	2929	2930	97.37	chr19.P	P	chr19	HOS	97.695
chr19.P/CHM13/chr19:0-25000	2932	2933	97.57	chr19.P	P	chr19	HOS	97.795
chr19.P/CHM13/chr19:0-25000	2935	2936	96.28	chr19.P	P	chr19	HOS	97.47
chr19.P/CHM13/chr19:0-25000	2941	2942	97.07	chr19.P	P	chr19	HOS	97.22
chr19.P/CHM13/chr19:0-25000	2951	2952	97.17	chr19.P	P	chr19	HOS	97.12
chr19.P/CHM13/chr19:0-25000	2953	2954	98.18	chr19.P	P	chr19	HOS	97.12
chr19.P/CHM13/chr19:0-25000	2956	2957	99.4	chr19.P	P	chr19	HOS	97.675
chr19.P/CHM13/chr19:0-25000	2958	2959	99.08	chr19.P	P	chr19	HOS	98.63
chr19.P/CHM13/chr19:0-25000	2961	2962	98.14	chr19.P	P	chr19	HOS	98.63
chr19.P/CHM13/chr19:0-25000	2964	2965	96.7	chr19.P	P	chr19	HOS	98.61
chr19.P/CHM13/chr19:0-25000	2970	2971	97.19	chr19.P	P	chr19	HOS	97.665
chr19.P/CHM13/chr19:0-25000	2980	2981	97.66	chr19.P	P	chr19	HOS	97.425
chr19.P/CHM13/chr19:0-25000	2982	2983	97.61	chr19.P	P	chr19	HOS	97.4
chr19.P/CHM13/chr19:0-25000	2985	2986	98.82	chr19.P	P	chr19	HOS	97.635
chr19.P/CHM13/chr19:0-25000	2987	2988	99.2	chr19.P	P	chr19	HOS	98.24
chr19.P/CHM13/chr19:0-25000	2990	2991	99.17	chr19.P	P	chr19	HOS	98.995
chr19.P/CHM13/chr19:0-25000	2993	2994	96.1	chr19.P	P	chr19	HOS	98.995
chr19.P/CHM13/chr19:0-25000	2999	3000	95.98	chr19.P	P	chr19	HOS	97.635
chr19.P/CHM13/chr19:0-25000	3009	3010	97.33	chr19.P	P	chr19	HOS	96.715
chr19.P/CHM13/chr19:0-25000	3011	3012	97.38	chr19.P	P	chr19	HOS	96.715
chr19.P/CHM13/chr19:0-25000	3014	3015	97.98	chr19.P	P	chr19	HOS	97.355
chr19.P/CHM13/chr19:0-25000	3016	3017	98.42	chr19.P	P	chr19	HOS	97.68
chr19.P/CHM13/chr19:0-25000	3019	3020	98.39	chr19.P	P	chr19	HOS	98.185
chr19.P/CHM13/chr19:0-25000	3022	3023	96.05	chr19.P	P	chr19	HOS	98.185
chr19.P/CHM13/chr19:0-25000	3028	3029	96.11	chr19.P	P	chr19	HOS	97.25
chr19.P/CHM13/chr19:0-25000	3038	3039	97.78	chr19.P	P	chr19	HOS	96.945
chr19.P/CHM13/chr19:0-25000	3040	3041	96.3	chr19.P	P	chr19	HOS	96.205
chr19.P/CHM13/chr19:0-25000	3043	3044	98.51	chr19.P	P	chr19	HOS	97.04
chr19.P/CHM13/chr19:0-25000	3045	3046	98.48	chr19.P	P	chr19	HOS	98.13
chr19.P/CHM13/chr19:0-25000	3048	3049	98.41	chr19.P	P	chr19	HOS	98.445
chr19.P/CHM13/chr19:0-25000	3051	3052	95.83	chr19.P	P	chr19	HOS	98.445
chr19.P/CHM13/chr19:0-25000	3057	3058	98.23	chr19.P	P	chr19	HOS	98.32
chr19.P/CHM13/chr19:0-25000	3067	3068	93.28	chr19.P	P	chr19	HOS	97.03
chr19.P/CHM13/chr19:0-25000	3069	3070	97.48	chr19.P	P	chr19	HOS	96.655
chr19.P/CHM13/chr19:0-25000	3072	3073	96.99	chr19.P	P	chr19	HOS	97.235
chr19.P/CHM13/chr19:0-25000	3074	3075	99.19	chr19.P	P	chr19	HOS	97.235
chr19.P/CHM13/chr19:0-25000	3077	3078	97.5	chr19.P	P	chr19	HOS	97.49
chr19.P/CHM13/chr19:0-25000	3080	3081	95.87	chr19.P	P	chr19	HOS	97.245
chr19.P/CHM13/chr19:0-25000	3086	3087	98.25	chr19.P	P	chr19	HOS	97.875
chr19.P/CHM13/chr19:0-25000	3096	3097	90	chr19.P	P	chr19	HOS	96.685
chr19.P/CHM13/chr19:0-25000	3098	3099	95.4	chr19.P	P	chr19	HOS	95.635
chr19.P/CHM13/chr19:0-25000	3101	3102	97.67	chr19.P	P	chr19	HOS	96.535
chr19.P/CHM13/chr19:0-25000	3103	3104	95.24	chr19.P	P	chr19	HOS	95.32
chr19.P/CHM13/chr19:0-25000	3106	3107	97.26	chr19.P	P	chr19	HOS	96.33
chr19.P/CHM13/chr19:0-25000	3109	3110	92.68	chr19.P	P	chr19	HOS	96.25
chr19.P/CHM13/chr19:0-25000	3115	3116	93.75	chr19.P	P	chr19	HOS	94.495
chr19.P/CHM13/chr19:0-25000	3125	3126	95.4	chr19.P	P	chr19	HOS	94.575
chr19.P/CHM13/chr19:0-25000	3127	3128	91.21	chr19.P	P	chr19	HOS	93.215
chr19.P/CHM13/chr19:0-25000	3130	3131	97.87	chr19.P	P	chr19	HOS	94.575
chr19.P/CHM13/chr19:0-25000	3132	3133	94.79	chr19.P	P	chr19	HOS	95.095
chr19.P/CHM13/chr19:0-25000	3135	3136	98.89	chr19.P	P	chr19	HOS	96.33
chr19.P/CHM13/chr19:0-25000	3138	3139	94.9	chr19.P	P	chr19	HOS	96.385
chr19.P/CHM13/chr19:0-25000	3144	3145	97.2	chr19.P	P	chr19	HOS	96.05
chr19.P/CHM13/chr19:0-25000	3154	3155	94.74	chr19.P	P	chr19	HOS	96.05
chr19.P/CHM13/chr19:0-25000	3156	3157	97.58	chr19.P	P	chr19	HOS	96.05
chr19.P/CHM13/chr19:0-25000	3159	3160	97.71	chr19.P	P	chr19	HOS	97.39
chr19.P/CHM13/chr19:0-25000	3161	3162	96.97	chr19.P	P	chr19	HOS	97.275
chr19.P/CHM13/chr19:0-25000	3164	3165	98.43	chr19.P	P	chr19	HOS	97.645
chr19.P/CHM13/chr19:0-25000	3167	3168	95.28	chr19.P	P	chr19	HOS	97.34
chr19.P/CHM13/chr19:0-25000	3173	3174	93.15	chr19.P	P	chr19	HOS	96.125
chr19.P/CHM13/chr19:0-25000	3183	3184	95.57	chr19.P	P	chr19	HOS	95.425
chr19.P/CHM13/chr19:0-25000	3185	3186	97.55	chr19.P	P	chr19	HOS	95.425
chr19.P/CHM13/chr19:0-25000	3188	3189	98.2	chr19.P	P	chr19	HOS	96.56
chr19.P/CHM13/chr19:0-25000	3190	3191	97.65	chr19.P	P	chr19	HOS	97.6
chr19.P/CHM13/chr19:0-25000	3193	3194	98.81	chr19.P	P	chr19	HOS	97.925
chr19.P/CHM13/chr19:0-25000	3196	3197	96.49	chr19.P	P	chr19	HOS	97.925
chr19.P/CHM13/chr19:0-25000	3202	3203	95.88	chr19.P	P	chr19	HOS	97.07
chr19.P/CHM13/chr19:0-25000	3212	3213	95.8	chr19.P	P	chr19	HOS	96.185
chr19.P/CHM13/chr19:0-25000	3214	3215	98.27	chr19.P	P	chr19	HOS	96.185
chr19.P/CHM13/chr19:0-25000	3217	3218	97.76	chr19.P	P	chr19	HOS	96.82
chr19.P/CHM13/chr19:0-25000	3219	3220	97.85	chr19.P	P	chr19	HOS	97.805
chr19.P/CHM13/chr19:0-25000	3222	3223	99.15	chr19.P	P	chr19	HOS	98.06
chr19.P/CHM13/chr19:0-25000	3225	3226	92.94	chr19.P	P	chr19	HOS	97.805
chr19.P/CHM13/chr19:0-25000	3231	3232	95.53	chr19.P	P	chr19	HOS	96.69
chr19.P/CHM13/chr19:0-25000	3241	3242	93.81	chr19.P	P	chr19	HOS	94.67
chr19.P/CHM13/chr19:0-25000	3243	3244	97.35	chr19.P	P	chr19	HOS	94.67
chr19.P/CHM13/chr19:0-25000	3246	3247	98.83	chr19.P	P	chr19	HOS	96.44
chr19.P/CHM13/chr19:0-25000	3248	3249	97.68	chr19.P	P	chr19	HOS	97.515
chr19.P/CHM13/chr19:0-25000	3251	3252	98.8	chr19.P	P	chr19	HOS	98.24
chr19.P/CHM13/chr19:0-25000	3254	3255	96.45	chr19.P	P	chr19	HOS	98.24
chr19.P/CHM13/chr19:0-25000	3260	3261	96.26	chr19.P	P	chr19	HOS	97.065
chr19.P/CHM13/chr19:0-25000	3270	3271	97.02	chr19.P	P	chr19	HOS	96.735
chr19.P/CHM13/chr19:0-25000	3272	3273	98.75	chr19.P	P	chr19	HOS	96.735
chr19.P/CHM13/chr19:0-25000	3275	3276	98.38	chr19.P	P	chr19	HOS	97.7
chr19.P/CHM13/chr19:0-25000	3277	3278	97.78	chr19.P	P	chr19	HOS	98.08
chr19.P/CHM13/chr19:0-25000	3280	3281	98.35	chr19.P	P	chr19	HOS	98.365
chr19.P/CHM13/chr19:0-25000	3283	3284	96.69	chr19.P	P	chr19	HOS	98.065
chr19.P/CHM13/chr19:0-25000	3289	3290	96.71	chr19.P	P	chr19	HOS	97.245
chr19.P/CHM13/chr19:0-25000	3299	3300	97.09	chr19.P	P	chr19	HOS	96.9
chr19.P/CHM13/chr19:0-25000	3301	3302	97.71	chr19.P	P	chr19	HOS	96.9
chr19.P/CHM13/chr19:0-25000	3304	3305	97.44	chr19.P	P	chr19	HOS	97.265
chr19.P/CHM13/chr19:0-25000	3306	3307	97.45	chr19.P	P	chr19	HOS	97.445
chr19.P/CHM13/chr19:0-25000	3309	3310	98.31	chr19.P	P	chr19	HOS	97.58
chr19.P/CHM13/chr19:0-25000	3312	3313	95.44	chr19.P	P	chr19	HOS	97.445
chr19.P/CHM13/chr19:0-25000	3318	3319	96.37	chr19.P	P	chr19	HOS	96.91
chr19.P/CHM13/chr19:0-25000	3328	3329	96.22	chr19.P	P	chr19	HOS	96.295
chr19.P/CHM13/chr19:0-25000	3330	3331	98.25	chr19.P	P	chr19	HOS	96.295
chr19.P/CHM13/chr19:0-25000	3333	3334	98.42	chr19.P	P	chr19	HOS	97.31
chr19.P/CHM13/chr19:0-25000	3335	3336	98.55	chr19.P	P	chr19	HOS	98.335
chr19.P/CHM13/chr19:0-25000	3338	3339	98.66	chr19.P	P	chr19	HOS	98.485
chr19.P/CHM13/chr19:0-25000	3341	3342	96.29	chr19.P	P	chr19	HOS	98.485
chr19.P/CHM13/chr19:0-25000	3347	3348	97.35	chr19.P	P	chr19	HOS	97.95
chr19.P/CHM13/chr19:0-25000	3357	3358	97.66	chr19.P	P	chr19	HOS	97.505
chr19.P/CHM13/chr19:0-25000	3359	3360	98.38	chr19.P	P	chr19	HOS	97.505
chr19.P/CHM13/chr19:0-25000	3362	3363	98.06	chr19.P	P	chr19	HOS	97.86
chr19.P/CHM13/chr19:0-25000	3364	3365	97.84	chr19.P	P	chr19	HOS	97.95
chr19.P/CHM13/chr19:0-25000	3367	3368	99.01	chr19.P	P	chr19	HOS	98.22
chr19.P/CHM13/chr19:0-25000	3370	3371	96.88	chr19.P	P	chr19	HOS	97.95
chr19.P/CHM13/chr19:0-25000	3376	3377	95.69	chr19.P	P	chr19	HOS	97.36
chr19.P/CHM13/chr19:0-25000	3392	3393	91.28	chr19.P	P	chr19	HOS	96.285
chr19.P/CHM13/chr19:0-25000	3394	3395	98	chr19.P	P	chr19	HOS	96.285
chr19.P/CHM13/chr19:0-25000	3398	3399	98.18	chr19.P	P	chr19	HOS	96.845
chr19.P/CHM13/chr19:0-25000	3409	3410	97.58	chr19.P	P	chr19	HOS	97.79
chr19.P/CHM13/chr19:0-25000	3414	3415	98.97	chr19.P	P	chr19	HOS	98.09
chr19.P/CHM13/chr19:0-25000	3420	3421	98.19	chr19.P	P	chr19	HOS	98.185
chr19.P/CHM13/chr19:0-25000	3430	3431	97.9	chr19.P	P	chr19	HOS	98.045
chr19.P/CHM13/chr19:0-25000	3432	3433	98.64	chr19.P	P	chr19	HOS	98.415
chr19.P/CHM13/chr19:0-25000	3435	3436	99.1	chr19.P	P	chr19	HOS	98.415
chr19.P/CHM13/chr19:0-25000	3437	3438	97.97	chr19.P	P	chr19	HOS	98.305
chr19.P/CHM13/chr19:0-25000	3440	3441	98.04	chr19.P	P	chr19	HOS	98.34
chr19.P/CHM13/chr19:0-25000	3443	3444	96.07	chr19.P	P	chr19	HOS	98.005
chr19.P/CHM13/chr19:0-25000	3449	3450	95.14	chr19.P	P	chr19	HOS	97.02
chr19.P/CHM13/chr19:0-25000	3467	3468	90.31	chr19.P	P	chr19	HOS	95.605
chr19.P/CHM13/chr19:0-25000	3469	3470	96.97	chr19.P	P	chr19	HOS	95.605
chr19.P/CHM13/chr19:0-25000	3485	3486	98.13	chr19.P	P	chr19	HOS	96.055
chr19.P/CHM13/chr19:0-25000	3490	3491	99.08	chr19.P	P	chr19	HOS	97.55
chr19.P/CHM13/chr19:0-25000	3496	3497	99.1	chr19.P	P	chr19	HOS	98.605
chr19.P/CHM13/chr19:0-25000	3506	3507	99	chr19.P	P	chr19	HOS	99.04
chr19.P/CHM13/chr19:0-25000	3511	3512	98.31	chr19.P	P	chr19	HOS	99.04
chr19.P/CHM13/chr19:0-25000	3513	3514	98.32	chr19.P	P	chr19	HOS	98.66
chr19.P/CHM13/chr19:0-25000	3516	3517	98.62	chr19.P	P	chr19	HOS	98.47
chr19.P/CHM13/chr19:0-25000	3519	3520	97.29	chr19.P	P	chr19	HOS	98.315
chr19.P/CHM13/chr19:0-25000	3525	3526	97.08	chr19.P	P	chr19	HOS	97.805
chr19.P/CHM13/chr19:0-25000	3543	3544	89.15	chr19.P	P	chr19	HOS	97.185
chr19.P/CHM13/chr19:0-25000	3545	3546	97.5	chr19.P	P	chr19	HOS	97.185
chr19.P/CHM13/chr19:0-25000	3561	3562	99.03	chr19.P	P	chr19	HOS	97.29
chr19.P/CHM13/chr19:0-25000	3566	3567	99.88	chr19.P	P	chr19	HOS	98.265
chr19.P/CHM13/chr19:0-25000	3572	3573	98.98	chr19.P	P	chr19	HOS	99.005
chr19.P/CHM13/chr19:0-25000	3580	3581	96.52	chr19.P	P	chr19	HOS	99.005
chr19.P/CHM13/chr19:0-25000	3590	3591	97.7	chr19.P	P	chr19	HOS	98.34
chr19.P/CHM13/chr19:0-25000	3594	3595	98.74	chr19.P	P	chr19	HOS	98.22
chr19.P/CHM13/chr19:0-25000	3609	3610	91.71	chr19.P	P	chr19	HOS	97.11
chr19.P/CHM13/chr19:0-25000	3630	3631	93.48	chr19.P	P	chr19	HOS	95.59
chr19.P/CHM13/chr19:0-25000	3634	3635	98.62	chr19.P	P	chr19	HOS	96.05
chr19.P/CHM13/chr19:0-25000	3637	3638	98.84	chr19.P	P	chr19	HOS	96.05
chr19.P/CHM13/chr19:0-25000	3640	3641	97.39	chr19.P	P	chr19	HOS	98.005
chr19.P/CHM13/chr19:0-25000	3650	3651	98.27	chr19.P	P	chr19	HOS	98.445
chr19.P/CHM13/chr19:0-25000	3667	3668	75.75	chr19.P	P	chr19	HOS	97.83
chr19.P/CHM13/chr19:0-25000	3670	3671	85.19	chr19.P	P	chr19	HOS	91.29
chr19.P/CHM13/chr19:0-25000	3676	3677	98.47	chr19.P	P	chr19	HOS	91.73
chr19.P/CHM13/chr19:0-25000	3678	3679	98.06	chr19.P	P	chr19	HOS	91.625
chr19.P/CHM13/chr19:0-25000	3690	3691	94.1	chr19.P	P	chr19	HOS	96.08
chr19.P/CHM13/chr19:0-25000	3695	3696	98.45	chr19.P	P	chr19	HOS	98.255
chr19.P/CHM13/chr19:0-25000	3701	3702	97.81	chr19.P	P	chr19	HOS	97.935
chr19.P/CHM13/chr19:0-25000	3703	3704	99.15	chr19.P	P	chr19	HOS	98.13
chr19.P/CHM13/chr19:0-25000	3706	3707	99.26	chr19.P	P	chr19	HOS	98.8
chr19.P/CHM13/chr19:0-25000	3714	3715	86.67	chr19.P	P	chr19	HOS	98.48
chr19.P/CHM13/chr19:0-25000	3734	3735	94.63	chr19.P	P	chr19	HOS	96.89
chr19.P/CHM13/chr19:0-25000	3742	3743	94.42	chr19.P	P	chr19	HOS	94.525
chr19.P/CHM13/chr19:0-25000	3748	3749	86.55	chr19.P	P	chr19	HOS	90.545
chr19.P/CHM13/chr19:0-25000	3752	3753	94.25	chr19.P	P	chr19	HOS	94.335
chr19.P/CHM13/chr19:0-25000	3769	3770	78.64	chr19.P	P	chr19	HOS	90.4
chr19.P/CHM13/chr19:0-25000	3785	3786	94.22	chr19.P	P	chr19	HOS	90.385
chr19.P/CHM13/chr19:0-25000	3795	3796	73.5	chr19.P	P	chr19	HOS	86.43
chr19.P/CHM13/chr19:0-25000	3811	3812	46.37	chr19.P	P	chr19	HOS	76.07
chr19.P/CHM13/chr19:0-25000	3824	3825	35.82	chr19.P	P	chr19	HOS	59.935
chr19.P/CHM13/chr19:0-25000	3869	3870	46.18	chr19.P	P	chr19	HOS	46.275
chr19.P/CHM13/chr19:0-25000	3882	3883	47.28	chr19.P	P	chr19	HOS	46.275
chr19.P/CHM13/chr19:0-25000	3885	3886	51.06	chr19.P	P	chr19	HOS	46.73
chr19.P/CHM13/chr19:0-25000	3928	3929	63.54	chr19.P	P	chr19	HOS	49.17
chr19.P/CHM13/chr19:0-25000	3931	3932	72.24	chr19.P	P	chr19	HOS	57.3
chr19.P/CHM13/chr19:0-25000	3989	3990	97.1	chr19.P	P	chr19	HOS	67.89
chr19.P/CHM13/chr19:0-25000	4019	4020	50.44	chr19.P	P	chr19	HOS	67.89
chr19.P/CHM13/chr19:0-25000	4046	4047	91.32	chr19.P	P	chr19	HOS	81.78
chr19.P/CHM13/chr19:0-25000	4065	4066	81.92	chr19.P	P	chr19	HOS	86.62
chr19.P/CHM13/chr19:0-25000	4348	4349	75.71	chr19.P	P	chr19	HOS	78.815
chr19.P/CHM13/chr19:0-25000	4366	4367	99.27	chr19.P	P	chr19	HOS	86.62
chr19.P/CHM13/chr19:0-25000	4377	4378	92.94	chr19.P	P	chr19	HOS	87.43
chr19.P/CHM13/chr19:0-25000	4412	4413	90.92	chr19.P	P	chr19	HOS	91.93
chr19.P/CHM13/chr19:0-25000	4427	4428	93.11	chr19.P	P	chr19	HOS	93.025
chr19.P/CHM13/chr19:0-25000	4453	4454	98.66	chr19.P	P	chr19	HOS	93.025
chr19.P/CHM13/chr19:0-25000	4464	4465	95.57	chr19.P	P	chr19	HOS	94.34
chr19.P/CHM13/chr19:0-25000	4531	4532	72.2	chr19.P	P	chr19	HOS	94.34
chr19.P/CHM13/chr19:0-25000	4545	4546	92.09	chr19.P	P	chr19	HOS	93.83
chr19.P/CHM13/chr19:0-25000	4850	4851	85.14	chr19.P	P	chr19	HOS	88.615
chr19.P/CHM13/chr19:0-25000	4856	4857	86.19	chr19.P	P	chr19	HOS	85.665
chr19.P/CHM13/chr19:0-25000	4863	4864	90.83	chr19.P	P	chr19	HOS	88.51
chr19.P/CHM13/chr19:0-25000	4890	4891	87.22	chr19.P	P	chr19	HOS	86.705
chr19.P/CHM13/chr19:0-25000	4903	4904	98.88	chr19.P	P	chr19	HOS	89.025
chr19.P/CHM13/chr19:0-25000	4916	4917	97.42	chr19.P	P	chr19	HOS	94.125
chr19.P/CHM13/chr19:0-25000	4940	4941	96.98	chr19.P	P	chr19	HOS	97.2
chr19.P/CHM13/chr19:0-25000	5011	5012	88.4	chr19.P	P	chr19	HOS	97.2
chr19.P/CHM13/chr19:0-25000	5091	5092	91.73	chr19.P	P	chr19	HOS	94.355
chr19.P/CHM13/chr19:0-25000	5106	5107	94.89	chr19.P	P	chr19	HOS	93.31
chr19.P/CHM13/chr19:0-25000	5143	5144	95.28	chr19.P	P	chr19	HOS	93.31
chr19.P/CHM13/chr19:0-25000	5171	5172	90.47	chr19.P	P	chr19	HOS	93.31
chr19.P/CHM13/chr19:0-25000	5257	5258	95.87	chr19.P	P	chr19	HOS	95.085
chr19.P/CHM13/chr19:0-25000	5260	5261	95.6	chr19.P	P	chr19	HOS	95.44
chr19.P/CHM13/chr19:0-25000	5264	5265	97.21	chr19.P	P	chr19	HOS	95.735
chr19.P/CHM13/chr19:0-25000	5339	5340	96.32	chr19.P	P	chr19	HOS	96.095
chr19.P/CHM13/chr19:0-25000	5342	5343	97.93	chr19.P	P	chr19	HOS	96.765
chr19.P/CHM13/chr19:0-25000	5358	5359	97.28	chr19.P	P	chr19	HOS	97.245
chr19.P/CHM13/chr19:0-25000	5364	5365	94.35	chr19.P	P	chr19	HOS	96.8
chr19.P/CHM13/chr19:0-25000	5367	5368	93.94	chr19.P	P	chr19	HOS	95.815
chr19.P/CHM13/chr19:0-25000	5392	5393	91.03	chr19.P	P	chr19	HOS	94.145
chr19.P/CHM13/chr19:0-25000	5452	5453	93.5	chr19.P	P	chr19	HOS	93.72
chr19.P/CHM13/chr19:0-25000	5664	5665	66.07	chr19.P	P	chr19	HOS	92.265
chr19.P/CHM13/chr19:0-25000	5801	5802	52.93	chr19.P	P	chr19	HOS	78.55
chr19.P/CHM13/chr19:0-25000	5868	5869	93.22	chr19.P	P	chr19	HOS	79.645
chr19.P/CHM13/chr19:0-25000	5887	5888	97.66	chr19.P	P	chr19	HOS	79.645
chr19.P/CHM13/chr19:0-25000	6002	6003	47.2	chr19.P	P	chr19	HOS	73.075
chr19.P/CHM13/chr19:0-25000	6092	6093	94.61	chr19.P	P	chr19	HOS	93.915
chr19.P/CHM13/chr19:0-25000	6117	6118	53.31	chr19.P	P	chr19	HOS	73.96
chr19.P/CHM13/chr19:0-25000	6126	6127	58.29	chr19.P	P	chr19	HOS	55.8
chr19.P/CHM13/chr19:0-25000	6233	6234	69.5	chr19.P	P	chr19	HOS	63.895
chr19.P/CHM13/chr19:0-25000	6256	6257	75.38	chr19.P	P	chr19	HOS	63.895
chr19.P/CHM13/chr19:0-25000	6282	6283	77.73	chr19.P	P	chr19	HOS	72.44
chr19.P/CHM13/chr19:0-25000	6339	6340	88.67	chr19.P	P	chr19	HOS	76.555
chr19.P/CHM13/chr19:0-25000	6345	6346	83.48	chr19.P	P	chr19	HOS	80.605
chr19.P/CHM13/chr19:0-25000	6412	6413	94.23	chr19.P	P	chr19	HOS	86.075
chr19.P/CHM13/chr19:0-25000	6417	6418	96.61	chr19.P	P	chr19	HOS	91.45
chr19.P/CHM13/chr19:0-25000	6651	6652	29.91	chr19.P	P	chr19	HOS	88.855
chr19.P/CHM13/chr19:0-25000	6768	6769	62.85	chr19.P	P	chr19	HOS	78.54
chr19.P/CHM13/chr19:0-25000	6938	6939	74.53	chr19.P	P	chr19	HOS	68.69
chr19.P/CHM13/chr19:0-25000	6943	6944	57.64	chr19.P	P	chr19	HOS	60.245
chr19.P/CHM13/chr19:0-25000	7024	7025	72.76	chr19.P	P	chr19	HOS	67.805
chr19.P/CHM13/chr19:0-25000	7058	7059	98.72	chr19.P	P	chr19	HOS	73.645
chr19.P/CHM13/chr19:0-25000	7075	7076	79.95	chr19.P	P	chr19	HOS	76.355
chr19.P/CHM13/chr19:0-25000	7110	7111	79.56	chr19.P	P	chr19	HOS	79.755
chr19.P/CHM13/chr19:0-25000	7142	7143	95.4	chr19.P	P	chr19	HOS	87.675
chr19.P/CHM13/chr19:0-25000	7178	7179	85.56	chr19.P	P	chr19	HOS	82.755
chr19.P/CHM13/chr19:0-25000	7242	7243	85.24	chr19.P	P	chr19	HOS	85.4
chr19.P/CHM13/chr19:0-25000	7288	7289	89.96	chr19.P	P	chr19	HOS	87.76
chr19.P/CHM13/chr19:0-25000	7299	7300	88.33	chr19.P	P	chr19	HOS	86.945
chr19.P/CHM13/chr19:0-25000	7305	7306	88.22	chr19.P	P	chr19	HOS	88.275
chr19.P/CHM13/chr19:0-25000	7330	7331	94.08	chr19.P	P	chr19	HOS	89.145
chr19.P/CHM13/chr19:0-25000	7336	7337	97.24	chr19.P	P	chr19	HOS	91.205
chr19.P/CHM13/chr19:0-25000	7362	7363	94.94	chr19.P	P	chr19	HOS	94.51
chr19.P/CHM13/chr19:0-25000	7364	7365	97.15	chr19.P	P	chr19	HOS	96.045
chr19.P/CHM13/chr19:0-25000	7380	7381	86.62	chr19.P	P	chr19	HOS	96.045
chr19.P/CHM13/chr19:0-25000	7477	7478	93.45	chr19.P	P	chr19	HOS	94.195
chr19.P/CHM13/chr19:0-25000	7536	7537	94.78	chr19.P	P	chr19	HOS	94.115
chr19.P/CHM13/chr19:0-25000	7543	7544	91.4	chr19.P	P	chr19	HOS	92.425
chr19.P/CHM13/chr19:0-25000	7564	7565	98.93	chr19.P	P	chr19	HOS	94.115
chr19.P/CHM13/chr19:0-25000	7593	7594	73.7	chr19.P	P	chr19	HOS	93.09
chr19.P/CHM13/chr19:0-25000	7617	7618	78.6	chr19.P	P	chr19	HOS	85
chr19.P/CHM13/chr19:0-25000	7634	7635	56.55	chr19.P	P	chr19	HOS	76.15
chr19.P/CHM13/chr19:0-25000	7674	7675	93.28	chr19.P	P	chr19	HOS	76.15
chr19.P/CHM13/chr19:0-25000	7678	7679	92.76	chr19.P	P	chr19	HOS	85.68
chr19.P/CHM13/chr19:0-25000	7760	7761	89.71	chr19.P	P	chr19	HOS	91.235
chr19.P/CHM13/chr19:0-25000	7778	7779	91.06	chr19.P	P	chr19	HOS	91.91
chr19.P/CHM13/chr19:0-25000	7796	7797	94.96	chr19.P	P	chr19	HOS	91.91
chr19.P/CHM13/chr19:0-25000	7828	7829	95.82	chr19.P	P	chr19	HOS	93.01
chr19.P/CHM13/chr19:0-25000	7862	7863	91.23	chr19.P	P	chr19	HOS	93.095
chr19.P/CHM13/chr19:0-25000	7928	7929	89.75	chr19.P	P	chr19	HOS	93.095
chr19.P/CHM13/chr19:0-25000	7969	7970	93.94	chr19.P	P	chr19	HOS	92.585
chr19.P/CHM13/chr19:0-25000	7978	7979	99.06	chr19.P	P	chr19	HOS	92.585
chr19.P/CHM13/chr19:0-25000	7987	7988	95.85	chr19.P	P	chr19	HOS	94.895
chr19.P/CHM13/chr19:0-25000	8006	8007	95.29	chr19.P	P	chr19	HOS	95.57
chr19.P/CHM13/chr19:0-25000	8102	8103	91.19	chr19.P	P	chr19	HOS	95.57
chr19.P/CHM13/chr19:0-25000	8115	8116	85.05	chr19.P	P	chr19	HOS	93.24
chr19.P/CHM13/chr19:0-25000	8232	8233	85.29	chr19.P	P	chr19	HOS	88.24
chr19.P/CHM13/chr19:0-25000	8309	8310	73.27	chr19.P	P	chr19	HOS	85.17
chr19.P/CHM13/chr19:0-25000	8338	8339	98.4	chr19.P	P	chr19	HOS	85.17
chr19.P/CHM13/chr19:0-25000	8358	8359	86.09	chr19.P	P	chr19	HOS	85.69
chr19.P/CHM13/chr19:0-25000	8378	8379	92.65	chr19.P	P	chr19	HOS	89.37
chr19.P/CHM13/chr19:0-25000	8423	8424	98.25	chr19.P	P	chr19	HOS	95.45
chr19.P/CHM13/chr19:0-25000	8438	8439	98.5	chr19.P	P	chr19	HOS	95.45
chr19.P/CHM13/chr19:0-25000	8454	8455	70.37	chr19.P	P	chr19	HOS	95.45
chr19.P/CHM13/chr19:0-25000	8471	8472	97.75	chr19.P	P	chr19	HOS	98
chr19.P/CHM13/chr19:0-25000	8502	8503	94.3	chr19.P	P	chr19	HOS	96.025
chr19.P/CHM13/chr19:0-25000	8545	8546	94.95	chr19.P	P	chr19	HOS	94.625
chr19.P/CHM13/chr19:0-25000	8648	8649	77.63	chr19.P	P	chr19	HOS	94.625
chr19.P/CHM13/chr19:0-25000	8660	8661	99.07	chr19.P	P	chr19	HOS	94.625
chr19.P/CHM13/chr19:0-25000	8672	8673	95.91	chr19.P	P	chr19	HOS	95.43
chr19.P/CHM13/chr19:0-25000	8729	8730	98.98	chr19.P	P	chr19	HOS	97.445
chr19.P/CHM13/chr19:0-25000	8731	8732	98.21	chr19.P	P	chr19	HOS	98.595
chr19.P/CHM13/chr19:0-25000	8833	8834	81.78	chr19.P	P	chr19	HOS	97.06
chr19.P/CHM13/chr19:0-25000	9145	9146	87.18	chr19.P	P	chr19	HOS	92.695
chr19.P/CHM13/chr19:0-25000	9160	9161	97.1	chr19.P	P	chr19	HOS	92.14
chr19.P/CHM13/chr19:0-25000	9207	9208	98.14	chr19.P	P	chr19	HOS	92.14
chr19.P/CHM13/chr19:0-25000	9209	9210	98.42	chr19.P	P	chr19	HOS	97.62
chr19.P/CHM13/chr19:0-25000	9224	9225	90.56	chr19.P	P	chr19	HOS	97.62
chr19.P/CHM13/chr19:0-25000	9236	9237	98.26	chr19.P	P	chr19	HOS	98.2
chr19.P/CHM13/chr19:0-25000	9255	9256	94.14	chr19.P	P	chr19	HOS	96.2
chr19.P/CHM13/chr19:0-25000	9257	9258	98.39	chr19.P	P	chr19	HOS	96.2
chr19.P/CHM13/chr19:0-25000	9321	9322	88.75	chr19.P	P	chr19	HOS	96.2
chr19.P/CHM13/chr19:0-25000	9412	9413	80.62	chr19.P	P	chr19	HOS	91.445
chr19.P/CHM13/chr19:0-25000	9459	9460	96.64	chr19.P	P	chr19	HOS	92.695
chr19.P/CHM13/chr19:0-25000	9522	9523	91.34	chr19.P	P	chr19	HOS	90.045
chr19.P/CHM13/chr19:0-25000	9534	9535	96.88	chr19.P	P	chr19	HOS	93.99
chr19.P/CHM13/chr19:0-25000	9552	9553	87	chr19.P	P	chr19	HOS	93.99
chr19.P/CHM13/chr19:0-25000	9564	9565	91.51	chr19.P	P	chr19	HOS	91.425
chr19.P/CHM13/chr19:0-25000	9968	9969	98.01	chr19.P	P	chr19	HOS	94.195
chr19.P/CHM13/chr19:0-25000	9996	9997	86.47	chr19.P	P	chr19	HOS	89.255
chr19.P/CHM13/chr19:0-25000	10042	10043	92.16	chr19.P	P	chr19	HOS	91.835
chr19.P/CHM13/chr19:0-25000	10068	10069	80.71	chr19.P	P	chr19	HOS	89.315
chr19.P/CHM13/chr19:0-25000	10073	10074	90.96	chr19.P	P	chr19	HOS	88.715
chr19.P/CHM13/chr19:0-25000	10082	10083	87.69	chr19.P	P	chr19	HOS	89.325
chr19.P/CHM13/chr19:0-25000	10152	10153	95.52	chr19.P	P	chr19	HOS	89.325
chr19.P/CHM13/chr19:0-25000	10161	10162	94.26	chr19.P	P	chr19	HOS	92.61
chr19.P/CHM13/chr19:0-25000	10174	10175	91.37	chr19.P	P	chr19	HOS	92.815
chr19.P/CHM13/chr19:0-25000	10203	10204	96.31	chr19.P	P	chr19	HOS	94.89
chr19.P/CHM13/chr19:0-25000	10278	10279	94.76	chr19.P	P	chr19	HOS	94.51
chr19.P/CHM13/chr19:0-25000	10284	10285	96.9	chr19.P	P	chr19	HOS	95.535
chr19.P/CHM13/chr19:0-25000	10291	10292	90.21	chr19.P	P	chr19	HOS	95.535
chr19.P/CHM13/chr19:0-25000	10305	10306	96.36	chr19.P	P	chr19	HOS	95.56
chr19.P/CHM13/chr19:0-25000	10443	10444	87.28	chr19.P	P	chr19	HOS	93.285
chr19.P/CHM13/chr19:0-25000	10491	10492	99.38	chr19.P	P	chr19	HOS	93.285
chr19.P/CHM13/chr19:0-25000	10493	10494	99.48	chr19.P	P	chr19	HOS	97.87
chr19.P/CHM13/chr19:0-25000	10515	10516	96.28	chr19.P	P	chr19	HOS	97.83
chr19.P/CHM13/chr19:0-25000	10519	10520	96.83	chr19.P	P	chr19	HOS	98.105
chr19.P/CHM13/chr19:0-25000	10530	10531	98.64	chr19.P	P	chr19	HOS	97.735
chr19.P/CHM13/chr19:0-25000	10554	10555	98.66	chr19.P	P	chr19	HOS	97.735
chr19.P/CHM13/chr19:0-25000	10560	10561	98.53	chr19.P	P	chr19	HOS	98.585
chr19.P/CHM13/chr19:0-25000	10585	10586	95.23	chr19.P	P	chr19	HOS	98.585
chr19.P/CHM13/chr19:0-25000	10589	10590	96.75	chr19.P	P	chr19	HOS	97.64
chr19.P/CHM13/chr19:0-25000	10617	10618	98.58	chr19.P	P	chr19	HOS	97.64
chr19.P/CHM13/chr19:0-25000	10803	10804	96.26	chr19.P	P	chr19	HOS	96.505
chr19.P/CHM13/chr19:0-25000	10943	10944	83.75	chr19.P	P	chr19	HOS	96.505
chr19.P/CHM13/chr19:0-25000	11101	11102	92.66	chr19.P	P	chr19	HOS	94.46
chr19.P/CHM13/chr19:0-25000	11154	11155	83.31	chr19.P	P	chr19	HOS	88.205
chr19.P/CHM13/chr19:0-25000	11165	11166	89.71	chr19.P	P	chr19	HOS	86.73
chr19.P/CHM13/chr19:0-25000	11322	11323	87.14	chr19.P	P	chr19	HOS	88.425
chr19.P/CHM13/chr19:0-25000	11358	11359	94.57	chr19.P	P	chr19	HOS	88.425
chr19.P/CHM13/chr19:0-25000	11365	11366	97.6	chr19.P	P	chr19	HOS	92.14
chr19.P/CHM13/chr19:0-25000	11400	11401	94.76	chr19.P	P	chr19	HOS	94.665
chr19.P/CHM13/chr19:0-25000	11417	11418	97.7	chr19.P	P	chr19	HOS	96.18
chr19.P/CHM13/chr19:0-25000	11444	11445	90.73	chr19.P	P	chr19	HOS	96.18
chr19.P/CHM13/chr19:0-25000	11463	11464	89.9	chr19.P	P	chr19	HOS	92.745
chr19.P/CHM13/chr19:0-25000	11470	11471	88.99	chr19.P	P	chr19	HOS	90.315
chr19.P/CHM13/chr19:0-25000	11477	11478	96.01	chr19.P	P	chr19	HOS	90.315
chr19.P/CHM13/chr19:0-25000	11524	11525	94.17	chr19.P	P	chr19	HOS	92.035
chr19.P/CHM13/chr19:0-25000	11605	11606	90.91	chr19.P	P	chr19	HOS	92.54
chr19.P/CHM13/chr19:0-25000	11646	11647	91.67	chr19.P	P	chr19	HOS	92.92
chr19.P/CHM13/chr19:0-25000	11711	11712	100	chr19.P	P	chr19	HOS	92.92
chr19.P/CHM13/chr19:0-25000	11722	11723	100	chr19.P	P	chr19	HOS	95.835
chr19.P/CHM13/chr19:0-25000	11750	11751	100	chr19.P	P	chr19	HOS	100
chr19.P/CHM13/chr19:0-25000	11779	11780	83.33	chr19.P	P	chr19	HOS	100
chr19.P/CHM13/chr19:0-25000	11838	11839	92.31	chr19.P	P	chr19	HOS	96.155
chr19.P/CHM13/chr19:0-25000	11863	11864	92.31	chr19.P	P	chr19	HOS	92.31
chr19.P/CHM13/chr19:0-25000	11869	11870	92.31	chr19.P	P	chr19	HOS	92.31
chr19.P/CHM13/chr19:0-25000	11873	11874	92.31	chr19.P	P	chr19	HOS	92.31
chr19.P/CHM13/chr19:0-25000	11888	11889	100	chr19.P	P	chr19	HOS	92.31
chr19.P/CHM13/chr19:0-25000	11910	11911	90	chr19.P	P	chr19	HOS	92.31
chr19.P/CHM13/chr19:0-25000	11912	11913	90.91	chr19.P	P	chr19	HOS	91.61
chr19.P/CHM13/chr19:0-25000	11980	11981	100	chr19.P	P	chr19	HOS	95.455
chr19.P/CHM13/chr19:0-25000	11982	11983	100	chr19.P	P	chr19	HOS	95.455
chr19.P/HG002/chr19_MATERNAL:0-25000	9191	9192	8.4	chr19.P	P	chr19	U2OS	8.4
chr19.P/HG002/chr19_MATERNAL:0-25000	9193	9194	11.4	chr19.P	P	chr19	U2OS	9.9
chr19.P/HG002/chr19_MATERNAL:0-25000	9206	9207	9.09	chr19.P	P	chr19	U2OS	9.09
chr19.P/HG002/chr19_MATERNAL:0-25000	9211	9212	42.34	chr19.P	P	chr19	U2OS	10.245
chr19.P/HG002/chr19_MATERNAL:0-25000	9215	9216	58.39	chr19.P	P	chr19	U2OS	26.87
chr19.P/HG002/chr19_MATERNAL:0-25000	9219	9220	49.65	chr19.P	P	chr19	U2OS	45.995
chr19.P/HG002/chr19_MATERNAL:0-25000	9247	9248	29.82	chr19.P	P	chr19	U2OS	45.995
chr19.P/HG002/chr19_MATERNAL:0-25000	9264	9265	3.39	chr19.P	P	chr19	U2OS	39.735
chr19.P/HG002/chr19_MATERNAL:0-25000	9285	9286	1.19	chr19.P	P	chr19	U2OS	16.605
chr19.P/HG002/chr19_MATERNAL:0-25000	9293	9294	19.79	chr19.P	P	chr19	U2OS	11.59
chr19.P/HG002/chr19_MATERNAL:0-25000	9299	9300	19.49	chr19.P	P	chr19	U2OS	11.44
chr19.P/HG002/chr19_MATERNAL:0-25000	9301	9302	19.49	chr19.P	P	chr19	U2OS	19.49
chr19.P/HG002/chr19_MATERNAL:0-25000	9311	9312	35.29	chr19.P	P	chr19	U2OS	19.64
chr19.P/HG002/chr19_MATERNAL:0-25000	9331	9332	1.61	chr19.P	P	chr19	U2OS	19.49
chr19.P/HG002/chr19_MATERNAL:0-25000	9339	9340	34.91	chr19.P	P	chr19	U2OS	27.2
chr19.P/HG002/chr19_MATERNAL:0-25000	9342	9343	5.43	chr19.P	P	chr19	U2OS	20.17
chr19.P/HG002/chr19_MATERNAL:0-25000	9345	9346	6.4	chr19.P	P	chr19	U2OS	5.915
chr19.P/HG002/chr19_MATERNAL:0-25000	9351	9352	0	chr19.P	P	chr19	U2OS	5.915
chr19.P/HG002/chr19_MATERNAL:0-25000	9361	9362	2.21	chr19.P	P	chr19	U2OS	3.82
chr19.P/HG002/chr19_MATERNAL:0-25000	9363	9364	3.68	chr19.P	P	chr19	U2OS	2.945
chr19.P/HG002/chr19_MATERNAL:0-25000	9366	9367	14.39	chr19.P	P	chr19	U2OS	2.945
chr19.P/HG002/chr19_MATERNAL:0-25000	9368	9369	23.13	chr19.P	P	chr19	U2OS	9.035
chr19.P/HG002/chr19_MATERNAL:0-25000	9371	9372	6.78	chr19.P	P	chr19	U2OS	10.585
chr19.P/HG002/chr19_MATERNAL:0-25000	9374	9375	4	chr19.P	P	chr19	U2OS	10.585
chr19.P/HG002/chr19_MATERNAL:0-25000	9380	9381	1.82	chr19.P	P	chr19	U2OS	5.39
chr19.P/HG002/chr19_MATERNAL:0-25000	9390	9391	0	chr19.P	P	chr19	U2OS	2.91
chr19.P/HG002/chr19_MATERNAL:0-25000	9392	9393	1.68	chr19.P	P	chr19	U2OS	1.75
chr19.P/HG002/chr19_MATERNAL:0-25000	9395	9396	13.56	chr19.P	P	chr19	U2OS	1.75
chr19.P/HG002/chr19_MATERNAL:0-25000	9397	9398	25.42	chr19.P	P	chr19	U2OS	7.62
chr19.P/HG002/chr19_MATERNAL:0-25000	9400	9401	10.17	chr19.P	P	chr19	U2OS	11.865
chr19.P/HG002/chr19_MATERNAL:0-25000	9403	9404	5	chr19.P	P	chr19	U2OS	11.865
chr19.P/HG002/chr19_MATERNAL:0-25000	9409	9410	1.92	chr19.P	P	chr19	U2OS	7.585
chr19.P/HG002/chr19_MATERNAL:0-25000	9419	9420	1.72	chr19.P	P	chr19	U2OS	3.46
chr19.P/HG002/chr19_MATERNAL:0-25000	9421	9422	2.52	chr19.P	P	chr19	U2OS	2.22
chr19.P/HG002/chr19_MATERNAL:0-25000	9424	9425	4.24	chr19.P	P	chr19	U2OS	2.22
chr19.P/HG002/chr19_MATERNAL:0-25000	9426	9427	19.83	chr19.P	P	chr19	U2OS	3.38
chr19.P/HG002/chr19_MATERNAL:0-25000	9429	9430	4.31	chr19.P	P	chr19	U2OS	4.275
chr19.P/HG002/chr19_MATERNAL:0-25000	9432	9433	4.59	chr19.P	P	chr19	U2OS	4.45
chr19.P/HG002/chr19_MATERNAL:0-25000	9438	9439	2.02	chr19.P	P	chr19	U2OS	4.45
chr19.P/HG002/chr19_MATERNAL:0-25000	9448	9449	1.98	chr19.P	P	chr19	U2OS	3.165
chr19.P/HG002/chr19_MATERNAL:0-25000	9450	9451	4.95	chr19.P	P	chr19	U2OS	3.305
chr19.P/HG002/chr19_MATERNAL:0-25000	9453	9454	15.89	chr19.P	P	chr19	U2OS	3.485
chr19.P/HG002/chr19_MATERNAL:0-25000	9455	9456	21.82	chr19.P	P	chr19	U2OS	10.42
chr19.P/HG002/chr19_MATERNAL:0-25000	9458	9459	9.43	chr19.P	P	chr19	U2OS	12.66
chr19.P/HG002/chr19_MATERNAL:0-25000	9461	9462	4.76	chr19.P	P	chr19	U2OS	12.66
chr19.P/HG002/chr19_MATERNAL:0-25000	9467	9468	1.03	chr19.P	P	chr19	U2OS	7.095
chr19.P/HG002/chr19_MATERNAL:0-25000	9477	9478	8.65	chr19.P	P	chr19	U2OS	6.705
chr19.P/HG002/chr19_MATERNAL:0-25000	9479	9480	9.82	chr19.P	P	chr19	U2OS	6.705
chr19.P/HG002/chr19_MATERNAL:0-25000	9482	9483	9.57	chr19.P	P	chr19	U2OS	9.11
chr19.P/HG002/chr19_MATERNAL:0-25000	9484	9485	13.27	chr19.P	P	chr19	U2OS	9.695
chr19.P/HG002/chr19_MATERNAL:0-25000	9487	9488	9.43	chr19.P	P	chr19	U2OS	9.695
chr19.P/HG002/chr19_MATERNAL:0-25000	9490	9491	3.81	chr19.P	P	chr19	U2OS	9.5
chr19.P/HG002/chr19_MATERNAL:0-25000	9496	9497	3.09	chr19.P	P	chr19	U2OS	6.62
chr19.P/HG002/chr19_MATERNAL:0-25000	9506	9507	4.26	chr19.P	P	chr19	U2OS	4.035
chr19.P/HG002/chr19_MATERNAL:0-25000	9508	9509	5.71	chr19.P	P	chr19	U2OS	4.035
chr19.P/HG002/chr19_MATERNAL:0-25000	9511	9512	14.56	chr19.P	P	chr19	U2OS	4.985
chr19.P/HG002/chr19_MATERNAL:0-25000	9513	9514	15.32	chr19.P	P	chr19	U2OS	10.135
chr19.P/HG002/chr19_MATERNAL:0-25000	9516	9517	7	chr19.P	P	chr19	U2OS	10.78
chr19.P/HG002/chr19_MATERNAL:0-25000	9519	9520	0	chr19.P	P	chr19	U2OS	10.78
chr19.P/HG002/chr19_MATERNAL:0-25000	9525	9526	3.09	chr19.P	P	chr19	U2OS	5.045
chr19.P/HG002/chr19_MATERNAL:0-25000	9535	9536	9.17	chr19.P	P	chr19	U2OS	5.045
chr19.P/HG002/chr19_MATERNAL:0-25000	9537	9538	13.68	chr19.P	P	chr19	U2OS	6.13
chr19.P/HG002/chr19_MATERNAL:0-25000	9540	9541	10.14	chr19.P	P	chr19	U2OS	9.655
chr19.P/HG002/chr19_MATERNAL:0-25000	9542	9543	14.81	chr19.P	P	chr19	U2OS	11.91
chr19.P/HG002/chr19_MATERNAL:0-25000	9545	9546	5.84	chr19.P	P	chr19	U2OS	11.91
chr19.P/HG002/chr19_MATERNAL:0-25000	9548	9549	3.15	chr19.P	P	chr19	U2OS	7.99
chr19.P/HG002/chr19_MATERNAL:0-25000	9554	9555	2.48	chr19.P	P	chr19	U2OS	4.495
chr19.P/HG002/chr19_MATERNAL:0-25000	9564	9565	4.03	chr19.P	P	chr19	U2OS	3.59
chr19.P/HG002/chr19_MATERNAL:0-25000	9566	9567	6.72	chr19.P	P	chr19	U2OS	3.59
chr19.P/HG002/chr19_MATERNAL:0-25000	9569	9570	10.61	chr19.P	P	chr19	U2OS	5.375
chr19.P/HG002/chr19_MATERNAL:0-25000	9571	9572	16.1	chr19.P	P	chr19	U2OS	8.665
chr19.P/HG002/chr19_MATERNAL:0-25000	9574	9575	4.44	chr19.P	P	chr19	U2OS	8.665
chr19.P/HG002/chr19_MATERNAL:0-25000	9577	9578	2.5	chr19.P	P	chr19	U2OS	7.525
chr19.P/HG002/chr19_MATERNAL:0-25000	9583	9584	3.42	chr19.P	P	chr19	U2OS	3.93
chr19.P/HG002/chr19_MATERNAL:0-25000	9593	9594	4.07	chr19.P	P	chr19	U2OS	3.745
chr19.P/HG002/chr19_MATERNAL:0-25000	9595	9596	3.7	chr19.P	P	chr19	U2OS	3.56
chr19.P/HG002/chr19_MATERNAL:0-25000	9598	9599	8.7	chr19.P	P	chr19	U2OS	3.885
chr19.P/HG002/chr19_MATERNAL:0-25000	9600	9601	17.14	chr19.P	P	chr19	U2OS	6.385
chr19.P/HG002/chr19_MATERNAL:0-25000	9603	9604	10.07	chr19.P	P	chr19	U2OS	9.385
chr19.P/HG002/chr19_MATERNAL:0-25000	9606	9607	3.45	chr19.P	P	chr19	U2OS	9.385
chr19.P/HG002/chr19_MATERNAL:0-25000	9612	9613	2.13	chr19.P	P	chr19	U2OS	6.76
chr19.P/HG002/chr19_MATERNAL:0-25000	9622	9623	2.01	chr19.P	P	chr19	U2OS	2.79
chr19.P/HG002/chr19_MATERNAL:0-25000	9624	9625	6.99	chr19.P	P	chr19	U2OS	2.79
chr19.P/HG002/chr19_MATERNAL:0-25000	9627	9628	11.76	chr19.P	P	chr19	U2OS	4.56
chr19.P/HG002/chr19_MATERNAL:0-25000	9629	9630	14.09	chr19.P	P	chr19	U2OS	9.375
chr19.P/HG002/chr19_MATERNAL:0-25000	9632	9633	7.79	chr19.P	P	chr19	U2OS	9.775
chr19.P/HG002/chr19_MATERNAL:0-25000	9635	9636	2.13	chr19.P	P	chr19	U2OS	9.775
chr19.P/HG002/chr19_MATERNAL:0-25000	9641	9642	3.88	chr19.P	P	chr19	U2OS	5.835
chr19.P/HG002/chr19_MATERNAL:0-25000	9651	9652	0.68	chr19.P	P	chr19	U2OS	3.005
chr19.P/HG002/chr19_MATERNAL:0-25000	9653	9654	3.21	chr19.P	P	chr19	U2OS	2.67
chr19.P/HG002/chr19_MATERNAL:0-25000	9656	9657	10	chr19.P	P	chr19	U2OS	3.545
chr19.P/HG002/chr19_MATERNAL:0-25000	9658	9659	16.46	chr19.P	P	chr19	U2OS	6.605
chr19.P/HG002/chr19_MATERNAL:0-25000	9661	9662	8.45	chr19.P	P	chr19	U2OS	9.225
chr19.P/HG002/chr19_MATERNAL:0-25000	9664	9665	2.99	chr19.P	P	chr19	U2OS	9.225
chr19.P/HG002/chr19_MATERNAL:0-25000	9670	9671	0.81	chr19.P	P	chr19	U2OS	5.72
chr19.P/HG002/chr19_MATERNAL:0-25000	9680	9681	2.03	chr19.P	P	chr19	U2OS	2.51
chr19.P/HG002/chr19_MATERNAL:0-25000	9682	9683	2.7	chr19.P	P	chr19	U2OS	2.365
chr19.P/HG002/chr19_MATERNAL:0-25000	9685	9686	7.97	chr19.P	P	chr19	U2OS	2.365
chr19.P/HG002/chr19_MATERNAL:0-25000	9690	9691	6.37	chr19.P	P	chr19	U2OS	4.535
chr19.P/HG002/chr19_MATERNAL:0-25000	9693	9694	5.03	chr19.P	P	chr19	U2OS	5.7
chr19.P/HG002/chr19_MATERNAL:0-25000	9699	9700	1.79	chr19.P	P	chr19	U2OS	5.7
chr19.P/HG002/chr19_MATERNAL:0-25000	9717	9718	5.26	chr19.P	P	chr19	U2OS	5.145
chr19.P/HG002/chr19_MATERNAL:0-25000	9719	9720	6.57	chr19.P	P	chr19	U2OS	5.145
chr19.P/HG002/chr19_MATERNAL:0-25000	9735	9736	3.33	chr19.P	P	chr19	U2OS	4.295
chr19.P/HG002/chr19_MATERNAL:0-25000	9746	9747	2.78	chr19.P	P	chr19	U2OS	4.295
chr19.P/HG002/chr19_MATERNAL:0-25000	9764	9765	10.22	chr19.P	P	chr19	U2OS	4.95
chr19.P/HG002/chr19_MATERNAL:0-25000	9766	9767	7.64	chr19.P	P	chr19	U2OS	5.485
chr19.P/HG002/chr19_MATERNAL:0-25000	9782	9783	3.33	chr19.P	P	chr19	U2OS	5.485
chr19.P/HG002/chr19_MATERNAL:0-25000	9787	9788	10	chr19.P	P	chr19	U2OS	8.82
chr19.P/HG002/chr19_MATERNAL:0-25000	9793	9794	1.86	chr19.P	P	chr19	U2OS	5.485
chr19.P/HG002/chr19_MATERNAL:0-25000	9803	9804	1.14	chr19.P	P	chr19	U2OS	2.595
chr19.P/HG002/chr19_MATERNAL:0-25000	9805	9806	6.25	chr19.P	P	chr19	U2OS	4.055
chr19.P/HG002/chr19_MATERNAL:0-25000	9808	9809	11.31	chr19.P	P	chr19	U2OS	4.055
chr19.P/HG002/chr19_MATERNAL:0-25000	9816	9817	1.9	chr19.P	P	chr19	U2OS	4.075
chr19.P/HG002/chr19_MATERNAL:0-25000	9822	9823	4.38	chr19.P	P	chr19	U2OS	5.315
chr19.P/HG002/chr19_MATERNAL:0-25000	9840	9841	6.43	chr19.P	P	chr19	U2OS	5.405
chr19.P/HG002/chr19_MATERNAL:0-25000	9842	9843	4.96	chr19.P	P	chr19	U2OS	4.67
chr19.P/HG002/chr19_MATERNAL:0-25000	9859	9860	1.16	chr19.P	P	chr19	U2OS	4.67
chr19.P/HG002/chr19_MATERNAL:0-25000	9864	9865	10.49	chr19.P	P	chr19	U2OS	5.695
chr19.P/HG002/chr19_MATERNAL:0-25000	9870	9871	3.82	chr19.P	P	chr19	U2OS	4.39
chr19.P/HG002/chr19_MATERNAL:0-25000	9878	9879	0.63	chr19.P	P	chr19	U2OS	2.49
chr19.P/HG002/chr19_MATERNAL:0-25000	9882	9883	15.89	chr19.P	P	chr19	U2OS	7.155
chr19.P/HG002/chr19_MATERNAL:0-25000	9888	9889	12.59	chr19.P	P	chr19	U2OS	8.205
chr19.P/HG002/chr19_MATERNAL:0-25000	9892	9893	1.39	chr19.P	P	chr19	U2OS	6.99
chr19.P/HG002/chr19_MATERNAL:0-25000	9907	9908	6.52	chr19.P	P	chr19	U2OS	9.555
chr19.P/HG002/chr19_MATERNAL:0-25000	9928	9929	1.16	chr19.P	P	chr19	U2OS	3.955
chr19.P/HG002/chr19_MATERNAL:0-25000	9932	9933	2.45	chr19.P	P	chr19	U2OS	1.92
chr19.P/HG002/chr19_MATERNAL:0-25000	9935	9936	2.76	chr19.P	P	chr19	U2OS	2.605
chr19.P/HG002/chr19_MATERNAL:0-25000	9938	9939	22.93	chr19.P	P	chr19	U2OS	2.605
chr19.P/HG002/chr19_MATERNAL:0-25000	9949	9950	1.12	chr19.P	P	chr19	U2OS	2.605
chr19.P/HG002/chr19_MATERNAL:0-25000	9965	9966	2.87	chr19.P	P	chr19	U2OS	2.815
chr19.P/HG002/chr19_MATERNAL:0-25000	9968	9969	2.27	chr19.P	P	chr19	U2OS	2.57
chr19.P/HG002/chr19_MATERNAL:0-25000	9974	9975	17.42	chr19.P	P	chr19	U2OS	2.57
chr19.P/HG002/chr19_MATERNAL:0-25000	9976	9977	26.09	chr19.P	P	chr19	U2OS	10.145
chr19.P/HG002/chr19_MATERNAL:0-25000	9988	9989	5.06	chr19.P	P	chr19	U2OS	11.24
chr19.P/HG002/chr19_MATERNAL:0-25000	9993	9994	11.59	chr19.P	P	chr19	U2OS	14.505
chr19.P/HG002/chr19_MATERNAL:0-25000	9996	9997	2.92	chr19.P	P	chr19	U2OS	8.325
chr19.P/HG002/chr19_MATERNAL:0-25000	9999	10000	2.94	chr19.P	P	chr19	U2OS	4
chr19.P/HG002/chr19_MATERNAL:0-25000	10001	10002	5.8	chr19.P	P	chr19	U2OS	4.37
chr19.P/HG002/chr19_MATERNAL:0-25000	10004	10005	12.86	chr19.P	P	chr19	U2OS	4.37
chr19.P/HG002/chr19_MATERNAL:0-25000	10012	10013	4.32	chr19.P	P	chr19	U2OS	5.06
chr19.P/HG002/chr19_MATERNAL:0-25000	10032	10033	55.17	chr19.P	P	chr19	U2OS	9.33
chr19.P/HG002/chr19_MATERNAL:0-25000	10037	10038	15.7	chr19.P	P	chr19	U2OS	14.28
chr19.P/HG002/chr19_MATERNAL:0-25000	10040	10041	7.14	chr19.P	P	chr19	U2OS	11.42
chr19.P/HG002/chr19_MATERNAL:0-25000	10046	10047	0.51	chr19.P	P	chr19	U2OS	11.42
chr19.P/HG002/chr19_MATERNAL:0-25000	10067	10068	4.04	chr19.P	P	chr19	U2OS	5.59
chr19.P/HG002/chr19_MATERNAL:0-25000	10083	10084	18.24	chr19.P	P	chr19	U2OS	5.59
chr19.P/HG002/chr19_MATERNAL:0-25000	10093	10094	6.94	chr19.P	P	chr19	U2OS	5.49
chr19.P/HG002/chr19_MATERNAL:0-25000	10109	10110	0.6	chr19.P	P	chr19	U2OS	5.49
chr19.P/HG002/chr19_MATERNAL:0-25000	10122	10123	4.24	chr19.P	P	chr19	U2OS	5.59
chr19.P/HG002/chr19_MATERNAL:0-25000	10167	10168	18.18	chr19.P	P	chr19	U2OS	5.59
chr19.P/HG002/chr19_MATERNAL:0-25000	10180	10181	12.82	chr19.P	P	chr19	U2OS	8.53
chr19.P/HG002/chr19_MATERNAL:0-25000	10183	10184	12.42	chr19.P	P	chr19	U2OS	12.62
chr19.P/HG002/chr19_MATERNAL:0-25000	10226	10227	0	chr19.P	P	chr19	U2OS	12.62
chr19.P/HG002/chr19_MATERNAL:0-25000	10229	10230	18.4	chr19.P	P	chr19	U2OS	12.62
chr19.P/HG002/chr19_MATERNAL:0-25000	10287	10288	9.7	chr19.P	P	chr19	U2OS	11.06
chr19.P/HG002/chr19_MATERNAL:0-25000	10291	10292	40.98	chr19.P	P	chr19	U2OS	14.05
chr19.P/HG002/chr19_MATERNAL:0-25000	10317	10318	5.77	chr19.P	P	chr19	U2OS	14.05
chr19.P/HG002/chr19_MATERNAL:0-25000	10344	10345	11.03	chr19.P	P	chr19	U2OS	10.365
chr19.P/HG002/chr19_MATERNAL:0-25000	10363	10364	23.35	chr19.P	P	chr19	U2OS	17.19
chr19.P/HG002/chr19_MATERNAL:0-25000	10646	10647	82.63	chr19.P	P	chr19	U2OS	17.19
chr19.P/HG002/chr19_MATERNAL:0-25000	10664	10665	93.21	chr19.P	P	chr19	U2OS	52.99
chr19.P/HG002/chr19_MATERNAL:0-25000	10675	10676	87.66	chr19.P	P	chr19	U2OS	85.145
chr19.P/HG002/chr19_MATERNAL:0-25000	10710	10711	45.07	chr19.P	P	chr19	U2OS	85.145
chr19.P/HG002/chr19_MATERNAL:0-25000	10725	10726	23.72	chr19.P	P	chr19	U2OS	66.365
chr19.P/HG002/chr19_MATERNAL:0-25000	10751	10752	36.52	chr19.P	P	chr19	U2OS	40.795
chr19.P/HG002/chr19_MATERNAL:0-25000	10762	10763	48.7	chr19.P	P	chr19	U2OS	40.795
chr19.P/HG002/chr19_MATERNAL:0-25000	10829	10830	77.7	chr19.P	P	chr19	U2OS	42.61
chr19.P/HG002/chr19_MATERNAL:0-25000	10843	10844	72.9	chr19.P	P	chr19	U2OS	60.8
chr19.P/HG002/chr19_MATERNAL:0-25000	11148	11149	84.88	chr19.P	P	chr19	U2OS	75.3
chr19.P/HG002/chr19_MATERNAL:0-25000	11154	11155	83.22	chr19.P	P	chr19	U2OS	80.46
chr19.P/HG002/chr19_MATERNAL:0-25000	11161	11162	85.8	chr19.P	P	chr19	U2OS	84.05
chr19.P/HG002/chr19_MATERNAL:0-25000	11188	11189	83.02	chr19.P	P	chr19	U2OS	84.05
chr19.P/HG002/chr19_MATERNAL:0-25000	11201	11202	96.51	chr19.P	P	chr19	U2OS	84.51
chr19.P/HG002/chr19_MATERNAL:0-25000	11214	11215	90.48	chr19.P	P	chr19	U2OS	88.14
chr19.P/HG002/chr19_MATERNAL:0-25000	11238	11239	78.95	chr19.P	P	chr19	U2OS	86.75
chr19.P/HG002/chr19_MATERNAL:0-25000	11309	11310	49.36	chr19.P	P	chr19	U2OS	84.715
chr19.P/HG002/chr19_MATERNAL:0-25000	11389	11390	83.83	chr19.P	P	chr19	U2OS	81.39
chr19.P/HG002/chr19_MATERNAL:0-25000	11404	11405	87.21	chr19.P	P	chr19	U2OS	81.39
chr19.P/HG002/chr19_MATERNAL:0-25000	11441	11442	85.71	chr19.P	P	chr19	U2OS	84.77
chr19.P/HG002/chr19_MATERNAL:0-25000	11469	11470	11.76	chr19.P	P	chr19	U2OS	84.77
chr19.P/HG002/chr19_MATERNAL:0-25000	11555	11556	44.97	chr19.P	P	chr19	U2OS	65.34
chr19.P/HG002/chr19_MATERNAL:0-25000	11558	11559	41.18	chr19.P	P	chr19	U2OS	43.075
chr19.P/HG002/chr19_MATERNAL:0-25000	11562	11563	52.52	chr19.P	P	chr19	U2OS	43.075
chr19.P/HG002/chr19_MATERNAL:0-25000	11637	11638	79.47	chr19.P	P	chr19	U2OS	48.745
chr19.P/HG002/chr19_MATERNAL:0-25000	11640	11641	85.5	chr19.P	P	chr19	U2OS	65.995
chr19.P/HG002/chr19_MATERNAL:0-25000	11656	11657	86.05	chr19.P	P	chr19	U2OS	82.485
chr19.P/HG002/chr19_MATERNAL:0-25000	11662	11663	50.97	chr19.P	P	chr19	U2OS	82.485
chr19.P/HG002/chr19_MATERNAL:0-25000	11690	11691	44.25	chr19.P	P	chr19	U2OS	68.235
chr19.P/HG002/chr19_MATERNAL:0-25000	11750	11751	55.13	chr19.P	P	chr19	U2OS	53.05
chr19.P/HG002/chr19_MATERNAL:0-25000	11962	11963	28.48	chr19.P	P	chr19	U2OS	47.61
chr19.P/HG002/chr19_PATERNAL:0-25000	5121	5122	55.56	chr19.P	P	chr19	U2OS	55.56
chr19.P/HG002/chr19_PATERNAL:0-25000	10220	10221	11.81	chr19.P	P	chr19	U2OS	33.685
chr19.P/HG002/chr19_PATERNAL:0-25000	10222	10223	15.11	chr19.P	P	chr19	U2OS	15.11
chr19.P/HG002/chr19_PATERNAL:0-25000	10235	10236	13.49	chr19.P	P	chr19	U2OS	14.3
chr19.P/HG002/chr19_PATERNAL:0-25000	10240	10241	30.59	chr19.P	P	chr19	U2OS	14.3
chr19.P/HG002/chr19_PATERNAL:0-25000	10244	10245	48.24	chr19.P	P	chr19	U2OS	22.85
chr19.P/HG002/chr19_PATERNAL:0-25000	10248	10249	37.08	chr19.P	P	chr19	U2OS	33.835
chr19.P/HG002/chr19_PATERNAL:0-25000	10276	10277	20.94	chr19.P	P	chr19	U2OS	33.835
chr19.P/HG002/chr19_PATERNAL:0-25000	10293	10294	4.79	chr19.P	P	chr19	U2OS	29.01
chr19.P/HG002/chr19_PATERNAL:0-25000	10314	10315	7.55	chr19.P	P	chr19	U2OS	14.245
chr19.P/HG002/chr19_PATERNAL:0-25000	10322	10323	20.85	chr19.P	P	chr19	U2OS	14.2
chr19.P/HG002/chr19_PATERNAL:0-25000	10328	10329	13.79	chr19.P	P	chr19	U2OS	10.67
chr19.P/HG002/chr19_PATERNAL:0-25000	10330	10331	14.16	chr19.P	P	chr19	U2OS	13.975
chr19.P/HG002/chr19_PATERNAL:0-25000	10340	10341	37.08	chr19.P	P	chr19	U2OS	17.505
chr19.P/HG002/chr19_PATERNAL:0-25000	10360	10361	2.48	chr19.P	P	chr19	U2OS	13.975
chr19.P/HG002/chr19_PATERNAL:0-25000	10368	10369	32.6	chr19.P	P	chr19	U2OS	23.38
chr19.P/HG002/chr19_PATERNAL:0-25000	10371	10372	3.53	chr19.P	P	chr19	U2OS	18.065
chr19.P/HG002/chr19_PATERNAL:0-25000	10374	10375	3.24	chr19.P	P	chr19	U2OS	3.385
chr19.P/HG002/chr19_PATERNAL:0-25000	10380	10381	2.34	chr19.P	P	chr19	U2OS	3.385
chr19.P/HG002/chr19_PATERNAL:0-25000	10390	10391	2.06	chr19.P	P	chr19	U2OS	2.79
chr19.P/HG002/chr19_PATERNAL:0-25000	10392	10393	4.8	chr19.P	P	chr19	U2OS	2.79
chr19.P/HG002/chr19_PATERNAL:0-25000	10395	10396	8.43	chr19.P	P	chr19	U2OS	3.57
chr19.P/HG002/chr19_PATERNAL:0-25000	10397	10398	13.24	chr19.P	P	chr19	U2OS	6.615
chr19.P/HG002/chr19_PATERNAL:0-25000	10400	10401	6.01	chr19.P	P	chr19	U2OS	7.22
chr19.P/HG002/chr19_PATERNAL:0-25000	10403	10404	2.7	chr19.P	P	chr19	U2OS	7.22
chr19.P/HG002/chr19_PATERNAL:0-25000	10409	10410	1.64	chr19.P	P	chr19	U2OS	4.355
chr19.P/HG002/chr19_PATERNAL:0-25000	10419	10420	2.65	chr19.P	P	chr19	U2OS	2.675
chr19.P/HG002/chr19_PATERNAL:0-25000	10421	10422	2.85	chr19.P	P	chr19	U2OS	2.675
chr19.P/HG002/chr19_PATERNAL:0-25000	10424	10425	8.78	chr19.P	P	chr19	U2OS	2.75
chr19.P/HG002/chr19_PATERNAL:0-25000	10426	10427	11.43	chr19.P	P	chr19	U2OS	5.815
chr19.P/HG002/chr19_PATERNAL:0-25000	10429	10430	6.29	chr19.P	P	chr19	U2OS	7.535
chr19.P/HG002/chr19_PATERNAL:0-25000	10432	10433	0.59	chr19.P	P	chr19	U2OS	7.535
chr19.P/HG002/chr19_PATERNAL:0-25000	10438	10439	1	chr19.P	P	chr19	U2OS	3.645
chr19.P/HG002/chr19_PATERNAL:0-25000	10448	10449	1.49	chr19.P	P	chr19	U2OS	1.245
chr19.P/HG002/chr19_PATERNAL:0-25000	10450	10451	2.69	chr19.P	P	chr19	U2OS	1.245
chr19.P/HG002/chr19_PATERNAL:0-25000	10453	10454	4.55	chr19.P	P	chr19	U2OS	2.09
chr19.P/HG002/chr19_PATERNAL:0-25000	10455	10456	14.12	chr19.P	P	chr19	U2OS	3.62
chr19.P/HG002/chr19_PATERNAL:0-25000	10458	10459	5.6	chr19.P	P	chr19	U2OS	5.075
chr19.P/HG002/chr19_PATERNAL:0-25000	10461	10462	2.54	chr19.P	P	chr19	U2OS	5.075
chr19.P/HG002/chr19_PATERNAL:0-25000	10467	10468	1.42	chr19.P	P	chr19	U2OS	4.07
chr19.P/HG002/chr19_PATERNAL:0-25000	10477	10478	12.59	chr19.P	P	chr19	U2OS	4.07
chr19.P/HG002/chr19_PATERNAL:0-25000	10479	10480	14.55	chr19.P	P	chr19	U2OS	7.565
chr19.P/HG002/chr19_PATERNAL:0-25000	10482	10483	9.24	chr19.P	P	chr19	U2OS	10.915
chr19.P/HG002/chr19_PATERNAL:0-25000	10484	10485	14.52	chr19.P	P	chr19	U2OS	13.555
chr19.P/HG002/chr19_PATERNAL:0-25000	10487	10488	9.68	chr19.P	P	chr19	U2OS	12.1
chr19.P/HG002/chr19_PATERNAL:0-25000	10490	10491	4.92	chr19.P	P	chr19	U2OS	9.46
chr19.P/HG002/chr19_PATERNAL:0-25000	10496	10497	3.62	chr19.P	P	chr19	U2OS	7.3
chr19.P/HG002/chr19_PATERNAL:0-25000	10506	10507	4.45	chr19.P	P	chr19	U2OS	4.685
chr19.P/HG002/chr19_PATERNAL:0-25000	10508	10509	5.4	chr19.P	P	chr19	U2OS	4.685
chr19.P/HG002/chr19_PATERNAL:0-25000	10511	10512	7.78	chr19.P	P	chr19	U2OS	4.925
chr19.P/HG002/chr19_PATERNAL:0-25000	10513	10514	12.56	chr19.P	P	chr19	U2OS	6.59
chr19.P/HG002/chr19_PATERNAL:0-25000	10516	10517	6.59	chr19.P	P	chr19	U2OS	7.185
chr19.P/HG002/chr19_PATERNAL:0-25000	10519	10520	3.84	chr19.P	P	chr19	U2OS	7.185
chr19.P/HG002/chr19_PATERNAL:0-25000	10525	10526	3.23	chr19.P	P	chr19	U2OS	5.215
chr19.P/HG002/chr19_PATERNAL:0-25000	10535	10536	5.07	chr19.P	P	chr19	U2OS	4.455
chr19.P/HG002/chr19_PATERNAL:0-25000	10537	10538	3.82	chr19.P	P	chr19	U2OS	3.83
chr19.P/HG002/chr19_PATERNAL:0-25000	10540	10541	5.85	chr19.P	P	chr19	U2OS	4.445
chr19.P/HG002/chr19_PATERNAL:0-25000	10542	10543	12.42	chr19.P	P	chr19	U2OS	5.46
chr19.P/HG002/chr19_PATERNAL:0-25000	10545	10546	6.26	chr19.P	P	chr19	U2OS	6.055
chr19.P/HG002/chr19_PATERNAL:0-25000	10548	10549	3.4	chr19.P	P	chr19	U2OS	6.055
chr19.P/HG002/chr19_PATERNAL:0-25000	10554	10555	1.6	chr19.P	P	chr19	U2OS	4.83
chr19.P/HG002/chr19_PATERNAL:0-25000	10564	10565	4.2	chr19.P	P	chr19	U2OS	3.8
chr19.P/HG002/chr19_PATERNAL:0-25000	10566	10567	5.09	chr19.P	P	chr19	U2OS	3.8
chr19.P/HG002/chr19_PATERNAL:0-25000	10569	10570	8.6	chr19.P	P	chr19	U2OS	4.645
chr19.P/HG002/chr19_PATERNAL:0-25000	10571	10572	12.85	chr19.P	P	chr19	U2OS	6.845
chr19.P/HG002/chr19_PATERNAL:0-25000	10574	10575	6.83	chr19.P	P	chr19	U2OS	7.715
chr19.P/HG002/chr19_PATERNAL:0-25000	10577	10578	2.54	chr19.P	P	chr19	U2OS	7.715
chr19.P/HG002/chr19_PATERNAL:0-25000	10583	10584	1.86	chr19.P	P	chr19	U2OS	4.685
chr19.P/HG002/chr19_PATERNAL:0-25000	10593	10594	3.81	chr19.P	P	chr19	U2OS	3.175
chr19.P/HG002/chr19_PATERNAL:0-25000	10595	10596	4.87	chr19.P	P	chr19	U2OS	3.175
chr19.P/HG002/chr19_PATERNAL:0-25000	10598	10599	5.39	chr19.P	P	chr19	U2OS	4.34
chr19.P/HG002/chr19_PATERNAL:0-25000	10600	10601	12	chr19.P	P	chr19	U2OS	5.13
chr19.P/HG002/chr19_PATERNAL:0-25000	10603	10604	6.82	chr19.P	P	chr19	U2OS	6.105
chr19.P/HG002/chr19_PATERNAL:0-25000	10606	10607	3.7	chr19.P	P	chr19	U2OS	6.105
chr19.P/HG002/chr19_PATERNAL:0-25000	10612	10613	3.29	chr19.P	P	chr19	U2OS	5.26
chr19.P/HG002/chr19_PATERNAL:0-25000	10622	10623	3.44	chr19.P	P	chr19	U2OS	3.57
chr19.P/HG002/chr19_PATERNAL:0-25000	10624	10625	4.52	chr19.P	P	chr19	U2OS	3.57
chr19.P/HG002/chr19_PATERNAL:0-25000	10627	10628	10	chr19.P	P	chr19	U2OS	3.98
chr19.P/HG002/chr19_PATERNAL:0-25000	10632	10633	5.7	chr19.P	P	chr19	U2OS	5.11
chr19.P/HG002/chr19_PATERNAL:0-25000	10635	10636	3.52	chr19.P	P	chr19	U2OS	5.11
chr19.P/HG002/chr19_PATERNAL:0-25000	10641	10642	2.97	chr19.P	P	chr19	U2OS	4.61
chr19.P/HG002/chr19_PATERNAL:0-25000	10659	10660	4.2	chr19.P	P	chr19	U2OS	3.86
chr19.P/HG002/chr19_PATERNAL:0-25000	10661	10662	5.02	chr19.P	P	chr19	U2OS	3.86
chr19.P/HG002/chr19_PATERNAL:0-25000	10677	10678	3.36	chr19.P	P	chr19	U2OS	3.78
chr19.P/HG002/chr19_PATERNAL:0-25000	10688	10689	2.41	chr19.P	P	chr19	U2OS	3.78
chr19.P/HG002/chr19_PATERNAL:0-25000	10706	10707	5.31	chr19.P	P	chr19	U2OS	4.19
chr19.P/HG002/chr19_PATERNAL:0-25000	10708	10709	5.37	chr19.P	P	chr19	U2OS	4.335
chr19.P/HG002/chr19_PATERNAL:0-25000	10724	10725	2.04	chr19.P	P	chr19	U2OS	3.86
chr19.P/HG002/chr19_PATERNAL:0-25000	10729	10730	4.79	chr19.P	P	chr19	U2OS	5.05
chr19.P/HG002/chr19_PATERNAL:0-25000	10735	10736	2.11	chr19.P	P	chr19	U2OS	3.45
chr19.P/HG002/chr19_PATERNAL:0-25000	10745	10746	0.95	chr19.P	P	chr19	U2OS	2.075
chr19.P/HG002/chr19_PATERNAL:0-25000	10747	10748	5.91	chr19.P	P	chr19	U2OS	3.45
chr19.P/HG002/chr19_PATERNAL:0-25000	10750	10751	7.13	chr19.P	P	chr19	U2OS	4.01
chr19.P/HG002/chr19_PATERNAL:0-25000	10758	10759	2.3	chr19.P	P	chr19	U2OS	4.105
chr19.P/HG002/chr19_PATERNAL:0-25000	10764	10765	1.98	chr19.P	P	chr19	U2OS	4.105
chr19.P/HG002/chr19_PATERNAL:0-25000	10782	10783	4.71	chr19.P	P	chr19	U2OS	3.505
chr19.P/HG002/chr19_PATERNAL:0-25000	10784	10785	2.94	chr19.P	P	chr19	U2OS	2.62
chr19.P/HG002/chr19_PATERNAL:0-25000	10801	10802	1.15	chr19.P	P	chr19	U2OS	2.46
chr19.P/HG002/chr19_PATERNAL:0-25000	10806	10807	6.36	chr19.P	P	chr19	U2OS	3.825
chr19.P/HG002/chr19_PATERNAL:0-25000	10812	10813	3.13	chr19.P	P	chr19	U2OS	3.035
chr19.P/HG002/chr19_PATERNAL:0-25000	10820	10821	0.81	chr19.P	P	chr19	U2OS	2.14
chr19.P/HG002/chr19_PATERNAL:0-25000	10824	10825	7.88	chr19.P	P	chr19	U2OS	4.745
chr19.P/HG002/chr19_PATERNAL:0-25000	10830	10831	5.7	chr19.P	P	chr19	U2OS	4.415
chr19.P/HG002/chr19_PATERNAL:0-25000	10834	10835	1.9	chr19.P	P	chr19	U2OS	3.8
chr19.P/HG002/chr19_PATERNAL:0-25000	10849	10850	4.91	chr19.P	P	chr19	U2OS	5.305
chr19.P/HG002/chr19_PATERNAL:0-25000	10870	10871	1.7	chr19.P	P	chr19	U2OS	3.405
chr19.P/HG002/chr19_PATERNAL:0-25000	10874	10875	1.37	chr19.P	P	chr19	U2OS	1.8
chr19.P/HG002/chr19_PATERNAL:0-25000	10877	10878	1.07	chr19.P	P	chr19	U2OS	1.535
chr19.P/HG002/chr19_PATERNAL:0-25000	10880	10881	16.96	chr19.P	P	chr19	U2OS	1.535
chr19.P/HG002/chr19_PATERNAL:0-25000	10891	10892	3.21	chr19.P	P	chr19	U2OS	2.29
chr19.P/HG002/chr19_PATERNAL:0-25000	10906	10907	3.36	chr19.P	P	chr19	U2OS	3.285
chr19.P/HG002/chr19_PATERNAL:0-25000	10909	10910	1.47	chr19.P	P	chr19	U2OS	3.285
chr19.P/HG002/chr19_PATERNAL:0-25000	10915	10916	8.33	chr19.P	P	chr19	U2OS	3.285
chr19.P/HG002/chr19_PATERNAL:0-25000	10917	10918	17.44	chr19.P	P	chr19	U2OS	5.845
chr19.P/HG002/chr19_PATERNAL:0-25000	10929	10930	4.53	chr19.P	P	chr19	U2OS	6.43
chr19.P/HG002/chr19_PATERNAL:0-25000	10934	10935	3.75	chr19.P	P	chr19	U2OS	6.43
chr19.P/HG002/chr19_PATERNAL:0-25000	10937	10938	0.89	chr19.P	P	chr19	U2OS	4.14
chr19.P/HG002/chr19_PATERNAL:0-25000	10940	10941	1.56	chr19.P	P	chr19	U2OS	2.655
chr19.P/HG002/chr19_PATERNAL:0-25000	10942	10943	1.15	chr19.P	P	chr19	U2OS	1.355
chr19.P/HG002/chr19_PATERNAL:0-25000	10945	10946	6.64	chr19.P	P	chr19	U2OS	1.355
chr19.P/HG002/chr19_PATERNAL:0-25000	10953	10954	2.97	chr19.P	P	chr19	U2OS	2.265
chr19.P/HG002/chr19_PATERNAL:0-25000	10973	10974	55.16	chr19.P	P	chr19	U2OS	4.805
chr19.P/HG002/chr19_PATERNAL:0-25000	10978	10979	11.11	chr19.P	P	chr19	U2OS	8.875
chr19.P/HG002/chr19_PATERNAL:0-25000	10981	10982	3.76	chr19.P	P	chr19	U2OS	7.435
chr19.P/HG002/chr19_PATERNAL:0-25000	10987	10988	1.07	chr19.P	P	chr19	U2OS	7.435
chr19.P/HG002/chr19_PATERNAL:0-25000	11008	11009	2	chr19.P	P	chr19	U2OS	2.88
chr19.P/HG002/chr19_PATERNAL:0-25000	11024	11025	16.7	chr19.P	P	chr19	U2OS	2.88
chr19.P/HG002/chr19_PATERNAL:0-25000	11034	11035	6.12	chr19.P	P	chr19	U2OS	4.06
chr19.P/HG002/chr19_PATERNAL:0-25000	11050	11051	1.86	chr19.P	P	chr19	U2OS	4.06
chr19.P/HG002/chr19_PATERNAL:0-25000	11063	11064	3.8	chr19.P	P	chr19	U2OS	4.96
chr19.P/HG002/chr19_PATERNAL:0-25000	11108	11109	10.86	chr19.P	P	chr19	U2OS	4.96
chr19.P/HG002/chr19_PATERNAL:0-25000	11121	11122	6.83	chr19.P	P	chr19	U2OS	5.315
chr19.P/HG002/chr19_PATERNAL:0-25000	11124	11125	10.08	chr19.P	P	chr19	U2OS	8.455
chr19.P/HG002/chr19_PATERNAL:0-25000	11167	11168	1.43	chr19.P	P	chr19	U2OS	8.455
chr19.P/HG002/chr19_PATERNAL:0-25000	11170	11171	10.66	chr19.P	P	chr19	U2OS	8.455
chr19.P/HG002/chr19_PATERNAL:0-25000	11228	11229	9.77	chr19.P	P	chr19	U2OS	9.925
chr19.P/HG002/chr19_PATERNAL:0-25000	11232	11233	30	chr19.P	P	chr19	U2OS	10.215
chr19.P/HG002/chr19_PATERNAL:0-25000	11258	11259	4.44	chr19.P	P	chr19	U2OS	10.215
chr19.P/HG002/chr19_PATERNAL:0-25000	11285	11286	7.56	chr19.P	P	chr19	U2OS	8.665
chr19.P/HG002/chr19_PATERNAL:0-25000	11304	11305	21.03	chr19.P	P	chr19	U2OS	14.295
chr19.P/HG002/chr19_PATERNAL:0-25000	11587	11588	87.55	chr19.P	P	chr19	U2OS	14.295
chr19.P/HG002/chr19_PATERNAL:0-25000	11605	11606	94.57	chr19.P	P	chr19	U2OS	54.29
chr19.P/HG002/chr19_PATERNAL:0-25000	11616	11617	87	chr19.P	P	chr19	U2OS	87.275
chr19.P/HG002/chr19_PATERNAL:0-25000	11651	11652	57.85	chr19.P	P	chr19	U2OS	87.275
chr19.P/HG002/chr19_PATERNAL:0-25000	11666	11667	63.03	chr19.P	P	chr19	U2OS	75.015
chr19.P/HG002/chr19_PATERNAL:0-25000	11692	11693	67.26	chr19.P	P	chr19	U2OS	65.145
chr19.P/HG002/chr19_PATERNAL:0-25000	11703	11704	73.31	chr19.P	P	chr19	U2OS	65.145
chr19.P/HG002/chr19_PATERNAL:0-25000	11770	11771	75.12	chr19.P	P	chr19	U2OS	70.285
chr19.P/HG002/chr19_PATERNAL:0-25000	11784	11785	46.68	chr19.P	P	chr19	U2OS	70.285
chr19.P/CHM13/chr19:0-25000	2235	2236	15.82	chr19.P	P	chr19	U2OS	15.82
chr19.P/CHM13/chr19:0-25000	2249	2250	15.44	chr19.P	P	chr19	U2OS	15.63
chr19.P/CHM13/chr19:0-25000	2255	2256	26.32	chr19.P	P	chr19	U2OS	15.82
chr19.P/CHM13/chr19:0-25000	2261	2262	18.12	chr19.P	P	chr19	U2OS	16.97
chr19.P/CHM13/chr19:0-25000	2294	2295	6.63	chr19.P	P	chr19	U2OS	16.78
chr19.P/CHM13/chr19:0-25000	2345	2346	2.72	chr19.P	P	chr19	U2OS	12.375
chr19.P/CHM13/chr19:0-25000	2350	2351	14.38	chr19.P	P	chr19	U2OS	10.505
chr19.P/CHM13/chr19:0-25000	2384	2385	30.73	chr19.P	P	chr19	U2OS	10.505
chr19.P/CHM13/chr19:0-25000	2405	2406	22.97	chr19.P	P	chr19	U2OS	18.675
chr19.P/CHM13/chr19:0-25000	2439	2440	11.64	chr19.P	P	chr19	U2OS	18.675
chr19.P/CHM13/chr19:0-25000	2446	2447	31.53	chr19.P	P	chr19	U2OS	26.85
chr19.P/CHM13/chr19:0-25000	2456	2457	12.94	chr19.P	P	chr19	U2OS	17.955
chr19.P/CHM13/chr19:0-25000	2488	2489	7.39	chr19.P	P	chr19	U2OS	12.29
chr19.P/CHM13/chr19:0-25000	2498	2499	2.58	chr19.P	P	chr19	U2OS	10.165
chr19.P/CHM13/chr19:0-25000	2517	2518	5.62	chr19.P	P	chr19	U2OS	6.505
chr19.P/CHM13/chr19:0-25000	2525	2526	13.7	chr19.P	P	chr19	U2OS	6.505
chr19.P/CHM13/chr19:0-25000	2530	2531	42.48	chr19.P	P	chr19	U2OS	9.66
chr19.P/CHM13/chr19:0-25000	2562	2563	11.04	chr19.P	P	chr19	U2OS	12.37
chr19.P/CHM13/chr19:0-25000	2596	2597	70.72	chr19.P	P	chr19	U2OS	28.09
chr19.P/CHM13/chr19:0-25000	2626	2627	17.61	chr19.P	P	chr19	U2OS	30.045
chr19.P/CHM13/chr19:0-25000	2634	2635	55.07	chr19.P	P	chr19	U2OS	36.34
chr19.P/CHM13/chr19:0-25000	2640	2641	37.89	chr19.P	P	chr19	U2OS	46.48
chr19.P/CHM13/chr19:0-25000	2642	2643	31.18	chr19.P	P	chr19	U2OS	34.535
chr19.P/CHM13/chr19:0-25000	2656	2657	44.1	chr19.P	P	chr19	U2OS	40.995
chr19.P/CHM13/chr19:0-25000	2660	2661	65.07	chr19.P	P	chr19	U2OS	40.995
chr19.P/CHM13/chr19:0-25000	2664	2665	62.77	chr19.P	P	chr19	U2OS	53.435
chr19.P/CHM13/chr19:0-25000	2692	2693	84.06	chr19.P	P	chr19	U2OS	63.92
chr19.P/CHM13/chr19:0-25000	2698	2699	91.76	chr19.P	P	chr19	U2OS	74.565
chr19.P/CHM13/chr19:0-25000	2709	2710	67.6	chr19.P	P	chr19	U2OS	75.83
chr19.P/CHM13/chr19:0-25000	2730	2731	85.35	chr19.P	P	chr19	U2OS	84.705
chr19.P/CHM13/chr19:0-25000	2738	2739	85.82	chr19.P	P	chr19	U2OS	85.585
chr19.P/CHM13/chr19:0-25000	2744	2745	95.18	chr19.P	P	chr19	U2OS	85.585
chr19.P/CHM13/chr19:0-25000	2746	2747	95.76	chr19.P	P	chr19	U2OS	90.5
chr19.P/CHM13/chr19:0-25000	2756	2757	92.47	chr19.P	P	chr19	U2OS	93.825
chr19.P/CHM13/chr19:0-25000	2776	2777	94.74	chr19.P	P	chr19	U2OS	94.96
chr19.P/CHM13/chr19:0-25000	2784	2785	89.4	chr19.P	P	chr19	U2OS	93.605
chr19.P/CHM13/chr19:0-25000	2787	2788	97.14	chr19.P	P	chr19	U2OS	93.605
chr19.P/CHM13/chr19:0-25000	2790	2791	91.95	chr19.P	P	chr19	U2OS	93.345
chr19.P/CHM13/chr19:0-25000	2796	2797	71.43	chr19.P	P	chr19	U2OS	90.675
chr19.P/CHM13/chr19:0-25000	2806	2807	94.12	chr19.P	P	chr19	U2OS	93.035
chr19.P/CHM13/chr19:0-25000	2808	2809	96.55	chr19.P	P	chr19	U2OS	93.035
chr19.P/CHM13/chr19:0-25000	2811	2812	97.75	chr19.P	P	chr19	U2OS	95.335
chr19.P/CHM13/chr19:0-25000	2813	2814	96.63	chr19.P	P	chr19	U2OS	96.59
chr19.P/CHM13/chr19:0-25000	2816	2817	98.15	chr19.P	P	chr19	U2OS	97.19
chr19.P/CHM13/chr19:0-25000	2819	2820	94	chr19.P	P	chr19	U2OS	97.19
chr19.P/CHM13/chr19:0-25000	2825	2826	91.58	chr19.P	P	chr19	U2OS	95.315
chr19.P/CHM13/chr19:0-25000	2835	2836	88.1	chr19.P	P	chr19	U2OS	92.79
chr19.P/CHM13/chr19:0-25000	2837	2838	91.67	chr19.P	P	chr19	U2OS	91.625
chr19.P/CHM13/chr19:0-25000	2840	2841	97.87	chr19.P	P	chr19	U2OS	91.625
chr19.P/CHM13/chr19:0-25000	2842	2843	100	chr19.P	P	chr19	U2OS	94.77
chr19.P/CHM13/chr19:0-25000	2845	2846	100	chr19.P	P	chr19	U2OS	98.935
chr19.P/CHM13/chr19:0-25000	2848	2849	96.84	chr19.P	P	chr19	U2OS	98.935
chr19.P/CHM13/chr19:0-25000	2854	2855	93.41	chr19.P	P	chr19	U2OS	98.42
chr19.P/CHM13/chr19:0-25000	2864	2865	96.05	chr19.P	P	chr19	U2OS	96.445
chr19.P/CHM13/chr19:0-25000	2866	2867	97.18	chr19.P	P	chr19	U2OS	96.445
chr19.P/CHM13/chr19:0-25000	2869	2870	98.65	chr19.P	P	chr19	U2OS	96.615
chr19.P/CHM13/chr19:0-25000	2871	2872	98.46	chr19.P	P	chr19	U2OS	97.82
chr19.P/CHM13/chr19:0-25000	2874	2875	97.44	chr19.P	P	chr19	U2OS	97.95
chr19.P/CHM13/chr19:0-25000	2877	2878	97.33	chr19.P	P	chr19	U2OS	97.95
chr19.P/CHM13/chr19:0-25000	2883	2884	89.71	chr19.P	P	chr19	U2OS	97.385
chr19.P/CHM13/chr19:0-25000	2893	2894	92.59	chr19.P	P	chr19	U2OS	94.96
chr19.P/CHM13/chr19:0-25000	2895	2896	96.43	chr19.P	P	chr19	U2OS	94.51
chr19.P/CHM13/chr19:0-25000	2898	2899	100	chr19.P	P	chr19	U2OS	94.51
chr19.P/CHM13/chr19:0-25000	2900	2901	98.15	chr19.P	P	chr19	U2OS	97.29
chr19.P/CHM13/chr19:0-25000	2903	2904	100	chr19.P	P	chr19	U2OS	99.075
chr19.P/CHM13/chr19:0-25000	2906	2907	94.92	chr19.P	P	chr19	U2OS	99.075
chr19.P/CHM13/chr19:0-25000	2912	2913	89.58	chr19.P	P	chr19	U2OS	96.535
chr19.P/CHM13/chr19:0-25000	2922	2923	92.86	chr19.P	P	chr19	U2OS	93.89
chr19.P/CHM13/chr19:0-25000	2924	2925	100	chr19.P	P	chr19	U2OS	93.89
chr19.P/CHM13/chr19:0-25000	2927	2928	100	chr19.P	P	chr19	U2OS	96.43
chr19.P/CHM13/chr19:0-25000	2929	2930	100	chr19.P	P	chr19	U2OS	100
chr19.P/CHM13/chr19:0-25000	2932	2933	100	chr19.P	P	chr19	U2OS	100
chr19.P/CHM13/chr19:0-25000	2935	2936	96.15	chr19.P	P	chr19	U2OS	100
chr19.P/CHM13/chr19:0-25000	2941	2942	91.3	chr19.P	P	chr19	U2OS	98.075
chr19.P/CHM13/chr19:0-25000	2951	2952	100	chr19.P	P	chr19	U2OS	98.075
chr19.P/CHM13/chr19:0-25000	2953	2954	100	chr19.P	P	chr19	U2OS	98.075
chr19.P/CHM13/chr19:0-25000	2956	2957	100	chr19.P	P	chr19	U2OS	100
chr19.P/CHM13/chr19:0-25000	2961	2962	100	chr19.P	P	chr19	U2OS	100
chr19.P/CHM13/chr19:0-25000	3212	3213	98.55	chr19.P	P	chr19	U2OS	100
chr19.P/CHM13/chr19:0-25000	3214	3215	100	chr19.P	P	chr19	U2OS	100
chr19.P/CHM13/chr19:0-25000	3217	3218	98.36	chr19.P	P	chr19	U2OS	99.275
chr19.P/CHM13/chr19:0-25000	3219	3220	98.18	chr19.P	P	chr19	U2OS	98.455
chr19.P/CHM13/chr19:0-25000	3222	3223	98.55	chr19.P	P	chr19	U2OS	98.455
chr19.P/CHM13/chr19:0-25000	3225	3226	95.71	chr19.P	P	chr19	U2OS	98.27
chr19.P/CHM13/chr19:0-25000	3231	3232	97.26	chr19.P	P	chr19	U2OS	97.72
chr19.P/CHM13/chr19:0-25000	3241	3242	86.3	chr19.P	P	chr19	U2OS	96.485
chr19.P/CHM13/chr19:0-25000	3243	3244	92.31	chr19.P	P	chr19	U2OS	94.01
chr19.P/CHM13/chr19:0-25000	3246	3247	97.53	chr19.P	P	chr19	U2OS	94.785
chr19.P/CHM13/chr19:0-25000	3248	3249	97.3	chr19.P	P	chr19	U2OS	94.805
chr19.P/CHM13/chr19:0-25000	3251	3252	96.25	chr19.P	P	chr19	U2OS	96.775
chr19.P/CHM13/chr19:0-25000	3254	3255	93.75	chr19.P	P	chr19	U2OS	96.775
chr19.P/CHM13/chr19:0-25000	3260	3261	95.4	chr19.P	P	chr19	U2OS	95.825
chr19.P/CHM13/chr19:0-25000	3270	3271	94.9	chr19.P	P	chr19	U2OS	95.15
chr19.P/CHM13/chr19:0-25000	3272	3273	97.96	chr19.P	P	chr19	U2OS	95.15
chr19.P/CHM13/chr19:0-25000	3275	3276	97.03	chr19.P	P	chr19	U2OS	96.215
chr19.P/CHM13/chr19:0-25000	3277	3278	93.41	chr19.P	P	chr19	U2OS	95.965
chr19.P/CHM13/chr19:0-25000	3280	3281	93.81	chr19.P	P	chr19	U2OS	95.42
chr19.P/CHM13/chr19:0-25000	3283	3284	93.68	chr19.P	P	chr19	U2OS	93.745
chr19.P/CHM13/chr19:0-25000	3289	3290	90.1	chr19.P	P	chr19	U2OS	93.545
chr19.P/CHM13/chr19:0-25000	3299	3300	94.92	chr19.P	P	chr19	U2OS	93.745
chr19.P/CHM13/chr19:0-25000	3301	3302	95.61	chr19.P	P	chr19	U2OS	94.3
chr19.P/CHM13/chr19:0-25000	3304	3305	93.86	chr19.P	P	chr19	U2OS	94.39
chr19.P/CHM13/chr19:0-25000	3306	3307	96.4	chr19.P	P	chr19	U2OS	95.265
chr19.P/CHM13/chr19:0-25000	3309	3310	98.36	chr19.P	P	chr19	U2OS	96.005
chr19.P/CHM13/chr19:0-25000	3312	3313	97.54	chr19.P	P	chr19	U2OS	96.97
chr19.P/CHM13/chr19:0-25000	3318	3319	94.44	chr19.P	P	chr19	U2OS	96.97
chr19.P/CHM13/chr19:0-25000	3328	3329	95.59	chr19.P	P	chr19	U2OS	96.565
chr19.P/CHM13/chr19:0-25000	3330	3331	97.76	chr19.P	P	chr19	U2OS	96.565
chr19.P/CHM13/chr19:0-25000	3333	3334	99.3	chr19.P	P	chr19	U2OS	96.675
chr19.P/CHM13/chr19:0-25000	3335	3336	98.62	chr19.P	P	chr19	U2OS	98.19
chr19.P/CHM13/chr19:0-25000	3338	3339	99.32	chr19.P	P	chr19	U2OS	98.96
chr19.P/CHM13/chr19:0-25000	3341	3342	94.74	chr19.P	P	chr19	U2OS	98.96
chr19.P/CHM13/chr19:0-25000	3347	3348	91.56	chr19.P	P	chr19	U2OS	96.68
chr19.P/CHM13/chr19:0-25000	3357	3358	97.52	chr19.P	P	chr19	U2OS	96.13
chr19.P/CHM13/chr19:0-25000	3359	3360	98.74	chr19.P	P	chr19	U2OS	96.13
chr19.P/CHM13/chr19:0-25000	3362	3363	98.8	chr19.P	P	chr19	U2OS	98.13
chr19.P/CHM13/chr19:0-25000	3364	3365	98.8	chr19.P	P	chr19	U2OS	98.77
chr19.P/CHM13/chr19:0-25000	3367	3368	98.91	chr19.P	P	chr19	U2OS	98.8
chr19.P/CHM13/chr19:0-25000	3370	3371	96.34	chr19.P	P	chr19	U2OS	98.8
chr19.P/CHM13/chr19:0-25000	3376	3377	94.74	chr19.P	P	chr19	U2OS	97.57
chr19.P/CHM13/chr19:0-25000	3392	3393	84.46	chr19.P	P	chr19	U2OS	95.54
chr19.P/CHM13/chr19:0-25000	3394	3395	98	chr19.P	P	chr19	U2OS	95.54
chr19.P/CHM13/chr19:0-25000	3398	3399	98.65	chr19.P	P	chr19	U2OS	96.37
chr19.P/CHM13/chr19:0-25000	3409	3410	93.75	chr19.P	P	chr19	U2OS	95.875
chr19.P/CHM13/chr19:0-25000	3414	3415	98.69	chr19.P	P	chr19	U2OS	98.325
chr19.P/CHM13/chr19:0-25000	3420	3421	97.78	chr19.P	P	chr19	U2OS	98.215
chr19.P/CHM13/chr19:0-25000	3430	3431	95.45	chr19.P	P	chr19	U2OS	96.615
chr19.P/CHM13/chr19:0-25000	3432	3433	97.62	chr19.P	P	chr19	U2OS	97.7
chr19.P/CHM13/chr19:0-25000	3435	3436	98.77	chr19.P	P	chr19	U2OS	97.7
chr19.P/CHM13/chr19:0-25000	3437	3438	99.39	chr19.P	P	chr19	U2OS	98.195
chr19.P/CHM13/chr19:0-25000	3440	3441	98.95	chr19.P	P	chr19	U2OS	98.86
chr19.P/CHM13/chr19:0-25000	3443	3444	97.25	chr19.P	P	chr19	U2OS	98.86
chr19.P/CHM13/chr19:0-25000	3449	3450	92.5	chr19.P	P	chr19	U2OS	98.1
chr19.P/CHM13/chr19:0-25000	3467	3468	88.55	chr19.P	P	chr19	U2OS	94.875
chr19.P/CHM13/chr19:0-25000	3469	3470	94.62	chr19.P	P	chr19	U2OS	93.56
chr19.P/CHM13/chr19:0-25000	3485	3486	96.27	chr19.P	P	chr19	U2OS	93.56
chr19.P/CHM13/chr19:0-25000	3490	3491	99.35	chr19.P	P	chr19	U2OS	95.445
chr19.P/CHM13/chr19:0-25000	3496	3497	95.43	chr19.P	P	chr19	U2OS	95.85
chr19.P/CHM13/chr19:0-25000	3506	3507	95.19	chr19.P	P	chr19	U2OS	95.85
chr19.P/CHM13/chr19:0-25000	3511	3512	97.18	chr19.P	P	chr19	U2OS	96.305
chr19.P/CHM13/chr19:0-25000	3513	3514	98.24	chr19.P	P	chr19	U2OS	96.305
chr19.P/CHM13/chr19:0-25000	3516	3517	98.29	chr19.P	P	chr19	U2OS	97.71
chr19.P/CHM13/chr19:0-25000	3519	3520	98.33	chr19.P	P	chr19	U2OS	98.265
chr19.P/CHM13/chr19:0-25000	3525	3526	97.13	chr19.P	P	chr19	U2OS	98.265
chr19.P/CHM13/chr19:0-25000	3543	3544	84.62	chr19.P	P	chr19	U2OS	97.71
chr19.P/CHM13/chr19:0-25000	3545	3546	96.97	chr19.P	P	chr19	U2OS	97.05
chr19.P/CHM13/chr19:0-25000	3561	3562	92.25	chr19.P	P	chr19	U2OS	94.61
chr19.P/CHM13/chr19:0-25000	3566	3567	99.32	chr19.P	P	chr19	U2OS	94.61
chr19.P/CHM13/chr19:0-25000	3572	3573	94.41	chr19.P	P	chr19	U2OS	95.69
chr19.P/CHM13/chr19:0-25000	3580	3581	77	chr19.P	P	chr19	U2OS	93.33
chr19.P/CHM13/chr19:0-25000	3590	3591	50.32	chr19.P	P	chr19	U2OS	85.705
chr19.P/CHM13/chr19:0-25000	3594	3595	38.46	chr19.P	P	chr19	U2OS	63.66
chr19.P/CHM13/chr19:0-25000	3609	3610	12.57	chr19.P	P	chr19	U2OS	44.39
chr19.P/CHM13/chr19:0-25000	3630	3631	67.28	chr19.P	P	chr19	U2OS	44.39
chr19.P/CHM13/chr19:0-25000	3634	3635	85.21	chr19.P	P	chr19	U2OS	52.87
chr19.P/CHM13/chr19:0-25000	3637	3638	92.41	chr19.P	P	chr19	U2OS	76.245
chr19.P/CHM13/chr19:0-25000	3640	3641	92.47	chr19.P	P	chr19	U2OS	88.81
chr19.P/CHM13/chr19:0-25000	3650	3651	94.2	chr19.P	P	chr19	U2OS	92.44
chr19.P/CHM13/chr19:0-25000	3667	3668	73.76	chr19.P	P	chr19	U2OS	92.44
chr19.P/CHM13/chr19:0-25000	3670	3671	91.33	chr19.P	P	chr19	U2OS	91.9
chr19.P/CHM13/chr19:0-25000	3676	3677	97.73	chr19.P	P	chr19	U2OS	92.765
chr19.P/CHM13/chr19:0-25000	3678	3679	97.25	chr19.P	P	chr19	U2OS	94.29
chr19.P/CHM13/chr19:0-25000	3690	3691	14.21	chr19.P	P	chr19	U2OS	94.29
chr19.P/CHM13/chr19:0-25000	3695	3696	35.06	chr19.P	P	chr19	U2OS	66.155
chr19.P/CHM13/chr19:0-25000	3701	3702	15.75	chr19.P	P	chr19	U2OS	25.405
chr19.P/CHM13/chr19:0-25000	3703	3704	18.25	chr19.P	P	chr19	U2OS	17
chr19.P/CHM13/chr19:0-25000	3706	3707	37.9	chr19.P	P	chr19	U2OS	26.655
chr19.P/CHM13/chr19:0-25000	3714	3715	4.65	chr19.P	P	chr19	U2OS	17
chr19.P/CHM13/chr19:0-25000	3734	3735	52.48	chr19.P	P	chr19	U2OS	28.075
chr19.P/CHM13/chr19:0-25000	3742	3743	9.05	chr19.P	P	chr19	U2OS	23.475
chr19.P/CHM13/chr19:0-25000	3748	3749	3.3	chr19.P	P	chr19	U2OS	6.85
chr19.P/CHM13/chr19:0-25000	3752	3753	7.14	chr19.P	P	chr19	U2OS	8.095
chr19.P/CHM13/chr19:0-25000	3769	3770	6.76	chr19.P	P	chr19	U2OS	6.95
chr19.P/CHM13/chr19:0-25000	3785	3786	24.87	chr19.P	P	chr19	U2OS	6.95
chr19.P/CHM13/chr19:0-25000	3795	3796	9.7	chr19.P	P	chr19	U2OS	8.42
chr19.P/CHM13/chr19:0-25000	3811	3812	1.25	chr19.P	P	chr19	U2OS	8.23
chr19.P/CHM13/chr19:0-25000	3824	3825	7.64	chr19.P	P	chr19	U2OS	8.67
chr19.P/CHM13/chr19:0-25000	3869	3870	23.84	chr19.P	P	chr19	U2OS	8.67
chr19.P/CHM13/chr19:0-25000	3882	3883	12.14	chr19.P	P	chr19	U2OS	9.89
chr19.P/CHM13/chr19:0-25000	3885	3886	19.1	chr19.P	P	chr19	U2OS	15.62
chr19.P/CHM13/chr19:0-25000	3928	3929	3.41	chr19.P	P	chr19	U2OS	15.62
chr19.P/CHM13/chr19:0-25000	3931	3932	21.71	chr19.P	P	chr19	U2OS	15.62
chr19.P/CHM13/chr19:0-25000	3989	3990	27.71	chr19.P	P	chr19	U2OS	20.405
chr19.P/CHM13/chr19:0-25000	4019	4020	5.23	chr19.P	P	chr19	U2OS	13.47
chr19.P/CHM13/chr19:0-25000	4046	4047	20.33	chr19.P	P	chr19	U2OS	21.02
chr19.P/CHM13/chr19:0-25000	4065	4066	31.28	chr19.P	P	chr19	U2OS	24.02
chr19.P/CHM13/chr19:0-25000	4348	4349	90.06	chr19.P	P	chr19	U2OS	25.805
chr19.P/CHM13/chr19:0-25000	4366	4367	98.31	chr19.P	P	chr19	U2OS	60.67
chr19.P/CHM13/chr19:0-25000	4377	4378	90.42	chr19.P	P	chr19	U2OS	90.24
chr19.P/CHM13/chr19:0-25000	4412	4413	51.9	chr19.P	P	chr19	U2OS	90.24
chr19.P/CHM13/chr19:0-25000	4427	4428	76.22	chr19.P	P	chr19	U2OS	83.32
chr19.P/CHM13/chr19:0-25000	4453	4454	52.75	chr19.P	P	chr19	U2OS	64.485
chr19.P/CHM13/chr19:0-25000	4464	4465	52.56	chr19.P	P	chr19	U2OS	52.655
chr19.P/CHM13/chr19:0-25000	4531	4532	84.42	chr19.P	P	chr19	U2OS	64.485
chr19.P/CHM13/chr19:0-25000	4545	4546	90.74	chr19.P	P	chr19	U2OS	68.585
chr19.P/CHM13/chr19:0-25000	4850	4851	84.38	chr19.P	P	chr19	U2OS	84.4
chr19.P/CHM13/chr19:0-25000	4856	4857	78.24	chr19.P	P	chr19	U2OS	84.4
chr19.P/CHM13/chr19:0-25000	4863	4864	88.95	chr19.P	P	chr19	U2OS	86.665
chr19.P/CHM13/chr19:0-25000	4890	4891	83.65	chr19.P	P	chr19	U2OS	84.015
chr19.P/CHM13/chr19:0-25000	4903	4904	95.67	chr19.P	P	chr19	U2OS	86.3
chr19.P/CHM13/chr19:0-25000	4916	4917	93.14	chr19.P	P	chr19	U2OS	91.045
chr19.P/CHM13/chr19:0-25000	4940	4941	72.83	chr19.P	P	chr19	U2OS	88.395
chr19.P/CHM13/chr19:0-25000	5011	5012	84.76	chr19.P	P	chr19	U2OS	88.95
chr19.P/CHM13/chr19:0-25000	5091	5092	86.84	chr19.P	P	chr19	U2OS	85.8
chr19.P/CHM13/chr19:0-25000	5106	5107	87.96	chr19.P	P	chr19	U2OS	85.8
chr19.P/CHM13/chr19:0-25000	5143	5144	86.14	chr19.P	P	chr19	U2OS	86.49
chr19.P/CHM13/chr19:0-25000	5171	5172	59.59	chr19.P	P	chr19	U2OS	86.49
chr19.P/CHM13/chr19:0-25000	5257	5258	77.44	chr19.P	P	chr19	U2OS	81.79
chr19.P/CHM13/chr19:0-25000	5260	5261	79.34	chr19.P	P	chr19	U2OS	78.39
chr19.P/CHM13/chr19:0-25000	5264	5265	79.11	chr19.P	P	chr19	U2OS	78.275
chr19.P/CHM13/chr19:0-25000	5339	5340	78.38	chr19.P	P	chr19	U2OS	78.745
chr19.P/CHM13/chr19:0-25000	5342	5343	84.29	chr19.P	P	chr19	U2OS	79.225
chr19.P/CHM13/chr19:0-25000	5358	5359	92.19	chr19.P	P	chr19	U2OS	81.7
chr19.P/CHM13/chr19:0-25000	5364	5365	78.98	chr19.P	P	chr19	U2OS	81.635
chr19.P/CHM13/chr19:0-25000	5367	5368	77.84	chr19.P	P	chr19	U2OS	81.635
chr19.P/CHM13/chr19:0-25000	5392	5393	43.17	chr19.P	P	chr19	U2OS	78.41
chr19.P/CHM13/chr19:0-25000	5452	5453	80.11	chr19.P	P	chr19	U2OS	78.41
chr19.P/CHM13/chr19:0-25000	5664	5665	34.44	chr19.P	P	chr19	U2OS	60.505
chr19.P/CHM13/chr19:0-25000	5801	5802	20.57	chr19.P	P	chr19	U2OS	38.805
chr19.P/CHM13/chr19:0-25000	5868	5869	80.26	chr19.P	P	chr19	U2OS	57.275
chr19.P/CHM13/chr19:0-25000	5887	5888	94.09	chr19.P	P	chr19	U2OS	57.35
chr19.P/CHM13/chr19:0-25000	6002	6003	11.8	chr19.P	P	chr19	U2OS	50.415
chr19.P/CHM13/chr19:0-25000	6092	6093	74.82	chr19.P	P	chr19	U2OS	77.54
chr19.P/CHM13/chr19:0-25000	6117	6118	25.73	chr19.P	P	chr19	U2OS	50.275
chr19.P/CHM13/chr19:0-25000	6126	6127	24.83	chr19.P	P	chr19	U2OS	25.28
chr19.P/CHM13/chr19:0-25000	6233	6234	61.29	chr19.P	P	chr19	U2OS	43.51
chr19.P/CHM13/chr19:0-25000	6256	6257	46.11	chr19.P	P	chr19	U2OS	35.92
chr19.P/CHM13/chr19:0-25000	6282	6283	71.55	chr19.P	P	chr19	U2OS	53.7
chr19.P/CHM13/chr19:0-25000	6339	6340	85.03	chr19.P	P	chr19	U2OS	66.42
chr19.P/CHM13/chr19:0-25000	6345	6346	62.29	chr19.P	P	chr19	U2OS	66.92
chr19.P/CHM13/chr19:0-25000	6412	6413	94.84	chr19.P	P	chr19	U2OS	78.29
chr19.P/CHM13/chr19:0-25000	6417	6418	94.9	chr19.P	P	chr19	U2OS	89.935
chr19.P/CHM13/chr19:0-25000	6651	6652	5.85	chr19.P	P	chr19	U2OS	78.565
chr19.P/CHM13/chr19:0-25000	6768	6769	37.16	chr19.P	P	chr19	U2OS	66
chr19.P/CHM13/chr19:0-25000	6938	6939	76.61	chr19.P	P	chr19	U2OS	56.885
chr19.P/CHM13/chr19:0-25000	6943	6944	45.73	chr19.P	P	chr19	U2OS	41.445
chr19.P/CHM13/chr19:0-25000	7024	7025	88.55	chr19.P	P	chr19	U2OS	61.17
chr19.P/CHM13/chr19:0-25000	7058	7059	99.4	chr19.P	P	chr19	U2OS	82.58
chr19.P/CHM13/chr19:0-25000	7075	7076	84.44	chr19.P	P	chr19	U2OS	86.495
chr19.P/CHM13/chr19:0-25000	7110	7111	79.37	chr19.P	P	chr19	U2OS	86.495
chr19.P/CHM13/chr19:0-25000	7142	7143	94.12	chr19.P	P	chr19	U2OS	89.28
chr19.P/CHM13/chr19:0-25000	7178	7179	83.17	chr19.P	P	chr19	U2OS	83.805
chr19.P/CHM13/chr19:0-25000	7242	7243	30.37	chr19.P	P	chr19	U2OS	81.27
chr19.P/CHM13/chr19:0-25000	7288	7289	90.73	chr19.P	P	chr19	U2OS	86.95
chr19.P/CHM13/chr19:0-25000	7299	7300	74.17	chr19.P	P	chr19	U2OS	78.67
chr19.P/CHM13/chr19:0-25000	7305	7306	84.87	chr19.P	P	chr19	U2OS	79.52
chr19.P/CHM13/chr19:0-25000	7330	7331	97.69	chr19.P	P	chr19	U2OS	87.8
chr19.P/CHM13/chr19:0-25000	7336	7337	94.71	chr19.P	P	chr19	U2OS	89.79
chr19.P/CHM13/chr19:0-25000	7362	7363	97.8	chr19.P	P	chr19	U2OS	96.2
chr19.P/CHM13/chr19:0-25000	7364	7365	98.93	chr19.P	P	chr19	U2OS	97.745
chr19.P/CHM13/chr19:0-25000	7380	7381	92.04	chr19.P	P	chr19	U2OS	96.255
chr19.P/CHM13/chr19:0-25000	7477	7478	87.11	chr19.P	P	chr19	U2OS	94.92
chr19.P/CHM13/chr19:0-25000	7536	7537	91.73	chr19.P	P	chr19	U2OS	91.885
chr19.P/CHM13/chr19:0-25000	7543	7544	94.57	chr19.P	P	chr19	U2OS	91.885
chr19.P/CHM13/chr19:0-25000	7564	7565	97.75	chr19.P	P	chr19	U2OS	93.15
chr19.P/CHM13/chr19:0-25000	7593	7594	78.74	chr19.P	P	chr19	U2OS	93.15
chr19.P/CHM13/chr19:0-25000	7617	7618	79.06	chr19.P	P	chr19	U2OS	86.815
chr19.P/CHM13/chr19:0-25000	7634	7635	77.92	chr19.P	P	chr19	U2OS	78.9
chr19.P/CHM13/chr19:0-25000	7674	7675	84.36	chr19.P	P	chr19	U2OS	78.9
chr19.P/CHM13/chr19:0-25000	7678	7679	87.03	chr19.P	P	chr19	U2OS	81.71
chr19.P/CHM13/chr19:0-25000	7760	7761	84.43	chr19.P	P	chr19	U2OS	84.395
chr19.P/CHM13/chr19:0-25000	7778	7779	94.12	chr19.P	P	chr19	U2OS	85.73
chr19.P/CHM13/chr19:0-25000	7796	7797	97.4	chr19.P	P	chr19	U2OS	90.575
chr19.P/CHM13/chr19:0-25000	7828	7829	89.67	chr19.P	P	chr19	U2OS	91.895
chr19.P/CHM13/chr19:0-25000	7862	7863	96.12	chr19.P	P	chr19	U2OS	95.12
chr19.P/CHM13/chr19:0-25000	7928	7929	94.12	chr19.P	P	chr19	U2OS	95.12
chr19.P/CHM13/chr19:0-25000	7969	7970	90.86	chr19.P	P	chr19	U2OS	92.49
chr19.P/CHM13/chr19:0-25000	7978	7979	97.73	chr19.P	P	chr19	U2OS	95.12
chr19.P/CHM13/chr19:0-25000	7987	7988	94.19	chr19.P	P	chr19	U2OS	94.155
chr19.P/CHM13/chr19:0-25000	8006	8007	94.34	chr19.P	P	chr19	U2OS	94.265
chr19.P/CHM13/chr19:0-25000	8102	8103	97.19	chr19.P	P	chr19	U2OS	95.765
chr19.P/CHM13/chr19:0-25000	8115	8116	84.44	chr19.P	P	chr19	U2OS	94.265
chr19.P/CHM13/chr19:0-25000	8232	8233	92.95	chr19.P	P	chr19	U2OS	93.645
chr19.P/CHM13/chr19:0-25000	8309	8310	78.89	chr19.P	P	chr19	U2OS	88.695
chr19.P/CHM13/chr19:0-25000	8338	8339	93.37	chr19.P	P	chr19	U2OS	88.695
chr19.P/CHM13/chr19:0-25000	8358	8359	85.09	chr19.P	P	chr19	U2OS	89.02
chr19.P/CHM13/chr19:0-25000	8378	8379	93.98	chr19.P	P	chr19	U2OS	89.23
chr19.P/CHM13/chr19:0-25000	8423	8424	98.88	chr19.P	P	chr19	U2OS	93.675
chr19.P/CHM13/chr19:0-25000	8438	8439	99.47	chr19.P	P	chr19	U2OS	96.43
chr19.P/CHM13/chr19:0-25000	8454	8455	63.54	chr19.P	P	chr19	U2OS	96.43
chr19.P/CHM13/chr19:0-25000	8471	8472	97.99	chr19.P	P	chr19	U2OS	98.435
chr19.P/CHM13/chr19:0-25000	8502	8503	91.71	chr19.P	P	chr19	U2OS	94.85
chr19.P/CHM13/chr19:0-25000	8545	8546	84.49	chr19.P	P	chr19	U2OS	88.1
chr19.P/CHM13/chr19:0-25000	8648	8649	74.83	chr19.P	P	chr19	U2OS	88.1
chr19.P/CHM13/chr19:0-25000	8660	8661	97.85	chr19.P	P	chr19	U2OS	88.1
chr19.P/CHM13/chr19:0-25000	8672	8673	94.33	chr19.P	P	chr19	U2OS	89.41
chr19.P/CHM13/chr19:0-25000	8729	8730	99.33	chr19.P	P	chr19	U2OS	96.09
chr19.P/CHM13/chr19:0-25000	8731	8732	97.44	chr19.P	P	chr19	U2OS	97.645
chr19.P/CHM13/chr19:0-25000	8833	8834	88.18	chr19.P	P	chr19	U2OS	95.885
chr19.P/CHM13/chr19:0-25000	9145	9146	85.71	chr19.P	P	chr19	U2OS	92.81
chr19.P/CHM13/chr19:0-25000	9160	9161	96.63	chr19.P	P	chr19	U2OS	92.405
chr19.P/CHM13/chr19:0-25000	9207	9208	95.09	chr19.P	P	chr19	U2OS	91.635
chr19.P/CHM13/chr19:0-25000	9209	9210	98.81	chr19.P	P	chr19	U2OS	95.86
chr19.P/CHM13/chr19:0-25000	9224	9225	91.01	chr19.P	P	chr19	U2OS	95.86
chr19.P/CHM13/chr19:0-25000	9236	9237	97.79	chr19.P	P	chr19	U2OS	96.44
chr19.P/CHM13/chr19:0-25000	9255	9256	90.91	chr19.P	P	chr19	U2OS	94.4
chr19.P/CHM13/chr19:0-25000	9257	9258	97.93	chr19.P	P	chr19	U2OS	94.4
chr19.P/CHM13/chr19:0-25000	9321	9322	86.93	chr19.P	P	chr19	U2OS	94.35
chr19.P/CHM13/chr19:0-25000	9412	9413	83.33	chr19.P	P	chr19	U2OS	88.92
chr19.P/CHM13/chr19:0-25000	9459	9460	89.27	chr19.P	P	chr19	U2OS	88.1
chr19.P/CHM13/chr19:0-25000	9522	9523	91.52	chr19.P	P	chr19	U2OS	88.1
chr19.P/CHM13/chr19:0-25000	9534	9535	86.5	chr19.P	P	chr19	U2OS	87.885
chr19.P/CHM13/chr19:0-25000	9552	9553	88.2	chr19.P	P	chr19	U2OS	88.735
chr19.P/CHM13/chr19:0-25000	9564	9565	88.54	chr19.P	P	chr19	U2OS	88.37
chr19.P/CHM13/chr19:0-25000	9968	9969	88.68	chr19.P	P	chr19	U2OS	88.37
chr19.P/CHM13/chr19:0-25000	9996	9997	94.71	chr19.P	P	chr19	U2OS	88.61
chr19.P/CHM13/chr19:0-25000	10042	10043	94.44	chr19.P	P	chr19	U2OS	91.56
chr19.P/CHM13/chr19:0-25000	10068	10069	84.71	chr19.P	P	chr19	U2OS	91.56
chr19.P/CHM13/chr19:0-25000	10073	10074	95.63	chr19.P	P	chr19	U2OS	94.575
chr19.P/CHM13/chr19:0-25000	10082	10083	89.88	chr19.P	P	chr19	U2OS	92.16
[truncated: 113,065 more rows]
