# Supplementary material for: High resolution long-read telomere sequencing reveals dynamic mechanisms in aging and cancer
Source: Nat Commun. 2024 Jun 18;15:5149. doi: 10.1038/s41467-024-48917-7 (PMC11189484; doi:10.1038/s41467-024-48917-7)
Supplement: Supplementary file 10 — Source Data [file 41467_2024_48917_MOESM10_ESM.zip › source data/Supplementary Fig. 9.xlsx]

## Sheet: Supplementary Fig. 9
chrom	start	end	methylation	chrom_arm	arm	chromosome	cell_line	rolling_median_methylation
chr16.Q/HG002/chr16_MATERNAL:90396157-90371157	17041	17042	1.32	chr16.Q	Q	chr16	SKNF1	1.32
chr16.Q/HG002/chr16_MATERNAL:90396157-90371157	17065	17066	26.09	chr16.Q	Q	chr16	SKNF1	13.705
chr16.Q/HG002/chr16_MATERNAL:90396157-90371157	17186	17187	9.09	chr16.Q	Q	chr16	SKNF1	9.09
chr16.Q/HG002/chr16_MATERNAL:90396157-90371157	17196	17197	25	chr16.Q	Q	chr16	SKNF1	17.045
chr16.Q/HG002/chr16_MATERNAL:90396157-90371157	17487	17488	0	chr16.Q	Q	chr16	SKNF1	17.045
chr16.Q/HG002/chr16_MATERNAL:90396157-90371157	17625	17626	6.35	chr16.Q	Q	chr16	SKNF1	7.72
chr16.Q/HG002/chr16_MATERNAL:90396157-90371157	17923	17924	3.8	chr16.Q	Q	chr16	SKNF1	5.075
chr16.Q/HG002/chr16_MATERNAL:90396157-90371157	18325	18326	12.82	chr16.Q	Q	chr16	SKNF1	5.075
chr16.Q/HG002/chr16_MATERNAL:90396157-90371157	18580	18581	17.78	chr16.Q	Q	chr16	SKNF1	9.585
chr16.Q/HG002/chr16_MATERNAL:90396157-90371157	18690	18691	9.76	chr16.Q	Q	chr16	SKNF1	11.29
chr16.Q/HG002/chr16_MATERNAL:90396157-90371157	18846	18847	16.36	chr16.Q	Q	chr16	SKNF1	14.59
chr16.Q/HG002/chr16_MATERNAL:90396157-90371157	18945	18946	34.04	chr16.Q	Q	chr16	SKNF1	17.07
chr16.Q/HG002/chr16_MATERNAL:90396157-90371157	19136	19137	26.53	chr16.Q	Q	chr16	SKNF1	21.445
chr16.Q/HG002/chr16_MATERNAL:90396157-90371157	19142	19143	29.55	chr16.Q	Q	chr16	SKNF1	28.04
chr16.Q/HG002/chr16_MATERNAL:90396157-90371157	19165	19166	38.16	chr16.Q	Q	chr16	SKNF1	31.795
chr16.Q/HG002/chr16_MATERNAL:90396157-90371157	19194	19195	16.42	chr16.Q	Q	chr16	SKNF1	28.04
chr16.Q/HG002/chr16_MATERNAL:90396157-90371157	19219	19220	2.63	chr16.Q	Q	chr16	SKNF1	22.985
chr16.Q/HG002/chr16_MATERNAL:90396157-90371157	19262	19263	8.77	chr16.Q	Q	chr16	SKNF1	12.595
chr16.Q/HG002/chr16_MATERNAL:90396157-90371157	19303	19304	10.26	chr16.Q	Q	chr16	SKNF1	9.515
chr16.Q/HG002/chr16_MATERNAL:90396157-90371157	19581	19582	8.33	chr16.Q	Q	chr16	SKNF1	8.55
chr16.Q/HG002/chr16_MATERNAL:90396157-90371157	19608	19609	11.76	chr16.Q	Q	chr16	SKNF1	9.515
chr16.Q/HG002/chr16_MATERNAL:90396157-90371157	19622	19623	46.94	chr16.Q	Q	chr16	SKNF1	11.01
chr16.Q/HG002/chr16_MATERNAL:90396157-90371157	19629	19630	19.51	chr16.Q	Q	chr16	SKNF1	15.635
chr16.Q/HG002/chr16_MATERNAL:90396157-90371157	19634	19635	10.29	chr16.Q	Q	chr16	SKNF1	15.635
chr16.Q/HG002/chr16_MATERNAL:90396157-90371157	19637	19638	2.53	chr16.Q	Q	chr16	SKNF1	14.9
chr16.Q/HG002/chr16_MATERNAL:90396157-90371157	19656	19657	8.16	chr16.Q	Q	chr16	SKNF1	9.225
chr16.Q/HG002/chr16_MATERNAL:90396157-90371157	19682	19683	13.79	chr16.Q	Q	chr16	SKNF1	9.225
chr16.Q/HG002/chr16_MATERNAL:90396157-90371157	19692	19693	5.13	chr16.Q	Q	chr16	SKNF1	6.645
chr16.Q/HG002/chr16_MATERNAL:90396157-90371157	19714	19715	7.14	chr16.Q	Q	chr16	SKNF1	7.65
chr16.Q/HG002/chr16_MATERNAL:90396157-90371157	19740	19741	50	chr16.Q	Q	chr16	SKNF1	10.465
chr16.Q/HG002/chr16_MATERNAL:90396157-90371157	19802	19803	31.15	chr16.Q	Q	chr16	SKNF1	19.145
chr16.Q/HG002/chr16_MATERNAL:90396157-90371157	19805	19806	10.14	chr16.Q	Q	chr16	SKNF1	20.645
chr16.Q/HG002/chr16_MATERNAL:90396157-90371157	19823	19824	7.23	chr16.Q	Q	chr16	SKNF1	20.645
chr16.Q/HG002/chr16_MATERNAL:90396157-90371157	19841	19842	4.41	chr16.Q	Q	chr16	SKNF1	8.685
chr16.Q/HG002/chr16_MATERNAL:90396157-90371157	19848	19849	26.39	chr16.Q	Q	chr16	SKNF1	8.685
chr16.Q/HG002/chr16_MATERNAL:90396157-90371157	19851	19852	11.11	chr16.Q	Q	chr16	SKNF1	9.17
chr16.Q/HG002/chr16_MATERNAL:90396157-90371157	19864	19865	43.18	chr16.Q	Q	chr16	SKNF1	18.75
chr16.Q/HG002/chr16_MATERNAL:90396157-90371157	19909	19910	23.08	chr16.Q	Q	chr16	SKNF1	24.735
chr16.Q/HG002/chr16_MATERNAL:90396157-90371157	19922	19923	32.08	chr16.Q	Q	chr16	SKNF1	27.58
chr16.Q/HG002/chr16_MATERNAL:90396157-90371157	19938	19939	23.08	chr16.Q	Q	chr16	SKNF1	27.58
chr16.Q/HG002/chr16_MATERNAL:90396157-90371157	19964	19965	3.23	chr16.Q	Q	chr16	SKNF1	23.08
chr16.Q/HG002/chr16_MATERNAL:90396157-90371157	19981	19982	9.38	chr16.Q	Q	chr16	SKNF1	16.23
chr16.Q/HG002/chr16_MATERNAL:90396157-90371157	19985	19986	13.95	chr16.Q	Q	chr16	SKNF1	11.665
chr16.Q/HG002/chr16_MATERNAL:90396157-90371157	19990	19991	21.82	chr16.Q	Q	chr16	SKNF1	11.665
chr16.Q/HG002/chr16_MATERNAL:90396157-90371157	20019	20020	15.15	chr16.Q	Q	chr16	SKNF1	14.55
chr16.Q/HG002/chr16_MATERNAL:90396157-90371157	20027	20028	28.85	chr16.Q	Q	chr16	SKNF1	18.485
chr16.Q/HG002/chr16_MATERNAL:90396157-90371157	20030	20031	21.74	chr16.Q	Q	chr16	SKNF1	21.78
chr16.Q/HG002/chr16_MATERNAL:90396157-90371157	20033	20034	35.85	chr16.Q	Q	chr16	SKNF1	25.295
chr16.Q/HG002/chr16_MATERNAL:90396157-90371157	20039	20040	25	chr16.Q	Q	chr16	SKNF1	26.925
chr16.Q/HG002/chr16_MATERNAL:90396157-90371157	20051	20052	63.16	chr16.Q	Q	chr16	SKNF1	30.425
chr16.Q/HG002/chr16_MATERNAL:90396157-90371157	20053	20054	56.9	chr16.Q	Q	chr16	SKNF1	46.375
chr16.Q/HG002/chr16_MATERNAL:90396157-90371157	20060	20061	63.16	chr16.Q	Q	chr16	SKNF1	60.03
chr16.Q/HG002/chr16_MATERNAL:90396157-90371157	20062	20063	48.39	chr16.Q	Q	chr16	SKNF1	60.03
chr16.Q/HG002/chr16_MATERNAL:90396157-90371157	20071	20072	57.69	chr16.Q	Q	chr16	SKNF1	57.295
chr16.Q/HG002/chr16_MATERNAL:90396157-90371157	20073	20074	55.43	chr16.Q	Q	chr16	SKNF1	56.56
chr16.Q/HG002/chr16_MATERNAL:90396157-90371157	20080	20081	30.95	chr16.Q	Q	chr16	SKNF1	51.91
chr16.Q/HG002/chr16_MATERNAL:90396157-90371157	20084	20085	55.26	chr16.Q	Q	chr16	SKNF1	55.345
chr16.Q/HG002/chr16_MATERNAL:90396157-90371157	20087	20088	77.78	chr16.Q	Q	chr16	SKNF1	55.345
chr16.Q/HG002/chr16_MATERNAL:90396157-90371157	20090	20091	41.51	chr16.Q	Q	chr16	SKNF1	48.385
chr16.Q/HG002/chr16_MATERNAL:90396157-90371157	20092	20093	23.73	chr16.Q	Q	chr16	SKNF1	48.385
chr16.Q/HG002/chr16_MATERNAL:90396157-90371157	20094	20095	23.64	chr16.Q	Q	chr16	SKNF1	32.62
chr16.Q/HG002/chr16_MATERNAL:90396157-90371157	20102	20103	18.03	chr16.Q	Q	chr16	SKNF1	23.685
chr16.Q/HG002/chr16_MATERNAL:90396157-90371157	20118	20119	29.09	chr16.Q	Q	chr16	SKNF1	23.685
chr16.Q/HG002/chr16_MATERNAL:90396157-90371157	20135	20136	40.51	chr16.Q	Q	chr16	SKNF1	26.365
chr16.Q/HG002/chr16_MATERNAL:90396157-90371157	20138	20139	53.12	chr16.Q	Q	chr16	SKNF1	34.8
chr16.Q/HG002/chr16_MATERNAL:90396157-90371157	20142	20143	27.78	chr16.Q	Q	chr16	SKNF1	34.8
chr16.Q/HG002/chr16_MATERNAL:90396157-90371157	20150	20151	50.77	chr16.Q	Q	chr16	SKNF1	45.64
chr16.Q/HG002/chr16_MATERNAL:90396157-90371157	20156	20157	49.02	chr16.Q	Q	chr16	SKNF1	49.895
chr16.Q/HG002/chr16_MATERNAL:90396157-90371157	20159	20160	47.17	chr16.Q	Q	chr16	SKNF1	48.095
chr16.Q/HG002/chr16_MATERNAL:90396157-90371157	20161	20162	32.88	chr16.Q	Q	chr16	SKNF1	48.095
chr16.Q/HG002/chr16_MATERNAL:90396157-90371157	20172	20173	16.42	chr16.Q	Q	chr16	SKNF1	40.025
chr16.Q/HG002/chr16_MATERNAL:90396157-90371157	20176	20177	15.79	chr16.Q	Q	chr16	SKNF1	24.65
chr16.Q/HG002/chr16_MATERNAL:90396157-90371157	20183	20184	8.86	chr16.Q	Q	chr16	SKNF1	16.105
chr16.Q/HG002/chr16_MATERNAL:90396157-90371157	20197	20198	40.48	chr16.Q	Q	chr16	SKNF1	16.105
chr16.Q/HG002/chr16_MATERNAL:90396157-90371157	20205	20206	65.52	chr16.Q	Q	chr16	SKNF1	28.135
chr16.Q/HG002/chr16_MATERNAL:90396157-90371157	20208	20209	58.93	chr16.Q	Q	chr16	SKNF1	49.705
chr16.Q/HG002/chr16_MATERNAL:90396157-90371157	20211	20212	61.29	chr16.Q	Q	chr16	SKNF1	60.11
chr16.Q/HG002/chr16_MATERNAL:90396157-90371157	20215	20216	53.33	chr16.Q	Q	chr16	SKNF1	60.11
chr16.Q/HG002/chr16_MATERNAL:90396157-90371157	20221	20222	53.57	chr16.Q	Q	chr16	SKNF1	56.25
chr16.Q/HG002/chr16_MATERNAL:90396157-90371157	20228	20229	67.86	chr16.Q	Q	chr16	SKNF1	57.43
chr16.Q/HG002/chr16_MATERNAL:90396157-90371157	20231	20232	43.86	chr16.Q	Q	chr16	SKNF1	53.45
chr16.Q/HG002/chr16_MATERNAL:90396157-90371157	20233	20234	34.29	chr16.Q	Q	chr16	SKNF1	48.715
chr16.Q/HG002/chr16_MATERNAL:90396157-90371157	20247	20248	71.88	chr16.Q	Q	chr16	SKNF1	55.86
chr16.Q/HG002/chr16_MATERNAL:90396157-90371157	20250	20251	47.06	chr16.Q	Q	chr16	SKNF1	45.46
chr16.Q/HG002/chr16_MATERNAL:90396157-90371157	20252	20253	42.65	chr16.Q	Q	chr16	SKNF1	44.855
chr16.Q/HG002/chr16_MATERNAL:90396157-90371157	20262	20263	50	chr16.Q	Q	chr16	SKNF1	48.53
chr16.Q/HG002/chr16_MATERNAL:90396157-90371157	20268	20269	58.73	chr16.Q	Q	chr16	SKNF1	48.53
chr16.Q/HG002/chr16_MATERNAL:90396157-90371157	20271	20272	57.14	chr16.Q	Q	chr16	SKNF1	53.57
chr16.Q/HG002/chr16_MATERNAL:90396157-90371157	20274	20275	66.67	chr16.Q	Q	chr16	SKNF1	57.935
chr16.Q/HG002/chr16_MATERNAL:90396157-90371157	20276	20277	50	chr16.Q	Q	chr16	SKNF1	57.935
chr16.Q/HG002/chr16_MATERNAL:90396157-90371157	20279	20280	48.33	chr16.Q	Q	chr16	SKNF1	53.57
chr16.Q/HG002/chr16_MATERNAL:90396157-90371157	20281	20282	46.27	chr16.Q	Q	chr16	SKNF1	49.165
chr16.Q/HG002/chr16_MATERNAL:90396157-90371157	20291	20292	52.24	chr16.Q	Q	chr16	SKNF1	49.165
chr16.Q/HG002/chr16_MATERNAL:90396157-90371157	20297	20298	49.09	chr16.Q	Q	chr16	SKNF1	48.71
chr16.Q/HG002/chr16_MATERNAL:90396157-90371157	20300	20301	56.67	chr16.Q	Q	chr16	SKNF1	50.665
chr16.Q/HG002/chr16_MATERNAL:90396157-90371157	20303	20304	62.5	chr16.Q	Q	chr16	SKNF1	54.455
chr16.Q/HG002/chr16_MATERNAL:90396157-90371157	20305	20306	50	chr16.Q	Q	chr16	SKNF1	53.335
chr16.Q/HG002/chr16_MATERNAL:90396157-90371157	20308	20309	40.32	chr16.Q	Q	chr16	SKNF1	53.335
chr16.Q/HG002/chr16_MATERNAL:90396157-90371157	20310	20311	41.79	chr16.Q	Q	chr16	SKNF1	45.895
chr16.Q/HG002/chr16_MATERNAL:90396157-90371157	20320	20321	42.86	chr16.Q	Q	chr16	SKNF1	42.325
chr16.Q/HG002/chr16_MATERNAL:90396157-90371157	20326	20327	46.43	chr16.Q	Q	chr16	SKNF1	42.325
chr16.Q/HG002/chr16_MATERNAL:90396157-90371157	20329	20330	52.83	chr16.Q	Q	chr16	SKNF1	44.645
chr16.Q/HG002/chr16_MATERNAL:90396157-90371157	20332	20333	65.38	chr16.Q	Q	chr16	SKNF1	49.63
chr16.Q/HG002/chr16_MATERNAL:90396157-90371157	20334	20335	55.36	chr16.Q	Q	chr16	SKNF1	54.095
chr16.Q/HG002/chr16_MATERNAL:90396157-90371157	20337	20338	44.26	chr16.Q	Q	chr16	SKNF1	54.095
chr16.Q/HG002/chr16_MATERNAL:90396157-90371157	20339	20340	41.67	chr16.Q	Q	chr16	SKNF1	49.81
chr16.Q/HG002/chr16_MATERNAL:90396157-90371157	20349	20350	49.28	chr16.Q	Q	chr16	SKNF1	46.77
chr16.Q/HG002/chr16_MATERNAL:90396157-90371157	20355	20356	56.72	chr16.Q	Q	chr16	SKNF1	46.77
chr16.Q/HG002/chr16_MATERNAL:90396157-90371157	20358	20359	67.27	chr16.Q	Q	chr16	SKNF1	53
chr16.Q/HG002/chr16_MATERNAL:90396157-90371157	20361	20362	59.26	chr16.Q	Q	chr16	SKNF1	57.99
chr16.Q/HG002/chr16_MATERNAL:90396157-90371157	20363	20364	51.85	chr16.Q	Q	chr16	SKNF1	57.99
chr16.Q/HG002/chr16_MATERNAL:90396157-90371157	20366	20367	43.86	chr16.Q	Q	chr16	SKNF1	55.555
chr16.Q/HG002/chr16_MATERNAL:90396157-90371157	20368	20369	43.75	chr16.Q	Q	chr16	SKNF1	47.855
chr16.Q/HG002/chr16_MATERNAL:90396157-90371157	20378	20379	51.47	chr16.Q	Q	chr16	SKNF1	47.665
chr16.Q/HG002/chr16_MATERNAL:90396157-90371157	20384	20385	53.97	chr16.Q	Q	chr16	SKNF1	47.665
chr16.Q/HG002/chr16_MATERNAL:90396157-90371157	20387	20388	56.25	chr16.Q	Q	chr16	SKNF1	52.72
chr16.Q/HG002/chr16_MATERNAL:90396157-90371157	20390	20391	52.08	chr16.Q	Q	chr16	SKNF1	53.025
chr16.Q/HG002/chr16_MATERNAL:90396157-90371157	20392	20393	47.92	chr16.Q	Q	chr16	SKNF1	53.025
chr16.Q/HG002/chr16_MATERNAL:90396157-90371157	20395	20396	44.07	chr16.Q	Q	chr16	SKNF1	50
chr16.Q/HG002/chr16_MATERNAL:90396157-90371157	20397	20398	42.25	chr16.Q	Q	chr16	SKNF1	45.995
chr16.Q/HG002/chr16_MATERNAL:90396157-90371157	20407	20408	47.54	chr16.Q	Q	chr16	SKNF1	45.805
chr16.Q/HG002/chr16_MATERNAL:90396157-90371157	20413	20414	55.56	chr16.Q	Q	chr16	SKNF1	45.805
chr16.Q/HG002/chr16_MATERNAL:90396157-90371157	20416	20417	51.06	chr16.Q	Q	chr16	SKNF1	49.3
chr16.Q/HG002/chr16_MATERNAL:90396157-90371157	20419	20420	63.27	chr16.Q	Q	chr16	SKNF1	53.31
chr16.Q/HG002/chr16_MATERNAL:90396157-90371157	20424	20425	35.59	chr16.Q	Q	chr16	SKNF1	53.31
chr16.Q/HG002/chr16_MATERNAL:90396157-90371157	20426	20427	38.81	chr16.Q	Q	chr16	SKNF1	44.935
chr16.Q/HG002/chr16_MATERNAL:90396157-90371157	20436	20437	46.77	chr16.Q	Q	chr16	SKNF1	42.79
chr16.Q/HG002/chr16_MATERNAL:90396157-90371157	20442	20443	46.81	chr16.Q	Q	chr16	SKNF1	42.79
chr16.Q/HG002/chr16_MATERNAL:90396157-90371157	20445	20446	40.91	chr16.Q	Q	chr16	SKNF1	43.84
chr16.Q/HG002/chr16_MATERNAL:90396157-90371157	20448	20449	54.17	chr16.Q	Q	chr16	SKNF1	46.79
chr16.Q/HG002/chr16_MATERNAL:90396157-90371157	20453	20454	41.38	chr16.Q	Q	chr16	SKNF1	44.095
chr16.Q/HG002/chr16_MATERNAL:90396157-90371157	20455	20456	44.78	chr16.Q	Q	chr16	SKNF1	43.08
chr16.Q/HG002/chr16_MATERNAL:90396157-90371157	20465	20466	39.39	chr16.Q	Q	chr16	SKNF1	43.08
chr16.Q/HG002/chr16_MATERNAL:90396157-90371157	20471	20472	49.12	chr16.Q	Q	chr16	SKNF1	43.08
chr16.Q/HG002/chr16_MATERNAL:90396157-90371157	20474	20475	57.45	chr16.Q	Q	chr16	SKNF1	46.95
chr16.Q/HG002/chr16_MATERNAL:90396157-90371157	20477	20478	65.96	chr16.Q	Q	chr16	SKNF1	53.285
chr16.Q/HG002/chr16_MATERNAL:90396157-90371157	20482	20483	38	chr16.Q	Q	chr16	SKNF1	53.285
chr16.Q/HG002/chr16_MATERNAL:90396157-90371157	20484	20485	37.1	chr16.Q	Q	chr16	SKNF1	47.725
chr16.Q/HG002/chr16_MATERNAL:90396157-90371157	20494	20495	45.61	chr16.Q	Q	chr16	SKNF1	41.805
chr16.Q/HG002/chr16_MATERNAL:90396157-90371157	20500	20501	49.15	chr16.Q	Q	chr16	SKNF1	41.805
chr16.Q/HG002/chr16_MATERNAL:90396157-90371157	20503	20504	41.07	chr16.Q	Q	chr16	SKNF1	43.34
chr16.Q/HG002/chr16_MATERNAL:90396157-90371157	20506	20507	44	chr16.Q	Q	chr16	SKNF1	44.805
chr16.Q/HG002/chr16_MATERNAL:90396157-90371157	20511	20512	37.93	chr16.Q	Q	chr16	SKNF1	42.535
chr16.Q/HG002/chr16_MATERNAL:90396157-90371157	20513	20514	39.06	chr16.Q	Q	chr16	SKNF1	40.065
chr16.Q/HG002/chr16_MATERNAL:90396157-90371157	20523	20524	43.1	chr16.Q	Q	chr16	SKNF1	41.08
chr16.Q/HG002/chr16_MATERNAL:90396157-90371157	20529	20530	55.36	chr16.Q	Q	chr16	SKNF1	41.08
chr16.Q/HG002/chr16_MATERNAL:90396157-90371157	20532	20533	46.77	chr16.Q	Q	chr16	SKNF1	44.935
chr16.Q/HG002/chr16_MATERNAL:90396157-90371157	20535	20536	41.18	chr16.Q	Q	chr16	SKNF1	44.935
chr16.Q/HG002/chr16_MATERNAL:90396157-90371157	20540	20541	38.6	chr16.Q	Q	chr16	SKNF1	43.975
chr16.Q/HG002/chr16_MATERNAL:90396157-90371157	20542	20543	28.79	chr16.Q	Q	chr16	SKNF1	39.89
chr16.Q/HG002/chr16_MATERNAL:90396157-90371157	20552	20553	49.21	chr16.Q	Q	chr16	SKNF1	39.89
chr16.Q/HG002/chr16_MATERNAL:90396157-90371157	20558	20559	50.88	chr16.Q	Q	chr16	SKNF1	43.905
chr16.Q/HG002/chr16_MATERNAL:90396157-90371157	20561	20562	49.15	chr16.Q	Q	chr16	SKNF1	49.18
chr16.Q/HG002/chr16_MATERNAL:90396157-90371157	20564	20565	52.08	chr16.Q	Q	chr16	SKNF1	50.045
chr16.Q/HG002/chr16_MATERNAL:90396157-90371157	20569	20570	44.83	chr16.Q	Q	chr16	SKNF1	50.015
chr16.Q/HG002/chr16_MATERNAL:90396157-90371157	20571	20572	45.45	chr16.Q	Q	chr16	SKNF1	47.3
chr16.Q/HG002/chr16_MATERNAL:90396157-90371157	20581	20582	43.55	chr16.Q	Q	chr16	SKNF1	45.14
chr16.Q/HG002/chr16_MATERNAL:90396157-90371157	20587	20588	49.09	chr16.Q	Q	chr16	SKNF1	45.14
chr16.Q/HG002/chr16_MATERNAL:90396157-90371157	20590	20591	42.31	chr16.Q	Q	chr16	SKNF1	44.5
chr16.Q/HG002/chr16_MATERNAL:90396157-90371157	20593	20594	46.67	chr16.Q	Q	chr16	SKNF1	45.11
chr16.Q/HG002/chr16_MATERNAL:90396157-90371157	20598	20599	44	chr16.Q	Q	chr16	SKNF1	45.335
chr16.Q/HG002/chr16_MATERNAL:90396157-90371157	20600	20601	42.37	chr16.Q	Q	chr16	SKNF1	43.185
chr16.Q/HG002/chr16_MATERNAL:90396157-90371157	20610	20611	45.9	chr16.Q	Q	chr16	SKNF1	44.95
chr16.Q/HG002/chr16_MATERNAL:90396157-90371157	20616	20617	51.56	chr16.Q	Q	chr16	SKNF1	44.95
chr16.Q/HG002/chr16_MATERNAL:90396157-90371157	20619	20620	48.28	chr16.Q	Q	chr16	SKNF1	47.09
chr16.Q/HG002/chr16_MATERNAL:90396157-90371157	20622	20623	54.55	chr16.Q	Q	chr16	SKNF1	49.92
chr16.Q/HG002/chr16_MATERNAL:90396157-90371157	20627	20628	45.61	chr16.Q	Q	chr16	SKNF1	49.92
chr16.Q/HG002/chr16_MATERNAL:90396157-90371157	20629	20630	45.31	chr16.Q	Q	chr16	SKNF1	46.945
chr16.Q/HG002/chr16_MATERNAL:90396157-90371157	20639	20640	50.85	chr16.Q	Q	chr16	SKNF1	48.23
chr16.Q/HG002/chr16_MATERNAL:90396157-90371157	20645	20646	41.51	chr16.Q	Q	chr16	SKNF1	45.46
chr16.Q/HG002/chr16_MATERNAL:90396157-90371157	20648	20649	34.62	chr16.Q	Q	chr16	SKNF1	43.41
chr16.Q/HG002/chr16_MATERNAL:90396157-90371157	20651	20652	43.75	chr16.Q	Q	chr16	SKNF1	42.63
chr16.Q/HG002/chr16_MATERNAL:90396157-90371157	20656	20657	47.46	chr16.Q	Q	chr16	SKNF1	42.63
chr16.Q/HG002/chr16_MATERNAL:90396157-90371157	20658	20659	45.31	chr16.Q	Q	chr16	SKNF1	44.53
chr16.Q/HG002/chr16_MATERNAL:90396157-90371157	20668	20669	49.02	chr16.Q	Q	chr16	SKNF1	46.385
chr16.Q/HG002/chr16_MATERNAL:90396157-90371157	20674	20675	52.46	chr16.Q	Q	chr16	SKNF1	48.24
chr16.Q/HG002/chr16_MATERNAL:90396157-90371157	20677	20678	50	chr16.Q	Q	chr16	SKNF1	49.51
chr16.Q/HG002/chr16_MATERNAL:90396157-90371157	20680	20681	52.83	chr16.Q	Q	chr16	SKNF1	51.23
chr16.Q/HG002/chr16_MATERNAL:90396157-90371157	20685	20686	48.39	chr16.Q	Q	chr16	SKNF1	51.23
chr16.Q/HG002/chr16_MATERNAL:90396157-90371157	20687	20688	46.03	chr16.Q	Q	chr16	SKNF1	49.195
chr16.Q/HG002/chr16_MATERNAL:90396157-90371157	20697	20698	46.88	chr16.Q	Q	chr16	SKNF1	47.635
chr16.Q/HG002/chr16_MATERNAL:90396157-90371157	20703	20704	56.25	chr16.Q	Q	chr16	SKNF1	47.635
chr16.Q/HG002/chr16_MATERNAL:90396157-90371157	20706	20707	55	chr16.Q	Q	chr16	SKNF1	50.94
chr16.Q/HG002/chr16_MATERNAL:90396157-90371157	20709	20710	50.98	chr16.Q	Q	chr16	SKNF1	52.99
chr16.Q/HG002/chr16_MATERNAL:90396157-90371157	20714	20715	39.66	chr16.Q	Q	chr16	SKNF1	52.99
chr16.Q/HG002/chr16_MATERNAL:90396157-90371157	20716	20717	42.86	chr16.Q	Q	chr16	SKNF1	46.92
chr16.Q/HG002/chr16_MATERNAL:90396157-90371157	20726	20727	49.25	chr16.Q	Q	chr16	SKNF1	46.055
chr16.Q/HG002/chr16_MATERNAL:90396157-90371157	20732	20733	51.72	chr16.Q	Q	chr16	SKNF1	46.055
chr16.Q/HG002/chr16_MATERNAL:90396157-90371157	20735	20736	41.07	chr16.Q	Q	chr16	SKNF1	46.055
chr16.Q/HG002/chr16_MATERNAL:90396157-90371157	20738	20739	47.73	chr16.Q	Q	chr16	SKNF1	48.49
chr16.Q/HG002/chr16_MATERNAL:90396157-90371157	20743	20744	65.22	chr16.Q	Q	chr16	SKNF1	49.725
chr16.Q/HG002/chr16_MATERNAL:90396157-90371157	20745	20746	64	chr16.Q	Q	chr16	SKNF1	55.865
chr16.Q/HG002/chr16_MATERNAL:90396157-90371157	20755	20756	67.74	chr16.Q	Q	chr16	SKNF1	64.61
chr16.Q/HG002/chr16_MATERNAL:90396157-90371157	20761	20762	73.33	chr16.Q	Q	chr16	SKNF1	66.48
chr16.Q/HG002/chr16_MATERNAL:90396157-90371157	20764	20765	73.53	chr16.Q	Q	chr16	SKNF1	70.535
chr16.Q/HG002/chr16_MATERNAL:90396157-90371157	20767	20768	85.71	chr16.Q	Q	chr16	SKNF1	73.43
chr16.Q/HG002/chr16_MATERNAL:90396157-90371157	20772	20773	78.57	chr16.Q	Q	chr16	SKNF1	76.05
chr16.Q/HG002/chr16_MATERNAL:90396157-90371157	20774	20775	62.5	chr16.Q	Q	chr16	SKNF1	76.05
chr16.Q/HG002/chr16_MATERNAL:90396157-90371157	20784	20785	70.97	chr16.Q	Q	chr16	SKNF1	74.77
chr16.Q/HG002/chr16_MATERNAL:90396157-90371157	20790	20791	76.47	chr16.Q	Q	chr16	SKNF1	73.72
chr16.Q/HG002/chr16_MATERNAL:90396157-90371157	20793	20794	80.77	chr16.Q	Q	chr16	SKNF1	73.72
chr16.Q/HG002/chr16_MATERNAL:90396157-90371157	20796	20797	60.47	chr16.Q	Q	chr16	SKNF1	73.72
chr16.Q/HG002/chr16_MATERNAL:90396157-90371157	20798	20799	53.33	chr16.Q	Q	chr16	SKNF1	68.47
chr16.Q/HG002/chr16_MATERNAL:90396157-90371157	20801	20802	44.44	chr16.Q	Q	chr16	SKNF1	56.9
chr16.Q/HG002/chr16_MATERNAL:90396157-90371157	20809	20810	62.2	chr16.Q	Q	chr16	SKNF1	56.9
chr16.Q/HG002/chr16_MATERNAL:90396157-90371157	20815	20816	86.54	chr16.Q	Q	chr16	SKNF1	57.765
chr16.Q/HG002/chr16_MATERNAL:90396157-90371157	20823	20824	39.66	chr16.Q	Q	chr16	SKNF1	53.32
chr16.Q/HG002/chr16_MATERNAL:90396157-90371157	20843	20844	74.07	chr16.Q	Q	chr16	SKNF1	68.135
chr16.Q/HG002/chr16_MATERNAL:90396157-90371157	20853	20854	36.07	chr16.Q	Q	chr16	SKNF1	56.865
chr16.Q/HG002/chr16_MATERNAL:90396157-90371157	20855	20856	34.62	chr16.Q	Q	chr16	SKNF1	37.865
chr16.Q/HG002/chr16_MATERNAL:90396157-90371157	20861	20862	90	chr16.Q	Q	chr16	SKNF1	55.07
chr16.Q/HG002/chr16_MATERNAL:90396157-90371157	20869	20870	20.51	chr16.Q	Q	chr16	SKNF1	35.345
chr16.Q/HG002/chr16_MATERNAL:90396157-90371157	20890	20891	25	chr16.Q	Q	chr16	SKNF1	29.81
chr16.Q/HG002/chr16_MATERNAL:90396157-90371157	20901	20902	39.22	chr16.Q	Q	chr16	SKNF1	32.11
chr16.Q/HG002/chr16_MATERNAL:90396157-90371157	20907	20908	69.05	chr16.Q	Q	chr16	SKNF1	32.11
chr16.Q/HG002/chr16_MATERNAL:90396157-90371157	20935	20936	78.21	chr16.Q	Q	chr16	SKNF1	54.135
chr16.Q/HG002/chr16_MATERNAL:90396157-90371157	20939	20940	75.82	chr16.Q	Q	chr16	SKNF1	72.435
chr16.Q/HG002/chr16_MATERNAL:90396157-90371157	20943	20944	41.54	chr16.Q	Q	chr16	SKNF1	72.435
chr16.Q/HG002/chr16_MATERNAL:90396157-90371157	20959	20960	6.35	chr16.Q	Q	chr16	SKNF1	58.68
chr16.Q/HG002/chr16_MATERNAL:90396157-90371157	20973	20974	28.81	chr16.Q	Q	chr16	SKNF1	35.175
chr16.Q/HG002/chr16_MATERNAL:90396157-90371157	20991	20992	42.59	chr16.Q	Q	chr16	SKNF1	35.175
chr16.Q/HG002/chr16_MATERNAL:90396157-90371157	21003	21004	44.26	chr16.Q	Q	chr16	SKNF1	35.7
chr16.Q/HG002/chr16_MATERNAL:90396157-90371157	21011	21012	58.33	chr16.Q	Q	chr16	SKNF1	43.425
chr16.Q/HG002/chr16_MATERNAL:90396157-90371157	21037	21038	10.64	chr16.Q	Q	chr16	SKNF1	43.425
chr16.Q/HG002/chr16_MATERNAL:90396157-90371157	21069	21070	35.85	chr16.Q	Q	chr16	SKNF1	40.055
chr16.Q/HG002/chr16_MATERNAL:90396157-90371157	21075	21076	9.43	chr16.Q	Q	chr16	SKNF1	23.245
chr16.Q/HG002/chr16_MATERNAL:90396157-90371157	21080	21081	5.06	chr16.Q	Q	chr16	SKNF1	10.035
chr16.Q/HG002/chr16_MATERNAL:90396157-90371157	21083	21084	6.15	chr16.Q	Q	chr16	SKNF1	7.79
chr16.Q/HG002/chr16_MATERNAL:90396157-90371157	21102	21103	5.56	chr16.Q	Q	chr16	SKNF1	5.855
chr16.Q/HG002/chr16_MATERNAL:90396157-90371157	21144	21145	14.75	chr16.Q	Q	chr16	SKNF1	5.855
chr16.Q/HG002/chr16_MATERNAL:90396157-90371157	21161	21162	44.23	chr16.Q	Q	chr16	SKNF1	10.45
chr16.Q/HG002/chr16_MATERNAL:90396157-90371157	21168	21169	7.25	chr16.Q	Q	chr16	SKNF1	11
chr16.Q/HG002/chr16_MATERNAL:90396157-90371157	21190	21191	0	chr16.Q	Q	chr16	SKNF1	11
chr16.Q/HG002/chr16_MATERNAL:90396157-90371157	21195	21196	15	chr16.Q	Q	chr16	SKNF1	11.125
chr16.Q/HG002/chr16_MATERNAL:90396157-90371157	21216	21217	4.41	chr16.Q	Q	chr16	SKNF1	5.83
chr16.Q/HG002/chr16_MATERNAL:90396157-90371157	21247	21248	0	chr16.Q	Q	chr16	SKNF1	2.205
chr16.Q/HG002/chr16_MATERNAL:90396157-90371157	21336	21337	95.65	chr16.Q	Q	chr16	SKNF1	9.705
chr16.Q/HG002/chr16_MATERNAL:90396157-90371157	21342	21343	96	chr16.Q	Q	chr16	SKNF1	50.03
chr16.Q/HG002/chr16_MATERNAL:90396157-90371157	21348	21349	100	chr16.Q	Q	chr16	SKNF1	95.825
chr16.Q/HG002/chr16_MATERNAL:90396157-90371157	21354	21355	94.74	chr16.Q	Q	chr16	SKNF1	95.825
chr16.Q/HG002/chr16_MATERNAL:90396157-90371157	21360	21361	63.16	chr16.Q	Q	chr16	SKNF1	95.37
chr16.Q/HG002/chr16_MATERNAL:90396157-90371157	21668	21669	50	chr16.Q	Q	chr16	SKNF1	78.95
chr16.Q/HG002/chr16_MATERNAL:90396157-90371157	21674	21675	56.67	chr16.Q	Q	chr16	SKNF1	59.915
chr16.Q/HG002/chr16_MATERNAL:90396157-90371157	21680	21681	66.67	chr16.Q	Q	chr16	SKNF1	59.915
chr16.Q/HG002/chr16_MATERNAL:90396157-90371157	21686	21687	77.14	chr16.Q	Q	chr16	SKNF1	61.67
chr16.Q/HG002/chr16_MATERNAL:90396157-90371157	21692	21693	63.64	chr16.Q	Q	chr16	SKNF1	65.155
chr16.Q/HG002/chr16_MATERNAL:90396157-90371157	21698	21699	39.13	chr16.Q	Q	chr16	SKNF1	65.155
chr16.Q/CHM13/chr16:96330374-96305374	13163	13164	20	chr16.Q	Q	chr16	SKNF1	20
chr16.Q/CHM13/chr16:96330374-96305374	13225	13226	40	chr16.Q	Q	chr16	SKNF1	20
chr16.Q/CHM13/chr16:96330374-96305374	13262	13263	20	chr16.Q	Q	chr16	SKNF1	20
chr16.Q/CHM13/chr16:96330374-96305374	13277	13278	20	chr16.Q	Q	chr16	SKNF1	20
chr16.Q/CHM13/chr16:96330374-96305374	13378	13379	58.33	chr16.Q	Q	chr16	SKNF1	30
chr16.Q/CHM13/chr16:96330374-96305374	13403	13404	40	chr16.Q	Q	chr16	SKNF1	30
chr16.Q/CHM13/chr16:96330374-96305374	14154	14155	16.67	chr16.Q	Q	chr16	SKNF1	30
chr16.Q/CHM13/chr16:96330374-96305374	14185	14186	16.67	chr16.Q	Q	chr16	SKNF1	28.335
chr16.Q/CHM13/chr16:96330374-96305374	14220	14221	15.38	chr16.Q	Q	chr16	SKNF1	16.67
chr16.Q/CHM13/chr16:96330374-96305374	14464	14465	0	chr16.Q	Q	chr16	SKNF1	16.025
chr16.Q/CHM13/chr16:96330374-96305374	14557	14558	8.33	chr16.Q	Q	chr16	SKNF1	11.855
chr16.Q/CHM13/chr16:96330374-96305374	14743	14744	10	chr16.Q	Q	chr16	SKNF1	9.165
chr16.Q/CHM13/chr16:96330374-96305374	14836	14837	0	chr16.Q	Q	chr16	SKNF1	4.165
chr16.Q/CHM13/chr16:96330374-96305374	14846	14847	10	chr16.Q	Q	chr16	SKNF1	9.165
chr16.Q/CHM13/chr16:96330374-96305374	14929	14930	0	chr16.Q	Q	chr16	SKNF1	5
chr16.Q/CHM13/chr16:96330374-96305374	15022	15023	0	chr16.Q	Q	chr16	SKNF1	0
chr16.Q/CHM13/chr16:96330374-96305374	15115	15116	18.18	chr16.Q	Q	chr16	SKNF1	5
chr16.Q/CHM13/chr16:96330374-96305374	15301	15302	25	chr16.Q	Q	chr16	SKNF1	9.09
chr16.Q/CHM13/chr16:96330374-96305374	15442	15443	20	chr16.Q	Q	chr16	SKNF1	19.09
chr16.Q/CHM13/chr16:96330374-96305374	15489	15490	20	chr16.Q	Q	chr16	SKNF1	20
chr16.Q/CHM13/chr16:96330374-96305374	16782	16783	0	chr16.Q	Q	chr16	SKNF1	20
chr16.Q/CHM13/chr16:96330374-96305374	17340	17341	0	chr16.Q	Q	chr16	SKNF1	10
chr16.Q/CHM13/chr16:96330374-96305374	17490	17491	0	chr16.Q	Q	chr16	SKNF1	0
chr16.Q/CHM13/chr16:96330374-96305374	17747	17748	0	chr16.Q	Q	chr16	SKNF1	0
chr16.Q/CHM13/chr16:96330374-96305374	17871	17872	0	chr16.Q	Q	chr16	SKNF1	0
chr16.Q/CHM13/chr16:96330374-96305374	17912	17913	10	chr16.Q	Q	chr16	SKNF1	0
chr16.Q/CHM13/chr16:96330374-96305374	18040	18041	1.04	chr16.Q	Q	chr16	SKNF1	0.52
chr16.Q/CHM13/chr16:96330374-96305374	18064	18065	18.33	chr16.Q	Q	chr16	SKNF1	5.52
chr16.Q/CHM13/chr16:96330374-96305374	18185	18186	13.13	chr16.Q	Q	chr16	SKNF1	11.565
chr16.Q/CHM13/chr16:96330374-96305374	18195	18196	18.87	chr16.Q	Q	chr16	SKNF1	15.73
chr16.Q/CHM13/chr16:96330374-96305374	18486	18487	0	chr16.Q	Q	chr16	SKNF1	15.73
chr16.Q/CHM13/chr16:96330374-96305374	18624	18625	9.09	chr16.Q	Q	chr16	SKNF1	11.11
chr16.Q/CHM13/chr16:96330374-96305374	18922	18923	4.35	chr16.Q	Q	chr16	SKNF1	6.72
chr16.Q/CHM13/chr16:96330374-96305374	19324	19325	20.69	chr16.Q	Q	chr16	SKNF1	6.72
chr16.Q/CHM13/chr16:96330374-96305374	19579	19580	12.5	chr16.Q	Q	chr16	SKNF1	10.795
chr16.Q/CHM13/chr16:96330374-96305374	19689	19690	14.29	chr16.Q	Q	chr16	SKNF1	13.395
chr16.Q/CHM13/chr16:96330374-96305374	19845	19846	18.75	chr16.Q	Q	chr16	SKNF1	16.52
chr16.Q/CHM13/chr16:96330374-96305374	19944	19945	31.11	chr16.Q	Q	chr16	SKNF1	16.52
chr16.Q/CHM13/chr16:96330374-96305374	20135	20136	22.64	chr16.Q	Q	chr16	SKNF1	20.695
chr16.Q/CHM13/chr16:96330374-96305374	20141	20142	31.37	chr16.Q	Q	chr16	SKNF1	26.875
chr16.Q/CHM13/chr16:96330374-96305374	20164	20165	48.54	chr16.Q	Q	chr16	SKNF1	31.24
chr16.Q/CHM13/chr16:96330374-96305374	20193	20194	12.99	chr16.Q	Q	chr16	SKNF1	27.005
chr16.Q/CHM13/chr16:96330374-96305374	20218	20219	3.09	chr16.Q	Q	chr16	SKNF1	22.18
chr16.Q/CHM13/chr16:96330374-96305374	20261	20262	3.85	chr16.Q	Q	chr16	SKNF1	8.42
chr16.Q/CHM13/chr16:96330374-96305374	20302	20303	28.57	chr16.Q	Q	chr16	SKNF1	8.42
chr16.Q/CHM13/chr16:96330374-96305374	20580	20581	2.38	chr16.Q	Q	chr16	SKNF1	3.47
chr16.Q/CHM13/chr16:96330374-96305374	20607	20608	13.33	chr16.Q	Q	chr16	SKNF1	8.59
chr16.Q/CHM13/chr16:96330374-96305374	20621	20622	52.78	chr16.Q	Q	chr16	SKNF1	20.95
chr16.Q/CHM13/chr16:96330374-96305374	20628	20629	14.89	chr16.Q	Q	chr16	SKNF1	14.11
chr16.Q/CHM13/chr16:96330374-96305374	20633	20634	11.7	chr16.Q	Q	chr16	SKNF1	14.11
chr16.Q/CHM13/chr16:96330374-96305374	20636	20637	8.51	chr16.Q	Q	chr16	SKNF1	13.295
chr16.Q/CHM13/chr16:96330374-96305374	20655	20656	7.46	chr16.Q	Q	chr16	SKNF1	10.105
chr16.Q/CHM13/chr16:96330374-96305374	20681	20682	15.66	chr16.Q	Q	chr16	SKNF1	10.105
chr16.Q/CHM13/chr16:96330374-96305374	20691	20692	3.06	chr16.Q	Q	chr16	SKNF1	7.985
chr16.Q/CHM13/chr16:96330374-96305374	20713	20714	6.19	chr16.Q	Q	chr16	SKNF1	6.825
chr16.Q/CHM13/chr16:96330374-96305374	20739	20740	54.84	chr16.Q	Q	chr16	SKNF1	10.925
chr16.Q/CHM13/chr16:96330374-96305374	20801	20802	33.33	chr16.Q	Q	chr16	SKNF1	19.76
chr16.Q/CHM13/chr16:96330374-96305374	20804	20805	7.53	chr16.Q	Q	chr16	SKNF1	20.43
chr16.Q/CHM13/chr16:96330374-96305374	20822	20823	3.16	chr16.Q	Q	chr16	SKNF1	20.43
chr16.Q/CHM13/chr16:96330374-96305374	20840	20841	6.82	chr16.Q	Q	chr16	SKNF1	7.175
chr16.Q/CHM13/chr16:96330374-96305374	20847	20848	25.81	chr16.Q	Q	chr16	SKNF1	7.175
chr16.Q/CHM13/chr16:96330374-96305374	20850	20851	19.75	chr16.Q	Q	chr16	SKNF1	13.285
chr16.Q/CHM13/chr16:96330374-96305374	20863	20864	32.56	chr16.Q	Q	chr16	SKNF1	22.78
chr16.Q/CHM13/chr16:96330374-96305374	20908	20909	21.95	chr16.Q	Q	chr16	SKNF1	23.88
chr16.Q/CHM13/chr16:96330374-96305374	20921	20922	30.65	chr16.Q	Q	chr16	SKNF1	26.3
chr16.Q/CHM13/chr16:96330374-96305374	20937	20938	20.22	chr16.Q	Q	chr16	SKNF1	26.3
chr16.Q/CHM13/chr16:96330374-96305374	20963	20964	4.62	chr16.Q	Q	chr16	SKNF1	21.085
chr16.Q/CHM13/chr16:96330374-96305374	20980	20981	3.16	chr16.Q	Q	chr16	SKNF1	12.42
chr16.Q/CHM13/chr16:96330374-96305374	20984	20985	4.42	chr16.Q	Q	chr16	SKNF1	4.52
chr16.Q/CHM13/chr16:96330374-96305374	20989	20990	15.38	chr16.Q	Q	chr16	SKNF1	4.52
chr16.Q/CHM13/chr16:96330374-96305374	21018	21019	5.48	chr16.Q	Q	chr16	SKNF1	4.95
chr16.Q/CHM13/chr16:96330374-96305374	21026	21027	17.46	chr16.Q	Q	chr16	SKNF1	10.43
chr16.Q/CHM13/chr16:96330374-96305374	21029	21030	12.16	chr16.Q	Q	chr16	SKNF1	13.77
chr16.Q/CHM13/chr16:96330374-96305374	21032	21033	31.75	chr16.Q	Q	chr16	SKNF1	14.81
chr16.Q/CHM13/chr16:96330374-96305374	21038	21039	43.53	chr16.Q	Q	chr16	SKNF1	24.605
chr16.Q/CHM13/chr16:96330374-96305374	21050	21051	82.93	chr16.Q	Q	chr16	SKNF1	37.64
chr16.Q/CHM13/chr16:96330374-96305374	21052	21053	77.03	chr16.Q	Q	chr16	SKNF1	60.28
chr16.Q/CHM13/chr16:96330374-96305374	21059	21060	78.67	chr16.Q	Q	chr16	SKNF1	77.85
chr16.Q/CHM13/chr16:96330374-96305374	21061	21062	64.63	chr16.Q	Q	chr16	SKNF1	77.85
chr16.Q/CHM13/chr16:96330374-96305374	21070	21071	82.8	chr16.Q	Q	chr16	SKNF1	77.85
chr16.Q/CHM13/chr16:96330374-96305374	21072	21073	75.22	chr16.Q	Q	chr16	SKNF1	76.945
chr16.Q/CHM13/chr16:96330374-96305374	21079	21080	28.45	chr16.Q	Q	chr16	SKNF1	69.925
chr16.Q/CHM13/chr16:96330374-96305374	21083	21084	75.27	chr16.Q	Q	chr16	SKNF1	75.245
chr16.Q/CHM13/chr16:96330374-96305374	21086	21087	81.9	chr16.Q	Q	chr16	SKNF1	75.245
chr16.Q/CHM13/chr16:96330374-96305374	21089	21090	48.72	chr16.Q	Q	chr16	SKNF1	61.995
chr16.Q/CHM13/chr16:96330374-96305374	21091	21092	28	chr16.Q	Q	chr16	SKNF1	61.995
chr16.Q/CHM13/chr16:96330374-96305374	21093	21094	28.17	chr16.Q	Q	chr16	SKNF1	38.445
chr16.Q/CHM13/chr16:96330374-96305374	21101	21102	16.28	chr16.Q	Q	chr16	SKNF1	28.085
chr16.Q/CHM13/chr16:96330374-96305374	21117	21118	20.31	chr16.Q	Q	chr16	SKNF1	24.155
chr16.Q/CHM13/chr16:96330374-96305374	21134	21135	24.73	chr16.Q	Q	chr16	SKNF1	22.52
chr16.Q/CHM13/chr16:96330374-96305374	21137	21138	26.58	chr16.Q	Q	chr16	SKNF1	22.52
chr16.Q/CHM13/chr16:96330374-96305374	21141	21142	13.92	chr16.Q	Q	chr16	SKNF1	22.52
chr16.Q/CHM13/chr16:96330374-96305374	21149	21150	71.76	chr16.Q	Q	chr16	SKNF1	25.655
chr16.Q/CHM13/chr16:96330374-96305374	21155	21156	61.76	chr16.Q	Q	chr16	SKNF1	44.17
chr16.Q/CHM13/chr16:96330374-96305374	21158	21159	66.2	chr16.Q	Q	chr16	SKNF1	63.98
chr16.Q/CHM13/chr16:96330374-96305374	21160	21161	43.96	chr16.Q	Q	chr16	SKNF1	63.98
chr16.Q/CHM13/chr16:96330374-96305374	21171	21172	10.99	chr16.Q	Q	chr16	SKNF1	52.86
chr16.Q/CHM13/chr16:96330374-96305374	21175	21176	22.97	chr16.Q	Q	chr16	SKNF1	33.465
chr16.Q/CHM13/chr16:96330374-96305374	21182	21183	7.69	chr16.Q	Q	chr16	SKNF1	16.98
chr16.Q/CHM13/chr16:96330374-96305374	21196	21197	49.35	chr16.Q	Q	chr16	SKNF1	16.98
chr16.Q/CHM13/chr16:96330374-96305374	21204	21205	77.63	chr16.Q	Q	chr16	SKNF1	36.16
chr16.Q/CHM13/chr16:96330374-96305374	21207	21208	76.81	chr16.Q	Q	chr16	SKNF1	63.08
chr16.Q/CHM13/chr16:96330374-96305374	21210	21211	74.67	chr16.Q	Q	chr16	SKNF1	75.74
chr16.Q/CHM13/chr16:96330374-96305374	21214	21215	65.75	chr16.Q	Q	chr16	SKNF1	75.74
chr16.Q/CHM13/chr16:96330374-96305374	21220	21221	73.13	chr16.Q	Q	chr16	SKNF1	73.9
chr16.Q/CHM13/chr16:96330374-96305374	21227	21228	75	chr16.Q	Q	chr16	SKNF1	73.9
chr16.Q/CHM13/chr16:96330374-96305374	21230	21231	62.16	chr16.Q	Q	chr16	SKNF1	69.44
chr16.Q/CHM13/chr16:96330374-96305374	21232	21233	52.73	chr16.Q	Q	chr16	SKNF1	67.645
chr16.Q/CHM13/chr16:96330374-96305374	21246	21247	85.86	chr16.Q	Q	chr16	SKNF1	68.58
chr16.Q/CHM13/chr16:96330374-96305374	21249	21250	77.01	chr16.Q	Q	chr16	SKNF1	69.585
chr16.Q/CHM13/chr16:96330374-96305374	21251	21252	72.94	chr16.Q	Q	chr16	SKNF1	74.975
chr16.Q/CHM13/chr16:96330374-96305374	21261	21262	70.97	chr16.Q	Q	chr16	SKNF1	74.975
chr16.Q/CHM13/chr16:96330374-96305374	21267	21268	78.57	chr16.Q	Q	chr16	SKNF1	74.975
chr16.Q/CHM13/chr16:96330374-96305374	21270	21271	79.71	chr16.Q	Q	chr16	SKNF1	75.755
chr16.Q/CHM13/chr16:96330374-96305374	21273	21274	83.1	chr16.Q	Q	chr16	SKNF1	79.14
chr16.Q/CHM13/chr16:96330374-96305374	21275	21276	83.08	chr16.Q	Q	chr16	SKNF1	81.395
chr16.Q/CHM13/chr16:96330374-96305374	21278	21279	76.92	chr16.Q	Q	chr16	SKNF1	81.395
chr16.Q/CHM13/chr16:96330374-96305374	21280	21281	71.43	chr16.Q	Q	chr16	SKNF1	80
chr16.Q/CHM13/chr16:96330374-96305374	21290	21291	74.12	chr16.Q	Q	chr16	SKNF1	75.52
chr16.Q/CHM13/chr16:96330374-96305374	21296	21297	77.27	chr16.Q	Q	chr16	SKNF1	75.52
chr16.Q/CHM13/chr16:96330374-96305374	21299	21300	83.08	chr16.Q	Q	chr16	SKNF1	75.695
chr16.Q/CHM13/chr16:96330374-96305374	21302	21303	76.27	chr16.Q	Q	chr16	SKNF1	76.77
chr16.Q/CHM13/chr16:96330374-96305374	21304	21305	83.33	chr16.Q	Q	chr16	SKNF1	80.175
chr16.Q/CHM13/chr16:96330374-96305374	21307	21308	72.31	chr16.Q	Q	chr16	SKNF1	79.675
chr16.Q/CHM13/chr16:96330374-96305374	21309	21310	64.37	chr16.Q	Q	chr16	SKNF1	74.29
chr16.Q/CHM13/chr16:96330374-96305374	21319	21320	73.79	chr16.Q	Q	chr16	SKNF1	73.05
chr16.Q/CHM13/chr16:96330374-96305374	21325	21326	79.27	chr16.Q	Q	chr16	SKNF1	73.05
chr16.Q/CHM13/chr16:96330374-96305374	21328	21329	81.82	chr16.Q	Q	chr16	SKNF1	76.53
chr16.Q/CHM13/chr16:96330374-96305374	21331	21332	83.87	chr16.Q	Q	chr16	SKNF1	80.545
chr16.Q/CHM13/chr16:96330374-96305374	21333	21334	83.33	chr16.Q	Q	chr16	SKNF1	82.575
chr16.Q/CHM13/chr16:96330374-96305374	21336	21337	69.7	chr16.Q	Q	chr16	SKNF1	82.575
chr16.Q/CHM13/chr16:96330374-96305374	21338	21339	66.25	chr16.Q	Q	chr16	SKNF1	76.515
chr16.Q/CHM13/chr16:96330374-96305374	21348	21349	72.92	chr16.Q	Q	chr16	SKNF1	71.31
chr16.Q/CHM13/chr16:96330374-96305374	21354	21355	79.49	chr16.Q	Q	chr16	SKNF1	71.31
chr16.Q/CHM13/chr16:96330374-96305374	21357	21358	81.94	chr16.Q	Q	chr16	SKNF1	76.205
chr16.Q/CHM13/chr16:96330374-96305374	21360	21361	85.48	chr16.Q	Q	chr16	SKNF1	80.715
chr16.Q/CHM13/chr16:96330374-96305374	21362	21363	85.94	chr16.Q	Q	chr16	SKNF1	83.71
chr16.Q/CHM13/chr16:96330374-96305374	21365	21366	75.38	chr16.Q	Q	chr16	SKNF1	83.71
chr16.Q/CHM13/chr16:96330374-96305374	21367	21368	71.43	chr16.Q	Q	chr16	SKNF1	80.43
chr16.Q/CHM13/chr16:96330374-96305374	21377	21378	71.29	chr16.Q	Q	chr16	SKNF1	73.405
chr16.Q/CHM13/chr16:96330374-96305374	21383	21384	72.86	chr16.Q	Q	chr16	SKNF1	72.145
chr16.Q/CHM13/chr16:96330374-96305374	21386	21387	75	chr16.Q	Q	chr16	SKNF1	72.145
chr16.Q/CHM13/chr16:96330374-96305374	21389	21390	80.65	chr16.Q	Q	chr16	SKNF1	73.93
chr16.Q/CHM13/chr16:96330374-96305374	21394	21395	69.09	chr16.Q	Q	chr16	SKNF1	73.93
chr16.Q/CHM13/chr16:96330374-96305374	21396	21397	65	chr16.Q	Q	chr16	SKNF1	72.045
chr16.Q/CHM13/chr16:96330374-96305374	21406	21407	75.31	chr16.Q	Q	chr16	SKNF1	72.2
chr16.Q/CHM13/chr16:96330374-96305374	21412	21413	77.94	chr16.Q	Q	chr16	SKNF1	72.2
chr16.Q/CHM13/chr16:96330374-96305374	21415	21416	76.27	chr16.Q	Q	chr16	SKNF1	75.79
chr16.Q/CHM13/chr16:96330374-96305374	21418	21419	75.44	chr16.Q	Q	chr16	SKNF1	75.855
chr16.Q/CHM13/chr16:96330374-96305374	21423	21424	66.15	chr16.Q	Q	chr16	SKNF1	75.855
chr16.Q/CHM13/chr16:96330374-96305374	21425	21426	69.44	chr16.Q	Q	chr16	SKNF1	72.44
chr16.Q/CHM13/chr16:96330374-96305374	21435	21436	73.49	chr16.Q	Q	chr16	SKNF1	71.465
chr16.Q/CHM13/chr16:96330374-96305374	21441	21442	69.84	chr16.Q	Q	chr16	SKNF1	69.64
chr16.Q/CHM13/chr16:96330374-96305374	21444	21445	72.55	chr16.Q	Q	chr16	SKNF1	71.195
chr16.Q/CHM13/chr16:96330374-96305374	21447	21448	70.69	chr16.Q	Q	chr16	SKNF1	71.62
chr16.Q/CHM13/chr16:96330374-96305374	21452	21453	69.81	chr16.Q	Q	chr16	SKNF1	70.265
chr16.Q/CHM13/chr16:96330374-96305374	21454	21455	74.29	chr16.Q	Q	chr16	SKNF1	71.62
chr16.Q/CHM13/chr16:96330374-96305374	21464	21465	70.77	chr16.Q	Q	chr16	SKNF1	70.73
chr16.Q/CHM13/chr16:96330374-96305374	21470	21471	75.36	chr16.Q	Q	chr16	SKNF1	72.53
chr16.Q/CHM13/chr16:96330374-96305374	21473	21474	77.42	chr16.Q	Q	chr16	SKNF1	74.825
chr16.Q/CHM13/chr16:96330374-96305374	21476	21477	70.77	chr16.Q	Q	chr16	SKNF1	73.065
chr16.Q/CHM13/chr16:96330374-96305374	21481	21482	64.79	chr16.Q	Q	chr16	SKNF1	73.065
chr16.Q/CHM13/chr16:96330374-96305374	21483	21484	61.11	chr16.Q	Q	chr16	SKNF1	67.78
chr16.Q/CHM13/chr16:96330374-96305374	21493	21494	71.62	chr16.Q	Q	chr16	SKNF1	67.78
chr16.Q/CHM13/chr16:96330374-96305374	21499	21500	71.43	chr16.Q	Q	chr16	SKNF1	68.11
chr16.Q/CHM13/chr16:96330374-96305374	21502	21503	65	chr16.Q	Q	chr16	SKNF1	68.215
chr16.Q/CHM13/chr16:96330374-96305374	21505	21506	71.43	chr16.Q	Q	chr16	SKNF1	71.43
chr16.Q/CHM13/chr16:96330374-96305374	21510	21511	72.58	chr16.Q	Q	chr16	SKNF1	71.43
chr16.Q/CHM13/chr16:96330374-96305374	21512	21513	63.51	chr16.Q	Q	chr16	SKNF1	68.215
chr16.Q/CHM13/chr16:96330374-96305374	21522	21523	71.43	chr16.Q	Q	chr16	SKNF1	71.43
chr16.Q/CHM13/chr16:96330374-96305374	21528	21529	70	chr16.Q	Q	chr16	SKNF1	70.715
chr16.Q/CHM13/chr16:96330374-96305374	21531	21532	74.63	chr16.Q	Q	chr16	SKNF1	70.715
chr16.Q/CHM13/chr16:96330374-96305374	21534	21535	71.43	chr16.Q	Q	chr16	SKNF1	71.43
chr16.Q/CHM13/chr16:96330374-96305374	21539	21540	74.63	chr16.Q	Q	chr16	SKNF1	73.03
chr16.Q/CHM13/chr16:96330374-96305374	21541	21542	70.37	chr16.Q	Q	chr16	SKNF1	73.03
chr16.Q/CHM13/chr16:96330374-96305374	21551	21552	68.83	chr16.Q	Q	chr16	SKNF1	70.9
chr16.Q/CHM13/chr16:96330374-96305374	21557	21558	73.61	chr16.Q	Q	chr16	SKNF1	71.99
chr16.Q/CHM13/chr16:96330374-96305374	21560	21561	73.53	chr16.Q	Q	chr16	SKNF1	71.95
chr16.Q/CHM13/chr16:96330374-96305374	21563	21564	64.15	chr16.Q	Q	chr16	SKNF1	71.18
chr16.Q/CHM13/chr16:96330374-96305374	21568	21569	66.67	chr16.Q	Q	chr16	SKNF1	70.1
chr16.Q/CHM13/chr16:96330374-96305374	21570	21571	67.11	chr16.Q	Q	chr16	SKNF1	66.89
chr16.Q/CHM13/chr16:96330374-96305374	21580	21581	64.47	chr16.Q	Q	chr16	SKNF1	65.57
chr16.Q/CHM13/chr16:96330374-96305374	21586	21587	72.6	chr16.Q	Q	chr16	SKNF1	66.89
chr16.Q/CHM13/chr16:96330374-96305374	21589	21590	77.61	chr16.Q	Q	chr16	SKNF1	69.855
chr16.Q/CHM13/chr16:96330374-96305374	21592	21593	73.02	chr16.Q	Q	chr16	SKNF1	72.81
chr16.Q/CHM13/chr16:96330374-96305374	21597	21598	63.01	chr16.Q	Q	chr16	SKNF1	72.81
chr16.Q/CHM13/chr16:96330374-96305374	21599	21600	62.67	chr16.Q	Q	chr16	SKNF1	68.015
chr16.Q/CHM13/chr16:96330374-96305374	21609	21610	71.6	chr16.Q	Q	chr16	SKNF1	67.305
chr16.Q/CHM13/chr16:96330374-96305374	21615	21616	70.42	chr16.Q	Q	chr16	SKNF1	66.715
chr16.Q/CHM13/chr16:96330374-96305374	21618	21619	73.97	chr16.Q	Q	chr16	SKNF1	71.01
chr16.Q/CHM13/chr16:96330374-96305374	21621	21622	66.13	chr16.Q	Q	chr16	SKNF1	71.01
chr16.Q/CHM13/chr16:96330374-96305374	21626	21627	68.18	chr16.Q	Q	chr16	SKNF1	69.3
chr16.Q/CHM13/chr16:96330374-96305374	21628	21629	62.32	chr16.Q	Q	chr16	SKNF1	67.155
chr16.Q/CHM13/chr16:96330374-96305374	21638	21639	75.29	chr16.Q	Q	chr16	SKNF1	67.155
chr16.Q/CHM13/chr16:96330374-96305374	21644	21645	78.87	chr16.Q	Q	chr16	SKNF1	71.735
chr16.Q/CHM13/chr16:96330374-96305374	21647	21648	73.13	chr16.Q	Q	chr16	SKNF1	74.21
chr16.Q/CHM13/chr16:96330374-96305374	21650	21651	76.27	chr16.Q	Q	chr16	SKNF1	75.78
chr16.Q/CHM13/chr16:96330374-96305374	21655	21656	68.66	chr16.Q	Q	chr16	SKNF1	74.7
chr16.Q/CHM13/chr16:96330374-96305374	21657	21658	65.38	chr16.Q	Q	chr16	SKNF1	70.895
chr16.Q/CHM13/chr16:96330374-96305374	21667	21668	77.53	chr16.Q	Q	chr16	SKNF1	72.465
chr16.Q/CHM13/chr16:96330374-96305374	21673	21674	77.78	chr16.Q	Q	chr16	SKNF1	73.095
chr16.Q/CHM13/chr16:96330374-96305374	21676	21677	75.31	chr16.Q	Q	chr16	SKNF1	76.42
chr16.Q/CHM13/chr16:96330374-96305374	21679	21680	75.76	chr16.Q	Q	chr16	SKNF1	76.645
chr16.Q/CHM13/chr16:96330374-96305374	21684	21685	75	chr16.Q	Q	chr16	SKNF1	75.535
chr16.Q/CHM13/chr16:96330374-96305374	21686	21687	65.85	chr16.Q	Q	chr16	SKNF1	75.155
chr16.Q/CHM13/chr16:96330374-96305374	21696	21697	73.33	chr16.Q	Q	chr16	SKNF1	74.165
chr16.Q/CHM13/chr16:96330374-96305374	21702	21703	69.23	chr16.Q	Q	chr16	SKNF1	71.28
chr16.Q/CHM13/chr16:96330374-96305374	21705	21706	67.19	chr16.Q	Q	chr16	SKNF1	68.21
chr16.Q/CHM13/chr16:96330374-96305374	21708	21709	63.46	chr16.Q	Q	chr16	SKNF1	68.21
chr16.Q/CHM13/chr16:96330374-96305374	21713	21714	69.12	chr16.Q	Q	chr16	SKNF1	68.155
chr16.Q/CHM13/chr16:96330374-96305374	21715	21716	68.35	chr16.Q	Q	chr16	SKNF1	67.77
chr16.Q/CHM13/chr16:96330374-96305374	21725	21726	67.11	chr16.Q	Q	chr16	SKNF1	67.73
chr16.Q/CHM13/chr16:96330374-96305374	21731	21732	74.32	chr16.Q	Q	chr16	SKNF1	68.735
chr16.Q/CHM13/chr16:96330374-96305374	21734	21735	70.42	chr16.Q	Q	chr16	SKNF1	69.385
chr16.Q/CHM13/chr16:96330374-96305374	21737	21738	73.02	chr16.Q	Q	chr16	SKNF1	71.72
chr16.Q/CHM13/chr16:96330374-96305374	21742	21743	77.63	chr16.Q	Q	chr16	SKNF1	73.67
chr16.Q/CHM13/chr16:96330374-96305374	21744	21745	74.67	chr16.Q	Q	chr16	SKNF1	73.845
chr16.Q/CHM13/chr16:96330374-96305374	21754	21755	71.43	chr16.Q	Q	chr16	SKNF1	73.845
chr16.Q/CHM13/chr16:96330374-96305374	21760	21761	83.33	chr16.Q	Q	chr16	SKNF1	76.15
chr16.Q/CHM13/chr16:96330374-96305374	21763	21764	84.93	chr16.Q	Q	chr16	SKNF1	79
chr16.Q/CHM13/chr16:96330374-96305374	21766	21767	83.33	chr16.Q	Q	chr16	SKNF1	83.33
chr16.Q/CHM13/chr16:96330374-96305374	21771	21772	80.23	chr16.Q	Q	chr16	SKNF1	83.33
chr16.Q/CHM13/chr16:96330374-96305374	21773	21774	71.95	chr16.Q	Q	chr16	SKNF1	81.78
chr16.Q/CHM13/chr16:96330374-96305374	21783	21784	88.46	chr16.Q	Q	chr16	SKNF1	81.78
chr16.Q/CHM13/chr16:96330374-96305374	21789	21790	87.65	chr16.Q	Q	chr16	SKNF1	83.94
chr16.Q/CHM13/chr16:96330374-96305374	21792	21793	88.33	chr16.Q	Q	chr16	SKNF1	87.99
chr16.Q/CHM13/chr16:96330374-96305374	21795	21796	76.92	chr16.Q	Q	chr16	SKNF1	87.99
chr16.Q/CHM13/chr16:96330374-96305374	21797	21798	74.55	chr16.Q	Q	chr16	SKNF1	82.285
chr16.Q/CHM13/chr16:96330374-96305374	21800	21801	71.01	chr16.Q	Q	chr16	SKNF1	75.735
chr16.Q/CHM13/chr16:96330374-96305374	21808	21809	77.31	chr16.Q	Q	chr16	SKNF1	75.735
chr16.Q/CHM13/chr16:96330374-96305374	21814	21815	88.71	chr16.Q	Q	chr16	SKNF1	75.93
chr16.Q/CHM13/chr16:96330374-96305374	21822	21823	61.9	chr16.Q	Q	chr16	SKNF1	74.16
chr16.Q/CHM13/chr16:96330374-96305374	21842	21843	83.33	chr16.Q	Q	chr16	SKNF1	80.32
chr16.Q/CHM13/chr16:96330374-96305374	21852	21853	36.59	chr16.Q	Q	chr16	SKNF1	72.615
chr16.Q/CHM13/chr16:96330374-96305374	21854	21855	35.14	chr16.Q	Q	chr16	SKNF1	49.245
chr16.Q/CHM13/chr16:96330374-96305374	21860	21861	87.65	chr16.Q	Q	chr16	SKNF1	59.96
chr16.Q/CHM13/chr16:96330374-96305374	21868	21869	20.21	chr16.Q	Q	chr16	SKNF1	35.865
chr16.Q/CHM13/chr16:96330374-96305374	21889	21890	26.25	chr16.Q	Q	chr16	SKNF1	30.695
chr16.Q/CHM13/chr16:96330374-96305374	21900	21901	55.88	chr16.Q	Q	chr16	SKNF1	41.065
chr16.Q/CHM13/chr16:96330374-96305374	21906	21907	73.58	chr16.Q	Q	chr16	SKNF1	41.065
chr16.Q/CHM13/chr16:96330374-96305374	21934	21935	86.11	chr16.Q	Q	chr16	SKNF1	64.73
chr16.Q/CHM13/chr16:96330374-96305374	21938	21939	79.51	chr16.Q	Q	chr16	SKNF1	76.545
chr16.Q/CHM13/chr16:96330374-96305374	21942	21943	49.4	chr16.Q	Q	chr16	SKNF1	76.545
chr16.Q/CHM13/chr16:96330374-96305374	21958	21959	12.77	chr16.Q	Q	chr16	SKNF1	64.455
chr16.Q/CHM13/chr16:96330374-96305374	21972	21973	64.1	chr16.Q	Q	chr16	SKNF1	56.75
chr16.Q/CHM13/chr16:96330374-96305374	21990	21991	42.5	chr16.Q	Q	chr16	SKNF1	45.95
chr16.Q/CHM13/chr16:96330374-96305374	22002	22003	81.63	chr16.Q	Q	chr16	SKNF1	53.3
chr16.Q/CHM13/chr16:96330374-96305374	22010	22011	85.71	chr16.Q	Q	chr16	SKNF1	72.865
chr16.Q/CHM13/chr16:96330374-96305374	22036	22037	8.96	chr16.Q	Q	chr16	SKNF1	62.065
chr16.Q/CHM13/chr16:96330374-96305374	22068	22069	25.76	chr16.Q	Q	chr16	SKNF1	53.695
chr16.Q/CHM13/chr16:96330374-96305374	22074	22075	4	chr16.Q	Q	chr16	SKNF1	17.36
chr16.Q/CHM13/chr16:96330374-96305374	22079	22080	9.4	chr16.Q	Q	chr16	SKNF1	9.18
chr16.Q/CHM13/chr16:96330374-96305374	22082	22083	11.88	chr16.Q	Q	chr16	SKNF1	10.64
chr16.Q/CHM13/chr16:96330374-96305374	22101	22102	9.52	chr16.Q	Q	chr16	SKNF1	9.46
chr16.Q/CHM13/chr16:96330374-96305374	22143	22144	20.41	chr16.Q	Q	chr16	SKNF1	10.7
chr16.Q/CHM13/chr16:96330374-96305374	22160	22161	49.32	chr16.Q	Q	chr16	SKNF1	16.145
chr16.Q/CHM13/chr16:96330374-96305374	22167	22168	8.04	chr16.Q	Q	chr16	SKNF1	14.965
chr16.Q/CHM13/chr16:96330374-96305374	22189	22190	0	chr16.Q	Q	chr16	SKNF1	14.225
chr16.Q/CHM13/chr16:96330374-96305374	22194	22195	11.54	chr16.Q	Q	chr16	SKNF1	9.79
chr16.Q/CHM13/chr16:96330374-96305374	22215	22216	3.81	chr16.Q	Q	chr16	SKNF1	5.925
chr16.Q/CHM13/chr16:96330374-96305374	22246	22247	13.73	chr16.Q	Q	chr16	SKNF1	7.675
chr16.Q/CHM13/chr16:96330374-96305374	22335	22336	92.41	chr16.Q	Q	chr16	SKNF1	12.635
chr16.Q/CHM13/chr16:96330374-96305374	22341	22342	90.24	chr16.Q	Q	chr16	SKNF1	51.985
chr16.Q/CHM13/chr16:96330374-96305374	22347	22348	88.16	chr16.Q	Q	chr16	SKNF1	89.2
chr16.Q/CHM13/chr16:96330374-96305374	22353	22354	87.01	chr16.Q	Q	chr16	SKNF1	89.2
chr16.Q/CHM13/chr16:96330374-96305374	22359	22360	57.75	chr16.Q	Q	chr16	SKNF1	87.585
chr16.Q/HG002/chr16_MATERNAL:90396157-90371157	13465	13466	20	chr16.Q	Q	chr16	HOS	32.725
chr16.Q/HG002/chr16_MATERNAL:90396157-90371157	13558	13559	45.45	chr16.Q	Q	chr16	HOS	45.45
chr16.Q/HG002/chr16_MATERNAL:90396157-90371157	13744	13745	70	chr16.Q	Q	chr16	HOS	45.45
chr16.Q/HG002/chr16_MATERNAL:90396157-90371157	13754	13755	70	chr16.Q	Q	chr16	HOS	57.725
chr16.Q/HG002/chr16_MATERNAL:90396157-90371157	13837	13838	30	chr16.Q	Q	chr16	HOS	57.725
chr16.Q/HG002/chr16_MATERNAL:90396157-90371157	13847	13848	80	chr16.Q	Q	chr16	HOS	70
chr16.Q/HG002/chr16_MATERNAL:90396157-90371157	13858	13859	100	chr16.Q	Q	chr16	HOS	75
chr16.Q/HG002/chr16_MATERNAL:90396157-90371157	13930	13931	20	chr16.Q	Q	chr16	HOS	55
chr16.Q/HG002/chr16_MATERNAL:90396157-90371157	14023	14024	0	chr16.Q	Q	chr16	HOS	50
chr16.Q/HG002/chr16_MATERNAL:90396157-90371157	14302	14303	10	chr16.Q	Q	chr16	HOS	15
chr16.Q/HG002/chr16_MATERNAL:90396157-90371157	14443	14444	27.27	chr16.Q	Q	chr16	HOS	15
chr16.Q/HG002/chr16_MATERNAL:90396157-90371157	14490	14491	100	chr16.Q	Q	chr16	HOS	18.635
chr16.Q/HG002/chr16_MATERNAL:90396157-90371157	15783	15784	90.91	chr16.Q	Q	chr16	HOS	59.09
chr16.Q/HG002/chr16_MATERNAL:90396157-90371157	15998	15999	80	chr16.Q	Q	chr16	HOS	85.455
chr16.Q/HG002/chr16_MATERNAL:90396157-90371157	16341	16342	16.67	chr16.Q	Q	chr16	HOS	85.455
chr16.Q/HG002/chr16_MATERNAL:90396157-90371157	16491	16492	0	chr16.Q	Q	chr16	HOS	48.335
chr16.Q/HG002/chr16_MATERNAL:90396157-90371157	16748	16749	25	chr16.Q	Q	chr16	HOS	20.835
chr16.Q/HG002/chr16_MATERNAL:90396157-90371157	16872	16873	30	chr16.Q	Q	chr16	HOS	20.835
chr16.Q/HG002/chr16_MATERNAL:90396157-90371157	17041	17042	15.32	chr16.Q	Q	chr16	HOS	20.16
chr16.Q/HG002/chr16_MATERNAL:90396157-90371157	17065	17066	53.25	chr16.Q	Q	chr16	HOS	27.5
chr16.Q/HG002/chr16_MATERNAL:90396157-90371157	17186	17187	97.27	chr16.Q	Q	chr16	HOS	41.625
chr16.Q/HG002/chr16_MATERNAL:90396157-90371157	17196	17197	93.18	chr16.Q	Q	chr16	HOS	73.215
chr16.Q/HG002/chr16_MATERNAL:90396157-90371157	17487	17488	1.94	chr16.Q	Q	chr16	HOS	73.215
chr16.Q/HG002/chr16_MATERNAL:90396157-90371157	17625	17626	39.82	chr16.Q	Q	chr16	HOS	66.5
chr16.Q/HG002/chr16_MATERNAL:90396157-90371157	17923	17924	34.19	chr16.Q	Q	chr16	HOS	37.005
chr16.Q/HG002/chr16_MATERNAL:90396157-90371157	18325	18326	71.15	chr16.Q	Q	chr16	HOS	37.005
chr16.Q/HG002/chr16_MATERNAL:90396157-90371157	18580	18581	28.02	chr16.Q	Q	chr16	HOS	37.005
chr16.Q/HG002/chr16_MATERNAL:90396157-90371157	18690	18691	22.71	chr16.Q	Q	chr16	HOS	31.105
chr16.Q/HG002/chr16_MATERNAL:90396157-90371157	18846	18847	14.48	chr16.Q	Q	chr16	HOS	25.365
chr16.Q/HG002/chr16_MATERNAL:90396157-90371157	18945	18946	55.05	chr16.Q	Q	chr16	HOS	25.365
chr16.Q/HG002/chr16_MATERNAL:90396157-90371157	19136	19137	34.76	chr16.Q	Q	chr16	HOS	28.735
chr16.Q/HG002/chr16_MATERNAL:90396157-90371157	19142	19143	53.76	chr16.Q	Q	chr16	HOS	44.26
chr16.Q/HG002/chr16_MATERNAL:90396157-90371157	19165	19166	30.51	chr16.Q	Q	chr16	HOS	44.26
chr16.Q/HG002/chr16_MATERNAL:90396157-90371157	19194	19195	32.51	chr16.Q	Q	chr16	HOS	33.635
chr16.Q/HG002/chr16_MATERNAL:90396157-90371157	19219	19220	10.65	chr16.Q	Q	chr16	HOS	31.51
chr16.Q/HG002/chr16_MATERNAL:90396157-90371157	19262	19263	57.58	chr16.Q	Q	chr16	HOS	31.51
chr16.Q/HG002/chr16_MATERNAL:90396157-90371157	19303	19304	59.16	chr16.Q	Q	chr16	HOS	45.045
chr16.Q/HG002/chr16_MATERNAL:90396157-90371157	19581	19582	97.81	chr16.Q	Q	chr16	HOS	58.37
chr16.Q/HG002/chr16_MATERNAL:90396157-90371157	19608	19609	57.53	chr16.Q	Q	chr16	HOS	58.37
chr16.Q/HG002/chr16_MATERNAL:90396157-90371157	19622	19623	79.6	chr16.Q	Q	chr16	HOS	69.38
chr16.Q/HG002/chr16_MATERNAL:90396157-90371157	19629	19630	98.12	chr16.Q	Q	chr16	HOS	88.705
chr16.Q/HG002/chr16_MATERNAL:90396157-90371157	19634	19635	94.12	chr16.Q	Q	chr16	HOS	86.86
chr16.Q/HG002/chr16_MATERNAL:90396157-90371157	19637	19638	89.9	chr16.Q	Q	chr16	HOS	92.01
chr16.Q/HG002/chr16_MATERNAL:90396157-90371157	19656	19657	98.1	chr16.Q	Q	chr16	HOS	96.11
chr16.Q/HG002/chr16_MATERNAL:90396157-90371157	19682	19683	40.43	chr16.Q	Q	chr16	HOS	92.01
chr16.Q/HG002/chr16_MATERNAL:90396157-90371157	19692	19693	23.63	chr16.Q	Q	chr16	HOS	65.165
chr16.Q/HG002/chr16_MATERNAL:90396157-90371157	19714	19715	60.35	chr16.Q	Q	chr16	HOS	50.39
chr16.Q/HG002/chr16_MATERNAL:90396157-90371157	19740	19741	89.45	chr16.Q	Q	chr16	HOS	50.39
chr16.Q/HG002/chr16_MATERNAL:90396157-90371157	19802	19803	65.35	chr16.Q	Q	chr16	HOS	62.85
chr16.Q/HG002/chr16_MATERNAL:90396157-90371157	19805	19806	55.22	chr16.Q	Q	chr16	HOS	62.85
chr16.Q/HG002/chr16_MATERNAL:90396157-90371157	19823	19824	46.96	chr16.Q	Q	chr16	HOS	60.285
chr16.Q/HG002/chr16_MATERNAL:90396157-90371157	19841	19842	37.04	chr16.Q	Q	chr16	HOS	51.09
chr16.Q/HG002/chr16_MATERNAL:90396157-90371157	19848	19849	19.74	chr16.Q	Q	chr16	HOS	42
chr16.Q/HG002/chr16_MATERNAL:90396157-90371157	19851	19852	12.35	chr16.Q	Q	chr16	HOS	28.39
chr16.Q/HG002/chr16_MATERNAL:90396157-90371157	19864	19865	28.21	chr16.Q	Q	chr16	HOS	23.975
chr16.Q/HG002/chr16_MATERNAL:90396157-90371157	19909	19910	81.41	chr16.Q	Q	chr16	HOS	23.975
chr16.Q/HG002/chr16_MATERNAL:90396157-90371157	19922	19923	93.9	chr16.Q	Q	chr16	HOS	54.81
chr16.Q/HG002/chr16_MATERNAL:90396157-90371157	19938	19939	97.2	chr16.Q	Q	chr16	HOS	87.655
chr16.Q/HG002/chr16_MATERNAL:90396157-90371157	19964	19965	91.67	chr16.Q	Q	chr16	HOS	92.785
chr16.Q/HG002/chr16_MATERNAL:90396157-90371157	19981	19982	99.51	chr16.Q	Q	chr16	HOS	95.55
chr16.Q/HG002/chr16_MATERNAL:90396157-90371157	19985	19986	99.2	chr16.Q	Q	chr16	HOS	98.2
chr16.Q/HG002/chr16_MATERNAL:90396157-90371157	19990	19991	94.07	chr16.Q	Q	chr16	HOS	96.635
chr16.Q/HG002/chr16_MATERNAL:90396157-90371157	20019	20020	87.39	chr16.Q	Q	chr16	HOS	96.635
chr16.Q/HG002/chr16_MATERNAL:90396157-90371157	20027	20028	99.46	chr16.Q	Q	chr16	HOS	96.635
chr16.Q/HG002/chr16_MATERNAL:90396157-90371157	20030	20031	98.99	chr16.Q	Q	chr16	HOS	96.53
chr16.Q/HG002/chr16_MATERNAL:90396157-90371157	20033	20034	97.25	chr16.Q	Q	chr16	HOS	98.12
chr16.Q/HG002/chr16_MATERNAL:90396157-90371157	20039	20040	98.08	chr16.Q	Q	chr16	HOS	98.535
chr16.Q/HG002/chr16_MATERNAL:90396157-90371157	20051	20052	99.23	chr16.Q	Q	chr16	HOS	98.535
chr16.Q/HG002/chr16_MATERNAL:90396157-90371157	20053	20054	98.06	chr16.Q	Q	chr16	HOS	98.07
chr16.Q/HG002/chr16_MATERNAL:90396157-90371157	20060	20061	96.76	chr16.Q	Q	chr16	HOS	98.07
chr16.Q/HG002/chr16_MATERNAL:90396157-90371157	20062	20063	85.85	chr16.Q	Q	chr16	HOS	97.41
chr16.Q/HG002/chr16_MATERNAL:90396157-90371157	20071	20072	99.6	chr16.Q	Q	chr16	HOS	97.41
chr16.Q/HG002/chr16_MATERNAL:90396157-90371157	20073	20074	96.63	chr16.Q	Q	chr16	HOS	96.695
chr16.Q/HG002/chr16_MATERNAL:90396157-90371157	20080	20081	92.19	chr16.Q	Q	chr16	HOS	94.41
chr16.Q/HG002/chr16_MATERNAL:90396157-90371157	20084	20085	99.21	chr16.Q	Q	chr16	HOS	97.92
chr16.Q/HG002/chr16_MATERNAL:90396157-90371157	20087	20088	99.56	chr16.Q	Q	chr16	HOS	97.92
chr16.Q/HG002/chr16_MATERNAL:90396157-90371157	20090	20091	98.54	chr16.Q	Q	chr16	HOS	98.875
chr16.Q/HG002/chr16_MATERNAL:90396157-90371157	20092	20093	84.16	chr16.Q	Q	chr16	HOS	98.875
chr16.Q/HG002/chr16_MATERNAL:90396157-90371157	20094	20095	75.35	chr16.Q	Q	chr16	HOS	91.35
chr16.Q/HG002/chr16_MATERNAL:90396157-90371157	20102	20103	49.31	chr16.Q	Q	chr16	HOS	79.755
chr16.Q/HG002/chr16_MATERNAL:90396157-90371157	20118	20119	92.22	chr16.Q	Q	chr16	HOS	79.755
chr16.Q/HG002/chr16_MATERNAL:90396157-90371157	20135	20136	96.25	chr16.Q	Q	chr16	HOS	83.785
chr16.Q/HG002/chr16_MATERNAL:90396157-90371157	20138	20139	93.57	chr16.Q	Q	chr16	HOS	92.895
chr16.Q/HG002/chr16_MATERNAL:90396157-90371157	20142	20143	84.3	chr16.Q	Q	chr16	HOS	92.895
chr16.Q/HG002/chr16_MATERNAL:90396157-90371157	20150	20151	98.67	chr16.Q	Q	chr16	HOS	94.91
chr16.Q/HG002/chr16_MATERNAL:90396157-90371157	20156	20157	99.48	chr16.Q	Q	chr16	HOS	96.12
chr16.Q/HG002/chr16_MATERNAL:90396157-90371157	20159	20160	98.98	chr16.Q	Q	chr16	HOS	98.825
chr16.Q/HG002/chr16_MATERNAL:90396157-90371157	20161	20162	95.11	chr16.Q	Q	chr16	HOS	98.825
chr16.Q/HG002/chr16_MATERNAL:90396157-90371157	20172	20173	97.33	chr16.Q	Q	chr16	HOS	98.155
chr16.Q/HG002/chr16_MATERNAL:90396157-90371157	20176	20177	93.69	chr16.Q	Q	chr16	HOS	96.22
chr16.Q/HG002/chr16_MATERNAL:90396157-90371157	20183	20184	64.44	chr16.Q	Q	chr16	HOS	94.4
chr16.Q/HG002/chr16_MATERNAL:90396157-90371157	20197	20198	88.39	chr16.Q	Q	chr16	HOS	91.04
chr16.Q/HG002/chr16_MATERNAL:90396157-90371157	20205	20206	99.51	chr16.Q	Q	chr16	HOS	91.04
chr16.Q/HG002/chr16_MATERNAL:90396157-90371157	20208	20209	94.18	chr16.Q	Q	chr16	HOS	91.285
chr16.Q/HG002/chr16_MATERNAL:90396157-90371157	20211	20212	92.69	chr16.Q	Q	chr16	HOS	93.435
chr16.Q/HG002/chr16_MATERNAL:90396157-90371157	20215	20216	91.96	chr16.Q	Q	chr16	HOS	93.435
chr16.Q/HG002/chr16_MATERNAL:90396157-90371157	20221	20222	97.01	chr16.Q	Q	chr16	HOS	93.435
chr16.Q/HG002/chr16_MATERNAL:90396157-90371157	20228	20229	99.45	chr16.Q	Q	chr16	HOS	94.85
chr16.Q/HG002/chr16_MATERNAL:90396157-90371157	20231	20232	91.49	chr16.Q	Q	chr16	HOS	94.485
chr16.Q/HG002/chr16_MATERNAL:90396157-90371157	20233	20234	71.56	chr16.Q	Q	chr16	HOS	94.25
chr16.Q/HG002/chr16_MATERNAL:90396157-90371157	20247	20248	100	chr16.Q	Q	chr16	HOS	95.47
chr16.Q/HG002/chr16_MATERNAL:90396157-90371157	20250	20251	95.3	chr16.Q	Q	chr16	HOS	93.395
chr16.Q/HG002/chr16_MATERNAL:90396157-90371157	20252	20253	97.01	chr16.Q	Q	chr16	HOS	96.155
chr16.Q/HG002/chr16_MATERNAL:90396157-90371157	20262	20263	98.51	chr16.Q	Q	chr16	HOS	97.76
chr16.Q/HG002/chr16_MATERNAL:90396157-90371157	20268	20269	96.27	chr16.Q	Q	chr16	HOS	96.64
chr16.Q/HG002/chr16_MATERNAL:90396157-90371157	20271	20272	99.18	chr16.Q	Q	chr16	HOS	97.76
chr16.Q/HG002/chr16_MATERNAL:90396157-90371157	20274	20275	98.35	chr16.Q	Q	chr16	HOS	98.43
chr16.Q/HG002/chr16_MATERNAL:90396157-90371157	20276	20277	99.17	chr16.Q	Q	chr16	HOS	98.76
chr16.Q/HG002/chr16_MATERNAL:90396157-90371157	20279	20280	99.15	chr16.Q	Q	chr16	HOS	99.16
chr16.Q/HG002/chr16_MATERNAL:90396157-90371157	20281	20282	96.09	chr16.Q	Q	chr16	HOS	98.75
chr16.Q/HG002/chr16_MATERNAL:90396157-90371157	20291	20292	95.71	chr16.Q	Q	chr16	HOS	97.62
chr16.Q/HG002/chr16_MATERNAL:90396157-90371157	20297	20298	97.71	chr16.Q	Q	chr16	HOS	96.9
chr16.Q/HG002/chr16_MATERNAL:90396157-90371157	20300	20301	97.64	chr16.Q	Q	chr16	HOS	96.865
chr16.Q/HG002/chr16_MATERNAL:90396157-90371157	20303	20304	99.16	chr16.Q	Q	chr16	HOS	97.675
chr16.Q/HG002/chr16_MATERNAL:90396157-90371157	20305	20306	100	chr16.Q	Q	chr16	HOS	98.435
chr16.Q/HG002/chr16_MATERNAL:90396157-90371157	20308	20309	97.48	chr16.Q	Q	chr16	HOS	98.4
chr16.Q/HG002/chr16_MATERNAL:90396157-90371157	20310	20311	96.8	chr16.Q	Q	chr16	HOS	98.32
chr16.Q/HG002/chr16_MATERNAL:90396157-90371157	20320	20321	94.92	chr16.Q	Q	chr16	HOS	97.14
chr16.Q/HG002/chr16_MATERNAL:90396157-90371157	20326	20327	96.58	chr16.Q	Q	chr16	HOS	96.69
chr16.Q/HG002/chr16_MATERNAL:90396157-90371157	20329	20330	98.13	chr16.Q	Q	chr16	HOS	96.69
chr16.Q/HG002/chr16_MATERNAL:90396157-90371157	20332	20333	99.03	chr16.Q	Q	chr16	HOS	97.355
chr16.Q/HG002/chr16_MATERNAL:90396157-90371157	20334	20335	97.62	chr16.Q	Q	chr16	HOS	97.875
chr16.Q/HG002/chr16_MATERNAL:90396157-90371157	20337	20338	98.17	chr16.Q	Q	chr16	HOS	98.15
chr16.Q/HG002/chr16_MATERNAL:90396157-90371157	20339	20340	97.46	chr16.Q	Q	chr16	HOS	97.895
chr16.Q/HG002/chr16_MATERNAL:90396157-90371157	20349	20350	90	chr16.Q	Q	chr16	HOS	97.54
chr16.Q/HG002/chr16_MATERNAL:90396157-90371157	20355	20356	96.26	chr16.Q	Q	chr16	HOS	96.86
chr16.Q/HG002/chr16_MATERNAL:90396157-90371157	20358	20359	100	chr16.Q	Q	chr16	HOS	96.86
chr16.Q/HG002/chr16_MATERNAL:90396157-90371157	20361	20362	96.94	chr16.Q	Q	chr16	HOS	96.6
chr16.Q/HG002/chr16_MATERNAL:90396157-90371157	20363	20364	96.67	chr16.Q	Q	chr16	HOS	96.805
chr16.Q/HG002/chr16_MATERNAL:90396157-90371157	20366	20367	97.12	chr16.Q	Q	chr16	HOS	97.03
chr16.Q/HG002/chr16_MATERNAL:90396157-90371157	20368	20369	94.69	chr16.Q	Q	chr16	HOS	96.805
chr16.Q/HG002/chr16_MATERNAL:90396157-90371157	20378	20379	94.57	chr16.Q	Q	chr16	HOS	95.68
chr16.Q/HG002/chr16_MATERNAL:90396157-90371157	20384	20385	94.49	chr16.Q	Q	chr16	HOS	94.63
chr16.Q/HG002/chr16_MATERNAL:90396157-90371157	20387	20388	97.35	chr16.Q	Q	chr16	HOS	94.63
chr16.Q/HG002/chr16_MATERNAL:90396157-90371157	20390	20391	99.21	chr16.Q	Q	chr16	HOS	95.96
chr16.Q/HG002/chr16_MATERNAL:90396157-90371157	20392	20393	97.32	chr16.Q	Q	chr16	HOS	97.335
chr16.Q/HG002/chr16_MATERNAL:90396157-90371157	20395	20396	97.74	chr16.Q	Q	chr16	HOS	97.545
chr16.Q/HG002/chr16_MATERNAL:90396157-90371157	20397	20398	95.14	chr16.Q	Q	chr16	HOS	97.53
chr16.Q/HG002/chr16_MATERNAL:90396157-90371157	20407	20408	95.68	chr16.Q	Q	chr16	HOS	96.5
chr16.Q/HG002/chr16_MATERNAL:90396157-90371157	20413	20414	94.8	chr16.Q	Q	chr16	HOS	95.41
chr16.Q/HG002/chr16_MATERNAL:90396157-90371157	20416	20417	98.74	chr16.Q	Q	chr16	HOS	95.41
chr16.Q/HG002/chr16_MATERNAL:90396157-90371157	20419	20420	99.41	chr16.Q	Q	chr16	HOS	97.21
chr16.Q/HG002/chr16_MATERNAL:90396157-90371157	20424	20425	96.55	chr16.Q	Q	chr16	HOS	97.645
chr16.Q/HG002/chr16_MATERNAL:90396157-90371157	20426	20427	93.3	chr16.Q	Q	chr16	HOS	97.645
chr16.Q/HG002/chr16_MATERNAL:90396157-90371157	20436	20437	95.6	chr16.Q	Q	chr16	HOS	96.075
chr16.Q/HG002/chr16_MATERNAL:90396157-90371157	20442	20443	97.21	chr16.Q	Q	chr16	HOS	96.075
chr16.Q/HG002/chr16_MATERNAL:90396157-90371157	20445	20446	99.4	chr16.Q	Q	chr16	HOS	96.405
chr16.Q/HG002/chr16_MATERNAL:90396157-90371157	20448	20449	98.22	chr16.Q	Q	chr16	HOS	97.715
chr16.Q/HG002/chr16_MATERNAL:90396157-90371157	20453	20454	97.67	chr16.Q	Q	chr16	HOS	97.945
chr16.Q/HG002/chr16_MATERNAL:90396157-90371157	20455	20456	94.89	chr16.Q	Q	chr16	HOS	97.945
chr16.Q/HG002/chr16_MATERNAL:90396157-90371157	20465	20466	96.07	chr16.Q	Q	chr16	HOS	96.87
chr16.Q/HG002/chr16_MATERNAL:90396157-90371157	20471	20472	98.94	chr16.Q	Q	chr16	HOS	96.87
chr16.Q/HG002/chr16_MATERNAL:90396157-90371157	20474	20475	99.4	chr16.Q	Q	chr16	HOS	97.505
chr16.Q/HG002/chr16_MATERNAL:90396157-90371157	20477	20478	97.8	chr16.Q	Q	chr16	HOS	98.37
chr16.Q/HG002/chr16_MATERNAL:90396157-90371157	20482	20483	96.98	chr16.Q	Q	chr16	HOS	98.37
chr16.Q/HG002/chr16_MATERNAL:90396157-90371157	20484	20485	97.01	chr16.Q	Q	chr16	HOS	97.405
chr16.Q/HG002/chr16_MATERNAL:90396157-90371157	20494	20495	94.87	chr16.Q	Q	chr16	HOS	96.995
chr16.Q/HG002/chr16_MATERNAL:90396157-90371157	20500	20501	97.37	chr16.Q	Q	chr16	HOS	96.995
chr16.Q/HG002/chr16_MATERNAL:90396157-90371157	20503	20504	99.42	chr16.Q	Q	chr16	HOS	97.19
chr16.Q/HG002/chr16_MATERNAL:90396157-90371157	20506	20507	99.47	chr16.Q	Q	chr16	HOS	98.395
chr16.Q/HG002/chr16_MATERNAL:90396157-90371157	20511	20512	96.46	chr16.Q	Q	chr16	HOS	98.395
chr16.Q/HG002/chr16_MATERNAL:90396157-90371157	20513	20514	95.02	chr16.Q	Q	chr16	HOS	97.94
chr16.Q/HG002/chr16_MATERNAL:90396157-90371157	20523	20524	94.5	chr16.Q	Q	chr16	HOS	95.74
chr16.Q/HG002/chr16_MATERNAL:90396157-90371157	20529	20530	97	chr16.Q	Q	chr16	HOS	95.74
chr16.Q/HG002/chr16_MATERNAL:90396157-90371157	20532	20533	96.17	chr16.Q	Q	chr16	HOS	95.595
chr16.Q/HG002/chr16_MATERNAL:90396157-90371157	20535	20536	98.34	chr16.Q	Q	chr16	HOS	96.585
chr16.Q/HG002/chr16_MATERNAL:90396157-90371157	20540	20541	97.61	chr16.Q	Q	chr16	HOS	97.305
chr16.Q/HG002/chr16_MATERNAL:90396157-90371157	20542	20543	96.63	chr16.Q	Q	chr16	HOS	97.12
chr16.Q/HG002/chr16_MATERNAL:90396157-90371157	20552	20553	93.47	chr16.Q	Q	chr16	HOS	97.12
chr16.Q/HG002/chr16_MATERNAL:90396157-90371157	20558	20559	96.37	chr16.Q	Q	chr16	HOS	96.5
chr16.Q/HG002/chr16_MATERNAL:90396157-90371157	20561	20562	98.86	chr16.Q	Q	chr16	HOS	96.5
chr16.Q/HG002/chr16_MATERNAL:90396157-90371157	20564	20565	98.35	chr16.Q	Q	chr16	HOS	97.36
chr16.Q/HG002/chr16_MATERNAL:90396157-90371157	20569	20570	97.01	chr16.Q	Q	chr16	HOS	97.68
chr16.Q/HG002/chr16_MATERNAL:90396157-90371157	20571	20572	96.46	chr16.Q	Q	chr16	HOS	97.68
chr16.Q/HG002/chr16_MATERNAL:90396157-90371157	20581	20582	95.73	chr16.Q	Q	chr16	HOS	96.735
chr16.Q/HG002/chr16_MATERNAL:90396157-90371157	20587	20588	98.48	chr16.Q	Q	chr16	HOS	96.735
chr16.Q/HG002/chr16_MATERNAL:90396157-90371157	20590	20591	98.33	chr16.Q	Q	chr16	HOS	97.395
chr16.Q/HG002/chr16_MATERNAL:90396157-90371157	20593	20594	100	chr16.Q	Q	chr16	HOS	98.405
chr16.Q/HG002/chr16_MATERNAL:90396157-90371157	20598	20599	98.42	chr16.Q	Q	chr16	HOS	98.45
chr16.Q/HG002/chr16_MATERNAL:90396157-90371157	20600	20601	97.04	chr16.Q	Q	chr16	HOS	98.375
chr16.Q/HG002/chr16_MATERNAL:90396157-90371157	20610	20611	95.12	chr16.Q	Q	chr16	HOS	97.73
chr16.Q/HG002/chr16_MATERNAL:90396157-90371157	20616	20617	98.94	chr16.Q	Q	chr16	HOS	97.73
chr16.Q/HG002/chr16_MATERNAL:90396157-90371157	20619	20620	98.87	chr16.Q	Q	chr16	HOS	97.955
chr16.Q/HG002/chr16_MATERNAL:90396157-90371157	20622	20623	98.32	chr16.Q	Q	chr16	HOS	98.595
chr16.Q/HG002/chr16_MATERNAL:90396157-90371157	20627	20628	97.95	chr16.Q	Q	chr16	HOS	98.595
chr16.Q/HG002/chr16_MATERNAL:90396157-90371157	20629	20630	95.1	chr16.Q	Q	chr16	HOS	98.135
chr16.Q/HG002/chr16_MATERNAL:90396157-90371157	20639	20640	93.75	chr16.Q	Q	chr16	HOS	96.525
chr16.Q/HG002/chr16_MATERNAL:90396157-90371157	20645	20646	96.34	chr16.Q	Q	chr16	HOS	95.72
chr16.Q/HG002/chr16_MATERNAL:90396157-90371157	20648	20649	98.86	chr16.Q	Q	chr16	HOS	95.72
chr16.Q/HG002/chr16_MATERNAL:90396157-90371157	20651	20652	98.31	chr16.Q	Q	chr16	HOS	97.325
chr16.Q/HG002/chr16_MATERNAL:90396157-90371157	20656	20657	97.41	chr16.Q	Q	chr16	HOS	97.86
chr16.Q/HG002/chr16_MATERNAL:90396157-90371157	20658	20659	94.17	chr16.Q	Q	chr16	HOS	97.86
chr16.Q/HG002/chr16_MATERNAL:90396157-90371157	20668	20669	95.07	chr16.Q	Q	chr16	HOS	96.24
chr16.Q/HG002/chr16_MATERNAL:90396157-90371157	20674	20675	97.93	chr16.Q	Q	chr16	HOS	96.24
chr16.Q/HG002/chr16_MATERNAL:90396157-90371157	20677	20678	97.84	chr16.Q	Q	chr16	HOS	96.455
chr16.Q/HG002/chr16_MATERNAL:90396157-90371157	20680	20681	98.37	chr16.Q	Q	chr16	HOS	97.885
chr16.Q/HG002/chr16_MATERNAL:90396157-90371157	20685	20686	98.99	chr16.Q	Q	chr16	HOS	98.15
chr16.Q/HG002/chr16_MATERNAL:90396157-90371157	20687	20688	94.03	chr16.Q	Q	chr16	HOS	98.105
chr16.Q/HG002/chr16_MATERNAL:90396157-90371157	20697	20698	93.94	chr16.Q	Q	chr16	HOS	96.2
chr16.Q/HG002/chr16_MATERNAL:90396157-90371157	20703	20704	97.3	chr16.Q	Q	chr16	HOS	95.665
chr16.Q/HG002/chr16_MATERNAL:90396157-90371157	20706	20707	98.85	chr16.Q	Q	chr16	HOS	95.665
chr16.Q/HG002/chr16_MATERNAL:90396157-90371157	20709	20710	97.71	chr16.Q	Q	chr16	HOS	97.505
chr16.Q/HG002/chr16_MATERNAL:90396157-90371157	20714	20715	97.97	chr16.Q	Q	chr16	HOS	97.84
chr16.Q/HG002/chr16_MATERNAL:90396157-90371157	20716	20717	96.34	chr16.Q	Q	chr16	HOS	97.84
chr16.Q/HG002/chr16_MATERNAL:90396157-90371157	20726	20727	93.1	chr16.Q	Q	chr16	HOS	97.025
chr16.Q/HG002/chr16_MATERNAL:90396157-90371157	20732	20733	96.76	chr16.Q	Q	chr16	HOS	96.55
chr16.Q/HG002/chr16_MATERNAL:90396157-90371157	20735	20736	98.84	chr16.Q	Q	chr16	HOS	96.55
chr16.Q/HG002/chr16_MATERNAL:90396157-90371157	20738	20739	97.35	chr16.Q	Q	chr16	HOS	97.055
chr16.Q/HG002/chr16_MATERNAL:90396157-90371157	20743	20744	96.55	chr16.Q	Q	chr16	HOS	97.055
chr16.Q/HG002/chr16_MATERNAL:90396157-90371157	20745	20746	96.23	chr16.Q	Q	chr16	HOS	96.95
chr16.Q/HG002/chr16_MATERNAL:90396157-90371157	20755	20756	98.1	chr16.Q	Q	chr16	HOS	96.95
chr16.Q/HG002/chr16_MATERNAL:90396157-90371157	20761	20762	97.87	chr16.Q	Q	chr16	HOS	97.21
chr16.Q/HG002/chr16_MATERNAL:90396157-90371157	20764	20765	98.24	chr16.Q	Q	chr16	HOS	97.985
chr16.Q/HG002/chr16_MATERNAL:90396157-90371157	20767	20768	98.34	chr16.Q	Q	chr16	HOS	98.17
chr16.Q/HG002/chr16_MATERNAL:90396157-90371157	20772	20773	97.71	chr16.Q	Q	chr16	HOS	98.055
chr16.Q/HG002/chr16_MATERNAL:90396157-90371157	20774	20775	94.52	chr16.Q	Q	chr16	HOS	97.975
chr16.Q/HG002/chr16_MATERNAL:90396157-90371157	20784	20785	95.95	chr16.Q	Q	chr16	HOS	96.83
chr16.Q/HG002/chr16_MATERNAL:90396157-90371157	20790	20791	97.1	chr16.Q	Q	chr16	HOS	96.525
chr16.Q/HG002/chr16_MATERNAL:90396157-90371157	20793	20794	99.43	chr16.Q	Q	chr16	HOS	96.525
chr16.Q/HG002/chr16_MATERNAL:90396157-90371157	20796	20797	99.32	chr16.Q	Q	chr16	HOS	98.21
chr16.Q/HG002/chr16_MATERNAL:90396157-90371157	20798	20799	99.35	chr16.Q	Q	chr16	HOS	99.335
chr16.Q/HG002/chr16_MATERNAL:90396157-90371157	20801	20802	97.22	chr16.Q	Q	chr16	HOS	99.335
chr16.Q/HG002/chr16_MATERNAL:90396157-90371157	20809	20810	94.96	chr16.Q	Q	chr16	HOS	98.27
chr16.Q/HG002/chr16_MATERNAL:90396157-90371157	20815	20816	97.27	chr16.Q	Q	chr16	HOS	97.245
chr16.Q/HG002/chr16_MATERNAL:90396157-90371157	20823	20824	84.98	chr16.Q	Q	chr16	HOS	96.09
chr16.Q/HG002/chr16_MATERNAL:90396157-90371157	20843	20844	95.56	chr16.Q	Q	chr16	HOS	95.26
chr16.Q/HG002/chr16_MATERNAL:90396157-90371157	20853	20854	96.94	chr16.Q	Q	chr16	HOS	96.25
chr16.Q/HG002/chr16_MATERNAL:90396157-90371157	20855	20856	97.33	chr16.Q	Q	chr16	HOS	96.25
chr16.Q/HG002/chr16_MATERNAL:90396157-90371157	20861	20862	98.57	chr16.Q	Q	chr16	HOS	97.135
chr16.Q/HG002/chr16_MATERNAL:90396157-90371157	20869	20870	97.07	chr16.Q	Q	chr16	HOS	97.2
chr16.Q/HG002/chr16_MATERNAL:90396157-90371157	20890	20891	96.26	chr16.Q	Q	chr16	HOS	97.2
chr16.Q/HG002/chr16_MATERNAL:90396157-90371157	20901	20902	96.82	chr16.Q	Q	chr16	HOS	96.945
chr16.Q/HG002/chr16_MATERNAL:90396157-90371157	20907	20908	97.6	chr16.Q	Q	chr16	HOS	96.945
chr16.Q/HG002/chr16_MATERNAL:90396157-90371157	20935	20936	99.1	chr16.Q	Q	chr16	HOS	97.21
chr16.Q/HG002/chr16_MATERNAL:90396157-90371157	20939	20940	98.7	chr16.Q	Q	chr16	HOS	98.15
chr16.Q/HG002/chr16_MATERNAL:90396157-90371157	20943	20944	94.66	chr16.Q	Q	chr16	HOS	98.15
chr16.Q/HG002/chr16_MATERNAL:90396157-90371157	20959	20960	96.31	chr16.Q	Q	chr16	HOS	97.505
chr16.Q/HG002/chr16_MATERNAL:90396157-90371157	20973	20974	97.16	chr16.Q	Q	chr16	HOS	96.735
chr16.Q/HG002/chr16_MATERNAL:90396157-90371157	20991	20992	97.73	chr16.Q	Q	chr16	HOS	96.735
chr16.Q/HG002/chr16_MATERNAL:90396157-90371157	21003	21004	97.01	chr16.Q	Q	chr16	HOS	97.085
chr16.Q/HG002/chr16_MATERNAL:90396157-90371157	21011	21012	94.38	chr16.Q	Q	chr16	HOS	97.085
chr16.Q/HG002/chr16_MATERNAL:90396157-90371157	21037	21038	57.22	chr16.Q	Q	chr16	HOS	95.695
chr16.Q/HG002/chr16_MATERNAL:90396157-90371157	21069	21070	96.32	chr16.Q	Q	chr16	HOS	95.35
chr16.Q/HG002/chr16_MATERNAL:90396157-90371157	21075	21076	94.51	chr16.Q	Q	chr16	HOS	94.445
chr16.Q/HG002/chr16_MATERNAL:90396157-90371157	21080	21081	90.42	chr16.Q	Q	chr16	HOS	92.465
chr16.Q/HG002/chr16_MATERNAL:90396157-90371157	21083	21084	88.94	chr16.Q	Q	chr16	HOS	92.465
chr16.Q/HG002/chr16_MATERNAL:90396157-90371157	21102	21103	42.86	chr16.Q	Q	chr16	HOS	89.68
chr16.Q/HG002/chr16_MATERNAL:90396157-90371157	21144	21145	72.2	chr16.Q	Q	chr16	HOS	80.57
chr16.Q/HG002/chr16_MATERNAL:90396157-90371157	21161	21162	98.03	chr16.Q	Q	chr16	HOS	80.57
chr16.Q/HG002/chr16_MATERNAL:90396157-90371157	21168	21169	92.79	chr16.Q	Q	chr16	HOS	82.495
chr16.Q/HG002/chr16_MATERNAL:90396157-90371157	21190	21191	97.5	chr16.Q	Q	chr16	HOS	95.145
chr16.Q/HG002/chr16_MATERNAL:90396157-90371157	21195	21196	96.06	chr16.Q	Q	chr16	HOS	96.78
chr16.Q/HG002/chr16_MATERNAL:90396157-90371157	21216	21217	95.43	chr16.Q	Q	chr16	HOS	95.745
chr16.Q/HG002/chr16_MATERNAL:90396157-90371157	21247	21248	95.14	chr16.Q	Q	chr16	HOS	95.745
chr16.Q/HG002/chr16_MATERNAL:90396157-90371157	21336	21337	94.44	chr16.Q	Q	chr16	HOS	95.285
chr16.Q/HG002/chr16_MATERNAL:90396157-90371157	21342	21343	96.49	chr16.Q	Q	chr16	HOS	95.285
chr16.Q/HG002/chr16_MATERNAL:90396157-90371157	21348	21349	95.16	chr16.Q	Q	chr16	HOS	95.15
chr16.Q/HG002/chr16_MATERNAL:90396157-90371157	21354	21355	96.51	chr16.Q	Q	chr16	HOS	95.825
chr16.Q/HG002/chr16_MATERNAL:90396157-90371157	21360	21361	97.52	chr16.Q	Q	chr16	HOS	96.5
chr16.Q/HG002/chr16_MATERNAL:90396157-90371157	21366	21367	95.92	chr16.Q	Q	chr16	HOS	96.215
chr16.Q/HG002/chr16_MATERNAL:90396157-90371157	21384	21385	94.44	chr16.Q	Q	chr16	HOS	96.215
chr16.Q/HG002/chr16_MATERNAL:90396157-90371157	21390	21391	97.71	chr16.Q	Q	chr16	HOS	96.72
chr16.Q/HG002/chr16_MATERNAL:90396157-90371157	21396	21397	96.24	chr16.Q	Q	chr16	HOS	96.08
chr16.Q/HG002/chr16_MATERNAL:90396157-90371157	21402	21403	93.39	chr16.Q	Q	chr16	HOS	95.34
chr16.Q/HG002/chr16_MATERNAL:90396157-90371157	21408	21409	95.96	chr16.Q	Q	chr16	HOS	96.1
chr16.Q/HG002/chr16_MATERNAL:90396157-90371157	21498	21499	23.33	chr16.Q	Q	chr16	HOS	94.675
chr16.Q/HG002/chr16_MATERNAL:90396157-90371157	21668	21669	92.31	chr16.Q	Q	chr16	HOS	92.85
chr16.Q/HG002/chr16_MATERNAL:90396157-90371157	21674	21675	98.36	chr16.Q	Q	chr16	HOS	94.135
chr16.Q/HG002/chr16_MATERNAL:90396157-90371157	21680	21681	91.8	chr16.Q	Q	chr16	HOS	92.055
chr16.Q/HG002/chr16_MATERNAL:90396157-90371157	21686	21687	92.59	chr16.Q	Q	chr16	HOS	92.45
chr16.Q/HG002/chr16_MATERNAL:90396157-90371157	21692	21693	94.23	chr16.Q	Q	chr16	HOS	93.41
chr16.Q/HG002/chr16_MATERNAL:90396157-90371157	21698	21699	90.62	chr16.Q	Q	chr16	HOS	92.195
chr16.Q/CHM13/chr16:96330374-96305374	13109	13110	88.89	chr16.Q	Q	chr16	HOS	88.565
chr16.Q/CHM13/chr16:96330374-96305374	13123	13124	94.12	chr16.Q	Q	chr16	HOS	91.505
chr16.Q/CHM13/chr16:96330374-96305374	13129	13130	88.89	chr16.Q	Q	chr16	HOS	88.89
chr16.Q/CHM13/chr16:96330374-96305374	13135	13136	100	chr16.Q	Q	chr16	HOS	91.505
chr16.Q/CHM13/chr16:96330374-96305374	13163	13164	94.12	chr16.Q	Q	chr16	HOS	94.12
chr16.Q/CHM13/chr16:96330374-96305374	13215	13216	100	chr16.Q	Q	chr16	HOS	97.06
chr16.Q/CHM13/chr16:96330374-96305374	13225	13226	100	chr16.Q	Q	chr16	HOS	100
chr16.Q/CHM13/chr16:96330374-96305374	13241	13242	100	chr16.Q	Q	chr16	HOS	100
chr16.Q/CHM13/chr16:96330374-96305374	13262	13263	94.44	chr16.Q	Q	chr16	HOS	100
chr16.Q/CHM13/chr16:96330374-96305374	13277	13278	100	chr16.Q	Q	chr16	HOS	100
chr16.Q/CHM13/chr16:96330374-96305374	13283	13284	94.44	chr16.Q	Q	chr16	HOS	97.22
chr16.Q/CHM13/chr16:96330374-96305374	13304	13305	83.33	chr16.Q	Q	chr16	HOS	94.44
chr16.Q/CHM13/chr16:96330374-96305374	13359	13360	100	chr16.Q	Q	chr16	HOS	97.22
chr16.Q/CHM13/chr16:96330374-96305374	13374	13375	95.45	chr16.Q	Q	chr16	HOS	94.945
chr16.Q/CHM13/chr16:96330374-96305374	13378	13379	86.36	chr16.Q	Q	chr16	HOS	90.905
chr16.Q/CHM13/chr16:96330374-96305374	13403	13404	71.43	chr16.Q	Q	chr16	HOS	90.905
chr16.Q/CHM13/chr16:96330374-96305374	13534	13535	60	chr16.Q	Q	chr16	HOS	78.895
chr16.Q/CHM13/chr16:96330374-96305374	13560	13561	100	chr16.Q	Q	chr16	HOS	78.895
chr16.Q/CHM13/chr16:96330374-96305374	14154	14155	91.3	chr16.Q	Q	chr16	HOS	81.365
chr16.Q/CHM13/chr16:96330374-96305374	14185	14186	54.55	chr16.Q	Q	chr16	HOS	75.65
chr16.Q/CHM13/chr16:96330374-96305374	14220	14221	100	chr16.Q	Q	chr16	HOS	95.65
chr16.Q/CHM13/chr16:96330374-96305374	14371	14372	21.74	chr16.Q	Q	chr16	HOS	72.925
chr16.Q/CHM13/chr16:96330374-96305374	14464	14465	4.35	chr16.Q	Q	chr16	HOS	38.145
chr16.Q/CHM13/chr16:96330374-96305374	14557	14558	27.27	chr16.Q	Q	chr16	HOS	24.505
chr16.Q/CHM13/chr16:96330374-96305374	14743	14744	87.5	chr16.Q	Q	chr16	HOS	24.505
chr16.Q/CHM13/chr16:96330374-96305374	14753	14754	95.65	chr16.Q	Q	chr16	HOS	57.385
chr16.Q/CHM13/chr16:96330374-96305374	14836	14837	22.73	chr16.Q	Q	chr16	HOS	57.385
chr16.Q/CHM13/chr16:96330374-96305374	14846	14847	43.48	chr16.Q	Q	chr16	HOS	65.49
chr16.Q/CHM13/chr16:96330374-96305374	14857	14858	91.67	chr16.Q	Q	chr16	HOS	67.575
chr16.Q/CHM13/chr16:96330374-96305374	14929	14930	40	chr16.Q	Q	chr16	HOS	41.74
chr16.Q/CHM13/chr16:96330374-96305374	15022	15023	0	chr16.Q	Q	chr16	HOS	41.74
chr16.Q/CHM13/chr16:96330374-96305374	15115	15116	30.43	chr16.Q	Q	chr16	HOS	35.215
chr16.Q/CHM13/chr16:96330374-96305374	15301	15302	30.43	chr16.Q	Q	chr16	HOS	30.43
chr16.Q/CHM13/chr16:96330374-96305374	15442	15443	50	chr16.Q	Q	chr16	HOS	30.43
chr16.Q/CHM13/chr16:96330374-96305374	15489	15490	95.65	chr16.Q	Q	chr16	HOS	40.215
chr16.Q/CHM13/chr16:96330374-96305374	16782	16783	85.71	chr16.Q	Q	chr16	HOS	67.855
chr16.Q/CHM13/chr16:96330374-96305374	16884	16885	57.89	chr16.Q	Q	chr16	HOS	71.8
chr16.Q/CHM13/chr16:96330374-96305374	16997	16998	66.67	chr16.Q	Q	chr16	HOS	76.19
chr16.Q/CHM13/chr16:96330374-96305374	17340	17341	0	chr16.Q	Q	chr16	HOS	62.28
chr16.Q/CHM13/chr16:96330374-96305374	17490	17491	0	chr16.Q	Q	chr16	HOS	28.945
chr16.Q/CHM13/chr16:96330374-96305374	17747	17748	40	chr16.Q	Q	chr16	HOS	20
chr16.Q/CHM13/chr16:96330374-96305374	17871	17872	13.04	chr16.Q	Q	chr16	HOS	6.52
chr16.Q/CHM13/chr16:96330374-96305374	17891	17892	41.18	chr16.Q	Q	chr16	HOS	26.52
chr16.Q/CHM13/chr16:96330374-96305374	17912	17913	34.78	chr16.Q	Q	chr16	HOS	37.39
chr16.Q/CHM13/chr16:96330374-96305374	18040	18041	3.97	chr16.Q	Q	chr16	HOS	23.91
chr16.Q/CHM13/chr16:96330374-96305374	18064	18065	65.76	chr16.Q	Q	chr16	HOS	37.98
chr16.Q/CHM13/chr16:96330374-96305374	18185	18186	98.09	chr16.Q	Q	chr16	HOS	50.27
chr16.Q/CHM13/chr16:96330374-96305374	18195	18196	93.31	chr16.Q	Q	chr16	HOS	79.535
chr16.Q/CHM13/chr16:96330374-96305374	18486	18487	4.09	chr16.Q	Q	chr16	HOS	79.535
chr16.Q/CHM13/chr16:96330374-96305374	18624	18625	25.87	chr16.Q	Q	chr16	HOS	59.59
chr16.Q/CHM13/chr16:96330374-96305374	18922	18923	39.87	chr16.Q	Q	chr16	HOS	32.87
chr16.Q/CHM13/chr16:96330374-96305374	19324	19325	92.15	chr16.Q	Q	chr16	HOS	32.87
chr16.Q/CHM13/chr16:96330374-96305374	19579	19580	61.32	chr16.Q	Q	chr16	HOS	50.595
chr16.Q/CHM13/chr16:96330374-96305374	19689	19690	50	chr16.Q	Q	chr16	HOS	55.66
chr16.Q/CHM13/chr16:96330374-96305374	19845	19846	14.03	chr16.Q	Q	chr16	HOS	55.66
chr16.Q/CHM13/chr16:96330374-96305374	19944	19945	54.84	chr16.Q	Q	chr16	HOS	52.42
chr16.Q/CHM13/chr16:96330374-96305374	20135	20136	56.62	chr16.Q	Q	chr16	HOS	52.42
chr16.Q/CHM13/chr16:96330374-96305374	20141	20142	80.59	chr16.Q	Q	chr16	HOS	55.73
chr16.Q/CHM13/chr16:96330374-96305374	20164	20165	67.06	chr16.Q	Q	chr16	HOS	61.84
chr16.Q/CHM13/chr16:96330374-96305374	20193	20194	14.18	chr16.Q	Q	chr16	HOS	61.84
chr16.Q/CHM13/chr16:96330374-96305374	20218	20219	10.65	chr16.Q	Q	chr16	HOS	40.62
chr16.Q/CHM13/chr16:96330374-96305374	20261	20262	78.27	chr16.Q	Q	chr16	HOS	40.62
chr16.Q/CHM13/chr16:96330374-96305374	20302	20303	76.4	chr16.Q	Q	chr16	HOS	45.29
chr16.Q/CHM13/chr16:96330374-96305374	20580	20581	97.63	chr16.Q	Q	chr16	HOS	77.335
chr16.Q/CHM13/chr16:96330374-96305374	20607	20608	70.95	chr16.Q	Q	chr16	HOS	77.335
chr16.Q/CHM13/chr16:96330374-96305374	20621	20622	91.12	chr16.Q	Q	chr16	HOS	83.76
chr16.Q/CHM13/chr16:96330374-96305374	20628	20629	98	chr16.Q	Q	chr16	HOS	94.375
chr16.Q/CHM13/chr16:96330374-96305374	20633	20634	99.31	chr16.Q	Q	chr16	HOS	94.56
chr16.Q/CHM13/chr16:96330374-96305374	20636	20637	94.31	chr16.Q	Q	chr16	HOS	96.155
chr16.Q/CHM13/chr16:96330374-96305374	20655	20656	97.26	chr16.Q	Q	chr16	HOS	97.63
chr16.Q/CHM13/chr16:96330374-96305374	20681	20682	43.49	chr16.Q	Q	chr16	HOS	95.785
chr16.Q/CHM13/chr16:96330374-96305374	20691	20692	28.6	chr16.Q	Q	chr16	HOS	68.9
chr16.Q/CHM13/chr16:96330374-96305374	20713	20714	58.81	chr16.Q	Q	chr16	HOS	51.15
chr16.Q/CHM13/chr16:96330374-96305374	20739	20740	94.7	chr16.Q	Q	chr16	HOS	51.15
chr16.Q/CHM13/chr16:96330374-96305374	20801	20802	50.59	chr16.Q	Q	chr16	HOS	54.7
chr16.Q/CHM13/chr16:96330374-96305374	20804	20805	28.98	chr16.Q	Q	chr16	HOS	54.7
chr16.Q/CHM13/chr16:96330374-96305374	20822	20823	28.62	chr16.Q	Q	chr16	HOS	39.785
chr16.Q/CHM13/chr16:96330374-96305374	20840	20841	28.77	chr16.Q	Q	chr16	HOS	28.875
chr16.Q/CHM13/chr16:96330374-96305374	20847	20848	24.71	chr16.Q	Q	chr16	HOS	28.695
chr16.Q/CHM13/chr16:96330374-96305374	20850	20851	15.44	chr16.Q	Q	chr16	HOS	26.665
chr16.Q/CHM13/chr16:96330374-96305374	20863	20864	39.44	chr16.Q	Q	chr16	HOS	26.74
chr16.Q/CHM13/chr16:96330374-96305374	20908	20909	71.33	chr16.Q	Q	chr16	HOS	32.075
chr16.Q/CHM13/chr16:96330374-96305374	20921	20922	96.28	chr16.Q	Q	chr16	HOS	55.385
chr16.Q/CHM13/chr16:96330374-96305374	20937	20938	96.2	chr16.Q	Q	chr16	HOS	83.765
chr16.Q/CHM13/chr16:96330374-96305374	20963	20964	92.98	chr16.Q	Q	chr16	HOS	94.59
chr16.Q/CHM13/chr16:96330374-96305374	20980	20981	98.06	chr16.Q	Q	chr16	HOS	96.24
chr16.Q/CHM13/chr16:96330374-96305374	20984	20985	99.64	chr16.Q	Q	chr16	HOS	97.13
chr16.Q/CHM13/chr16:96330374-96305374	20989	20990	94.46	chr16.Q	Q	chr16	HOS	96.26
chr16.Q/CHM13/chr16:96330374-96305374	21018	21019	82.19	chr16.Q	Q	chr16	HOS	96.26
chr16.Q/CHM13/chr16:96330374-96305374	21026	21027	98.83	chr16.Q	Q	chr16	HOS	96.645
chr16.Q/CHM13/chr16:96330374-96305374	21029	21030	97.25	chr16.Q	Q	chr16	HOS	95.855
chr16.Q/CHM13/chr16:96330374-96305374	21032	21033	99.5	chr16.Q	Q	chr16	HOS	98.04
chr16.Q/CHM13/chr16:96330374-96305374	21038	21039	95.38	chr16.Q	Q	chr16	HOS	98.04
chr16.Q/CHM13/chr16:96330374-96305374	21050	21051	98.75	chr16.Q	Q	chr16	HOS	98
chr16.Q/CHM13/chr16:96330374-96305374	21052	21053	98.7	chr16.Q	Q	chr16	HOS	98.725
chr16.Q/CHM13/chr16:96330374-96305374	21059	21060	97.58	chr16.Q	Q	chr16	HOS	98.14
chr16.Q/CHM13/chr16:96330374-96305374	21061	21062	87.64	chr16.Q	Q	chr16	HOS	98.14
chr16.Q/CHM13/chr16:96330374-96305374	21070	21071	98.38	chr16.Q	Q	chr16	HOS	97.98
chr16.Q/CHM13/chr16:96330374-96305374	21072	21073	94.23	chr16.Q	Q	chr16	HOS	95.905
chr16.Q/CHM13/chr16:96330374-96305374	21079	21080	96.01	chr16.Q	Q	chr16	HOS	95.12
chr16.Q/CHM13/chr16:96330374-96305374	21083	21084	99.13	chr16.Q	Q	chr16	HOS	97.195
chr16.Q/CHM13/chr16:96330374-96305374	21086	21087	99.78	chr16.Q	Q	chr16	HOS	97.57
chr16.Q/CHM13/chr16:96330374-96305374	21089	21090	99.32	chr16.Q	Q	chr16	HOS	99.225
chr16.Q/CHM13/chr16:96330374-96305374	21091	21092	82.83	chr16.Q	Q	chr16	HOS	99.225
chr16.Q/CHM13/chr16:96330374-96305374	21093	21094	70.68	chr16.Q	Q	chr16	HOS	91.075
chr16.Q/CHM13/chr16:96330374-96305374	21101	21102	37.58	chr16.Q	Q	chr16	HOS	76.755
chr16.Q/CHM13/chr16:96330374-96305374	21117	21118	92.25	chr16.Q	Q	chr16	HOS	76.755
chr16.Q/CHM13/chr16:96330374-96305374	21134	21135	91.68	chr16.Q	Q	chr16	HOS	81.18
chr16.Q/CHM13/chr16:96330374-96305374	21137	21138	91.49	chr16.Q	Q	chr16	HOS	91.585
chr16.Q/CHM13/chr16:96330374-96305374	21141	21142	87.91	chr16.Q	Q	chr16	HOS	91.585
chr16.Q/CHM13/chr16:96330374-96305374	21149	21150	98.74	chr16.Q	Q	chr16	HOS	91.585
chr16.Q/CHM13/chr16:96330374-96305374	21155	21156	99.51	chr16.Q	Q	chr16	HOS	95.115
chr16.Q/CHM13/chr16:96330374-96305374	21158	21159	98.01	chr16.Q	Q	chr16	HOS	98.375
chr16.Q/CHM13/chr16:96330374-96305374	21160	21161	93.68	chr16.Q	Q	chr16	HOS	98.375
chr16.Q/CHM13/chr16:96330374-96305374	21171	21172	98.38	chr16.Q	Q	chr16	HOS	98.195
chr16.Q/CHM13/chr16:96330374-96305374	21175	21176	98.36	chr16.Q	Q	chr16	HOS	98.185
chr16.Q/CHM13/chr16:96330374-96305374	21182	21183	56.16	chr16.Q	Q	chr16	HOS	96.02
chr16.Q/CHM13/chr16:96330374-96305374	21196	21197	90.33	chr16.Q	Q	chr16	HOS	94.345
chr16.Q/CHM13/chr16:96330374-96305374	21204	21205	99.32	chr16.Q	Q	chr16	HOS	94.345
chr16.Q/CHM13/chr16:96330374-96305374	21207	21208	99.32	chr16.Q	Q	chr16	HOS	94.825
chr16.Q/CHM13/chr16:96330374-96305374	21210	21211	97.33	chr16.Q	Q	chr16	HOS	98.325
chr16.Q/CHM13/chr16:96330374-96305374	21214	21215	92.68	chr16.Q	Q	chr16	HOS	98.325
chr16.Q/CHM13/chr16:96330374-96305374	21220	21221	98.32	chr16.Q	Q	chr16	HOS	97.825
chr16.Q/CHM13/chr16:96330374-96305374	21227	21228	98.33	chr16.Q	Q	chr16	HOS	97.825
chr16.Q/CHM13/chr16:96330374-96305374	21230	21231	90.28	chr16.Q	Q	chr16	HOS	95.5
chr16.Q/CHM13/chr16:96330374-96305374	21232	21233	73.58	chr16.Q	Q	chr16	HOS	94.3
chr16.Q/CHM13/chr16:96330374-96305374	21246	21247	99.42	chr16.Q	Q	chr16	HOS	94.305
chr16.Q/CHM13/chr16:96330374-96305374	21249	21250	98.19	chr16.Q	Q	chr16	HOS	94.235
chr16.Q/CHM13/chr16:96330374-96305374	21251	21252	96.36	chr16.Q	Q	chr16	HOS	97.275
chr16.Q/CHM13/chr16:96330374-96305374	21261	21262	94.53	chr16.Q	Q	chr16	HOS	97.275
chr16.Q/CHM13/chr16:96330374-96305374	21267	21268	96.55	chr16.Q	Q	chr16	HOS	96.455
chr16.Q/CHM13/chr16:96330374-96305374	21270	21271	99.73	chr16.Q	Q	chr16	HOS	96.455
chr16.Q/CHM13/chr16:96330374-96305374	21273	21274	99.39	chr16.Q	Q	chr16	HOS	97.97
chr16.Q/CHM13/chr16:96330374-96305374	21275	21276	98.57	chr16.Q	Q	chr16	HOS	98.98
chr16.Q/CHM13/chr16:96330374-96305374	21278	21279	96.8	chr16.Q	Q	chr16	HOS	98.98
chr16.Q/CHM13/chr16:96330374-96305374	21280	21281	95.8	chr16.Q	Q	chr16	HOS	97.685
chr16.Q/CHM13/chr16:96330374-96305374	21290	21291	91.91	chr16.Q	Q	chr16	HOS	96.3
chr16.Q/CHM13/chr16:96330374-96305374	21296	21297	96.89	chr16.Q	Q	chr16	HOS	96.3
chr16.Q/CHM13/chr16:96330374-96305374	21299	21300	99.01	chr16.Q	Q	chr16	HOS	96.345
chr16.Q/CHM13/chr16:96330374-96305374	21302	21303	99.26	chr16.Q	Q	chr16	HOS	97.95
chr16.Q/CHM13/chr16:96330374-96305374	21304	21305	97.97	chr16.Q	Q	chr16	HOS	98.49
chr16.Q/CHM13/chr16:96330374-96305374	21307	21308	97.67	chr16.Q	Q	chr16	HOS	98.49
chr16.Q/CHM13/chr16:96330374-96305374	21309	21310	96.88	chr16.Q	Q	chr16	HOS	97.82
chr16.Q/CHM13/chr16:96330374-96305374	21319	21320	92.18	chr16.Q	Q	chr16	HOS	97.275
chr16.Q/CHM13/chr16:96330374-96305374	21325	21326	97.74	chr16.Q	Q	chr16	HOS	97.275
chr16.Q/CHM13/chr16:96330374-96305374	21328	21329	98.71	chr16.Q	Q	chr16	HOS	97.31
chr16.Q/CHM13/chr16:96330374-96305374	21331	21332	98.06	chr16.Q	Q	chr16	HOS	97.9
chr16.Q/CHM13/chr16:96330374-96305374	21333	21334	96.92	chr16.Q	Q	chr16	HOS	97.9
chr16.Q/CHM13/chr16:96330374-96305374	21336	21337	97.41	chr16.Q	Q	chr16	HOS	97.735
chr16.Q/CHM13/chr16:96330374-96305374	21338	21339	94.41	chr16.Q	Q	chr16	HOS	97.165
chr16.Q/CHM13/chr16:96330374-96305374	21348	21349	94.39	chr16.Q	Q	chr16	HOS	95.665
chr16.Q/CHM13/chr16:96330374-96305374	21354	21355	98.11	chr16.Q	Q	chr16	HOS	95.91
chr16.Q/CHM13/chr16:96330374-96305374	21357	21358	99.14	chr16.Q	Q	chr16	HOS	96.26
chr16.Q/CHM13/chr16:96330374-96305374	21360	21361	98.83	chr16.Q	Q	chr16	HOS	98.47
chr16.Q/CHM13/chr16:96330374-96305374	21362	21363	98.65	chr16.Q	Q	chr16	HOS	98.74
chr16.Q/CHM13/chr16:96330374-96305374	21365	21366	98.36	chr16.Q	Q	chr16	HOS	98.74
chr16.Q/CHM13/chr16:96330374-96305374	21367	21368	93.1	chr16.Q	Q	chr16	HOS	98.505
chr16.Q/CHM13/chr16:96330374-96305374	21377	21378	94.24	chr16.Q	Q	chr16	HOS	96.3
chr16.Q/CHM13/chr16:96330374-96305374	21383	21384	95.82	chr16.Q	Q	chr16	HOS	95.03
chr16.Q/CHM13/chr16:96330374-96305374	21386	21387	98.94	chr16.Q	Q	chr16	HOS	95.03
chr16.Q/CHM13/chr16:96330374-96305374	21389	21390	98.57	chr16.Q	Q	chr16	HOS	97.195
chr16.Q/CHM13/chr16:96330374-96305374	21394	21395	98.67	chr16.Q	Q	chr16	HOS	98.62
chr16.Q/CHM13/chr16:96330374-96305374	21396	21397	93.99	chr16.Q	Q	chr16	HOS	98.62
chr16.Q/CHM13/chr16:96330374-96305374	21406	21407	94.08	chr16.Q	Q	chr16	HOS	96.325
chr16.Q/CHM13/chr16:96330374-96305374	21412	21413	99.7	chr16.Q	Q	chr16	HOS	96.375
chr16.Q/CHM13/chr16:96330374-96305374	21415	21416	100	chr16.Q	Q	chr16	HOS	96.89
chr16.Q/CHM13/chr16:96330374-96305374	21418	21419	98.99	chr16.Q	Q	chr16	HOS	99.345
chr16.Q/CHM13/chr16:96330374-96305374	21423	21424	97.58	chr16.Q	Q	chr16	HOS	99.345
chr16.Q/CHM13/chr16:96330374-96305374	21425	21426	95.89	chr16.Q	Q	chr16	HOS	98.285
chr16.Q/CHM13/chr16:96330374-96305374	21435	21436	94.62	chr16.Q	Q	chr16	HOS	96.735
chr16.Q/CHM13/chr16:96330374-96305374	21441	21442	98.8	chr16.Q	Q	chr16	HOS	96.735
chr16.Q/CHM13/chr16:96330374-96305374	21444	21445	99.03	chr16.Q	Q	chr16	HOS	97.345
chr16.Q/CHM13/chr16:96330374-96305374	21447	21448	99.34	chr16.Q	Q	chr16	HOS	98.915
chr16.Q/CHM13/chr16:96330374-96305374	21452	21453	97.26	chr16.Q	Q	chr16	HOS	98.915
chr16.Q/CHM13/chr16:96330374-96305374	21454	21455	94.44	chr16.Q	Q	chr16	HOS	98.145
chr16.Q/CHM13/chr16:96330374-96305374	21464	21465	93.76	chr16.Q	Q	chr16	HOS	95.85
chr16.Q/CHM13/chr16:96330374-96305374	21470	21471	99.2	chr16.Q	Q	chr16	HOS	95.85
chr16.Q/CHM13/chr16:96330374-96305374	21473	21474	99.45	chr16.Q	Q	chr16	HOS	96.82
chr16.Q/CHM13/chr16:96330374-96305374	21476	21477	97.8	chr16.Q	Q	chr16	HOS	98.5
chr16.Q/CHM13/chr16:96330374-96305374	21481	21482	99.26	chr16.Q	Q	chr16	HOS	99.23
chr16.Q/CHM13/chr16:96330374-96305374	21483	21484	95.79	chr16.Q	Q	chr16	HOS	98.53
chr16.Q/CHM13/chr16:96330374-96305374	21493	21494	93.56	chr16.Q	Q	chr16	HOS	96.795
chr16.Q/CHM13/chr16:96330374-96305374	21499	21500	98.02	chr16.Q	Q	chr16	HOS	96.905
chr16.Q/CHM13/chr16:96330374-96305374	21502	21503	98.85	chr16.Q	Q	chr16	HOS	96.905
chr16.Q/CHM13/chr16:96330374-96305374	21505	21506	98.63	chr16.Q	Q	chr16	HOS	98.325
chr16.Q/CHM13/chr16:96330374-96305374	21510	21511	98.35	chr16.Q	Q	chr16	HOS	98.49
chr16.Q/CHM13/chr16:96330374-96305374	21512	21513	96.14	chr16.Q	Q	chr16	HOS	98.49
chr16.Q/CHM13/chr16:96330374-96305374	21522	21523	94.08	chr16.Q	Q	chr16	HOS	97.245
chr16.Q/CHM13/chr16:96330374-96305374	21528	21529	98.05	chr16.Q	Q	chr16	HOS	97.095
chr16.Q/CHM13/chr16:96330374-96305374	21531	21532	99.21	chr16.Q	Q	chr16	HOS	97.095
chr16.Q/CHM13/chr16:96330374-96305374	21534	21535	99.47	chr16.Q	Q	chr16	HOS	98.63
chr16.Q/CHM13/chr16:96330374-96305374	21539	21540	98.54	chr16.Q	Q	chr16	HOS	98.875
chr16.Q/CHM13/chr16:96330374-96305374	21541	21542	96.89	chr16.Q	Q	chr16	HOS	98.875
chr16.Q/CHM13/chr16:96330374-96305374	21551	21552	95.52	chr16.Q	Q	chr16	HOS	97.715
chr16.Q/CHM13/chr16:96330374-96305374	21557	21558	98.35	chr16.Q	Q	chr16	HOS	97.62
chr16.Q/CHM13/chr16:96330374-96305374	21560	21561	98.9	chr16.Q	Q	chr16	HOS	97.62
chr16.Q/CHM13/chr16:96330374-96305374	21563	21564	99.18	chr16.Q	Q	chr16	HOS	98.625
chr16.Q/CHM13/chr16:96330374-96305374	21568	21569	98.81	chr16.Q	Q	chr16	HOS	98.855
chr16.Q/CHM13/chr16:96330374-96305374	21570	21571	94.59	chr16.Q	Q	chr16	HOS	98.855
chr16.Q/CHM13/chr16:96330374-96305374	21580	21581	95.19	chr16.Q	Q	chr16	HOS	97
chr16.Q/CHM13/chr16:96330374-96305374	21586	21587	96.63	chr16.Q	Q	chr16	HOS	95.91
chr16.Q/CHM13/chr16:96330374-96305374	21589	21590	99.45	chr16.Q	Q	chr16	HOS	95.91
chr16.Q/CHM13/chr16:96330374-96305374	21592	21593	98.12	chr16.Q	Q	chr16	HOS	97.375
chr16.Q/CHM13/chr16:96330374-96305374	21597	21598	97.56	chr16.Q	Q	chr16	HOS	97.84
chr16.Q/CHM13/chr16:96330374-96305374	21599	21600	95.29	chr16.Q	Q	chr16	HOS	97.84
chr16.Q/CHM13/chr16:96330374-96305374	21609	21610	96.28	chr16.Q	Q	chr16	HOS	96.92
chr16.Q/CHM13/chr16:96330374-96305374	21615	21616	97.98	chr16.Q	Q	chr16	HOS	96.92
chr16.Q/CHM13/chr16:96330374-96305374	21618	21619	99.42	chr16.Q	Q	chr16	HOS	97.13
chr16.Q/CHM13/chr16:96330374-96305374	21621	21622	99.07	chr16.Q	Q	chr16	HOS	98.525
chr16.Q/CHM13/chr16:96330374-96305374	21626	21627	98.16	chr16.Q	Q	chr16	HOS	98.615
chr16.Q/CHM13/chr16:96330374-96305374	21628	21629	94.94	chr16.Q	Q	chr16	HOS	98.615
chr16.Q/CHM13/chr16:96330374-96305374	21638	21639	94.59	chr16.Q	Q	chr16	HOS	96.55
chr16.Q/CHM13/chr16:96330374-96305374	21644	21645	98.39	chr16.Q	Q	chr16	HOS	96.55
chr16.Q/CHM13/chr16:96330374-96305374	21647	21648	99.05	chr16.Q	Q	chr16	HOS	96.665
chr16.Q/CHM13/chr16:96330374-96305374	21650	21651	98.72	chr16.Q	Q	chr16	HOS	98.555
chr16.Q/CHM13/chr16:96330374-96305374	21655	21656	98.17	chr16.Q	Q	chr16	HOS	98.555
chr16.Q/CHM13/chr16:96330374-96305374	21657	21658	93.28	chr16.Q	Q	chr16	HOS	98.445
chr16.Q/CHM13/chr16:96330374-96305374	21667	21668	94.44	chr16.Q	Q	chr16	HOS	96.305
chr16.Q/CHM13/chr16:96330374-96305374	21673	21674	97.61	chr16.Q	Q	chr16	HOS	96.025
chr16.Q/CHM13/chr16:96330374-96305374	21676	21677	98.02	chr16.Q	Q	chr16	HOS	96.025
chr16.Q/CHM13/chr16:96330374-96305374	21679	21680	98.95	chr16.Q	Q	chr16	HOS	97.815
chr16.Q/CHM13/chr16:96330374-96305374	21684	21685	97.55	chr16.Q	Q	chr16	HOS	97.815
chr16.Q/CHM13/chr16:96330374-96305374	21686	21687	95.42	chr16.Q	Q	chr16	HOS	97.785
chr16.Q/CHM13/chr16:96330374-96305374	21696	21697	95.77	chr16.Q	Q	chr16	HOS	96.66
chr16.Q/CHM13/chr16:96330374-96305374	21702	21703	98.35	chr16.Q	Q	chr16	HOS	96.66
chr16.Q/CHM13/chr16:96330374-96305374	21705	21706	99.66	chr16.Q	Q	chr16	HOS	97.06
chr16.Q/CHM13/chr16:96330374-96305374	21708	21709	99.64	chr16.Q	Q	chr16	HOS	98.995
chr16.Q/CHM13/chr16:96330374-96305374	21713	21714	97.52	chr16.Q	Q	chr16	HOS	98.995
chr16.Q/CHM13/chr16:96330374-96305374	21715	21716	95.01	chr16.Q	Q	chr16	HOS	98.58
chr16.Q/CHM13/chr16:96330374-96305374	21725	21726	94.89	chr16.Q	Q	chr16	HOS	96.265
chr16.Q/CHM13/chr16:96330374-96305374	21731	21732	96.96	chr16.Q	Q	chr16	HOS	95.985
chr16.Q/CHM13/chr16:96330374-96305374	21734	21735	99.66	chr16.Q	Q	chr16	HOS	95.985
chr16.Q/CHM13/chr16:96330374-96305374	21737	21738	98.24	chr16.Q	Q	chr16	HOS	97.6
chr16.Q/CHM13/chr16:96330374-96305374	21742	21743	97.37	chr16.Q	Q	chr16	HOS	97.805
chr16.Q/CHM13/chr16:96330374-96305374	21744	21745	96.01	chr16.Q	Q	chr16	HOS	97.805
chr16.Q/CHM13/chr16:96330374-96305374	21754	21755	95.23	chr16.Q	Q	chr16	HOS	96.69
chr16.Q/CHM13/chr16:96330374-96305374	21760	21761	98.22	chr16.Q	Q	chr16	HOS	96.69
chr16.Q/CHM13/chr16:96330374-96305374	21763	21764	99.38	chr16.Q	Q	chr16	HOS	97.115
chr16.Q/CHM13/chr16:96330374-96305374	21766	21767	97.73	chr16.Q	Q	chr16	HOS	97.975
chr16.Q/CHM13/chr16:96330374-96305374	21771	21772	95.79	chr16.Q	Q	chr16	HOS	97.975
chr16.Q/CHM13/chr16:96330374-96305374	21773	21774	91.72	chr16.Q	Q	chr16	HOS	96.76
chr16.Q/CHM13/chr16:96330374-96305374	21783	21784	97.53	chr16.Q	Q	chr16	HOS	96.66
chr16.Q/CHM13/chr16:96330374-96305374	21789	21790	98.35	chr16.Q	Q	chr16	HOS	96.66
chr16.Q/CHM13/chr16:96330374-96305374	21792	21793	99.41	chr16.Q	Q	chr16	HOS	97.94
chr16.Q/CHM13/chr16:96330374-96305374	21795	21796	99.22	chr16.Q	Q	chr16	HOS	98.785
chr16.Q/CHM13/chr16:96330374-96305374	21797	21798	100	chr16.Q	Q	chr16	HOS	99.315
chr16.Q/CHM13/chr16:96330374-96305374	21800	21801	98.06	chr16.Q	Q	chr16	HOS	99.315
chr16.Q/CHM13/chr16:96330374-96305374	21808	21809	93.86	chr16.Q	Q	chr16	HOS	98.64
chr16.Q/CHM13/chr16:96330374-96305374	21814	21815	98.94	chr16.Q	Q	chr16	HOS	98.5
chr16.Q/CHM13/chr16:96330374-96305374	21822	21823	86.98	chr16.Q	Q	chr16	HOS	95.96
chr16.Q/CHM13/chr16:96330374-96305374	21842	21843	94.32	chr16.Q	Q	chr16	HOS	94.09
chr16.Q/CHM13/chr16:96330374-96305374	21852	21853	97.78	chr16.Q	Q	chr16	HOS	96.05
chr16.Q/CHM13/chr16:96330374-96305374	21854	21855	98.58	chr16.Q	Q	chr16	HOS	96.05
chr16.Q/CHM13/chr16:96330374-96305374	21860	21861	99.17	chr16.Q	Q	chr16	HOS	98.18
chr16.Q/CHM13/chr16:96330374-96305374	21868	21869	95.2	chr16.Q	Q	chr16	HOS	98.18
chr16.Q/CHM13/chr16:96330374-96305374	21889	21890	98	chr16.Q	Q	chr16	HOS	98.29
chr16.Q/CHM13/chr16:96330374-96305374	21900	21901	99.36	chr16.Q	Q	chr16	HOS	98.585
chr16.Q/CHM13/chr16:96330374-96305374	21906	21907	97.99	chr16.Q	Q	chr16	HOS	97.995
chr16.Q/CHM13/chr16:96330374-96305374	21934	21935	100	chr16.Q	Q	chr16	HOS	98.68
chr16.Q/CHM13/chr16:96330374-96305374	21938	21939	99.81	chr16.Q	Q	chr16	HOS	99.585
chr16.Q/CHM13/chr16:96330374-96305374	21942	21943	93.43	chr16.Q	Q	chr16	HOS	98.9
chr16.Q/CHM13/chr16:96330374-96305374	21958	21959	96.16	chr16.Q	Q	chr16	HOS	97.985
chr16.Q/CHM13/chr16:96330374-96305374	21972	21973	96.65	chr16.Q	Q	chr16	HOS	96.405
chr16.Q/CHM13/chr16:96330374-96305374	21990	21991	94.05	chr16.Q	Q	chr16	HOS	95.105
chr16.Q/CHM13/chr16:96330374-96305374	22002	22003	98.92	chr16.Q	Q	chr16	HOS	96.405
chr16.Q/CHM13/chr16:96330374-96305374	22010	22011	96.81	chr16.Q	Q	chr16	HOS	96.73
chr16.Q/CHM13/chr16:96330374-96305374	22036	22037	79.14	chr16.Q	Q	chr16	HOS	95.43
chr16.Q/CHM13/chr16:96330374-96305374	22068	22069	99.52	chr16.Q	Q	chr16	HOS	97.865
chr16.Q/CHM13/chr16:96330374-96305374	22074	22075	97.52	chr16.Q	Q	chr16	HOS	97.165
chr16.Q/CHM13/chr16:96330374-96305374	22079	22080	89.94	chr16.Q	Q	chr16	HOS	93.73
chr16.Q/CHM13/chr16:96330374-96305374	22082	22083	87.03	chr16.Q	Q	chr16	HOS	93.73
chr16.Q/CHM13/chr16:96330374-96305374	22101	22102	85.05	chr16.Q	Q	chr16	HOS	88.485
chr16.Q/CHM13/chr16:96330374-96305374	22143	22144	88.45	chr16.Q	Q	chr16	HOS	87.74
chr16.Q/CHM13/chr16:96330374-96305374	22160	22161	98.02	chr16.Q	Q	chr16	HOS	87.74
chr16.Q/CHM13/chr16:96330374-96305374	22167	22168	95.28	chr16.Q	Q	chr16	HOS	91.865
chr16.Q/CHM13/chr16:96330374-96305374	22189	22190	99.32	chr16.Q	Q	chr16	HOS	96.65
chr16.Q/CHM13/chr16:96330374-96305374	22194	22195	95.07	chr16.Q	Q	chr16	HOS	96.65
chr16.Q/CHM13/chr16:96330374-96305374	22215	22216	95.13	chr16.Q	Q	chr16	HOS	95.205
chr16.Q/CHM13/chr16:96330374-96305374	22246	22247	92.93	chr16.Q	Q	chr16	HOS	95.1
chr16.Q/CHM13/chr16:96330374-96305374	22335	22336	95.61	chr16.Q	Q	chr16	HOS	95.1
chr16.Q/CHM13/chr16:96330374-96305374	22341	22342	95.51	chr16.Q	Q	chr16	HOS	95.32
chr16.Q/CHM13/chr16:96330374-96305374	22347	22348	97.13	chr16.Q	Q	chr16	HOS	95.56
chr16.Q/CHM13/chr16:96330374-96305374	22353	22354	97.27	chr16.Q	Q	chr16	HOS	96.37
chr16.Q/CHM13/chr16:96330374-96305374	22359	22360	96.35	chr16.Q	Q	chr16	HOS	96.74
chr16.Q/CHM13/chr16:96330374-96305374	22365	22366	95.95	chr16.Q	Q	chr16	HOS	96.74
chr16.Q/CHM13/chr16:96330374-96305374	22383	22384	96.26	chr16.Q	Q	chr16	HOS	96.305
chr16.Q/CHM13/chr16:96330374-96305374	22389	22390	96.73	chr16.Q	Q	chr16	HOS	96.305
chr16.Q/CHM13/chr16:96330374-96305374	22395	22396	96.71	chr16.Q	Q	chr16	HOS	96.485
chr16.Q/CHM13/chr16:96330374-96305374	22401	22402	94.99	chr16.Q	Q	chr16	HOS	96.485
chr16.Q/CHM13/chr16:96330374-96305374	22407	22408	94.19	chr16.Q	Q	chr16	HOS	95.85
chr16.Q/CHM13/chr16:96330374-96305374	22497	22498	22.73	chr16.Q	Q	chr16	HOS	94.59
chr16.Q/CHM13/chr16:96330374-96305374	22679	22680	100	chr16.Q	Q	chr16	HOS	94.59
chr16.Q/CHM13/chr16:96330374-96305374	22685	22686	91.67	chr16.Q	Q	chr16	HOS	92.93
chr16.Q/CHM13/chr16:96330374-96305374	22691	22692	100	chr16.Q	Q	chr16	HOS	95.835
chr16.Q/HG002/chr16_MATERNAL:90396157-90371157	17041	17042	22.81	chr16.Q	Q	chr16	U2OS	22.81
chr16.Q/HG002/chr16_MATERNAL:90396157-90371157	17065	17066	79.63	chr16.Q	Q	chr16	U2OS	51.22
chr16.Q/HG002/chr16_MATERNAL:90396157-90371157	17186	17187	90.91	chr16.Q	Q	chr16	U2OS	79.63
chr16.Q/HG002/chr16_MATERNAL:90396157-90371157	17196	17197	85	chr16.Q	Q	chr16	U2OS	82.315
chr16.Q/HG002/chr16_MATERNAL:90396157-90371157	17487	17488	6.12	chr16.Q	Q	chr16	U2OS	82.315
chr16.Q/HG002/chr16_MATERNAL:90396157-90371157	17625	17626	65.85	chr16.Q	Q	chr16	U2OS	75.425
chr16.Q/HG002/chr16_MATERNAL:90396157-90371157	17923	17924	20.29	chr16.Q	Q	chr16	U2OS	43.07
chr16.Q/HG002/chr16_MATERNAL:90396157-90371157	18325	18326	44.44	chr16.Q	Q	chr16	U2OS	32.365
chr16.Q/HG002/chr16_MATERNAL:90396157-90371157	18580	18581	77.59	chr16.Q	Q	chr16	U2OS	55.145
chr16.Q/HG002/chr16_MATERNAL:90396157-90371157	18690	18691	73.47	chr16.Q	Q	chr16	U2OS	58.955
chr16.Q/HG002/chr16_MATERNAL:90396157-90371157	18846	18847	15.91	chr16.Q	Q	chr16	U2OS	58.955
chr16.Q/HG002/chr16_MATERNAL:90396157-90371157	18945	18946	74	chr16.Q	Q	chr16	U2OS	73.735
chr16.Q/HG002/chr16_MATERNAL:90396157-90371157	19136	19137	45.45	chr16.Q	Q	chr16	U2OS	59.46
chr16.Q/HG002/chr16_MATERNAL:90396157-90371157	19142	19143	97.73	chr16.Q	Q	chr16	U2OS	59.725
chr16.Q/HG002/chr16_MATERNAL:90396157-90371157	19165	19166	81.48	chr16.Q	Q	chr16	U2OS	77.74
chr16.Q/HG002/chr16_MATERNAL:90396157-90371157	19194	19195	25.58	chr16.Q	Q	chr16	U2OS	63.465
chr16.Q/HG002/chr16_MATERNAL:90396157-90371157	19219	19220	5.08	chr16.Q	Q	chr16	U2OS	53.53
chr16.Q/HG002/chr16_MATERNAL:90396157-90371157	19262	19263	68.18	chr16.Q	Q	chr16	U2OS	46.88
chr16.Q/HG002/chr16_MATERNAL:90396157-90371157	19303	19304	74.36	chr16.Q	Q	chr16	U2OS	46.88
chr16.Q/HG002/chr16_MATERNAL:90396157-90371157	19581	19582	91.3	chr16.Q	Q	chr16	U2OS	71.27
chr16.Q/HG002/chr16_MATERNAL:90396157-90371157	19608	19609	23.21	chr16.Q	Q	chr16	U2OS	71.27
chr16.Q/HG002/chr16_MATERNAL:90396157-90371157	19622	19623	36.84	chr16.Q	Q	chr16	U2OS	55.6
chr16.Q/HG002/chr16_MATERNAL:90396157-90371157	19629	19630	59.26	chr16.Q	Q	chr16	U2OS	48.05
chr16.Q/HG002/chr16_MATERNAL:90396157-90371157	19634	19635	58.33	chr16.Q	Q	chr16	U2OS	47.585
chr16.Q/HG002/chr16_MATERNAL:90396157-90371157	19637	19638	50	chr16.Q	Q	chr16	U2OS	54.165
chr16.Q/HG002/chr16_MATERNAL:90396157-90371157	19656	19657	88.33	chr16.Q	Q	chr16	U2OS	58.795
chr16.Q/HG002/chr16_MATERNAL:90396157-90371157	19682	19683	38.71	chr16.Q	Q	chr16	U2OS	54.165
chr16.Q/HG002/chr16_MATERNAL:90396157-90371157	19692	19693	13.56	chr16.Q	Q	chr16	U2OS	44.355
chr16.Q/HG002/chr16_MATERNAL:90396157-90371157	19714	19715	8.33	chr16.Q	Q	chr16	U2OS	26.135
chr16.Q/HG002/chr16_MATERNAL:90396157-90371157	19740	19741	60.38	chr16.Q	Q	chr16	U2OS	26.135
chr16.Q/HG002/chr16_MATERNAL:90396157-90371157	19802	19803	33.9	chr16.Q	Q	chr16	U2OS	23.73
chr16.Q/HG002/chr16_MATERNAL:90396157-90371157	19805	19806	12.07	chr16.Q	Q	chr16	U2OS	22.985
chr16.Q/HG002/chr16_MATERNAL:90396157-90371157	19823	19824	0	chr16.Q	Q	chr16	U2OS	22.985
chr16.Q/HG002/chr16_MATERNAL:90396157-90371157	19841	19842	1.89	chr16.Q	Q	chr16	U2OS	6.98
chr16.Q/HG002/chr16_MATERNAL:90396157-90371157	19848	19849	14.29	chr16.Q	Q	chr16	U2OS	6.98
chr16.Q/HG002/chr16_MATERNAL:90396157-90371157	19851	19852	3.33	chr16.Q	Q	chr16	U2OS	2.61
chr16.Q/HG002/chr16_MATERNAL:90396157-90371157	19864	19865	18.92	chr16.Q	Q	chr16	U2OS	8.81
chr16.Q/HG002/chr16_MATERNAL:90396157-90371157	19909	19910	31.58	chr16.Q	Q	chr16	U2OS	16.605
chr16.Q/HG002/chr16_MATERNAL:90396157-90371157	19922	19923	45.61	chr16.Q	Q	chr16	U2OS	25.25
chr16.Q/HG002/chr16_MATERNAL:90396157-90371157	19938	19939	59.02	chr16.Q	Q	chr16	U2OS	38.595
chr16.Q/HG002/chr16_MATERNAL:90396157-90371157	19964	19965	69.57	chr16.Q	Q	chr16	U2OS	52.315
chr16.Q/HG002/chr16_MATERNAL:90396157-90371157	19981	19982	93.02	chr16.Q	Q	chr16	U2OS	64.295
chr16.Q/HG002/chr16_MATERNAL:90396157-90371157	19985	19986	91.8	chr16.Q	Q	chr16	U2OS	80.685
chr16.Q/HG002/chr16_MATERNAL:90396157-90371157	19990	19991	40.74	chr16.Q	Q	chr16	U2OS	80.685
chr16.Q/HG002/chr16_MATERNAL:90396157-90371157	20019	20020	62.5	chr16.Q	Q	chr16	U2OS	77.15
chr16.Q/HG002/chr16_MATERNAL:90396157-90371157	20027	20028	95.56	chr16.Q	Q	chr16	U2OS	77.15
chr16.Q/HG002/chr16_MATERNAL:90396157-90371157	20030	20031	97.67	chr16.Q	Q	chr16	U2OS	79.03
chr16.Q/HG002/chr16_MATERNAL:90396157-90371157	20033	20034	95	chr16.Q	Q	chr16	U2OS	95.28
chr16.Q/HG002/chr16_MATERNAL:90396157-90371157	20039	20040	88	chr16.Q	Q	chr16	U2OS	95.28
chr16.Q/HG002/chr16_MATERNAL:90396157-90371157	20051	20052	98.46	chr16.Q	Q	chr16	U2OS	96.335
chr16.Q/HG002/chr16_MATERNAL:90396157-90371157	20053	20054	93.94	chr16.Q	Q	chr16	U2OS	94.47
chr16.Q/HG002/chr16_MATERNAL:90396157-90371157	20060	20061	96.43	chr16.Q	Q	chr16	U2OS	95.185
chr16.Q/HG002/chr16_MATERNAL:90396157-90371157	20062	20063	96.08	chr16.Q	Q	chr16	U2OS	96.255
chr16.Q/HG002/chr16_MATERNAL:90396157-90371157	20071	20072	95.65	chr16.Q	Q	chr16	U2OS	95.865
chr16.Q/HG002/chr16_MATERNAL:90396157-90371157	20073	20074	83.1	chr16.Q	Q	chr16	U2OS	95.865
chr16.Q/HG002/chr16_MATERNAL:90396157-90371157	20080	20081	95.45	chr16.Q	Q	chr16	U2OS	95.55
chr16.Q/HG002/chr16_MATERNAL:90396157-90371157	20084	20085	97.22	chr16.Q	Q	chr16	U2OS	95.55
chr16.Q/HG002/chr16_MATERNAL:90396157-90371157	20087	20088	98.18	chr16.Q	Q	chr16	U2OS	96.335
chr16.Q/HG002/chr16_MATERNAL:90396157-90371157	20090	20091	97.96	chr16.Q	Q	chr16	U2OS	97.59
chr16.Q/HG002/chr16_MATERNAL:90396157-90371157	20092	20093	82.76	chr16.Q	Q	chr16	U2OS	97.59
chr16.Q/HG002/chr16_MATERNAL:90396157-90371157	20094	20095	73.91	chr16.Q	Q	chr16	U2OS	90.36
chr16.Q/HG002/chr16_MATERNAL:90396157-90371157	20102	20103	39.62	chr16.Q	Q	chr16	U2OS	78.335
chr16.Q/HG002/chr16_MATERNAL:90396157-90371157	20118	20119	97.5	chr16.Q	Q	chr16	U2OS	78.335
chr16.Q/HG002/chr16_MATERNAL:90396157-90371157	20135	20136	91.67	chr16.Q	Q	chr16	U2OS	82.79
chr16.Q/HG002/chr16_MATERNAL:90396157-90371157	20138	20139	78.18	chr16.Q	Q	chr16	U2OS	84.925
chr16.Q/HG002/chr16_MATERNAL:90396157-90371157	20142	20143	73.68	chr16.Q	Q	chr16	U2OS	84.925
chr16.Q/HG002/chr16_MATERNAL:90396157-90371157	20150	20151	100	chr16.Q	Q	chr16	U2OS	84.925
chr16.Q/HG002/chr16_MATERNAL:90396157-90371157	20156	20157	91.67	chr16.Q	Q	chr16	U2OS	84.925
chr16.Q/HG002/chr16_MATERNAL:90396157-90371157	20159	20160	95.45	chr16.Q	Q	chr16	U2OS	93.56
chr16.Q/HG002/chr16_MATERNAL:90396157-90371157	20161	20162	97.62	chr16.Q	Q	chr16	U2OS	96.535
chr16.Q/HG002/chr16_MATERNAL:90396157-90371157	20172	20173	93.75	chr16.Q	Q	chr16	U2OS	94.6
chr16.Q/HG002/chr16_MATERNAL:90396157-90371157	20176	20177	91.11	chr16.Q	Q	chr16	U2OS	94.6
chr16.Q/HG002/chr16_MATERNAL:90396157-90371157	20183	20184	70.69	chr16.Q	Q	chr16	U2OS	92.43
chr16.Q/HG002/chr16_MATERNAL:90396157-90371157	20197	20198	88.24	chr16.Q	Q	chr16	U2OS	89.675
chr16.Q/HG002/chr16_MATERNAL:90396157-90371157	20205	20206	100	chr16.Q	Q	chr16	U2OS	89.675
chr16.Q/HG002/chr16_MATERNAL:90396157-90371157	20208	20209	95.45	chr16.Q	Q	chr16	U2OS	91.845
chr16.Q/HG002/chr16_MATERNAL:90396157-90371157	20211	20212	92.16	chr16.Q	Q	chr16	U2OS	93.805
chr16.Q/HG002/chr16_MATERNAL:90396157-90371157	20215	20216	82.35	chr16.Q	Q	chr16	U2OS	93.805
chr16.Q/HG002/chr16_MATERNAL:90396157-90371157	20221	20222	90.24	chr16.Q	Q	chr16	U2OS	91.2
chr16.Q/HG002/chr16_MATERNAL:90396157-90371157	20228	20229	92.5	chr16.Q	Q	chr16	U2OS	91.2
chr16.Q/HG002/chr16_MATERNAL:90396157-90371157	20231	20232	82.93	chr16.Q	Q	chr16	U2OS	86.585
chr16.Q/HG002/chr16_MATERNAL:90396157-90371157	20233	20234	72.34	chr16.Q	Q	chr16	U2OS	86.585
chr16.Q/HG002/chr16_MATERNAL:90396157-90371157	20247	20248	97.73	chr16.Q	Q	chr16	U2OS	87.715
chr16.Q/HG002/chr16_MATERNAL:90396157-90371157	20250	20251	100	chr16.Q	Q	chr16	U2OS	90.33
chr16.Q/HG002/chr16_MATERNAL:90396157-90371157	20252	20253	93.62	chr16.Q	Q	chr16	U2OS	95.675
chr16.Q/HG002/chr16_MATERNAL:90396157-90371157	20262	20263	84.78	chr16.Q	Q	chr16	U2OS	95.675
chr16.Q/HG002/chr16_MATERNAL:90396157-90371157	20268	20269	92.68	chr16.Q	Q	chr16	U2OS	93.15
chr16.Q/HG002/chr16_MATERNAL:90396157-90371157	20271	20272	97.06	chr16.Q	Q	chr16	U2OS	93.15
chr16.Q/HG002/chr16_MATERNAL:90396157-90371157	20274	20275	100	chr16.Q	Q	chr16	U2OS	94.87
chr16.Q/HG002/chr16_MATERNAL:90396157-90371157	20276	20277	96.55	chr16.Q	Q	chr16	U2OS	96.805
chr16.Q/HG002/chr16_MATERNAL:90396157-90371157	20279	20280	100	chr16.Q	Q	chr16	U2OS	98.53
chr16.Q/HG002/chr16_MATERNAL:90396157-90371157	20281	20282	95.24	chr16.Q	Q	chr16	U2OS	98.275
chr16.Q/HG002/chr16_MATERNAL:90396157-90371157	20291	20292	93.62	chr16.Q	Q	chr16	U2OS	95.895
chr16.Q/HG002/chr16_MATERNAL:90396157-90371157	20297	20298	91.11	chr16.Q	Q	chr16	U2OS	94.43
chr16.Q/HG002/chr16_MATERNAL:90396157-90371157	20300	20301	97.37	chr16.Q	Q	chr16	U2OS	94.43
chr16.Q/HG002/chr16_MATERNAL:90396157-90371157	20303	20304	97.44	chr16.Q	Q	chr16	U2OS	95.495
chr16.Q/HG002/chr16_MATERNAL:90396157-90371157	20305	20306	100	chr16.Q	Q	chr16	U2OS	97.405
chr16.Q/HG002/chr16_MATERNAL:90396157-90371157	20308	20309	97.22	chr16.Q	Q	chr16	U2OS	97.405
chr16.Q/HG002/chr16_MATERNAL:90396157-90371157	20310	20311	95.24	chr16.Q	Q	chr16	U2OS	97.33
chr16.Q/HG002/chr16_MATERNAL:90396157-90371157	20320	20321	97.22	chr16.Q	Q	chr16	U2OS	97.22
chr16.Q/HG002/chr16_MATERNAL:90396157-90371157	20326	20327	97.3	chr16.Q	Q	chr16	U2OS	97.22
chr16.Q/HG002/chr16_MATERNAL:90396157-90371157	20329	20330	100	chr16.Q	Q	chr16	U2OS	97.26
chr16.Q/HG002/chr16_MATERNAL:90396157-90371157	20332	20333	100	chr16.Q	Q	chr16	U2OS	98.65
chr16.Q/HG002/chr16_MATERNAL:90396157-90371157	20334	20335	96	chr16.Q	Q	chr16	U2OS	98.65
chr16.Q/HG002/chr16_MATERNAL:90396157-90371157	20337	20338	94.44	chr16.Q	Q	chr16	U2OS	98
chr16.Q/HG002/chr16_MATERNAL:90396157-90371157	20339	20340	78.57	chr16.Q	Q	chr16	U2OS	95.22
chr16.Q/HG002/chr16_MATERNAL:90396157-90371157	20349	20350	85	chr16.Q	Q	chr16	U2OS	89.72
chr16.Q/HG002/chr16_MATERNAL:90396157-90371157	20355	20356	94.44	chr16.Q	Q	chr16	U2OS	89.72
chr16.Q/HG002/chr16_MATERNAL:90396157-90371157	20358	20359	100	chr16.Q	Q	chr16	U2OS	89.72
chr16.Q/HG002/chr16_MATERNAL:90396157-90371157	20361	20362	96.97	chr16.Q	Q	chr16	U2OS	95.705
chr16.Q/HG002/chr16_MATERNAL:90396157-90371157	20363	20364	95.65	chr16.Q	Q	chr16	U2OS	96.31
chr16.Q/HG002/chr16_MATERNAL:90396157-90371157	20366	20367	91.89	chr16.Q	Q	chr16	U2OS	96.31
chr16.Q/HG002/chr16_MATERNAL:90396157-90371157	20368	20369	83.72	chr16.Q	Q	chr16	U2OS	93.77
chr16.Q/HG002/chr16_MATERNAL:90396157-90371157	20378	20379	94.29	chr16.Q	Q	chr16	U2OS	93.09
chr16.Q/HG002/chr16_MATERNAL:90396157-90371157	20384	20385	94.44	chr16.Q	Q	chr16	U2OS	93.09
chr16.Q/HG002/chr16_MATERNAL:90396157-90371157	20387	20388	100	chr16.Q	Q	chr16	U2OS	94.365
chr16.Q/HG002/chr16_MATERNAL:90396157-90371157	20390	20391	97.22	chr16.Q	Q	chr16	U2OS	95.83
chr16.Q/HG002/chr16_MATERNAL:90396157-90371157	20392	20393	100	chr16.Q	Q	chr16	U2OS	98.61
chr16.Q/HG002/chr16_MATERNAL:90396157-90371157	20395	20396	89.47	chr16.Q	Q	chr16	U2OS	98.61
chr16.Q/HG002/chr16_MATERNAL:90396157-90371157	20397	20398	82.5	chr16.Q	Q	chr16	U2OS	93.345
chr16.Q/HG002/chr16_MATERNAL:90396157-90371157	20407	20408	94.44	chr16.Q	Q	chr16	U2OS	91.955
chr16.Q/HG002/chr16_MATERNAL:90396157-90371157	20413	20414	87.5	chr16.Q	Q	chr16	U2OS	88.485
chr16.Q/HG002/chr16_MATERNAL:90396157-90371157	20416	20417	96.77	chr16.Q	Q	chr16	U2OS	90.97
chr16.Q/HG002/chr16_MATERNAL:90396157-90371157	20419	20420	100	chr16.Q	Q	chr16	U2OS	95.605
chr16.Q/HG002/chr16_MATERNAL:90396157-90371157	20424	20425	89.66	chr16.Q	Q	chr16	U2OS	93.215
chr16.Q/HG002/chr16_MATERNAL:90396157-90371157	20426	20427	92.59	chr16.Q	Q	chr16	U2OS	94.68
chr16.Q/HG002/chr16_MATERNAL:90396157-90371157	20436	20437	86.49	chr16.Q	Q	chr16	U2OS	91.125
chr16.Q/HG002/chr16_MATERNAL:90396157-90371157	20442	20443	93.75	chr16.Q	Q	chr16	U2OS	91.125
chr16.Q/HG002/chr16_MATERNAL:90396157-90371157	20445	20446	96.97	chr16.Q	Q	chr16	U2OS	93.17
chr16.Q/HG002/chr16_MATERNAL:90396157-90371157	20448	20449	100	chr16.Q	Q	chr16	U2OS	95.36
chr16.Q/HG002/chr16_MATERNAL:90396157-90371157	20453	20454	88.89	chr16.Q	Q	chr16	U2OS	95.36
chr16.Q/HG002/chr16_MATERNAL:90396157-90371157	20455	20456	88.89	chr16.Q	Q	chr16	U2OS	92.93
chr16.Q/HG002/chr16_MATERNAL:90396157-90371157	20465	20466	93.33	chr16.Q	Q	chr16	U2OS	91.11
chr16.Q/HG002/chr16_MATERNAL:90396157-90371157	20471	20472	93.33	chr16.Q	Q	chr16	U2OS	91.11
chr16.Q/HG002/chr16_MATERNAL:90396157-90371157	20474	20475	93.1	chr16.Q	Q	chr16	U2OS	93.215
chr16.Q/HG002/chr16_MATERNAL:90396157-90371157	20477	20478	93.55	chr16.Q	Q	chr16	U2OS	93.33
chr16.Q/HG002/chr16_MATERNAL:90396157-90371157	20482	20483	94.12	chr16.Q	Q	chr16	U2OS	93.44
chr16.Q/HG002/chr16_MATERNAL:90396157-90371157	20484	20485	90.91	chr16.Q	Q	chr16	U2OS	93.325
chr16.Q/HG002/chr16_MATERNAL:90396157-90371157	20494	20495	96.97	chr16.Q	Q	chr16	U2OS	93.835
chr16.Q/HG002/chr16_MATERNAL:90396157-90371157	20500	20501	91.67	chr16.Q	Q	chr16	U2OS	92.895
chr16.Q/HG002/chr16_MATERNAL:90396157-90371157	20503	20504	96.97	chr16.Q	Q	chr16	U2OS	94.32
chr16.Q/HG002/chr16_MATERNAL:90396157-90371157	20506	20507	92.31	chr16.Q	Q	chr16	U2OS	94.64
chr16.Q/HG002/chr16_MATERNAL:90396157-90371157	20511	20512	92.59	chr16.Q	Q	chr16	U2OS	92.45
chr16.Q/HG002/chr16_MATERNAL:90396157-90371157	20513	20514	85.71	chr16.Q	Q	chr16	U2OS	92.45
chr16.Q/HG002/chr16_MATERNAL:90396157-90371157	20523	20524	96.97	chr16.Q	Q	chr16	U2OS	92.45
chr16.Q/HG002/chr16_MATERNAL:90396157-90371157	20529	20530	90	chr16.Q	Q	chr16	U2OS	91.295
chr16.Q/HG002/chr16_MATERNAL:90396157-90371157	20532	20533	96.67	chr16.Q	Q	chr16	U2OS	93.335
chr16.Q/HG002/chr16_MATERNAL:90396157-90371157	20535	20536	96.67	chr16.Q	Q	chr16	U2OS	96.67
chr16.Q/HG002/chr16_MATERNAL:90396157-90371157	20540	20541	93.33	chr16.Q	Q	chr16	U2OS	95
chr16.Q/HG002/chr16_MATERNAL:90396157-90371157	20542	20543	88.24	chr16.Q	Q	chr16	U2OS	95
chr16.Q/HG002/chr16_MATERNAL:90396157-90371157	20552	20553	100	chr16.Q	Q	chr16	U2OS	95
chr16.Q/HG002/chr16_MATERNAL:90396157-90371157	20558	20559	90.62	chr16.Q	Q	chr16	U2OS	91.975
chr16.Q/HG002/chr16_MATERNAL:90396157-90371157	20561	20562	96.55	chr16.Q	Q	chr16	U2OS	93.585
chr16.Q/HG002/chr16_MATERNAL:90396157-90371157	20564	20565	94.29	chr16.Q	Q	chr16	U2OS	95.42
chr16.Q/HG002/chr16_MATERNAL:90396157-90371157	20569	20570	89.74	chr16.Q	Q	chr16	U2OS	92.455
chr16.Q/HG002/chr16_MATERNAL:90396157-90371157	20571	20572	75	chr16.Q	Q	chr16	U2OS	92.015
chr16.Q/HG002/chr16_MATERNAL:90396157-90371157	20581	20582	92.11	chr16.Q	Q	chr16	U2OS	90.925
chr16.Q/HG002/chr16_MATERNAL:90396157-90371157	20587	20588	94.74	chr16.Q	Q	chr16	U2OS	90.925
chr16.Q/HG002/chr16_MATERNAL:90396157-90371157	20590	20591	100	chr16.Q	Q	chr16	U2OS	93.425
chr16.Q/HG002/chr16_MATERNAL:90396157-90371157	20593	20594	97.5	chr16.Q	Q	chr16	U2OS	96.12
chr16.Q/HG002/chr16_MATERNAL:90396157-90371157	20598	20599	90.7	chr16.Q	Q	chr16	U2OS	96.12
chr16.Q/HG002/chr16_MATERNAL:90396157-90371157	20600	20601	89.47	chr16.Q	Q	chr16	U2OS	94.1
chr16.Q/HG002/chr16_MATERNAL:90396157-90371157	20610	20611	95	chr16.Q	Q	chr16	U2OS	92.85
chr16.Q/HG002/chr16_MATERNAL:90396157-90371157	20616	20617	90.48	chr16.Q	Q	chr16	U2OS	90.59
chr16.Q/HG002/chr16_MATERNAL:90396157-90371157	20619	20620	97.06	chr16.Q	Q	chr16	U2OS	92.74
chr16.Q/HG002/chr16_MATERNAL:90396157-90371157	20622	20623	97.37	chr16.Q	Q	chr16	U2OS	96.03
chr16.Q/HG002/chr16_MATERNAL:90396157-90371157	20627	20628	95.12	chr16.Q	Q	chr16	U2OS	96.09
chr16.Q/HG002/chr16_MATERNAL:90396157-90371157	20629	20630	88.37	chr16.Q	Q	chr16	U2OS	96.09
chr16.Q/HG002/chr16_MATERNAL:90396157-90371157	20639	20640	90.48	chr16.Q	Q	chr16	U2OS	92.8
chr16.Q/HG002/chr16_MATERNAL:90396157-90371157	20645	20646	95.45	chr16.Q	Q	chr16	U2OS	92.8
chr16.Q/HG002/chr16_MATERNAL:90396157-90371157	20648	20649	100	chr16.Q	Q	chr16	U2OS	92.965
chr16.Q/HG002/chr16_MATERNAL:90396157-90371157	20651	20652	97.44	chr16.Q	Q	chr16	U2OS	96.445
chr16.Q/HG002/chr16_MATERNAL:90396157-90371157	20656	20657	89.74	chr16.Q	Q	chr16	U2OS	96.445
chr16.Q/HG002/chr16_MATERNAL:90396157-90371157	20658	20659	93.02	chr16.Q	Q	chr16	U2OS	95.23
chr16.Q/HG002/chr16_MATERNAL:90396157-90371157	20668	20669	90.24	chr16.Q	Q	chr16	U2OS	91.63
chr16.Q/HG002/chr16_MATERNAL:90396157-90371157	20674	20675	93.94	chr16.Q	Q	chr16	U2OS	91.63
chr16.Q/HG002/chr16_MATERNAL:90396157-90371157	20677	20678	96.97	chr16.Q	Q	chr16	U2OS	93.48
chr16.Q/HG002/chr16_MATERNAL:90396157-90371157	20680	20681	94.44	chr16.Q	Q	chr16	U2OS	94.19
chr16.Q/HG002/chr16_MATERNAL:90396157-90371157	20685	20686	93.94	chr16.Q	Q	chr16	U2OS	94.19
chr16.Q/HG002/chr16_MATERNAL:90396157-90371157	20687	20688	89.19	chr16.Q	Q	chr16	U2OS	94.19
chr16.Q/HG002/chr16_MATERNAL:90396157-90371157	20697	20698	90	chr16.Q	Q	chr16	U2OS	91.97
chr16.Q/HG002/chr16_MATERNAL:90396157-90371157	20703	20704	97.73	chr16.Q	Q	chr16	U2OS	91.97
chr16.Q/HG002/chr16_MATERNAL:90396157-90371157	20706	20707	100	chr16.Q	Q	chr16	U2OS	93.865
chr16.Q/HG002/chr16_MATERNAL:90396157-90371157	20709	20710	97.37	chr16.Q	Q	chr16	U2OS	97.55
chr16.Q/HG002/chr16_MATERNAL:90396157-90371157	20714	20715	97.37	chr16.Q	Q	chr16	U2OS	97.55
chr16.Q/HG002/chr16_MATERNAL:90396157-90371157	20716	20717	95.24	chr16.Q	Q	chr16	U2OS	97.37
chr16.Q/HG002/chr16_MATERNAL:90396157-90371157	20726	20727	92.68	chr16.Q	Q	chr16	U2OS	96.305
chr16.Q/HG002/chr16_MATERNAL:90396157-90371157	20732	20733	90.24	chr16.Q	Q	chr16	U2OS	93.96
chr16.Q/HG002/chr16_MATERNAL:90396157-90371157	20735	20736	97.44	chr16.Q	Q	chr16	U2OS	93.96
chr16.Q/HG002/chr16_MATERNAL:90396157-90371157	20738	20739	100	chr16.Q	Q	chr16	U2OS	95.06
chr16.Q/HG002/chr16_MATERNAL:90396157-90371157	20743	20744	97.44	chr16.Q	Q	chr16	U2OS	97.44
chr16.Q/HG002/chr16_MATERNAL:90396157-90371157	20745	20746	93.18	chr16.Q	Q	chr16	U2OS	97.44
chr16.Q/HG002/chr16_MATERNAL:90396157-90371157	20755	20756	88.89	chr16.Q	Q	chr16	U2OS	95.31
chr16.Q/HG002/chr16_MATERNAL:90396157-90371157	20761	20762	97.73	chr16.Q	Q	chr16	U2OS	95.31
chr16.Q/HG002/chr16_MATERNAL:90396157-90371157	20764	20765	100	chr16.Q	Q	chr16	U2OS	95.455
chr16.Q/HG002/chr16_MATERNAL:90396157-90371157	20767	20768	96.97	chr16.Q	Q	chr16	U2OS	97.35
chr16.Q/HG002/chr16_MATERNAL:90396157-90371157	20772	20773	85.71	chr16.Q	Q	chr16	U2OS	97.35
chr16.Q/HG002/chr16_MATERNAL:90396157-90371157	20774	20775	81.82	chr16.Q	Q	chr16	U2OS	91.34
chr16.Q/HG002/chr16_MATERNAL:90396157-90371157	20784	20785	88.89	chr16.Q	Q	chr16	U2OS	87.3
chr16.Q/HG002/chr16_MATERNAL:90396157-90371157	20790	20791	100	chr16.Q	Q	chr16	U2OS	87.3
chr16.Q/HG002/chr16_MATERNAL:90396157-90371157	20793	20794	100	chr16.Q	Q	chr16	U2OS	94.445
chr16.Q/HG002/chr16_MATERNAL:90396157-90371157	20796	20797	93.75	chr16.Q	Q	chr16	U2OS	96.875
chr16.Q/HG002/chr16_MATERNAL:90396157-90371157	20798	20799	96.43	chr16.Q	Q	chr16	U2OS	98.215
chr16.Q/HG002/chr16_MATERNAL:90396157-90371157	20801	20802	84.21	chr16.Q	Q	chr16	U2OS	95.09
chr16.Q/HG002/chr16_MATERNAL:90396157-90371157	20809	20810	89.36	chr16.Q	Q	chr16	U2OS	91.555
chr16.Q/HG002/chr16_MATERNAL:90396157-90371157	20815	20816	100	chr16.Q	Q	chr16	U2OS	92.895
chr16.Q/HG002/chr16_MATERNAL:90396157-90371157	20823	20824	87.8	chr16.Q	Q	chr16	U2OS	88.58
chr16.Q/HG002/chr16_MATERNAL:90396157-90371157	20843	20844	84.62	chr16.Q	Q	chr16	U2OS	88.58
chr16.Q/HG002/chr16_MATERNAL:90396157-90371157	20853	20854	93.33	chr16.Q	Q	chr16	U2OS	90.565
chr16.Q/HG002/chr16_MATERNAL:90396157-90371157	20855	20856	92.11	chr16.Q	Q	chr16	U2OS	89.955
chr16.Q/HG002/chr16_MATERNAL:90396157-90371157	20861	20862	100	chr16.Q	Q	chr16	U2OS	92.72
chr16.Q/HG002/chr16_MATERNAL:90396157-90371157	20869	20870	64.44	chr16.Q	Q	chr16	U2OS	92.72
chr16.Q/HG002/chr16_MATERNAL:90396157-90371157	20890	20891	56.1	chr16.Q	Q	chr16	U2OS	78.275
chr16.Q/HG002/chr16_MATERNAL:90396157-90371157	20901	20902	88.64	chr16.Q	Q	chr16	U2OS	76.54
chr16.Q/HG002/chr16_MATERNAL:90396157-90371157	20907	20908	93.55	chr16.Q	Q	chr16	U2OS	76.54
chr16.Q/HG002/chr16_MATERNAL:90396157-90371157	20935	20936	75	chr16.Q	Q	chr16	U2OS	81.82
chr16.Q/HG002/chr16_MATERNAL:90396157-90371157	20939	20940	85.96	chr16.Q	Q	chr16	U2OS	87.3
chr16.Q/HG002/chr16_MATERNAL:90396157-90371157	20943	20944	50	chr16.Q	Q	chr16	U2OS	80.48
chr16.Q/HG002/chr16_MATERNAL:90396157-90371157	20959	20960	32.5	chr16.Q	Q	chr16	U2OS	62.5
chr16.Q/HG002/chr16_MATERNAL:90396157-90371157	20973	20974	17.95	chr16.Q	Q	chr16	U2OS	41.25
chr16.Q/HG002/chr16_MATERNAL:90396157-90371157	20991	20992	15.62	chr16.Q	Q	chr16	U2OS	25.225
chr16.Q/HG002/chr16_MATERNAL:90396157-90371157	21003	21004	27.5	chr16.Q	Q	chr16	U2OS	22.725
chr16.Q/HG002/chr16_MATERNAL:90396157-90371157	21011	21012	45.95	chr16.Q	Q	chr16	U2OS	22.725
chr16.Q/HG002/chr16_MATERNAL:90396157-90371157	21037	21038	5	chr16.Q	Q	chr16	U2OS	21.56
chr16.Q/HG002/chr16_MATERNAL:90396157-90371157	21069	21070	33.33	chr16.Q	Q	chr16	U2OS	30.415
chr16.Q/HG002/chr16_MATERNAL:90396157-90371157	21075	21076	7.5	chr16.Q	Q	chr16	U2OS	20.415
chr16.Q/HG002/chr16_MATERNAL:90396157-90371157	21080	21081	4.35	chr16.Q	Q	chr16	U2OS	6.25
chr16.Q/HG002/chr16_MATERNAL:90396157-90371157	21083	21084	0	chr16.Q	Q	chr16	U2OS	5.925
chr16.Q/HG002/chr16_MATERNAL:90396157-90371157	21102	21103	0	chr16.Q	Q	chr16	U2OS	2.175
chr16.Q/HG002/chr16_MATERNAL:90396157-90371157	21144	21145	0	chr16.Q	Q	chr16	U2OS	0
chr16.Q/HG002/chr16_MATERNAL:90396157-90371157	21161	21162	28.12	chr16.Q	Q	chr16	U2OS	0
chr16.Q/HG002/chr16_MATERNAL:90396157-90371157	21168	21169	1.79	chr16.Q	Q	chr16	U2OS	0.895
chr16.Q/HG002/chr16_MATERNAL:90396157-90371157	21190	21191	0	chr16.Q	Q	chr16	U2OS	0.895
chr16.Q/HG002/chr16_MATERNAL:90396157-90371157	21195	21196	2.33	chr16.Q	Q	chr16	U2OS	2.06
chr16.Q/HG002/chr16_MATERNAL:90396157-90371157	21216	21217	2.38	chr16.Q	Q	chr16	U2OS	2.06
chr16.Q/HG002/chr16_MATERNAL:90396157-90371157	21247	21248	0	chr16.Q	Q	chr16	U2OS	1.165
chr16.Q/HG002/chr16_MATERNAL:90396157-90371157	21336	21337	55.17	chr16.Q	Q	chr16	U2OS	2.355
chr16.Q/HG002/chr16_MATERNAL:90396157-90371157	21342	21343	55.17	chr16.Q	Q	chr16	U2OS	28.775
chr16.Q/HG002/chr16_MATERNAL:90396157-90371157	21348	21349	62.96	chr16.Q	Q	chr16	U2OS	55.17
chr16.Q/HG002/chr16_MATERNAL:90396157-90371157	21354	21355	68	chr16.Q	Q	chr16	U2OS	59.065
chr16.Q/HG002/chr16_MATERNAL:90396157-90371157	21360	21361	54.84	chr16.Q	Q	chr16	U2OS	59.065
chr16.Q/HG002/chr16_MATERNAL:90396157-90371157	21366	21367	50	chr16.Q	Q	chr16	U2OS	58.9
chr16.Q/HG002/chr16_MATERNAL:90396157-90371157	21384	21385	55.56	chr16.Q	Q	chr16	U2OS	55.2
chr16.Q/HG002/chr16_MATERNAL:90396157-90371157	21390	21391	59.26	chr16.Q	Q	chr16	U2OS	55.2
chr16.Q/HG002/chr16_MATERNAL:90396157-90371157	21396	21397	43.48	chr16.Q	Q	chr16	U2OS	52.78
chr16.Q/HG002/chr16_MATERNAL:90396157-90371157	21402	21403	45.45	chr16.Q	Q	chr16	U2OS	50.505
chr16.Q/CHM13/chr16:96330374-96305374	13109	13110	81.82	chr16.Q	Q	chr16	U2OS	77.275
chr16.Q/CHM13/chr16:96330374-96305374	13123	13124	90	chr16.Q	Q	chr16	U2OS	81.82
chr16.Q/CHM13/chr16:96330374-96305374	13129	13130	100	chr16.Q	Q	chr16	U2OS	85.91
chr16.Q/CHM13/chr16:96330374-96305374	13135	13136	90.91	chr16.Q	Q	chr16	U2OS	90.455
chr16.Q/CHM13/chr16:96330374-96305374	13215	13216	60	chr16.Q	Q	chr16	U2OS	90.455
chr16.Q/CHM13/chr16:96330374-96305374	13225	13226	45.45	chr16.Q	Q	chr16	U2OS	75.455
chr16.Q/CHM13/chr16:96330374-96305374	13241	13242	72.73	chr16.Q	Q	chr16	U2OS	66.365
chr16.Q/CHM13/chr16:96330374-96305374	13262	13263	45.45	chr16.Q	Q	chr16	U2OS	52.725
chr16.Q/CHM13/chr16:96330374-96305374	13277	13278	50	chr16.Q	Q	chr16	U2OS	47.725
chr16.Q/CHM13/chr16:96330374-96305374	13374	13375	81.82	chr16.Q	Q	chr16	U2OS	61.365
chr16.Q/CHM13/chr16:96330374-96305374	13378	13379	70	chr16.Q	Q	chr16	U2OS	60
chr16.Q/CHM13/chr16:96330374-96305374	13560	13561	63.64	chr16.Q	Q	chr16	U2OS	66.82
chr16.Q/CHM13/chr16:96330374-96305374	14154	14155	76.92	chr16.Q	Q	chr16	U2OS	73.46
chr16.Q/CHM13/chr16:96330374-96305374	14185	14186	23.08	chr16.Q	Q	chr16	U2OS	66.82
chr16.Q/CHM13/chr16:96330374-96305374	14220	14221	40	chr16.Q	Q	chr16	U2OS	51.82
chr16.Q/CHM13/chr16:96330374-96305374	14371	14372	20	chr16.Q	Q	chr16	U2OS	31.54
chr16.Q/CHM13/chr16:96330374-96305374	14464	14465	7.69	chr16.Q	Q	chr16	U2OS	21.54
chr16.Q/CHM13/chr16:96330374-96305374	14557	14558	25	chr16.Q	Q	chr16	U2OS	22.5
chr16.Q/CHM13/chr16:96330374-96305374	14743	14744	8.33	chr16.Q	Q	chr16	U2OS	14.165
chr16.Q/CHM13/chr16:96330374-96305374	14753	14754	25	chr16.Q	Q	chr16	U2OS	16.665
chr16.Q/CHM13/chr16:96330374-96305374	14836	14837	0	chr16.Q	Q	chr16	U2OS	16.665
chr16.Q/CHM13/chr16:96330374-96305374	14846	14847	18.18	chr16.Q	Q	chr16	U2OS	13.255
chr16.Q/CHM13/chr16:96330374-96305374	14857	14858	41.67	chr16.Q	Q	chr16	U2OS	21.59
chr16.Q/CHM13/chr16:96330374-96305374	14929	14930	8.33	chr16.Q	Q	chr16	U2OS	13.255
chr16.Q/CHM13/chr16:96330374-96305374	15022	15023	8.33	chr16.Q	Q	chr16	U2OS	13.255
chr16.Q/CHM13/chr16:96330374-96305374	15115	15116	8.33	chr16.Q	Q	chr16	U2OS	8.33
chr16.Q/CHM13/chr16:96330374-96305374	15301	15302	8.33	chr16.Q	Q	chr16	U2OS	8.33
chr16.Q/CHM13/chr16:96330374-96305374	15442	15443	46.15	chr16.Q	Q	chr16	U2OS	8.33
chr16.Q/CHM13/chr16:96330374-96305374	15489	15490	80	chr16.Q	Q	chr16	U2OS	27.24
chr16.Q/CHM13/chr16:96330374-96305374	16782	16783	30	chr16.Q	Q	chr16	U2OS	38.075
chr16.Q/CHM13/chr16:96330374-96305374	16884	16885	30	chr16.Q	Q	chr16	U2OS	38.075
chr16.Q/CHM13/chr16:96330374-96305374	17340	17341	8.33	chr16.Q	Q	chr16	U2OS	30
chr16.Q/CHM13/chr16:96330374-96305374	17490	17491	23.08	chr16.Q	Q	chr16	U2OS	26.54
chr16.Q/CHM13/chr16:96330374-96305374	17747	17748	9.09	chr16.Q	Q	chr16	U2OS	16.085
chr16.Q/CHM13/chr16:96330374-96305374	17891	17892	10	chr16.Q	Q	chr16	U2OS	9.545
chr16.Q/CHM13/chr16:96330374-96305374	17912	17913	0	chr16.Q	Q	chr16	U2OS	9.545
chr16.Q/CHM13/chr16:96330374-96305374	18040	18041	9.56	chr16.Q	Q	chr16	U2OS	9.325
chr16.Q/CHM13/chr16:96330374-96305374	18064	18065	80.14	chr16.Q	Q	chr16	U2OS	9.78
chr16.Q/CHM13/chr16:96330374-96305374	18185	18186	88.36	chr16.Q	Q	chr16	U2OS	44.85
chr16.Q/CHM13/chr16:96330374-96305374	18195	18196	85.42	chr16.Q	Q	chr16	U2OS	82.78
chr16.Q/CHM13/chr16:96330374-96305374	18486	18487	6.02	chr16.Q	Q	chr16	U2OS	82.78
chr16.Q/CHM13/chr16:96330374-96305374	18624	18625	66.04	chr16.Q	Q	chr16	U2OS	75.73
chr16.Q/CHM13/chr16:96330374-96305374	18922	18923	15.11	chr16.Q	Q	chr16	U2OS	40.575
chr16.Q/CHM13/chr16:96330374-96305374	19324	19325	44.44	chr16.Q	Q	chr16	U2OS	29.775
chr16.Q/CHM13/chr16:96330374-96305374	19579	19580	79.14	chr16.Q	Q	chr16	U2OS	55.24
chr16.Q/CHM13/chr16:96330374-96305374	19689	19690	65.22	chr16.Q	Q	chr16	U2OS	54.83
chr16.Q/CHM13/chr16:96330374-96305374	19845	19846	22.76	chr16.Q	Q	chr16	U2OS	54.83
chr16.Q/CHM13/chr16:96330374-96305374	19944	19945	72.97	chr16.Q	Q	chr16	U2OS	69.095
chr16.Q/CHM13/chr16:96330374-96305374	20135	20136	40.68	chr16.Q	Q	chr16	U2OS	52.95
chr16.Q/CHM13/chr16:96330374-96305374	20141	20142	92.93	chr16.Q	Q	chr16	U2OS	56.825
chr16.Q/CHM13/chr16:96330374-96305374	20164	20165	68.25	chr16.Q	Q	chr16	U2OS	70.61
chr16.Q/CHM13/chr16:96330374-96305374	20193	20194	26.45	chr16.Q	Q	chr16	U2OS	54.465
chr16.Q/CHM13/chr16:96330374-96305374	20218	20219	9.33	chr16.Q	Q	chr16	U2OS	47.35
chr16.Q/CHM13/chr16:96330374-96305374	20261	20262	36.73	chr16.Q	Q	chr16	U2OS	31.59
chr16.Q/CHM13/chr16:96330374-96305374	20302	20303	87.21	chr16.Q	Q	chr16	U2OS	31.59
chr16.Q/CHM13/chr16:96330374-96305374	20580	20581	91.27	chr16.Q	Q	chr16	U2OS	61.97
chr16.Q/CHM13/chr16:96330374-96305374	20607	20608	18.05	chr16.Q	Q	chr16	U2OS	61.97
chr16.Q/CHM13/chr16:96330374-96305374	20621	20622	41.67	chr16.Q	Q	chr16	U2OS	64.44
chr16.Q/CHM13/chr16:96330374-96305374	20628	20629	35.37	chr16.Q	Q	chr16	U2OS	38.52
chr16.Q/CHM13/chr16:96330374-96305374	20633	20634	51.35	chr16.Q	Q	chr16	U2OS	38.52
chr16.Q/CHM13/chr16:96330374-96305374	20636	20637	41.35	chr16.Q	Q	chr16	U2OS	41.51
chr16.Q/CHM13/chr16:96330374-96305374	20655	20656	74.83	chr16.Q	Q	chr16	U2OS	46.35
chr16.Q/CHM13/chr16:96330374-96305374	20681	20682	34.65	chr16.Q	Q	chr16	U2OS	46.35
chr16.Q/CHM13/chr16:96330374-96305374	20691	20692	18.31	chr16.Q	Q	chr16	U2OS	38
chr16.Q/CHM13/chr16:96330374-96305374	20713	20714	6.76	chr16.Q	Q	chr16	U2OS	26.48
chr16.Q/CHM13/chr16:96330374-96305374	20739	20740	51.54	chr16.Q	Q	chr16	U2OS	26.48
chr16.Q/CHM13/chr16:96330374-96305374	20801	20802	29.32	chr16.Q	Q	chr16	U2OS	23.815
chr16.Q/CHM13/chr16:96330374-96305374	20804	20805	5.52	chr16.Q	Q	chr16	U2OS	18.04
chr16.Q/CHM13/chr16:96330374-96305374	20822	20823	3.73	chr16.Q	Q	chr16	U2OS	17.42
chr16.Q/CHM13/chr16:96330374-96305374	20840	20841	2.86	chr16.Q	Q	chr16	U2OS	4.625
chr16.Q/CHM13/chr16:96330374-96305374	20847	20848	21.66	chr16.Q	Q	chr16	U2OS	4.625
chr16.Q/CHM13/chr16:96330374-96305374	20850	20851	9.15	chr16.Q	Q	chr16	U2OS	6.44
chr16.Q/CHM13/chr16:96330374-96305374	20863	20864	20	chr16.Q	Q	chr16	U2OS	14.575
chr16.Q/CHM13/chr16:96330374-96305374	20908	20909	6.59	chr16.Q	Q	chr16	U2OS	14.575
chr16.Q/CHM13/chr16:96330374-96305374	20921	20922	45.38	chr16.Q	Q	chr16	U2OS	14.575
chr16.Q/CHM13/chr16:96330374-96305374	20937	20938	63.37	chr16.Q	Q	chr16	U2OS	32.69
chr16.Q/CHM13/chr16:96330374-96305374	20963	20964	67.23	chr16.Q	Q	chr16	U2OS	54.375
chr16.Q/CHM13/chr16:96330374-96305374	20980	20981	91.92	chr16.Q	Q	chr16	U2OS	65.3
chr16.Q/CHM13/chr16:96330374-96305374	20984	20985	92.95	chr16.Q	Q	chr16	U2OS	79.575
chr16.Q/CHM13/chr16:96330374-96305374	20989	20990	65.41	chr16.Q	Q	chr16	U2OS	79.575
chr16.Q/CHM13/chr16:96330374-96305374	21018	21019	72.41	chr16.Q	Q	chr16	U2OS	82.165
chr16.Q/CHM13/chr16:96330374-96305374	21026	21027	93.75	chr16.Q	Q	chr16	U2OS	82.68
chr16.Q/CHM13/chr16:96330374-96305374	21029	21030	89.89	chr16.Q	Q	chr16	U2OS	81.15
chr16.Q/CHM13/chr16:96330374-96305374	21032	21033	92.31	chr16.Q	Q	chr16	U2OS	91.1
chr16.Q/CHM13/chr16:96330374-96305374	21038	21039	81.6	chr16.Q	Q	chr16	U2OS	91.1
chr16.Q/CHM13/chr16:96330374-96305374	21050	21051	97.48	chr16.Q	Q	chr16	U2OS	91.1
chr16.Q/CHM13/chr16:96330374-96305374	21052	21053	97.39	chr16.Q	Q	chr16	U2OS	94.85
chr16.Q/CHM13/chr16:96330374-96305374	21059	21060	94.35	chr16.Q	Q	chr16	U2OS	95.87
chr16.Q/CHM13/chr16:96330374-96305374	21061	21062	80.34	chr16.Q	Q	chr16	U2OS	95.87
chr16.Q/CHM13/chr16:96330374-96305374	21070	21071	94.59	chr16.Q	Q	chr16	U2OS	94.47
chr16.Q/CHM13/chr16:96330374-96305374	21072	21073	90.1	chr16.Q	Q	chr16	U2OS	92.225
chr16.Q/CHM13/chr16:96330374-96305374	21079	21080	88.62	chr16.Q	Q	chr16	U2OS	89.36
chr16.Q/CHM13/chr16:96330374-96305374	21083	21084	94.04	chr16.Q	Q	chr16	U2OS	92.07
chr16.Q/CHM13/chr16:96330374-96305374	21086	21087	95.65	chr16.Q	Q	chr16	U2OS	92.07
chr16.Q/CHM13/chr16:96330374-96305374	21089	21090	91.89	chr16.Q	Q	chr16	U2OS	92.965
chr16.Q/CHM13/chr16:96330374-96305374	21091	21092	82.54	chr16.Q	Q	chr16	U2OS	92.965
chr16.Q/CHM13/chr16:96330374-96305374	21093	21094	72.52	chr16.Q	Q	chr16	U2OS	87.215
chr16.Q/CHM13/chr16:96330374-96305374	21101	21102	49.26	chr16.Q	Q	chr16	U2OS	77.53
chr16.Q/CHM13/chr16:96330374-96305374	21117	21118	85.23	chr16.Q	Q	chr16	U2OS	77.53
chr16.Q/CHM13/chr16:96330374-96305374	21134	21135	89.55	chr16.Q	Q	chr16	U2OS	78.875
chr16.Q/CHM13/chr16:96330374-96305374	21137	21138	88.97	chr16.Q	Q	chr16	U2OS	87.1
chr16.Q/CHM13/chr16:96330374-96305374	21141	21142	87.41	chr16.Q	Q	chr16	U2OS	88.19
chr16.Q/CHM13/chr16:96330374-96305374	21149	21150	95.2	chr16.Q	Q	chr16	U2OS	89.26
chr16.Q/CHM13/chr16:96330374-96305374	21155	21156	93.22	chr16.Q	Q	chr16	U2OS	91.095
chr16.Q/CHM13/chr16:96330374-96305374	21158	21159	93.2	chr16.Q	Q	chr16	U2OS	93.21
chr16.Q/CHM13/chr16:96330374-96305374	21160	21161	88.7	chr16.Q	Q	chr16	U2OS	93.21
chr16.Q/CHM13/chr16:96330374-96305374	21171	21172	90.15	chr16.Q	Q	chr16	U2OS	91.675
chr16.Q/CHM13/chr16:96330374-96305374	21175	21176	88.99	chr16.Q	Q	chr16	U2OS	89.57
chr16.Q/CHM13/chr16:96330374-96305374	21182	21183	71.76	chr16.Q	Q	chr16	U2OS	88.845
chr16.Q/CHM13/chr16:96330374-96305374	21196	21197	92.59	chr16.Q	Q	chr16	U2OS	89.57
chr16.Q/CHM13/chr16:96330374-96305374	21204	21205	92.23	chr16.Q	Q	chr16	U2OS	90.61
chr16.Q/CHM13/chr16:96330374-96305374	21207	21208	95.24	chr16.Q	Q	chr16	U2OS	92.41
chr16.Q/CHM13/chr16:96330374-96305374	21210	21211	90.24	chr16.Q	Q	chr16	U2OS	92.41
chr16.Q/CHM13/chr16:96330374-96305374	21214	21215	89.34	chr16.Q	Q	chr16	U2OS	91.235
chr16.Q/CHM13/chr16:96330374-96305374	21220	21221	90.09	chr16.Q	Q	chr16	U2OS	90.165
chr16.Q/CHM13/chr16:96330374-96305374	21227	21228	95.92	chr16.Q	Q	chr16	U2OS	90.165
chr16.Q/CHM13/chr16:96330374-96305374	21230	21231	74.51	chr16.Q	Q	chr16	U2OS	89.715
chr16.Q/CHM13/chr16:96330374-96305374	21232	21233	69.53	chr16.Q	Q	chr16	U2OS	82.3
chr16.Q/CHM13/chr16:96330374-96305374	21246	21247	95.42	chr16.Q	Q	chr16	U2OS	84.965
chr16.Q/CHM13/chr16:96330374-96305374	21249	21250	95.04	chr16.Q	Q	chr16	U2OS	84.775
chr16.Q/CHM13/chr16:96330374-96305374	21251	21252	92.5	chr16.Q	Q	chr16	U2OS	93.77
chr16.Q/CHM13/chr16:96330374-96305374	21261	21262	90.08	chr16.Q	Q	chr16	U2OS	93.77
chr16.Q/CHM13/chr16:96330374-96305374	21267	21268	87.7	chr16.Q	Q	chr16	U2OS	91.29
chr16.Q/CHM13/chr16:96330374-96305374	21270	21271	97.98	chr16.Q	Q	chr16	U2OS	91.29
chr16.Q/CHM13/chr16:96330374-96305374	21273	21274	93	chr16.Q	Q	chr16	U2OS	91.54
chr16.Q/CHM13/chr16:96330374-96305374	21275	21276	93	chr16.Q	Q	chr16	U2OS	93
chr16.Q/CHM13/chr16:96330374-96305374	21278	21279	91.09	chr16.Q	Q	chr16	U2OS	93
chr16.Q/CHM13/chr16:96330374-96305374	21280	21281	85.44	chr16.Q	Q	chr16	U2OS	92.045
chr16.Q/CHM13/chr16:96330374-96305374	21290	21291	89.26	chr16.Q	Q	chr16	U2OS	90.175
chr16.Q/CHM13/chr16:96330374-96305374	21296	21297	89.43	chr16.Q	Q	chr16	U2OS	89.345
chr16.Q/CHM13/chr16:96330374-96305374	21299	21300	97.12	chr16.Q	Q	chr16	U2OS	89.345
chr16.Q/CHM13/chr16:96330374-96305374	21302	21303	93.55	chr16.Q	Q	chr16	U2OS	91.49
chr16.Q/CHM13/chr16:96330374-96305374	21304	21305	94.32	chr16.Q	Q	chr16	U2OS	93.935
chr16.Q/CHM13/chr16:96330374-96305374	21307	21308	93.07	chr16.Q	Q	chr16	U2OS	93.935
chr16.Q/CHM13/chr16:96330374-96305374	21309	21310	89.92	chr16.Q	Q	chr16	U2OS	93.31
chr16.Q/CHM13/chr16:96330374-96305374	21319	21320	88.06	chr16.Q	Q	chr16	U2OS	91.495
chr16.Q/CHM13/chr16:96330374-96305374	21325	21326	86.73	chr16.Q	Q	chr16	U2OS	88.99
chr16.Q/CHM13/chr16:96330374-96305374	21328	21329	97.06	chr16.Q	Q	chr16	U2OS	88.99
chr16.Q/CHM13/chr16:96330374-96305374	21331	21332	96.81	chr16.Q	Q	chr16	U2OS	92.435
chr16.Q/CHM13/chr16:96330374-96305374	21333	21334	91.03	chr16.Q	Q	chr16	U2OS	93.92
chr16.Q/CHM13/chr16:96330374-96305374	21336	21337	94.68	chr16.Q	Q	chr16	U2OS	95.745
chr16.Q/CHM13/chr16:96330374-96305374	21338	21339	87.27	chr16.Q	Q	chr16	U2OS	92.855
chr16.Q/CHM13/chr16:96330374-96305374	21348	21349	88.89	chr16.Q	Q	chr16	U2OS	89.96
chr16.Q/CHM13/chr16:96330374-96305374	21354	21355	89.22	chr16.Q	Q	chr16	U2OS	89.055
chr16.Q/CHM13/chr16:96330374-96305374	21357	21358	94.57	chr16.Q	Q	chr16	U2OS	89.055
chr16.Q/CHM13/chr16:96330374-96305374	21360	21361	93.18	chr16.Q	Q	chr16	U2OS	91.2
chr16.Q/CHM13/chr16:96330374-96305374	21362	21363	97.62	chr16.Q	Q	chr16	U2OS	93.875
chr16.Q/CHM13/chr16:96330374-96305374	21365	21366	93.55	chr16.Q	Q	chr16	U2OS	94.06
chr16.Q/CHM13/chr16:96330374-96305374	21367	21368	88.39	chr16.Q	Q	chr16	U2OS	93.365
chr16.Q/CHM13/chr16:96330374-96305374	21377	21378	92.11	chr16.Q	Q	chr16	U2OS	92.83
chr16.Q/CHM13/chr16:96330374-96305374	21383	21384	89.91	chr16.Q	Q	chr16	U2OS	91.01
chr16.Q/CHM13/chr16:96330374-96305374	21386	21387	95	chr16.Q	Q	chr16	U2OS	91.01
chr16.Q/CHM13/chr16:96330374-96305374	21389	21390	92.22	chr16.Q	Q	chr16	U2OS	92.165
chr16.Q/CHM13/chr16:96330374-96305374	21394	21395	92.94	chr16.Q	Q	chr16	U2OS	92.58
chr16.Q/CHM13/chr16:96330374-96305374	21396	21397	87.5	chr16.Q	Q	chr16	U2OS	92.58
chr16.Q/CHM13/chr16:96330374-96305374	21406	21407	87.96	chr16.Q	Q	chr16	U2OS	90.09
chr16.Q/CHM13/chr16:96330374-96305374	21412	21413	97.17	chr16.Q	Q	chr16	U2OS	90.45
chr16.Q/CHM13/chr16:96330374-96305374	21415	21416	96.94	chr16.Q	Q	chr16	U2OS	92.45
chr16.Q/CHM13/chr16:96330374-96305374	21418	21419	92.47	chr16.Q	Q	chr16	U2OS	94.705
chr16.Q/CHM13/chr16:96330374-96305374	21423	21424	93.98	chr16.Q	Q	chr16	U2OS	95.46
chr16.Q/CHM13/chr16:96330374-96305374	21425	21426	86.46	chr16.Q	Q	chr16	U2OS	93.225
chr16.Q/CHM13/chr16:96330374-96305374	21435	21436	88.98	chr16.Q	Q	chr16	U2OS	90.725
chr16.Q/CHM13/chr16:96330374-96305374	21441	21442	94.12	chr16.Q	Q	chr16	U2OS	91.48
chr16.Q/CHM13/chr16:96330374-96305374	21444	21445	92.22	chr16.Q	Q	chr16	U2OS	90.6
chr16.Q/CHM13/chr16:96330374-96305374	21447	21448	93.33	chr16.Q	Q	chr16	U2OS	92.775
chr16.Q/CHM13/chr16:96330374-96305374	21452	21453	92.39	chr16.Q	Q	chr16	U2OS	92.86
chr16.Q/CHM13/chr16:96330374-96305374	21454	21455	89.42	chr16.Q	Q	chr16	U2OS	92.305
chr16.Q/CHM13/chr16:96330374-96305374	21464	21465	89.6	chr16.Q	Q	chr16	U2OS	90.995
chr16.Q/CHM13/chr16:96330374-96305374	21470	21471	93	chr16.Q	Q	chr16	U2OS	90.995
chr16.Q/CHM13/chr16:96330374-96305374	21473	21474	94.79	chr16.Q	Q	chr16	U2OS	91.3
chr16.Q/CHM13/chr16:96330374-96305374	21476	21477	95.56	chr16.Q	Q	chr16	U2OS	93.895
chr16.Q/CHM13/chr16:96330374-96305374	21481	21482	93.18	chr16.Q	Q	chr16	U2OS	93.985
chr16.Q/CHM13/chr16:96330374-96305374	21483	21484	89.42	chr16.Q	Q	chr16	U2OS	93.985
chr16.Q/CHM13/chr16:96330374-96305374	21493	21494	85.95	chr16.Q	Q	chr16	U2OS	91.3
chr16.Q/CHM13/chr16:96330374-96305374	21499	21500	91.75	chr16.Q	Q	chr16	U2OS	90.585
chr16.Q/CHM13/chr16:96330374-96305374	21502	21503	92.93	chr16.Q	Q	chr16	U2OS	90.585
chr16.Q/CHM13/chr16:96330374-96305374	21505	21506	93.02	chr16.Q	Q	chr16	U2OS	92.34
chr16.Q/CHM13/chr16:96330374-96305374	21510	21511	88.54	chr16.Q	Q	chr16	U2OS	92.34
chr16.Q/CHM13/chr16:96330374-96305374	21512	21513	86.11	chr16.Q	Q	chr16	U2OS	90.735
chr16.Q/CHM13/chr16:96330374-96305374	21522	21523	87.62	chr16.Q	Q	chr16	U2OS	88.08
chr16.Q/CHM13/chr16:96330374-96305374	21528	21529	95	chr16.Q	Q	chr16	U2OS	88.08
chr16.Q/CHM13/chr16:96330374-96305374	21531	21532	97.83	chr16.Q	Q	chr16	U2OS	91.31
chr16.Q/CHM13/chr16:96330374-96305374	21534	21535	92.86	chr16.Q	Q	chr16	U2OS	93.93
chr16.Q/CHM13/chr16:96330374-96305374	21539	21540	90	chr16.Q	Q	chr16	U2OS	93.93
chr16.Q/CHM13/chr16:96330374-96305374	21541	21542	86.87	chr16.Q	Q	chr16	U2OS	91.43
chr16.Q/CHM13/chr16:96330374-96305374	21551	21552	87.72	chr16.Q	Q	chr16	U2OS	88.86
chr16.Q/CHM13/chr16:96330374-96305374	21557	21558	94.51	chr16.Q	Q	chr16	U2OS	88.86
chr16.Q/CHM13/chr16:96330374-96305374	21560	21561	94.79	chr16.Q	Q	chr16	U2OS	91.115
chr16.Q/CHM13/chr16:96330374-96305374	21563	21564	95.51	chr16.Q	Q	chr16	U2OS	94.65
chr16.Q/CHM13/chr16:96330374-96305374	21568	21569	89.01	chr16.Q	Q	chr16	U2OS	94.65
chr16.Q/CHM13/chr16:96330374-96305374	21570	21571	84.47	chr16.Q	Q	chr16	U2OS	91.9
chr16.Q/CHM13/chr16:96330374-96305374	21580	21581	84.91	chr16.Q	Q	chr16	U2OS	86.96
chr16.Q/CHM13/chr16:96330374-96305374	21586	21587	91.58	chr16.Q	Q	chr16	U2OS	86.96
chr16.Q/CHM13/chr16:96330374-96305374	21589	21590	95.29	chr16.Q	Q	chr16	U2OS	88.245
chr16.Q/CHM13/chr16:96330374-96305374	21592	21593	91.86	chr16.Q	Q	chr16	U2OS	91.72
chr16.Q/CHM13/chr16:96330374-96305374	21597	21598	89.16	chr16.Q	Q	chr16	U2OS	91.72
chr16.Q/CHM13/chr16:96330374-96305374	21599	21600	85.15	chr16.Q	Q	chr16	U2OS	90.51
chr16.Q/CHM13/chr16:96330374-96305374	21609	21610	83.5	chr16.Q	Q	chr16	U2OS	87.155
chr16.Q/CHM13/chr16:96330374-96305374	21615	21616	92	chr16.Q	Q	chr16	U2OS	87.155
chr16.Q/CHM13/chr16:96330374-96305374	21618	21619	95.6	chr16.Q	Q	chr16	U2OS	88.575
chr16.Q/CHM13/chr16:96330374-96305374	21621	21622	92.41	chr16.Q	Q	chr16	U2OS	92.205
chr16.Q/CHM13/chr16:96330374-96305374	21626	21627	88.51	chr16.Q	Q	chr16	U2OS	92.205
chr16.Q/CHM13/chr16:96330374-96305374	21628	21629	86.67	chr16.Q	Q	chr16	U2OS	90.46
chr16.Q/CHM13/chr16:96330374-96305374	21638	21639	90.29	chr16.Q	Q	chr16	U2OS	89.4
chr16.Q/CHM13/chr16:96330374-96305374	21644	21645	92.93	chr16.Q	Q	chr16	U2OS	89.4
chr16.Q/CHM13/chr16:96330374-96305374	21647	21648	94.68	chr16.Q	Q	chr16	U2OS	91.61
chr16.Q/CHM13/chr16:96330374-96305374	21650	21651	89.47	chr16.Q	Q	chr16	U2OS	91.61
chr16.Q/CHM13/chr16:96330374-96305374	21655	21656	87.06	chr16.Q	Q	chr16	U2OS	91.2
chr16.Q/CHM13/chr16:96330374-96305374	21657	21658	91	chr16.Q	Q	chr16	U2OS	90.235
chr16.Q/CHM13/chr16:96330374-96305374	21667	21668	87.6	chr16.Q	Q	chr16	U2OS	88.535
chr16.Q/CHM13/chr16:96330374-96305374	21673	21674	96	chr16.Q	Q	chr16	U2OS	89.3
chr16.Q/CHM13/chr16:96330374-96305374	21676	21677	95.92	chr16.Q	Q	chr16	U2OS	93.46
chr16.Q/CHM13/chr16:96330374-96305374	21679	21680	90.8	chr16.Q	Q	chr16	U2OS	93.36
chr16.Q/CHM13/chr16:96330374-96305374	21684	21685	87.76	chr16.Q	Q	chr16	U2OS	93.36
chr16.Q/CHM13/chr16:96330374-96305374	21686	21687	86.44	chr16.Q	Q	chr16	U2OS	89.28
chr16.Q/CHM13/chr16:96330374-96305374	21696	21697	90.16	chr16.Q	Q	chr16	U2OS	88.96
chr16.Q/CHM13/chr16:96330374-96305374	21702	21703	88.79	chr16.Q	Q	chr16	U2OS	88.275
chr16.Q/CHM13/chr16:96330374-96305374	21705	21706	93.33	chr16.Q	Q	chr16	U2OS	89.475
chr16.Q/CHM13/chr16:96330374-96305374	21708	21709	92	chr16.Q	Q	chr16	U2OS	91.08
chr16.Q/CHM13/chr16:96330374-96305374	21713	21714	90.82	chr16.Q	Q	chr16	U2OS	91.41
chr16.Q/CHM13/chr16:96330374-96305374	21715	21716	87.96	chr16.Q	Q	chr16	U2OS	91.41
chr16.Q/CHM13/chr16:96330374-96305374	21725	21726	89.26	chr16.Q	Q	chr16	U2OS	90.04
chr16.Q/CHM13/chr16:96330374-96305374	21731	21732	90.27	chr16.Q	Q	chr16	U2OS	89.765
chr16.Q/CHM13/chr16:96330374-96305374	21734	21735	96.19	chr16.Q	Q	chr16	U2OS	89.765
chr16.Q/CHM13/chr16:96330374-96305374	21737	21738	93.68	chr16.Q	Q	chr16	U2OS	91.975
chr16.Q/CHM13/chr16:96330374-96305374	21742	21743	91	chr16.Q	Q	chr16	U2OS	92.34
chr16.Q/CHM13/chr16:96330374-96305374	21744	21745	89.74	chr16.Q	Q	chr16	U2OS	92.34
chr16.Q/CHM13/chr16:96330374-96305374	21754	21755	94.53	chr16.Q	Q	chr16	U2OS	92.34
chr16.Q/CHM13/chr16:96330374-96305374	21760	21761	91.53	chr16.Q	Q	chr16	U2OS	91.265
chr16.Q/CHM13/chr16:96330374-96305374	21763	21764	92.92	chr16.Q	Q	chr16	U2OS	92.225
chr16.Q/CHM13/chr16:96330374-96305374	21766	21767	90.38	chr16.Q	Q	chr16	U2OS	92.225
chr16.Q/CHM13/chr16:96330374-96305374	21771	21772	89.92	chr16.Q	Q	chr16	U2OS	90.955
chr16.Q/CHM13/chr16:96330374-96305374	21773	21774	86.96	chr16.Q	Q	chr16	U2OS	90.15
chr16.Q/CHM13/chr16:96330374-96305374	21783	21784	89.78	chr16.Q	Q	chr16	U2OS	89.85
chr16.Q/CHM13/chr16:96330374-96305374	21789	21790	93.28	chr16.Q	Q	chr16	U2OS	89.85
chr16.Q/CHM13/chr16:96330374-96305374	21792	21793	96.04	chr16.Q	Q	chr16	U2OS	91.53
chr16.Q/CHM13/chr16:96330374-96305374	21795	21796	92.86	chr16.Q	Q	chr16	U2OS	93.07
chr16.Q/CHM13/chr16:96330374-96305374	21797	21798	92.41	chr16.Q	Q	chr16	U2OS	93.07
chr16.Q/CHM13/chr16:96330374-96305374	21800	21801	87.63	chr16.Q	Q	chr16	U2OS	92.635
chr16.Q/CHM13/chr16:96330374-96305374	21808	21809	86.01	chr16.Q	Q	chr16	U2OS	90.02
chr16.Q/CHM13/chr16:96330374-96305374	21814	21815	94.12	chr16.Q	Q	chr16	U2OS	90.02
chr16.Q/CHM13/chr16:96330374-96305374	21822	21823	78.95	chr16.Q	Q	chr16	U2OS	86.82
chr16.Q/CHM13/chr16:96330374-96305374	21842	21843	87.06	chr16.Q	Q	chr16	U2OS	86.535
chr16.Q/CHM13/chr16:96330374-96305374	21852	21853	84.96	chr16.Q	Q	chr16	U2OS	86.01
chr16.Q/CHM13/chr16:96330374-96305374	21854	21855	90.09	chr16.Q	Q	chr16	U2OS	86.01
chr16.Q/CHM13/chr16:96330374-96305374	21860	21861	94.83	chr16.Q	Q	chr16	U2OS	88.575
chr16.Q/CHM13/chr16:96330374-96305374	21868	21869	76.12	chr16.Q	Q	chr16	U2OS	87.525
chr16.Q/CHM13/chr16:96330374-96305374	21889	21890	57.63	chr16.Q	Q	chr16	U2OS	83.105
chr16.Q/CHM13/chr16:96330374-96305374	21900	21901	87.59	chr16.Q	Q	chr16	U2OS	81.855
chr16.Q/CHM13/chr16:96330374-96305374	21906	21907	78.57	chr16.Q	Q	chr16	U2OS	77.345
chr16.Q/CHM13/chr16:96330374-96305374	21934	21935	75.94	chr16.Q	Q	chr16	U2OS	77.255
chr16.Q/CHM13/chr16:96330374-96305374	21938	21939	79.45	chr16.Q	Q	chr16	U2OS	79.01
chr16.Q/CHM13/chr16:96330374-96305374	21942	21943	55.24	chr16.Q	Q	chr16	U2OS	77.255
chr16.Q/CHM13/chr16:96330374-96305374	21958	21959	38.58	chr16.Q	Q	chr16	U2OS	65.59
chr16.Q/CHM13/chr16:96330374-96305374	21972	21973	32.43	chr16.Q	Q	chr16	U2OS	46.91
chr16.Q/CHM13/chr16:96330374-96305374	21990	21991	25	chr16.Q	Q	chr16	U2OS	35.505
chr16.Q/CHM13/chr16:96330374-96305374	22002	22003	40.95	chr16.Q	Q	chr16	U2OS	35.505
chr16.Q/CHM13/chr16:96330374-96305374	22010	22011	58.62	chr16.Q	Q	chr16	U2OS	36.69
chr16.Q/CHM13/chr16:96330374-96305374	22036	22037	5.43	chr16.Q	Q	chr16	U2OS	32.975
chr16.Q/CHM13/chr16:96330374-96305374	22068	22069	41.9	chr16.Q	Q	chr16	U2OS	41.425
chr16.Q/CHM13/chr16:96330374-96305374	22074	22075	7	chr16.Q	Q	chr16	U2OS	24.45
chr16.Q/CHM13/chr16:96330374-96305374	22079	22080	2	chr16.Q	Q	chr16	U2OS	6.215
chr16.Q/CHM13/chr16:96330374-96305374	22082	22083	2.5	chr16.Q	Q	chr16	U2OS	4.75
chr16.Q/CHM13/chr16:96330374-96305374	22101	22102	2.08	chr16.Q	Q	chr16	U2OS	2.29
chr16.Q/CHM13/chr16:96330374-96305374	22143	22144	11.81	chr16.Q	Q	chr16	U2OS	2.29
chr16.Q/CHM13/chr16:96330374-96305374	22160	22161	40.21	chr16.Q	Q	chr16	U2OS	7.155
chr16.Q/CHM13/chr16:96330374-96305374	22167	22168	4.17	chr16.Q	Q	chr16	U2OS	7.99
chr16.Q/CHM13/chr16:96330374-96305374	22189	22190	0	chr16.Q	Q	chr16	U2OS	7.99
chr16.Q/CHM13/chr16:96330374-96305374	22194	22195	2.06	chr16.Q	Q	chr16	U2OS	3.115
chr16.Q/CHM13/chr16:96330374-96305374	22215	22216	3.12	chr16.Q	Q	chr16	U2OS	2.59
chr16.Q/CHM13/chr16:96330374-96305374	22246	22247	3.37	chr16.Q	Q	chr16	U2OS	2.59
chr16.Q/CHM13/chr16:96330374-96305374	22335	22336	52.81	chr16.Q	Q	chr16	U2OS	3.245
chr16.Q/CHM13/chr16:96330374-96305374	22341	22342	54.08	chr16.Q	Q	chr16	U2OS	28.09
chr16.Q/CHM13/chr16:96330374-96305374	22347	22348	49.4	chr16.Q	Q	chr16	U2OS	51.105
chr16.Q/CHM13/chr16:96330374-96305374	22353	22354	58.7	chr16.Q	Q	chr16	U2OS	53.445
chr16.Q/CHM13/chr16:96330374-96305374	22359	22360	55.17	chr16.Q	Q	chr16	U2OS	54.625
chr16.Q/CHM13/chr16:96330374-96305374	22365	22366	37.84	chr16.Q	Q	chr16	U2OS	52.285
chr16.Q/CHM13/chr16:96330374-96305374	22383	22384	50	chr16.Q	Q	chr16	U2OS	52.585
chr16.Q/CHM13/chr16:96330374-96305374	22389	22390	52.87	chr16.Q	Q	chr16	U2OS	51.435
chr16.Q/CHM13/chr16:96330374-96305374	22395	22396	38.67	chr16.Q	Q	chr16	U2OS	44.335
chr16.Q/CHM13/chr16:96330374-96305374	22401	22402	45	chr16.Q	Q	chr16	U2OS	47.5
chr16.Q/CHM13/chr16:96330374-96305374	22407	22408	29.03	chr16.Q	Q	chr16	U2OS	41.835
chr16.Q/HG002/chr16_MATERNAL:90396157-90371157	17041	17042	52.24	chr16.Q	Q	chr16	HG002	52.24
chr16.Q/HG002/chr16_MATERNAL:90396157-90371157	17065	17066	96.48	chr16.Q	Q	chr16	HG002	74.36
chr16.Q/HG002/chr16_MATERNAL:90396157-90371157	17186	17187	97.54	chr16.Q	Q	chr16	HG002	96.48
chr16.Q/HG002/chr16_MATERNAL:90396157-90371157	17196	17197	91.06	chr16.Q	Q	chr16	HG002	93.77
chr16.Q/HG002/chr16_MATERNAL:90396157-90371157	17487	17488	18.89	chr16.Q	Q	chr16	HG002	93.77
chr16.Q/HG002/chr16_MATERNAL:90396157-90371157	17625	17626	75.79	chr16.Q	Q	chr16	HG002	83.425
chr16.Q/HG002/chr16_MATERNAL:90396157-90371157	17923	17924	5.28	chr16.Q	Q	chr16	HG002	47.34
chr16.Q/HG002/chr16_MATERNAL:90396157-90371157	18325	18326	93.84	chr16.Q	Q	chr16	HG002	47.34
chr16.Q/HG002/chr16_MATERNAL:90396157-90371157	18580	18581	9.76	chr16.Q	Q	chr16	HG002	42.775
chr16.Q/HG002/chr16_MATERNAL:90396157-90371157	18690	18691	95.45	chr16.Q	Q	chr16	HG002	51.8
chr16.Q/HG002/chr16_MATERNAL:90396157-90371157	18846	18847	8.97	chr16.Q	Q	chr16	HG002	51.8
chr16.Q/HG002/chr16_MATERNAL:90396157-90371157	18945	18946	95.58	chr16.Q	Q	chr16	HG002	52.605
chr16.Q/HG002/chr16_MATERNAL:90396157-90371157	19136	19137	38.91	chr16.Q	Q	chr16	HG002	67.18
chr16.Q/HG002/chr16_MATERNAL:90396157-90371157	19142	19143	97.6	chr16.Q	Q	chr16	HG002	67.245
chr16.Q/HG002/chr16_MATERNAL:90396157-90371157	19165	19166	86.83	chr16.Q	Q	chr16	HG002	91.205
chr16.Q/HG002/chr16_MATERNAL:90396157-90371157	19194	19195	79.23	chr16.Q	Q	chr16	HG002	83.03
chr16.Q/HG002/chr16_MATERNAL:90396157-90371157	19219	19220	55.16	chr16.Q	Q	chr16	HG002	83.03
chr16.Q/HG002/chr16_MATERNAL:90396157-90371157	19262	19263	54.98	chr16.Q	Q	chr16	HG002	67.195
chr16.Q/HG002/chr16_MATERNAL:90396157-90371157	19303	19304	91.09	chr16.Q	Q	chr16	HG002	67.195
chr16.Q/HG002/chr16_MATERNAL:90396157-90371157	19581	19582	9.2	chr16.Q	Q	chr16	HG002	55.07
chr16.Q/HG002/chr16_MATERNAL:90396157-90371157	19608	19609	68.65	chr16.Q	Q	chr16	HG002	61.815
chr16.Q/HG002/chr16_MATERNAL:90396157-90371157	19622	19623	59.41	chr16.Q	Q	chr16	HG002	64.03
chr16.Q/HG002/chr16_MATERNAL:90396157-90371157	19629	19630	65.79	chr16.Q	Q	chr16	HG002	62.6
chr16.Q/HG002/chr16_MATERNAL:90396157-90371157	19634	19635	97.58	chr16.Q	Q	chr16	HG002	67.22
chr16.Q/HG002/chr16_MATERNAL:90396157-90371157	19637	19638	91.64	chr16.Q	Q	chr16	HG002	78.715
chr16.Q/HG002/chr16_MATERNAL:90396157-90371157	19656	19657	94.53	chr16.Q	Q	chr16	HG002	93.085
chr16.Q/HG002/chr16_MATERNAL:90396157-90371157	19682	19683	31.53	chr16.Q	Q	chr16	HG002	93.085
chr16.Q/HG002/chr16_MATERNAL:90396157-90371157	19692	19693	15.01	chr16.Q	Q	chr16	HG002	61.585
chr16.Q/HG002/chr16_MATERNAL:90396157-90371157	19714	19715	13.27	chr16.Q	Q	chr16	HG002	23.27
chr16.Q/HG002/chr16_MATERNAL:90396157-90371157	19740	19741	95	chr16.Q	Q	chr16	HG002	23.27
chr16.Q/HG002/chr16_MATERNAL:90396157-90371157	19802	19803	96.15	chr16.Q	Q	chr16	HG002	55.005
chr16.Q/HG002/chr16_MATERNAL:90396157-90371157	19805	19806	93.2	chr16.Q	Q	chr16	HG002	94.1
chr16.Q/HG002/chr16_MATERNAL:90396157-90371157	19823	19824	83.17	chr16.Q	Q	chr16	HG002	94.1
chr16.Q/HG002/chr16_MATERNAL:90396157-90371157	19841	19842	84.25	chr16.Q	Q	chr16	HG002	88.725
chr16.Q/HG002/chr16_MATERNAL:90396157-90371157	19848	19849	60.31	chr16.Q	Q	chr16	HG002	83.71
chr16.Q/HG002/chr16_MATERNAL:90396157-90371157	19851	19852	19.76	chr16.Q	Q	chr16	HG002	71.74
chr16.Q/HG002/chr16_MATERNAL:90396157-90371157	19864	19865	39.26	chr16.Q	Q	chr16	HG002	49.785
chr16.Q/HG002/chr16_MATERNAL:90396157-90371157	19909	19910	89.67	chr16.Q	Q	chr16	HG002	49.785
chr16.Q/HG002/chr16_MATERNAL:90396157-90371157	19922	19923	93.16	chr16.Q	Q	chr16	HG002	64.465
chr16.Q/HG002/chr16_MATERNAL:90396157-90371157	19938	19939	95.89	chr16.Q	Q	chr16	HG002	91.415
chr16.Q/HG002/chr16_MATERNAL:90396157-90371157	19964	19965	91.81	chr16.Q	Q	chr16	HG002	92.485
chr16.Q/HG002/chr16_MATERNAL:90396157-90371157	19981	19982	98.23	chr16.Q	Q	chr16	HG002	94.525
chr16.Q/HG002/chr16_MATERNAL:90396157-90371157	19985	19986	97.98	chr16.Q	Q	chr16	HG002	96.935
chr16.Q/HG002/chr16_MATERNAL:90396157-90371157	19990	19991	91.3	chr16.Q	Q	chr16	HG002	94.895
chr16.Q/HG002/chr16_MATERNAL:90396157-90371157	20019	20020	87.92	chr16.Q	Q	chr16	HG002	94.64
chr16.Q/HG002/chr16_MATERNAL:90396157-90371157	20027	20028	98.25	chr16.Q	Q	chr16	HG002	94.64
chr16.Q/HG002/chr16_MATERNAL:90396157-90371157	20030	20031	98.28	chr16.Q	Q	chr16	HG002	94.775
chr16.Q/HG002/chr16_MATERNAL:90396157-90371157	20033	20034	98.57	chr16.Q	Q	chr16	HG002	98.265
chr16.Q/HG002/chr16_MATERNAL:90396157-90371157	20039	20040	94.29	chr16.Q	Q	chr16	HG002	98.265
chr16.Q/HG002/chr16_MATERNAL:90396157-90371157	20051	20052	98.1	chr16.Q	Q	chr16	HG002	98.19
chr16.Q/HG002/chr16_MATERNAL:90396157-90371157	20053	20054	97.77	chr16.Q	Q	chr16	HG002	97.935
chr16.Q/HG002/chr16_MATERNAL:90396157-90371157	20060	20061	97.38	chr16.Q	Q	chr16	HG002	97.575
chr16.Q/HG002/chr16_MATERNAL:90396157-90371157	20062	20063	88.38	chr16.Q	Q	chr16	HG002	97.575
chr16.Q/HG002/chr16_MATERNAL:90396157-90371157	20071	20072	97.62	chr16.Q	Q	chr16	HG002	97.5
chr16.Q/HG002/chr16_MATERNAL:90396157-90371157	20073	20074	93.33	chr16.Q	Q	chr16	HG002	95.355
chr16.Q/HG002/chr16_MATERNAL:90396157-90371157	20080	20081	92.2	chr16.Q	Q	chr16	HG002	92.765
chr16.Q/HG002/chr16_MATERNAL:90396157-90371157	20084	20085	98.3	chr16.Q	Q	chr16	HG002	95.475
chr16.Q/HG002/chr16_MATERNAL:90396157-90371157	20087	20088	99.03	chr16.Q	Q	chr16	HG002	95.815
chr16.Q/HG002/chr16_MATERNAL:90396157-90371157	20090	20091	97.66	chr16.Q	Q	chr16	HG002	97.98
chr16.Q/HG002/chr16_MATERNAL:90396157-90371157	20092	20093	85.3	chr16.Q	Q	chr16	HG002	97.98
chr16.Q/HG002/chr16_MATERNAL:90396157-90371157	20094	20095	69.01	chr16.Q	Q	chr16	HG002	91.48
chr16.Q/HG002/chr16_MATERNAL:90396157-90371157	20102	20103	34.36	chr16.Q	Q	chr16	HG002	77.155
chr16.Q/HG002/chr16_MATERNAL:90396157-90371157	20118	20119	92.91	chr16.Q	Q	chr16	HG002	77.155
chr16.Q/HG002/chr16_MATERNAL:90396157-90371157	20135	20136	95.76	chr16.Q	Q	chr16	HG002	80.96
chr16.Q/HG002/chr16_MATERNAL:90396157-90371157	20138	20139	84.55	chr16.Q	Q	chr16	HG002	88.73
chr16.Q/HG002/chr16_MATERNAL:90396157-90371157	20142	20143	39.21	chr16.Q	Q	chr16	HG002	88.73
chr16.Q/HG002/chr16_MATERNAL:90396157-90371157	20150	20151	99.12	chr16.Q	Q	chr16	HG002	90.155
chr16.Q/HG002/chr16_MATERNAL:90396157-90371157	20156	20157	99.08	chr16.Q	Q	chr16	HG002	91.815
chr16.Q/HG002/chr16_MATERNAL:90396157-90371157	20159	20160	93.69	chr16.Q	Q	chr16	HG002	96.385
chr16.Q/HG002/chr16_MATERNAL:90396157-90371157	20161	20162	69.84	chr16.Q	Q	chr16	HG002	96.385
chr16.Q/HG002/chr16_MATERNAL:90396157-90371157	20172	20173	97.2	chr16.Q	Q	chr16	HG002	95.445
chr16.Q/HG002/chr16_MATERNAL:90396157-90371157	20176	20177	98.75	chr16.Q	Q	chr16	HG002	95.445
chr16.Q/HG002/chr16_MATERNAL:90396157-90371157	20183	20184	56.78	chr16.Q	Q	chr16	HG002	83.52
chr16.Q/HG002/chr16_MATERNAL:90396157-90371157	20197	20198	87.79	chr16.Q	Q	chr16	HG002	92.495
chr16.Q/HG002/chr16_MATERNAL:90396157-90371157	20205	20206	98.71	chr16.Q	Q	chr16	HG002	93.25
chr16.Q/HG002/chr16_MATERNAL:90396157-90371157	20208	20209	98.33	chr16.Q	Q	chr16	HG002	93.06
chr16.Q/HG002/chr16_MATERNAL:90396157-90371157	20211	20212	92.47	chr16.Q	Q	chr16	HG002	95.4
chr16.Q/HG002/chr16_MATERNAL:90396157-90371157	20215	20216	69.31	chr16.Q	Q	chr16	HG002	95.4
chr16.Q/HG002/chr16_MATERNAL:90396157-90371157	20221	20222	94.33	chr16.Q	Q	chr16	HG002	93.4
chr16.Q/HG002/chr16_MATERNAL:90396157-90371157	20228	20229	96.79	chr16.Q	Q	chr16	HG002	93.4
chr16.Q/HG002/chr16_MATERNAL:90396157-90371157	20231	20232	89.25	chr16.Q	Q	chr16	HG002	91.79
chr16.Q/HG002/chr16_MATERNAL:90396157-90371157	20233	20234	71.78	chr16.Q	Q	chr16	HG002	91.79
chr16.Q/HG002/chr16_MATERNAL:90396157-90371157	20247	20248	99.23	chr16.Q	Q	chr16	HG002	93.02
chr16.Q/HG002/chr16_MATERNAL:90396157-90371157	20250	20251	96.24	chr16.Q	Q	chr16	HG002	92.745
chr16.Q/HG002/chr16_MATERNAL:90396157-90371157	20252	20253	94.77	chr16.Q	Q	chr16	HG002	95.505
chr16.Q/HG002/chr16_MATERNAL:90396157-90371157	20262	20263	88.38	chr16.Q	Q	chr16	HG002	95.505
chr16.Q/HG002/chr16_MATERNAL:90396157-90371157	20268	20269	95.43	chr16.Q	Q	chr16	HG002	95.1
chr16.Q/HG002/chr16_MATERNAL:90396157-90371157	20271	20272	89.9	chr16.Q	Q	chr16	HG002	92.335
chr16.Q/HG002/chr16_MATERNAL:90396157-90371157	20274	20275	75.23	chr16.Q	Q	chr16	HG002	89.14
chr16.Q/HG002/chr16_MATERNAL:90396157-90371157	20276	20277	78.69	chr16.Q	Q	chr16	HG002	84.295
chr16.Q/HG002/chr16_MATERNAL:90396157-90371157	20279	20280	86.15	chr16.Q	Q	chr16	HG002	82.42
chr16.Q/HG002/chr16_MATERNAL:90396157-90371157	20281	20282	91.12	chr16.Q	Q	chr16	HG002	82.42
chr16.Q/HG002/chr16_MATERNAL:90396157-90371157	20291	20292	87.01	chr16.Q	Q	chr16	HG002	86.58
chr16.Q/HG002/chr16_MATERNAL:90396157-90371157	20297	20298	79.73	chr16.Q	Q	chr16	HG002	86.58
chr16.Q/HG002/chr16_MATERNAL:90396157-90371157	20300	20301	94.67	chr16.Q	Q	chr16	HG002	89.065
chr16.Q/HG002/chr16_MATERNAL:90396157-90371157	20303	20304	94.37	chr16.Q	Q	chr16	HG002	90.69
chr16.Q/HG002/chr16_MATERNAL:90396157-90371157	20305	20306	95.45	chr16.Q	Q	chr16	HG002	94.52
chr16.Q/HG002/chr16_MATERNAL:90396157-90371157	20308	20309	96.19	chr16.Q	Q	chr16	HG002	95.06
chr16.Q/HG002/chr16_MATERNAL:90396157-90371157	20310	20311	93.64	chr16.Q	Q	chr16	HG002	94.91
chr16.Q/HG002/chr16_MATERNAL:90396157-90371157	20320	20321	92.2	chr16.Q	Q	chr16	HG002	94.545
chr16.Q/HG002/chr16_MATERNAL:90396157-90371157	20326	20327	96.05	chr16.Q	Q	chr16	HG002	94.845
chr16.Q/HG002/chr16_MATERNAL:90396157-90371157	20329	20330	98.18	chr16.Q	Q	chr16	HG002	94.845
chr16.Q/HG002/chr16_MATERNAL:90396157-90371157	20332	20333	97.43	chr16.Q	Q	chr16	HG002	96.74
chr16.Q/HG002/chr16_MATERNAL:90396157-90371157	20334	20335	97.74	chr16.Q	Q	chr16	HG002	97.585
chr16.Q/HG002/chr16_MATERNAL:90396157-90371157	20337	20338	94.29	chr16.Q	Q	chr16	HG002	97.585
chr16.Q/HG002/chr16_MATERNAL:90396157-90371157	20339	20340	93.27	chr16.Q	Q	chr16	HG002	95.86
chr16.Q/HG002/chr16_MATERNAL:90396157-90371157	20349	20350	89.94	chr16.Q	Q	chr16	HG002	93.78
chr16.Q/HG002/chr16_MATERNAL:90396157-90371157	20355	20356	94.79	chr16.Q	Q	chr16	HG002	93.78
chr16.Q/HG002/chr16_MATERNAL:90396157-90371157	20358	20359	98.57	chr16.Q	Q	chr16	HG002	94.03
chr16.Q/HG002/chr16_MATERNAL:90396157-90371157	20361	20362	98.16	chr16.Q	Q	chr16	HG002	96.475
chr16.Q/HG002/chr16_MATERNAL:90396157-90371157	20363	20364	98.51	chr16.Q	Q	chr16	HG002	98.335
chr16.Q/HG002/chr16_MATERNAL:90396157-90371157	20366	20367	94.48	chr16.Q	Q	chr16	HG002	98.335
chr16.Q/HG002/chr16_MATERNAL:90396157-90371157	20368	20369	92.1	chr16.Q	Q	chr16	HG002	96.32
chr16.Q/HG002/chr16_MATERNAL:90396157-90371157	20378	20379	88.52	chr16.Q	Q	chr16	HG002	93.29
chr16.Q/HG002/chr16_MATERNAL:90396157-90371157	20384	20385	85.91	chr16.Q	Q	chr16	HG002	90.31
chr16.Q/HG002/chr16_MATERNAL:90396157-90371157	20387	20388	99.35	chr16.Q	Q	chr16	HG002	90.31
chr16.Q/HG002/chr16_MATERNAL:90396157-90371157	20390	20391	96.75	chr16.Q	Q	chr16	HG002	92.635
chr16.Q/HG002/chr16_MATERNAL:90396157-90371157	20392	20393	98.18	chr16.Q	Q	chr16	HG002	97.465
chr16.Q/HG002/chr16_MATERNAL:90396157-90371157	20395	20396	96.77	chr16.Q	Q	chr16	HG002	97.475
chr16.Q/HG002/chr16_MATERNAL:90396157-90371157	20397	20398	92.11	chr16.Q	Q	chr16	HG002	96.76
chr16.Q/HG002/chr16_MATERNAL:90396157-90371157	20407	20408	92.49	chr16.Q	Q	chr16	HG002	94.63
chr16.Q/HG002/chr16_MATERNAL:90396157-90371157	20413	20414	96.26	chr16.Q	Q	chr16	HG002	94.375
chr16.Q/HG002/chr16_MATERNAL:90396157-90371157	20416	20417	96.75	chr16.Q	Q	chr16	HG002	94.375
chr16.Q/HG002/chr16_MATERNAL:90396157-90371157	20419	20420	95.12	chr16.Q	Q	chr16	HG002	95.69
chr16.Q/HG002/chr16_MATERNAL:90396157-90371157	20424	20425	95.33	chr16.Q	Q	chr16	HG002	95.795
chr16.Q/HG002/chr16_MATERNAL:90396157-90371157	20426	20427	93.14	chr16.Q	Q	chr16	HG002	95.225
chr16.Q/HG002/chr16_MATERNAL:90396157-90371157	20436	20437	92.71	chr16.Q	Q	chr16	HG002	94.13
chr16.Q/HG002/chr16_MATERNAL:90396157-90371157	20442	20443	94.94	chr16.Q	Q	chr16	HG002	94.04
chr16.Q/HG002/chr16_MATERNAL:90396157-90371157	20445	20446	76.31	chr16.Q	Q	chr16	HG002	92.925
chr16.Q/HG002/chr16_MATERNAL:90396157-90371157	20448	20449	59.9	chr16.Q	Q	chr16	HG002	84.51
chr16.Q/HG002/chr16_MATERNAL:90396157-90371157	20453	20454	93.63	chr16.Q	Q	chr16	HG002	84.97
chr16.Q/HG002/chr16_MATERNAL:90396157-90371157	20455	20456	93.13	chr16.Q	Q	chr16	HG002	84.72
chr16.Q/HG002/chr16_MATERNAL:90396157-90371157	20465	20466	94.77	chr16.Q	Q	chr16	HG002	93.38
chr16.Q/HG002/chr16_MATERNAL:90396157-90371157	20471	20472	98.09	chr16.Q	Q	chr16	HG002	94.2
chr16.Q/HG002/chr16_MATERNAL:90396157-90371157	20474	20475	98.54	chr16.Q	Q	chr16	HG002	96.43
chr16.Q/HG002/chr16_MATERNAL:90396157-90371157	20477	20478	96.47	chr16.Q	Q	chr16	HG002	97.28
chr16.Q/HG002/chr16_MATERNAL:90396157-90371157	20482	20483	96.5	chr16.Q	Q	chr16	HG002	97.295
chr16.Q/HG002/chr16_MATERNAL:90396157-90371157	20484	20485	93.35	chr16.Q	Q	chr16	HG002	96.485
chr16.Q/HG002/chr16_MATERNAL:90396157-90371157	20494	20495	91.52	chr16.Q	Q	chr16	HG002	94.91
chr16.Q/HG002/chr16_MATERNAL:90396157-90371157	20500	20501	97.2	chr16.Q	Q	chr16	HG002	94.925
chr16.Q/HG002/chr16_MATERNAL:90396157-90371157	20503	20504	99.29	chr16.Q	Q	chr16	HG002	95.275
chr16.Q/HG002/chr16_MATERNAL:90396157-90371157	20506	20507	97.81	chr16.Q	Q	chr16	HG002	97.505
chr16.Q/HG002/chr16_MATERNAL:90396157-90371157	20511	20512	96.58	chr16.Q	Q	chr16	HG002	97.505
chr16.Q/HG002/chr16_MATERNAL:90396157-90371157	20513	20514	93.59	chr16.Q	Q	chr16	HG002	97.195
chr16.Q/HG002/chr16_MATERNAL:90396157-90371157	20523	20524	92.22	chr16.Q	Q	chr16	HG002	95.085
chr16.Q/HG002/chr16_MATERNAL:90396157-90371157	20529	20530	89.29	chr16.Q	Q	chr16	HG002	92.905
chr16.Q/HG002/chr16_MATERNAL:90396157-90371157	20532	20533	94.96	chr16.Q	Q	chr16	HG002	92.905
chr16.Q/HG002/chr16_MATERNAL:90396157-90371157	20535	20536	97.49	chr16.Q	Q	chr16	HG002	93.59
chr16.Q/HG002/chr16_MATERNAL:90396157-90371157	20540	20541	96.93	chr16.Q	Q	chr16	HG002	95.945
chr16.Q/HG002/chr16_MATERNAL:90396157-90371157	20542	20543	94.24	chr16.Q	Q	chr16	HG002	95.945
chr16.Q/HG002/chr16_MATERNAL:90396157-90371157	20552	20553	90.48	chr16.Q	Q	chr16	HG002	95.585
chr16.Q/HG002/chr16_MATERNAL:90396157-90371157	20558	20559	96.15	chr16.Q	Q	chr16	HG002	95.195
chr16.Q/HG002/chr16_MATERNAL:90396157-90371157	20561	20562	97.86	chr16.Q	Q	chr16	HG002	95.195
chr16.Q/HG002/chr16_MATERNAL:90396157-90371157	20564	20565	95.89	chr16.Q	Q	chr16	HG002	96.02
chr16.Q/HG002/chr16_MATERNAL:90396157-90371157	20569	20570	95.14	chr16.Q	Q	chr16	HG002	96.02
chr16.Q/HG002/chr16_MATERNAL:90396157-90371157	20571	20572	92.78	chr16.Q	Q	chr16	HG002	95.515
chr16.Q/HG002/chr16_MATERNAL:90396157-90371157	20581	20582	92.17	chr16.Q	Q	chr16	HG002	93.96
chr16.Q/HG002/chr16_MATERNAL:90396157-90371157	20587	20588	96.99	chr16.Q	Q	chr16	HG002	93.96
chr16.Q/HG002/chr16_MATERNAL:90396157-90371157	20590	20591	95.55	chr16.Q	Q	chr16	HG002	94.165
chr16.Q/HG002/chr16_MATERNAL:90396157-90371157	20593	20594	95.56	chr16.Q	Q	chr16	HG002	95.555
chr16.Q/HG002/chr16_MATERNAL:90396157-90371157	20598	20599	96.26	chr16.Q	Q	chr16	HG002	95.91
chr16.Q/HG002/chr16_MATERNAL:90396157-90371157	20600	20601	92.89	chr16.Q	Q	chr16	HG002	95.555
chr16.Q/HG002/chr16_MATERNAL:90396157-90371157	20610	20611	92.82	chr16.Q	Q	chr16	HG002	94.225
chr16.Q/HG002/chr16_MATERNAL:90396157-90371157	20616	20617	96.94	chr16.Q	Q	chr16	HG002	94.575
chr16.Q/HG002/chr16_MATERNAL:90396157-90371157	20619	20620	89.86	chr16.Q	Q	chr16	HG002	92.855
chr16.Q/HG002/chr16_MATERNAL:90396157-90371157	20622	20623	85.11	chr16.Q	Q	chr16	HG002	91.34
chr16.Q/HG002/chr16_MATERNAL:90396157-90371157	20627	20628	96.95	chr16.Q	Q	chr16	HG002	93.4
chr16.Q/HG002/chr16_MATERNAL:90396157-90371157	20629	20630	92.26	chr16.Q	Q	chr16	HG002	91.06
chr16.Q/HG002/chr16_MATERNAL:90396157-90371157	20639	20640	94.05	chr16.Q	Q	chr16	HG002	93.155
chr16.Q/HG002/chr16_MATERNAL:90396157-90371157	20645	20646	96.73	chr16.Q	Q	chr16	HG002	95.39
chr16.Q/HG002/chr16_MATERNAL:90396157-90371157	20648	20649	97.06	chr16.Q	Q	chr16	HG002	95.39
chr16.Q/HG002/chr16_MATERNAL:90396157-90371157	20651	20652	96.18	chr16.Q	Q	chr16	HG002	96.455
chr16.Q/HG002/chr16_MATERNAL:90396157-90371157	20656	20657	97.28	chr16.Q	Q	chr16	HG002	96.895
chr16.Q/HG002/chr16_MATERNAL:90396157-90371157	20658	20659	91.13	chr16.Q	Q	chr16	HG002	96.62
chr16.Q/HG002/chr16_MATERNAL:90396157-90371157	20668	20669	92.46	chr16.Q	Q	chr16	HG002	94.32
chr16.Q/HG002/chr16_MATERNAL:90396157-90371157	20674	20675	92.19	chr16.Q	Q	chr16	HG002	92.325
chr16.Q/HG002/chr16_MATERNAL:90396157-90371157	20677	20678	81.68	chr16.Q	Q	chr16	HG002	91.66
chr16.Q/HG002/chr16_MATERNAL:90396157-90371157	20680	20681	70.13	chr16.Q	Q	chr16	HG002	86.935
chr16.Q/HG002/chr16_MATERNAL:90396157-90371157	20685	20686	97.38	chr16.Q	Q	chr16	HG002	86.935
chr16.Q/HG002/chr16_MATERNAL:90396157-90371157	20687	20688	95.54	chr16.Q	Q	chr16	HG002	88.61
chr16.Q/HG002/chr16_MATERNAL:90396157-90371157	20697	20698	92.13	chr16.Q	Q	chr16	HG002	93.835
chr16.Q/HG002/chr16_MATERNAL:90396157-90371157	20703	20704	97.43	chr16.Q	Q	chr16	HG002	96.46
chr16.Q/HG002/chr16_MATERNAL:90396157-90371157	20706	20707	92.49	chr16.Q	Q	chr16	HG002	94.015
chr16.Q/HG002/chr16_MATERNAL:90396157-90371157	20709	20710	93.94	chr16.Q	Q	chr16	HG002	93.215
chr16.Q/HG002/chr16_MATERNAL:90396157-90371157	20714	20715	98.18	chr16.Q	Q	chr16	HG002	95.685
chr16.Q/HG002/chr16_MATERNAL:90396157-90371157	20716	20717	94.78	chr16.Q	Q	chr16	HG002	94.36
chr16.Q/HG002/chr16_MATERNAL:90396157-90371157	20726	20727	93.83	chr16.Q	Q	chr16	HG002	94.36
chr16.Q/HG002/chr16_MATERNAL:90396157-90371157	20732	20733	78.21	chr16.Q	Q	chr16	HG002	94.305
chr16.Q/HG002/chr16_MATERNAL:90396157-90371157	20735	20736	41.45	chr16.Q	Q	chr16	HG002	86.02
chr16.Q/HG002/chr16_MATERNAL:90396157-90371157	20738	20739	47	chr16.Q	Q	chr16	HG002	62.605
chr16.Q/HG002/chr16_MATERNAL:90396157-90371157	20743	20744	96.84	chr16.Q	Q	chr16	HG002	62.605
chr16.Q/HG002/chr16_MATERNAL:90396157-90371157	20745	20746	93.65	chr16.Q	Q	chr16	HG002	70.325
chr16.Q/HG002/chr16_MATERNAL:90396157-90371157	20755	20756	96.64	chr16.Q	Q	chr16	HG002	95.145
chr16.Q/HG002/chr16_MATERNAL:90396157-90371157	20761	20762	94.08	chr16.Q	Q	chr16	HG002	95.36
chr16.Q/HG002/chr16_MATERNAL:90396157-90371157	20764	20765	73.47	chr16.Q	Q	chr16	HG002	93.865
chr16.Q/HG002/chr16_MATERNAL:90396157-90371157	20767	20768	51.98	chr16.Q	Q	chr16	HG002	83.775
chr16.Q/HG002/chr16_MATERNAL:90396157-90371157	20772	20773	94.77	chr16.Q	Q	chr16	HG002	83.775
chr16.Q/HG002/chr16_MATERNAL:90396157-90371157	20774	20775	91.99	chr16.Q	Q	chr16	HG002	82.73
chr16.Q/HG002/chr16_MATERNAL:90396157-90371157	20784	20785	95.69	chr16.Q	Q	chr16	HG002	93.38
chr16.Q/HG002/chr16_MATERNAL:90396157-90371157	20790	20791	97.46	chr16.Q	Q	chr16	HG002	95.23
chr16.Q/HG002/chr16_MATERNAL:90396157-90371157	20793	20794	99.3	chr16.Q	Q	chr16	HG002	96.575
chr16.Q/HG002/chr16_MATERNAL:90396157-90371157	20796	20797	98.98	chr16.Q	Q	chr16	HG002	98.22
chr16.Q/HG002/chr16_MATERNAL:90396157-90371157	20798	20799	98.34	chr16.Q	Q	chr16	HG002	98.66
chr16.Q/HG002/chr16_MATERNAL:90396157-90371157	20801	20802	94.78	chr16.Q	Q	chr16	HG002	98.66
chr16.Q/HG002/chr16_MATERNAL:90396157-90371157	20809	20810	94.95	chr16.Q	Q	chr16	HG002	96.645
chr16.Q/HG002/chr16_MATERNAL:90396157-90371157	20815	20816	98.38	chr16.Q	Q	chr16	HG002	96.645
chr16.Q/HG002/chr16_MATERNAL:90396157-90371157	20823	20824	88.01	chr16.Q	Q	chr16	HG002	94.865
chr16.Q/HG002/chr16_MATERNAL:90396157-90371157	20843	20844	95.92	chr16.Q	Q	chr16	HG002	95.435
chr16.Q/HG002/chr16_MATERNAL:90396157-90371157	20853	20854	98.8	chr16.Q	Q	chr16	HG002	97.15
chr16.Q/HG002/chr16_MATERNAL:90396157-90371157	20855	20856	97.95	chr16.Q	Q	chr16	HG002	96.935
chr16.Q/HG002/chr16_MATERNAL:90396157-90371157	20861	20862	99.69	chr16.Q	Q	chr16	HG002	98.375
chr16.Q/HG002/chr16_MATERNAL:90396157-90371157	20869	20870	93.04	chr16.Q	Q	chr16	HG002	98.375
chr16.Q/HG002/chr16_MATERNAL:90396157-90371157	20890	20891	96.95	chr16.Q	Q	chr16	HG002	97.45
chr16.Q/HG002/chr16_MATERNAL:90396157-90371157	20901	20902	99.45	chr16.Q	Q	chr16	HG002	98.2
chr16.Q/HG002/chr16_MATERNAL:90396157-90371157	20907	20908	97.78	chr16.Q	Q	chr16	HG002	97.365
chr16.Q/HG002/chr16_MATERNAL:90396157-90371157	20935	20936	99.72	chr16.Q	Q	chr16	HG002	98.615
chr16.Q/HG002/chr16_MATERNAL:90396157-90371157	20939	20940	99.19	chr16.Q	Q	chr16	HG002	99.32
chr16.Q/HG002/chr16_MATERNAL:90396157-90371157	20943	20944	92.68	chr16.Q	Q	chr16	HG002	98.485
chr16.Q/HG002/chr16_MATERNAL:90396157-90371157	20959	20960	93.61	chr16.Q	Q	chr16	HG002	96.4
chr16.Q/HG002/chr16_MATERNAL:90396157-90371157	20973	20974	98.15	chr16.Q	Q	chr16	HG002	95.88
chr16.Q/HG002/chr16_MATERNAL:90396157-90371157	20991	20992	97.49	chr16.Q	Q	chr16	HG002	95.55
chr16.Q/HG002/chr16_MATERNAL:90396157-90371157	21003	21004	98.31	chr16.Q	Q	chr16	HG002	97.82
chr16.Q/HG002/chr16_MATERNAL:90396157-90371157	21011	21012	99.16	chr16.Q	Q	chr16	HG002	98.23
chr16.Q/HG002/chr16_MATERNAL:90396157-90371157	21037	21038	91.37	chr16.Q	Q	chr16	HG002	97.9
chr16.Q/HG002/chr16_MATERNAL:90396157-90371157	21069	21070	68.36	chr16.Q	Q	chr16	HG002	94.84
chr16.Q/HG002/chr16_MATERNAL:90396157-90371157	21075	21076	97.68	chr16.Q	Q	chr16	HG002	94.525
chr16.Q/HG002/chr16_MATERNAL:90396157-90371157	21080	21081	90.72	chr16.Q	Q	chr16	HG002	91.045
chr16.Q/HG002/chr16_MATERNAL:90396157-90371157	21083	21084	86.35	chr16.Q	Q	chr16	HG002	88.535
chr16.Q/HG002/chr16_MATERNAL:90396157-90371157	21102	21103	96.45	chr16.Q	Q	chr16	HG002	93.585
chr16.Q/HG002/chr16_MATERNAL:90396157-90371157	21144	21145	93.28	chr16.Q	Q	chr16	HG002	92
chr16.Q/HG002/chr16_MATERNAL:90396157-90371157	21161	21162	99.12	chr16.Q	Q	chr16	HG002	94.865
chr16.Q/HG002/chr16_MATERNAL:90396157-90371157	21168	21169	98.56	chr16.Q	Q	chr16	HG002	97.505
chr16.Q/HG002/chr16_MATERNAL:90396157-90371157	21190	21191	99.34	chr16.Q	Q	chr16	HG002	98.84
chr16.Q/HG002/chr16_MATERNAL:90396157-90371157	21195	21196	96.01	chr16.Q	Q	chr16	HG002	98.84
chr16.Q/HG002/chr16_MATERNAL:90396157-90371157	21216	21217	94.98	chr16.Q	Q	chr16	HG002	97.285
chr16.Q/HG002/chr16_MATERNAL:90396157-90371157	21247	21248	96.14	chr16.Q	Q	chr16	HG002	96.075
chr16.Q/HG002/chr16_MATERNAL:90396157-90371157	21336	21337	98.06	chr16.Q	Q	chr16	HG002	96.075
chr16.Q/HG002/chr16_MATERNAL:90396157-90371157	21342	21343	97.35	chr16.Q	Q	chr16	HG002	96.745
chr16.Q/HG002/chr16_MATERNAL:90396157-90371157	21348	21349	97.72	chr16.Q	Q	chr16	HG002	97.535
chr16.Q/HG002/chr16_MATERNAL:90396157-90371157	21354	21355	96.61	chr16.Q	Q	chr16	HG002	97.535
chr16.Q/HG002/chr16_MATERNAL:90396157-90371157	21360	21361	95.75	chr16.Q	Q	chr16	HG002	96.98
chr16.Q/HG002/chr16_MATERNAL:90396157-90371157	21366	21367	95.67	chr16.Q	Q	chr16	HG002	96.18
chr16.Q/HG002/chr16_MATERNAL:90396157-90371157	21384	21385	92.39	chr16.Q	Q	chr16	HG002	95.71
chr16.Q/HG002/chr16_MATERNAL:90396157-90371157	21390	21391	97.09	chr16.Q	Q	chr16	HG002	95.71
chr16.Q/HG002/chr16_MATERNAL:90396157-90371157	21396	21397	97.01	chr16.Q	Q	chr16	HG002	96.34
chr16.Q/HG002/chr16_MATERNAL:90396157-90371157	21402	21403	95.17	chr16.Q	Q	chr16	HG002	96.09
chr16.Q/HG002/chr16_MATERNAL:90396157-90371157	21408	21409	93.47	chr16.Q	Q	chr16	HG002	96.09
chr16.Q/HG002/chr16_MATERNAL:90396157-90371157	21498	21499	90.37	chr16.Q	Q	chr16	HG002	94.32
chr16.Q/HG002/chr16_MATERNAL:90396157-90371157	21668	21669	96.35	chr16.Q	Q	chr16	HG002	94.32
chr16.Q/HG002/chr16_MATERNAL:90396157-90371157	21674	21675	98.45	chr16.Q	Q	chr16	HG002	94.91
chr16.Q/HG002/chr16_MATERNAL:90396157-90371157	21680	21681	96.69	chr16.Q	Q	chr16	HG002	96.52
chr16.Q/HG002/chr16_MATERNAL:90396157-90371157	21686	21687	98.45	chr16.Q	Q	chr16	HG002	97.57
chr16.Q/HG002/chr16_MATERNAL:90396157-90371157	21692	21693	96.79	chr16.Q	Q	chr16	HG002	97.62
chr16.Q/HG002/chr16_MATERNAL:90396157-90371157	21698	21699	94.29	chr16.Q	Q	chr16	HG002	96.74
chr16.Q/HG002/chr16_PATERNAL:93613840-93588840	13077	13078	10.65	chr16.Q	Q	chr16	HG002	49.895
chr16.Q/HG002/chr16_PATERNAL:93613840-93588840	13106	13107	91.99	chr16.Q	Q	chr16	HG002	51.32
chr16.Q/HG002/chr16_PATERNAL:93613840-93588840	13204	13205	5.49	chr16.Q	Q	chr16	HG002	51.32
chr16.Q/HG002/chr16_PATERNAL:93613840-93588840	13676	13677	89.72	chr16.Q	Q	chr16	HG002	50.185
chr16.Q/HG002/chr16_PATERNAL:93613840-93588840	13714	13715	95.45	chr16.Q	Q	chr16	HG002	90.855
chr16.Q/HG002/chr16_PATERNAL:93613840-93588840	14079	14080	86.68	chr16.Q	Q	chr16	HG002	88.2
chr16.Q/HG002/chr16_PATERNAL:93613840-93588840	14087	14088	95.92	chr16.Q	Q	chr16	HG002	92.585
chr16.Q/HG002/chr16_PATERNAL:93613840-93588840	14253	14254	16.01	chr16.Q	Q	chr16	HG002	91.065
chr16.Q/HG002/chr16_PATERNAL:93613840-93588840	14363	14364	96.56	chr16.Q	Q	chr16	HG002	91.3
chr16.Q/HG002/chr16_PATERNAL:93613840-93588840	14375	14376	95.04	chr16.Q	Q	chr16	HG002	95.48
chr16.Q/HG002/chr16_PATERNAL:93613840-93588840	14398	14399	97.52	chr16.Q	Q	chr16	HG002	95.8
chr16.Q/CHM13/chr16:96330374-96305374	18040	18041	52.94	chr16.Q	Q	chr16	HG002	52.94
chr16.Q/CHM13/chr16:96330374-96305374	18064	18065	92.23	chr16.Q	Q	chr16	HG002	72.585
chr16.Q/CHM13/chr16:96330374-96305374	18185	18186	96.47	chr16.Q	Q	chr16	HG002	92.23
chr16.Q/CHM13/chr16:96330374-96305374	18195	18196	94.12	chr16.Q	Q	chr16	HG002	93.175
chr16.Q/CHM13/chr16:96330374-96305374	18486	18487	26.09	chr16.Q	Q	chr16	HG002	93.175
chr16.Q/CHM13/chr16:96330374-96305374	18624	18625	81.13	chr16.Q	Q	chr16	HG002	87.625
chr16.Q/CHM13/chr16:96330374-96305374	18922	18923	6.52	chr16.Q	Q	chr16	HG002	53.61
chr16.Q/CHM13/chr16:96330374-96305374	19324	19325	90.38	chr16.Q	Q	chr16	HG002	53.61
chr16.Q/CHM13/chr16:96330374-96305374	19579	19580	18.18	chr16.Q	Q	chr16	HG002	49.655
chr16.Q/CHM13/chr16:96330374-96305374	19689	19690	93.83	chr16.Q	Q	chr16	HG002	54.28
chr16.Q/CHM13/chr16:96330374-96305374	19845	19846	15.15	chr16.Q	Q	chr16	HG002	54.28
chr16.Q/CHM13/chr16:96330374-96305374	19944	19945	95	chr16.Q	Q	chr16	HG002	56.005
chr16.Q/CHM13/chr16:96330374-96305374	20135	20136	37.5	chr16.Q	Q	chr16	HG002	65.665
chr16.Q/CHM13/chr16:96330374-96305374	20141	20142	97.78	chr16.Q	Q	chr16	HG002	66.25
chr16.Q/CHM13/chr16:96330374-96305374	20164	20165	87.91	chr16.Q	Q	chr16	HG002	91.455
chr16.Q/CHM13/chr16:96330374-96305374	20193	20194	83.58	chr16.Q	Q	chr16	HG002	85.745
chr16.Q/CHM13/chr16:96330374-96305374	20218	20219	57.35	chr16.Q	Q	chr16	HG002	85.745
chr16.Q/CHM13/chr16:96330374-96305374	20261	20262	58.62	chr16.Q	Q	chr16	HG002	71.1
chr16.Q/CHM13/chr16:96330374-96305374	20302	20303	91.3	chr16.Q	Q	chr16	HG002	71.1
chr16.Q/CHM13/chr16:96330374-96305374	20580	20581	14.67	chr16.Q	Q	chr16	HG002	57.985
chr16.Q/CHM13/chr16:96330374-96305374	20607	20608	57.14	chr16.Q	Q	chr16	HG002	57.88
chr16.Q/CHM13/chr16:96330374-96305374	20621	20622	70.59	chr16.Q	Q	chr16	HG002	63.865
chr16.Q/CHM13/chr16:96330374-96305374	20628	20629	62.96	chr16.Q	Q	chr16	HG002	60.05
chr16.Q/CHM13/chr16:96330374-96305374	20633	20634	98.33	chr16.Q	Q	chr16	HG002	66.775
chr16.Q/CHM13/chr16:96330374-96305374	20636	20637	88.06	chr16.Q	Q	chr16	HG002	79.325
chr16.Q/CHM13/chr16:96330374-96305374	20655	20656	98.02	chr16.Q	Q	chr16	HG002	93.04
chr16.Q/CHM13/chr16:96330374-96305374	20681	20682	40.22	chr16.Q	Q	chr16	HG002	93.04
chr16.Q/CHM13/chr16:96330374-96305374	20691	20692	19.1	chr16.Q	Q	chr16	HG002	64.14
chr16.Q/CHM13/chr16:96330374-96305374	20713	20714	18.92	chr16.Q	Q	chr16	HG002	29.66
chr16.Q/CHM13/chr16:96330374-96305374	20739	20740	88.16	chr16.Q	Q	chr16	HG002	29.66
chr16.Q/CHM13/chr16:96330374-96305374	20801	20802	94.17	chr16.Q	Q	chr16	HG002	53.63
chr16.Q/CHM13/chr16:96330374-96305374	20804	20805	88.35	chr16.Q	Q	chr16	HG002	88.255
chr16.Q/CHM13/chr16:96330374-96305374	20822	20823	77.42	chr16.Q	Q	chr16	HG002	88.255
chr16.Q/CHM13/chr16:96330374-96305374	20840	20841	76.19	chr16.Q	Q	chr16	HG002	82.885
chr16.Q/CHM13/chr16:96330374-96305374	20847	20848	60	chr16.Q	Q	chr16	HG002	76.805
chr16.Q/CHM13/chr16:96330374-96305374	20850	20851	23.75	chr16.Q	Q	chr16	HG002	68.095
chr16.Q/CHM13/chr16:96330374-96305374	20863	20864	58.82	chr16.Q	Q	chr16	HG002	59.41
chr16.Q/CHM13/chr16:96330374-96305374	20908	20909	92.5	chr16.Q	Q	chr16	HG002	59.41
chr16.Q/CHM13/chr16:96330374-96305374	20921	20922	92.68	chr16.Q	Q	chr16	HG002	75.66
chr16.Q/CHM13/chr16:96330374-96305374	20937	20938	93.33	chr16.Q	Q	chr16	HG002	92.59
chr16.Q/CHM13/chr16:96330374-96305374	20963	20964	83.84	chr16.Q	Q	chr16	HG002	92.59
chr16.Q/CHM13/chr16:96330374-96305374	20980	20981	98.11	chr16.Q	Q	chr16	HG002	93.005
chr16.Q/CHM13/chr16:96330374-96305374	20984	20985	98.81	chr16.Q	Q	chr16	HG002	95.72
chr16.Q/CHM13/chr16:96330374-96305374	20989	20990	89.87	chr16.Q	Q	chr16	HG002	93.99
chr16.Q/CHM13/chr16:96330374-96305374	21018	21019	89.66	chr16.Q	Q	chr16	HG002	93.99
chr16.Q/CHM13/chr16:96330374-96305374	21026	21027	100	chr16.Q	Q	chr16	HG002	94.34
chr16.Q/CHM13/chr16:96330374-96305374	21029	21030	92	chr16.Q	Q	chr16	HG002	90.935
chr16.Q/CHM13/chr16:96330374-96305374	21032	21033	100	chr16.Q	Q	chr16	HG002	96
chr16.Q/CHM13/chr16:96330374-96305374	21038	21039	93.88	chr16.Q	Q	chr16	HG002	96.94
chr16.Q/CHM13/chr16:96330374-96305374	21050	21051	98.7	chr16.Q	Q	chr16	HG002	96.29
chr16.Q/CHM13/chr16:96330374-96305374	21052	21053	96.05	chr16.Q	Q	chr16	HG002	97.375
chr16.Q/CHM13/chr16:96330374-96305374	21059	21060	98.44	chr16.Q	Q	chr16	HG002	97.245
chr16.Q/CHM13/chr16:96330374-96305374	21061	21062	89.55	chr16.Q	Q	chr16	HG002	97.245
chr16.Q/CHM13/chr16:96330374-96305374	21070	21071	96.55	chr16.Q	Q	chr16	HG002	96.3
chr16.Q/CHM13/chr16:96330374-96305374	21072	21073	87.64	chr16.Q	Q	chr16	HG002	93.05
chr16.Q/CHM13/chr16:96330374-96305374	21079	21080	95.06	chr16.Q	Q	chr16	HG002	92.305
chr16.Q/CHM13/chr16:96330374-96305374	21083	21084	100	chr16.Q	Q	chr16	HG002	95.805
chr16.Q/CHM13/chr16:96330374-96305374	21086	21087	100	chr16.Q	Q	chr16	HG002	97.53
chr16.Q/CHM13/chr16:96330374-96305374	21089	21090	100	chr16.Q	Q	chr16	HG002	100
chr16.Q/CHM13/chr16:96330374-96305374	21091	21092	85	chr16.Q	Q	chr16	HG002	100
chr16.Q/CHM13/chr16:96330374-96305374	21093	21094	67.44	chr16.Q	Q	chr16	HG002	92.5
chr16.Q/CHM13/chr16:96330374-96305374	21101	21102	35.09	chr16.Q	Q	chr16	HG002	76.22
chr16.Q/CHM13/chr16:96330374-96305374	21117	21118	95.35	chr16.Q	Q	chr16	HG002	76.22
chr16.Q/CHM13/chr16:96330374-96305374	21134	21135	93.44	chr16.Q	Q	chr16	HG002	80.44
chr16.Q/CHM13/chr16:96330374-96305374	21137	21138	89.83	chr16.Q	Q	chr16	HG002	91.635
chr16.Q/CHM13/chr16:96330374-96305374	21141	21142	48.21	chr16.Q	Q	chr16	HG002	91.635
chr16.Q/CHM13/chr16:96330374-96305374	21149	21150	96.61	chr16.Q	Q	chr16	HG002	91.635
chr16.Q/CHM13/chr16:96330374-96305374	21155	21156	97.96	chr16.Q	Q	chr16	HG002	93.22
chr16.Q/CHM13/chr16:96330374-96305374	21158	21159	94.87	chr16.Q	Q	chr16	HG002	95.74
chr16.Q/CHM13/chr16:96330374-96305374	21160	21161	70.45	chr16.Q	Q	chr16	HG002	95.74
chr16.Q/CHM13/chr16:96330374-96305374	21171	21172	97.96	chr16.Q	Q	chr16	HG002	96.415
chr16.Q/CHM13/chr16:96330374-96305374	21175	21176	93.02	chr16.Q	Q	chr16	HG002	93.945
chr16.Q/CHM13/chr16:96330374-96305374	21182	21183	44.68	chr16.Q	Q	chr16	HG002	81.735
chr16.Q/CHM13/chr16:96330374-96305374	21196	21197	78.26	chr16.Q	Q	chr16	HG002	85.64
chr16.Q/CHM13/chr16:96330374-96305374	21204	21205	97.87	chr16.Q	Q	chr16	HG002	85.64
chr16.Q/CHM13/chr16:96330374-96305374	21207	21208	100	chr16.Q	Q	chr16	HG002	88.065
chr16.Q/CHM13/chr16:96330374-96305374	21210	21211	95.74	chr16.Q	Q	chr16	HG002	96.805
chr16.Q/CHM13/chr16:96330374-96305374	21214	21215	66.67	chr16.Q	Q	chr16	HG002	96.805
chr16.Q/CHM13/chr16:96330374-96305374	21220	21221	90	chr16.Q	Q	chr16	HG002	92.87
chr16.Q/CHM13/chr16:96330374-96305374	21227	21228	91.67	chr16.Q	Q	chr16	HG002	90.835
chr16.Q/CHM13/chr16:96330374-96305374	21230	21231	70.59	chr16.Q	Q	chr16	HG002	80.295
chr16.Q/CHM13/chr16:96330374-96305374	21232	21233	65.91	chr16.Q	Q	chr16	HG002	80.295
chr16.Q/CHM13/chr16:96330374-96305374	21246	21247	100	chr16.Q	Q	chr16	HG002	81.13
chr16.Q/CHM13/chr16:96330374-96305374	21249	21250	100	chr16.Q	Q	chr16	HG002	85.295
chr16.Q/CHM13/chr16:96330374-96305374	21251	21252	97.73	chr16.Q	Q	chr16	HG002	98.865
chr16.Q/CHM13/chr16:96330374-96305374	21261	21262	87.18	chr16.Q	Q	chr16	HG002	98.865
chr16.Q/CHM13/chr16:96330374-96305374	21267	21268	89.47	chr16.Q	Q	chr16	HG002	93.6
chr16.Q/CHM13/chr16:96330374-96305374	21270	21271	85.19	chr16.Q	Q	chr16	HG002	88.325
chr16.Q/CHM13/chr16:96330374-96305374	21273	21274	65.22	chr16.Q	Q	chr16	HG002	86.185
chr16.Q/CHM13/chr16:96330374-96305374	21275	21276	77.78	chr16.Q	Q	chr16	HG002	81.485
chr16.Q/CHM13/chr16:96330374-96305374	21278	21279	75	chr16.Q	Q	chr16	HG002	76.39
chr16.Q/CHM13/chr16:96330374-96305374	21280	21281	80.65	chr16.Q	Q	chr16	HG002	76.39
chr16.Q/CHM13/chr16:96330374-96305374	21290	21291	92.11	chr16.Q	Q	chr16	HG002	79.215
chr16.Q/CHM13/chr16:96330374-96305374	21296	21297	79.31	chr16.Q	Q	chr16	HG002	79.98
chr16.Q/CHM13/chr16:96330374-96305374	21299	21300	95.24	chr16.Q	Q	chr16	HG002	86.38
chr16.Q/CHM13/chr16:96330374-96305374	21302	21303	90.48	chr16.Q	Q	chr16	HG002	91.295
chr16.Q/CHM13/chr16:96330374-96305374	21304	21305	90	chr16.Q	Q	chr16	HG002	90.24
chr16.Q/CHM13/chr16:96330374-96305374	21307	21308	90.91	chr16.Q	Q	chr16	HG002	90.695
chr16.Q/CHM13/chr16:96330374-96305374	21309	21310	88.57	chr16.Q	Q	chr16	HG002	90.24
chr16.Q/CHM13/chr16:96330374-96305374	21319	21320	87.5	chr16.Q	Q	chr16	HG002	89.285
chr16.Q/CHM13/chr16:96330374-96305374	21325	21326	93.75	chr16.Q	Q	chr16	HG002	89.74
chr16.Q/CHM13/chr16:96330374-96305374	21328	21329	96.15	chr16.Q	Q	chr16	HG002	91.16
chr16.Q/CHM13/chr16:96330374-96305374	21331	21332	96.43	chr16.Q	Q	chr16	HG002	94.95
chr16.Q/CHM13/chr16:96330374-96305374	21333	21334	100	chr16.Q	Q	chr16	HG002	96.29
chr16.Q/CHM13/chr16:96330374-96305374	21336	21337	85.71	chr16.Q	Q	chr16	HG002	96.29
chr16.Q/CHM13/chr16:96330374-96305374	21338	21339	96.55	chr16.Q	Q	chr16	HG002	96.49
chr16.Q/CHM13/chr16:96330374-96305374	21348	21349	87.5	chr16.Q	Q	chr16	HG002	92.025
chr16.Q/CHM13/chr16:96330374-96305374	21354	21355	96.43	chr16.Q	Q	chr16	HG002	91.965
chr16.Q/CHM13/chr16:96330374-96305374	21357	21358	100	chr16.Q	Q	chr16	HG002	96.49
chr16.Q/CHM13/chr16:96330374-96305374	21360	21361	95.83	chr16.Q	Q	chr16	HG002	96.13
chr16.Q/CHM13/chr16:96330374-96305374	21362	21363	88.24	chr16.Q	Q	chr16	HG002	96.13
chr16.Q/CHM13/chr16:96330374-96305374	21365	21366	92	chr16.Q	Q	chr16	HG002	93.915
chr16.Q/CHM13/chr16:96330374-96305374	21367	21368	81.82	chr16.Q	Q	chr16	HG002	90.12
chr16.Q/CHM13/chr16:96330374-96305374	21377	21378	87.88	chr16.Q	Q	chr16	HG002	88.06
chr16.Q/CHM13/chr16:96330374-96305374	21383	21384	95.45	chr16.Q	Q	chr16	HG002	89.94
chr16.Q/CHM13/chr16:96330374-96305374	21386	21387	95.83	chr16.Q	Q	chr16	HG002	91.665
chr16.Q/CHM13/chr16:96330374-96305374	21389	21390	92	chr16.Q	Q	chr16	HG002	93.725
chr16.Q/CHM13/chr16:96330374-96305374	21394	21395	93.1	chr16.Q	Q	chr16	HG002	94.275
chr16.Q/CHM13/chr16:96330374-96305374	21396	21397	93.75	chr16.Q	Q	chr16	HG002	93.425
chr16.Q/CHM13/chr16:96330374-96305374	21406	21407	87.88	chr16.Q	Q	chr16	HG002	92.55
chr16.Q/CHM13/chr16:96330374-96305374	21412	21413	93.1	chr16.Q	Q	chr16	HG002	93.1
chr16.Q/CHM13/chr16:96330374-96305374	21415	21416	100	chr16.Q	Q	chr16	HG002	93.425
chr16.Q/CHM13/chr16:96330374-96305374	21418	21419	96	chr16.Q	Q	chr16	HG002	94.55
chr16.Q/CHM13/chr16:96330374-96305374	21423	21424	93.55	chr16.Q	Q	chr16	HG002	94.775
chr16.Q/CHM13/chr16:96330374-96305374	21425	21426	90	chr16.Q	Q	chr16	HG002	94.775
chr16.Q/CHM13/chr16:96330374-96305374	21435	21436	94.29	chr16.Q	Q	chr16	HG002	93.92
chr16.Q/CHM13/chr16:96330374-96305374	21441	21442	93.33	chr16.Q	Q	chr16	HG002	93.44
[truncated: 113,830 more rows]
