# Supplementary material for: High resolution long-read telomere sequencing reveals dynamic mechanisms in aging and cancer
Source: Nat Commun. 2024 Jun 18;15:5149. doi: 10.1038/s41467-024-48917-7 (PMC11189484; doi:10.1038/s41467-024-48917-7)
Supplement: Supplementary file 10 — Source Data [file 41467_2024_48917_MOESM10_ESM.zip › source data/Fig. 4.xlsx]

## Sheet: Fig. 4a
read_id	flowcell	cell_line	telomere_len
bb235f70-1b14-4f2b-bf21-56c02e45facb/EcoRV/0	FAW54670	iPSCORE_2_11	8600
0f5d016a-bde3-4fc8-82b6-43ef2070f352/EcoRV/0	FAW54670	iPSCORE_2_11	8861
0f597a92-e69f-432d-b8e5-ff5957e724a5/EcoRV/0	FAW54670	iPSCORE_2_11	8873
0f53c432-974c-4c72-a997-64974198de96/EcoRV/0	FAW54670	iPSCORE_2_11	6727
0f5302eb-466d-410e-9f5d-492cb6ced07a/EcoRV/0	FAW54670	iPSCORE_2_11	5803
0f4a349f-c559-47d3-931b-4ac602a1527c/EcoRV/0	FAW54670	iPSCORE_2_11	5057
0f491965-f123-4fde-8aa3-df7d0fd0f63e/EcoRV/0	FAW54670	iPSCORE_2_11	5946
0f4200cd-d797-470e-b2cc-0cbaa198d221/EcoRV/0	FAW54670	iPSCORE_2_11	5053
0f40bd69-20fa-41e4-973d-a0cc3c5740cd/EcoRV/0	FAW54670	iPSCORE_2_11	7102
0f3c8741-5b14-49a8-bfb5-a3a915a3bd73/EcoRV/0	FAW54670	iPSCORE_2_11	7208
0f3af875-3a52-4f00-a051-50e9b9e99118/EcoRV/0	FAW54670	iPSCORE_2_11	5839
0f3872af-ff9f-4f8b-9645-566db86d4418/EcoRV/0	FAW54670	iPSCORE_2_11	6381
0f384ca7-df58-468b-aa7e-7b27a4670101/EcoRV/0	FAW54670	iPSCORE_2_11	10333
0f363af1-d40e-47d7-86d8-c5f4597acc08/EcoRV/0	FAW54670	iPSCORE_2_11	11662
0f359c61-88f0-48bc-a679-fb213a3b11ac/EcoRV/0	FAW54670	iPSCORE_2_11	9426
0f2f5320-466e-4dc0-94fe-7fcf3ac083f5/EcoRV/0	FAW54670	iPSCORE_2_11	7024
0f2e2fea-c7e1-4744-826f-36f8f1486c6c/EcoRV/0	FAW54670	iPSCORE_2_11	7001
0f2bcdce-0732-4afc-a996-d03f4fdfcc3d/EcoRV/0	FAW54670	iPSCORE_2_11	8556
0f28ba7c-7e22-44d6-b31a-a642c7938590/EcoRV/0	FAW54670	iPSCORE_2_11	3819
0f2770c8-4ef9-4f39-8b13-aa41bc061459/EcoRV/0	FAW54670	iPSCORE_2_11	6756
0f26012f-03a1-416e-a5b9-d20948840d49/EcoRV/0	FAW54670	iPSCORE_2_11	8385
0f241438-7d37-499b-b518-849feeaf8a38/EcoRV/0	FAW54670	iPSCORE_2_11	5980
0f23a5a9-0dd2-4e8b-8ea7-baf1d4c3b2b0/EcoRV/0	FAW54670	iPSCORE_2_11	12295
0f163060-5d34-49e2-b914-83b4adfe4032/EcoRV/0	FAW54670	iPSCORE_2_11	8469
0f6b6b98-67bf-4c84-af44-83c6c8ee7605/EcoRV/0	FAW54670	iPSCORE_2_11	4546
0f6eb9d0-b755-4b15-8e28-209a24e2827b/EcoRV/0	FAW54670	iPSCORE_2_11	13716
0f752abd-5d00-4a61-a974-90210e534140/EcoRV/0	FAW54670	iPSCORE_2_11	3793
0f7883ee-a066-4b8c-be59-489aac65f8b3/EcoRV/0	FAW54670	iPSCORE_2_11	9815
1003dae4-8ca6-4456-b483-7038b20ee17a/EcoRV/0	FAW54670	iPSCORE_2_11	7649
100111cb-add5-4fb4-bb01-a96a0dbd2266/EcoRV/0	FAW54670	iPSCORE_2_11	13472
0fffd20c-c597-4d57-ba27-7508a23b5078/EcoRV/0	FAW54670	iPSCORE_2_11	8998
0fff36ee-a3d7-490c-91fc-474d8278a794/EcoRV/0	FAW54670	iPSCORE_2_11	5153
0ffed768-0547-4a25-a7b3-052987bc3fc7/EcoRV/0	FAW54670	iPSCORE_2_11	9490
0ff7bb1d-941e-4038-8184-ac5cde0496cc/EcoRV/0	FAW54670	iPSCORE_2_11	5237
0ff4407a-f346-475c-bef6-525aca8a9c31/EcoRV/0	FAW54670	iPSCORE_2_11	5562
0ff23c75-5bb9-4350-be0d-6e20da76d6ba/EcoRV/0	FAW54670	iPSCORE_2_11	6409
0ff12ca4-17e2-45bd-b634-bd4345057718/EcoRV/0	FAW54670	iPSCORE_2_11	5466
0ff0a8b7-0358-4646-8d49-479f5bda7974/EcoRV/0	FAW54670	iPSCORE_2_11	15288
0fe8171f-c032-409d-a183-c8652b8713e0/EcoRV/0	FAW54670	iPSCORE_2_11	12260
0f143f7c-4d05-4330-a5ed-d77b81b097c6/EcoRV/0	FAW54670	iPSCORE_2_11	10412
0fdb2fd5-faef-4d0d-aefc-eef2740f17ae/EcoRV/0	FAW54670	iPSCORE_2_11	4871
0fd7a6e8-f633-445c-80c4-1a04adfdba62/EcoRV/0	FAW54670	iPSCORE_2_11	5092
0fd2f8b0-f298-44f4-8aa5-6fdfd6670538/EcoRV/0	FAW54670	iPSCORE_2_11	5516
0fbdf506-ced5-47f4-a09d-052472a7c380/EcoRV/0	FAW54670	iPSCORE_2_11	3796
0fb7dd82-ed91-4af7-afa1-a6242566619e/EcoRV/0	FAW54670	iPSCORE_2_11	11526
0fa82e84-18c5-4031-bfc6-7aa033711bf2/EcoRV/0	FAW54670	iPSCORE_2_11	7238
0fa102df-a261-47a0-8b22-5a52e5137fca/EcoRV/0	FAW54670	iPSCORE_2_11	6095
0fa0c4be-9870-4588-aa60-454a49a8c75f/EcoRV/0	FAW54670	iPSCORE_2_11	10803
0f9f44c3-abb7-417d-a2dd-94f146b1e2e4/EcoRV/0	FAW54670	iPSCORE_2_11	6972
0f94dc38-0235-4eef-9310-50c295976ba3/EcoRV/0	FAW54670	iPSCORE_2_11	6373
0f88f5c9-a64f-4428-939e-ad0f7d531aec/EcoRV/0	FAW54670	iPSCORE_2_11	173
0f88f1ad-c2d0-43a6-90bb-d13589437219/EcoRV/0	FAW54670	iPSCORE_2_11	9865
0fdb220f-f57e-40df-b846-4148b6142787/EcoRV/0	FAW54670	iPSCORE_2_11	9175
1006eace-7866-4a7b-b7d6-679955a09f00/EcoRV/0	FAW54670	iPSCORE_2_11	5634
0f10bd51-7c8d-4254-8c47-7180651e0649/EcoRV/0	FAW54670	iPSCORE_2_11	10396
0f0a4ae9-f5a0-4ca7-afcc-42e51120918f/EcoRV/0	FAW54670	iPSCORE_2_11	10648
0e83ee95-466a-4d87-af81-62600d405134/EcoRV/0	FAW54670	iPSCORE_2_11	6958
0e7f336e-fe12-4380-bb97-a5ea35390b16/EcoRV/0	FAW54670	iPSCORE_2_11	7075
0e7917aa-200b-42a5-92ae-33964ce7a7bf/EcoRV/0	FAW54670	iPSCORE_2_11	5491
0e73f0ca-86dc-4c5f-a846-168a53e2f913/EcoRV/0	FAW54670	iPSCORE_2_11	6336
0e69ff8c-c223-437b-8bf8-2a166b57d728/EcoRV/0	FAW54670	iPSCORE_2_11	7567
0e5fef89-fc13-456f-9467-e8b5674e8a8e/EcoRV/0	FAW54670	iPSCORE_2_11	7163
0e4e4edd-1014-460f-981c-94acd842050c/EcoRV/0	FAW54670	iPSCORE_2_11	8853
0e4dd201-e802-4eda-8700-c2719bf2115e/EcoRV/0	FAW54670	iPSCORE_2_11	3875
0e4d86d0-f835-4a28-9da3-552d600612a5/EcoRV/0	FAW54670	iPSCORE_2_11	8243
0e425702-ef50-45d9-aa7c-9a903f77c131/EcoRV/0	FAW54670	iPSCORE_2_11	4920
0e424fc9-9e1c-488a-b80c-c96832f04306/EcoRV/0	FAW54670	iPSCORE_2_11	10010
0e41c490-1466-421a-85c4-4103120ea001/EcoRV/0	FAW54670	iPSCORE_2_11	6221
0e3df6de-dd5e-4b94-be5e-f68b616a18bc/EcoRV/0	FAW54670	iPSCORE_2_11	2543
0e2e51cd-d8c8-45d9-a263-636eee6b2d65/EcoRV/0	FAW54670	iPSCORE_2_11	7117
0e2b84b3-0353-4cfa-ac9a-d879fd3dffdf/EcoRV/0	FAW54670	iPSCORE_2_11	7282
0e239482-cc05-4f01-a805-d13c3c8febd4/EcoRV/0	FAW54670	iPSCORE_2_11	7187
0e1d7fea-f6f7-41a0-b614-fc63f6e47754/EcoRV/0	FAW54670	iPSCORE_2_11	4194
0e192357-9958-42af-a75c-012d92c222e6/EcoRV/0	FAW54670	iPSCORE_2_11	10607
0e0aa710-fa88-4efc-b159-bdaa90d00fe9/EcoRV/0	FAW54670	iPSCORE_2_11	7834
0e079204-0143-4ea9-95f5-12e5273a2fd7/EcoRV/0	FAW54670	iPSCORE_2_11	4939
0e04c5e7-8671-4989-abe3-f8a240cb0bc6/EcoRV/0	FAW54670	iPSCORE_2_11	16521
0e03b37c-a073-4363-a492-d8095d273678/EcoRV/0	FAW54670	iPSCORE_2_11	9167
0e02a651-de45-458a-ae55-bf49af7d1d9d/EcoRV/0	FAW54670	iPSCORE_2_11	6960
0e86eb79-24df-444d-9279-d6235d6fa3f9/EcoRV/0	FAW54670	iPSCORE_2_11	8231
0e8777e8-3e64-4a4d-bcb9-de0997a9ba09/EcoRV/0	FAW54670	iPSCORE_2_11	7885
0e8d2dc9-532d-42ea-a9a5-b975b40c47ee/EcoRV/0	FAW54670	iPSCORE_2_11	5941
0e990c3e-6dfb-4051-932f-4e15fe8cb9e2/EcoRV/0	FAW54670	iPSCORE_2_11	5430
0eff24cb-fb14-4a90-922a-be752baee66d/EcoRV/0	FAW54670	iPSCORE_2_11	6754
0efcf4fd-c257-488b-a868-d9c739987ec3/EcoRV/0	FAW54670	iPSCORE_2_11	9896
0ef938aa-6618-4ac5-84f5-60547c3c2bd4/EcoRV/0	FAW54670	iPSCORE_2_11	9336
0ef73031-5b3c-49be-8676-771038cfdb69/EcoRV/0	FAW54670	iPSCORE_2_11	6345
0ef1f344-a8d2-4a11-8048-e07bafa0db56/EcoRV/0	FAW54670	iPSCORE_2_11	8052
0eedcc01-da30-4ac0-bbc3-ae4f911c2459/EcoRV/0	FAW54670	iPSCORE_2_11	4883
0eeaacd4-ff35-45c6-a059-c81fc81b1ea5/EcoRV/0	FAW54670	iPSCORE_2_11	9064
0ee45f19-19bb-4ae6-b865-04fdc0870424/EcoRV/0	FAW54670	iPSCORE_2_11	6599
0eda15ee-8b1c-4468-9ef8-529423d79fad/EcoRV/0	FAW54670	iPSCORE_2_11	9127
0ed5183b-1f74-49ba-b3a3-f202c4299dc7/EcoRV/0	FAW54670	iPSCORE_2_11	8888
0ecfb490-e9be-477f-a620-4eb754e0d306/EcoRV/0	FAW54670	iPSCORE_2_11	6583
0f10b74e-9c70-47bb-ad8b-78357d656a9f/EcoRV/0	FAW54670	iPSCORE_2_11	8573
0ec94609-c828-4a0e-9c26-3b94332f18c4/EcoRV/0	FAW54670	iPSCORE_2_11	4950
0eb70b76-77b7-4503-84ea-4e0cf3638509/EcoRV/0	FAW54670	iPSCORE_2_11	8354
0ead69e2-4239-4640-821b-43bacbf7c728/EcoRV/0	FAW54670	iPSCORE_2_11	9560
0eac49db-1041-4a17-8b78-56da562ac3b5/EcoRV/0	FAW54670	iPSCORE_2_11	5864
0eac3d0c-e4cb-4f13-8ca5-1518f42995cf/EcoRV/0	FAW54670	iPSCORE_2_11	8206
0eaaa692-4a1e-46ae-bfee-889f0b9ae55b/EcoRV/0	FAW54670	iPSCORE_2_11	6475
0ea9ba16-7778-4d78-a1c4-21200b144971/EcoRV/0	FAW54670	iPSCORE_2_11	7190
0ea414cb-50d0-46c3-ac74-9fb7e80b260b/EcoRV/0	FAW54670	iPSCORE_2_11	5434
0ea3524f-927f-46c4-95a7-2258de91b2cf/EcoRV/0	FAW54670	iPSCORE_2_11	5737
0ea20f6d-1757-45a2-bffc-a4e89b6d3798/EcoRV/0	FAW54670	iPSCORE_2_11	6786
0e9bb743-7fa4-42a7-a12e-f75d3f93cae7/EcoRV/0	FAW54670	iPSCORE_2_11	11751
0e9a16f2-e412-481c-82ba-b635b43a3e5d/EcoRV/0	FAW54670	iPSCORE_2_11	4844
0ec50d2b-cbf9-413f-ab51-1e2b1cea85d4/EcoRV/0	FAW54670	iPSCORE_2_11	5681
0e02a14c-0799-464a-8fad-5213e1225a88/EcoRV/0	FAW54670	iPSCORE_2_11	7733
10093fac-3421-4bab-a6a8-8fd602cbf7f8/EcoRV/0	FAW54670	iPSCORE_2_11	2423
10186ddb-8ce1-40c0-ae11-dfead84574fb/EcoRV/0	FAW54670	iPSCORE_2_11	8182
1183e062-ee29-4c99-b9eb-653875de4843/EcoRV/0	FAW54670	iPSCORE_2_11	5275
11833137-8c65-4a66-9053-5093b47b99d7/EcoRV/0	FAW54670	iPSCORE_2_11	4430
11832a91-1df3-4b8f-ab11-d4590b38c02f/EcoRV/0	FAW54670	iPSCORE_2_11	5199
11810dfd-d1f1-4b8b-b7b6-d3c1e8e008ca/EcoRV/0	FAW54670	iPSCORE_2_11	8160
117c8fdd-9a85-485f-a85b-07028924d692/EcoRV/0	FAW54670	iPSCORE_2_11	7904
11771b10-2ef8-4d46-8c9a-995a5984293f/EcoRV/0	FAW54670	iPSCORE_2_11	18496
1176b581-f5e2-4170-b8a7-8f2dae5c6434/EcoRV/0	FAW54670	iPSCORE_2_11	13174
11753a52-46fd-462e-8ff8-587f6288b889/EcoRV/0	FAW54670	iPSCORE_2_11	9139
1171c757-88b2-441e-8a7b-5382f4034444/EcoRV/0	FAW54670	iPSCORE_2_11	8933
11705bca-e5d4-4eaf-a12f-5bd6fd6965cb/EcoRV/0	FAW54670	iPSCORE_2_11	5847
116f748f-6244-4422-bf1c-a40f5a696034/EcoRV/0	FAW54670	iPSCORE_2_11	6288
1166e6aa-a0e3-4c05-ac7a-e931b29ba9b2/EcoRV/0	FAW54670	iPSCORE_2_11	5992
11657683-1fd6-4725-a321-5ce8d865c401/EcoRV/0	FAW54670	iPSCORE_2_11	3264
1160a309-4f1b-41c8-8c96-29b205f7e1fe/EcoRV/0	FAW54670	iPSCORE_2_11	5145
115debf2-bd36-4914-981e-c3d2933c4ec7/EcoRV/0	FAW54670	iPSCORE_2_11	5956
115db461-897a-47fb-9ea0-229eb15794b2/EcoRV/0	FAW54670	iPSCORE_2_11	6807
115c5551-cafc-4c20-8331-e97b6652e0c6/EcoRV/0	FAW54670	iPSCORE_2_11	8429
115938bb-a19e-4192-bed7-7fba5a4e596f/EcoRV/0	FAW54670	iPSCORE_2_11	13261
1155729a-d92e-420e-af42-548f157adf6f/EcoRV/0	FAW54670	iPSCORE_2_11	11668
114f66be-9678-475d-95fe-78a25bdca04a/EcoRV/0	FAW54670	iPSCORE_2_11	8818
114f520b-e5fc-4d95-8974-f2b7cf81c4c9/EcoRV/0	FAW54670	iPSCORE_2_11	12192
114d198f-7b15-43b4-a3a7-0089a4140d87/EcoRV/0	FAW54670	iPSCORE_2_11	8084
114b4c9e-f0c7-4db8-b5c4-56f1c219a559/EcoRV/0	FAW54670	iPSCORE_2_11	4039
11876081-93e5-4fab-8fc9-41a3716da87e/EcoRV/0	FAW54670	iPSCORE_2_11	7624
118bd48e-d116-4be2-933e-d9dc0e164505/EcoRV/0	FAW54670	iPSCORE_2_11	8852
118c646e-0969-4e99-b098-8489f4300721/EcoRV/0	FAW54670	iPSCORE_2_11	8135
119296e8-b724-4f61-bc9d-62682d3ed32a/EcoRV/0	FAW54670	iPSCORE_2_11	7986
12089800-33c9-4e1e-9720-7f801f2e9781/EcoRV/0	FAW54670	iPSCORE_2_11	4295
12058d25-33de-4898-ab4c-9ead1c982fe2/EcoRV/0	FAW54670	iPSCORE_2_11	3461
1203ec84-224f-4599-b6a7-a296abc4935f/EcoRV/0	FAW54670	iPSCORE_2_11	7433
1200d59e-0643-44e4-8ec8-d865bb1b41b5/EcoRV/0	FAW54670	iPSCORE_2_11	8645
11fdcb41-222e-45b3-bbb3-c906a51d4e30/EcoRV/0	FAW54670	iPSCORE_2_11	9116
11fdc5be-c4cd-4eba-a6b1-b13df716beac/EcoRV/0	FAW54670	iPSCORE_2_11	7141
11fc4512-fa99-4903-8646-768fcace8067/EcoRV/0	FAW54670	iPSCORE_2_11	6578
11f87ce3-f104-4658-bb31-6c594a1c32f6/EcoRV/0	FAW54670	iPSCORE_2_11	14055
11f78f0f-230c-4b31-ad01-73a9f0930790/EcoRV/0	FAW54670	iPSCORE_2_11	5388
11f56d9e-2cc7-4171-8cdc-9631bb982dd8/EcoRV/0	FAW54670	iPSCORE_2_11	15859
11ec96e4-8e2c-4bdf-baa9-6e0a88e477c4/EcoRV/0	FAW54670	iPSCORE_2_11	5717
11432751-208c-4c54-be2c-cf3673f5a159/EcoRV/0	FAW54670	iPSCORE_2_11	6209
11e99c87-79e3-4952-be72-b51469c9ed2e/EcoRV/0	FAW54670	iPSCORE_2_11	13996
11e0faea-390e-4ccc-b0ef-9bb399b60557/EcoRV/0	FAW54670	iPSCORE_2_11	3616
11dc3c2d-11d8-4469-8723-d9606f3bc834/EcoRV/0	FAW54670	iPSCORE_2_11	2619
11d39a2f-cb36-494c-b1f4-2d2584ae98c3/EcoRV/0	FAW54670	iPSCORE_2_11	1196
11cd2f4e-cc6f-4836-b11b-7b49437a3da1/EcoRV/0	FAW54670	iPSCORE_2_11	7776
11c47f52-f715-44ed-983a-471cf36efc49/EcoRV/0	FAW54670	iPSCORE_2_11	5143
11c44843-6fa2-40a6-a12c-5f08084a9a29/EcoRV/0	FAW54670	iPSCORE_2_11	5168
11b6d687-80b1-44b5-b291-dd123d967329/EcoRV/0	FAW54670	iPSCORE_2_11	4286
11b661b5-cff1-48d3-8c6c-376ed80208eb/EcoRV/0	FAW54670	iPSCORE_2_11	7766
11ac1068-3e12-4a84-8179-c7ee691a8e23/EcoRV/0	FAW54670	iPSCORE_2_11	12955
11aafa90-5a9d-412a-8a88-c0a2030274bb/EcoRV/0	FAW54670	iPSCORE_2_11	7984
11980728-5db2-4d83-b138-52704f9d8f2f/EcoRV/0	FAW54670	iPSCORE_2_11	4104
11e6d872-b585-45a4-b194-7a286f4e5c25/EcoRV/0	FAW54670	iPSCORE_2_11	5239
100af491-352a-4611-bba1-7adf54ad11c2/EcoRV/0	FAW54670	iPSCORE_2_11	8399
1142aab1-164a-4e6f-b31c-33c08dcb9264/EcoRV/0	FAW54670	iPSCORE_2_11	6682
113d9715-40b9-41bd-97b3-b3205f497eee/EcoRV/0	FAW54670	iPSCORE_2_11	4345
10b8775c-6f6a-4475-ad80-fec6c392624f/EcoRV/0	FAW54670	iPSCORE_2_11	4945
10a4bfff-24f8-41c3-a989-2e79ee74d4a6/EcoRV/0	FAW54670	iPSCORE_2_11	8186
109a5123-d945-4d04-91fb-f4737856c568/EcoRV/0	FAW54670	iPSCORE_2_11	6984
108bfca6-92ee-456b-acc0-6b1a091d8970/EcoRV/0	FAW54670	iPSCORE_2_11	5455
107dc891-68e4-4353-b6ad-0e0576ac3ebd/EcoRV/0	FAW54670	iPSCORE_2_11	3685
107302e7-e20c-4254-ab21-9883b17a44fb/EcoRV/0	FAW54670	iPSCORE_2_11	4478
106b61e9-4cdb-4a84-9118-ad0bc68621d2/EcoRV/0	FAW54670	iPSCORE_2_11	6804
105c1ce0-6b1b-4409-94ab-c5b63b96703a/EcoRV/0	FAW54670	iPSCORE_2_11	5333
1057d20a-41ab-4c80-9af1-da2afe14005e/EcoRV/0	FAW54670	iPSCORE_2_11	3529
1049502c-13ed-4d32-b235-564536af0418/EcoRV/0	FAW54670	iPSCORE_2_11	5070
1047d8e9-3cff-4da1-bbda-b3871cd84177/EcoRV/0	FAW54670	iPSCORE_2_11	4158
1042fad8-f0c4-457f-8ff1-941936e29eb2/EcoRV/0	FAW54670	iPSCORE_2_11	8477
10428067-e466-4d8b-a409-81d490a842d6/EcoRV/0	FAW54670	iPSCORE_2_11	5026
103fd923-e0ba-417c-a030-47c764c72814/EcoRV/0	FAW54670	iPSCORE_2_11	5343
10392bb7-c150-4ee8-997d-54aaba8d93ff/EcoRV/0	FAW54670	iPSCORE_2_11	6856
1038863b-4bf2-4845-86ea-74f80fb6cb3a/EcoRV/0	FAW54670	iPSCORE_2_11	4027
1035b2d8-1683-40dd-9e69-b0cae0957d69/EcoRV/0	FAW54670	iPSCORE_2_11	7968
1033f829-a57f-4cd2-84f3-2def2d12c899/EcoRV/0	FAW54670	iPSCORE_2_11	10853
10325509-b078-4097-b172-123668756bc1/EcoRV/0	FAW54670	iPSCORE_2_11	15317
102f27a4-68fa-4b42-9544-af3189d31c0a/EcoRV/0	FAW54670	iPSCORE_2_11	6823
102d107d-a004-4413-a555-90e4ffc2cf91/EcoRV/0	FAW54670	iPSCORE_2_11	13269
10236b13-a471-47bb-8866-4fe06a677138/EcoRV/0	FAW54670	iPSCORE_2_11	7225
1018a0bf-6ff3-4aa0-9756-de41be39afb3/EcoRV/0	FAW54670	iPSCORE_2_11	2778
10badc62-1c33-4bd0-9c94-7b08acfba007/EcoRV/0	FAW54670	iPSCORE_2_11	17453
10bb893e-47e6-4294-a2d2-a77b9b98053f/EcoRV/0	FAW54670	iPSCORE_2_11	4899
10c0186c-ca17-4c67-845d-d07661c70dab/EcoRV/0	FAW54670	iPSCORE_2_11	7311
10c2e568-3817-4395-9c9b-f49bc17edd91/EcoRV/0	FAW54670	iPSCORE_2_11	10952
113ce902-8819-4254-99ea-c07bb60fde2c/EcoRV/0	FAW54670	iPSCORE_2_11	1697
11392cd8-44d6-4809-906c-877a33ed7517/EcoRV/0	FAW54670	iPSCORE_2_11	14626
112cec7a-fd1a-4141-9c49-ee34df64349b/EcoRV/0	FAW54670	iPSCORE_2_11	6565
112c1b84-befb-46e0-a239-b7a7e3312cc2/EcoRV/0	FAW54670	iPSCORE_2_11	4309
11285b4f-95fa-4240-abe3-533346e3ccbb/EcoRV/0	FAW54670	iPSCORE_2_11	7005
111b1c14-b846-473d-b86e-d0ae20c491a8/EcoRV/0	FAW54670	iPSCORE_2_11	8144
11152d4c-efc4-4749-8d68-30c354169bcc/EcoRV/0	FAW54670	iPSCORE_2_11	4637
110b7532-508d-4b16-8cef-e814d3a2377f/EcoRV/0	FAW54670	iPSCORE_2_11	3628
110854b5-bd87-4f2b-8824-4dde25b5ae86/EcoRV/0	FAW54670	iPSCORE_2_11	14492
110718ee-f9ef-4a54-b646-43e001a2d307/EcoRV/0	FAW54670	iPSCORE_2_11	6551
11061574-5c5e-416f-ae49-7b230196a3cc/EcoRV/0	FAW54670	iPSCORE_2_11	8574
1141a559-5706-407b-a3da-702762cbbe1a/EcoRV/0	FAW54670	iPSCORE_2_11	7150
10ff8037-775b-4a60-a23b-2cec9a8799c4/EcoRV/0	FAW54670	iPSCORE_2_11	7364
10fa0ae3-f663-42db-bd8b-34080b4c4d61/EcoRV/0	FAW54670	iPSCORE_2_11	4397
10ebd5e5-4a93-443f-a7d3-6e6929c406e4/EcoRV/0	FAW54670	iPSCORE_2_11	8695
10e8f0ee-2e9e-4144-b121-02e10a9d9ea0/EcoRV/0	FAW54670	iPSCORE_2_11	7327
10e591be-e8e5-498b-8dbc-7726ff7e4433/EcoRV/0	FAW54670	iPSCORE_2_11	7867
10df05d8-affd-4e78-a6ec-c3b90e698e72/EcoRV/0	FAW54670	iPSCORE_2_11	9147
10dcbe44-0a7a-441c-864d-df1decf7f810/EcoRV/0	FAW54670	iPSCORE_2_11	4818
10db3ed8-da37-45ac-92d6-ce2a75bb9d83/EcoRV/0	FAW54670	iPSCORE_2_11	13505
10d6530a-f782-48f2-95da-00d88e7f87ae/EcoRV/0	FAW54670	iPSCORE_2_11	6477
10d4fd7a-9482-4000-90c6-8945ff34efb6/EcoRV/0	FAW54670	iPSCORE_2_11	8693
10c8432d-872c-4c08-8d5b-446f14aa4355/EcoRV/0	FAW54670	iPSCORE_2_11	10014
10c3afce-d260-48fc-a4e0-a0def926b731/EcoRV/0	FAW54670	iPSCORE_2_11	7917
10fcc970-5f0c-4408-a83e-423706989ba3/EcoRV/0	FAW54670	iPSCORE_2_11	6025
0df856fc-ca49-44e1-a1d3-447fa31033e4/EcoRV/0	FAW54670	iPSCORE_2_11	8728
0df489f7-115f-4fdf-bd3e-76a2409c9e4c/EcoRV/0	FAW54670	iPSCORE_2_11	9536
0de9ef5c-793c-44f6-bd1a-d609d40d940c/EcoRV/0	FAW54670	iPSCORE_2_11	7665
0b4c6e63-ddbc-4898-a52a-6ae203aef27b/EcoRV/0	FAW54670	iPSCORE_2_11	11251
0b4888cc-c14e-42c3-b09e-a085d3c51299/EcoRV/0	FAW54670	iPSCORE_2_11	6303
0b36e569-8062-4b6d-8663-1fa086596a42/EcoRV/0	FAW54670	iPSCORE_2_11	3487
0b35536e-2a8e-49f0-8655-879ac08f5f89/EcoRV/0	FAW54670	iPSCORE_2_11	4764
0b23c690-5193-45a9-8c6b-065ad87fca14/EcoRV/0	FAW54670	iPSCORE_2_11	6942
0b1fee9a-57e6-44a3-996c-1c47da68a37c/EcoRV/0	FAW54670	iPSCORE_2_11	9180
0b1d69c4-339c-4f71-a334-0fd835776380/EcoRV/0	FAW54670	iPSCORE_2_11	6866
0b1b7589-c878-49a7-ba39-53945279437c/EcoRV/0	FAW54670	iPSCORE_2_11	8262
0b135a8d-b330-4de5-abbf-a11ead5e44a4/EcoRV/0	FAW54670	iPSCORE_2_11	7101
0b1315bb-1ab5-4ce5-a9d1-de77cf02cc18/EcoRV/0	FAW54670	iPSCORE_2_11	4811
0b0571c1-4355-48be-8f1f-051374a15bfd/EcoRV/0	FAW54670	iPSCORE_2_11	3612
0b0057c1-64ef-4d57-a5a8-4cddacfc08b6/EcoRV/0	FAW54670	iPSCORE_2_11	9470
0afded1b-14f6-49f4-8c47-cd63d18407ae/EcoRV/0	FAW54670	iPSCORE_2_11	7079
0afd4fde-ae30-4c00-9739-943c66440aa7/EcoRV/0	FAW54670	iPSCORE_2_11	6122
0af55ac0-e2f7-4bd9-8463-d4a492c4ab3e/EcoRV/0	FAW54670	iPSCORE_2_11	7904
0af35c39-9aa6-45f5-ba5a-0ed1974bf3d5/EcoRV/0	FAW54670	iPSCORE_2_11	6789
0aeb2532-1df6-4ef7-91ab-b779ef095c3b/EcoRV/0	FAW54670	iPSCORE_2_11	8112
0ac313cc-7a13-4a8b-90cb-a17a0f9c26fb/EcoRV/0	FAW54670	iPSCORE_2_11	8960
0ab433c7-ee91-4e49-939c-33ac986aa072/EcoRV/0	FAW54670	iPSCORE_2_11	5279
0ab1b1d1-bcfb-4c93-91f4-012fc6a85939/EcoRV/0	FAW54670	iPSCORE_2_11	7821
0aafa884-1af3-4344-b092-0c2412ae778a/EcoRV/0	FAW54670	iPSCORE_2_11	9521
0aaf60ed-16bd-4052-94fd-d3df743d2fd4/EcoRV/0	FAW54670	iPSCORE_2_11	10282
0aa9aa5d-1475-4fff-be78-ff193442c4f5/EcoRV/0	FAW54670	iPSCORE_2_11	11426
0b531e20-84a1-4e7b-80a3-803ad3d2cb7d/EcoRV/0	FAW54670	iPSCORE_2_11	6127
0b55007b-2511-458a-ba32-b1aaefc962fa/EcoRV/0	FAW54670	iPSCORE_2_11	5321
0b59b568-015a-4057-bbaa-0fceeefdc6ea/EcoRV/0	FAW54670	iPSCORE_2_11	7677
0b645320-6c96-439b-80a0-263f63b01f2b/EcoRV/0	FAW54670	iPSCORE_2_11	11752
0bf7e281-9de5-4d13-9712-05be5880df76/EcoRV/0	FAW54670	iPSCORE_2_11	5747
0bf4249d-4c3a-479c-b94a-8c9ecdbcdee8/EcoRV/0	FAW54670	iPSCORE_2_11	5454
0bf118c6-ab4b-4018-bc1e-5d5356a3fe56/EcoRV/0	FAW54670	iPSCORE_2_11	4238
0becb9cf-c5f5-40e3-b910-8e7658c0c569/EcoRV/0	FAW54670	iPSCORE_2_11	11782
0bea9bb6-ca52-41df-b61b-37d4ffb09063/EcoRV/0	FAW54670	iPSCORE_2_11	5171
0be57d21-8543-4235-9211-be6e54ea0fcb/EcoRV/0	FAW54670	iPSCORE_2_11	9036
0be3a6b4-24c8-4ab8-865f-7bae5413e8c8/EcoRV/0	FAW54670	iPSCORE_2_11	6261
0bd726aa-ac9d-4854-8a16-08d984f84f3a/EcoRV/0	FAW54670	iPSCORE_2_11	6249
0bc1d55b-2cc6-4ba4-b44d-00ac1a16becb/EcoRV/0	FAW54670	iPSCORE_2_11	7874
0bbde578-453c-4c97-b222-801919bd8239/EcoRV/0	FAW54670	iPSCORE_2_11	4595
0bbd6520-6002-4479-b29f-c874f5d891b4/EcoRV/0	FAW54670	iPSCORE_2_11	6581
0aa831d0-dd16-4496-98de-76f9d2397e00/EcoRV/0	FAW54670	iPSCORE_2_11	5271
0bbbcf3c-9c29-412c-a651-4618ffd16bf9/EcoRV/0	FAW54670	iPSCORE_2_11	5668
0ba50780-fe89-4ee2-bcde-0cc629050fb2/EcoRV/0	FAW54670	iPSCORE_2_11	4935
0ba28bf9-e961-40cf-955f-357343f864c8/EcoRV/0	FAW54670	iPSCORE_2_11	10490
0b9c1a1f-4723-4e70-86eb-6e29342e76df/EcoRV/0	FAW54670	iPSCORE_2_11	5314
0b99c40d-fbfd-4815-8781-187b625e7735/EcoRV/0	FAW54670	iPSCORE_2_11	3644
0b976e7f-b923-49a7-a1b1-17fb3aaea54d/EcoRV/0	FAW54670	iPSCORE_2_11	1145
0b8e60e8-b95e-4d2d-abf3-0e28718bc454/EcoRV/0	FAW54670	iPSCORE_2_11	9216
0b87154b-74e1-405c-8ad2-375b652e5f5c/EcoRV/0	FAW54670	iPSCORE_2_11	13410
0b806d16-b8c1-4cac-b8a5-7dee45d0e821/EcoRV/0	FAW54670	iPSCORE_2_11	5684
0b71e9d5-3fa8-4b43-a001-6960d3e867a5/EcoRV/0	FAW54670	iPSCORE_2_11	8683
0b711130-9750-4eb8-a1a7-a1944bc9a384/EcoRV/0	FAW54670	iPSCORE_2_11	3775
0b6fdfc2-789e-4133-90f2-9ecdd137a3fe/EcoRV/0	FAW54670	iPSCORE_2_11	8383
0ba7aac1-cb26-45d5-9b69-68fb6519acd6/EcoRV/0	FAW54670	iPSCORE_2_11	7695
0bfa3678-373c-43bb-9379-e541e67780f3/EcoRV/0	FAW54670	iPSCORE_2_11	10171
0aa14f27-3973-4f4d-9326-7de156df214d/EcoRV/0	FAW54670	iPSCORE_2_11	6164
0a9dcd8f-7738-403e-8bbd-818b1c49690c/EcoRV/0	FAW54670	iPSCORE_2_11	5067
0a4240ff-b326-4ca8-93f9-1b71b66115d6/EcoRV/0	FAW54670	iPSCORE_2_11	3047
0a3ed7da-53af-43b3-8eed-87efe26b0983/EcoRV/0	FAW54670	iPSCORE_2_11	7840
0a3cadb6-d129-4bb3-aa82-d1aec4aedd88/EcoRV/0	FAW54670	iPSCORE_2_11	2651
0a35de93-bcb6-4c4c-a192-fa98c43d278d/EcoRV/0	FAW54670	iPSCORE_2_11	6338
0a2fc34c-373c-4c8c-a4e7-7f992a6ef908/EcoRV/0	FAW54670	iPSCORE_2_11	9236
0a211c8f-24bc-4578-a4ec-5097dbb7c0ad/EcoRV/0	FAW54670	iPSCORE_2_11	11462
0a1a22af-000a-42f8-a681-4b7c70052402/EcoRV/0	FAW54670	iPSCORE_2_11	5075
0a11ead7-de2d-4ab6-a6fa-36a2f05c2638/EcoRV/0	FAW54670	iPSCORE_2_11	11363
09f35f90-a1d7-4b90-845c-36df3ca0c61b/EcoRV/0	FAW54670	iPSCORE_2_11	6376
09e9ac9b-1e3c-4428-9f6c-b28e4e707fdc/EcoRV/0	FAW54670	iPSCORE_2_11	9439
09d93da4-6b60-4a76-ac88-761e19b5e573/EcoRV/0	FAW54670	iPSCORE_2_11	8390
09d815e7-beaf-419e-b4de-996a52150086/EcoRV/0	FAW54670	iPSCORE_2_11	3846
09d6d220-66b7-4ac6-a473-1440c15ba086/EcoRV/0	FAW54670	iPSCORE_2_11	945
09d5e9f4-4de1-48cc-b01c-0882c71e1ac6/EcoRV/0	FAW54670	iPSCORE_2_11	5805
09d12628-a12a-408b-8d0f-a53601b7e5ce/EcoRV/0	FAW54670	iPSCORE_2_11	11131
09cce547-84d3-4fbb-9925-56266bf21017/EcoRV/0	FAW54670	iPSCORE_2_11	6522
09cc193a-eea4-42dc-9119-5273dec9b4b7/EcoRV/0	FAW54670	iPSCORE_2_11	6035
09bbccea-e234-4ec4-b527-b2dc18bfcd53/EcoRV/0	FAW54670	iPSCORE_2_11	14254
09bb0afe-c59f-4a43-8468-08fc3eb1be04/EcoRV/0	FAW54670	iPSCORE_2_11	10114
09b2a15a-7880-4310-8efa-fa0ab710cc52/EcoRV/0	FAW54670	iPSCORE_2_11	6248
09b25bdf-5eb8-4980-a181-5b4f9d164d84/EcoRV/0	FAW54670	iPSCORE_2_11	3205
09a60bda-62a2-4725-bab2-3ceaade25542/EcoRV/0	FAW54670	iPSCORE_2_11	12360
099cbf03-18a4-4409-bc16-e29c59877d37/EcoRV/0	FAW54670	iPSCORE_2_11	3423
0a43c736-a7ea-4ed3-aa30-675030dfea44/EcoRV/0	FAW54670	iPSCORE_2_11	3305
0a47d668-b700-4d89-ae4d-1d3d254c2eb8/EcoRV/0	FAW54670	iPSCORE_2_11	7233
0a4872f1-fd9c-42bb-b273-7ac675abb5f3/EcoRV/0	FAW54670	iPSCORE_2_11	8195
0a4cb4e4-007e-47b5-bc7e-70d2e436e3b8/EcoRV/0	FAW54670	iPSCORE_2_11	9361
0a9c555e-25fb-458d-a2b6-a2bf4259f305/EcoRV/0	FAW54670	iPSCORE_2_11	9586
0a9aa29e-a122-412a-bd28-55788a764764/EcoRV/0	FAW54670	iPSCORE_2_11	7992
0a98aaa8-fcf6-490f-acf1-715aec0a1335/EcoRV/0	FAW54670	iPSCORE_2_11	8652
0a971703-78cd-4382-ad97-5559edd86935/EcoRV/0	FAW54670	iPSCORE_2_11	7674
0a948863-47d3-4bd0-8b12-14403306ac3f/EcoRV/0	FAW54670	iPSCORE_2_11	7959
0a8f7acc-18e9-471b-b602-20cd6dff4876/EcoRV/0	FAW54670	iPSCORE_2_11	7771
0a884be7-5798-4055-8372-2be38d2b67c4/EcoRV/0	FAW54670	iPSCORE_2_11	7202
0a87c130-a4be-4370-86a9-233269f95e64/EcoRV/0	FAW54670	iPSCORE_2_11	3176
0a8735f5-6021-4947-8611-91d127c03ad0/EcoRV/0	FAW54670	iPSCORE_2_11	3116
0a865741-cad8-43ab-afb8-8beb99241c3b/EcoRV/0	FAW54670	iPSCORE_2_11	8742
0a837054-a2df-4a55-9551-b77f511ea2da/EcoRV/0	FAW54670	iPSCORE_2_11	6801
0aa13093-cb78-401b-81a8-0bd83ae90158/EcoRV/0	FAW54670	iPSCORE_2_11	5611
0a76bc40-425c-466e-bd05-daba7f744b57/EcoRV/0	FAW54670	iPSCORE_2_11	3466
0a72f559-30bc-49ce-b5fd-67429c09061d/EcoRV/0	FAW54670	iPSCORE_2_11	6011
0a6b972a-801f-492d-8f70-e5cf5fe3436b/EcoRV/0	FAW54670	iPSCORE_2_11	5942
0a68edd5-9598-4216-a16a-3387441cf27f/EcoRV/0	FAW54670	iPSCORE_2_11	17898
0a679439-649e-4643-9357-c19ef7a4542f/EcoRV/0	FAW54670	iPSCORE_2_11	8867
0a62a74c-0043-4ee2-8545-980d62cffb1b/EcoRV/0	FAW54670	iPSCORE_2_11	15886
0a606343-d4de-4adb-8cdd-792a3cb02060/EcoRV/0	FAW54670	iPSCORE_2_11	5824
0a5d76aa-0b15-47d4-b30f-6f73910326b7/EcoRV/0	FAW54670	iPSCORE_2_11	10436
0a57f7cd-6828-4c98-bd7e-15f3f2e404b3/EcoRV/0	FAW54670	iPSCORE_2_11	9595
0a509ae6-1cac-4e22-b4c8-c4f79a6278fe/EcoRV/0	FAW54670	iPSCORE_2_11	7302
0a4cc1f7-a3e6-4bc2-84d8-2e48fb49d55a/EcoRV/0	FAW54670	iPSCORE_2_11	9828
0a4cc178-64f1-4afa-9883-af28191f1a0d/EcoRV/0	FAW54670	iPSCORE_2_11	6643
0a75deae-2bb4-4119-8d16-df50273c1b65/EcoRV/0	FAW54670	iPSCORE_2_11	9049
0bfb9f7b-c448-452e-9482-7630e43720b8/EcoRV/0	FAW54670	iPSCORE_2_11	7956
0c04c73c-dd3c-4c65-93b0-d8199285bacc/EcoRV/0	FAW54670	iPSCORE_2_11	7157
0c05226f-a051-4d7e-a9c4-ece728968129/EcoRV/0	FAW54670	iPSCORE_2_11	5795
0d84e662-6aed-432a-8686-2c0fec818fcc/EcoRV/0	FAW54670	iPSCORE_2_11	6913
0d829e01-b422-4cf1-8bfd-c132183eddf8/EcoRV/0	FAW54670	iPSCORE_2_11	6674
0d81d445-f293-4cd7-92b2-b58a6cb67c10/EcoRV/0	FAW54670	iPSCORE_2_11	4470
0d814cb4-7ac5-4092-91de-c90dc43ac896/EcoRV/0	FAW54670	iPSCORE_2_11	7761
0d8081ab-a094-4dc4-b591-e61f1319c79f/EcoRV/0	FAW54670	iPSCORE_2_11	8140
0d7f0f36-aea0-48b9-95d2-969c0986a3a4/EcoRV/0	FAW54670	iPSCORE_2_11	8455
0d7abc29-68f3-45d1-a677-fde580b7e6fa/EcoRV/0	FAW54670	iPSCORE_2_11	3115
0d709b53-c5a1-46d8-b5f4-342495436144/EcoRV/0	FAW54670	iPSCORE_2_11	5415
0d6ea00e-2271-4e7f-bc18-098622ab146b/EcoRV/0	FAW54670	iPSCORE_2_11	5421
0d68b4cb-272e-4c0a-a56c-7ce508e538a2/EcoRV/0	FAW54670	iPSCORE_2_11	5298
0d6836b6-fb98-4150-808a-fd729caa9b01/EcoRV/0	FAW54670	iPSCORE_2_11	6198
0d667105-eea0-4060-92d8-18d29158ec00/EcoRV/0	FAW54670	iPSCORE_2_11	4897
0d60dd47-2a8b-4c3e-8a00-5e36c1d64fdc/EcoRV/0	FAW54670	iPSCORE_2_11	5257
0d5b25c9-404e-472b-82bc-d902e0560378/EcoRV/0	FAW54670	iPSCORE_2_11	4944
0d59a190-19cc-4397-8fb7-71fb0d76c400/EcoRV/0	FAW54670	iPSCORE_2_11	7582
0d4bef5d-bf6e-45c2-aa4e-1f528ff6456c/EcoRV/0	FAW54670	iPSCORE_2_11	5920
0d4674f7-c213-4c19-adb5-2cde9204b8fc/EcoRV/0	FAW54670	iPSCORE_2_11	5902
0d4376c3-f008-4611-baa6-cae2799cd595/EcoRV/0	FAW54670	iPSCORE_2_11	5526
0d407b0a-50f8-4473-bcc4-95256d9a10be/EcoRV/0	FAW54670	iPSCORE_2_11	6245
0d360297-b067-4a0e-beea-de7ae56d7099/EcoRV/0	FAW54670	iPSCORE_2_11	6411
0d2ceb61-07d2-40a7-b069-8d2b2107f32b/EcoRV/0	FAW54670	iPSCORE_2_11	2282
0d295582-f9bb-41d7-aa88-cb53c8e2ecbf/EcoRV/0	FAW54670	iPSCORE_2_11	8727
0d223e7b-1b5d-473f-a98d-a4d3e2a41d82/EcoRV/0	FAW54670	iPSCORE_2_11	5138
0d851aea-ec1f-4cec-9098-aae86a062aeb/EcoRV/0	FAW54670	iPSCORE_2_11	6902
0d863617-c21c-44e2-8d7e-94c877fcb9b2/EcoRV/0	FAW54670	iPSCORE_2_11	5575
0d8ac4ee-9240-48c8-b03b-e8f09544b69f/EcoRV/0	FAW54670	iPSCORE_2_11	6234
0d96846f-bee9-40dd-a9d9-e3d41c3c6e26/EcoRV/0	FAW54670	iPSCORE_2_11	3724
0de71656-e065-43aa-94f6-6f04af3f728f/EcoRV/0	FAW54670	iPSCORE_2_11	7488
0de59d5a-9874-4dbe-a898-89a8213d5a56/EcoRV/0	FAW54670	iPSCORE_2_11	6539
0de52c16-b181-4712-8bcd-5f683242507f/EcoRV/0	FAW54670	iPSCORE_2_11	5320
0de1de63-2d21-4e4e-81d5-f9422385f6d4/EcoRV/0	FAW54670	iPSCORE_2_11	3056
0ddef3ec-5b42-42ea-9187-1a4865f74456/EcoRV/0	FAW54670	iPSCORE_2_11	9819
0ddddc59-4800-48cc-b8ba-2cd62a6931eb/EcoRV/0	FAW54670	iPSCORE_2_11	8182
0dd7038e-450f-4657-860f-13d91ec2f628/EcoRV/0	FAW54670	iPSCORE_2_11	5085
0dd416c2-5308-47ca-853a-9ba499454c39/EcoRV/0	FAW54670	iPSCORE_2_11	4428
0dcf07c8-aa5f-40f3-87d0-2279150d0a11/EcoRV/0	FAW54670	iPSCORE_2_11	7750
0dc92a97-9f32-4cb0-bb0c-04651ecea617/EcoRV/0	FAW54670	iPSCORE_2_11	3454
0dc09cf3-287d-4638-ba06-d280a38e51e9/EcoRV/0	FAW54670	iPSCORE_2_11	9657
0d17db58-607b-4449-a9b7-1c8c97eecacb/EcoRV/0	FAW54670	iPSCORE_2_11	7452
0dbf8801-93ca-49bc-94e4-788e5b0d70b1/EcoRV/0	FAW54670	iPSCORE_2_11	9909
0dbaa423-503a-4c92-b874-712e1569e43d/EcoRV/0	FAW54670	iPSCORE_2_11	8465
0db66ed0-00be-4f57-ba4d-f7f60e072800/EcoRV/0	FAW54670	iPSCORE_2_11	6371
0db1f92f-6dbd-4f6c-885d-f6944acf5f44/EcoRV/0	FAW54670	iPSCORE_2_11	7575
0db0dfe1-15e1-465b-960a-688b8aeb6132/EcoRV/0	FAW54670	iPSCORE_2_11	7686
0db06bad-5e50-4722-a6eb-02db85d5cf1f/EcoRV/0	FAW54670	iPSCORE_2_11	8300
0dafe8bf-d5b2-45e8-ba4f-b9bd6f180278/EcoRV/0	FAW54670	iPSCORE_2_11	5811
0da87cf0-b98b-44e3-86a7-9d13b3c7d6b3/EcoRV/0	FAW54670	iPSCORE_2_11	3493
0da429dc-8079-4d4e-8463-13e8143cba88/EcoRV/0	FAW54670	iPSCORE_2_11	6858
0d9f038c-a39c-4ae9-8b93-f77b520d238b/EcoRV/0	FAW54670	iPSCORE_2_11	6408
0d9c348d-8f1d-4906-92ef-9481be7b64a7/EcoRV/0	FAW54670	iPSCORE_2_11	8089
0d968d62-3a5d-48f0-a06e-8e47b85ec567/EcoRV/0	FAW54670	iPSCORE_2_11	2225
0dbaaacb-0dee-4f14-b086-dfb7a6a040ea/EcoRV/0	FAW54670	iPSCORE_2_11	9210
0d16436a-3428-4a4e-93ff-9edb6c3b850f/EcoRV/0	FAW54670	iPSCORE_2_11	6131
0d163538-9bf0-4b33-879e-631e4522b69e/EcoRV/0	FAW54670	iPSCORE_2_11	6743
0d156079-e567-4b44-a47c-c8e748fd557e/EcoRV/0	FAW54670	iPSCORE_2_11	7263
0cb29ec9-6454-4d77-857e-ab257c23297d/EcoRV/0	FAW54670	iPSCORE_2_11	8934
0ca7348b-11d6-485d-8bf1-4e9c599945c4/EcoRV/0	FAW54670	iPSCORE_2_11	11901
0ca0d011-d982-4393-9f3e-96c7d48830d1/EcoRV/0	FAW54670	iPSCORE_2_11	9190
0c92b597-610b-44d9-a182-053b4042f2a8/EcoRV/0	FAW54670	iPSCORE_2_11	4346
0c919dc6-9ba8-4688-a615-68e9889554d9/EcoRV/0	FAW54670	iPSCORE_2_11	6404
0c8d18c3-4ed6-404a-8f2f-b24abfb95619/EcoRV/0	FAW54670	iPSCORE_2_11	6397
0c794740-1720-4151-b961-8bca459d5d64/EcoRV/0	FAW54670	iPSCORE_2_11	14342
0c77d18a-6c03-4fdc-9bbd-5ce7466fc3bd/EcoRV/0	FAW54670	iPSCORE_2_11	7871
0c76adf3-3d70-479e-8b25-a63edfcae98c/EcoRV/0	FAW54670	iPSCORE_2_11	6669
0c6dcfad-429d-490e-9e7a-bf4c1a4ea1d1/EcoRV/0	FAW54670	iPSCORE_2_11	4619
0c692d36-7283-4ab4-a81a-f1907b16ab00/EcoRV/0	FAW54670	iPSCORE_2_11	4832
0cb5006f-c790-47e5-b9d4-a0ec593b196e/EcoRV/0	FAW54670	iPSCORE_2_11	5753
0c6739ca-2fed-4ad2-b2e7-1a5bf7c50374/EcoRV/0	FAW54670	iPSCORE_2_11	7307
0c55d263-ed0e-4f59-8228-e5c8ef24d3a3/EcoRV/0	FAW54670	iPSCORE_2_11	6316
0c5527c7-9369-4440-a72a-ed723c0b1169/EcoRV/0	FAW54670	iPSCORE_2_11	10525
0c51b44f-37f1-439d-83c2-41038e2cfde4/EcoRV/0	FAW54670	iPSCORE_2_11	8192
0c46d2ae-2b9b-43d8-bf86-d32773a5b338/EcoRV/0	FAW54670	iPSCORE_2_11	2321
0c3f82ea-b8f3-401a-945a-63e9cd3cca4e/EcoRV/0	FAW54670	iPSCORE_2_11	9427
0c2f028e-3210-4173-874a-4184abd47260/EcoRV/0	FAW54670	iPSCORE_2_11	7279
0c2d9bd7-7094-4567-b24a-12d7dd837442/EcoRV/0	FAW54670	iPSCORE_2_11	7591
0c24bc07-68b9-4dab-9903-b77174b47948/EcoRV/0	FAW54670	iPSCORE_2_11	6379
0c1f24aa-e836-450e-9256-330761daf971/EcoRV/0	FAW54670	iPSCORE_2_11	9839
0c1d8bc7-ed71-415d-b35d-de0887ca7801/EcoRV/0	FAW54670	iPSCORE_2_11	5865
0c0b3c00-0882-4811-8725-e97c2f125d6a/EcoRV/0	FAW54670	iPSCORE_2_11	3747
0c642e40-9f59-44cd-bf4f-2448298e92f3/EcoRV/0	FAW54670	iPSCORE_2_11	6964
1222db83-e13b-4ec0-8573-247815c28497/EcoRV/0	FAW54670	iPSCORE_2_11	6207
0cb76cb7-b62a-41c6-b38d-cbcdc588911a/EcoRV/0	FAW54670	iPSCORE_2_11	8063
0cb8d5c3-d9f2-44ff-9fbc-3c207a35ffe3/EcoRV/0	FAW54670	iPSCORE_2_11	7343
0d101fdd-b26b-4490-a9ca-9dc5290df585/EcoRV/0	FAW54670	iPSCORE_2_11	5203
0d0e2b6f-1cae-48dd-8c0d-ebf04ac842c0/EcoRV/0	FAW54670	iPSCORE_2_11	4428
0d0d6b51-3732-4f21-8c0e-536a08d306c0/EcoRV/0	FAW54670	iPSCORE_2_11	3439
0d0d0dbf-f68a-4dd8-b15e-559c49ac2d21/EcoRV/0	FAW54670	iPSCORE_2_11	4753
0d061c17-a663-489b-b79a-e9fe32a566e1/EcoRV/0	FAW54670	iPSCORE_2_11	903
0d019cc4-a528-4679-ba82-c329d5074479/EcoRV/0	FAW54670	iPSCORE_2_11	4008
0cffcce5-2102-458e-a15e-1f75ebf30504/EcoRV/0	FAW54670	iPSCORE_2_11	6164
0cfa4b72-7c0f-47d0-b4b7-70be8db8a6d3/EcoRV/0	FAW54670	iPSCORE_2_11	9318
0cf94a49-b56c-4652-8f47-91c51b30813c/EcoRV/0	FAW54670	iPSCORE_2_11	4214
0cf05f0e-1d17-45c8-93e0-37a8e1a5c045/EcoRV/0	FAW54670	iPSCORE_2_11	3671
0ceabf7b-dfc2-4340-a779-aff6977ed1fe/EcoRV/0	FAW54670	iPSCORE_2_11	4820
0cb82210-002a-4973-bbaa-f1b93b738a17/EcoRV/0	FAW54670	iPSCORE_2_11	8687
0ce8f5a6-38a5-4c61-994a-a2e1c8071558/EcoRV/0	FAW54670	iPSCORE_2_11	3492
0ce2ce4c-4057-4253-852b-bb548e30cc0c/EcoRV/0	FAW54670	iPSCORE_2_11	5182
0ce0bba0-fd47-4e30-9f11-8034e7633bde/EcoRV/0	FAW54670	iPSCORE_2_11	1855
0ce0305b-352f-4db8-ab32-ce55361cb818/EcoRV/0	FAW54670	iPSCORE_2_11	6211
0cd63834-eded-42ce-9314-9ff1742aa781/EcoRV/0	FAW54670	iPSCORE_2_11	11689
0ccf33a6-f2fd-4ac9-b7ac-024c2c214488/EcoRV/0	FAW54670	iPSCORE_2_11	6684
0cc79a44-8895-413c-8976-cf69157a68b6/EcoRV/0	FAW54670	iPSCORE_2_11	5641
0cc27aa4-b02c-41b6-ac18-fcc4ea0ff16b/EcoRV/0	FAW54670	iPSCORE_2_11	3645
0cc1c550-8c17-49a4-874c-8418b9e47b7d/EcoRV/0	FAW54670	iPSCORE_2_11	11928
0cc04073-b13c-4e09-bef8-1855845dd4cb/EcoRV/0	FAW54670	iPSCORE_2_11	16698
0cc006ae-f489-4a08-aebe-cd7291417b4f/EcoRV/0	FAW54670	iPSCORE_2_11	15572
0cb9094f-1a0c-47a6-bc67-23190b785a72/EcoRV/0	FAW54670	iPSCORE_2_11	7098
0ce3e983-6ec5-4e57-b2e2-04a83f0e5b7f/EcoRV/0	FAW54670	iPSCORE_2_11	7614
1224921b-896c-458c-951c-c2e8e91e3327/EcoRV/0	FAW54670	iPSCORE_2_11	4183
122fde41-303c-4e9b-bfa8-33d0f2d12638/EcoRV/0	FAW54670	iPSCORE_2_11	3110
12356f12-0523-485e-93dd-d8a810d7ac08/EcoRV/0	FAW54670	iPSCORE_2_11	3246
17c9187d-66db-40bd-8c64-071f40df108c/EcoRV/0	FAW54670	iPSCORE_2_11	6218
17c769ac-22e9-4009-be20-2ddda069c0b1/EcoRV/0	FAW54670	iPSCORE_2_11	5632
17c288d1-8d92-4481-9399-46580a25ec0f/EcoRV/0	FAW54670	iPSCORE_2_11	6810
17c075a1-c086-4653-bad9-89e733fab0bc/EcoRV/0	FAW54670	iPSCORE_2_11	10204
17bcd397-393f-4e80-9d0e-7dc281013090/EcoRV/0	FAW54670	iPSCORE_2_11	6067
17bcb8b1-b17d-40ea-b67b-a28c3149ffcd/EcoRV/0	FAW54670	iPSCORE_2_11	7369
17b82b5a-f285-4f07-94ad-86874149eebc/EcoRV/0	FAW54670	iPSCORE_2_11	982
17b44ba7-60db-4997-96e0-58f63591ab83/EcoRV/0	FAW54670	iPSCORE_2_11	6194
17a67bbb-bec4-4eba-a543-43ec4b3f6f22/EcoRV/0	FAW54670	iPSCORE_2_11	8745
17a4358c-9b58-45ca-84df-ed7ff461c78c/EcoRV/0	FAW54670	iPSCORE_2_11	9262
17a21f8e-3c58-4381-84fa-64cc82174877/EcoRV/0	FAW54670	iPSCORE_2_11	2742
179e61c0-ea5b-4c6c-90c2-4b22d0441013/EcoRV/0	FAW54670	iPSCORE_2_11	10525
1797f67f-e10f-431e-80a3-58fbede3983b/EcoRV/0	FAW54670	iPSCORE_2_11	7838
179707a3-0c38-4a92-a935-716a79f55e34/EcoRV/0	FAW54670	iPSCORE_2_11	8389
17848f9b-0332-4fe5-a995-f289cd9eab74/EcoRV/0	FAW54670	iPSCORE_2_11	4637
1778829a-bb0c-4962-b4a5-d64a81e03bf7/EcoRV/0	FAW54670	iPSCORE_2_11	2727
177044f1-ca93-4093-9f30-62965962512b/EcoRV/0	FAW54670	iPSCORE_2_11	7428
17699cd3-a908-40b4-8544-ba768dea6af0/EcoRV/0	FAW54670	iPSCORE_2_11	8581
1760cbda-840a-4120-8b10-17e0ebd0f137/EcoRV/0	FAW54670	iPSCORE_2_11	5372
175a8bf0-66fa-4e25-9d68-2f48f5b94677/EcoRV/0	FAW54670	iPSCORE_2_11	5588
175552ee-f487-4d0f-80ca-d6d75480c69f/EcoRV/0	FAW54670	iPSCORE_2_11	3431
174da7b7-7f81-412f-956a-84109c769c29/EcoRV/0	FAW54670	iPSCORE_2_11	7135
174d4481-8ea1-4eb2-a316-619961a6bd17/EcoRV/0	FAW54670	iPSCORE_2_11	11164
17c97ae4-b91a-4cc4-ae5f-c3c8b0326728/EcoRV/0	FAW54670	iPSCORE_2_11	7739
17cb9918-ae7e-47de-8598-05bd4f1ee2ca/EcoRV/0	FAW54670	iPSCORE_2_11	6568
17cdfdc7-0d12-4539-a999-8a1eb32ba993/EcoRV/0	FAW54670	iPSCORE_2_11	7220
17d40dcb-f982-47b0-9d32-6ea9ca38fb14/EcoRV/0	FAW54670	iPSCORE_2_11	9111
1858c912-6dca-4a1a-95ba-dd5d6941fab0/EcoRV/0	FAW54670	iPSCORE_2_11	7302
183ae767-591e-498d-8dc4-d24942cf53dc/EcoRV/0	FAW54670	iPSCORE_2_11	5889
18336106-53a3-4823-b8c8-2ff50bb1a4f9/EcoRV/0	FAW54670	iPSCORE_2_11	9994
182f9a3c-5359-42a1-a1e6-94a898a4ec59/EcoRV/0	FAW54670	iPSCORE_2_11	12958
1827f5cf-2740-4d94-ba1e-92f63c810ab9/EcoRV/0	FAW54670	iPSCORE_2_11	4650
18263ccf-718d-4290-9305-b5816d8a4dac/EcoRV/0	FAW54670	iPSCORE_2_11	6945
1823396c-09c1-4a8f-8bac-bd2fb3405b20/EcoRV/0	FAW54670	iPSCORE_2_11	6688
181d2a08-3229-407a-8b5c-71afd88ba05d/EcoRV/0	FAW54670	iPSCORE_2_11	4492
180e5c69-1615-46b1-b9b6-7ce340a2865d/EcoRV/0	FAW54670	iPSCORE_2_11	9194
180bc560-7097-4fc0-a0e1-6c50ccb69f1a/EcoRV/0	FAW54670	iPSCORE_2_11	4815
180a04e5-f7f4-4516-9a0d-e64e2c05f829/EcoRV/0	FAW54670	iPSCORE_2_11	4115
174bd424-a5bc-4d75-914d-3b77f89acdeb/EcoRV/0	FAW54670	iPSCORE_2_11	10477
180843e7-5fd1-42dd-ab08-641206c1b612/EcoRV/0	FAW54670	iPSCORE_2_11	9120
18010e73-338b-4bc6-8e2e-8c3909f25b17/EcoRV/0	FAW54670	iPSCORE_2_11	9661
17f73beb-510f-41c5-acc9-aa3b4031f1b3/EcoRV/0	FAW54670	iPSCORE_2_11	6806
17f3a881-813b-48e7-8d26-208bfcee0158/EcoRV/0	FAW54670	iPSCORE_2_11	3216
17ecc164-a90c-4151-8f75-5405193ac239/EcoRV/0	FAW54670	iPSCORE_2_11	9734
17e8c1ab-8562-4f73-bded-37e716d509a9/EcoRV/0	FAW54670	iPSCORE_2_11	4616
17e53f60-a9ca-488b-832b-487beb449dd7/EcoRV/0	FAW54670	iPSCORE_2_11	5519
17e42507-e5ed-4ec3-ba1b-2a4499c85344/EcoRV/0	FAW54670	iPSCORE_2_11	8448
17df748e-b525-418e-b862-fad525d398e9/EcoRV/0	FAW54670	iPSCORE_2_11	7393
17dcfb70-399e-4271-8133-c6d381ef7571/EcoRV/0	FAW54670	iPSCORE_2_11	7461
17d8e7ea-0c0f-4f7b-adff-40fe4d8d9b94/EcoRV/0	FAW54670	iPSCORE_2_11	7225
17d89647-dca3-407f-a18a-3479a189f91e/EcoRV/0	FAW54670	iPSCORE_2_11	6965
180446e1-e09a-4477-871e-4d30322f612a/EcoRV/0	FAW54670	iPSCORE_2_11	5405
186949ed-def2-44ff-a28a-4277c70c7c49/EcoRV/0	FAW54670	iPSCORE_2_11	13352
17494fa3-cfba-4db9-a9b1-8b036362838b/EcoRV/0	FAW54670	iPSCORE_2_11	8844
1732d662-0422-4ff4-9b45-b1cc899e82e7/EcoRV/0	FAW54670	iPSCORE_2_11	6061
169924ed-87cd-4d2a-b070-9feead4fc493/EcoRV/0	FAW54670	iPSCORE_2_11	8159
169549ae-2be5-45f0-a70a-d954c879fc64/EcoRV/0	FAW54670	iPSCORE_2_11	9171
168efce0-814f-4909-b962-9531c62a0695/EcoRV/0	FAW54670	iPSCORE_2_11	6433
168b1542-bed7-4377-aa2c-4e9d16aba6b8/EcoRV/0	FAW54670	iPSCORE_2_11	7763
168ab19a-d1ee-48a7-a2ac-0a0b4ca19e02/EcoRV/0	FAW54670	iPSCORE_2_11	6479
1685bd4e-cedd-49fa-ac04-5a245abf6429/EcoRV/0	FAW54670	iPSCORE_2_11	6040
1681804c-95f9-4c44-a017-024dacfb8fc1/EcoRV/0	FAW54670	iPSCORE_2_11	3562
167fbb23-e82e-4c1f-8b7c-b07ab9a8f0f0/EcoRV/0	FAW54670	iPSCORE_2_11	7834
167f7a8e-1765-453d-bd44-ef3bce73f540/EcoRV/0	FAW54670	iPSCORE_2_11	7049
167ba96c-dd25-4204-96f5-aabfc8782b71/EcoRV/0	FAW54670	iPSCORE_2_11	7764
167a184d-4be9-43bd-81a4-9f1ad7925f6b/EcoRV/0	FAW54670	iPSCORE_2_11	7556
166f9e5c-71aa-4999-8431-88a23dac39cf/EcoRV/0	FAW54670	iPSCORE_2_11	5811
166a421b-5509-45e7-b9ad-9fb8e76faf1e/EcoRV/0	FAW54670	iPSCORE_2_11	8057
1668d136-3198-4ea0-9231-ad62b637343b/EcoRV/0	FAW54670	iPSCORE_2_11	8320
16563daa-5ed3-4bcc-be67-ff6f448a658e/EcoRV/0	FAW54670	iPSCORE_2_11	5445
163cd77a-73de-436d-92a1-778b67af3e7f/EcoRV/0	FAW54670	iPSCORE_2_11	7205
163865f2-038b-403e-b77c-8d23533c11fe/EcoRV/0	FAW54670	iPSCORE_2_11	5674
16385f53-bf0f-4497-ab4b-6c1a35152298/EcoRV/0	FAW54670	iPSCORE_2_11	3514
1632831a-f8fa-4cdd-b1a4-af2c60043e61/EcoRV/0	FAW54670	iPSCORE_2_11	5099
1631ea2c-732d-4722-88b5-3d96630a80ef/EcoRV/0	FAW54670	iPSCORE_2_11	3261
162f7fbf-c68e-4431-a5b3-38e0d189ec7f/EcoRV/0	FAW54670	iPSCORE_2_11	5218
162f2d3b-03ba-409b-abae-7d8fd572c7bd/EcoRV/0	FAW54670	iPSCORE_2_11	7218
162ef71f-3e15-44da-ac93-c6cc89daa3f0/EcoRV/0	FAW54670	iPSCORE_2_11	3851
169cb5b3-1648-4d5b-9972-0982bc0a1bdc/EcoRV/0	FAW54670	iPSCORE_2_11	5639
16a75573-02ce-4151-8bab-1f7182a1df6b/EcoRV/0	FAW54670	iPSCORE_2_11	10950
16ab8a37-9397-4bf6-a7ff-9c9c4842bac5/EcoRV/0	FAW54670	iPSCORE_2_11	2253
16ba9f24-09a4-4844-ac62-62d1212d796b/EcoRV/0	FAW54670	iPSCORE_2_11	7469
1729db1b-241d-4be4-a092-42d61f673f58/EcoRV/0	FAW54670	iPSCORE_2_11	3985
1723642e-1ca7-46da-b15c-f5b5b060fe0e/EcoRV/0	FAW54670	iPSCORE_2_11	13049
171b9fe6-d09b-4940-80f5-764f92397554/EcoRV/0	FAW54670	iPSCORE_2_11	7203
1715bc31-217a-48c6-ae65-a11313a33a21/EcoRV/0	FAW54670	iPSCORE_2_11	10473
1712c27c-7231-4b53-84d5-3abe990a9148/EcoRV/0	FAW54670	iPSCORE_2_11	9734
170e03e8-6208-4914-877d-78f5dd9a3d56/EcoRV/0	FAW54670	iPSCORE_2_11	7943
170cd920-5bdf-4087-9fe1-d6eaeba5ddf6/EcoRV/0	FAW54670	iPSCORE_2_11	17268
170a8851-35eb-4088-abb3-ace950122250/EcoRV/0	FAW54670	iPSCORE_2_11	6925
17056ebb-5033-4586-bd1e-6080425c57fa/EcoRV/0	FAW54670	iPSCORE_2_11	7581
170428bf-2881-4ff8-aeb3-79d4d3350c10/EcoRV/0	FAW54670	iPSCORE_2_11	8119
16fe5aae-3c7e-4d77-be57-2aa8dc9edc25/EcoRV/0	FAW54670	iPSCORE_2_11	8419
1744932b-7282-4593-bb41-56c1e14f91d7/EcoRV/0	FAW54670	iPSCORE_2_11	6035
16fde54a-0d44-488b-8000-bb8cd777d5a3/EcoRV/0	FAW54670	iPSCORE_2_11	8529
16f372a1-efc4-4936-95a3-4539fbacfc0a/EcoRV/0	FAW54670	iPSCORE_2_11	8103
16e84136-7b5e-4003-bb67-c6368ecbfa31/EcoRV/0	FAW54670	iPSCORE_2_11	6750
16e7f965-380c-469c-bd9c-fcc6288fb046/EcoRV/0	FAW54670	iPSCORE_2_11	12219
16e5f6fd-76a9-4900-80cc-4aa19c984728/EcoRV/0	FAW54670	iPSCORE_2_11	7606
16e3fbcd-5da7-48a3-ac45-dcaf9e1452fd/EcoRV/0	FAW54670	iPSCORE_2_11	4646
16db2cf6-4c47-4622-8e44-8d536297732b/EcoRV/0	FAW54670	iPSCORE_2_11	6060
16cd589e-599b-4375-9af3-f43df67b6e8d/EcoRV/0	FAW54670	iPSCORE_2_11	5650
16c27589-3365-45b3-9e2b-0676d1e3c994/EcoRV/0	FAW54670	iPSCORE_2_11	6517
16c12766-e73b-4ac4-b50b-530ffb75906f/EcoRV/0	FAW54670	iPSCORE_2_11	4968
16c09843-08a1-486f-be95-d0d23a1ae175/EcoRV/0	FAW54670	iPSCORE_2_11	8379
16bf5ec6-7439-42ed-931c-d2cfef2d2d81/EcoRV/0	FAW54670	iPSCORE_2_11	3055
16f3ad45-b176-469e-8f64-0bd3032abc8b/EcoRV/0	FAW54670	iPSCORE_2_11	5577
186b76ed-16a9-4303-a407-5389f0dab607/EcoRV/0	FAW54670	iPSCORE_2_11	5904
186e140a-83ba-4c18-9b3e-2f7345030659/EcoRV/0	FAW54670	iPSCORE_2_11	7214
186f7c93-cb31-42a8-a7a4-ccc0e1c66246/EcoRV/0	FAW54670	iPSCORE_2_11	8497
1a2dd553-1a01-43a5-a629-7b156c176bfd/EcoRV/0	FAW54670	iPSCORE_2_11	10306
1a2cc2e4-097c-449d-88ed-0ec13ac33d1d/EcoRV/0	FAW54670	iPSCORE_2_11	3668
1a25d28e-a814-42fe-955d-036018e60598/EcoRV/0	FAW54670	iPSCORE_2_11	8803
1a0f742a-f57a-4158-a579-8c07f4daf73f/EcoRV/0	FAW54670	iPSCORE_2_11	11437
1a0d6ff6-66ee-47b6-bc40-862a68ed8bdc/EcoRV/0	FAW54670	iPSCORE_2_11	7690
1a0286db-eef7-4314-8172-d54e44f609f3/EcoRV/0	FAW54670	iPSCORE_2_11	6970
1a00b472-7a91-4831-904e-ea216361bad7/EcoRV/0	FAW54670	iPSCORE_2_11	6819
19f96fcb-6f0d-4e31-b8d0-977f5d6c6b5d/EcoRV/0	FAW54670	iPSCORE_2_11	8651
19f59010-5da5-4129-95ea-6e01463cddd9/EcoRV/0	FAW54670	iPSCORE_2_11	4853
19f4fd3e-67ec-4934-aa73-274103cc7912/EcoRV/0	FAW54670	iPSCORE_2_11	7599
19f3a186-b39a-45e2-9250-ae1064de87fb/EcoRV/0	FAW54670	iPSCORE_2_11	8871
19f32335-1590-4392-8042-90b329cd840b/EcoRV/0	FAW54670	iPSCORE_2_11	12574
19f12d4a-489f-416f-a8c5-353a06d80d45/EcoRV/0	FAW54670	iPSCORE_2_11	5803
19ee6af9-9a3a-44ad-a1cf-428c5d04911e/EcoRV/0	FAW54670	iPSCORE_2_11	5555
19ed7bc1-d3a7-4143-8383-37f7ccb570f6/EcoRV/0	FAW54670	iPSCORE_2_11	7924
19ea3261-b683-463c-8202-3a120b9a836d/EcoRV/0	FAW54670	iPSCORE_2_11	4920
19e9c442-cc41-4efa-8b52-b3224f7c346d/EcoRV/0	FAW54670	iPSCORE_2_11	12714
19e04ef2-fb9f-4ce5-8434-64eff6352a95/EcoRV/0	FAW54670	iPSCORE_2_11	6962
19dde2ba-c181-4cc2-8abc-edb8eedecbdc/EcoRV/0	FAW54670	iPSCORE_2_11	7791
19c9fed8-0492-409b-a4c9-145d21002895/EcoRV/0	FAW54670	iPSCORE_2_11	8403
19c0bf8c-371d-49db-a7fd-d60abb945dc3/EcoRV/0	FAW54670	iPSCORE_2_11	9969
19bf60cd-7d76-43cf-a111-8889d8331438/EcoRV/0	FAW54670	iPSCORE_2_11	8178
19b705cb-390f-4979-98c4-c7950758c6aa/EcoRV/0	FAW54670	iPSCORE_2_11	11768
1a37355c-7284-40d7-a96b-ee7c4ac5f267/EcoRV/0	FAW54670	iPSCORE_2_11	9933
1a3a6345-4a81-4d1a-90b8-b113e4ce71b7/EcoRV/0	FAW54670	iPSCORE_2_11	6888
1a3b87cb-852e-4141-883a-b3ea1807113a/EcoRV/0	FAW54670	iPSCORE_2_11	6840
1a3c76d6-89dd-4e47-9fff-58d1ba794c23/EcoRV/0	FAW54670	iPSCORE_2_11	6863
1ad23980-7b9c-4288-9481-3a939adc1377/EcoRV/0	FAW54670	iPSCORE_2_11	6850
1acce02e-5d94-4d9d-8d8a-9e53bd3cc082/EcoRV/0	FAW54670	iPSCORE_2_11	5983
1ac12fa6-ec89-42a0-bc22-d404e72be23a/EcoRV/0	FAW54670	iPSCORE_2_11	9359
1ac0552b-8537-4058-8a56-c17771678504/EcoRV/0	FAW54670	iPSCORE_2_11	9827
1ac03c02-a632-4abc-b24c-e6277c348142/EcoRV/0	FAW54670	iPSCORE_2_11	8935
1abf6203-856f-4391-b705-688d5e48be0b/EcoRV/0	FAW54670	iPSCORE_2_11	833
1abaf461-f3aa-4635-86dd-183147012532/EcoRV/0	FAW54670	iPSCORE_2_11	14346
1aab1101-6c61-4287-aa54-762a1b06e3e9/EcoRV/0	FAW54670	iPSCORE_2_11	5232
1aa00449-afcc-4a85-b9f2-cd6d2841d50c/EcoRV/0	FAW54670	iPSCORE_2_11	6141
1a9d817a-f308-48de-8c65-4ae31d442529/EcoRV/0	FAW54670	iPSCORE_2_11	4677
1a9c4b6a-8edb-4093-9ca0-cd1a26eca8c6/EcoRV/0	FAW54670	iPSCORE_2_11	6085
19b432a5-3319-4366-84f6-7dda48ad7480/EcoRV/0	FAW54670	iPSCORE_2_11	4393
1a9120b1-ccc0-4e71-b511-0632eb3a7a44/EcoRV/0	FAW54670	iPSCORE_2_11	4985
1a72d16c-4ff2-44a4-9808-ea9137e714e4/EcoRV/0	FAW54670	iPSCORE_2_11	7918
1a6bfa8e-ddbc-44ad-9bea-4a95525d86b5/EcoRV/0	FAW54670	iPSCORE_2_11	13683
1a672ea2-74d0-49af-a32f-e42e5e2ccebc/EcoRV/0	FAW54670	iPSCORE_2_11	13545
1a623ea8-7723-4412-a753-014a5c31fbee/EcoRV/0	FAW54670	iPSCORE_2_11	7270
1a610b42-b8d1-472c-ac05-decb9ff8a498/EcoRV/0	FAW54670	iPSCORE_2_11	4978
1a5caeca-4c20-4c22-af70-f878f82cc98c/EcoRV/0	FAW54670	iPSCORE_2_11	5391
1a531d2f-1b99-40d8-8154-ec5c5454e8c8/EcoRV/0	FAW54670	iPSCORE_2_11	5618
1a4fab0b-6f2d-4b7d-a6c3-71392c14ed9b/EcoRV/0	FAW54670	iPSCORE_2_11	3353
1a4a95a3-7766-43b6-b8b1-5c5340ff4ad4/EcoRV/0	FAW54670	iPSCORE_2_11	5287
1a448bfa-a6a5-4138-aa17-899106ce3bac/EcoRV/0	FAW54670	iPSCORE_2_11	4146
1a3cd06c-7027-4430-a769-ed257be289d0/EcoRV/0	FAW54670	iPSCORE_2_11	13849
1a8b24be-6d66-4a22-9e87-eae8b4481a54/EcoRV/0	FAW54670	iPSCORE_2_11	7535
19ae7d95-a459-4f81-afc5-226286e0a182/EcoRV/0	FAW54670	iPSCORE_2_11	6664
19ad9258-0e7a-4c02-a991-58fef9030155/EcoRV/0	FAW54670	iPSCORE_2_11	9284
19aa66bd-0ef3-4899-a709-b4e9a687c730/EcoRV/0	FAW54670	iPSCORE_2_11	5313
18f9adcb-0650-41c7-9692-db83848876c6/EcoRV/0	FAW54670	iPSCORE_2_11	3413
18f8e8a7-df4f-4bec-8a67-acb25ceea521/EcoRV/0	FAW54670	iPSCORE_2_11	6040
18e74f5d-19b6-472c-be24-99c9148b9607/EcoRV/0	FAW54670	iPSCORE_2_11	6755
18e38cc0-71eb-49d3-854b-66127d150dc1/EcoRV/0	FAW54670	iPSCORE_2_11	6310
18e34c68-ae34-4784-8971-82fec6dedf14/EcoRV/0	FAW54670	iPSCORE_2_11	11594
18d9bd0f-18da-4f91-804b-7d04abd6747a/EcoRV/0	FAW54670	iPSCORE_2_11	6146
18d376e9-2f5b-42a1-ab9b-0789b36a16e5/EcoRV/0	FAW54670	iPSCORE_2_11	11131
18d02d1a-7c78-4d1e-a201-8892f7cc4ed5/EcoRV/0	FAW54670	iPSCORE_2_11	3803
18cbee5e-3feb-48d0-8023-4f6900909162/EcoRV/0	FAW54670	iPSCORE_2_11	12806
18cb897d-87fd-4266-86ec-682f588b78cf/EcoRV/0	FAW54670	iPSCORE_2_11	5943
18c1f91e-6318-4cbc-b063-27fc84760d8b/EcoRV/0	FAW54670	iPSCORE_2_11	8583
18fff819-d452-44e8-b074-00b8a858828f/EcoRV/0	FAW54670	iPSCORE_2_11	5390
18bb4fdc-6f41-4a6f-86b3-dd4ea4b01a76/EcoRV/0	FAW54670	iPSCORE_2_11	6943
18a7bcc7-810c-4175-855a-20e1719d4fa9/EcoRV/0	FAW54670	iPSCORE_2_11	4654
189a82c9-724b-48bf-bb03-64806211953b/EcoRV/0	FAW54670	iPSCORE_2_11	1731
1898d676-190a-4d4b-8bb5-ef7afb489dea/EcoRV/0	FAW54670	iPSCORE_2_11	7285
188c4a06-27fa-4090-940d-9166ddf7af78/EcoRV/0	FAW54670	iPSCORE_2_11	7173
188799e5-1929-46a4-94da-5d7cdcd01a5f/EcoRV/0	FAW54670	iPSCORE_2_11	5861
187ed241-d763-4c76-be0b-20dd9d0a4fdc/EcoRV/0	FAW54670	iPSCORE_2_11	13696
187b353d-78df-4785-99d4-382904a61601/EcoRV/0	FAW54670	iPSCORE_2_11	6447
187414fe-7c23-4352-a90d-a43599e0c845/EcoRV/0	FAW54670	iPSCORE_2_11	7223
1873ecfd-5400-4b08-91dd-8f86fa8a15bb/EcoRV/0	FAW54670	iPSCORE_2_11	6070
18733ac6-9805-4b5e-8381-8d67adeb6520/EcoRV/0	FAW54670	iPSCORE_2_11	7166
1872e34f-9b7d-4f49-852c-a43de4c38d4f/EcoRV/0	FAW54670	iPSCORE_2_11	11076
18b47842-39dc-4121-a886-6e9d36afb7a7/EcoRV/0	FAW54670	iPSCORE_2_11	7614
162d638a-401f-4e8e-9d42-c09ac4c0327a/EcoRV/0	FAW54670	iPSCORE_2_11	2307
1901b984-de21-40d7-a1ce-c8920c588d59/EcoRV/0	FAW54670	iPSCORE_2_11	6220
190d4c32-e9f1-4d13-92be-1b37c97319a3/EcoRV/0	FAW54670	iPSCORE_2_11	8553
19a69d59-e32f-4dba-a31c-c5b37da6fcd1/EcoRV/0	FAW54670	iPSCORE_2_11	4780
19a635d5-b2c4-4533-a577-09fce51db6d1/EcoRV/0	FAW54670	iPSCORE_2_11	9784
19a0fe13-c7d7-4332-952b-6c9636db5d7b/EcoRV/0	FAW54670	iPSCORE_2_11	4349
1986a34b-9269-44e5-a3fe-c8d4df31c669/EcoRV/0	FAW54670	iPSCORE_2_11	5115
19825a00-56bf-4543-925c-0821c6a61975/EcoRV/0	FAW54670	iPSCORE_2_11	3526
197da3bc-fa44-415b-8369-d8ca043c3a67/EcoRV/0	FAW54670	iPSCORE_2_11	9013
197d656d-e275-4e6e-a2c1-51c2548ef61f/EcoRV/0	FAW54670	iPSCORE_2_11	5672
1971dbb7-cb2c-48d5-bb78-8b3747e46235/EcoRV/0	FAW54670	iPSCORE_2_11	7789
196920bc-d6bd-4f6b-97f6-40b34a30f229/EcoRV/0	FAW54670	iPSCORE_2_11	5102
19690cdb-d746-4c6e-9d15-53349a96142c/EcoRV/0	FAW54670	iPSCORE_2_11	4539
19636d2c-dde4-4241-89bf-c60b5ae6a309/EcoRV/0	FAW54670	iPSCORE_2_11	8217
190ac156-1c89-487d-b029-b97d911d35e2/EcoRV/0	FAW54670	iPSCORE_2_11	9111
19632a8a-3def-4cc4-9bc4-c5909cd2eba1/EcoRV/0	FAW54670	iPSCORE_2_11	2803
1957863a-c986-4b1d-8776-29eb0d1e2948/EcoRV/0	FAW54670	iPSCORE_2_11	583
1951ccdd-93e4-441d-8782-5dbaba71d704/EcoRV/0	FAW54670	iPSCORE_2_11	4306
194b5866-041d-4b40-acfa-a1c0a0be4850/EcoRV/0	FAW54670	iPSCORE_2_11	12128
1947b418-0835-4679-802e-e416502538cf/EcoRV/0	FAW54670	iPSCORE_2_11	8042
194340cd-31ba-436a-b0a8-2f893ffe7a59/EcoRV/0	FAW54670	iPSCORE_2_11	6748
19385fd8-63ff-43ec-bfb8-1468bdacb80c/EcoRV/0	FAW54670	iPSCORE_2_11	6426
193269ed-81ee-490f-9d18-4aa6a44f8ace/EcoRV/0	FAW54670	iPSCORE_2_11	8131
19324066-76a6-41be-a6da-0b3637207ce1/EcoRV/0	FAW54670	iPSCORE_2_11	5670
192cc3b0-1d26-4443-9b16-73c17f4d5f64/EcoRV/0	FAW54670	iPSCORE_2_11	9499
19271daa-d3f4-423c-8da8-0c3bd79706bd/EcoRV/0	FAW54670	iPSCORE_2_11	5454
19208d1c-0e94-4b03-96ee-eb0a4065a715/EcoRV/0	FAW54670	iPSCORE_2_11	6653
19609d66-b3e8-4240-bd91-ded15fb4e313/EcoRV/0	FAW54670	iPSCORE_2_11	6936
098dc97c-da84-405e-932d-980fe7a89d21/EcoRV/0	FAW54670	iPSCORE_2_11	11420
162c0da0-6af4-433d-b1a4-e55f20cbb824/EcoRV/0	FAW54670	iPSCORE_2_11	4499
16269f07-2d3b-48f2-909f-2182a5348961/EcoRV/0	FAW54670	iPSCORE_2_11	2223
13aa6cef-144f-4ca9-b6bd-4136c985b243/EcoRV/0	FAW54670	iPSCORE_2_11	7677
13a9beba-e289-4718-b8c1-aa4989fa575f/EcoRV/0	FAW54670	iPSCORE_2_11	5625
13a9bc2c-d4ff-4101-83ad-2303f309ce81/EcoRV/0	FAW54670	iPSCORE_2_11	6069
13a2b9b8-fe07-4029-a7a4-10d92a5c2f74/EcoRV/0	FAW54670	iPSCORE_2_11	7014
13a0bb5f-e8d6-452b-b7c2-f672a1d1b667/EcoRV/0	FAW54670	iPSCORE_2_11	5895
139bd208-8793-497f-b610-d7c05563f4dd/EcoRV/0	FAW54670	iPSCORE_2_11	6641
139a778e-1766-4adb-95c7-b9c51aa30383/EcoRV/0	FAW54670	iPSCORE_2_11	14162
1399b92d-ddf2-465e-a084-25aaf8d5d02d/EcoRV/0	FAW54670	iPSCORE_2_11	13596
139920c7-7568-448a-9ffc-784d86596ec3/EcoRV/0	FAW54670	iPSCORE_2_11	5545
139502c3-9890-475b-8e6f-28f6eed1e0b0/EcoRV/0	FAW54670	iPSCORE_2_11	6086
1387ffb9-901f-42b8-8fd0-625b8a3c540d/EcoRV/0	FAW54670	iPSCORE_2_11	9176
13870ed2-8188-48cb-ac7d-bbfdbf016b1c/EcoRV/0	FAW54670	iPSCORE_2_11	6181
13870a50-b3cc-4e6a-9df0-9f005be813d7/EcoRV/0	FAW54670	iPSCORE_2_11	4284
1384b2d0-e85f-4e68-a7de-1e5f6f16e629/EcoRV/0	FAW54670	iPSCORE_2_11	12889
1384aa74-4461-4acc-bb48-9c72abf39039/EcoRV/0	FAW54670	iPSCORE_2_11	8110
137caf18-f5c3-44f9-8e76-d80e5bba25a0/EcoRV/0	FAW54670	iPSCORE_2_11	6384
137a0604-aef2-450b-a11b-b12061fb6946/EcoRV/0	FAW54670	iPSCORE_2_11	10154
1374b6b4-e3a1-429a-91b3-4fbe24bcd0e2/EcoRV/0	FAW54670	iPSCORE_2_11	6606
136c9591-4400-4bb8-9c56-3c2887950a87/EcoRV/0	FAW54670	iPSCORE_2_11	9533
1365a7ae-b0ba-4683-9e39-531672848b01/EcoRV/0	FAW54670	iPSCORE_2_11	9524
1360d375-0c7a-4d8c-be70-4750d69a65e9/EcoRV/0	FAW54670	iPSCORE_2_11	7408
135f57d8-850a-490b-aa87-bfe55015dc00/EcoRV/0	FAW54670	iPSCORE_2_11	4102
1358ac59-a92b-4cf0-b759-119a0b038888/EcoRV/0	FAW54670	iPSCORE_2_11	6638
13aaab37-6b69-4869-bff8-493b11d52c96/EcoRV/0	FAW54670	iPSCORE_2_11	5232
13ad7a77-88e4-42cc-97e5-eaf7c33872dc/EcoRV/0	FAW54670	iPSCORE_2_11	7461
13c1a5d3-31e9-411c-8d4a-eb67566f4341/EcoRV/0	FAW54670	iPSCORE_2_11	3569
13c57219-1964-4850-9a03-ec7ec4db4072/EcoRV/0	FAW54670	iPSCORE_2_11	5651
1441b9ff-64ab-4a1f-8684-4909d2f1089b/EcoRV/0	FAW54670	iPSCORE_2_11	4553
1440fccb-9e40-49d2-8145-e9968903d7d0/EcoRV/0	FAW54670	iPSCORE_2_11	4455
1440c35f-64d9-4aef-9fb5-68c849bbb4f6/EcoRV/0	FAW54670	iPSCORE_2_11	2684
143a29c5-4b3a-43ac-8804-99a1a7bfee2d/EcoRV/0	FAW54670	iPSCORE_2_11	10317
1438fd7f-a87c-4bd7-93a3-64abd3d24d18/EcoRV/0	FAW54670	iPSCORE_2_11	6225
1430a04d-8f27-4377-9ae9-d4459b78943d/EcoRV/0	FAW54670	iPSCORE_2_11	11995
142dfff8-6ccc-447e-907d-b2d533593b8f/EcoRV/0	FAW54670	iPSCORE_2_11	7820
1429d585-81d7-4146-92fd-a287be0039fe/EcoRV/0	FAW54670	iPSCORE_2_11	6933
1428d590-07ad-4022-bb6e-620890a0160b/EcoRV/0	FAW54670	iPSCORE_2_11	11065
1425ec79-6971-4e9d-ab64-560f1ddb9c24/EcoRV/0	FAW54670	iPSCORE_2_11	8495
141ff4c4-3136-43fc-9699-73a5f4746419/EcoRV/0	FAW54670	iPSCORE_2_11	6646
13588006-a130-4625-92d5-1d2f094e0013/EcoRV/0	FAW54670	iPSCORE_2_11	5850
141f7cd7-5076-4684-9136-e2b6878e528e/EcoRV/0	FAW54670	iPSCORE_2_11	12449
1410b0ce-3025-4476-bb78-a93c91deec85/EcoRV/0	FAW54670	iPSCORE_2_11	7182
1404c561-06de-4c27-8c86-1cfe06f31c6c/EcoRV/0	FAW54670	iPSCORE_2_11	5069
14036000-9966-4c20-ba02-4e443cb75a42/EcoRV/0	FAW54670	iPSCORE_2_11	15414
13fd93b2-fb7b-44fb-93e4-374970b6e6f9/EcoRV/0	FAW54670	iPSCORE_2_11	7419
13f8c4dc-5b8f-4de2-b847-1c48ee35fe89/EcoRV/0	FAW54670	iPSCORE_2_11	4209
13f32f47-b7a9-4a5c-9e17-a3bd020ef58f/EcoRV/0	FAW54670	iPSCORE_2_11	10175
13dc65e9-4a81-4696-b21c-3d621d29fdde/EcoRV/0	FAW54670	iPSCORE_2_11	5311
13d78c18-7aa2-48cc-ac93-b4344169102f/EcoRV/0	FAW54670	iPSCORE_2_11	7391
13cf511a-f378-4837-b0c1-40b0f1e95abe/EcoRV/0	FAW54670	iPSCORE_2_11	6062
13cb37e5-e2fc-48a2-b42d-b3e054e19612/EcoRV/0	FAW54670	iPSCORE_2_11	5570
13c5b6a8-2bb6-4ab9-b1e8-2a7be3614102/EcoRV/0	FAW54670	iPSCORE_2_11	4837
141a1077-5a55-4f52-8f61-01ec177d8f3c/EcoRV/0	FAW54670	iPSCORE_2_11	8975
1447efd3-9ca9-49fd-b14b-322992865c29/EcoRV/0	FAW54670	iPSCORE_2_11	5845
135838ea-e524-4282-a3cf-3fc47863e58b/EcoRV/0	FAW54670	iPSCORE_2_11	5474
134ad65c-b914-4a76-804a-b494f8b6211c/EcoRV/0	FAW54670	iPSCORE_2_11	6043
12b71050-3e33-439f-b98b-92a79ba6a8e2/EcoRV/0	FAW54670	iPSCORE_2_11	8101
12b470c3-0196-4a02-b904-d2e8ffabe836/EcoRV/0	FAW54670	iPSCORE_2_11	10062
12abe80a-0428-49d2-87ab-67b51d3e6701/EcoRV/0	FAW54670	iPSCORE_2_11	6148
129df328-d5a7-449a-b360-2e6a845dff7b/EcoRV/0	FAW54670	iPSCORE_2_11	7224
129d4986-ed1c-417d-9863-09b454dc80fa/EcoRV/0	FAW54670	iPSCORE_2_11	9947
129cca39-b77e-49a3-a06e-09a59345c4c8/EcoRV/0	FAW54670	iPSCORE_2_11	5774
12970697-813b-43f2-b9c5-cde8c35b1df7/EcoRV/0	FAW54670	iPSCORE_2_11	6538
12919575-2a7f-46cf-8c8a-fa1bae248972/EcoRV/0	FAW54670	iPSCORE_2_11	2509
128abed8-6ae5-4209-8771-68b0353424e4/EcoRV/0	FAW54670	iPSCORE_2_11	5450
1286980d-9222-46a5-9f8f-91e543bd00af/EcoRV/0	FAW54670	iPSCORE_2_11	163
1284270e-0eb2-4216-9f43-46138dec9212/EcoRV/0	FAW54670	iPSCORE_2_11	11294
128032ce-18da-422b-a7b3-e77efc5aed63/EcoRV/0	FAW54670	iPSCORE_2_11	4624
12793040-7da1-469a-bba3-35ae2693fb0b/EcoRV/0	FAW54670	iPSCORE_2_11	4960
12748b64-5249-46c3-9635-9c2c63094197/EcoRV/0	FAW54670	iPSCORE_2_11	6127
12557c30-556e-4bbe-9b91-ec46e6a22d01/EcoRV/0	FAW54670	iPSCORE_2_11	16042
12498ce2-b18f-473d-8e1f-971821552a8c/EcoRV/0	FAW54670	iPSCORE_2_11	9891
12494b1d-e74d-4aab-b85a-a8c978c3e712/EcoRV/0	FAW54670	iPSCORE_2_11	5071
12466933-40b1-4d89-be92-a96b367eb71d/EcoRV/0	FAW54670	iPSCORE_2_11	7528
12438d8b-0d77-4751-8c59-8f2e249f16af/EcoRV/0	FAW54670	iPSCORE_2_11	16012
12428c03-d178-4614-bbc4-05751ec86a0e/EcoRV/0	FAW54670	iPSCORE_2_11	13203
12394447-2412-4ff7-b9fd-645d787df5e8/EcoRV/0	FAW54670	iPSCORE_2_11	7262
12379360-d057-4e33-a144-1a1a2c77f9c3/EcoRV/0	FAW54670	iPSCORE_2_11	8397
12360787-9b54-455e-aa17-5b1129aadc00/EcoRV/0	FAW54670	iPSCORE_2_11	5079
12bf1a83-7e83-49f7-8b12-f38bf139d236/EcoRV/0	FAW54670	iPSCORE_2_11	10031
12c1c31d-a24a-432e-89ed-b2bbdb6dddb7/EcoRV/0	FAW54670	iPSCORE_2_11	7818
12c1d2df-1fbb-4b5d-8b7b-11e75813153f/EcoRV/0	FAW54670	iPSCORE_2_11	8128
12c371a2-f628-47f8-a12f-a3a52c374166/EcoRV/0	FAW54670	iPSCORE_2_11	4700
1342cd96-940f-4139-82f2-3d5298b9c88d/EcoRV/0	FAW54670	iPSCORE_2_11	6770
13416b65-88fd-4e60-95bf-ffd20fe52fed/EcoRV/0	FAW54670	iPSCORE_2_11	3783
133b0768-7944-433b-b79d-b72d9b580a49/EcoRV/0	FAW54670	iPSCORE_2_11	7587
1328cee4-3341-4fae-ac33-ab3a786f735a/EcoRV/0	FAW54670	iPSCORE_2_11	6889
1323e97d-a4c2-4834-83b0-7399a9a0aa66/EcoRV/0	FAW54670	iPSCORE_2_11	6956
132368ec-3bb4-48ff-bdc5-f6043a8d6130/EcoRV/0	FAW54670	iPSCORE_2_11	7336
131f46de-1126-4451-8716-84c9983074b5/EcoRV/0	FAW54670	iPSCORE_2_11	13097
1314b2fa-d778-42cf-bbd1-0ff78f552102/EcoRV/0	FAW54670	iPSCORE_2_11	4707
1310ff38-76f4-4424-9576-f0760fa4cf54/EcoRV/0	FAW54670	iPSCORE_2_11	2647
130d8aa7-0d5a-4e8f-852d-64ff06c7f1bf/EcoRV/0	FAW54670	iPSCORE_2_11	9297
130c50ad-d1d7-457a-9325-08730810a253/EcoRV/0	FAW54670	iPSCORE_2_11	2857
134c22ec-0297-4b99-9dfb-ca42b5011c25/EcoRV/0	FAW54670	iPSCORE_2_11	8784
130ae821-4b3b-4edd-a949-256be8ade3fc/EcoRV/0	FAW54670	iPSCORE_2_11	9454
1303a88a-6b64-45d3-94b7-6bf6ed9622fd/EcoRV/0	FAW54670	iPSCORE_2_11	7379
12f4d88c-1d98-4883-a1c8-ecbe6548c541/EcoRV/0	FAW54670	iPSCORE_2_11	7863
12f28ef5-7c6c-4eb1-af21-94077526a886/EcoRV/0	FAW54670	iPSCORE_2_11	6015
12f1182d-2b4b-46a1-9a7e-64217953e3e8/EcoRV/0	FAW54670	iPSCORE_2_11	14058
12ef9df0-3823-4e29-978e-f8029a4741bd/EcoRV/0	FAW54670	iPSCORE_2_11	7600
12e10d22-6aa8-4101-b08d-1c4f10008ab3/EcoRV/0	FAW54670	iPSCORE_2_11	11202
12d1b056-9671-4174-9ae5-68af61a9f90c/EcoRV/0	FAW54670	iPSCORE_2_11	5832
12ca4667-d641-431d-a1b9-340e18e55513/EcoRV/0	FAW54670	iPSCORE_2_11	11601
12ca0be3-5801-4b2d-bf6f-e86c8d623ff6/EcoRV/0	FAW54670	iPSCORE_2_11	7355
12c781f0-11eb-4e02-ab4a-eb1e626a3dc5/EcoRV/0	FAW54670	iPSCORE_2_11	12505
12c71831-8c55-4cd4-9ca9-811c77500ca2/EcoRV/0	FAW54670	iPSCORE_2_11	6402
13047962-f3bd-490a-9e79-b5d5678ddcc9/EcoRV/0	FAW54670	iPSCORE_2_11	7213
144a5e06-6a13-4ddd-a280-6986a1fcfe72/EcoRV/0	FAW54670	iPSCORE_2_11	4286
1450de4a-6b06-4706-a24e-276d1a138225/EcoRV/0	FAW54670	iPSCORE_2_11	4437
1456686d-ce65-461c-add3-1de134450d78/EcoRV/0	FAW54670	iPSCORE_2_11	5850
15b7d093-c931-405f-a0d5-576f81dee1b5/EcoRV/0	FAW54670	iPSCORE_2_11	2919
15b5d423-6c8e-4258-b1fc-22141ec90009/EcoRV/0	FAW54670	iPSCORE_2_11	5783
15b4ec4b-3612-44f2-80dd-e68cf68fe0ac/EcoRV/0	FAW54670	iPSCORE_2_11	7386
15b1ea6e-e7a3-444c-a75b-6fe325a0cc3c/EcoRV/0	FAW54670	iPSCORE_2_11	6305
15accfdd-4e13-479e-b1d8-eae94128d64a/EcoRV/0	FAW54670	iPSCORE_2_11	4582
15a69668-1584-452c-9507-dfda55d057a1/EcoRV/0	FAW54670	iPSCORE_2_11	7295
15a2fe3d-0ab1-4935-b261-43a32af93068/EcoRV/0	FAW54670	iPSCORE_2_11	6796
159e588c-469d-4869-9b83-f2bf03433cbf/EcoRV/0	FAW54670	iPSCORE_2_11	11987
15966a8b-0d2c-4859-911e-fac820420f72/EcoRV/0	FAW54670	iPSCORE_2_11	10235
1589285b-450b-4183-85ad-fb29edb442ba/EcoRV/0	FAW54670	iPSCORE_2_11	4568
158466ed-7a5b-4429-b4d3-f5613be261c5/EcoRV/0	FAW54670	iPSCORE_2_11	8858
157c76b6-3d4a-4835-933a-ca627f642cab/EcoRV/0	FAW54670	iPSCORE_2_11	6169
157b83d9-1146-47cc-93a3-093c94e9f275/EcoRV/0	FAW54670	iPSCORE_2_11	9383
157ac246-bcb5-4841-a890-8c1fd4fb6ec6/EcoRV/0	FAW54670	iPSCORE_2_11	4376
157865bd-5ea6-42d1-ad1c-df5ae0d2d90b/EcoRV/0	FAW54670	iPSCORE_2_11	6279
1577446a-37dc-49c4-a990-58bc292d69c2/EcoRV/0	FAW54670	iPSCORE_2_11	7004
15704b40-1e65-4c4a-8556-f602a099ef9a/EcoRV/0	FAW54670	iPSCORE_2_11	11143
156f0b7e-5abb-4713-bd00-b811cb9b375d/EcoRV/0	FAW54670	iPSCORE_2_11	15796
1566feed-857e-4620-b3ba-1207c292a829/EcoRV/0	FAW54670	iPSCORE_2_11	10456
155b9005-26a5-4326-b36d-2659d975d555/EcoRV/0	FAW54670	iPSCORE_2_11	7756
1559e99f-b7cc-43e4-8980-3e0959399fd6/EcoRV/0	FAW54670	iPSCORE_2_11	7749
15537526-f050-43d9-8e9f-e69bd810b969/EcoRV/0	FAW54670	iPSCORE_2_11	4266
154a1fad-376d-4996-b2cf-16abbe69604a/EcoRV/0	FAW54670	iPSCORE_2_11	3927
15b80d88-945b-4e81-bc5d-5b55618ff06d/EcoRV/0	FAW54670	iPSCORE_2_11	5942
15bc80f7-e2ff-4521-969c-0dd47dace3c0/EcoRV/0	FAW54670	iPSCORE_2_11	4521
15beb07b-ac0c-44fe-ac57-d0f73ce0c6c1/EcoRV/0	FAW54670	iPSCORE_2_11	13269
15bfdc0d-54a7-410a-baea-e67c60003c1b/EcoRV/0	FAW54670	iPSCORE_2_11	6006
1626916a-5c20-4aa5-bb51-dc812d25d6cd/EcoRV/0	FAW54670	iPSCORE_2_11	7477
1625f5d5-1867-4427-8769-0b73f298ac58/EcoRV/0	FAW54670	iPSCORE_2_11	4737
16254d89-fa5a-44f4-bd95-19f8cd240693/EcoRV/0	FAW54670	iPSCORE_2_11	3695
161345b0-edf4-4b7c-b97f-0e3bda0b7d19/EcoRV/0	FAW54670	iPSCORE_2_11	10722
161267b4-c366-4494-9f32-36eca87ce2d3/EcoRV/0	FAW54670	iPSCORE_2_11	4493
1610ead1-5d76-45fe-a288-bbc4fabcff83/EcoRV/0	FAW54670	iPSCORE_2_11	2223
160fd86d-b689-4ce1-9a2f-3e3497ec9728/EcoRV/0	FAW54670	iPSCORE_2_11	5576
16068c73-e0c0-471a-b9f2-a9c62d590bcf/EcoRV/0	FAW54670	iPSCORE_2_11	4635
15fa6465-ca27-4d9b-9550-fdaaa5584e5c/EcoRV/0	FAW54670	iPSCORE_2_11	14567
15f6fe9b-a3be-463e-8c19-ae7cab0cc2cb/EcoRV/0	FAW54670	iPSCORE_2_11	5487
15f36a70-4f1c-4be4-bfa9-13413ae59858/EcoRV/0	FAW54670	iPSCORE_2_11	5675
154395d9-c73c-4696-bf1f-b25c1aa4a854/EcoRV/0	FAW54670	iPSCORE_2_11	6411
15e9ad92-823a-4006-bbdc-9c7c9f5e8cc0/EcoRV/0	FAW54670	iPSCORE_2_11	2250
15e1a7ed-5351-40eb-9118-c4eccbd3653a/EcoRV/0	FAW54670	iPSCORE_2_11	7184
15df653b-b580-4e75-912a-1bb4f1b81e25/EcoRV/0	FAW54670	iPSCORE_2_11	6025
15dbecc7-0cfe-43ca-b729-623c2ed5cace/EcoRV/0	FAW54670	iPSCORE_2_11	2596
15d7d2aa-5672-4a8c-88af-325aa4ad3a91/EcoRV/0	FAW54670	iPSCORE_2_11	5390
15d6552b-0bad-48d0-912f-17fdc19c7875/EcoRV/0	FAW54670	iPSCORE_2_11	8255
15d38598-0a35-47f1-a8d3-9380a1d06230/EcoRV/0	FAW54670	iPSCORE_2_11	10893
15d31390-982c-4773-a158-91c777ecb1bf/EcoRV/0	FAW54670	iPSCORE_2_11	6261
15cef2d6-4d3f-4c1b-b9b7-308ed84b46b7/EcoRV/0	FAW54670	iPSCORE_2_11	4154
15c59baf-d6d9-4b59-ab52-d7268ea6f6d8/EcoRV/0	FAW54670	iPSCORE_2_11	16420
15c052ab-4934-40f5-a7ff-e5ce05fc4980/EcoRV/0	FAW54670	iPSCORE_2_11	6560
15c01b8b-bdcd-44c7-bb27-c3262ed4ee9e/EcoRV/0	FAW54670	iPSCORE_2_11	5024
15e7f80c-dbd6-407d-b7ff-48a430fc4f92/EcoRV/0	FAW54670	iPSCORE_2_11	5850
1542d468-c1d9-486c-90e0-627655769812/EcoRV/0	FAW54670	iPSCORE_2_11	6904
153d390e-95a9-482e-a56d-e313880d76ca/EcoRV/0	FAW54670	iPSCORE_2_11	7904
1537c921-8081-4d1b-85a2-e4bea05e3687/EcoRV/0	FAW54670	iPSCORE_2_11	7031
14bbc652-e929-4614-a67c-e040dc28bfff/EcoRV/0	FAW54670	iPSCORE_2_11	8641
14b91b21-8a2f-4709-a25d-9e0ec2018275/EcoRV/0	FAW54670	iPSCORE_2_11	13492
14b5ed12-62b6-444d-b688-6e5cf3f40f78/EcoRV/0	FAW54670	iPSCORE_2_11	5931
14b47d3e-250a-424a-9148-05f94141d7de/EcoRV/0	FAW54670	iPSCORE_2_11	5221
14a910e2-17d1-41a2-aa43-1f9716cb0701/EcoRV/0	FAW54670	iPSCORE_2_11	9938
14a7ee17-d41d-499e-9160-a8ed8d554a40/EcoRV/0	FAW54670	iPSCORE_2_11	7518
14a670ad-f760-464a-8cfb-65bc60a1f71b/EcoRV/0	FAW54670	iPSCORE_2_11	6778
149d13bb-c642-476e-a808-cd63b7ac4b99/EcoRV/0	FAW54670	iPSCORE_2_11	13849
149900eb-83b3-40f6-a9ed-5f953048206f/EcoRV/0	FAW54670	iPSCORE_2_11	7013
149669f5-d215-46a4-b390-eaf5c6c39cfd/EcoRV/0	FAW54670	iPSCORE_2_11	6424
14907521-20e0-4a5e-9f24-d5197c6c2ccb/EcoRV/0	FAW54670	iPSCORE_2_11	6817
14bc22be-ca34-450d-aacb-ad56816fee69/EcoRV/0	FAW54670	iPSCORE_2_11	4880
148fa43e-bde2-4200-bee3-8ce82c3a42ad/EcoRV/0	FAW54670	iPSCORE_2_11	5778
1486be88-af9e-4aef-8a80-829065052aad/EcoRV/0	FAW54670	iPSCORE_2_11	5866
14861348-15d8-49de-a397-aec3c1e2fe90/EcoRV/0	FAW54670	iPSCORE_2_11	11907
14787e68-133b-483c-a496-cc247d8f9ee0/EcoRV/0	FAW54670	iPSCORE_2_11	6612
14786845-d483-4991-a077-6b795e20c942/EcoRV/0	FAW54670	iPSCORE_2_11	9592
14742574-60c6-456b-bb77-c38423aa82f0/EcoRV/0	FAW54670	iPSCORE_2_11	4298
14714e75-b990-448f-aa95-758e730684f8/EcoRV/0	FAW54670	iPSCORE_2_11	5650
146c5ee9-ebc0-4d83-861b-f1744c6076c6/EcoRV/0	FAW54670	iPSCORE_2_11	7414
14680d8c-82a0-481c-9bfd-3569685bf595/EcoRV/0	FAW54670	iPSCORE_2_11	6132
1466d92a-a340-4ecd-97f3-52cf272e1310/EcoRV/0	FAW54670	iPSCORE_2_11	6401
145eb65f-aace-4ce8-9b1d-c9af17943a7f/EcoRV/0	FAW54670	iPSCORE_2_11	6521
145bfebf-5572-4b44-8ad9-63ee6e54e041/EcoRV/0	FAW54670	iPSCORE_2_11	10129
148a0d8d-c356-4ef4-8bd0-a1b9704cd6cc/EcoRV/0	FAW54670	iPSCORE_2_11	8269
162b2cb2-ab0c-4ec7-b4f6-4804e3dd1cc1/EcoRV/0	FAW54670	iPSCORE_2_11	10428
14bd29d2-193e-4780-adb7-dd276411cc5d/EcoRV/0	FAW54670	iPSCORE_2_11	8083
14c1bf71-09c9-4bad-ae49-a5e4fe5b6705/EcoRV/0	FAW54670	iPSCORE_2_11	9375
15351453-21a6-4d4f-8176-6527cb3c1c05/EcoRV/0	FAW54670	iPSCORE_2_11	482
15293976-cda8-4860-9f0b-6e985c084501/EcoRV/0	FAW54670	iPSCORE_2_11	8472
152845e0-8010-4e63-8de1-76e483ba6e26/EcoRV/0	FAW54670	iPSCORE_2_11	6983
15159a6f-6ea4-4922-a917-8b08cb26f603/EcoRV/0	FAW54670	iPSCORE_2_11	11848
1513463e-1630-4a3d-bbae-ad06735f514a/EcoRV/0	FAW54670	iPSCORE_2_11	5995
150d3652-6508-49e7-a35d-d32f8e88d694/EcoRV/0	FAW54670	iPSCORE_2_11	11213
150b5950-10df-4d85-ac41-b36d231eb9ed/EcoRV/0	FAW54670	iPSCORE_2_11	9905
15097e4a-73b6-49b3-b276-1d31adc631f5/EcoRV/0	FAW54670	iPSCORE_2_11	5289
14ffcf32-ba92-4cd2-89de-28e11ec179c2/EcoRV/0	FAW54670	iPSCORE_2_11	5561
14fb1c2b-6fd7-42c3-bb31-6544e4e93c17/EcoRV/0	FAW54670	iPSCORE_2_11	7837
14f90281-4df5-4b9e-a46d-3c58d2929266/EcoRV/0	FAW54670	iPSCORE_2_11	653
14c10fbc-dbd1-4acd-8086-82144e283c2f/EcoRV/0	FAW54670	iPSCORE_2_11	4808
14f725a6-0137-4dbf-a2e9-71a496a6978b/EcoRV/0	FAW54670	iPSCORE_2_11	8642
14f12cee-1b51-4b18-9d7d-0f9b16497959/EcoRV/0	FAW54670	iPSCORE_2_11	4084
14f11483-93e9-4ce1-905f-8e39e8c8b3e3/EcoRV/0	FAW54670	iPSCORE_2_11	6814
14f09e20-bfed-46e5-accb-eee0bbd0e372/EcoRV/0	FAW54670	iPSCORE_2_11	4471
14d9c939-25d8-4b81-b13b-d65b6cd0b7fb/EcoRV/0	FAW54670	iPSCORE_2_11	8022
14d907ab-dcda-4044-a56a-9ac4c51d0845/EcoRV/0	FAW54670	iPSCORE_2_11	7278
14d88910-c346-4f81-90f8-a9884f9dde22/EcoRV/0	FAW54670	iPSCORE_2_11	5584
14d846f0-d4d5-4a33-a457-ce3e07cc3b7e/EcoRV/0	FAW54670	iPSCORE_2_11	14982
14cf16b9-a5c7-4669-9e42-b82be14e7ae2/EcoRV/0	FAW54670	iPSCORE_2_11	4412
14ca9ec2-6070-4d6d-99bc-803d1c515aee/EcoRV/0	FAW54670	iPSCORE_2_11	9601
14c5d523-29ee-47a7-aa12-90dc556373c0/EcoRV/0	FAW54670	iPSCORE_2_11	9661
14c37c79-373e-442d-899b-72ece5b4f713/EcoRV/0	FAW54670	iPSCORE_2_11	6231
14f2d1a9-69cf-4e64-abd7-39caa1e344b3/EcoRV/0	FAW54670	iPSCORE_2_11	5406
098b0059-e8be-4d56-ac79-f87d4cf94519/EcoRV/0	FAW54670	iPSCORE_2_11	3643
0988bcd7-b786-478b-800d-614026e2d0fa/EcoRV/0	FAW54670	iPSCORE_2_11	4415
0987d5c1-0d76-4faa-8320-d33af99381ac/EcoRV/0	FAW54670	iPSCORE_2_11	11846
bbaa5272-5138-4d43-bb34-af24096fd026/EcoRV/0	FAW54670	iPSCORE_2_11	7121
bbaf1e9e-891c-49a8-93ad-e71e2886d331/EcoRV/0	FAW54670	iPSCORE_2_11	5623
bbb1e667-ab3a-46f2-9ba5-fd3df87802fc/EcoRV/0	FAW54670	iPSCORE_2_11	8695
bbb5275e-a28a-4d29-b380-be4144e634ab/EcoRV/0	FAW54670	iPSCORE_2_11	9451
bbb7f538-c4f7-4357-953b-faa58d41f5c6/EcoRV/0	FAW54670	iPSCORE_2_11	5429
bbc2c444-b021-4e81-b2f9-db14095948f9/EcoRV/0	FAW54670	iPSCORE_2_11	1604
bbc9240c-5bd4-4161-a6f7-e344ce688396/EcoRV/0	FAW54670	iPSCORE_2_11	9003
bbcc55cf-ef12-4421-8f73-a3df41fe54ae/EcoRV/0	FAW54670	iPSCORE_2_11	5267
bbcfc78b-5eac-4c0f-b813-16f33ab6a926/EcoRV/0	FAW54670	iPSCORE_2_11	6331
bbd0d253-7c0b-46da-a04b-fd44a7989e9f/EcoRV/0	FAW54670	iPSCORE_2_11	10666
bbd493f9-f52b-4028-b483-57df6532aa8c/EcoRV/0	FAW54670	iPSCORE_2_11	7237
bbd5ef6d-0666-46c8-b350-5a911a2c2e5a/EcoRV/0	FAW54670	iPSCORE_2_11	6614
bbdba000-b259-46a4-8414-fac1233ac263/EcoRV/0	FAW54670	iPSCORE_2_11	7261
bbe04b09-6fb0-4b4b-bbb0-96e3caa07d21/EcoRV/0	FAW54670	iPSCORE_2_11	7785
bbe117f8-62f8-4ecc-873c-4cb5331cbf32/EcoRV/0	FAW54670	iPSCORE_2_11	3968
bbe2cda2-7e85-4f4a-b303-4daf0f735da1/EcoRV/0	FAW54670	iPSCORE_2_11	4357
bbe31c31-c4ac-41f7-ac79-0ad1fed0a817/EcoRV/0	FAW54670	iPSCORE_2_11	8843
bbe596f7-8444-4c9e-a6f9-8a2f7f2f0532/EcoRV/0	FAW54670	iPSCORE_2_11	5697
bbe87e2d-a9ac-42ae-b34b-ad5ff3a2faf6/EcoRV/0	FAW54670	iPSCORE_2_11	14203
bbe8a14f-381b-4bca-a783-ebbd3c043b9e/EcoRV/0	FAW54670	iPSCORE_2_11	4785
bbee2cd0-9ae7-4bf8-951d-723bf70598db/EcoRV/0	FAW54670	iPSCORE_2_11	5821
bbef90e1-555b-4c54-ae7c-267696b0808d/EcoRV/0	FAW54670	iPSCORE_2_11	6401
bbf8521c-50ee-459f-89fe-4eb59086d221/EcoRV/0	FAW54670	iPSCORE_2_11	7410
bb9aa9e2-df01-4777-938e-43a88f7a06b2/EcoRV/0	FAW54670	iPSCORE_2_11	7625
bb994d52-6abb-483e-b9b6-225d8aff0936/EcoRV/0	FAW54670	iPSCORE_2_11	5316
bb97aaa6-4702-488a-99ed-8f928da6bc43/EcoRV/0	FAW54670	iPSCORE_2_11	7643
bb933437-c93e-4555-8894-a3d5636d1675/EcoRV/0	FAW54670	iPSCORE_2_11	10476
bb33870b-ede5-4103-9205-12ad2435fdc6/EcoRV/0	FAW54670	iPSCORE_2_11	6267
bb34a1f1-f393-43b4-a381-127e6c1527a9/EcoRV/0	FAW54670	iPSCORE_2_11	3985
bb3ef309-1028-423d-8613-956b7c53961d/EcoRV/0	FAW54670	iPSCORE_2_11	8685
bb40ce12-0c9a-4336-a9f0-37f987116da8/EcoRV/0	FAW54670	iPSCORE_2_11	5023
bb4185a4-75bd-4ac9-9374-cb36a9148116/EcoRV/0	FAW54670	iPSCORE_2_11	4529
bb44ab87-b8df-417e-9294-a70997d39dc3/EcoRV/0	FAW54670	iPSCORE_2_11	8603
bb4e663e-d7cb-4c84-ae65-5fb5ed0d4269/EcoRV/0	FAW54670	iPSCORE_2_11	11393
bb5527f2-36cc-4d3f-a47b-a036b23442b1/EcoRV/0	FAW54670	iPSCORE_2_11	9827
bb5b7461-44fe-409e-9a73-525c479ffb14/EcoRV/0	FAW54670	iPSCORE_2_11	6332
bb63df1b-6b51-4835-8b82-8b25cb8e7023/EcoRV/0	FAW54670	iPSCORE_2_11	7226
bb64602d-b238-4519-9c01-3548d44d8139/EcoRV/0	FAW54670	iPSCORE_2_11	5752
bbff3457-0dfd-4017-914d-a501e15a3fd0/EcoRV/0	FAW54670	iPSCORE_2_11	7469
bb710e1c-b5a2-4b6b-8d24-e6eaa8a1f03e/EcoRV/0	FAW54670	iPSCORE_2_11	13596
bb778d59-b2a3-4e42-8424-efa99ab3525c/EcoRV/0	FAW54670	iPSCORE_2_11	7942
bb77b440-8c20-40ec-b7ae-efd03df90340/EcoRV/0	FAW54670	iPSCORE_2_11	6747
bb79025b-9305-4cf6-b7f8-9e18720e579e/EcoRV/0	FAW54670	iPSCORE_2_11	5218
bb7b823b-8ca7-4412-b9bc-0da798e2fc3e/EcoRV/0	FAW54670	iPSCORE_2_11	8983
bb7d189a-caa6-458f-bf9d-b7d44cb552eb/EcoRV/0	FAW54670	iPSCORE_2_11	5534
bb8107f5-e667-448c-8089-56832cca9499/EcoRV/0	FAW54670	iPSCORE_2_11	3862
bb8578ed-e76a-4c35-af33-b4565bed7a38/EcoRV/0	FAW54670	iPSCORE_2_11	6882
bb8cc690-61d5-42e4-a53b-aa43ff412de1/EcoRV/0	FAW54670	iPSCORE_2_11	5671
bb8d3c87-1e50-46fe-9fee-c4b113243f88/EcoRV/0	FAW54670	iPSCORE_2_11	10430
bb8dc248-07c9-4f50-a38e-5d5acc145717/EcoRV/0	FAW54670	iPSCORE_2_11	10547
bb927555-f671-42db-a287-786fbe617515/EcoRV/0	FAW54670	iPSCORE_2_11	8871
bb738e41-528a-4b97-bbe5-59d2ca996fb5/EcoRV/0	FAW54670	iPSCORE_2_11	12810
bb2a0837-9684-4520-b662-f396c8ee3c7a/EcoRV/0	FAW54670	iPSCORE_2_11	6730
bc03e284-034f-4e4b-8444-0fcb2b51f886/EcoRV/0	FAW54670	iPSCORE_2_11	7730
bc1468c5-5aac-4256-8735-d999e279ec41/EcoRV/0	FAW54670	iPSCORE_2_11	10603
bc9683ef-2fb8-4dd4-ba32-431e70bde568/EcoRV/0	FAW54670	iPSCORE_2_11	13244
bc9c46b0-c241-4133-b011-6b67cc2dbcd3/EcoRV/0	FAW54670	iPSCORE_2_11	6247
bca06407-1645-4f02-b55b-05b4d33a10ac/EcoRV/0	FAW54670	iPSCORE_2_11	5473
bca5b4c0-d6ac-4404-9fb3-8d4319ea21e0/EcoRV/0	FAW54670	iPSCORE_2_11	8603
bca7f326-bd77-4364-9037-4f924305a51d/EcoRV/0	FAW54670	iPSCORE_2_11	7460
bcae7f4e-90da-4077-bd11-4d99bfa7ca12/EcoRV/0	FAW54670	iPSCORE_2_11	8219
bcb0e0fd-1797-4bb6-8a09-9a641765bf24/EcoRV/0	FAW54670	iPSCORE_2_11	10996
bcb1b87b-b3a3-4411-9a84-775acc7977c9/EcoRV/0	FAW54670	iPSCORE_2_11	15450
bcb284c4-beef-40ef-bac0-120d434a7343/EcoRV/0	FAW54670	iPSCORE_2_11	7367
bcb6b53d-9f56-48b4-85a4-b05ab339e821/EcoRV/0	FAW54670	iPSCORE_2_11	9442
bcbe0d3b-df19-426f-9e07-a642f2a9c03e/EcoRV/0	FAW54670	iPSCORE_2_11	5822
bcc51493-f534-46a9-821b-cd7255531aa0/EcoRV/0	FAW54670	iPSCORE_2_11	12607
bcc54260-65f7-41e3-bbc0-7d44c78d5e3e/EcoRV/0	FAW54670	iPSCORE_2_11	9647
bcc86ff9-02bf-486c-9a7e-73cfae87d814/EcoRV/0	FAW54670	iPSCORE_2_11	4959
bcc9dca8-2d9c-4565-999d-9ab1c62438ba/EcoRV/0	FAW54670	iPSCORE_2_11	6640
bccfa0d6-1681-455d-8dc9-609d08aea530/EcoRV/0	FAW54670	iPSCORE_2_11	6337
bcd3a6f8-a4e3-4c56-9323-22f23c8af2de/EcoRV/0	FAW54670	iPSCORE_2_11	13637
bcd60178-eecd-4927-b62f-d1cddbae7cfe/EcoRV/0	FAW54670	iPSCORE_2_11	4663
bcd62d95-d4a0-40e0-8a34-02107615dae5/EcoRV/0	FAW54670	iPSCORE_2_11	9046
bcd64687-b5bb-4268-9847-76e18f174012/EcoRV/0	FAW54670	iPSCORE_2_11	7092
bcd6f8a6-a56b-4879-8cba-cd051c8675d5/EcoRV/0	FAW54670	iPSCORE_2_11	10001
bcdd25ae-9ebc-401e-b88e-60d1a723d527/EcoRV/0	FAW54670	iPSCORE_2_11	8303
bce1b40c-d2a6-4f88-8ac4-c1a69f484219/EcoRV/0	FAW54670	iPSCORE_2_11	8140
bc9025e4-b169-4f16-a528-51933bfdbf02/EcoRV/0	FAW54670	iPSCORE_2_11	6088
bc7fb045-ec22-4b52-bf5f-79f710b10572/EcoRV/0	FAW54670	iPSCORE_2_11	10487
bc7a3ae5-23cd-4333-8d87-e222600b1875/EcoRV/0	FAW54670	iPSCORE_2_11	5497
bc764295-365e-4706-bfff-3b9053d460d4/EcoRV/0	FAW54670	iPSCORE_2_11	12265
bc16fcdf-c3e6-4930-9881-d1bc6fdcad15/EcoRV/0	FAW54670	iPSCORE_2_11	12156
bc1b9127-833d-48be-be39-0df415da3bde/EcoRV/0	FAW54670	iPSCORE_2_11	5163
bc1cfab5-66f7-48a4-96b9-76ae8601df61/EcoRV/0	FAW54670	iPSCORE_2_11	8708
bc1fce44-f62a-4486-bec5-e13d5ba00538/EcoRV/0	FAW54670	iPSCORE_2_11	7474
bc29900b-0a25-44ce-a9f6-de4647818fef/EcoRV/0	FAW54670	iPSCORE_2_11	3794
bc2d4ba1-eae0-4193-a83b-78ecd06b676a/EcoRV/0	FAW54670	iPSCORE_2_11	5742
bc2ef169-5108-4ccb-966b-5dc02ff37a3a/EcoRV/0	FAW54670	iPSCORE_2_11	7635
bc2fee64-aa53-4d92-8ce0-4ee1a7401415/EcoRV/0	FAW54670	iPSCORE_2_11	4117
bc351c64-5091-4805-aa22-a310da75db9c/EcoRV/0	FAW54670	iPSCORE_2_11	8812
bc3b9792-0bca-4594-b76d-f475f974803a/EcoRV/0	FAW54670	iPSCORE_2_11	7489
bc3cce6f-c943-4241-be9a-9d277a903475/EcoRV/0	FAW54670	iPSCORE_2_11	6063
bc0cf0b9-abdb-4395-abd2-b3e013229cf3/EcoRV/0	FAW54670	iPSCORE_2_11	9308
bc3d4b17-bc1e-4735-8ccc-03cc4dbf2077/EcoRV/0	FAW54670	iPSCORE_2_11	5791
bc4a8df1-f26d-4dc7-8ba1-52ebefb91fff/EcoRV/0	FAW54670	iPSCORE_2_11	7625
bc4b3ca6-a5f9-437f-b575-df2ad302e132/EcoRV/0	FAW54670	iPSCORE_2_11	6837
bc562685-528b-4e6e-a83c-120360ebcbf6/EcoRV/0	FAW54670	iPSCORE_2_11	5447
bc581c31-7e55-4146-bc4c-fb464039bad8/EcoRV/0	FAW54670	iPSCORE_2_11	3989
bc5a9708-7261-45ed-86d0-5ed0afab0934/EcoRV/0	FAW54670	iPSCORE_2_11	8434
bc6105e1-5106-4de4-8e39-8fa9e6b4777a/EcoRV/0	FAW54670	iPSCORE_2_11	7747
bc63af03-ff0e-4b90-8d64-0bcfd46e8c31/EcoRV/0	FAW54670	iPSCORE_2_11	7422
bc6b1606-cc57-43c6-bd6a-1597a77b2494/EcoRV/0	FAW54670	iPSCORE_2_11	8389
bc6be4b5-20a5-4089-8d1f-c54fd9606d9f/EcoRV/0	FAW54670	iPSCORE_2_11	6421
bc6ca9d7-09b6-49f2-8301-58e50a164ee4/EcoRV/0	FAW54670	iPSCORE_2_11	2862
bc6e153b-0f32-4b5e-9c9a-d1cdca8d7c13/EcoRV/0	FAW54670	iPSCORE_2_11	8489
bc3fbb69-65e4-449d-9fbe-bde6efa1c986/EcoRV/0	FAW54670	iPSCORE_2_11	4233
bb228470-9f25-4ea2-a159-dc51985ea5e3/EcoRV/0	FAW54670	iPSCORE_2_11	10209
00031eb7-9843-436b-af19-2eae81b2ef33/EcoRV/0	FAW54670	iPSCORE_2_11	6764
00045f26-ee6d-400e-852d-52b96d505499/EcoRV/0	FAW54670	iPSCORE_2_11	7186
01601283-32c4-4f4b-bb49-50e391e61918/EcoRV/0	FAW54670	iPSCORE_2_11	3838
015cfc32-5871-42f8-91dc-4d0581f8d301/EcoRV/0	FAW54670	iPSCORE_2_11	7241
01591137-f440-43de-8408-44bbefc19344/EcoRV/0	FAW54670	iPSCORE_2_11	6487
01580b7f-fd4c-4884-88de-4d5546f093a4/EcoRV/0	FAW54670	iPSCORE_2_11	14313
01566685-bfcd-4535-b5ef-e7bac739617e/EcoRV/0	FAW54670	iPSCORE_2_11	13556
0155248b-8ab7-4d3e-8209-2e7d292cca26/EcoRV/0	FAW54670	iPSCORE_2_11	8364
014fccf4-ff50-4d74-9af9-1125b35b3d41/EcoRV/0	FAW54670	iPSCORE_2_11	7348
014b8a94-47cb-462f-ab40-245a79c9e4ed/EcoRV/0	FAW54670	iPSCORE_2_11	6344
014976b7-268b-4c2f-b658-20c947b6e34c/EcoRV/0	FAW54670	iPSCORE_2_11	9436
01496182-21a2-4de8-ad6a-7a1898965f77/EcoRV/0	FAW54670	iPSCORE_2_11	8095
01492a98-2b94-4359-b908-88572ffe8aa4/EcoRV/0	FAW54670	iPSCORE_2_11	8226
014825c3-9db3-4fdc-afa0-36e8dfdedb06/EcoRV/0	FAW54670	iPSCORE_2_11	10590
014366e6-ce60-4ab1-b44a-4139452f7138/EcoRV/0	FAW54670	iPSCORE_2_11	9093
0142b2bf-48e8-4132-aaf3-d04360885d41/EcoRV/0	FAW54670	iPSCORE_2_11	6072
013b2694-a8d2-4b54-91d5-581c805c204b/EcoRV/0	FAW54670	iPSCORE_2_11	6331
01391aa3-b21e-468e-8485-e62d2b952c04/EcoRV/0	FAW54670	iPSCORE_2_11	8636
0137f11f-5957-4c05-803a-dd43764312c1/EcoRV/0	FAW54670	iPSCORE_2_11	7239
0135dff6-c0f1-47f4-b5cb-95dfb4d91f63/EcoRV/0	FAW54670	iPSCORE_2_11	4758
0135a0eb-fe83-45ab-9ceb-5560031da01b/EcoRV/0	FAW54670	iPSCORE_2_11	1263
01347f32-7f21-4fc5-9acc-68c4487619b5/EcoRV/0	FAW54670	iPSCORE_2_11	5100
0133d4f1-5d3d-4b90-9746-7d707fdbe13b/EcoRV/0	FAW54670	iPSCORE_2_11	8787
013209be-c2a0-45ec-9729-854149b86e29/EcoRV/0	FAW54670	iPSCORE_2_11	8197
01318c42-7511-41bb-a2df-8d2807c4a564/EcoRV/0	FAW54670	iPSCORE_2_11	8124
01692f52-8727-495d-b847-2689f00088bd/EcoRV/0	FAW54670	iPSCORE_2_11	5470
016a8c4a-a9c9-4106-956a-a11c202cda50/EcoRV/0	FAW54670	iPSCORE_2_11	5812
016bf9ec-e9c6-4b2e-9c58-a3b39b907c41/EcoRV/0	FAW54670	iPSCORE_2_11	6029
016d2752-d379-4526-919c-e8a1cce4d452/EcoRV/0	FAW54670	iPSCORE_2_11	12140
01ed0223-e7b2-4106-9dc7-2f95103c633e/EcoRV/0	FAW54670	iPSCORE_2_11	5189
01ebfae1-8c46-4bd5-b224-1111ca90d8b7/EcoRV/0	FAW54670	iPSCORE_2_11	5128
01e4b22c-8739-4ac2-a57a-1bb560e29536/EcoRV/0	FAW54670	iPSCORE_2_11	6303
01e37efc-6236-405b-830d-45cc5dbf09a9/EcoRV/0	FAW54670	iPSCORE_2_11	5277
01e1a066-2bd7-46e3-896d-b19d8f1ac45b/EcoRV/0	FAW54670	iPSCORE_2_11	6836
01e02d56-9274-44d1-8bc7-c50cb19b6f40/EcoRV/0	FAW54670	iPSCORE_2_11	7458
01dbb05d-7952-4edd-ad80-212ae7b156bc/EcoRV/0	FAW54670	iPSCORE_2_11	8829
01dadd0b-61f9-4e98-a653-fb92d5cd423c/EcoRV/0	FAW54670	iPSCORE_2_11	5777
01da1e05-f0f8-414b-ac6e-f47ed426e9a5/EcoRV/0	FAW54670	iPSCORE_2_11	7693
01d13ffc-ac6f-4f8e-b07d-df4c2db80562/EcoRV/0	FAW54670	iPSCORE_2_11	13941
01c3cf2f-e085-4209-a4ee-4b6809e54b6e/EcoRV/0	FAW54670	iPSCORE_2_11	7264
012c124b-20b6-4d39-8b0b-4066291c48b6/EcoRV/0	FAW54670	iPSCORE_2_11	9400
01c12427-6026-4d53-ad1d-003a47c349d6/EcoRV/0	FAW54670	iPSCORE_2_11	8551
01ae4b06-bd02-4344-aee2-2a1dd555ad1f/EcoRV/0	FAW54670	iPSCORE_2_11	8635
01ad6e0c-e2db-4bde-9425-406381ca2258/EcoRV/0	FAW54670	iPSCORE_2_11	6259
01a9488e-1ee9-43ae-a592-3042f96ef98a/EcoRV/0	FAW54670	iPSCORE_2_11	7870
01a15c6e-c038-4d78-b4fc-7b26f0d69fe0/EcoRV/0	FAW54670	iPSCORE_2_11	8282
01a01554-8d42-482b-a60c-0498560f83b3/EcoRV/0	FAW54670	iPSCORE_2_11	6141
0192bac4-0fac-4f47-a4be-6c02e41a66f8/EcoRV/0	FAW54670	iPSCORE_2_11	9109
0190d1a1-63e9-41a2-8795-0917e72e002e/EcoRV/0	FAW54670	iPSCORE_2_11	2951
01857d4f-1674-4d1b-8e0e-3307167367a8/EcoRV/0	FAW54670	iPSCORE_2_11	13869
0178aef5-19a9-4aaf-b33b-98ea3b8ae854/EcoRV/0	FAW54670	iPSCORE_2_11	10609
0177fe59-6a7c-4b5f-993c-19f1f1af54c0/EcoRV/0	FAW54670	iPSCORE_2_11	9224
0176fbfb-5a19-4f21-9efd-1b507a49cf51/EcoRV/0	FAW54670	iPSCORE_2_11	4629
01bc1ada-f7a1-43ef-b208-c4099f9d854e/EcoRV/0	FAW54670	iPSCORE_2_11	10210
012b6acc-fbbe-4f60-84f4-b2a437197c39/EcoRV/0	FAW54670	iPSCORE_2_11	8075
01293c08-7db3-439a-9769-14b816cf0108/EcoRV/0	FAW54670	iPSCORE_2_11	4341
0127ff68-6e7b-4f06-a87a-51dde9f25a0b/EcoRV/0	FAW54670	iPSCORE_2_11	8415
009f84a1-43ca-42df-914b-3d8bc1dea0c5/EcoRV/0	FAW54670	iPSCORE_2_11	7382
0098a421-0e59-4891-bc7e-f6a911edfbee/EcoRV/0	FAW54670	iPSCORE_2_11	10898
009855c3-1748-4880-8467-1b2d4c75080a/EcoRV/0	FAW54670	iPSCORE_2_11	8405
008da7d4-42c6-4acd-903e-94aab0e14aef/EcoRV/0	FAW54670	iPSCORE_2_11	5693
008b7eef-c7ef-44f7-89df-c937d4d67e85/EcoRV/0	FAW54670	iPSCORE_2_11	12929
0086d0cf-a227-45ad-a67c-b7be1c836653/EcoRV/0	FAW54670	iPSCORE_2_11	3053
00858857-95b1-4a47-9a63-18621ffc020f/EcoRV/0	FAW54670	iPSCORE_2_11	8169
0082fd0d-60b3-43bf-8dfb-71ed0f611892/EcoRV/0	FAW54670	iPSCORE_2_11	6656
007b8527-2684-4ee5-973f-a63db25d20c1/EcoRV/0	FAW54670	iPSCORE_2_11	4623
00783e1e-5ad3-4b4c-adef-32e9582a5f4a/EcoRV/0	FAW54670	iPSCORE_2_11	9328
00752318-48f5-45db-afe0-c59a4cd979f9/EcoRV/0	FAW54670	iPSCORE_2_11	12231
009f8c92-f088-44a8-ac3a-c788e7a0f302/EcoRV/0	FAW54670	iPSCORE_2_11	6141
0067f8a1-9d3f-4bec-9f34-e9fea7225310/EcoRV/0	FAW54670	iPSCORE_2_11	4932
005b7976-24bf-4991-aeb0-8fd6223d41b8/EcoRV/0	FAW54670	iPSCORE_2_11	7192
00489956-df6c-4825-930b-378119be826a/EcoRV/0	FAW54670	iPSCORE_2_11	15507
00440ec7-bb66-4273-9cdc-3716e7970642/EcoRV/0	FAW54670	iPSCORE_2_11	7127
00356965-0997-45e3-ab2f-ef8b57899216/EcoRV/0	FAW54670	iPSCORE_2_11	9279
002df650-a412-4fa2-96bc-905fac4c8991/EcoRV/0	FAW54670	iPSCORE_2_11	5250
002a9d9e-e578-47f2-8f0a-9a9f5d0bffe3/EcoRV/0	FAW54670	iPSCORE_2_11	5852
0020200a-062a-459f-af4f-5746f1ac9fcd/EcoRV/0	FAW54670	iPSCORE_2_11	7856
001f8bfd-762a-4da1-89eb-4a011885cd8c/EcoRV/0	FAW54670	iPSCORE_2_11	6187
0014679d-19cc-424c-9f30-469e84edbfe7/EcoRV/0	FAW54670	iPSCORE_2_11	14016
00122a3b-4904-46cc-b521-fad4fc2bcde8/EcoRV/0	FAW54670	iPSCORE_2_11	5521
000d4148-d959-467a-9d3d-284f648a037c/EcoRV/0	FAW54670	iPSCORE_2_11	4062
00633d73-8f79-4764-b6fa-0e3eaf2477d3/EcoRV/0	FAW54670	iPSCORE_2_11	6427
bce9cffa-1718-4ccf-a072-c7aba98358d1/EcoRV/0	FAW54670	iPSCORE_2_11	10845
00ab6958-44fa-42da-8d55-8b89bb69c536/EcoRV/0	FAW54670	iPSCORE_2_11	6095
00b1bee0-ab49-435e-a906-8f89835ba3ea/EcoRV/0	FAW54670	iPSCORE_2_11	18563
0122b8a8-98d9-435f-8249-b2814ae5417d/EcoRV/0	FAW54670	iPSCORE_2_11	8824
0121c53e-0b16-4cb7-ba2f-8138e2fb60e5/EcoRV/0	FAW54670	iPSCORE_2_11	4962
011e6d5a-0ae0-4e68-9a73-3e2e1ebd13eb/EcoRV/0	FAW54670	iPSCORE_2_11	12150
01178d12-1edc-43c2-9695-b0eda947cd0c/EcoRV/0	FAW54670	iPSCORE_2_11	5725
0112c5c3-d277-42fa-906c-97f0f64a8ec0/EcoRV/0	FAW54670	iPSCORE_2_11	5647
e29fcd9c-2ea6-436c-9d2e-2b99725d5726/EcoRV/0	FAW54670	iPSCORE_2_11	9160
010ff3d6-c244-413d-a7a5-6614bc9697dd/EcoRV/0	FAW54670	iPSCORE_2_11	8806
010f72cf-25f5-4e80-8ea6-27f8a6aa92a3/EcoRV/0	FAW54670	iPSCORE_2_11	7975
010c95da-818c-4d16-9f50-5587de1d0e86/EcoRV/0	FAW54670	iPSCORE_2_11	6090
01040729-7ab6-4ab6-acc0-3873eab8e8e4/EcoRV/0	FAW54670	iPSCORE_2_11	7890
00fe1c7c-dd37-4dbe-afbe-7445790ffe9f/EcoRV/0	FAW54670	iPSCORE_2_11	8665
00b1a749-a910-4c47-91dc-f77c04e48288/EcoRV/0	FAW54670	iPSCORE_2_11	7779
00fc7a12-216b-4c3a-aff9-26fe06bf61e4/EcoRV/0	FAW54670	iPSCORE_2_11	8808
00e52bc1-f5c2-42b7-bc5b-92cc1995c1b9/EcoRV/0	FAW54670	iPSCORE_2_11	12351
00e11bff-d537-462b-acc5-a446e78e10e0/EcoRV/0	FAW54670	iPSCORE_2_11	6525
00dcc28f-bcbe-4b76-b7bd-0dbfe6f57375/EcoRV/0	FAW54670	iPSCORE_2_11	7064
00db43be-3043-4d7b-893e-6e097698f8e7/EcoRV/0	FAW54670	iPSCORE_2_11	6476
00c761c5-becd-4326-aa85-f8cecd9870c4/EcoRV/0	FAW54670	iPSCORE_2_11	7402
00be8d07-363a-4a55-af4c-90d7d79d6df7/EcoRV/0	FAW54670	iPSCORE_2_11	5722
00be18bc-7e92-4cb8-bfeb-0a2f448237f3/EcoRV/0	FAW54670	iPSCORE_2_11	15217
00bd0983-9e78-436b-9503-782547a7e194/EcoRV/0	FAW54670	iPSCORE_2_11	8999
00bb7456-eb30-4fef-934f-538a0b2ef99f/EcoRV/0	FAW54670	iPSCORE_2_11	6897
00b52c09-093e-448a-b4df-94b832e175cc/EcoRV/0	FAW54670	iPSCORE_2_11	4576
00b42303-b0f8-453b-b9af-5de3541cc3c5/EcoRV/0	FAW54670	iPSCORE_2_11	10695
00f9555e-c970-4cb3-991a-e377e83667eb/EcoRV/0	FAW54670	iPSCORE_2_11	12775
020463a8-df64-4ed8-99a6-ba4707bcaf78/EcoRV/0	FAW54670	iPSCORE_2_11	11727
bcf6a202-4b1e-44cb-8993-87930fbfe04c/EcoRV/0	FAW54670	iPSCORE_2_11	7340
bcf90b02-cee6-499d-a0cf-c3f45ea24e89/EcoRV/0	FAW54670	iPSCORE_2_11	5426
bf47117e-99aa-4367-bbf2-776d7df886db/EcoRV/0	FAW54670	iPSCORE_2_11	16686
bf5063d3-b118-4fb4-858f-af8c34711b23/EcoRV/0	FAW54670	iPSCORE_2_11	7644
bf53949c-d712-4bda-a967-52cd317e3b4c/EcoRV/0	FAW54670	iPSCORE_2_11	4745
bf54b0c7-2715-4d54-8cf9-ca823ea8847e/EcoRV/0	FAW54670	iPSCORE_2_11	6644
bf596ee1-ff0e-4337-aa99-85f9641c132d/EcoRV/0	FAW54670	iPSCORE_2_11	12406
bf63f244-6c3f-4278-8b1a-59057cc8ac0b/EcoRV/0	FAW54670	iPSCORE_2_11	3178
bf6be792-5e73-4238-abd0-95d79fca375e/EcoRV/0	FAW54670	iPSCORE_2_11	4127
bf6eeaf0-23a5-42cb-b0dd-52d03e64f60a/EcoRV/0	FAW54670	iPSCORE_2_11	3920
bf751397-60e0-4e8e-8b66-2aaec92a42a4/EcoRV/0	FAW54670	iPSCORE_2_11	5649
bf7701b1-8be0-4491-a2bd-bbaed5203999/EcoRV/0	FAW54670	iPSCORE_2_11	11623
bf7741ab-bfc2-4cd0-aad8-7e1b26951693/EcoRV/0	FAW54670	iPSCORE_2_11	817
bf8bf080-1b2c-4c6d-a6c8-9bbfac05c74c/EcoRV/0	FAW54670	iPSCORE_2_11	7286
bf8ea9c5-494a-40bc-b81c-ac173c4f1748/EcoRV/0	FAW54670	iPSCORE_2_11	7529
bfb177dd-4377-4ce0-8550-48ace94dfaca/EcoRV/0	FAW54670	iPSCORE_2_11	7234
bfcdb7b7-5555-4188-847e-54e23bddd43a/EcoRV/0	FAW54670	iPSCORE_2_11	7595
bfd0b3df-7a7e-465d-bfa6-affe66b62fb4/EcoRV/0	FAW54670	iPSCORE_2_11	11329
bfe2d94f-5d24-4003-a070-1de78c91175f/EcoRV/0	FAW54670	iPSCORE_2_11	5696
bfe9a4c3-27be-4a45-ac00-f637bb1f4b93/EcoRV/0	FAW54670	iPSCORE_2_11	7740
bfea2f6f-d7e2-442e-b5d0-aee91dbecb29/EcoRV/0	FAW54670	iPSCORE_2_11	8746
bff10dba-587f-48d9-ad14-7b74449838c0/EcoRV/0	FAW54670	iPSCORE_2_11	4587
bff37129-2e17-4b69-91e3-06867f9895b7/EcoRV/0	FAW54670	iPSCORE_2_11	7620
bff37428-8793-4cb5-8e2e-2c455f390317/EcoRV/0	FAW54670	iPSCORE_2_11	6906
bff91aab-5ef1-4e5c-b453-4b2ba70a2b24/EcoRV/0	FAW54670	iPSCORE_2_11	8897
bf41c5a0-6e49-433b-b3f3-f0442d88a05e/EcoRV/0	FAW54670	iPSCORE_2_11	5873
bf34ca68-f7a4-4a34-8b58-fedd0f10e48f/EcoRV/0	FAW54670	iPSCORE_2_11	8539
bf312503-5a2b-4b22-889d-9153972a4b13/EcoRV/0	FAW54670	iPSCORE_2_11	7513
bf269f55-2c41-4a9f-a185-f6e4b11e87e6/EcoRV/0	FAW54670	iPSCORE_2_11	10622
bec95d95-cb9a-47a6-aa05-24c0256ec884/EcoRV/0	FAW54670	iPSCORE_2_11	8823
bed4ebca-7bdf-4500-9b93-8318204a16bd/EcoRV/0	FAW54670	iPSCORE_2_11	4177
bed6c3e0-55db-4727-9ff7-bc8621d92399/EcoRV/0	FAW54670	iPSCORE_2_11	5198
bed830de-1de4-4249-917a-52ecb4ca7998/EcoRV/0	FAW54670	iPSCORE_2_11	8952
bed9a5f2-5aba-42ba-b6ee-757522d66795/EcoRV/0	FAW54670	iPSCORE_2_11	8582
beda307a-a0c2-4aff-8fc4-06f9d86e09b5/EcoRV/0	FAW54670	iPSCORE_2_11	10328
beda5b66-7f52-41d7-87fd-923712919366/EcoRV/0	FAW54670	iPSCORE_2_11	6286
bedbbb4e-26b1-4ef9-9d83-47b3d1f3037c/EcoRV/0	FAW54670	iPSCORE_2_11	6918
bee34ea9-4c5e-4b26-b8a5-e6eac202b4ca/EcoRV/0	FAW54670	iPSCORE_2_11	11330
beebb80c-fc4b-417f-8c51-17526a448e2b/EcoRV/0	FAW54670	iPSCORE_2_11	7148
bef5d5b2-e204-4b46-92b1-082098fe4175/EcoRV/0	FAW54670	iPSCORE_2_11	8233
c0004e2b-3913-4b71-a230-c8f09aa403e4/EcoRV/0	FAW54670	iPSCORE_2_11	6635
bef7430f-0951-4bbf-98fd-fe0bb08aaba2/EcoRV/0	FAW54670	iPSCORE_2_11	2808
bef8d805-9645-4af5-815a-b4d86d083a98/EcoRV/0	FAW54670	iPSCORE_2_11	5368
befe2c49-967e-4826-929a-4ad7c114bd04/EcoRV/0	FAW54670	iPSCORE_2_11	5678
befea2eb-5419-46da-aa67-1c24b155d3f3/EcoRV/0	FAW54670	iPSCORE_2_11	11104
bf01552a-1240-461d-a905-0d6ac0956404/EcoRV/0	FAW54670	iPSCORE_2_11	8887
bf04d6be-0adf-4ab3-9f25-d739a27f99cb/EcoRV/0	FAW54670	iPSCORE_2_11	8197
bf0831b5-9344-48fa-8e22-38b958bf8b0a/EcoRV/0	FAW54670	iPSCORE_2_11	3560
bf0a5f08-5c62-41fd-ab9a-c9e44ba5247d/EcoRV/0	FAW54670	iPSCORE_2_11	6660
bf127c35-d3ef-4a7b-975e-f91e4ad2ccd8/EcoRV/0	FAW54670	iPSCORE_2_11	6995
bf1a6518-9658-42ac-8344-e8267eb6901b/EcoRV/0	FAW54670	iPSCORE_2_11	6631
bf24a732-d754-424b-8aa3-2bcfb36acaa6/EcoRV/0	FAW54670	iPSCORE_2_11	7680
bf25a5b8-b1a4-4c77-9c6b-d1f8db731a12/EcoRV/0	FAW54670	iPSCORE_2_11	9361
bef87f86-fea3-4cdb-8117-3c6661972aa6/EcoRV/0	FAW54670	iPSCORE_2_11	7259
bec37478-6e6a-4c73-9eb6-087778106ced/EcoRV/0	FAW54670	iPSCORE_2_11	8566
c001ca5e-e34c-4455-b135-311d662bb7ec/EcoRV/0	FAW54670	iPSCORE_2_11	5126
c008a1e2-c0f3-4048-9584-cc460b16962d/EcoRV/0	FAW54670	iPSCORE_2_11	7593
c07733c4-e8cf-4f6c-b0a3-cf2fe137ec32/EcoRV/0	FAW54670	iPSCORE_2_11	4641
c0779be6-f18a-4f78-894e-794ba9eef1d4/EcoRV/0	FAW54670	iPSCORE_2_11	6558
c08ee11b-34a6-459d-b09f-cd43dd0d95bb/EcoRV/0	FAW54670	iPSCORE_2_11	3451
c095896c-21f8-4df5-b040-2a14157746a7/EcoRV/0	FAW54670	iPSCORE_2_11	6731
c09d792b-16aa-4176-8750-5698fd72f016/EcoRV/0	FAW54670	iPSCORE_2_11	6185
c09f850d-ca93-435a-87f8-0e9e1685561f/EcoRV/0	FAW54670	iPSCORE_2_11	2596
c09fba0e-af8f-46ba-a0d6-838964cde423/EcoRV/0	FAW54670	iPSCORE_2_11	4758
c0a1e801-68dd-4401-baa1-65def7e6db1e/EcoRV/0	FAW54670	iPSCORE_2_11	8273
c0a58278-9819-47d1-8e5b-47088e76eb11/EcoRV/0	FAW54670	iPSCORE_2_11	10467
c0a582a0-f7ff-48ca-b17e-ae85bc477647/EcoRV/0	FAW54670	iPSCORE_2_11	5119
c0a7df89-3824-4dd6-b8e0-7d9881bc20a1/EcoRV/0	FAW54670	iPSCORE_2_11	6022
c0aca870-9e26-4870-a13a-f957261bb680/EcoRV/0	FAW54670	iPSCORE_2_11	6532
c0b101db-e1ff-4561-a3d3-8c5a21a2acc3/EcoRV/0	FAW54670	iPSCORE_2_11	6643
c0b5face-4de9-47c6-b13f-be3b5fe77f5b/EcoRV/0	FAW54670	iPSCORE_2_11	3264
c0c0092d-9a9e-4392-bf07-8b030fbebd56/EcoRV/0	FAW54670	iPSCORE_2_11	5154
c0c2381a-8342-4989-a333-d17bde636135/EcoRV/0	FAW54670	iPSCORE_2_11	6751
c0c56a05-b03c-455b-a0db-345c364fb601/EcoRV/0	FAW54670	iPSCORE_2_11	5493
c0c579a5-933d-4283-8fac-70df91dd8e5a/EcoRV/0	FAW54670	iPSCORE_2_11	14889
c0c60f1d-03cf-4b14-a38c-22432f849d4f/EcoRV/0	FAW54670	iPSCORE_2_11	15031
c0ca0ab8-3d9c-4668-939f-e226a8b3742f/EcoRV/0	FAW54670	iPSCORE_2_11	6243
c0cc0726-f904-43d2-9dcf-7c46d532d4e4/EcoRV/0	FAW54670	iPSCORE_2_11	7164
c0cee2f1-4444-4d8d-b200-1e62ac59a93a/EcoRV/0	FAW54670	iPSCORE_2_11	9541
c0d072d4-2311-43f8-bd97-d2c5a67d6cca/EcoRV/0	FAW54670	iPSCORE_2_11	2613
c073d6ec-4eb5-426c-926f-e5d8182d4ba1/EcoRV/0	FAW54670	iPSCORE_2_11	6048
c073a9e7-a2bb-4433-af78-3bb6e9e46b78/EcoRV/0	FAW54670	iPSCORE_2_11	6382
c06c3752-5905-4523-8e0f-39314aa98575/EcoRV/0	FAW54670	iPSCORE_2_11	5938
c065b161-039e-4843-ad5f-55b5e0d7f7fe/EcoRV/0	FAW54670	iPSCORE_2_11	9917
c00a9aa2-5d9f-43fc-ba6d-cacbd2ef229d/EcoRV/0	FAW54670	iPSCORE_2_11	1776
c00d476d-a33d-4ab2-89f5-be32d2e8ff38/EcoRV/0	FAW54670	iPSCORE_2_11	1630
c0138329-dae9-4009-9256-67cca963a416/EcoRV/0	FAW54670	iPSCORE_2_11	4621
c013a1e9-1c8e-41e9-b049-7e7df2ba4c4f/EcoRV/0	FAW54670	iPSCORE_2_11	7685
c014aefa-2580-44f9-b50e-b9fbc59e3db8/EcoRV/0	FAW54670	iPSCORE_2_11	4897
c019a393-8844-4100-815d-b6859554bae8/EcoRV/0	FAW54670	iPSCORE_2_11	7493
c01b250f-8198-4ec2-860a-80dd41baec97/EcoRV/0	FAW54670	iPSCORE_2_11	12159
c01e76f9-9db8-41da-9f75-88f42a2b29c4/EcoRV/0	FAW54670	iPSCORE_2_11	6988
c022a54d-af3c-43cc-9888-ad4f658d7fbe/EcoRV/0	FAW54670	iPSCORE_2_11	5589
c02b0406-db3b-4076-b558-bdc4e43fa65c/EcoRV/0	FAW54670	iPSCORE_2_11	7958
c0379745-b82d-4982-b3a7-7410bce57df2/EcoRV/0	FAW54670	iPSCORE_2_11	734
c00326b9-e0d6-4a6e-b2d6-992c86587bed/EcoRV/0	FAW54670	iPSCORE_2_11	6044
c045080a-0a16-4e3b-8c4f-5247591e50e0/EcoRV/0	FAW54670	iPSCORE_2_11	7665
c046142f-b34a-4ff4-8be0-a03612266513/EcoRV/0	FAW54670	iPSCORE_2_11	5708
c04ef8fc-bc78-4791-9b1b-9c707d291a98/EcoRV/0	FAW54670	iPSCORE_2_11	10763
c050a694-b093-47c4-bd1e-66eaf93498ca/EcoRV/0	FAW54670	iPSCORE_2_11	12799
c052b25f-cc27-4a0d-9337-575763b5d29c/EcoRV/0	FAW54670	iPSCORE_2_11	5507
c058c087-4cc9-4fc8-8b89-5ecfc8989c48/EcoRV/0	FAW54670	iPSCORE_2_11	6371
c059274e-7a47-4422-b47a-675b5b345a9a/EcoRV/0	FAW54670	iPSCORE_2_11	9592
c05a7341-8227-4cec-ac3c-443586fca30c/EcoRV/0	FAW54670	iPSCORE_2_11	8058
c05c51cc-acc2-4dba-b937-bb6a1b3a2700/EcoRV/0	FAW54670	iPSCORE_2_11	6572
c05c8dbc-b10b-480e-9bb5-e04cd8afdad1/EcoRV/0	FAW54670	iPSCORE_2_11	5255
c05ca051-227b-432f-8fee-a37293828331/EcoRV/0	FAW54670	iPSCORE_2_11	10457
c05f6694-237a-4854-a647-299eb010a57f/EcoRV/0	FAW54670	iPSCORE_2_11	6628
c04549d5-eafe-4baa-a864-c5309d9bba59/EcoRV/0	FAW54670	iPSCORE_2_11	5170
bebbb20b-712a-4cbf-b301-65a54ac5752c/EcoRV/0	FAW54670	iPSCORE_2_11	5443
beba4897-c7c3-4f04-9edd-1df91dd7c4c6/EcoRV/0	FAW54670	iPSCORE_2_11	6679
beb35514-42a9-47d1-97cf-a822c18d8a30/EcoRV/0	FAW54670	iPSCORE_2_11	3472
bd531796-51ed-4ee4-ac6e-62d94e51462a/EcoRV/0	FAW54670	iPSCORE_2_11	4013
bd54b92b-43cb-4d51-ad11-53c37c425968/EcoRV/0	FAW54670	iPSCORE_2_11	7187
bd54e04f-75a1-4d59-8a9e-35385ed18e58/EcoRV/0	FAW54670	iPSCORE_2_11	5823
bd57ea05-adc4-4f9f-a312-a16ce91f1191/EcoRV/0	FAW54670	iPSCORE_2_11	8940
bd5d65d8-a878-4b90-bfbe-8b6b38e82604/EcoRV/0	FAW54670	iPSCORE_2_11	9219
bd608f9e-d1c4-4a1a-aaf0-e089f88f277a/EcoRV/0	FAW54670	iPSCORE_2_11	4777
bd676eb4-a59b-4e5c-9e34-a0e77778f0a7/EcoRV/0	FAW54670	iPSCORE_2_11	4459
bd69cff4-5e6a-4212-a6a7-25c013b59f76/EcoRV/0	FAW54670	iPSCORE_2_11	7041
bd6a4b91-5a6a-4a5b-b859-86aa1a954250/EcoRV/0	FAW54670	iPSCORE_2_11	5933
bd6d7d03-a3ed-4d09-9729-4e515aaf57a0/EcoRV/0	FAW54670	iPSCORE_2_11	5732
bd751e5c-7a57-4f3b-b7d8-a8fa8a32456f/EcoRV/0	FAW54670	iPSCORE_2_11	2643
bd7a3ae3-7366-413b-b084-32dc800568be/EcoRV/0	FAW54670	iPSCORE_2_11	12415
bd7ae2ee-cba0-4d3d-97ea-d02cab6170b9/EcoRV/0	FAW54670	iPSCORE_2_11	4587
bd7c6573-0206-4ee1-be2f-35c6c4258428/EcoRV/0	FAW54670	iPSCORE_2_11	8200
bd7f6b9c-6aec-4b42-8349-65505ead8470/EcoRV/0	FAW54670	iPSCORE_2_11	5091
bd8133a7-c61d-4e7a-8748-7a99f6b07543/EcoRV/0	FAW54670	iPSCORE_2_11	8637
bd8334ce-74fc-4c30-9f74-4ff9d67f7bb1/EcoRV/0	FAW54670	iPSCORE_2_11	5077
bd8969e9-7550-485e-b800-0301d289d722/EcoRV/0	FAW54670	iPSCORE_2_11	7994
bd8a1a75-bebc-40ea-88d6-ca03ca7e7d02/EcoRV/0	FAW54670	iPSCORE_2_11	5426
bd91f038-c580-4ddf-8b3b-14934418a0cd/EcoRV/0	FAW54670	iPSCORE_2_11	5956
bd98b578-bedf-4caa-882e-19b715983d7b/EcoRV/0	FAW54670	iPSCORE_2_11	7451
bda4a561-9285-475e-81c4-9545c896591e/EcoRV/0	FAW54670	iPSCORE_2_11	7344
bdaa4b85-f461-4090-bee7-d460884f0b6c/EcoRV/0	FAW54670	iPSCORE_2_11	3375
bd4f8f1b-5d82-4649-9d51-1519f10b9f46/EcoRV/0	FAW54670	iPSCORE_2_11	6309
bd4ecdc9-0100-4af7-94ab-0a4922ac9fa1/EcoRV/0	FAW54670	iPSCORE_2_11	14242
bd4da2f0-98a6-4894-ab21-ecbd7bdabfba/EcoRV/0	FAW54670	iPSCORE_2_11	11391
bd4bd20a-4241-46b6-9ea2-4b3d357b2b32/EcoRV/0	FAW54670	iPSCORE_2_11	7974
bcfd4540-f107-4067-a2e2-720c5f9904f5/EcoRV/0	FAW54670	iPSCORE_2_11	8070
bcff3bba-63a9-465f-9f35-fc6f9b4c0df8/EcoRV/0	FAW54670	iPSCORE_2_11	7267
bd0896a1-5039-4e62-b73c-9ec472c65776/EcoRV/0	FAW54670	iPSCORE_2_11	8655
bd0cfd50-5d00-4646-b40a-fd450519c88e/EcoRV/0	FAW54670	iPSCORE_2_11	8568
bd0eb97b-15bf-4ae8-af02-8885ab2fa6bd/EcoRV/0	FAW54670	iPSCORE_2_11	7975
bd0ec623-e154-499d-8bf5-dfd8d388c67d/EcoRV/0	FAW54670	iPSCORE_2_11	5377
bd148cd3-d780-44ae-83eb-f7c3bbe908c3/EcoRV/0	FAW54670	iPSCORE_2_11	7661
bd1572ab-9967-423e-af71-152737d3e6ae/EcoRV/0	FAW54670	iPSCORE_2_11	3578
bd1b940e-819e-4822-b98e-545d3d0a804e/EcoRV/0	FAW54670	iPSCORE_2_11	5660
bd1bf3d1-cb15-4aa1-96c5-a8a576f85d0c/EcoRV/0	FAW54670	iPSCORE_2_11	7199
bd1d56c5-79ef-4e0f-818d-1573a1ea6573/EcoRV/0	FAW54670	iPSCORE_2_11	9532
bdad917c-6600-47fd-a50c-94c924f449cf/EcoRV/0	FAW54670	iPSCORE_2_11	6204
bd1f51d0-c89d-459f-b069-86ca5d3aca55/EcoRV/0	FAW54670	iPSCORE_2_11	4657
bd228a5f-2b50-4117-b896-ff84a601400b/EcoRV/0	FAW54670	iPSCORE_2_11	11049
bd26ca80-9b70-4eba-a6fe-cbccee607dd4/EcoRV/0	FAW54670	iPSCORE_2_11	9277
bd31c393-ef33-48b5-9471-b46e124c4d38/EcoRV/0	FAW54670	iPSCORE_2_11	6662
bd3275cb-9433-43b2-bab9-2a37ea67fcce/EcoRV/0	FAW54670	iPSCORE_2_11	4348
bd3612f5-5df4-4f2c-87db-e64266f67758/EcoRV/0	FAW54670	iPSCORE_2_11	9877
bd3aa0d4-63c7-4e56-9450-f33dc8714fbb/EcoRV/0	FAW54670	iPSCORE_2_11	4151
bd402095-4343-4f9a-8b50-7526903dd163/EcoRV/0	FAW54670	iPSCORE_2_11	8963
bd4371d8-bc39-4a69-82ab-801331a4caf8/EcoRV/0	FAW54670	iPSCORE_2_11	5450
bd44d205-4daa-4123-bc6c-d7609321488a/EcoRV/0	FAW54670	iPSCORE_2_11	6789
bd4750c0-5652-4e07-a28a-a2b72fb5362f/EcoRV/0	FAW54670	iPSCORE_2_11	5823
bd4aa4aa-66ef-4004-afe4-bc9ddb83806e/EcoRV/0	FAW54670	iPSCORE_2_11	4816
bd21743c-147f-4367-9282-48d2209c44ca/EcoRV/0	FAW54670	iPSCORE_2_11	11705
bdb5a924-0b21-4a86-b5db-07569103dbc9/EcoRV/0	FAW54670	iPSCORE_2_11	10211
bdb93405-a823-4b70-8ab1-4ed289fb8435/EcoRV/0	FAW54670	iPSCORE_2_11	4652
bdc1f89e-1e50-432c-91f6-5a93a2a87aab/EcoRV/0	FAW54670	iPSCORE_2_11	13494
be306632-f7d2-469f-92e5-755fac84e136/EcoRV/0	FAW54670	iPSCORE_2_11	6058
be33c960-f8d1-4aeb-9f5f-69bcd72703ea/EcoRV/0	FAW54670	iPSCORE_2_11	8441
be3f5bd4-a7e6-48f6-af35-b917566c2cd2/EcoRV/0	FAW54670	iPSCORE_2_11	7454
be405612-d7ea-41a0-b171-a5b883ac1b09/EcoRV/0	FAW54670	iPSCORE_2_11	5362
be44ba8a-585c-4040-8702-ddcd3c7d603c/EcoRV/0	FAW54670	iPSCORE_2_11	8813
be451af5-886e-4654-b0c2-a894b57940bb/EcoRV/0	FAW54670	iPSCORE_2_11	7291
be462c50-5db4-4f46-a469-fd5092b0e9e9/EcoRV/0	FAW54670	iPSCORE_2_11	7105
be469aaf-e759-49a4-8244-f30f8759a91d/EcoRV/0	FAW54670	iPSCORE_2_11	12661
be49cec1-bd1d-46ab-8757-5843cf253771/EcoRV/0	FAW54670	iPSCORE_2_11	1076
be59c123-3ce7-4009-99cc-c23ab03d8479/EcoRV/0	FAW54670	iPSCORE_2_11	6384
be646c6c-056f-4d5b-abcd-5e91d2ca10d3/EcoRV/0	FAW54670	iPSCORE_2_11	4979
be2858be-dbee-4e3b-8234-3da6ecb8e40d/EcoRV/0	FAW54670	iPSCORE_2_11	3767
be663ac2-0abc-44c0-abbb-201d4caaa7e1/EcoRV/0	FAW54670	iPSCORE_2_11	8271
be6de117-5ca3-432f-8040-2b995bde9e04/EcoRV/0	FAW54670	iPSCORE_2_11	6357
be71a0b1-9710-418b-9382-a72e52dbac2b/EcoRV/0	FAW54670	iPSCORE_2_11	5637
be72a459-c095-403f-85d2-cdec277bf200/EcoRV/0	FAW54670	iPSCORE_2_11	7446
be73c666-8ca8-4bb4-ae2c-e2d7eafe2cba/EcoRV/0	FAW54670	iPSCORE_2_11	10282
be772798-835c-4135-8dc0-e0ea7f3849d3/EcoRV/0	FAW54670	iPSCORE_2_11	3716
be84e6c1-12f6-465f-9665-4ff552131c7b/EcoRV/0	FAW54670	iPSCORE_2_11	6007
be88b8ad-7263-48b6-b61d-cdfb8f3b0351/EcoRV/0	FAW54670	iPSCORE_2_11	2785
be88e7d2-a8f1-42b3-b3cf-46cc67652cfd/EcoRV/0	FAW54670	iPSCORE_2_11	2628
be97dd59-0db0-43f8-8809-7b71dc989e2f/EcoRV/0	FAW54670	iPSCORE_2_11	7836
be9c502d-36c0-4245-b02b-a32776ba076b/EcoRV/0	FAW54670	iPSCORE_2_11	6656
bea8c702-5200-43ca-a9b2-68286799b95b/EcoRV/0	FAW54670	iPSCORE_2_11	5217
be6d3df1-d044-4c92-8e1c-621b4e0c700f/EcoRV/0	FAW54670	iPSCORE_2_11	8402
bcf6c1e8-3451-47a0-888b-f4c2652f4607/EcoRV/0	FAW54670	iPSCORE_2_11	7314
be27458a-f008-4fed-b17b-eac566f8ae76/EcoRV/0	FAW54670	iPSCORE_2_11	7717
be214a60-18f0-41f9-a37f-0be777e7cbfb/EcoRV/0	FAW54670	iPSCORE_2_11	5167
bdc2f4fe-fe80-431b-b3c2-553a1243e9f1/EcoRV/0	FAW54670	iPSCORE_2_11	6678
bdc4a4cf-33f6-4fd0-8c8c-964b46938ce8/EcoRV/0	FAW54670	iPSCORE_2_11	7766
bdc9ceb0-b0f0-40c5-aeaa-a223ed382be7/EcoRV/0	FAW54670	iPSCORE_2_11	5848
bdcb0565-841d-45f9-b87c-11fa8f93ce9c/EcoRV/0	FAW54670	iPSCORE_2_11	7625
bdd053ec-7596-4b81-b768-394669070f51/EcoRV/0	FAW54670	iPSCORE_2_11	9976
bdd3ff5a-8a02-41c5-972f-dc24521cd375/EcoRV/0	FAW54670	iPSCORE_2_11	7975
bddac37a-8f63-4a2a-a7dc-bc08500db70f/EcoRV/0	FAW54670	iPSCORE_2_11	17384
bde02e54-ada9-4936-90a9-2db830794a0e/EcoRV/0	FAW54670	iPSCORE_2_11	9721
bde0d30e-d031-42ab-a6fd-53835e9bfeca/EcoRV/0	FAW54670	iPSCORE_2_11	9900
bde1113b-9924-4701-ba34-c42122905bad/EcoRV/0	FAW54670	iPSCORE_2_11	9790
bde36ab9-dbb8-40ff-839b-422dc4104cd9/EcoRV/0	FAW54670	iPSCORE_2_11	10830
be2623bf-056f-4ee4-97c5-326407176a2a/EcoRV/0	FAW54670	iPSCORE_2_11	9821
bdead9c6-fed0-4d46-8dab-81d91e54e484/EcoRV/0	FAW54670	iPSCORE_2_11	8989
bdf1cef7-94fe-46a0-a8f8-140174bbd0cd/EcoRV/0	FAW54670	iPSCORE_2_11	6539
bdf99b84-3866-4b58-adb3-157817e54355/EcoRV/0	FAW54670	iPSCORE_2_11	6826
bdfa4388-d553-4c80-aef0-c634932d756e/EcoRV/0	FAW54670	iPSCORE_2_11	4392
bdfba1c1-a840-40e4-90e2-947562df7dc7/EcoRV/0	FAW54670	iPSCORE_2_11	9305
bdfcb66c-c12b-4ac5-b98e-5bbacfe7eede/EcoRV/0	FAW54670	iPSCORE_2_11	6757
be077bf2-1362-4242-8d11-3c0db49c8189/EcoRV/0	FAW54670	iPSCORE_2_11	9191
be08db15-5900-4c37-87f2-9064a6a40554/EcoRV/0	FAW54670	iPSCORE_2_11	9019
be126865-2f75-428b-8d63-2eac23d73666/EcoRV/0	FAW54670	iPSCORE_2_11	7979
be1b1b73-ec74-4e6d-9054-4fd7dece1464/EcoRV/0	FAW54670	iPSCORE_2_11	8379
be1b5423-7d80-4306-8631-2cbd8f504eb5/EcoRV/0	FAW54670	iPSCORE_2_11	10022
be1bd639-bdc6-4d92-9022-b187e38aa67e/EcoRV/0	FAW54670	iPSCORE_2_11	10296
bdef2443-2de1-4a37-9631-cfa550fe19b2/EcoRV/0	FAW54670	iPSCORE_2_11	5037
1add0fe2-fc25-45f1-83da-a7de77a078ae/EcoRV/0	FAW54670	iPSCORE_2_11	5203
020b428c-c993-4a04-8b2b-392727f84462/EcoRV/0	FAW54670	iPSCORE_2_11	11517
021d82bb-388f-46fc-811c-29e6ca00c38c/EcoRV/0	FAW54670	iPSCORE_2_11	4804
06e51885-c96d-49ef-809e-57060c46ac37/EcoRV/0	FAW54670	iPSCORE_2_11	6600
06db944b-1b30-4f34-a7aa-6b6aff5ce348/EcoRV/0	FAW54670	iPSCORE_2_11	4728
06d80854-ddf7-4f54-8a6a-820815eb4949/EcoRV/0	FAW54670	iPSCORE_2_11	6731
06d79fb9-f445-4cd6-91a5-3130e2ea7f23/EcoRV/0	FAW54670	iPSCORE_2_11	5643
06d69f23-86d6-4457-a69b-e0dd00c9fdd3/EcoRV/0	FAW54670	iPSCORE_2_11	8722
06d2b74a-b5a3-4f26-990a-c1b3628828bd/EcoRV/0	FAW54670	iPSCORE_2_11	11823
06d1e594-0f97-4467-988c-6952ec1df57e/EcoRV/0	FAW54670	iPSCORE_2_11	8380
06cf6072-ddf5-4d1a-a7a5-55a4ba29bf10/EcoRV/0	FAW54670	iPSCORE_2_11	8728
06cc08ee-b57c-447c-bc0f-b59c5c1c89af/EcoRV/0	FAW54670	iPSCORE_2_11	6390
06ca7a74-01f1-45bc-a279-522be7e50a69/EcoRV/0	FAW54670	iPSCORE_2_11	8303
06c7cc47-bde1-43a9-9c5f-230165ceead9/EcoRV/0	FAW54670	iPSCORE_2_11	5269
06c65dfa-6292-41cd-bfb6-2d3503e41d4e/EcoRV/0	FAW54670	iPSCORE_2_11	10719
06becf47-639b-45cb-9718-ced0d9acb374/EcoRV/0	FAW54670	iPSCORE_2_11	13974
06b4bad2-259e-4914-9473-16fc9b7c7b6a/EcoRV/0	FAW54670	iPSCORE_2_11	15288
06b059ff-1b7e-45f3-86d6-32d2e373414c/EcoRV/0	FAW54670	iPSCORE_2_11	9165
06aecb80-0ea0-4cef-a3d6-e300c6f1e9c2/EcoRV/0	FAW54670	iPSCORE_2_11	8486
0699f3b0-eb77-4b85-b21b-f5a97121b2ba/EcoRV/0	FAW54670	iPSCORE_2_11	6075
06964e5f-dce4-471f-9071-44aea714e79b/EcoRV/0	FAW54670	iPSCORE_2_11	5805
068cb6a1-ffb2-42d4-8f67-3f826912bb5c/EcoRV/0	FAW54670	iPSCORE_2_11	11301
068af0c9-0bfa-4c3d-b8ee-4fcfdd0079dc/EcoRV/0	FAW54670	iPSCORE_2_11	5461
068acacb-85b0-4718-bc68-d43bebb15ef5/EcoRV/0	FAW54670	iPSCORE_2_11	4065
0687c888-79cc-409f-8a48-a82226a0d8b1/EcoRV/0	FAW54670	iPSCORE_2_11	5023
0683e158-48c2-4ef9-8253-ea78d3c71277/EcoRV/0	FAW54670	iPSCORE_2_11	9050
06e546e9-3c70-4baa-bcf1-9d9e2bd925f4/EcoRV/0	FAW54670	iPSCORE_2_11	7336
06e6e6f9-9501-4ffb-96ed-0c2465902748/EcoRV/0	FAW54670	iPSCORE_2_11	6887
06ea3700-9b8a-44e8-8ad8-d6002bb3b62f/EcoRV/0	FAW54670	iPSCORE_2_11	5740
06f3f7df-3944-40dd-8c7f-ca5a8528a5e7/EcoRV/0	FAW54670	iPSCORE_2_11	7716
0757aad8-d224-471d-99b8-48fcc5008592/EcoRV/0	FAW54670	iPSCORE_2_11	7592
07543dac-6faf-45cd-bc27-c119cc95ca5c/EcoRV/0	FAW54670	iPSCORE_2_11	6328
075421d1-e9a9-470a-8659-ceae86299707/EcoRV/0	FAW54670	iPSCORE_2_11	3904
074bfccc-fdaa-4090-860b-9f7fc68f7d20/EcoRV/0	FAW54670	iPSCORE_2_11	15105
074ac1b3-9876-4f14-b5dd-4d4932c86cea/EcoRV/0	FAW54670	iPSCORE_2_11	14310
0744fefa-0b2f-43ef-a38d-e3ba9510f51b/EcoRV/0	FAW54670	iPSCORE_2_11	8262
0741b03c-a1ac-4bd7-beb1-6f97d788330a/EcoRV/0	FAW54670	iPSCORE_2_11	8720
073f6ba7-6a50-40dd-b852-0aa16b1ae5df/EcoRV/0	FAW54670	iPSCORE_2_11	5154
0736ffb0-d727-4bf7-bcad-1e6f068b2000/EcoRV/0	FAW54670	iPSCORE_2_11	6828
0736748a-328e-4364-a37e-8fc8175a258a/EcoRV/0	FAW54670	iPSCORE_2_11	5258
07366c55-7bba-4824-96fa-c8f685972255/EcoRV/0	FAW54670	iPSCORE_2_11	1958
06815af7-cca9-4de3-8374-b1feca83c8f6/EcoRV/0	FAW54670	iPSCORE_2_11	14104
07355529-3886-438f-8ffa-6f17aabe424d/EcoRV/0	FAW54670	iPSCORE_2_11	4651
0714041c-2ce3-4125-b895-da02bcf417bf/EcoRV/0	FAW54670	iPSCORE_2_11	1444
07136276-cba7-4fbc-8cff-75d7cadd2226/EcoRV/0	FAW54670	iPSCORE_2_11	5989
07103ed7-6536-4234-acaa-79fe5d04c754/EcoRV/0	FAW54670	iPSCORE_2_11	4644
070d30e5-3136-4bb0-8ce3-ee08e56d4805/EcoRV/0	FAW54670	iPSCORE_2_11	9980
07083708-7204-4331-a76d-0343e2c7662e/EcoRV/0	FAW54670	iPSCORE_2_11	8610
07000424-71ec-4bc1-8697-08975f9ab7f4/EcoRV/0	FAW54670	iPSCORE_2_11	5980
06fdffed-2fc7-44ba-8d1e-bd6728018609/EcoRV/0	FAW54670	iPSCORE_2_11	4023
06fafb2b-69df-4c02-8739-57c6f71ec7b8/EcoRV/0	FAW54670	iPSCORE_2_11	6812
06f7ff26-9d0f-415c-827a-0a22bc42e3f4/EcoRV/0	FAW54670	iPSCORE_2_11	6113
06f64577-3ecd-402b-b79e-ce813f370506/EcoRV/0	FAW54670	iPSCORE_2_11	10002
06f4435b-da90-4232-828e-29e2e3b1cbf3/EcoRV/0	FAW54670	iPSCORE_2_11	4830
072b320a-6dfb-4878-956f-58457ec8a2aa/EcoRV/0	FAW54670	iPSCORE_2_11	8197
07597a26-bfee-4023-81c1-be57ef816adb/EcoRV/0	FAW54670	iPSCORE_2_11	8429
067952ca-d8ea-43c6-84fc-42ee8c53f370/EcoRV/0	FAW54670	iPSCORE_2_11	8890
066cc6b1-de37-4f78-b046-98339a3340e0/EcoRV/0	FAW54670	iPSCORE_2_11	6952
05cb123a-7712-4517-84e2-9d0ddafb46f6/EcoRV/0	FAW54670	iPSCORE_2_11	15119
05c777b0-5809-4f8b-8974-c30bf2b3f0ec/EcoRV/0	FAW54670	iPSCORE_2_11	7821
05c3aa3b-3eaa-47ac-abe6-40bfc66a540e/EcoRV/0	FAW54670	iPSCORE_2_11	5780
05c07760-182b-44f6-8473-d6fcfc46da74/EcoRV/0	FAW54670	iPSCORE_2_11	6320
05c05926-134e-4b78-9176-713d820c4f88/EcoRV/0	FAW54670	iPSCORE_2_11	7722
05bfaefc-ba35-4ed1-b687-cf264e7a61f4/EcoRV/0	FAW54670	iPSCORE_2_11	7775
05bd7506-c316-471c-84de-81e16ad7e477/EcoRV/0	FAW54670	iPSCORE_2_11	9039
05bc4141-41a8-4696-8ebd-b43530389957/EcoRV/0	FAW54670	iPSCORE_2_11	6745
05b92530-c3ce-4b9f-9679-25e03470738b/EcoRV/0	FAW54670	iPSCORE_2_11	11596
05b724eb-1cb8-4ffd-918e-5d5e97e09600/EcoRV/0	FAW54670	iPSCORE_2_11	8476
05b6a571-e7db-4e40-a5c5-cb49b2e7ad5c/EcoRV/0	FAW54670	iPSCORE_2_11	6131
05afec39-d297-4e7f-a767-25f69195de2d/EcoRV/0	FAW54670	iPSCORE_2_11	7695
05aface6-c50b-4798-ba7a-9b579498443e/EcoRV/0	FAW54670	iPSCORE_2_11	14162
05af62df-8b55-495d-bc66-c80b8b359b63/EcoRV/0	FAW54670	iPSCORE_2_11	3064
05a4e8ec-9a8f-49db-b6e7-358714344038/EcoRV/0	FAW54670	iPSCORE_2_11	6371
05a4a7bb-ed47-470b-a506-54437588af49/EcoRV/0	FAW54670	iPSCORE_2_11	7805
05a35d4a-1e5f-4af6-8c7c-be32045f547d/EcoRV/0	FAW54670	iPSCORE_2_11	6381
05a122ae-497b-494b-8399-68f6dba9f2e4/EcoRV/0	FAW54670	iPSCORE_2_11	4271
059d4dd4-04b5-4ace-92a8-1edc4ada393f/EcoRV/0	FAW54670	iPSCORE_2_11	6848
059d288a-dd14-4f00-90be-e12d4258ae35/EcoRV/0	FAW54670	iPSCORE_2_11	5616
059ce60a-5e8e-49e0-949e-58c8beb332e9/EcoRV/0	FAW54670	iPSCORE_2_11	6600
0595c7cf-305d-4d6c-b7ae-51011b8a034b/EcoRV/0	FAW54670	iPSCORE_2_11	6489
058e7bf9-75f2-4a05-860e-f7767c426f7c/EcoRV/0	FAW54670	iPSCORE_2_11	5317
05d04290-b468-4346-959e-c92464741e67/EcoRV/0	FAW54670	iPSCORE_2_11	4198
05d08ddb-57ac-4e69-a818-bbf5752b3283/EcoRV/0	FAW54670	iPSCORE_2_11	6318
05d46f77-3187-4518-830c-2780689d69e3/EcoRV/0	FAW54670	iPSCORE_2_11	5892
05d52f02-1a63-4e79-8006-6d70392289f7/EcoRV/0	FAW54670	iPSCORE_2_11	3782
066a0a47-89b8-407e-a0c9-a28156a0d5d9/EcoRV/0	FAW54670	iPSCORE_2_11	8442
0657b99b-72f8-47ce-a73f-08184c1b7b0d/EcoRV/0	FAW54670	iPSCORE_2_11	4496
06564db0-6640-4cb6-a4d6-3af24c9b6b2b/EcoRV/0	FAW54670	iPSCORE_2_11	7645
06510972-0146-4fbc-be32-abe4a6fb7c9e/EcoRV/0	FAW54670	iPSCORE_2_11	5963
064d2451-ef16-4d13-95f8-81df344cc2a8/EcoRV/0	FAW54670	iPSCORE_2_11	9871
06479f5f-590d-4455-9e47-99b4a55b41e2/EcoRV/0	FAW54670	iPSCORE_2_11	5767
06415d95-2741-49f3-a9ef-a12bafea6310/EcoRV/0	FAW54670	iPSCORE_2_11	7888
06319517-6f3a-47db-a580-7b54db818af6/EcoRV/0	FAW54670	iPSCORE_2_11	13777
062e126a-35f5-49e3-833f-0b45d2bffcd9/EcoRV/0	FAW54670	iPSCORE_2_11	6957
06266312-1679-41f6-a62b-6e2aad62af57/EcoRV/0	FAW54670	iPSCORE_2_11	10472
061e2964-5b71-4ac0-b558-161cbc0c1e0c/EcoRV/0	FAW54670	iPSCORE_2_11	4717
0673b85e-4c20-4cca-b608-06d7a0bfccf0/EcoRV/0	FAW54670	iPSCORE_2_11	5757
061d42f5-7cd1-46fd-ba99-1274375fdf12/EcoRV/0	FAW54670	iPSCORE_2_11	5048
060bdfeb-8a04-4583-9fdb-0104cfa8a2b4/EcoRV/0	FAW54670	iPSCORE_2_11	9089
0608040b-d997-447a-af18-ee3fbee84dd6/EcoRV/0	FAW54670	iPSCORE_2_11	4818
06076002-2500-4bcb-9f8b-ae2900d73a21/EcoRV/0	FAW54670	iPSCORE_2_11	4985
0606b137-b2d9-4625-81c5-b9bebc6392d8/EcoRV/0	FAW54670	iPSCORE_2_11	8274
0606474c-a68d-47c0-bb13-41f631839836/EcoRV/0	FAW54670	iPSCORE_2_11	5107
05ff0650-be33-43c8-8d47-6fa32a1c9a65/EcoRV/0	FAW54670	iPSCORE_2_11	7690
05fe36a5-d0eb-4198-8e8d-53f7edbd80ff/EcoRV/0	FAW54670	iPSCORE_2_11	8365
05fbac63-abef-4f6f-92a5-e9f87a140b4a/EcoRV/0	FAW54670	iPSCORE_2_11	4732
05f26cd8-93b0-4163-a968-f89ea1def01a/EcoRV/0	FAW54670	iPSCORE_2_11	5907
05e05370-400a-467d-a14d-e319c5781609/EcoRV/0	FAW54670	iPSCORE_2_11	5785
05dd6c2c-e185-4dd2-8769-e4d66bb27842/EcoRV/0	FAW54670	iPSCORE_2_11	5727
061b3497-0d49-4137-9e3b-b5a821789674/EcoRV/0	FAW54670	iPSCORE_2_11	4445
07619c3b-1177-4a02-8c79-e1a45dbf26c2/EcoRV/0	FAW54670	iPSCORE_2_11	5973
076d81bf-e0a3-4b67-984f-5e0a7e899947/EcoRV/0	FAW54670	iPSCORE_2_11	7846
076ee5a9-dfc4-46a3-b9ca-e5f9032cb90a/EcoRV/0	FAW54670	iPSCORE_2_11	5766
08f839d5-bdd8-40dd-8e81-f36210fe5cde/EcoRV/0	FAW54670	iPSCORE_2_11	5354
08f6de69-8eaf-4ec8-90d7-ed9fbb8a864b/EcoRV/0	FAW54670	iPSCORE_2_11	5994
08f17aec-fc95-4f7f-accb-62fac4ccc8de/EcoRV/0	FAW54670	iPSCORE_2_11	6644
08f139ec-04b3-493a-8951-2415b86ce5b0/EcoRV/0	FAW54670	iPSCORE_2_11	8495
08eff764-301f-4d28-842e-52f6935e358b/EcoRV/0	FAW54670	iPSCORE_2_11	10446
08ee9d85-774a-4fca-990f-e8c4e2639cfd/EcoRV/0	FAW54670	iPSCORE_2_11	5731
08e5bc25-df9f-4275-a741-9aae346dfbe4/EcoRV/0	FAW54670	iPSCORE_2_11	7875
08d6adac-4b29-4ec8-983f-b50f28e4289d/EcoRV/0	FAW54670	iPSCORE_2_11	7441
08d5577d-7dbd-4e3d-8592-86a2a36b21f0/EcoRV/0	FAW54670	iPSCORE_2_11	6579
08cde8ec-d7ab-4d34-ae2c-f1d023dcdac2/EcoRV/0	FAW54670	iPSCORE_2_11	7236
08c10c63-44ab-41c8-909b-26fe87820d10/EcoRV/0	FAW54670	iPSCORE_2_11	7041
08b8407f-c82b-495e-9034-51f6d29d73f5/EcoRV/0	FAW54670	iPSCORE_2_11	3178
08af7e7d-54d9-47a2-8163-2120c1df63fe/EcoRV/0	FAW54670	iPSCORE_2_11	5848
08aef957-b3f0-401d-8547-155494b0918d/EcoRV/0	FAW54670	iPSCORE_2_11	1857
08ac9ccc-11b8-4fd8-8c1b-471c18ef7009/EcoRV/0	FAW54670	iPSCORE_2_11	8223
08a86753-11ef-403a-87b1-b5dfab8277e6/EcoRV/0	FAW54670	iPSCORE_2_11	3201
089e710d-89fb-4e4e-9fbd-4b239014b43b/EcoRV/0	FAW54670	iPSCORE_2_11	6327
089b46f2-bc40-4169-82a2-cfd793e49750/EcoRV/0	FAW54670	iPSCORE_2_11	4823
089ad6db-0e8f-4800-947c-0d4f194d7355/EcoRV/0	FAW54670	iPSCORE_2_11	5171
08955cf8-fa38-4e77-9ba1-c2b5383763b5/EcoRV/0	FAW54670	iPSCORE_2_11	6742
0892f109-ec9e-41b9-b7f9-41b00ccd57eb/EcoRV/0	FAW54670	iPSCORE_2_11	8721
0881810d-3445-4dbb-8e72-6de0ce40400e/EcoRV/0	FAW54670	iPSCORE_2_11	6373
0880e95e-5ae9-4ae5-b097-d4ba2fffa79d/EcoRV/0	FAW54670	iPSCORE_2_11	7030
08ffd07c-3082-4437-8bca-df7036d6435c/EcoRV/0	FAW54670	iPSCORE_2_11	6495
09063eb5-7377-4a7b-ac39-617a4be922ea/EcoRV/0	FAW54670	iPSCORE_2_11	9713
090a2840-5403-42b0-95f4-ff943bb398db/EcoRV/0	FAW54670	iPSCORE_2_11	7782
090a3c7e-dfb0-4c6a-b201-ea92af9fc63a/EcoRV/0	FAW54670	iPSCORE_2_11	10028
09875d97-68e0-4cc2-8f63-cebb48c6be28/EcoRV/0	FAW54670	iPSCORE_2_11	6967
09865a90-6001-4680-b2d0-15f58312cc29/EcoRV/0	FAW54670	iPSCORE_2_11	6438
09829636-cd2e-42dc-b18d-da9ecb1519f5/EcoRV/0	FAW54670	iPSCORE_2_11	7269
0972b3e4-084b-4fe5-af6e-f93c730a3bd9/EcoRV/0	FAW54670	iPSCORE_2_11	2961
096cede1-527c-4203-9bd5-e485b6132e5a/EcoRV/0	FAW54670	iPSCORE_2_11	6210
096ac1fa-d4e3-40ff-9933-88654c8a59d0/EcoRV/0	FAW54670	iPSCORE_2_11	5710
09658c20-7f3d-456e-a79e-27336ce5361f/EcoRV/0	FAW54670	iPSCORE_2_11	9369
09637166-fdf6-4299-90b0-5f10dc7c9ce6/EcoRV/0	FAW54670	iPSCORE_2_11	8298
095c03db-3b04-4342-82dc-761cb785bd91/EcoRV/0	FAW54670	iPSCORE_2_11	7875
0959f3e9-edbc-4d81-8abd-35856f9cb116/EcoRV/0	FAW54670	iPSCORE_2_11	7459
09577a25-731d-4a03-91de-13184df2f596/EcoRV/0	FAW54670	iPSCORE_2_11	9945
087fabcc-d3df-4f6d-ad99-f97ca62647ff/EcoRV/0	FAW54670	iPSCORE_2_11	4973
09556409-277c-4ce0-b535-e54556e87758/EcoRV/0	FAW54670	iPSCORE_2_11	7395
0945d106-78f5-4ff4-851e-466ff5626a8d/EcoRV/0	FAW54670	iPSCORE_2_11	5781
09411556-3e5f-4054-82a6-c45803ef9975/EcoRV/0	FAW54670	iPSCORE_2_11	5872
092d9701-ff93-4e77-8aa3-39245c32a7ea/EcoRV/0	FAW54670	iPSCORE_2_11	4445
09280adb-3de3-482f-82ab-7e65f25f75ba/EcoRV/0	FAW54670	iPSCORE_2_11	5325
092708b7-fbdf-4b15-b704-aa9b1416204f/EcoRV/0	FAW54670	iPSCORE_2_11	15200
09263379-6385-4652-869b-4467502a8b71/EcoRV/0	FAW54670	iPSCORE_2_11	4646
09256bdd-143e-40f9-9f97-b12158545c35/EcoRV/0	FAW54670	iPSCORE_2_11	7083
09239505-e646-412f-a93f-c8a8650474cd/EcoRV/0	FAW54670	iPSCORE_2_11	3823
091b35f8-d549-4124-866a-5064aff8dcfa/EcoRV/0	FAW54670	iPSCORE_2_11	5174
09177149-2cb1-47e9-8f41-86489b246f90/EcoRV/0	FAW54670	iPSCORE_2_11	11524
091581ed-8a51-4edc-83b5-273cd5079deb/EcoRV/0	FAW54670	iPSCORE_2_11	8043
09471795-5c89-4963-9eb9-3ec24a3aa6dc/EcoRV/0	FAW54670	iPSCORE_2_11	7469
087a20ef-3bcf-46a9-89e7-55b025b67677/EcoRV/0	FAW54670	iPSCORE_2_11	8989
0879bba2-825a-440d-ba13-93400209ff2b/EcoRV/0	FAW54670	iPSCORE_2_11	4031
0874242b-673b-4d8f-983a-f1b4775248c5/EcoRV/0	FAW54670	iPSCORE_2_11	7102
07ef69c3-9f44-4b92-b4e6-c76b466b8ffc/EcoRV/0	FAW54670	iPSCORE_2_11	8132
07e5570b-621a-481b-bd96-03c0b15670df/EcoRV/0	FAW54670	iPSCORE_2_11	6831
07e3f5a8-78bb-4c54-9afb-12ffd60cf78d/EcoRV/0	FAW54670	iPSCORE_2_11	6766
07e394ee-c14d-4092-9dc6-650554351d10/EcoRV/0	FAW54670	iPSCORE_2_11	4365
07d9bcea-2dcb-407b-b265-a34a002a5d2e/EcoRV/0	FAW54670	iPSCORE_2_11	6064
07d6ac5c-6e80-4dd2-b466-354fd1e9b2ec/EcoRV/0	FAW54670	iPSCORE_2_11	9820
07d696eb-3aa6-4055-a246-21fdd029c660/EcoRV/0	FAW54670	iPSCORE_2_11	5901
07d62179-fab2-41ab-8fdc-482e0142fdc1/EcoRV/0	FAW54670	iPSCORE_2_11	7792
07caf68a-a457-4e41-a9b6-b91ff7a7e79d/EcoRV/0	FAW54670	iPSCORE_2_11	5269
07cacba3-421e-4b4d-95e0-0f64c9323fa8/EcoRV/0	FAW54670	iPSCORE_2_11	10833
07bff8f4-412a-49d0-90d0-1fe26daa2e4c/EcoRV/0	FAW54670	iPSCORE_2_11	7853
07fd7ca5-89ce-457f-8d11-561292a5d44e/EcoRV/0	FAW54670	iPSCORE_2_11	3635
07bc7de3-0e58-40ca-b39b-e84c3c4fb7dd/EcoRV/0	FAW54670	iPSCORE_2_11	10921
07b3f9d9-2d74-4c98-89d6-eab324e750c0/EcoRV/0	FAW54670	iPSCORE_2_11	6809
07b05749-0185-43b3-b021-17cffce77e09/EcoRV/0	FAW54670	iPSCORE_2_11	6229
07a3d270-e5db-476f-907f-270cd9260f33/EcoRV/0	FAW54670	iPSCORE_2_11	5503
07a2e79a-7d09-4665-a34d-82e78cea0751/EcoRV/0	FAW54670	iPSCORE_2_11	8257
07a0f5a1-fdf3-4747-bc3c-d2faf38894f3/EcoRV/0	FAW54670	iPSCORE_2_11	5450
078a7817-3dd0-4bf2-99a6-ec010e4bd39d/EcoRV/0	FAW54670	iPSCORE_2_11	15756
0785ff11-3b51-40e1-81fe-f2ca1a604c32/EcoRV/0	FAW54670	iPSCORE_2_11	7647
0784c4e8-cf2c-40de-81f8-55d31ee8e182/EcoRV/0	FAW54670	iPSCORE_2_11	5729
07811f6f-3ea8-4c8d-bb1e-ead025107867/EcoRV/0	FAW54670	iPSCORE_2_11	5567
077cd685-04b8-4bbe-9f34-263cdf7b8a22/EcoRV/0	FAW54670	iPSCORE_2_11	2753
077cb1a0-11fb-4c65-8b93-e8338c7c819a/EcoRV/0	FAW54670	iPSCORE_2_11	9399
07bbe6f9-d913-408c-a6cd-f2edc1043c0c/EcoRV/0	FAW54670	iPSCORE_2_11	5159
058c3bc3-a739-4126-8436-18aa14282047/EcoRV/0	FAW54670	iPSCORE_2_11	13237
07fd95c2-32e1-4a0b-9de0-5e527497fcc8/EcoRV/0	FAW54670	iPSCORE_2_11	7618
080eddba-c1ee-4959-945d-009c3fea4690/EcoRV/0	FAW54670	iPSCORE_2_11	7352
08674526-f304-4d55-b2d1-2612322c9f46/EcoRV/0	FAW54670	iPSCORE_2_11	13706
0864c20b-fb33-43a1-bbfb-2c007d5d2712/EcoRV/0	FAW54670	iPSCORE_2_11	10327
0862e96d-3971-4e95-b5ba-4841c89ede3d/EcoRV/0	FAW54670	iPSCORE_2_11	4718
085738dc-40e1-4dbe-ad54-bd8734d010b6/EcoRV/0	FAW54670	iPSCORE_2_11	6484
085452c2-04a8-4b90-b1b1-88950b7f3a4d/EcoRV/0	FAW54670	iPSCORE_2_11	6110
084a78b8-798e-471b-8c6a-b91e0338649a/EcoRV/0	FAW54670	iPSCORE_2_11	6650
0848c808-79a8-474f-8a4b-b1ce9ce4d616/EcoRV/0	FAW54670	iPSCORE_2_11	5759
08404c41-7a06-4ee1-90ca-87aca81da70f/EcoRV/0	FAW54670	iPSCORE_2_11	7940
083e8001-06e1-4c9e-974e-34976b2f98bb/EcoRV/0	FAW54670	iPSCORE_2_11	8339
083e182d-80fe-4486-b10f-218cd41dcbb4/EcoRV/0	FAW54670	iPSCORE_2_11	6831
083c2dd1-d231-45e2-b98b-6b13c8f6a5dc/EcoRV/0	FAW54670	iPSCORE_2_11	3059
08011604-6ad6-4a60-a82b-3d5e54c9d0a4/EcoRV/0	FAW54670	iPSCORE_2_11	5511
083351e4-9bb1-40a3-9459-8bd58f1b7826/EcoRV/0	FAW54670	iPSCORE_2_11	8598
082f1b4b-5259-4c9f-8193-923123a2effd/EcoRV/0	FAW54670	iPSCORE_2_11	9554
082d1a1d-2edb-4668-9501-86b9715dfde8/EcoRV/0	FAW54670	iPSCORE_2_11	11965
0829e723-95d4-4474-8ad5-47836e340679/EcoRV/0	FAW54670	iPSCORE_2_11	6056
08254204-fe2d-4fa3-8b61-f5a94a768e5c/EcoRV/0	FAW54670	iPSCORE_2_11	7367
08230ebd-fa21-430c-accb-4da8dd267738/EcoRV/0	FAW54670	iPSCORE_2_11	4273
08226d8c-2c2e-4ce1-b920-c9e4a03bac02/EcoRV/0	FAW54670	iPSCORE_2_11	6131
0820d10c-8508-451c-a9bb-93870152b06f/EcoRV/0	FAW54670	iPSCORE_2_11	9722
081ebc44-62ff-4fc0-9a6e-2c96bd12082d/EcoRV/0	FAW54670	iPSCORE_2_11	8823
081e9e00-e6e1-49c8-b381-54a6ac98e9ee/EcoRV/0	FAW54670	iPSCORE_2_11	5710
08196ee3-10a3-4a99-8758-0ff33229f708/EcoRV/0	FAW54670	iPSCORE_2_11	4820
08180dd1-7467-48fe-870b-cf70c3664d1e/EcoRV/0	FAW54670	iPSCORE_2_11	9187
08325fab-475b-4660-804a-7a4237c09d17/EcoRV/0	FAW54670	iPSCORE_2_11	9958
020b9db4-a9f2-4f69-b077-9a6d2078a2da/EcoRV/0	FAW54670	iPSCORE_2_11	7068
05879a93-ed4e-4e7c-933d-ad31581d6798/EcoRV/0	FAW54670	iPSCORE_2_11	6703
05809107-44da-4b68-92f1-de59c1371df3/EcoRV/0	FAW54670	iPSCORE_2_11	7359
037dc523-a2dc-4869-ae44-7d55085a4c86/EcoRV/0	FAW54670	iPSCORE_2_11	4257
037ce777-4739-49e2-b559-3b8408328a4c/EcoRV/0	FAW54670	iPSCORE_2_11	7425
0379ed1a-9ae3-4715-b4ea-e9934792bd23/EcoRV/0	FAW54670	iPSCORE_2_11	7710
03799a35-5515-4d0e-a511-5cff17613aaa/EcoRV/0	FAW54670	iPSCORE_2_11	4701
037538ce-cdff-49f2-a3c0-cd0496021052/EcoRV/0	FAW54670	iPSCORE_2_11	7041
036dd944-ffb3-400f-b069-0f12572bc7cd/EcoRV/0	FAW54670	iPSCORE_2_11	7208
03690b29-2566-4de9-be3b-c64ce7e046cc/EcoRV/0	FAW54670	iPSCORE_2_11	5928
035be2c3-d437-42b0-a8ec-eb48c1451826/EcoRV/0	FAW54670	iPSCORE_2_11	8452
035b9f88-8743-4ddb-ac6a-3b3fba3c2be5/EcoRV/0	FAW54670	iPSCORE_2_11	7413
03593d7c-2245-4454-9705-c66aa5fe8d95/EcoRV/0	FAW54670	iPSCORE_2_11	5416
034de856-296f-4466-a1ff-592db7ac85bb/EcoRV/0	FAW54670	iPSCORE_2_11	4909
0347294d-3ee1-422a-8b4b-00658c5274ca/EcoRV/0	FAW54670	iPSCORE_2_11	1966
03422075-8371-4cdf-82fa-9bba4195fd4b/EcoRV/0	FAW54670	iPSCORE_2_11	6399
0341d248-b292-4ba9-89d8-92247e469bdf/EcoRV/0	FAW54670	iPSCORE_2_11	5371
03416836-4b58-43f7-8b6f-7f45ba0629b2/EcoRV/0	FAW54670	iPSCORE_2_11	8876
033d5aad-44d0-4108-9bdd-cada4eecf90d/EcoRV/0	FAW54670	iPSCORE_2_11	7841
0335cc95-e61e-48a3-9636-e92aeaa8309e/EcoRV/0	FAW54670	iPSCORE_2_11	7478
03334522-dcd7-4b41-842e-b6fab746d47e/EcoRV/0	FAW54670	iPSCORE_2_11	4464
03298f6f-50e1-4c1c-8f8e-2487ed67006c/EcoRV/0	FAW54670	iPSCORE_2_11	12638
03262a82-87b1-4f8f-a2b2-83c5d3e84b74/EcoRV/0	FAW54670	iPSCORE_2_11	10652
03215b88-4497-4132-a731-dd959e25b839/EcoRV/0	FAW54670	iPSCORE_2_11	3366
031f187a-a973-441f-9483-04696248bae8/EcoRV/0	FAW54670	iPSCORE_2_11	5978
031d0b3a-468d-4669-99ca-99f8aa720337/EcoRV/0	FAW54670	iPSCORE_2_11	10453
037f67bb-99f1-4281-adce-ab677aa83685/EcoRV/0	FAW54670	iPSCORE_2_11	6731
037f9869-1df7-46fd-adb3-b0785387e43c/EcoRV/0	FAW54670	iPSCORE_2_11	9560
03837ebe-848f-4bba-98e8-ce5aa549a29d/EcoRV/0	FAW54670	iPSCORE_2_11	12072
038a7bb9-2865-4621-ba67-28e5c5d030ab/EcoRV/0	FAW54670	iPSCORE_2_11	14480
03dfa07a-fd6f-4693-bc6e-82b53e053aba/EcoRV/0	FAW54670	iPSCORE_2_11	3738
03dd6a31-96f9-4132-95d9-9a96a010e2b4/EcoRV/0	FAW54670	iPSCORE_2_11	1066
03dcd80d-045c-487c-99ad-4d5641f7ee71/EcoRV/0	FAW54670	iPSCORE_2_11	6496
03dafd70-4790-4e54-919d-ed802239777a/EcoRV/0	FAW54670	iPSCORE_2_11	6178
03d6148e-af4f-4f93-9a75-9c82812c65c1/EcoRV/0	FAW54670	iPSCORE_2_11	5995
03cfcf5a-e1c1-43f6-8154-025c1f931ab2/EcoRV/0	FAW54670	iPSCORE_2_11	7538
03c8910b-3583-4a65-825e-1c07815e55cb/EcoRV/0	FAW54670	iPSCORE_2_11	7276
03c637ec-e604-459c-b7b0-991fb5c154cd/EcoRV/0	FAW54670	iPSCORE_2_11	6847
03b208ef-4116-4a1a-95c0-d81a55e46c4d/EcoRV/0	FAW54670	iPSCORE_2_11	4798
03ad5ed5-be69-4f18-9b37-166bc160190f/EcoRV/0	FAW54670	iPSCORE_2_11	10565
03ad4353-c8ec-477c-a0ac-4bf1ba29c18c/EcoRV/0	FAW54670	iPSCORE_2_11	7657
031cb0c3-86f1-480d-878b-17939e788070/EcoRV/0	FAW54670	iPSCORE_2_11	5367
03a588ce-f02f-4a1d-9398-e5fec91ea1e1/EcoRV/0	FAW54670	iPSCORE_2_11	4724
039d7336-0325-4589-8897-94d2e7f68ee4/EcoRV/0	FAW54670	iPSCORE_2_11	8670
039c4c7d-27e6-4588-8de4-d15c23a12631/EcoRV/0	FAW54670	iPSCORE_2_11	7007
039c0408-68d5-46fb-b6de-60f7e602751c/EcoRV/0	FAW54670	iPSCORE_2_11	6455
039b2731-8a33-4cd1-9864-212751e3fb61/EcoRV/0	FAW54670	iPSCORE_2_11	15833
039adeee-0fae-4c7c-a0e5-52bc23e86f9b/EcoRV/0	FAW54670	iPSCORE_2_11	11286
0399be6f-7d54-4ba1-bd1f-18768ca14203/EcoRV/0	FAW54670	iPSCORE_2_11	6058
0397013a-ba9b-4c33-9ea9-16035986d887/EcoRV/0	FAW54670	iPSCORE_2_11	5298
03926f44-9982-4fdb-a0dd-0d9f9f7fa699/EcoRV/0	FAW54670	iPSCORE_2_11	14478
039244fe-65cf-4e8e-ad10-e1e693e16e17/EcoRV/0	FAW54670	iPSCORE_2_11	7603
03908c27-d37e-4a7d-b9bc-8412c637b4bf/EcoRV/0	FAW54670	iPSCORE_2_11	4103
038e9ed1-4858-4030-a4db-e6be18795419/EcoRV/0	FAW54670	iPSCORE_2_11	6642
03a248e1-81b3-41c6-97f9-c44023ff506d/EcoRV/0	FAW54670	iPSCORE_2_11	12684
03eaa89b-2c24-4665-bf36-65460daf99d2/EcoRV/0	FAW54670	iPSCORE_2_11	4186
031bb780-efda-41ea-9070-3dba7cd282b0/EcoRV/0	FAW54670	iPSCORE_2_11	10415
03138254-a7c7-42bd-9f90-5ee6e4f62935/EcoRV/0	FAW54670	iPSCORE_2_11	5332
02a13f2d-d078-4e84-956e-97f595f8229d/EcoRV/0	FAW54670	iPSCORE_2_11	11687
0291ae0a-257c-411b-ad74-a3573acde307/EcoRV/0	FAW54670	iPSCORE_2_11	15704
028d914a-b756-4847-830e-67e45658e574/EcoRV/0	FAW54670	iPSCORE_2_11	14157
0289a427-11ff-4dbc-94e0-6874af8c1c93/EcoRV/0	FAW54670	iPSCORE_2_11	14134
02875295-5920-4042-aabf-076f7eca812e/EcoRV/0	FAW54670	iPSCORE_2_11	8246
02845e92-04c5-4d8a-a810-9443f1e59e35/EcoRV/0	FAW54670	iPSCORE_2_11	4300
02825af8-f305-47f9-b834-d6d5b694319b/EcoRV/0	FAW54670	iPSCORE_2_11	8793
027a29d7-a9ab-4627-966e-691adf632d83/EcoRV/0	FAW54670	iPSCORE_2_11	15507
026b832f-1649-4aa2-af96-d514220223f7/EcoRV/0	FAW54670	iPSCORE_2_11	7495
0269c7fc-7639-4f01-aa9b-c14b9f26a92a/EcoRV/0	FAW54670	iPSCORE_2_11	8078
026141da-611c-4b30-8e86-9d87ea9017c0/EcoRV/0	FAW54670	iPSCORE_2_11	7860
025c0044-6271-4023-a413-1dc8a1681bca/EcoRV/0	FAW54670	iPSCORE_2_11	14669
025b42cb-8e59-4397-97bf-7f859fc8b150/EcoRV/0	FAW54670	iPSCORE_2_11	9520
02513896-3943-414a-b05a-ca27371e5cd5/EcoRV/0	FAW54670	iPSCORE_2_11	14539
024bb086-0546-49b4-8437-8bde584bbae1/EcoRV/0	FAW54670	iPSCORE_2_11	7833
024ba92c-f2fc-4bc6-9b8a-797e4109fa55/EcoRV/0	FAW54670	iPSCORE_2_11	2839
0247426a-fe64-466d-9fb7-e17fecd15c82/EcoRV/0	FAW54670	iPSCORE_2_11	6228
02420b5f-b07a-45c4-8489-246342fd01d1/EcoRV/0	FAW54670	iPSCORE_2_11	8184
02375378-e0bc-432b-a06f-49d2cdc081be/EcoRV/0	FAW54670	iPSCORE_2_11	9857
022e9ca9-5560-47e3-b544-57945a09f602/EcoRV/0	FAW54670	iPSCORE_2_11	7454
022e67c2-437d-45a3-980f-0eca6eff06b4/EcoRV/0	FAW54670	iPSCORE_2_11	8023
022b1a18-96a5-4b80-b0e0-cc8e6864db14/EcoRV/0	FAW54670	iPSCORE_2_11	5163
022afd12-0320-43c9-9307-08802f18b466/EcoRV/0	FAW54670	iPSCORE_2_11	6180
02a61861-198f-41ba-a5ab-8455c24559cf/EcoRV/0	FAW54670	iPSCORE_2_11	5287
02b03dca-2b29-4a86-9656-ff3861a43aaa/EcoRV/0	FAW54670	iPSCORE_2_11	6381
02b8990c-a080-44e3-b2ae-bf0347457c20/EcoRV/0	FAW54670	iPSCORE_2_11	5644
02bbfbe6-a2e2-4c25-a3b4-339249ab32ce/EcoRV/0	FAW54670	iPSCORE_2_11	7070
03120d43-a8dd-4622-a3ae-a34bf96c1f1c/EcoRV/0	FAW54670	iPSCORE_2_11	3925
030d9dc0-d031-42e9-88f5-c678f6886753/EcoRV/0	FAW54670	iPSCORE_2_11	6857
030cfc64-2f35-44dd-8b59-865f43d9a821/EcoRV/0	FAW54670	iPSCORE_2_11	5254
030c426b-05ec-4eb3-955c-78b422799459/EcoRV/0	FAW54670	iPSCORE_2_11	7377
030b6f09-d16c-4063-b4bf-bf1ba1718fc8/EcoRV/0	FAW54670	iPSCORE_2_11	11001
0307d967-2469-4e76-85c3-5443b4eefeb5/EcoRV/0	FAW54670	iPSCORE_2_11	5153
03012867-8c46-48ae-8b2c-f43abdd5fac3/EcoRV/0	FAW54670	iPSCORE_2_11	11739
02fda468-10fc-478b-a023-73f6c36bda4e/EcoRV/0	FAW54670	iPSCORE_2_11	7370
02f9302a-29f0-42f9-83ab-24e186c211bc/EcoRV/0	FAW54670	iPSCORE_2_11	13072
02f4505f-6682-4563-8652-c2aa7a62de28/EcoRV/0	FAW54670	iPSCORE_2_11	7848
02f237a0-4c93-4504-9699-af47251cea2f/EcoRV/0	FAW54670	iPSCORE_2_11	6940
0317e6e1-8d01-44e0-9be0-effe8f1a064c/EcoRV/0	FAW54670	iPSCORE_2_11	9568
02ee6051-3fe0-488e-bbdb-b7024f2b0701/EcoRV/0	FAW54670	iPSCORE_2_11	3306
02e374fc-2e97-452d-91a0-14f882fa25ca/EcoRV/0	FAW54670	iPSCORE_2_11	6322
02de8ceb-ce16-4b57-b97f-4e68d5f95ff7/EcoRV/0	FAW54670	iPSCORE_2_11	6816
02dcf410-86b9-48ee-815f-628b69cb430e/EcoRV/0	FAW54670	iPSCORE_2_11	6423
02d5d5c6-a867-464e-b343-26a18f82aea0/EcoRV/0	FAW54670	iPSCORE_2_11	8207
02d3a8ee-04b4-4099-8024-6a779747f424/EcoRV/0	FAW54670	iPSCORE_2_11	4151
02cf562e-ed3f-4255-af19-56ee64ea7a65/EcoRV/0	FAW54670	iPSCORE_2_11	3556
02ce0f75-0ff0-402e-900a-5527f3be9d94/EcoRV/0	FAW54670	iPSCORE_2_11	5575
02c77d83-3a4d-4f84-9d38-721473c97283/EcoRV/0	FAW54670	iPSCORE_2_11	7379
02c52d8a-6dda-436d-85e0-21f03fce022b/EcoRV/0	FAW54670	iPSCORE_2_11	15290
02becca9-9257-491a-b5c9-af6ac8ff9e31/EcoRV/0	FAW54670	iPSCORE_2_11	4543
02bcea9a-d87c-4734-b213-594a7f58b437/EcoRV/0	FAW54670	iPSCORE_2_11	5694
02e7b965-66fc-47b0-b4e2-e99f355effc5/EcoRV/0	FAW54670	iPSCORE_2_11	8560
03ed6d6c-833c-43c3-8a90-5de0704fb4bf/EcoRV/0	FAW54670	iPSCORE_2_11	7514
03efb27e-0bb2-4681-8588-b8cfc07b1c24/EcoRV/0	FAW54670	iPSCORE_2_11	4826
03f4421f-04a2-4cfd-ad1a-050a4222e203/EcoRV/0	FAW54670	iPSCORE_2_11	6196
0511b986-b2b3-4931-aa0b-706e48312d2f/EcoRV/0	FAW54670	iPSCORE_2_11	5260
050e95ab-4ba3-4023-9988-f20f64349c25/EcoRV/0	FAW54670	iPSCORE_2_11	4303
050c2489-c0cf-4ea2-a65a-2e6692c8bdba/EcoRV/0	FAW54670	iPSCORE_2_11	340
050c03bb-7fdc-4503-b092-d9e156f69dd5/EcoRV/0	FAW54670	iPSCORE_2_11	9008
050a7f27-796d-4253-ba81-7b435a490e79/EcoRV/0	FAW54670	iPSCORE_2_11	4985
05097901-3eb6-4e19-afa0-419fe189e249/EcoRV/0	FAW54670	iPSCORE_2_11	7827
05032a3f-699a-4a0e-a8cd-68676ce53922/EcoRV/0	FAW54670	iPSCORE_2_11	9140
0501875c-825a-472c-80e8-1616de314ad3/EcoRV/0	FAW54670	iPSCORE_2_11	8395
05015269-e637-4df7-8e53-6e10088490fa/EcoRV/0	FAW54670	iPSCORE_2_11	8182
05004ee8-1d84-48ba-8fd1-c5cb56195ad4/EcoRV/0	FAW54670	iPSCORE_2_11	8354
04fce23e-978b-4631-a626-7f7d4d90213a/EcoRV/0	FAW54670	iPSCORE_2_11	7754
04f1c0df-0c67-4d45-84b3-748d8f6aa314/EcoRV/0	FAW54670	iPSCORE_2_11	5629
04ed0d7b-a076-4f39-92a5-48d282011470/EcoRV/0	FAW54670	iPSCORE_2_11	7866
04e95860-ba69-4846-83dc-99797dc2fb6c/EcoRV/0	FAW54670	iPSCORE_2_11	7087
04e65fa3-3fc7-4bef-82dd-60a356ddb87b/EcoRV/0	FAW54670	iPSCORE_2_11	5738
04e61211-3ac3-4c82-940d-cc59636a3f43/EcoRV/0	FAW54670	iPSCORE_2_11	8330
04e4037f-3a87-48c0-aec6-00786162380d/EcoRV/0	FAW54670	iPSCORE_2_11	6802
04dfb051-4756-40a9-bf78-013c736559e2/EcoRV/0	FAW54670	iPSCORE_2_11	4631
04dc73ec-b86d-4bc6-854a-0b281c616408/EcoRV/0	FAW54670	iPSCORE_2_11	7032
04db26f2-145d-4790-a241-7bf05a7d074f/EcoRV/0	FAW54670	iPSCORE_2_11	7435
04d93ee6-b160-48cd-b97a-5e8caf5d1e2c/EcoRV/0	FAW54670	iPSCORE_2_11	6234
04d77d57-3525-44a9-8320-83591318d36f/EcoRV/0	FAW54670	iPSCORE_2_11	6526
04c64fd2-b4e1-4ae8-aa2c-b13241a10221/EcoRV/0	FAW54670	iPSCORE_2_11	10392
05131652-0c9b-4161-a9e0-b360d0334ece/EcoRV/0	FAW54670	iPSCORE_2_11	5067
051793d9-5646-4162-ae16-37ff6a4e4e6e/EcoRV/0	FAW54670	iPSCORE_2_11	7841
05185d8a-8909-4ad1-9d26-061c2e998230/EcoRV/0	FAW54670	iPSCORE_2_11	6519
05298219-b9d4-49b8-a1eb-83b77f3d765d/EcoRV/0	FAW54670	iPSCORE_2_11	4868
057e3270-f261-427a-93a8-033f19fe8e08/EcoRV/0	FAW54670	iPSCORE_2_11	12312
057e0149-9b56-4fc7-a249-49ae2bd8eb18/EcoRV/0	FAW54670	iPSCORE_2_11	4867
057d86d7-cb1f-464f-a682-9f3cf088911b/EcoRV/0	FAW54670	iPSCORE_2_11	2297
057b1b3d-5a91-4f50-9b70-84b0403ef7cf/EcoRV/0	FAW54670	iPSCORE_2_11	5156
0576eeca-b575-41a0-a779-52c37b630610/EcoRV/0	FAW54670	iPSCORE_2_11	7240
05758e80-11ca-4e78-8e42-159af363eef6/EcoRV/0	FAW54670	iPSCORE_2_11	6176
0573c5c5-2cbe-4e44-89d7-75f7139fbdfe/EcoRV/0	FAW54670	iPSCORE_2_11	7748
05727f72-9465-4481-8b7c-c84b9622de6d/EcoRV/0	FAW54670	iPSCORE_2_11	6883
057014f4-ae01-4599-aab2-415ff26cc3ed/EcoRV/0	FAW54670	iPSCORE_2_11	10597
05668553-9343-4df3-8e62-7cac463f7cf9/EcoRV/0	FAW54670	iPSCORE_2_11	5897
0565bc28-29df-47f0-ad93-ec15c71cfa1b/EcoRV/0	FAW54670	iPSCORE_2_11	8501
04c47b72-c5bc-4392-906b-7496ba1321eb/EcoRV/0	FAW54670	iPSCORE_2_11	10655
055bb743-3465-41d4-b290-cb4cf5dafb34/EcoRV/0	FAW54670	iPSCORE_2_11	10966
0551b0e2-84ce-4331-acf8-09780b29504f/EcoRV/0	FAW54670	iPSCORE_2_11	8355
054f4c4f-fdf0-46b4-b847-d1c912957f90/EcoRV/0	FAW54670	iPSCORE_2_11	6710
0548aa34-7070-49aa-b9ec-2b1cd2303b71/EcoRV/0	FAW54670	iPSCORE_2_11	5714
054435ac-34fb-425d-8b9d-f0294b96964b/EcoRV/0	FAW54670	iPSCORE_2_11	5043
05430eb5-31e6-4c0a-af37-c5f06164dcea/EcoRV/0	FAW54670	iPSCORE_2_11	9330
053d64e6-f44b-42ee-8fcc-8858bef20ae3/EcoRV/0	FAW54670	iPSCORE_2_11	8148
053b2666-13ab-43cf-8c20-d337e6525c62/EcoRV/0	FAW54670	iPSCORE_2_11	7881
0539e46f-477e-4d62-9fa1-57f2a308acda/EcoRV/0	FAW54670	iPSCORE_2_11	14446
0537fcb4-63fb-415d-9fc7-05ec03a91d46/EcoRV/0	FAW54670	iPSCORE_2_11	4620
0537eff3-b35a-44ca-9ba9-66f8e63da4db/EcoRV/0	FAW54670	iPSCORE_2_11	6670
053250a7-4678-49a1-8805-ac8224b28813/EcoRV/0	FAW54670	iPSCORE_2_11	6445
0556bb25-a559-4bfb-986e-ae3dd976ffea/EcoRV/0	FAW54670	iPSCORE_2_11	6107
04bdaadb-2712-4ae2-9a7c-51ac33cb23d2/EcoRV/0	FAW54670	iPSCORE_2_11	3109
04b9948b-57f9-44c4-bf13-db7e40f5e54f/EcoRV/0	FAW54670	iPSCORE_2_11	9301
04b6eeb5-4135-4665-8634-3ff162895d16/EcoRV/0	FAW54670	iPSCORE_2_11	13810
044f60f6-8281-40b7-863c-6b1fff79699b/EcoRV/0	FAW54670	iPSCORE_2_11	7856
044f0a42-57f3-45b9-ab0a-6d9b4595463e/EcoRV/0	FAW54670	iPSCORE_2_11	2814
044e8f01-218d-4426-86d0-6b1df08966ad/EcoRV/0	FAW54670	iPSCORE_2_11	1150
044c7184-7eba-40c5-b881-fde8578ca3ac/EcoRV/0	FAW54670	iPSCORE_2_11	6917
044b33a2-7c5c-45fb-9972-826f124d0ced/EcoRV/0	FAW54670	iPSCORE_2_11	11622
0432bdc3-458e-4a5c-b59d-c4e60627af77/EcoRV/0	FAW54670	iPSCORE_2_11	8857
04309596-0f8a-4097-a6a1-06013ab36706/EcoRV/0	FAW54670	iPSCORE_2_11	8974
04260ddb-5039-4b0d-8f0f-22074c907d81/EcoRV/0	FAW54670	iPSCORE_2_11	13193
0420fd6d-d618-45ce-9440-a38aa8d34648/EcoRV/0	FAW54670	iPSCORE_2_11	5293
041f997b-2207-4353-94a0-87bd15092705/EcoRV/0	FAW54670	iPSCORE_2_11	5317
041bbc06-3d53-4a3c-8db0-a04d3130fffb/EcoRV/0	FAW54670	iPSCORE_2_11	4265
0456db44-dfa7-4d69-8a75-0b5777687c6d/EcoRV/0	FAW54670	iPSCORE_2_11	10209
04171108-b3ad-4a2f-b00a-631d8cd167ba/EcoRV/0	FAW54670	iPSCORE_2_11	10804
04145605-005b-4efe-b3e9-135212381b16/EcoRV/0	FAW54670	iPSCORE_2_11	6680
0411c45d-1683-491b-a84b-f6d84050f8e7/EcoRV/0	FAW54670	iPSCORE_2_11	3074
0407964b-1da6-40e0-9820-585b2bc3c472/EcoRV/0	FAW54670	iPSCORE_2_11	4090
04076069-3a9b-49f7-af15-47981de64010/EcoRV/0	FAW54670	iPSCORE_2_11	5140
04073978-822d-4b16-af47-dedefe87b5b1/EcoRV/0	FAW54670	iPSCORE_2_11	6332
04071491-99ed-49b7-b18c-4fa4e2118301/EcoRV/0	FAW54670	iPSCORE_2_11	8164
0406c568-7e16-4f01-9945-0524cb25ddfe/EcoRV/0	FAW54670	iPSCORE_2_11	6468
04017de2-9062-4c5a-a800-19265c3e19e0/EcoRV/0	FAW54670	iPSCORE_2_11	10801
03fa0232-2e38-4aec-8208-58d3c2c906dd/EcoRV/0	FAW54670	iPSCORE_2_11	4723
03f9cba1-655a-4304-bbba-cea9e0c4ac9f/EcoRV/0	FAW54670	iPSCORE_2_11	6819
03f63756-c588-431e-bd6b-54c01765c4ac/EcoRV/0	FAW54670	iPSCORE_2_11	15490
0415e638-1c18-4153-832c-60d54390e50d/EcoRV/0	FAW54670	iPSCORE_2_11	5954
0586ae41-fdd6-4b94-b5ea-6e63ca2c6c3a/EcoRV/0	FAW54670	iPSCORE_2_11	7793
045c70e2-b302-4afb-9c39-cd7587840b55/EcoRV/0	FAW54670	iPSCORE_2_11	17177
0462050e-c983-4336-a293-03bbf59dc875/EcoRV/0	FAW54670	iPSCORE_2_11	8337
04b6b75f-7989-4860-835e-cbe734229677/EcoRV/0	FAW54670	iPSCORE_2_11	8275
04b2dc81-8fbf-44f1-b975-c61affd93a04/EcoRV/0	FAW54670	iPSCORE_2_11	9457
04b2b03f-0fd8-4065-bf5e-09964f2b47f3/EcoRV/0	FAW54670	iPSCORE_2_11	7000
04aa942c-5b7e-43d5-94f2-83ccb2f5444a/EcoRV/0	FAW54670	iPSCORE_2_11	6024
04a6bf40-561d-4e6d-8399-6e92761b4a5a/EcoRV/0	FAW54670	iPSCORE_2_11	9530
049f4613-fd50-4ae9-903d-db88ef663c63/EcoRV/0	FAW54670	iPSCORE_2_11	5851
049d77cf-26c9-47e1-8120-759457e60d3e/EcoRV/0	FAW54670	iPSCORE_2_11	6366
049cc8eb-4ed9-44df-bb78-dc50ab721596/EcoRV/0	FAW54670	iPSCORE_2_11	4664
0498a73c-7cd2-4dcd-9402-d8dad6a24c2b/EcoRV/0	FAW54670	iPSCORE_2_11	7844
0497e3cf-c4e7-4c23-bfd8-74a360dbdb5f/EcoRV/0	FAW54670	iPSCORE_2_11	4125
0497b330-5170-414b-ac2c-869ffac9ecaa/EcoRV/0	FAW54670	iPSCORE_2_11	6777
0460fec4-4814-46da-8d10-8d752ab10ee9/EcoRV/0	FAW54670	iPSCORE_2_11	5230
04927fee-1a9a-44f2-adce-31fc2f1a0134/EcoRV/0	FAW54670	iPSCORE_2_11	4896
048e8de0-907c-4c32-a1c2-d3931c56a787/EcoRV/0	FAW54670	iPSCORE_2_11	4110
048ae62c-c7a1-41e3-9ed6-e25c4b11089b/EcoRV/0	FAW54670	iPSCORE_2_11	8791
048936d5-168b-4f0e-a4d7-05933fde1f7d/EcoRV/0	FAW54670	iPSCORE_2_11	7709
048564b3-4248-4f34-b0db-850e2597de84/EcoRV/0	FAW54670	iPSCORE_2_11	5150
0484b1d5-10c0-45be-95b4-c7b7102abac7/EcoRV/0	FAW54670	iPSCORE_2_11	4311
047fdfed-9432-49cd-987a-aae808cb02a3/EcoRV/0	FAW54670	iPSCORE_2_11	8048
047fdcce-84cf-4c58-add5-af8046954d47/EcoRV/0	FAW54670	iPSCORE_2_11	7379
04777a96-ef72-4809-90e5-ba62c9683e4a/EcoRV/0	FAW54670	iPSCORE_2_11	5589
046f816c-12ac-49bb-a5d5-1227f16fe864/EcoRV/0	FAW54670	iPSCORE_2_11	4540
04685d33-c3bd-4698-b40e-ff5d7511f84a/EcoRV/0	FAW54670	iPSCORE_2_11	5946
04667966-04c2-4d5c-9c10-2781d82e7ddd/EcoRV/0	FAW54670	iPSCORE_2_11	6408
048fba0f-5274-4ad6-85d6-b6d87ddaeba6/EcoRV/0	FAW54670	iPSCORE_2_11	7168
c0d3164a-c9f4-4b23-8e26-d7aae460c961/EcoRV/0	FAW54670	iPSCORE_2_11	7062
1adfbdae-1c7e-4bbe-a6c3-1580dcdfbdcc/EcoRV/0	FAW54670	iPSCORE_2_11	1151
1ae8bef0-3e29-4d64-a545-58944395bfee/EcoRV/0	FAW54670	iPSCORE_2_11	8976
2fb3057d-3b7b-41e7-a715-df121a7f46db/EcoRV/0	FAW54670	iPSCORE_2_11	7051
2fad4148-1f9b-40af-8e20-16a2bfdbe924/EcoRV/0	FAW54670	iPSCORE_2_11	5531
2faae553-f243-44f5-8bea-1317b335adc5/EcoRV/0	FAW54670	iPSCORE_2_11	8703
2fa99990-5975-4f61-9a0d-9590480d97a5/EcoRV/0	FAW54670	iPSCORE_2_11	9489
2fa460cc-ffde-402b-b5e2-1591bcb319cc/EcoRV/0	FAW54670	iPSCORE_2_11	5713
2fa27f02-91f4-40da-ba93-e722cbba7ee5/EcoRV/0	FAW54670	iPSCORE_2_11	6129
2f9b966f-e30c-442d-aab8-4ff36388e0f0/EcoRV/0	FAW54670	iPSCORE_2_11	8267
2f97b6b3-8ea1-4378-b262-ce32b320f9c3/EcoRV/0	FAW54670	iPSCORE_2_11	7525
2f948e77-3688-4702-9c51-aa5059d94649/EcoRV/0	FAW54670	iPSCORE_2_11	8827
2f907277-9175-46a7-92c9-3f646a5dd1c8/EcoRV/0	FAW54670	iPSCORE_2_11	5618
2f84f771-2044-4ffe-9ea8-863246be2fc4/EcoRV/0	FAW54670	iPSCORE_2_11	10291
2f826ad9-32c7-44d0-8338-d456bc62c1cf/EcoRV/0	FAW54670	iPSCORE_2_11	8990
2f8116bf-f18d-4652-8088-6f10a84c6e28/EcoRV/0	FAW54670	iPSCORE_2_11	5510
2f7927cc-195c-4ccf-9c71-543f13c4068f/EcoRV/0	FAW54670	iPSCORE_2_11	7418
2f78dcda-75d6-4739-bc68-8f7c66e4f030/EcoRV/0	FAW54670	iPSCORE_2_11	8588
2f6686d8-000f-4028-ac99-1fb1de681a59/EcoRV/0	FAW54670	iPSCORE_2_11	11009
2f649c1b-3da4-4ead-9c9f-3f93b467a84d/EcoRV/0	FAW54670	iPSCORE_2_11	6081
2f6491e0-71b4-43e2-afbc-21ccc8d6f5bc/EcoRV/0	FAW54670	iPSCORE_2_11	4549
2f6311f4-d691-493f-8882-33769fe3bdd5/EcoRV/0	FAW54670	iPSCORE_2_11	7242
2f601d36-2312-46cc-a395-4c6ca625bc5c/EcoRV/0	FAW54670	iPSCORE_2_11	4048
2f5f7aa8-538e-4a83-be3a-639356f3b765/EcoRV/0	FAW54670	iPSCORE_2_11	4451
2f5e1163-f94d-47ff-aa06-505115abfd88/EcoRV/0	FAW54670	iPSCORE_2_11	6115
2f593010-1fd1-43d5-adcf-72a5f5b326cd/EcoRV/0	FAW54670	iPSCORE_2_11	5330
2fb845eb-2c91-48bf-b74a-fc7b611de78b/EcoRV/0	FAW54670	iPSCORE_2_11	3566
2fbce16a-697f-4e2f-887a-9dc713a4052e/EcoRV/0	FAW54670	iPSCORE_2_11	7064
2fc0fcfc-df22-4a09-8ff3-10dad7761765/EcoRV/0	FAW54670	iPSCORE_2_11	5504
2fc31e5c-c77c-440f-a593-b415f6d73ee2/EcoRV/0	FAW54670	iPSCORE_2_11	7185
30481fe0-38dd-43d0-869f-1704fb787213/EcoRV/0	FAW54670	iPSCORE_2_11	9354
303ead22-fcd3-4c16-8a37-c6654af8fe00/EcoRV/0	FAW54670	iPSCORE_2_11	5835
30373573-cb76-4c40-ab9b-22d9949c08ed/EcoRV/0	FAW54670	iPSCORE_2_11	7887
3030f27e-3879-456e-b7fa-610dfec904ab/EcoRV/0	FAW54670	iPSCORE_2_11	5146
302ff7da-ab49-4afa-89da-86e9e49738ea/EcoRV/0	FAW54670	iPSCORE_2_11	2830
302f53bd-cfac-4f61-a9d4-200e12ec1c7c/EcoRV/0	FAW54670	iPSCORE_2_11	5114
302d9d2e-d206-437a-89e3-9ee6138d2c51/EcoRV/0	FAW54670	iPSCORE_2_11	6270
302843a7-51d1-4da6-b4ab-a10f90e8ab2e/EcoRV/0	FAW54670	iPSCORE_2_11	7473
30245346-8630-4af0-9508-6b24de647a8e/EcoRV/0	FAW54670	iPSCORE_2_11	8474
302278b4-7632-423b-a2d2-d4e4715e0d5b/EcoRV/0	FAW54670	iPSCORE_2_11	4252
3020ee28-7b74-4ee4-b7b6-3a315a702f09/EcoRV/0	FAW54670	iPSCORE_2_11	5321
2f57b095-3398-4d30-ab45-49b279d3cae8/EcoRV/0	FAW54670	iPSCORE_2_11	3752
301b68bb-ee6b-41b0-b3cc-34577f3c3ca0/EcoRV/0	FAW54670	iPSCORE_2_11	6393
300415fc-6a3b-417f-b319-2ca30fd63dcb/EcoRV/0	FAW54670	iPSCORE_2_11	10694
30009bfc-bb55-44a2-9648-c3727fd59e4d/EcoRV/0	FAW54670	iPSCORE_2_11	6401
2ffd6814-8ab9-4180-b2cd-8fdfdd9b5aa6/EcoRV/0	FAW54670	iPSCORE_2_11	8499
2ff5f300-d583-4e78-be3e-c099f04fa8b5/EcoRV/0	FAW54670	iPSCORE_2_11	6330
2fef55b7-8481-4bf3-955f-4529297a7a24/EcoRV/0	FAW54670	iPSCORE_2_11	8726
2fe69297-8217-421b-b485-f85f7b0250a5/EcoRV/0	FAW54670	iPSCORE_2_11	9172
2fe37eb0-0df7-4b3b-9ed4-200336fc549b/EcoRV/0	FAW54670	iPSCORE_2_11	1913
2fdeb664-6fac-4cd8-b23c-be87f86a0fe8/EcoRV/0	FAW54670	iPSCORE_2_11	5509
2fd9b8db-3be1-44a9-8de7-ba6f637fd3e8/EcoRV/0	FAW54670	iPSCORE_2_11	8855
2fd63b86-59ca-4b54-980d-55ddf1656c16/EcoRV/0	FAW54670	iPSCORE_2_11	5995
2fcbc50d-ef09-4dc8-8f49-26da600ead95/EcoRV/0	FAW54670	iPSCORE_2_11	8555
3009539c-b6e7-4832-9a0b-bc754bdc53d0/EcoRV/0	FAW54670	iPSCORE_2_11	6369
304adf6b-45d9-4af5-9f3c-1f8647109acb/EcoRV/0	FAW54670	iPSCORE_2_11	3975
2f55880b-8cdc-4bae-89b1-35db2abb3869/EcoRV/0	FAW54670	iPSCORE_2_11	8191
2f45818d-4318-40d2-b081-c2ae73d3c864/EcoRV/0	FAW54670	iPSCORE_2_11	6653
2eba757f-7606-49b9-bfe6-d443c9ccd500/EcoRV/0	FAW54670	iPSCORE_2_11	7206
2eb3e371-fe89-4d88-a1bf-3790c47bf6a8/EcoRV/0	FAW54670	iPSCORE_2_11	9269
2eb03b10-aea5-4b03-92be-acc8ea569291/EcoRV/0	FAW54670	iPSCORE_2_11	5104
2ea8902c-a221-441a-a81e-623aa4bae8ac/EcoRV/0	FAW54670	iPSCORE_2_11	9419
2ea2f3c3-f3f2-49eb-a7c4-6e0194821322/EcoRV/0	FAW54670	iPSCORE_2_11	4708
2ea1217b-d3cf-4eb6-bc06-9beba425389d/EcoRV/0	FAW54670	iPSCORE_2_11	6223
2ea033ab-2840-4aaa-8e84-e8a51c2a2ef4/EcoRV/0	FAW54670	iPSCORE_2_11	2816
2e92e5a2-d06b-4723-a973-23bc0c6fa126/EcoRV/0	FAW54670	iPSCORE_2_11	7303
2e89ac83-ef6d-4b67-a147-89bcb8ff0769/EcoRV/0	FAW54670	iPSCORE_2_11	5155
2e86b035-fc3a-4429-844a-9820d7fab3b4/EcoRV/0	FAW54670	iPSCORE_2_11	5148
2e85919d-6648-4315-889d-23a0815e6596/EcoRV/0	FAW54670	iPSCORE_2_11	5118
2e823412-1d23-4e31-943a-6a9daec5ee68/EcoRV/0	FAW54670	iPSCORE_2_11	8299
2e814b0b-57a4-4ff3-ace8-cbd788209aac/EcoRV/0	FAW54670	iPSCORE_2_11	5516
2e8054bc-c195-448a-bd7b-e2764dd03bf6/EcoRV/0	FAW54670	iPSCORE_2_11	7351
2e763c3e-a35b-4bd8-ac21-234e2e1aa116/EcoRV/0	FAW54670	iPSCORE_2_11	5368
2e739e42-64ed-465c-a4a5-4dbddf1437a9/EcoRV/0	FAW54670	iPSCORE_2_11	10064
2e6e169c-7881-4c81-bb9b-41c3db24b05f/EcoRV/0	FAW54670	iPSCORE_2_11	5758
2e6e0509-cad7-43ba-a266-ae08cc61229e/EcoRV/0	FAW54670	iPSCORE_2_11	9232
2e6648f8-aa8a-4a81-b576-dd51870bc28e/EcoRV/0	FAW54670	iPSCORE_2_11	5169
2e600ec1-95c6-41bb-9a77-b48fa4d08d2b/EcoRV/0	FAW54670	iPSCORE_2_11	7990
2e5d5da6-8e73-417d-b649-cbf3797c633f/EcoRV/0	FAW54670	iPSCORE_2_11	7634
2e5a53a7-2d6d-43ef-9550-080e63fc2053/EcoRV/0	FAW54670	iPSCORE_2_11	7567
2e51f283-43c6-451b-9bd6-9d00cde849d9/EcoRV/0	FAW54670	iPSCORE_2_11	7425
2ebb3f36-81e9-4f65-b203-1ded3713b654/EcoRV/0	FAW54670	iPSCORE_2_11	7053
2ebd23d2-229c-401b-826c-8a35d9ae63c6/EcoRV/0	FAW54670	iPSCORE_2_11	5252
2edec747-de52-404a-819c-6f437e078fe1/EcoRV/0	FAW54670	iPSCORE_2_11	6346
2edfca59-3060-4957-a38a-d418edf3f520/EcoRV/0	FAW54670	iPSCORE_2_11	8547
2f448ba3-3c4d-42c5-9669-2ef1b3814ac3/EcoRV/0	FAW54670	iPSCORE_2_11	7167
2f3f4f81-9c30-4fe2-902c-3c731035eb6b/EcoRV/0	FAW54670	iPSCORE_2_11	3727
2f3e7189-e088-416a-814b-bf48b8365604/EcoRV/0	FAW54670	iPSCORE_2_11	5213
2f34629b-7302-4594-ae90-35bd5f59fae8/EcoRV/0	FAW54670	iPSCORE_2_11	9253
2f3314e3-e3f6-472e-b574-55e75eddacd6/EcoRV/0	FAW54670	iPSCORE_2_11	7203
2f31ccfe-ff0a-4aa1-b103-8f3e2c9ca40d/EcoRV/0	FAW54670	iPSCORE_2_11	5631
2f2a6231-1279-4b88-9fbf-2df98f621d21/EcoRV/0	FAW54670	iPSCORE_2_11	9978
2f292ef4-aa6b-4585-b1c1-f556a9c68e1a/EcoRV/0	FAW54670	iPSCORE_2_11	9931
2f28755e-eac8-4992-a539-b28654d29c7b/EcoRV/0	FAW54670	iPSCORE_2_11	3560
2f1f1d74-56db-4566-aad6-baf2154e2c84/EcoRV/0	FAW54670	iPSCORE_2_11	7948
2f1b2c7a-4097-4c5f-ad5d-8a4e7b720287/EcoRV/0	FAW54670	iPSCORE_2_11	5868
2f4d0059-0020-44b5-9dd9-3e3d4f89d217/EcoRV/0	FAW54670	iPSCORE_2_11	6758
2f173712-7e95-4f66-a681-8db68ab0ba08/EcoRV/0	FAW54670	iPSCORE_2_11	4982
2f0d4f87-a98a-4d31-a034-13ece4610d35/EcoRV/0	FAW54670	iPSCORE_2_11	5891
2f09e1cc-969b-4083-85d2-9454eef5140f/EcoRV/0	FAW54670	iPSCORE_2_11	2445
2f095416-7f59-46b1-bc02-b2d54d93fb57/EcoRV/0	FAW54670	iPSCORE_2_11	1349
2f04f494-8a7f-452e-b0e1-8874a695055c/EcoRV/0	FAW54670	iPSCORE_2_11	7182
2f04c8d1-2d43-4446-8191-ea0ed3a675f8/EcoRV/0	FAW54670	iPSCORE_2_11	5661
2f04a574-6fea-4427-aeed-aac5d03fe14e/EcoRV/0	FAW54670	iPSCORE_2_11	7522
2f022967-5c73-42b7-b530-cf0d0a762eae/EcoRV/0	FAW54670	iPSCORE_2_11	7114
2eef86dc-2062-43bb-acfd-9e2034e804ed/EcoRV/0	FAW54670	iPSCORE_2_11	6091
2eee2812-cbef-4645-b2be-a6cf9b256d40/EcoRV/0	FAW54670	iPSCORE_2_11	3648
2eea9f38-ffc3-479b-815e-655925dd9e05/EcoRV/0	FAW54670	iPSCORE_2_11	9257
2ee5faae-bf36-4a09-8732-faa7e8004193/EcoRV/0	FAW54670	iPSCORE_2_11	4598
2f14895e-42e0-460c-90c2-1577df58984c/EcoRV/0	FAW54670	iPSCORE_2_11	6073
2e512023-35f1-4679-a5bd-702cb5c566b8/EcoRV/0	FAW54670	iPSCORE_2_11	5161
304e6486-275b-438c-97c3-93a080b0701e/EcoRV/0	FAW54670	iPSCORE_2_11	7678
30541fcd-e983-4787-80d0-b29b9ebbee9c/EcoRV/0	FAW54670	iPSCORE_2_11	13754
3215101b-d47b-469f-bdaf-e55140435948/EcoRV/0	FAW54670	iPSCORE_2_11	5404
32150256-1d35-4e73-bf79-c1fa9f51451b/EcoRV/0	FAW54670	iPSCORE_2_11	11538
32107344-059f-4b56-8b95-f398a22ad312/EcoRV/0	FAW54670	iPSCORE_2_11	11781
320dfa9f-e596-4a37-9e60-440bccb7efbe/EcoRV/0	FAW54670	iPSCORE_2_11	6090
320734cc-7930-4d29-b8e5-ce3f11772ef2/EcoRV/0	FAW54670	iPSCORE_2_11	8181
320594b1-3a49-450a-b0e4-b075022ae00f/EcoRV/0	FAW54670	iPSCORE_2_11	5673
3202651a-b57d-4101-b20c-9306a35138bf/EcoRV/0	FAW54670	iPSCORE_2_11	8958
31faa4a7-616d-429a-acb2-e40885eff344/EcoRV/0	FAW54670	iPSCORE_2_11	8438
31f99ee9-e34d-4f8c-a7c1-35286afc9be1/EcoRV/0	FAW54670	iPSCORE_2_11	10456
31f94125-045a-406c-a1e9-3ec77cfa331d/EcoRV/0	FAW54670	iPSCORE_2_11	7361
31f70ee1-50f6-443b-b5eb-8aba84c248e5/EcoRV/0	FAW54670	iPSCORE_2_11	8528
31e87143-ac5e-4367-a069-9180b435862c/EcoRV/0	FAW54670	iPSCORE_2_11	6380
31dab1d5-dd09-46e6-81c3-1c982e9b622e/EcoRV/0	FAW54670	iPSCORE_2_11	8488
31da7c5f-9244-4265-9a19-581c820d4788/EcoRV/0	FAW54670	iPSCORE_2_11	5865
31da07ee-4f2e-4bd3-85d7-cf91332693a8/EcoRV/0	FAW54670	iPSCORE_2_11	7855
31d9b4e2-11b3-4efe-b6bc-198e919b2d9e/EcoRV/0	FAW54670	iPSCORE_2_11	3059
31c96b67-5710-4bac-8270-a55287f8b94c/EcoRV/0	FAW54670	iPSCORE_2_11	6615
31c6a662-d9b9-49ee-8ff2-94116201229b/EcoRV/0	FAW54670	iPSCORE_2_11	8349
31bf3bdd-11bd-44a1-a7d2-6f19a930ca65/EcoRV/0	FAW54670	iPSCORE_2_11	10216
31bbea14-d09a-485e-9cd0-6c8ba72c8e73/EcoRV/0	FAW54670	iPSCORE_2_11	8788
31af6908-229f-45ea-a1d3-0a527fb729b3/EcoRV/0	FAW54670	iPSCORE_2_11	5492
31af5f93-afd1-408b-9f6a-b45d8de68c89/EcoRV/0	FAW54670	iPSCORE_2_11	5416
31a0794b-b74a-43ad-8d90-e47e349d270d/EcoRV/0	FAW54670	iPSCORE_2_11	7889
3232a30e-c6e4-4aa8-bfa6-f075f7133b1a/EcoRV/0	FAW54670	iPSCORE_2_11	9925
323531cc-28ca-4738-bf43-4f7954c0a77d/EcoRV/0	FAW54670	iPSCORE_2_11	6830
32359c7e-57cd-41ce-a088-866643e98e6f/EcoRV/0	FAW54670	iPSCORE_2_11	7086
323cee1f-a16e-4bca-b9ef-4436634805da/EcoRV/0	FAW54670	iPSCORE_2_11	5577
32937fec-1f35-4e17-88ac-e02403739029/EcoRV/0	FAW54670	iPSCORE_2_11	7987
32864d1f-4a01-4e0e-85e8-3347d8d6a23f/EcoRV/0	FAW54670	iPSCORE_2_11	10063
32860f23-7e35-4571-bfee-3f5995f5ffc3/EcoRV/0	FAW54670	iPSCORE_2_11	12780
3281ede7-ce1a-465a-8363-207cff17a263/EcoRV/0	FAW54670	iPSCORE_2_11	4975
3280da1a-da4d-4645-9cd7-b50e44081178/EcoRV/0	FAW54670	iPSCORE_2_11	6323
32805fc3-f1d6-4ebd-982c-fa0e378d602d/EcoRV/0	FAW54670	iPSCORE_2_11	5244
327ccc62-6eb4-4721-8c96-e354097d82cc/EcoRV/0	FAW54670	iPSCORE_2_11	5391
327a834b-ea7a-485f-bd4c-cd96ba46ee41/EcoRV/0	FAW54670	iPSCORE_2_11	5346
327712c2-849d-439a-8baa-f6a4ea05c2cf/EcoRV/0	FAW54670	iPSCORE_2_11	5603
3272f616-db05-4ab3-a087-2e7d4ad62426/EcoRV/0	FAW54670	iPSCORE_2_11	7035
3271bb49-1d25-4d05-8ab1-442e70fb5ed0/EcoRV/0	FAW54670	iPSCORE_2_11	9271
319da74f-c259-4761-a13a-59a774baf46f/EcoRV/0	FAW54670	iPSCORE_2_11	5820
3267e59c-44f7-47f9-87a5-db14a42f2bb5/EcoRV/0	FAW54670	iPSCORE_2_11	6478
3259d50f-a924-43e2-8835-b044dc1cb2c2/EcoRV/0	FAW54670	iPSCORE_2_11	8840
32569819-9356-4a61-acb7-26014d7a74cb/EcoRV/0	FAW54670	iPSCORE_2_11	6117
324fe0e5-8a04-4552-8002-69449fa4eefa/EcoRV/0	FAW54670	iPSCORE_2_11	8448
324d4b48-c4c1-4d65-91d4-8374fb1c3091/EcoRV/0	FAW54670	iPSCORE_2_11	7540
324ccc67-a90d-438b-8138-f4e958c6b939/EcoRV/0	FAW54670	iPSCORE_2_11	6981
324ae932-32da-466b-836e-39defdaffb7e/EcoRV/0	FAW54670	iPSCORE_2_11	6313
32484fe6-a452-4c4b-9462-aa3ab9cdc042/EcoRV/0	FAW54670	iPSCORE_2_11	8510
3244d2d8-4427-4afb-bb42-1f96c47dd30a/EcoRV/0	FAW54670	iPSCORE_2_11	5553
324320fd-e7da-47c3-a89d-e596f25bdf34/EcoRV/0	FAW54670	iPSCORE_2_11	13154
323ebd09-31ab-4876-a44b-34c3cd774a45/EcoRV/0	FAW54670	iPSCORE_2_11	5476
323eb99a-69e7-4cad-a912-4f87a2464c1b/EcoRV/0	FAW54670	iPSCORE_2_11	9858
32611e43-167d-463c-8c81-a2e1b5df3bd6/EcoRV/0	FAW54670	iPSCORE_2_11	6618
305173ea-03b1-497e-80c2-730c4f62ffcc/EcoRV/0	FAW54670	iPSCORE_2_11	6804
31902e07-5f26-4dcc-8d33-8b74dd9288aa/EcoRV/0	FAW54670	iPSCORE_2_11	6729
318b18c0-d364-41c2-921e-63a27aaf57ed/EcoRV/0	FAW54670	iPSCORE_2_11	6215
30e3ba3d-fd8b-4406-b9df-6e58a98ec8eb/EcoRV/0	FAW54670	iPSCORE_2_11	5031
30e053d8-f4c2-46a1-8f14-e8f078da75a8/EcoRV/0	FAW54670	iPSCORE_2_11	5303
30dcf74a-44cd-4252-b825-99de51c695ea/EcoRV/0	FAW54670	iPSCORE_2_11	5512
30dc61e2-a966-454d-a15c-b48fe94713d7/EcoRV/0	FAW54670	iPSCORE_2_11	7713
30dbc6ee-5644-4fc5-aa57-ea339771a875/EcoRV/0	FAW54670	iPSCORE_2_11	5995
30db4f46-723b-442a-a637-f6fcc336121b/EcoRV/0	FAW54670	iPSCORE_2_11	5453
30d8590d-7dbc-4fcd-acef-82be15cc74e8/EcoRV/0	FAW54670	iPSCORE_2_11	4525
30d80b35-d13c-4e37-bbf7-78349d01fdaa/EcoRV/0	FAW54670	iPSCORE_2_11	6511
30d54482-428b-4421-8e29-122fd427dfcd/EcoRV/0	FAW54670	iPSCORE_2_11	7485
30d4365c-844b-43a8-8c2d-3441956474a9/EcoRV/0	FAW54670	iPSCORE_2_11	8209
30c86ce1-3244-4612-8bb4-36b14dcc34e8/EcoRV/0	FAW54670	iPSCORE_2_11	6690
30c1499d-baae-4aff-8f76-0dea3799f070/EcoRV/0	FAW54670	iPSCORE_2_11	5355
30b57f5a-b11a-43b0-a58d-5b28e41868a1/EcoRV/0	FAW54670	iPSCORE_2_11	3764
30b57a8c-54d4-43f1-a62e-cbc7fb8c01f2/EcoRV/0	FAW54670	iPSCORE_2_11	7520
3099c790-65a5-41dd-9e99-7bc4cf7f65a3/EcoRV/0	FAW54670	iPSCORE_2_11	3948
309756d3-95fa-4776-8c5a-1c2878f08ad5/EcoRV/0	FAW54670	iPSCORE_2_11	2581
309515bb-624e-4da3-b62c-b2c1cf896ead/EcoRV/0	FAW54670	iPSCORE_2_11	7006
3092fe42-d252-4897-bc65-d57727ccc8cf/EcoRV/0	FAW54670	iPSCORE_2_11	5960
309199d7-138c-4efc-836c-53e2720a3625/EcoRV/0	FAW54670	iPSCORE_2_11	5040
3080821b-5053-408e-9e99-dab278df103e/EcoRV/0	FAW54670	iPSCORE_2_11	3895
30738e86-6ef0-4055-8e3f-20df668bd4dd/EcoRV/0	FAW54670	iPSCORE_2_11	7437
306ccd0d-5fa9-45d2-ba3b-76cd3885355a/EcoRV/0	FAW54670	iPSCORE_2_11	3012
3057c1a6-2d24-4c32-a844-0060be36d0a4/EcoRV/0	FAW54670	iPSCORE_2_11	5928
30ec6686-d0b6-47c7-83bb-452537ad57ab/EcoRV/0	FAW54670	iPSCORE_2_11	3420
30f00d8e-92bf-4107-9410-2397f3712c67/EcoRV/0	FAW54670	iPSCORE_2_11	6524
30f8184d-986b-4539-9b01-462147498ef5/EcoRV/0	FAW54670	iPSCORE_2_11	5423
30fc2d37-0cb2-43cb-bf62-b94cc2444600/EcoRV/0	FAW54670	iPSCORE_2_11	7111
318a568e-ec42-44b6-b59a-32c226cfb290/EcoRV/0	FAW54670	iPSCORE_2_11	12044
3184ee7b-ea76-40b9-8001-b73b11474914/EcoRV/0	FAW54670	iPSCORE_2_11	8543
317502de-a3a7-4fd2-b652-c02e77617dd9/EcoRV/0	FAW54670	iPSCORE_2_11	5531
31744257-a703-4166-b357-df60e9051877/EcoRV/0	FAW54670	iPSCORE_2_11	4654
316e6e4c-5343-4f47-9ac5-36fadd2a0cd8/EcoRV/0	FAW54670	iPSCORE_2_11	1814
3168be5f-2f70-4bfd-8ede-64f847240003/EcoRV/0	FAW54670	iPSCORE_2_11	6932
31655086-b2cb-410a-9290-400cda3ea3ed/EcoRV/0	FAW54670	iPSCORE_2_11	7942
315814e5-a01b-4cbb-bf0d-2aa97599372c/EcoRV/0	FAW54670	iPSCORE_2_11	13122
3155c3a6-d1aa-47ed-9e72-0f25ccd87108/EcoRV/0	FAW54670	iPSCORE_2_11	6226
314ea8f7-27be-40d9-a649-091a493d4db5/EcoRV/0	FAW54670	iPSCORE_2_11	7555
314e8e14-8f9f-4811-9ba7-5e198497cf15/EcoRV/0	FAW54670	iPSCORE_2_11	7320
318baa99-ded0-4c93-8d9b-60332ffac693/EcoRV/0	FAW54670	iPSCORE_2_11	6555
3135b9b8-3806-4d1f-9d5e-80f9f865de27/EcoRV/0	FAW54670	iPSCORE_2_11	799
312e62f2-3343-4c1e-8fa3-0e99f5b0d17c/EcoRV/0	FAW54670	iPSCORE_2_11	9315
312cd9d5-d67d-4af0-b9f8-ceca4fa44502/EcoRV/0	FAW54670	iPSCORE_2_11	7105
3128953f-d52c-442f-bd68-82a1f766529b/EcoRV/0	FAW54670	iPSCORE_2_11	8183
31191c56-e3a7-49c8-9cdb-93eeed113fbb/EcoRV/0	FAW54670	iPSCORE_2_11	10097
3117d223-4b75-4a53-be89-7cc5ca34b954/EcoRV/0	FAW54670	iPSCORE_2_11	5170
31172a07-d103-41ad-bcfa-27660aab0472/EcoRV/0	FAW54670	iPSCORE_2_11	14235
31166203-fd89-47dd-a578-137e4dfd80b6/EcoRV/0	FAW54670	iPSCORE_2_11	11245
310e43b7-5e6d-4050-acd3-e765d8255a89/EcoRV/0	FAW54670	iPSCORE_2_11	7028
31097b38-2dbc-4f59-b5d8-6d655b766797/EcoRV/0	FAW54670	iPSCORE_2_11	5815
3108df60-024c-446b-b720-f7457b0715df/EcoRV/0	FAW54670	iPSCORE_2_11	3136
30fff94f-a2ad-4339-a424-c65ec21881ac/EcoRV/0	FAW54670	iPSCORE_2_11	7124
3133c6e5-fe7c-4259-b3f1-894354062c3b/EcoRV/0	FAW54670	iPSCORE_2_11	11464
2e4fddfa-5338-4e39-a09f-d741483d9c9f/EcoRV/0	FAW54670	iPSCORE_2_11	7145
2e4dfe82-bcc6-4a22-8f4a-8cea11df3310/EcoRV/0	FAW54670	iPSCORE_2_11	7113
2e461c7a-d230-47cf-8acc-e129202c4d67/EcoRV/0	FAW54670	iPSCORE_2_11	8086
2bf42a6d-c96e-48de-88d5-013403e69d7e/EcoRV/0	FAW54670	iPSCORE_2_11	9206
2bf42865-9bfc-4c2d-a0c6-7004f3bd34cb/EcoRV/0	FAW54670	iPSCORE_2_11	6050
2bf2be5e-d8b8-45b1-a1ca-44a775276f7c/EcoRV/0	FAW54670	iPSCORE_2_11	6060
2bebdc96-cdd6-4d65-b2ba-32dd45d0118d/EcoRV/0	FAW54670	iPSCORE_2_11	6286
2beb09df-8acc-40e2-9645-4cb89881e980/EcoRV/0	FAW54670	iPSCORE_2_11	11318
2bd790a5-302a-4f95-9d9b-a5033993f77c/EcoRV/0	FAW54670	iPSCORE_2_11	13315
2bd71d36-100f-49cf-90d5-f20b9c5363fa/EcoRV/0	FAW54670	iPSCORE_2_11	3209
2bd6fae4-6a43-40b3-bbee-39ef81466bd6/EcoRV/0	FAW54670	iPSCORE_2_11	8046
2bd2d400-ffe1-42f6-81dd-bfbdb7ce3fa1/EcoRV/0	FAW54670	iPSCORE_2_11	5035
2bcdfdfd-bdb4-4687-91ba-f25185796ea5/EcoRV/0	FAW54670	iPSCORE_2_11	5841
2bc6e672-f4a7-47a4-8e51-734f861cb0ac/EcoRV/0	FAW54670	iPSCORE_2_11	7112
[truncated: 188,574 more rows]

## Sheet: Fig. 4b
cell_line	(1.0, 500.0]	(501.0, 1000.0]	(1001.0, 2000.0]	(2001.0, 4000.0]	(4001.0, 8000.0]	(8001.0, 16000.0]	(16001.0, 32000.0]
iPSCORE_2_11	0.367881	0.247612	1.08949	7.58401	59.0025	30.7252	0.983375
iPSCORE_7_5	0.360138	0.516514	1.10411	9.1551	46.8417	40.326	1.69644
3438	0.616318	0.860888	2.85658	14.3123	57.8556	23.0092	0.489141
3449	0.492399	0.927431	3.42767	20.8337	60.3213	13.8876	0.100392
3342	0.402441	0.437821	3.19742	18.9059	61.003	15.7217	0.331682
3551	0.336443	0.433561	1.55388	8.2446	52.8459	35.7185	0.863654
27	0.515598	1.05902	5.97389	27.297	54.5291	10.5586	0.0667681
40	0.971647	1.70967	6.175	23.7921	48.9699	18.0684	0.313263

## Sheet: Fig. 4c
cell_line	age	mean telomere length [bp]
iPSCORE_2_11	20	7216
iPSCORE_7_5	25	7696
3438	66	6351
3449	73	5575
3342	78	5844
3551	82	7286
27	86	5077
40	94	5536

## Sheet: Fig. 4d
read_id	flowcell	cell_line	cell_type	telomere_len
00252d32-9e18-4746-9b85-2e4413d81b49/EcoRV/0	FAT57861	iPSCORE_7_5	iPSC	7764
0034f67a-aa09-4aa8-b16d-634498f6ba41/EcoRV/0	FAT57861	iPSCORE_7_5	iPSC	16585
00555c8f-0155-4635-832b-8b5498cc78d8/EcoRV/0	FAT57861	iPSCORE_7_5	iPSC	8768
005f1cd2-51e0-428d-956a-20b84151353f/EcoRV/0	FAT57861	iPSCORE_7_5	iPSC	10615
007110e3-c215-4430-91eb-765ebf179c0b/EcoRV/0	FAT57861	iPSCORE_7_5	iPSC	8332
007ddb4d-6046-40ee-afc6-8913db81fa00/EcoRV/0	FAT57861	iPSCORE_7_5	iPSC	2587
00ea6464-629f-4ace-843d-aa0c4a74520b/EcoRV/0	FAT57861	iPSCORE_7_5	iPSC	13596
00f2af34-5176-4fa7-b74b-40cc3a4824c3/EcoRV/0	FAT57861	iPSCORE_7_5	iPSC	10373
01001ed3-08b6-4b14-a375-912711b3f500/EcoRV/0	FAT57861	iPSCORE_7_5	iPSC	4032
01026368-37b8-44f3-8751-b6ff9faed1da/EcoRV/0	FAT57861	iPSCORE_7_5	iPSC	19634
0108b6d4-662a-4daf-9dad-1e3f52e3860e/EcoRV/0	FAT57861	iPSCORE_7_5	iPSC	8429
0120e4d5-c183-49a0-95d4-12ef1c373b7f/EcoRV/0	FAT57861	iPSCORE_7_5	iPSC	9761
0138a864-404c-4f91-a69b-c0baca3aa4fc/EcoRV/0	FAT57861	iPSCORE_7_5	iPSC	2920
01673335-a55a-40a4-b149-b709f11d42d8/EcoRV/0	FAT57861	iPSCORE_7_5	iPSC	10337
016784f2-0e06-4d04-9fca-63bcc53088c1/EcoRV/0	FAT57861	iPSCORE_7_5	iPSC	8715
0182f2a8-384b-43b9-a472-2d8826aeca36/EcoRV/0	FAT57861	iPSCORE_7_5	iPSC	11155
018e6912-79cb-4e2c-88f7-a1aff839f485/EcoRV/0	FAT57861	iPSCORE_7_5	iPSC	8173
01b2ea35-41a3-4805-b423-d53fae562813/EcoRV/0	FAT57861	iPSCORE_7_5	iPSC	9267
01caa8a2-c490-4a69-8860-8999ec5912ab/EcoRV/0	FAT57861	iPSCORE_7_5	iPSC	10678
01ddeb82-826d-4647-8730-d11760635f3a/EcoRV/0	FAT57861	iPSCORE_7_5	iPSC	431
02056834-5aec-43b6-b06f-cb7c8e0c47db/EcoRV/0	FAT57861	iPSCORE_7_5	iPSC	9021
020c1015-c59c-41c4-ba3a-9fbd9361e794/EcoRV/0	FAT57861	iPSCORE_7_5	iPSC	13684
021bc021-d0b9-4dcc-9103-684d4fec2781/EcoRV/0	FAT57861	iPSCORE_7_5	iPSC	7178
0236b2c0-eeee-4143-9285-b2cb0899c57d/EcoRV/0	FAT57861	iPSCORE_7_5	iPSC	9707
02426aa3-bf15-46c0-8743-1ea215a81639/EcoRV/0	FAT57861	iPSCORE_7_5	iPSC	8711
02496bef-339b-4025-8f8d-fedae549d4ec/EcoRV/0	FAT57861	iPSCORE_7_5	iPSC	9901
024c8d25-b3e3-4d2b-a776-c4a8a9ef56ac/EcoRV/0	FAT57861	iPSCORE_7_5	iPSC	6306
02574bf4-4870-4027-adc0-d4984540abde/EcoRV/0	FAT57861	iPSCORE_7_5	iPSC	8035
0294e5ee-32e9-499f-aebd-5e8a95401926/EcoRV/0	FAT57861	iPSCORE_7_5	iPSC	3440
02a7ce57-c62a-45e1-bcb7-3c8924852b6e/EcoRV/0	FAT57861	iPSCORE_7_5	iPSC	11377
02b0adc2-2d91-45c6-a3fe-fa8bb84c5a22/EcoRV/0	FAT57861	iPSCORE_7_5	iPSC	12251
02cfdd53-213b-42a5-813e-c5f7191c5252/EcoRV/0	FAT57861	iPSCORE_7_5	iPSC	10470
02dd8386-b69c-4429-aa1e-e28aa93529c5/EcoRV/0	FAT57861	iPSCORE_7_5	iPSC	14041
02e59db7-8c2a-4936-8efb-5e8fe69bd15b/EcoRV/0	FAT57861	iPSCORE_7_5	iPSC	6436
03285bd1-c5b9-44bb-a173-a78f73507efb/EcoRV/0	FAT57861	iPSCORE_7_5	iPSC	8730
0338ffc8-ef00-45be-8a76-96c90ad59cd8/EcoRV/0	FAT57861	iPSCORE_7_5	iPSC	8836
033c2203-32c8-48ce-9ca1-2acf5d422d00/EcoRV/0	FAT57861	iPSCORE_7_5	iPSC	5578
033f53c0-9f9e-4fa7-b5a3-ed3209979a41/EcoRV/0	FAT57861	iPSCORE_7_5	iPSC	10703
0352cf0b-b310-4bf2-b066-66f29ce4d892/EcoRV/0	FAT57861	iPSCORE_7_5	iPSC	14956
0359a6c2-d2af-42db-9616-fc4bfd22c6cd/EcoRV/0	FAT57861	iPSCORE_7_5	iPSC	6099
0370a05f-6bb9-45d3-b62b-9aee9a8b0ab1/EcoRV/0	FAT57861	iPSCORE_7_5	iPSC	14812
0377b60b-2a27-428b-935b-04215ba11ff1/EcoRV/0	FAT57861	iPSCORE_7_5	iPSC	3627
03786eae-6631-4bd6-a0d9-06b69a29523f/EcoRV/0	FAT57861	iPSCORE_7_5	iPSC	14525
037acd9d-8364-4aad-a0bd-4529045bef6b/EcoRV/0	FAT57861	iPSCORE_7_5	iPSC	13499
0387ecc3-9cd8-4508-8809-e3d7dcff59f8/EcoRV/0	FAT57861	iPSCORE_7_5	iPSC	11565
0390fa3a-1838-4eed-bb99-d56e77539c75/EcoRV/0	FAT57861	iPSCORE_7_5	iPSC	9189
039316e7-e5a1-41ed-8941-080f9f7e7896/EcoRV/0	FAT57861	iPSCORE_7_5	iPSC	1856
03b80593-ff64-4882-b675-c80b195e03bd/EcoRV/0	FAT57861	iPSCORE_7_5	iPSC	11040
03c2c73a-27ee-46e5-bf77-cad76e7e4b02/EcoRV/0	FAT57861	iPSCORE_7_5	iPSC	1802
03cdbb7c-e002-42f7-a0d7-73792e188def/EcoRV/0	FAT57861	iPSCORE_7_5	iPSC	1762
03da168a-c59e-492d-87a0-ba4fac6ecbc7/EcoRV/0	FAT57861	iPSCORE_7_5	iPSC	11612
03f92e97-d7a8-45a6-be3d-7f267bdccc53/EcoRV/0	FAT57861	iPSCORE_7_5	iPSC	11101
04023949-939a-4bf7-83a5-00d7a6977f8a/EcoRV/0	FAT57861	iPSCORE_7_5	iPSC	11501
040d2cd4-0a29-403d-b64a-a8cf7858e3b4/EcoRV/0	FAT57861	iPSCORE_7_5	iPSC	7457
044028c4-b75e-4e66-abf0-80c9ff2a4142/EcoRV/0	FAT57861	iPSCORE_7_5	iPSC	14312
045c3c75-64dd-4ccd-a00a-9bf2f399b5ea/EcoRV/0	FAT57861	iPSCORE_7_5	iPSC	7895
045d1211-b6cf-4630-84fa-1047e3ee9248/EcoRV/0	FAT57861	iPSCORE_7_5	iPSC	13042
04781b84-7b54-4efa-9a6c-03d614e89579/EcoRV/0	FAT57861	iPSCORE_7_5	iPSC	12369
0495a667-6b22-4eca-a65c-78f2fffb4d10/EcoRV/0	FAT57861	iPSCORE_7_5	iPSC	13403
04bf160f-9a76-43b8-a607-bba182ab32c2/EcoRV/0	FAT57861	iPSCORE_7_5	iPSC	14062
04df5440-f5bd-4fe1-9ab1-a56e54581014/EcoRV/0	FAT57861	iPSCORE_7_5	iPSC	13447
04ed07d8-18c0-40c7-afde-0a36d22dd82c/EcoRV/0	FAT57861	iPSCORE_7_5	iPSC	10190
04f2bf6d-8947-47ac-8ae3-d116fd72dc1a/EcoRV/0	FAT57861	iPSCORE_7_5	iPSC	2847
05033beb-9aed-4c50-8169-ab58be675e0c/EcoRV/0	FAT57861	iPSCORE_7_5	iPSC	1245
0504bbdd-a902-4183-8b11-afff982b8587/EcoRV/0	FAT57861	iPSCORE_7_5	iPSC	9031
050be236-5df7-436b-94e9-123163bbc230/EcoRV/0	FAT57861	iPSCORE_7_5	iPSC	4588
05172afe-399f-4149-81e6-1b203e95b5f1/EcoRV/0	FAT57861	iPSCORE_7_5	iPSC	13237
0524adc0-f5d5-41ee-a7d7-131eefcb3297/EcoRV/0	FAT57861	iPSCORE_7_5	iPSC	8379
0527853b-eb75-439c-9bcb-f044bba9ec4e/EcoRV/0	FAT57861	iPSCORE_7_5	iPSC	4695
052df7fa-1512-43ea-9e4a-e26d63afe2f6/EcoRV/0	FAT57861	iPSCORE_7_5	iPSC	8332
057ba5fc-52c5-4771-9850-bbd247e80ed7/EcoRV/0	FAT57861	iPSCORE_7_5	iPSC	13785
05951bbe-0a99-4ba7-b25d-1665c9d72f35/EcoRV/0	FAT57861	iPSCORE_7_5	iPSC	8582
05aac421-0c64-4527-acc2-48f2eaef63fc/EcoRV/0	FAT57861	iPSCORE_7_5	iPSC	3010
05ba664e-eae8-4e60-afa8-5f0e85829e87/EcoRV/0	FAT57861	iPSCORE_7_5	iPSC	11214
05c8ad08-ab15-4185-9e50-978ddc4a5f57/EcoRV/0	FAT57861	iPSCORE_7_5	iPSC	8218
05e0e95d-f5ce-4080-b7a4-157da979e5c7/EcoRV/0	FAT57861	iPSCORE_7_5	iPSC	8180
06043431-da00-4ff2-893f-a52be09291f1/EcoRV/0	FAT57861	iPSCORE_7_5	iPSC	12087
060c8d47-b46b-4e49-bf10-081a8376b2aa/EcoRV/0	FAT57861	iPSCORE_7_5	iPSC	9521
06123d92-0a03-472f-ae22-f009257d0b85/EcoRV/0	FAT57861	iPSCORE_7_5	iPSC	7901
064c2760-6e07-4748-9740-8b7105c1c150/EcoRV/0	FAT57861	iPSCORE_7_5	iPSC	11744
064cdcfb-0fa3-4527-826d-b11a6fa206cb/EcoRV/0	FAT57861	iPSCORE_7_5	iPSC	2440
06566420-8f59-4036-b51c-72b20a06afd5/EcoRV/0	FAT57861	iPSCORE_7_5	iPSC	11333
066a5c24-5d8f-4ae1-83d4-e9fd99aa6f40/EcoRV/0	FAT57861	iPSCORE_7_5	iPSC	13492
0683c6cf-bec4-42b2-86e9-c675027917c3/EcoRV/0	FAT57861	iPSCORE_7_5	iPSC	92
068449b7-0101-417b-9673-f77cc14a30ad/EcoRV/0	FAT57861	iPSCORE_7_5	iPSC	13127
069a4541-af3e-4e75-8c5e-310aad93941d/EcoRV/0	FAT57861	iPSCORE_7_5	iPSC	9588
06a22c63-1f18-49e9-b411-af8ccf5f0728/EcoRV/0	FAT57861	iPSCORE_7_5	iPSC	16966
06a53ac9-1649-4eb5-a7e8-c8c378689f26/EcoRV/0	FAT57861	iPSCORE_7_5	iPSC	61
06a84118-bc32-4dc2-8f31-13c7757a359c/EcoRV/0	FAT57861	iPSCORE_7_5	iPSC	6241
06daa8dc-8c20-408c-8514-6eb0821d2af3/EcoRV/0	FAT57861	iPSCORE_7_5	iPSC	10628
06e8c143-c392-4693-98e1-87571626d7ff/EcoRV/0	FAT57861	iPSCORE_7_5	iPSC	11379
071be19e-40ac-4f6a-bf4f-3fbffcfb92ff/EcoRV/0	FAT57861	iPSCORE_7_5	iPSC	13665
07252db6-1779-43d3-8657-676a3bf47c0f/EcoRV/0	FAT57861	iPSCORE_7_5	iPSC	13946
07313552-cd91-4243-a841-7dc237aa194c/EcoRV/0	FAT57861	iPSCORE_7_5	iPSC	9110
07366c71-cbdc-4ab7-b484-3fd9bba8c61f/EcoRV/0	FAT57861	iPSCORE_7_5	iPSC	1007
07372f44-c1fc-4c04-8c10-13e6bfd42890/EcoRV/0	FAT57861	iPSCORE_7_5	iPSC	3319
073a3d4f-7366-4a7c-8144-1e7e14c7f57d/EcoRV/0	FAT57861	iPSCORE_7_5	iPSC	739
073b34ed-dee1-490d-9245-e4e3875d88c7/EcoRV/0	FAT57861	iPSCORE_7_5	iPSC	10893
0748805b-61d7-4953-8346-675246629d1f/EcoRV/0	FAT57861	iPSCORE_7_5	iPSC	10244
074e45a8-4606-4902-bb89-2858eeb1fd18/EcoRV/0	FAT57861	iPSCORE_7_5	iPSC	16721
076a3d4b-caec-4c3c-a2d5-930f64754ba3/EcoRV/0	FAT57861	iPSCORE_7_5	iPSC	12385
076f1fc2-a0c5-45cc-bff5-0a3bb9d0a1bf/EcoRV/0	FAT57861	iPSCORE_7_5	iPSC	10569
0770ccc4-cf0d-41e0-91f5-8eb441757333/EcoRV/0	FAT57861	iPSCORE_7_5	iPSC	3901
07814a64-5aa0-4aa1-a52a-7b322845895b/EcoRV/0	FAT57861	iPSCORE_7_5	iPSC	729
0787ccfe-0970-4aa1-9714-d3d855d3a981/EcoRV/0	FAT57861	iPSCORE_7_5	iPSC	6210
07897af0-92b7-46a2-b929-4c2b63f42f8f/EcoRV/0	FAT57861	iPSCORE_7_5	iPSC	11372
0797a100-4ccf-4331-a879-7ca6776ef728/EcoRV/0	FAT57861	iPSCORE_7_5	iPSC	15957
07a205dc-f9e4-41eb-994c-f081165a1739/EcoRV/0	FAT57861	iPSCORE_7_5	iPSC	13365
07aeb2a3-722d-4bb4-becf-a43b3cb8ddf1/EcoRV/0	FAT57861	iPSCORE_7_5	iPSC	13655
07b33c25-e97a-44be-9ea3-ebb50b2dbff6/EcoRV/0	FAT57861	iPSCORE_7_5	iPSC	12842
07b908ee-305f-4d80-97ec-a329b3df3285/EcoRV/0	FAT57861	iPSCORE_7_5	iPSC	5796
07b9559f-04de-42dc-981c-459500277cc8/EcoRV/0	FAT57861	iPSCORE_7_5	iPSC	8375
07be47cd-f0fc-4348-bf9f-9e6bbb316ca9/EcoRV/0	FAT57861	iPSCORE_7_5	iPSC	6936
07fa90cd-8ccc-4f56-83b5-3255bc6bdc3f/EcoRV/0	FAT57861	iPSCORE_7_5	iPSC	11046
07ff6b6d-5538-4f9b-be56-d5995747f279/EcoRV/0	FAT57861	iPSCORE_7_5	iPSC	11358
08125291-af0a-4211-a026-7607476b6b64/EcoRV/0	FAT57861	iPSCORE_7_5	iPSC	8875
081db757-c81b-4d7e-81a6-374a2a7bac99/EcoRV/0	FAT57861	iPSCORE_7_5	iPSC	12883
08202efd-e59b-4cef-a177-bb226749b36b/EcoRV/0	FAT57861	iPSCORE_7_5	iPSC	12173
08472d15-a195-43e7-99b2-ccf4f5cdf194/EcoRV/0	FAT57861	iPSCORE_7_5	iPSC	7731
084a1d18-bfd3-4c2d-b92d-ab7728265c62/EcoRV/0	FAT57861	iPSCORE_7_5	iPSC	356
0851d84c-b38a-4d9a-918d-05892110b6bc/EcoRV/0	FAT57861	iPSCORE_7_5	iPSC	11066
086288a2-573f-4b97-ac6f-decc4ec3906f/EcoRV/0	FAT57861	iPSCORE_7_5	iPSC	7109
0873e906-828d-46c6-8146-f880c2db749b/EcoRV/0	FAT57861	iPSCORE_7_5	iPSC	15415
088127a7-19d1-472c-a94a-a0d103c1cc07/EcoRV/0	FAT57861	iPSCORE_7_5	iPSC	5318
0899f186-d2b2-48cd-9afd-3ef37344fe6d/EcoRV/0	FAT57861	iPSCORE_7_5	iPSC	7486
089adb08-cc0a-4f36-a77c-e3c14d1f5462/EcoRV/0	FAT57861	iPSCORE_7_5	iPSC	11725
089bea14-2a97-46f9-b440-f6d5b4e92698/EcoRV/0	FAT57861	iPSCORE_7_5	iPSC	11201
08a4dd80-aaeb-4896-860f-cbd0ec93736c/EcoRV/0	FAT57861	iPSCORE_7_5	iPSC	8862
08a971a1-4470-46d1-abf1-2a1896e9cb6d/EcoRV/0	FAT57861	iPSCORE_7_5	iPSC	2270
08b9c026-87c0-4ee5-9efc-0e2f5317e63e/EcoRV/0	FAT57861	iPSCORE_7_5	iPSC	1230
08c5e454-9e3b-4add-b9a5-82600a32e4b4/EcoRV/0	FAT57861	iPSCORE_7_5	iPSC	8151
08d658d8-301e-4bc9-890c-da311076d742/EcoRV/0	FAT57861	iPSCORE_7_5	iPSC	3868
08e6b192-c58b-426e-a867-1256c133c15e/EcoRV/0	FAT57861	iPSCORE_7_5	iPSC	9374
08ee59ec-9a0b-472a-a023-fd35dae5dec0/EcoRV/0	FAT57861	iPSCORE_7_5	iPSC	7067
08f73a72-829b-4e31-ada6-9f1693b80ffe/EcoRV/0	FAT57861	iPSCORE_7_5	iPSC	8078
09316653-7501-4399-bd27-6606b44618a6/EcoRV/0	FAT57861	iPSCORE_7_5	iPSC	10757
0934d8bc-4616-4f3e-8d77-1c4ae8b06db7/EcoRV/0	FAT57861	iPSCORE_7_5	iPSC	12163
093a7f54-0d6f-4586-861c-888567c2ab78/EcoRV/0	FAT57861	iPSCORE_7_5	iPSC	12250
095c424b-bc96-4944-a3fc-d728cecd62ac/EcoRV/0	FAT57861	iPSCORE_7_5	iPSC	11280
09934770-e0ef-4579-ba47-49c8d30ab918/EcoRV/0	FAT57861	iPSCORE_7_5	iPSC	14970
09a03072-428b-468b-8a1e-015654ae1651/EcoRV/0	FAT57861	iPSCORE_7_5	iPSC	9466
09acf459-f020-4ea2-bf2e-346f010a8eb9/EcoRV/0	FAT57861	iPSCORE_7_5	iPSC	10272
09caf858-8726-4366-9565-69dfb9463a1c/EcoRV/0	FAT57861	iPSCORE_7_5	iPSC	12820
09db283f-ea27-40bd-9e1c-006216b83867/EcoRV/0	FAT57861	iPSCORE_7_5	iPSC	7389
09f35ca4-a11f-4d25-a949-aad35fe0c45d/EcoRV/0	FAT57861	iPSCORE_7_5	iPSC	176
0a6aa7a1-6278-42bc-a0f2-8be1c0198f35/EcoRV/0	FAT57861	iPSCORE_7_5	iPSC	7524
0a7490f7-5f90-4759-895e-8b8a77315404/EcoRV/0	FAT57861	iPSCORE_7_5	iPSC	10303
0a84bd2d-de47-442b-af7b-85445bc38cb4/EcoRV/0	FAT57861	iPSCORE_7_5	iPSC	11232
0a8883fb-c48d-4f6d-af5c-b0aaf78c8618/EcoRV/0	FAT57861	iPSCORE_7_5	iPSC	3262
0a8db4f5-93e6-452c-bde2-b05c71b13ebe/EcoRV/0	FAT57861	iPSCORE_7_5	iPSC	11365
0ad2acef-7577-4828-80ca-84bddcf05342/EcoRV/0	FAT57861	iPSCORE_7_5	iPSC	9710
0ad84c60-66fe-428f-a92a-253b5da7592b/EcoRV/0	FAT57861	iPSCORE_7_5	iPSC	12451
0adf77fe-e526-4573-af10-279c404a5578/EcoRV/0	FAT57861	iPSCORE_7_5	iPSC	12762
0b119cec-25f4-4048-a16d-8b4112ea0a2f/EcoRV/0	FAT57861	iPSCORE_7_5	iPSC	11114
0b12b066-c76d-46bc-b826-8235bbe72d15/EcoRV/0	FAT57861	iPSCORE_7_5	iPSC	7795
0b1a7d81-b848-4449-8bca-c7d4924410f5/EcoRV/0	FAT57861	iPSCORE_7_5	iPSC	15168
0b3bd3e2-3913-4ca0-bd2c-e7555b9af0e5/EcoRV/0	FAT57861	iPSCORE_7_5	iPSC	7842
0b3c47d1-19ba-4199-8c79-1c2ff1c61625/EcoRV/0	FAT57861	iPSCORE_7_5	iPSC	17365
0b41fed4-2868-4d28-9990-1e7656738952/EcoRV/0	FAT57861	iPSCORE_7_5	iPSC	8414
0b4af9db-b12c-4d3e-ae7e-c199b49feb11/EcoRV/0	FAT57861	iPSCORE_7_5	iPSC	7110
0b4d99d0-38e4-4f6f-b7ff-3760c5a5420d/EcoRV/0	FAT57861	iPSCORE_7_5	iPSC	6867
0b616ba0-37dc-470a-84a2-9ebf22eb215c/EcoRV/0	FAT57861	iPSCORE_7_5	iPSC	7651
0b6c29cc-469c-410b-a423-d3de6e1afcac/EcoRV/0	FAT57861	iPSCORE_7_5	iPSC	8285
0b81cfc1-3dc9-4df3-8245-44f53d1e5759/EcoRV/0	FAT57861	iPSCORE_7_5	iPSC	12579
0b86e025-48e2-471f-b310-434c4c10529b/EcoRV/0	FAT57861	iPSCORE_7_5	iPSC	11509
0ba3b7a3-fda1-47d1-9123-adbacd544691/EcoRV/0	FAT57861	iPSCORE_7_5	iPSC	9997
0bba774b-dd03-4e67-8de1-a75c5371b078/EcoRV/0	FAT57861	iPSCORE_7_5	iPSC	10004
0bc5716a-e0a4-45d2-a797-afa52d66604a/EcoRV/0	FAT57861	iPSCORE_7_5	iPSC	10272
0bce0268-f8ad-4e1d-b059-d50e95aa4e2e/EcoRV/0	FAT57861	iPSCORE_7_5	iPSC	12995
0bcf02cf-a2db-48df-a58d-298556ed6857/EcoRV/0	FAT57861	iPSCORE_7_5	iPSC	11713
0bd16501-60e7-4afe-a655-dccd11238a06/EcoRV/0	FAT57861	iPSCORE_7_5	iPSC	11518
0bd35955-4084-47a1-b2ad-042a3a5932fa/EcoRV/0	FAT57861	iPSCORE_7_5	iPSC	9805
0be5dc44-2640-40da-8402-326a529f6dcc/EcoRV/0	FAT57861	iPSCORE_7_5	iPSC	11151
0bed6562-aab9-4d24-9c68-a23e53f8aae6/EcoRV/0	FAT57861	iPSCORE_7_5	iPSC	10142
0bf4908d-b585-4543-98a6-4806debe1932/EcoRV/0	FAT57861	iPSCORE_7_5	iPSC	6376
0c0c7ae8-5904-4c0d-8605-391b8da4786e/EcoRV/0	FAT57861	iPSCORE_7_5	iPSC	66
0c0cf29e-179d-4e95-ae71-1669ef129661/EcoRV/0	FAT57861	iPSCORE_7_5	iPSC	391
0c233f2d-81e1-4e30-a19e-ea59aa68b373/EcoRV/0	FAT57861	iPSCORE_7_5	iPSC	6547
0c3e787d-4327-487b-ae6e-3fb3f8aa1b41/EcoRV/0	FAT57861	iPSCORE_7_5	iPSC	5519
0c452ec5-7d48-4874-a6f0-090a9886849e/EcoRV/0	FAT57861	iPSCORE_7_5	iPSC	7906
0c5d402d-e84b-485f-802f-0fce848ab5a4/EcoRV/0	FAT57861	iPSCORE_7_5	iPSC	10008
0c5d87b9-b181-4173-b6fb-5082f02bdc88/EcoRV/0	FAT57861	iPSCORE_7_5	iPSC	8870
0c6f8bd7-363f-45fa-b4c1-11af4be2e62d/EcoRV/0	FAT57861	iPSCORE_7_5	iPSC	4116
0c915034-eda6-49dc-8bfc-9fc36dc600ea/EcoRV/0	FAT57861	iPSCORE_7_5	iPSC	9624
0cbfd50d-1309-4ee3-805f-f94cab71663b/EcoRV/0	FAT57861	iPSCORE_7_5	iPSC	9761
0cdb6695-9d12-40df-95c4-179cc4e3dd83/EcoRV/0	FAT57861	iPSCORE_7_5	iPSC	4091
0ce269bf-1908-43c1-8dea-7a2024c1dba6/EcoRV/0	FAT57861	iPSCORE_7_5	iPSC	9058
0cef9c17-c26f-4298-a191-33669779230e/EcoRV/0	FAT57861	iPSCORE_7_5	iPSC	6206
0d346ffb-0ab2-4144-a88b-443832bf800a/EcoRV/0	FAT57861	iPSCORE_7_5	iPSC	9178
0d39307d-b495-465b-807b-03f183bb7069/EcoRV/0	FAT57861	iPSCORE_7_5	iPSC	11123
0d6e8c3a-a918-433d-a810-315df2167ddc/EcoRV/0	FAT57861	iPSCORE_7_5	iPSC	11101
0da34afb-f876-429f-b361-9f3dead223c6/EcoRV/0	FAT57861	iPSCORE_7_5	iPSC	527
0da36763-6506-467a-a3e7-79ba26fb44b6/EcoRV/0	FAT57861	iPSCORE_7_5	iPSC	14872
0dd154f1-ac71-4452-b96b-2dc40096309d/EcoRV/0	FAT57861	iPSCORE_7_5	iPSC	9450
0ddf7086-402c-43cf-87d6-673a7c759ec7/EcoRV/0	FAT57861	iPSCORE_7_5	iPSC	7193
0dfb03e0-022f-442e-b314-f0d7071c70fa/EcoRV/0	FAT57861	iPSCORE_7_5	iPSC	12642
0e3763b8-7652-4149-bc92-9d3f975655f6/EcoRV/0	FAT57861	iPSCORE_7_5	iPSC	12558
0e8d8883-e247-44ba-855e-41ae1d6ffe7c/EcoRV/0	FAT57861	iPSCORE_7_5	iPSC	12985
0e8d9199-eb41-4943-9d90-eb7fea6e32eb/EcoRV/0	FAT57861	iPSCORE_7_5	iPSC	3461
0e8f43c9-71db-4ec5-913d-7d0c29ba4a39/EcoRV/0	FAT57861	iPSCORE_7_5	iPSC	15822
0ec0b93f-c0c0-46fa-8a00-e5450aeefa92/EcoRV/0	FAT57861	iPSCORE_7_5	iPSC	7908
0ee762b3-447b-4b92-873d-c54e5691a9a1/EcoRV/0	FAT57861	iPSCORE_7_5	iPSC	10822
0eee25fb-6d23-4f48-a273-5261099a9e21/EcoRV/0	FAT57861	iPSCORE_7_5	iPSC	9223
0f0c81d6-cf46-4705-95cd-247ac0bf4bb6/EcoRV/0	FAT57861	iPSCORE_7_5	iPSC	10657
0f2146f8-1592-46b2-83a9-5fddff2dcb9b/EcoRV/0	FAT57861	iPSCORE_7_5	iPSC	7042
0f29fc9a-4dad-46fc-98f3-451618fe08fd/EcoRV/0	FAT57861	iPSCORE_7_5	iPSC	8144
0f2d4215-6273-4250-94eb-78018936339e/EcoRV/0	FAT57861	iPSCORE_7_5	iPSC	13077
0f448378-1d2c-4f03-ad2f-6f16215dfc68/EcoRV/0	FAT57861	iPSCORE_7_5	iPSC	106
0f44abca-0bc8-4013-b7e3-544486655c3a/EcoRV/0	FAT57861	iPSCORE_7_5	iPSC	12189
0f4cec09-b5b9-46e6-bd8c-25f67620e3b4/EcoRV/0	FAT57861	iPSCORE_7_5	iPSC	9408
0f572a35-97be-4d75-ae32-f1d1a55da5e2/EcoRV/0	FAT57861	iPSCORE_7_5	iPSC	10138
0f63100f-8bac-412b-b004-8cc283f09229/EcoRV/0	FAT57861	iPSCORE_7_5	iPSC	4280
0f6e9d2f-6746-4749-9223-e4607b765ab2/EcoRV/0	FAT57861	iPSCORE_7_5	iPSC	8916
0f716ed4-5e5b-4a05-ad59-be1ecd61ef07/EcoRV/0	FAT57861	iPSCORE_7_5	iPSC	9539
0f8ab6c1-a185-4999-ac3c-07002394ad5f/EcoRV/0	FAT57861	iPSCORE_7_5	iPSC	4884
0f8e231c-aafa-4150-8f1e-214f356d6e37/EcoRV/0	FAT57861	iPSCORE_7_5	iPSC	10039
0f8ee4ca-7fe0-4d45-a167-b8723832d65f/EcoRV/0	FAT57861	iPSCORE_7_5	iPSC	15139
0fa4ab6a-4ecb-421b-bf82-81115f59bda0/EcoRV/0	FAT57861	iPSCORE_7_5	iPSC	6254
0fa578c0-8d7f-4920-8b41-3d40aa9f6936/EcoRV/0	FAT57861	iPSCORE_7_5	iPSC	9488
0fb16795-2996-4da7-80a9-236797c6c533/EcoRV/0	FAT57861	iPSCORE_7_5	iPSC	10470
0fbc5cba-f5dd-44dc-be26-6ecda6caf0ad/EcoRV/0	FAT57861	iPSCORE_7_5	iPSC	6289
0fde6b5d-946f-441d-99c4-7f25a2ba0e8b/EcoRV/0	FAT57861	iPSCORE_7_5	iPSC	122
0fe9c188-3e1c-41ad-a16e-ac4037dd4b39/EcoRV/0	FAT57861	iPSCORE_7_5	iPSC	12002
10003b6f-2851-45cb-80c5-1bbef48eabe3/EcoRV/0	FAT57861	iPSCORE_7_5	iPSC	8519
1004a41d-633b-4f5d-a451-cc8030a73259/EcoRV/0	FAT57861	iPSCORE_7_5	iPSC	15329
101e3d48-f18f-4f95-b2c5-8dc5018fc205/EcoRV/0	FAT57861	iPSCORE_7_5	iPSC	15009
102876a3-4ec3-47e2-b2c1-c287311c052c/EcoRV/0	FAT57861	iPSCORE_7_5	iPSC	16263
102b9f23-f2bf-4938-a60e-94a5746d267b/EcoRV/0	FAT57861	iPSCORE_7_5	iPSC	7605
10721f7d-bf18-4d0d-97b3-d8e4e6329752/EcoRV/0	FAT57861	iPSCORE_7_5	iPSC	11465
10ab35aa-3610-4d83-a680-bf913972eaec/EcoRV/0	FAT57861	iPSCORE_7_5	iPSC	9132
10c97e13-4904-4f9b-886f-4e7f282ff700/EcoRV/0	FAT57861	iPSCORE_7_5	iPSC	3631
10d4ea95-2ca8-4a04-a0e1-0831b9bbb920/EcoRV/0	FAT57861	iPSCORE_7_5	iPSC	10686
10dbb549-068c-443d-9f89-0bb825a14a6b/EcoRV/0	FAT57861	iPSCORE_7_5	iPSC	4953
10e1132e-b6c8-44e3-ad47-2c541d806a1b/EcoRV/0	FAT57861	iPSCORE_7_5	iPSC	7391
10ed0ec5-d0e9-48e0-ace2-3f5c0220f0ad/EcoRV/0	FAT57861	iPSCORE_7_5	iPSC	758
110ececf-6843-4ed7-9d9e-26c228beeeae/EcoRV/0	FAT57861	iPSCORE_7_5	iPSC	2152
111431ae-db3a-4cb1-bb9f-0e56409f35c4/EcoRV/0	FAT57861	iPSCORE_7_5	iPSC	7763
112835cd-d921-47ac-8e7c-ac4fcde8c45d/EcoRV/0	FAT57861	iPSCORE_7_5	iPSC	8968
113bd815-3f7e-46af-906c-d029ea1d60b1/EcoRV/0	FAT57861	iPSCORE_7_5	iPSC	1065
113e21ec-e36f-4f2d-9da7-10fd4d158887/EcoRV/0	FAT57861	iPSCORE_7_5	iPSC	14080
114e6eb2-9a08-4a7d-8edc-d9478456ee4f/EcoRV/0	FAT57861	iPSCORE_7_5	iPSC	10291
11584e75-c551-41dc-a94c-e06cceed0b29/EcoRV/0	FAT57861	iPSCORE_7_5	iPSC	1017
11593e5e-2c37-4308-93e8-2f9c1fc298b2/EcoRV/0	FAT57861	iPSCORE_7_5	iPSC	10915
1166f546-0354-45e2-9c8f-19dfbf8a46a9/EcoRV/0	FAT57861	iPSCORE_7_5	iPSC	8938
116fb8e4-e499-40f1-beae-db8d66f95650/EcoRV/0	FAT57861	iPSCORE_7_5	iPSC	12683
118a8855-102d-4b10-a0e3-8cdb8edde46c/EcoRV/0	FAT57861	iPSCORE_7_5	iPSC	12172
11adc19e-bb27-450f-9a1d-b5969620711a/EcoRV/0	FAT57861	iPSCORE_7_5	iPSC	2606
11b8692a-3cee-4812-990d-625bb9df9563/EcoRV/0	FAT57861	iPSCORE_7_5	iPSC	10845
11e47948-e3d6-4ff3-acf9-7eecfb2c9fb1/EcoRV/0	FAT57861	iPSCORE_7_5	iPSC	6756
11efbabd-0da4-43ee-addd-9b776f3d0a64/EcoRV/0	FAT57861	iPSCORE_7_5	iPSC	1453
11fb9332-b6d2-49d0-8c6f-ac0a3b452d0a/EcoRV/0	FAT57861	iPSCORE_7_5	iPSC	10981
12029afb-6418-41af-9650-a5e0ac28da17/EcoRV/0	FAT57861	iPSCORE_7_5	iPSC	5804
1220c2fd-c70a-40fe-8aa2-4ba1510023ea/EcoRV/0	FAT57861	iPSCORE_7_5	iPSC	7489
1222bcef-7228-4c31-b942-3c85a2e83b51/EcoRV/0	FAT57861	iPSCORE_7_5	iPSC	4599
12275236-b645-4fad-ad7f-cdd1a51d1b12/EcoRV/0	FAT57861	iPSCORE_7_5	iPSC	2533
123e7646-5285-4f89-aab3-e292b99874b5/EcoRV/0	FAT57861	iPSCORE_7_5	iPSC	11599
12416853-e3bf-4e3b-a803-cdb0582789a1/EcoRV/0	FAT57861	iPSCORE_7_5	iPSC	677
1251b33b-b25e-4008-8492-d19f7d355a14/EcoRV/0	FAT57861	iPSCORE_7_5	iPSC	1442
12566576-ad4c-487f-87db-74066c47ebc2/EcoRV/0	FAT57861	iPSCORE_7_5	iPSC	10278
1265d438-9db6-49fc-b578-aa406c943613/EcoRV/0	FAT57861	iPSCORE_7_5	iPSC	8063
1273368b-f438-47cc-94a6-eb7d0d160439/EcoRV/0	FAT57861	iPSCORE_7_5	iPSC	2958
1278968f-1eca-4640-b044-07f6f0129c47/EcoRV/0	FAT57861	iPSCORE_7_5	iPSC	12499
1278d138-310f-486f-be0f-19793a4e8765/EcoRV/0	FAT57861	iPSCORE_7_5	iPSC	11765
12a9d85d-e41b-4d61-8468-6736d041c6eb/EcoRV/0	FAT57861	iPSCORE_7_5	iPSC	14336
12c44d54-1eff-4f83-bc89-20a3500d1d2b/EcoRV/0	FAT57861	iPSCORE_7_5	iPSC	15017
12de4bad-8607-4730-9ff6-09db3cdc503d/EcoRV/0	FAT57861	iPSCORE_7_5	iPSC	8966
12fd4a8d-35a8-419c-ada6-72f95d7686c2/EcoRV/0	FAT57861	iPSCORE_7_5	iPSC	7009
13022ef9-d3f9-4bdb-b131-30db709402ab/EcoRV/0	FAT57861	iPSCORE_7_5	iPSC	4209
1307c355-4958-4347-b2d6-a390470912e3/EcoRV/0	FAT57861	iPSCORE_7_5	iPSC	1235
1327fc03-140e-4a4b-a788-21251a1dbe02/EcoRV/0	FAT57861	iPSCORE_7_5	iPSC	14690
1363c67d-1239-4693-bf99-3fdb5bc6f60b/EcoRV/0	FAT57861	iPSCORE_7_5	iPSC	10595
1373537a-d536-418e-b257-725ab9f2d3a8/EcoRV/0	FAT57861	iPSCORE_7_5	iPSC	10858
13793a14-e28b-4f0a-b7fb-8f8ac0873bf9/EcoRV/0	FAT57861	iPSCORE_7_5	iPSC	9236
138d1e3d-c906-419f-b352-005176bd0271/EcoRV/0	FAT57861	iPSCORE_7_5	iPSC	11004
138e882a-7229-433b-9974-7bc2c2beda31/EcoRV/0	FAT57861	iPSCORE_7_5	iPSC	11285
1397e2c9-46d0-4e99-8ba9-d6c7e4c38a4d/EcoRV/0	FAT57861	iPSCORE_7_5	iPSC	12232
13a4e850-07dd-4669-b256-e74e40942a2e/EcoRV/0	FAT57861	iPSCORE_7_5	iPSC	4657
13b75476-00c6-487d-be7f-8d1b3c5f412b/EcoRV/0	FAT57861	iPSCORE_7_5	iPSC	22956
13c0dc2f-9832-43cd-8b4a-ac8b3a2120ef/EcoRV/0	FAT57861	iPSCORE_7_5	iPSC	8014
13cd2c9f-3f36-466d-9196-e2eb8175ecbb/EcoRV/0	FAT57861	iPSCORE_7_5	iPSC	12917
13d35d98-3545-4630-ab1e-b6f1a3219e8f/EcoRV/0	FAT57861	iPSCORE_7_5	iPSC	9595
13f9d679-5576-41c7-8b1a-7a8e7312a547/EcoRV/0	FAT57861	iPSCORE_7_5	iPSC	1423
13ff06b4-3443-4472-a5fb-f726adbc0e47/EcoRV/0	FAT57861	iPSCORE_7_5	iPSC	4421
140a014f-5c9f-4e43-9e00-f75b0209a6e8/EcoRV/0	FAT57861	iPSCORE_7_5	iPSC	8738
1415f449-853c-457d-9e09-391d1dbe0553/EcoRV/0	FAT57861	iPSCORE_7_5	iPSC	98
14449b6e-07ac-4166-a416-76c04e21b1b1/EcoRV/0	FAT57861	iPSCORE_7_5	iPSC	9281
144746f4-ca00-4aa9-87c1-a0c9de6c1a61/EcoRV/0	FAT57861	iPSCORE_7_5	iPSC	6951
1455aecf-2f01-4c4d-9ba8-e998489c14a3/EcoRV/0	FAT57861	iPSCORE_7_5	iPSC	4787
146188c7-940d-42ff-bdee-1c47ee949740/EcoRV/0	FAT57861	iPSCORE_7_5	iPSC	9831
146b02ab-5d7c-4ea0-b79c-e3942714a9c5/EcoRV/0	FAT57861	iPSCORE_7_5	iPSC	9154
146c9c06-38b1-47c4-9587-6f437570ff7a/EcoRV/0	FAT57861	iPSCORE_7_5	iPSC	13580
1472be8d-94d4-4c83-8107-ee3e073d38ae/EcoRV/0	FAT57861	iPSCORE_7_5	iPSC	601
1483bbe8-86e7-48bc-a1ff-3dc5f8e96c08/EcoRV/0	FAT57861	iPSCORE_7_5	iPSC	8509
14842b31-9e59-4d60-90cb-21c68c842e88/EcoRV/0	FAT57861	iPSCORE_7_5	iPSC	8622
14923be8-4ac3-4897-9dfd-17fb1e55056b/EcoRV/0	FAT57861	iPSCORE_7_5	iPSC	16285
149c8ff0-e85b-4d94-858f-47d31888d64f/EcoRV/0	FAT57861	iPSCORE_7_5	iPSC	8429
14a32a6e-28bf-4851-92f7-f9640f576c0e/EcoRV/0	FAT57861	iPSCORE_7_5	iPSC	1531
14ac859f-9501-4612-aa09-39cb249fe8e6/EcoRV/0	FAT57861	iPSCORE_7_5	iPSC	11071
14c1e44c-106f-4d5d-9f96-542813b6e9c5/EcoRV/0	FAT57861	iPSCORE_7_5	iPSC	13468
14c93817-ac0a-433c-8ef6-0670459af6d3/EcoRV/0	FAT57861	iPSCORE_7_5	iPSC	12176
14d8e04f-2a2c-4c76-a98c-c6748ff79202/EcoRV/0	FAT57861	iPSCORE_7_5	iPSC	10120
14ef3215-4eab-4730-8ea4-f4d582ccfc34/EcoRV/0	FAT57861	iPSCORE_7_5	iPSC	12882
14f83fb9-1e93-4446-8739-b657af03f237/EcoRV/0	FAT57861	iPSCORE_7_5	iPSC	391
14fe778d-6081-4e93-b925-81e3a7b25b07/EcoRV/0	FAT57861	iPSCORE_7_5	iPSC	14018
15015ba1-2b35-44d8-b417-9aa1daf2a2ab/EcoRV/0	FAT57861	iPSCORE_7_5	iPSC	357
150aae3d-4980-46d6-a0b0-020d679d42b9/EcoRV/0	FAT57861	iPSCORE_7_5	iPSC	6563
15212797-f3cc-49a2-9d90-cf449792afff/EcoRV/0	FAT57861	iPSCORE_7_5	iPSC	9280
154731f2-a4f4-4375-8a6e-c1a6f214e54d/EcoRV/0	FAT57861	iPSCORE_7_5	iPSC	8802
1549eb1a-f3ef-4d3c-9603-8ffe225e2c69/EcoRV/0	FAT57861	iPSCORE_7_5	iPSC	11789
15661f6d-f980-4654-bbbf-21c17feabc98/EcoRV/0	FAT57861	iPSCORE_7_5	iPSC	6821
15aac1d7-16e6-4b8e-8e29-cdeec387c73b/EcoRV/0	FAT57861	iPSCORE_7_5	iPSC	11287
15dc046a-0bad-4e53-829e-ab24447c7ab1/EcoRV/0	FAT57861	iPSCORE_7_5	iPSC	1400
15ee68ea-829a-42cb-8c17-727dff15bb9a/EcoRV/0	FAT57861	iPSCORE_7_5	iPSC	10996
1612a436-43ac-454c-a51f-a5175920fe23/EcoRV/0	FAT57861	iPSCORE_7_5	iPSC	7575
163609a0-91bf-46e8-8083-c83b64375aff/EcoRV/0	FAT57861	iPSCORE_7_5	iPSC	7647
16453b41-b2e4-4bfd-9f1e-e8ec1d6dd97e/EcoRV/0	FAT57861	iPSCORE_7_5	iPSC	14198
1664a5cd-2191-48a6-8f94-14ce1ce052c4/EcoRV/0	FAT57861	iPSCORE_7_5	iPSC	11299
1695d8e3-cf0c-4a3e-b4c9-cbe6418e01d4/EcoRV/0	FAT57861	iPSCORE_7_5	iPSC	9266
16ae1336-73a7-41d3-8739-8d9070982f92/EcoRV/0	FAT57861	iPSCORE_7_5	iPSC	396
16b6377c-1f96-4202-a203-97868cd8f0ee/EcoRV/0	FAT57861	iPSCORE_7_5	iPSC	15761
16bf5726-2956-4734-95b6-f0e28c7c37c8/EcoRV/0	FAT57861	iPSCORE_7_5	iPSC	8306
16cb7115-9175-4e10-ab1a-5f103df29cc3/EcoRV/0	FAT57861	iPSCORE_7_5	iPSC	7029
16f07898-ab53-4db8-8f96-e1957e4fe713/EcoRV/0	FAT57861	iPSCORE_7_5	iPSC	7204
170a35fd-5bc9-497e-844a-3df09c9af610/EcoRV/0	FAT57861	iPSCORE_7_5	iPSC	366
1712fb73-7075-4b22-ae7f-06930f94624b/EcoRV/0	FAT57861	iPSCORE_7_5	iPSC	7414
171c4521-aa4e-4119-91e5-9d29a78e63ae/EcoRV/0	FAT57861	iPSCORE_7_5	iPSC	12125
173169cc-7883-4203-91d3-cd596900f336/EcoRV/0	FAT57861	iPSCORE_7_5	iPSC	9002
1777badd-78f9-40c2-b647-015ef0abafd8/EcoRV/0	FAT57861	iPSCORE_7_5	iPSC	10724
17b716e8-12e8-4c4f-9561-509e77e38234/EcoRV/0	FAT57861	iPSCORE_7_5	iPSC	9981
17c6f945-20ae-45c8-b2d1-883cc1b91bf0/EcoRV/0	FAT57861	iPSCORE_7_5	iPSC	2714
17e30e10-3b58-472b-8c2c-e94c270501ed/EcoRV/0	FAT57861	iPSCORE_7_5	iPSC	9613
17e5b91d-4bd7-4ca8-8b41-ad249d058068/EcoRV/0	FAT57861	iPSCORE_7_5	iPSC	1260
17e65b91-af02-4013-b32e-c528054d96de/EcoRV/0	FAT57861	iPSCORE_7_5	iPSC	8888
17f35f1c-6bcb-4906-a677-2c3de51961ee/EcoRV/0	FAT57861	iPSCORE_7_5	iPSC	12057
18107b3a-791d-4c6c-a9ee-c7a6ca5adbeb/EcoRV/0	FAT57861	iPSCORE_7_5	iPSC	6835
181f0410-9e36-4336-a533-8f30e2c72814/EcoRV/0	FAT57861	iPSCORE_7_5	iPSC	10506
18296323-c94c-4c24-8641-7a76a649fd2b/EcoRV/0	FAT57861	iPSCORE_7_5	iPSC	4961
18325523-88f7-4c04-b909-89692791a973/EcoRV/0	FAT57861	iPSCORE_7_5	iPSC	9079
183e10f2-50f0-4365-b440-0df1142d17f3/EcoRV/0	FAT57861	iPSCORE_7_5	iPSC	8595
18671213-1129-4f85-8e6f-d2b17136318c/EcoRV/0	FAT57861	iPSCORE_7_5	iPSC	10526
1869b183-e2ba-4d2f-b341-35f5586bcc28/EcoRV/0	FAT57861	iPSCORE_7_5	iPSC	13271
1887401b-96d6-4122-9fb2-d7b9a5e9de6c/EcoRV/0	FAT57861	iPSCORE_7_5	iPSC	4506
18920011-1fe4-48ee-9abf-d3dba522bb31/EcoRV/0	FAT57861	iPSCORE_7_5	iPSC	9421
18b145b5-f657-452f-9abb-5537afafaae6/EcoRV/0	FAT57861	iPSCORE_7_5	iPSC	7077
18bf28f9-f872-4797-902e-dfab2ee98203/EcoRV/0	FAT57861	iPSCORE_7_5	iPSC	13729
18c8a095-8b52-4bb8-a244-95caf7367aa9/EcoRV/0	FAT57861	iPSCORE_7_5	iPSC	5513
18f4edef-d289-41c0-a04e-6bbe9c865c2d/EcoRV/0	FAT57861	iPSCORE_7_5	iPSC	9330
18fbfb37-ea16-4b12-af0a-4596148a27ef/EcoRV/0	FAT57861	iPSCORE_7_5	iPSC	5498
193c7619-1ba6-40b9-8770-ff3aee4488d8/EcoRV/0	FAT57861	iPSCORE_7_5	iPSC	12186
194c6d51-e2fc-4b17-9176-fa5e7a72be77/EcoRV/0	FAT57861	iPSCORE_7_5	iPSC	10066
1960f889-7961-4a09-beba-74b672d101e2/EcoRV/0	FAT57861	iPSCORE_7_5	iPSC	7375
19658f36-3eb1-4481-a6ec-9835cc457c19/EcoRV/0	FAT57861	iPSCORE_7_5	iPSC	4666
197a5d41-78a6-40c2-821c-7142ad24a705/EcoRV/0	FAT57861	iPSCORE_7_5	iPSC	5699
1980e1ae-93e5-4294-96a1-d5579226af32/EcoRV/0	FAT57861	iPSCORE_7_5	iPSC	12363
19a846f9-7541-47d7-8268-871e1fba9749/EcoRV/0	FAT57861	iPSCORE_7_5	iPSC	10375
19b0725a-18fb-413c-be66-c82ae9c53baf/EcoRV/0	FAT57861	iPSCORE_7_5	iPSC	59
19dc39b6-c1e1-4a9c-9425-bd3b826bbb39/EcoRV/0	FAT57861	iPSCORE_7_5	iPSC	6907
19dc6726-ac0e-4405-b2f2-233960834c8b/EcoRV/0	FAT57861	iPSCORE_7_5	iPSC	7259
19e6340e-1a61-4906-ba1f-69b25758f692/EcoRV/0	FAT57861	iPSCORE_7_5	iPSC	8561
19ecf3a5-fbf0-4e1c-bdcc-38ebd31d18fe/EcoRV/0	FAT57861	iPSCORE_7_5	iPSC	9509
1a027aa4-833f-403f-8a2e-c07c90f30fc4/EcoRV/0	FAT57861	iPSCORE_7_5	iPSC	9512
1a162893-f70a-47fa-b97b-36b06d950931/EcoRV/0	FAT57861	iPSCORE_7_5	iPSC	10584
1a59611d-79fa-489f-9661-e2568a254df5/EcoRV/0	FAT57861	iPSCORE_7_5	iPSC	9725
1a74cd3a-74ca-4089-8e82-6ffb92ade1e8/EcoRV/0	FAT57861	iPSCORE_7_5	iPSC	6878
1a79aaaf-a3bc-4613-b57e-c62ea005c8ff/EcoRV/0	FAT57861	iPSCORE_7_5	iPSC	10378
1a89d581-72c2-4fdb-b6e2-6a946f71c0b9/EcoRV/0	FAT57861	iPSCORE_7_5	iPSC	8282
1a90fee4-5e20-45e9-83b5-c626edf3f5f2/EcoRV/0	FAT57861	iPSCORE_7_5	iPSC	9239
1a9ea0df-6920-4773-9e45-14a5917366d0/EcoRV/0	FAT57861	iPSCORE_7_5	iPSC	5842
1aab77a6-4be3-46af-a391-833962bd5822/EcoRV/0	FAT57861	iPSCORE_7_5	iPSC	3745
1aebfb27-8fbf-40c5-a34c-c9ab19cc274f/EcoRV/0	FAT57861	iPSCORE_7_5	iPSC	10168
1b24af76-66d3-4b47-b429-23e127de48e3/EcoRV/0	FAT57861	iPSCORE_7_5	iPSC	12598
1b305eec-fbec-4751-98a1-a2a5383a473c/EcoRV/0	FAT57861	iPSCORE_7_5	iPSC	13563
1b30ec4b-5da8-4e9d-8a8e-badd6622f6bb/EcoRV/0	FAT57861	iPSCORE_7_5	iPSC	12080
1b3f21f7-d5d1-4dff-8509-d0362d0c5289/EcoRV/0	FAT57861	iPSCORE_7_5	iPSC	19542
1b4c60ca-238c-47cb-81a5-070d496ddd00/EcoRV/0	FAT57861	iPSCORE_7_5	iPSC	7282
1b5f14a1-8097-4879-ac42-affd7b280c8f/EcoRV/0	FAT57861	iPSCORE_7_5	iPSC	7406
1b7dd94e-517a-4749-bfbe-a2012ecefb6e/EcoRV/0	FAT57861	iPSCORE_7_5	iPSC	9507
1b8bf6f5-0843-4961-9481-4c14acf4b92a/EcoRV/0	FAT57861	iPSCORE_7_5	iPSC	8823
1b8d32d3-845b-4343-a095-a057ab18056e/EcoRV/0	FAT57861	iPSCORE_7_5	iPSC	8927
1bb55a64-fe37-4b1e-a39a-549d770c0839/EcoRV/0	FAT57861	iPSCORE_7_5	iPSC	9879
1bcda4e3-ae0d-46f8-8881-e4ffed80cc4f/EcoRV/0	FAT57861	iPSCORE_7_5	iPSC	11123
1c033f6c-49e3-47d1-b381-514d7a7dbc8d/EcoRV/0	FAT57861	iPSCORE_7_5	iPSC	12092
1c0390c5-73a2-402a-9c9f-7a5b9ffd34ca/EcoRV/0	FAT57861	iPSCORE_7_5	iPSC	11045
1c084189-dd8a-4c32-b8c0-57750d070e97/EcoRV/0	FAT57861	iPSCORE_7_5	iPSC	12055
1c148603-a235-4be3-b443-6a26c1d75a23/EcoRV/0	FAT57861	iPSCORE_7_5	iPSC	9569
1c192b8f-8c5d-4c80-997f-33662e6dd7e1/EcoRV/0	FAT57861	iPSCORE_7_5	iPSC	8168
1c2fa032-d9c2-4a07-99e9-afff46e442e7/EcoRV/0	FAT57861	iPSCORE_7_5	iPSC	18210
1c3b485b-81ec-4c83-a08d-ca87968383aa/EcoRV/0	FAT57861	iPSCORE_7_5	iPSC	12906
1c3d710b-9fe0-49ec-aa69-464bd9b13853/EcoRV/0	FAT57861	iPSCORE_7_5	iPSC	3189
1c66ccc7-1e18-420c-8708-9f04b981b5b1/EcoRV/0	FAT57861	iPSCORE_7_5	iPSC	7098
1c685015-cb9d-4ad8-a13c-5dafadb1e894/EcoRV/0	FAT57861	iPSCORE_7_5	iPSC	6895
1c71d9eb-e54c-49eb-a872-d7fb1db9410a/EcoRV/0	FAT57861	iPSCORE_7_5	iPSC	688
1c7cf18a-9522-474d-bc32-c22afdc382b1/EcoRV/0	FAT57861	iPSCORE_7_5	iPSC	10803
1c7e6ef2-2e2d-4ec3-bedb-ffdb66c3dae2/EcoRV/0	FAT57861	iPSCORE_7_5	iPSC	8462
1caecee5-09dd-4d42-b51a-50528e528338/EcoRV/0	FAT57861	iPSCORE_7_5	iPSC	12236
1cb661a5-c58c-4611-8227-bb4ec71f1d13/EcoRV/0	FAT57861	iPSCORE_7_5	iPSC	8937
1ce4774a-087c-4ce8-80f1-ed2a9a1e1169/EcoRV/0	FAT57861	iPSCORE_7_5	iPSC	2411
1cf0c867-4b1b-4876-a3f4-53ba064bfac1/EcoRV/0	FAT57861	iPSCORE_7_5	iPSC	12345
1d135862-48b6-4567-b776-703365c61850/EcoRV/0	FAT57861	iPSCORE_7_5	iPSC	10682
1d20d9aa-a0e2-407c-8da8-ebb68fc2e802/EcoRV/0	FAT57861	iPSCORE_7_5	iPSC	9885
1d2a0b06-fa6d-410e-a19c-5f97d888e7ec/EcoRV/0	FAT57861	iPSCORE_7_5	iPSC	7477
1d3fa5df-10bc-4de0-9f0f-edf0a0b0eebd/EcoRV/0	FAT57861	iPSCORE_7_5	iPSC	10984
1d43ec33-64c9-4d6b-8166-fab7c1782eab/EcoRV/0	FAT57861	iPSCORE_7_5	iPSC	997
1d61d25d-047d-4436-a355-5161c752fa36/EcoRV/0	FAT57861	iPSCORE_7_5	iPSC	11349
1d7c0161-9c6a-4224-a8f1-e647c64f7993/EcoRV/0	FAT57861	iPSCORE_7_5	iPSC	9466
1d86f680-1c7d-4f9d-8b99-2294b5756725/EcoRV/0	FAT57861	iPSCORE_7_5	iPSC	2334
1dba6bef-75a5-45e3-93a8-7da206ea8d10/EcoRV/0	FAT57861	iPSCORE_7_5	iPSC	11439
1dd13c1d-b2db-428b-976f-66c04f857f9a/EcoRV/0	FAT57861	iPSCORE_7_5	iPSC	11050
1dd527f3-f676-4ec2-b843-254d23f2fa4f/EcoRV/0	FAT57861	iPSCORE_7_5	iPSC	8608
1ddf2e59-80a9-49b0-8900-2a0957235ee3/EcoRV/0	FAT57861	iPSCORE_7_5	iPSC	20584
1de951d6-5ab8-40f5-afb8-1c4dfddebe67/EcoRV/0	FAT57861	iPSCORE_7_5	iPSC	8343
1df640ce-7f93-4919-9ac5-4b908114add8/EcoRV/0	FAT57861	iPSCORE_7_5	iPSC	2897
1e054b96-3f13-455b-b21f-2bdbae008797/EcoRV/0	FAT57861	iPSCORE_7_5	iPSC	10725
1e178059-1b79-4f17-9890-17e9101b3594/EcoRV/0	FAT57861	iPSCORE_7_5	iPSC	11420
1e3babfd-877d-412d-a0ac-9f88bf8f95ee/EcoRV/0	FAT57861	iPSCORE_7_5	iPSC	11341
1e443551-bde3-425f-b80a-fb84bb8e1ddb/EcoRV/0	FAT57861	iPSCORE_7_5	iPSC	10715
1e494e05-edd0-4b6c-abae-83db8d403a1d/EcoRV/0	FAT57861	iPSCORE_7_5	iPSC	3326
1e71dd52-dc9f-4690-b005-3dcbeaf9867c/EcoRV/0	FAT57861	iPSCORE_7_5	iPSC	8141
1e74e230-a55e-4c51-a191-0353072d3b16/EcoRV/0	FAT57861	iPSCORE_7_5	iPSC	4408
1e7aa283-3d2a-4c89-9c69-f19ae54b7169/EcoRV/0	FAT57861	iPSCORE_7_5	iPSC	3013
1e91f745-13a5-42b8-b32c-6ebc0ec34015/EcoRV/0	FAT57861	iPSCORE_7_5	iPSC	9398
1ebc6390-8d75-412b-b442-5cfb848647a8/EcoRV/0	FAT57861	iPSCORE_7_5	iPSC	1121
1ec57da1-655b-4e93-bf5e-731665392297/EcoRV/0	FAT57861	iPSCORE_7_5	iPSC	808
1ef6c675-e068-47f1-8499-7999786ba053/EcoRV/0	FAT57861	iPSCORE_7_5	iPSC	2986
1f21264a-ed42-4e42-81fc-5c4f0d6ee050/EcoRV/0	FAT57861	iPSCORE_7_5	iPSC	9193
1f342dbb-8f84-4725-ac2d-3f2ecfccbf83/EcoRV/0	FAT57861	iPSCORE_7_5	iPSC	16414
1f373aea-7131-4344-bce8-dddcb6f34628/EcoRV/0	FAT57861	iPSCORE_7_5	iPSC	10869
1f3e66f2-27e3-4efc-9e67-ba38eae998ef/EcoRV/0	FAT57861	iPSCORE_7_5	iPSC	1826
1f43145d-670a-4707-8e63-7ce1d1cebe5d/EcoRV/0	FAT57861	iPSCORE_7_5	iPSC	14652
1f48aa3e-0e4d-46d4-83c9-970e40db9ddf/EcoRV/0	FAT57861	iPSCORE_7_5	iPSC	12333
1f662a84-7d22-4720-b880-52e4888c9139/EcoRV/0	FAT57861	iPSCORE_7_5	iPSC	10233
1f867d2b-4b7d-493b-95cb-f53574a904c1/EcoRV/0	FAT57861	iPSCORE_7_5	iPSC	8076
1f91ebbd-1f2a-4859-af4d-43a8d4c13d3c/EcoRV/0	FAT57861	iPSCORE_7_5	iPSC	6153
1fa11437-3440-4882-8c4b-5e10cae5c884/EcoRV/0	FAT57861	iPSCORE_7_5	iPSC	8789
1fab49a9-8baf-4cea-a5ce-472e8e6f86bc/EcoRV/0	FAT57861	iPSCORE_7_5	iPSC	4546
1faf9b70-941d-40f0-beeb-8df6a212440a/EcoRV/0	FAT57861	iPSCORE_7_5	iPSC	8483
1fb1117e-107a-4fdb-9d22-15a1aa423f38/EcoRV/0	FAT57861	iPSCORE_7_5	iPSC	1681
1fb569b1-1c84-4de1-95b3-085d4326de1a/EcoRV/0	FAT57861	iPSCORE_7_5	iPSC	8047
1fcf5e1a-33f7-4082-aebe-52a0f6737eb9/EcoRV/0	FAT57861	iPSCORE_7_5	iPSC	13376
1fdbcc39-4208-4fa2-9604-e37c79b83d74/EcoRV/0	FAT57861	iPSCORE_7_5	iPSC	432
1ff27160-eb0e-4cb8-8999-caa3059ab0f9/EcoRV/0	FAT57861	iPSCORE_7_5	iPSC	7763
201adc27-a47b-44f5-bf3c-0769c04b8b4e/EcoRV/0	FAT57861	iPSCORE_7_5	iPSC	13894
20206f2e-98cf-42c8-8611-0f5230d8c2b9/EcoRV/0	FAT57861	iPSCORE_7_5	iPSC	8144
203c7abc-2547-4c85-be14-3e436e3ebdd0/EcoRV/0	FAT57861	iPSCORE_7_5	iPSC	7546
203d4a58-b306-4423-a22f-27b10d97515d/EcoRV/0	FAT57861	iPSCORE_7_5	iPSC	6416
20503605-5fbc-4339-9b92-84a8cfd691a4/EcoRV/0	FAT57861	iPSCORE_7_5	iPSC	14458
205071c1-8b3f-4010-8ef9-184dbfcc3a24/EcoRV/0	FAT57861	iPSCORE_7_5	iPSC	8872
205e8940-bab2-47e7-b640-662909a4882a/EcoRV/0	FAT57861	iPSCORE_7_5	iPSC	9884
2084c6c3-3a93-4a50-a087-5a72535b634e/EcoRV/0	FAT57861	iPSCORE_7_5	iPSC	2967
20bab958-fcca-4a9d-975f-e427f2bf84d9/EcoRV/0	FAT57861	iPSCORE_7_5	iPSC	11155
20c00ffb-1392-44ce-9c52-08561a6ae97a/EcoRV/0	FAT57861	iPSCORE_7_5	iPSC	11073
20e8b046-9043-4bab-ab25-5eab2d1ef687/EcoRV/0	FAT57861	iPSCORE_7_5	iPSC	58
20ee7b7c-16d5-4e97-9b4d-98079e332db7/EcoRV/0	FAT57861	iPSCORE_7_5	iPSC	3725
21039daf-25d0-4af2-88bd-c3129b9c8d53/EcoRV/0	FAT57861	iPSCORE_7_5	iPSC	11272
2119796e-9b0d-4d98-aa07-d1d886ba956a/EcoRV/0	FAT57861	iPSCORE_7_5	iPSC	13003
212639c5-1bda-4756-bdca-bdbea96db9fa/EcoRV/0	FAT57861	iPSCORE_7_5	iPSC	8105
212af272-9755-47b7-8425-3eb030e6c8c5/EcoRV/0	FAT57861	iPSCORE_7_5	iPSC	18517
2132d191-6143-4cf9-9272-0eacca622880/EcoRV/0	FAT57861	iPSCORE_7_5	iPSC	13380
213deae6-13ca-4be9-a125-7b20bdeaee5a/EcoRV/0	FAT57861	iPSCORE_7_5	iPSC	10587
2142052c-25bd-48c0-9e15-4e11e70f1575/EcoRV/0	FAT57861	iPSCORE_7_5	iPSC	10317
215bbc57-a642-406b-a693-1db0c6f70f42/EcoRV/0	FAT57861	iPSCORE_7_5	iPSC	9227
216df522-3ff1-494c-bc27-1469c4144853/EcoRV/0	FAT57861	iPSCORE_7_5	iPSC	11808
217759ac-53ee-4d14-864d-5f4e946dae71/EcoRV/0	FAT57861	iPSCORE_7_5	iPSC	13477
217c7952-9932-459c-b248-617eb06f1f70/EcoRV/0	FAT57861	iPSCORE_7_5	iPSC	7107
21a5df79-160a-466f-994b-8e83c64821fe/EcoRV/0	FAT57861	iPSCORE_7_5	iPSC	9914
21a8abe1-a407-49bb-bec6-e237bec4fe3f/EcoRV/0	FAT57861	iPSCORE_7_5	iPSC	7381
21b61154-edba-4866-b49b-d1a9d27e1797/EcoRV/0	FAT57861	iPSCORE_7_5	iPSC	10277
21c967a5-eb17-40db-a6e1-677f17c58405/EcoRV/0	FAT57861	iPSCORE_7_5	iPSC	3989
21cad8a8-0174-459f-94c0-226b16cd4870/EcoRV/0	FAT57861	iPSCORE_7_5	iPSC	9395
21dc3c6c-9bec-421b-a17d-b619ef0f6b3f/EcoRV/0	FAT57861	iPSCORE_7_5	iPSC	11960
21e43354-59c3-43b6-95e3-acbb89398c53/EcoRV/0	FAT57861	iPSCORE_7_5	iPSC	13481
21e857ae-3b06-4a1e-bd29-075a21ae8524/EcoRV/0	FAT57861	iPSCORE_7_5	iPSC	10157
220a9fbb-e0df-4a32-a6a5-9fcd480862f4/EcoRV/0	FAT57861	iPSCORE_7_5	iPSC	9852
2216dd2b-d3da-46e1-99f6-9d27a82f2cd6/EcoRV/0	FAT57861	iPSCORE_7_5	iPSC	11488
223d8a41-5ee9-420a-8d5e-e0c3e8ef0f20/EcoRV/0	FAT57861	iPSCORE_7_5	iPSC	11658
2275a7e1-ec3a-4025-9773-16cf2a84f961/EcoRV/0	FAT57861	iPSCORE_7_5	iPSC	5979
227fb9b2-0abd-4d8d-9a44-2878380cae12/EcoRV/0	FAT57861	iPSCORE_7_5	iPSC	11467
22821417-5c74-4f16-ae7d-01eb31bf3edf/EcoRV/0	FAT57861	iPSCORE_7_5	iPSC	3473
228e2337-95d1-4581-914f-57f61e3a237a/EcoRV/0	FAT57861	iPSCORE_7_5	iPSC	7308
229a7786-82b0-446e-a052-cc0e7a2d5896/EcoRV/0	FAT57861	iPSCORE_7_5	iPSC	7628
22a06f14-423a-470c-8c64-b62fc7e24cf1/EcoRV/0	FAT57861	iPSCORE_7_5	iPSC	11965
22a85353-4fc0-4bf5-8be5-995b0232e1fb/EcoRV/0	FAT57861	iPSCORE_7_5	iPSC	13896
22ca948d-ee4c-4bc4-90ff-d93e3e7e0efd/EcoRV/0	FAT57861	iPSCORE_7_5	iPSC	11087
22d47c19-2b9a-4b5d-a305-80451d826710/EcoRV/0	FAT57861	iPSCORE_7_5	iPSC	8992
22d4f79d-fef6-4ac8-a604-c846b572139c/EcoRV/0	FAT57861	iPSCORE_7_5	iPSC	10965
22df5e3e-eed8-4be8-bc1a-8fe2a6e8bf0b/EcoRV/0	FAT57861	iPSCORE_7_5	iPSC	8830
22f8c1f3-ef1a-41a9-b147-94efbd1f9a07/EcoRV/0	FAT57861	iPSCORE_7_5	iPSC	7374
2318fcbd-7608-429f-8f94-125679e79ca2/EcoRV/0	FAT57861	iPSCORE_7_5	iPSC	3395
23468c70-8a05-4a36-837e-8abe011eb79c/EcoRV/0	FAT57861	iPSCORE_7_5	iPSC	9246
234f90ea-c798-4308-aded-1d8049da88b7/EcoRV/0	FAT57861	iPSCORE_7_5	iPSC	11997
236c3f38-005e-45db-8bbf-869dbeec7bc6/EcoRV/0	FAT57861	iPSCORE_7_5	iPSC	459
236ea505-e94a-46c5-b791-27ff08d3c7f1/EcoRV/0	FAT57861	iPSCORE_7_5	iPSC	9153
238d3275-207b-4c87-ada2-e470fcd117b6/EcoRV/0	FAT57861	iPSCORE_7_5	iPSC	8282
23968547-e637-4da2-8460-add1690a59ee/EcoRV/0	FAT57861	iPSCORE_7_5	iPSC	6644
239f3e81-0524-4856-858c-b07a5aba4541/EcoRV/0	FAT57861	iPSCORE_7_5	iPSC	1022
23a12ec8-4b99-483b-a628-7a0e2833f6ef/EcoRV/0	FAT57861	iPSCORE_7_5	iPSC	13579
23acc908-aabc-4364-b619-930638d58a49/EcoRV/0	FAT57861	iPSCORE_7_5	iPSC	1133
23af6120-43fe-460e-b5fb-a47452fd4cef/EcoRV/0	FAT57861	iPSCORE_7_5	iPSC	3269
23f775df-a2ea-41a6-bae4-a0c0e590dee6/EcoRV/0	FAT57861	iPSCORE_7_5	iPSC	13231
241f6c3e-e816-47c1-ab32-403fbc503f8b/EcoRV/0	FAT57861	iPSCORE_7_5	iPSC	7482
243d98e5-db34-46d2-a4e4-11782873a9f1/EcoRV/0	FAT57861	iPSCORE_7_5	iPSC	9317
24409f04-36d5-4a88-903f-48a543728eb6/EcoRV/0	FAT57861	iPSCORE_7_5	iPSC	6366
24603db7-5542-4f3a-8f21-16e7f4472cc3/EcoRV/0	FAT57861	iPSCORE_7_5	iPSC	10572
2461b043-5ed1-4de8-9d6b-04b5e1f9ec7b/EcoRV/0	FAT57861	iPSCORE_7_5	iPSC	669
247d3ae8-0b98-46ca-b53e-59fad970892a/EcoRV/0	FAT57861	iPSCORE_7_5	iPSC	7427
248995eb-f557-4a3e-a62d-a8a0839226cc/EcoRV/0	FAT57861	iPSCORE_7_5	iPSC	5337
24983650-6ad6-4166-8887-e4cad961899a/EcoRV/0	FAT57861	iPSCORE_7_5	iPSC	10681
249c1bef-2432-438b-b2af-cce5f1be185b/EcoRV/0	FAT57861	iPSCORE_7_5	iPSC	11415
249d88ca-ec2b-4e1e-9326-4fcbe6831b70/EcoRV/0	FAT57861	iPSCORE_7_5	iPSC	3502
24b0eb0d-94a7-4d10-8129-d7958f03e96c/EcoRV/0	FAT57861	iPSCORE_7_5	iPSC	3937
24ba6bf0-81a2-4be3-81c1-fceeea372167/EcoRV/0	FAT57861	iPSCORE_7_5	iPSC	9608
24cbf6b6-f97e-43f3-b4b0-2abd6e564693/EcoRV/0	FAT57861	iPSCORE_7_5	iPSC	4581
24cbf9e1-a152-4e66-a881-3bf7d4239a50/EcoRV/0	FAT57861	iPSCORE_7_5	iPSC	3740
24d18a6f-5045-4c1f-b15f-b17dfa0d8812/EcoRV/0	FAT57861	iPSCORE_7_5	iPSC	10097
24fab282-ff1d-4eaf-b44a-c7c468f32e48/EcoRV/0	FAT57861	iPSCORE_7_5	iPSC	11778
2518200e-26a0-4ee5-af0a-28e1353b4fd2/EcoRV/0	FAT57861	iPSCORE_7_5	iPSC	178
25284d76-73af-4637-9f5e-eb3ce9571529/EcoRV/0	FAT57861	iPSCORE_7_5	iPSC	10682
254825ff-5f02-43c9-8273-ce2efceaa9f4/EcoRV/0	FAT57861	iPSCORE_7_5	iPSC	10968
2554d077-2e24-4276-a40b-3bf39584aa0c/EcoRV/0	FAT57861	iPSCORE_7_5	iPSC	10025
25706008-3c23-4f0c-99f0-3fdaf298ce22/EcoRV/0	FAT57861	iPSCORE_7_5	iPSC	12611
2593a3be-abf6-4c4c-bb31-03d03c8a1363/EcoRV/0	FAT57861	iPSCORE_7_5	iPSC	3745
25b61a21-ba67-4df3-b96c-ebaae68d74c8/EcoRV/0	FAT57861	iPSCORE_7_5	iPSC	9794
25cf58cc-3b6c-4e36-bb35-02566d2ff105/EcoRV/0	FAT57861	iPSCORE_7_5	iPSC	2535
25f3e322-2418-4f9d-b7a8-df2e99464f40/EcoRV/0	FAT57861	iPSCORE_7_5	iPSC	9960
2614c854-c39b-4665-9d7c-d0f8997f3d6f/EcoRV/0	FAT57861	iPSCORE_7_5	iPSC	9558
2614de05-4372-4f24-b1ef-67801bef4fe0/EcoRV/0	FAT57861	iPSCORE_7_5	iPSC	8122
262793aa-e6e8-4520-b8fb-451f407279f6/EcoRV/0	FAT57861	iPSCORE_7_5	iPSC	357
262e8d04-3876-408e-a1d1-2445d5349a43/EcoRV/0	FAT57861	iPSCORE_7_5	iPSC	10122
26318478-220f-4c58-a1ef-6455b7b95697/EcoRV/0	FAT57861	iPSCORE_7_5	iPSC	1994
26580dc8-28dd-4b65-9c98-e35c6a23de4a/EcoRV/0	FAT57861	iPSCORE_7_5	iPSC	11146
2686411f-a924-4c7f-9aad-e0951bb9107b/EcoRV/0	FAT57861	iPSCORE_7_5	iPSC	4708
269f6d03-0adb-401a-aaac-98c82c8f717d/EcoRV/0	FAT57861	iPSCORE_7_5	iPSC	10494
269fad58-e214-4171-970b-44aa869dc8f6/EcoRV/0	FAT57861	iPSCORE_7_5	iPSC	8963
26b6e242-949a-4466-8b78-98f43cb2b979/EcoRV/0	FAT57861	iPSCORE_7_5	iPSC	909
26ba0b5b-02ed-48e9-93d2-96d4f16f2c6a/EcoRV/0	FAT57861	iPSCORE_7_5	iPSC	2335
26bd0a69-a365-4b66-b26b-caec01b8ef53/EcoRV/0	FAT57861	iPSCORE_7_5	iPSC	9223
26bd20e8-e40d-497b-9154-81588299f46d/EcoRV/0	FAT57861	iPSCORE_7_5	iPSC	9689
26f4048a-4fa6-4ee4-86ab-1374b287332c/EcoRV/0	FAT57861	iPSCORE_7_5	iPSC	11325
2720e84c-37a2-4188-beb0-e95970322c1f/EcoRV/0	FAT57861	iPSCORE_7_5	iPSC	10926
274246b1-d35f-4216-9401-a6c015dce2e5/EcoRV/0	FAT57861	iPSCORE_7_5	iPSC	3263
2746c663-da1c-4dee-a3b8-dfb5248e19b9/EcoRV/0	FAT57861	iPSCORE_7_5	iPSC	11475
275427ca-468e-469a-ab2b-a60bd2c5a4ed/EcoRV/0	FAT57861	iPSCORE_7_5	iPSC	6016
27688029-9df8-4439-9af3-074dcdf8c370/EcoRV/0	FAT57861	iPSCORE_7_5	iPSC	12087
2777e980-427c-4430-ae87-ff4dbc11a8c1/EcoRV/0	FAT57861	iPSCORE_7_5	iPSC	8163
27785d95-d21e-4452-8548-8dfc32b122b3/EcoRV/0	FAT57861	iPSCORE_7_5	iPSC	2256
27ae4727-2a81-4dd9-b765-4c1c60de579a/EcoRV/0	FAT57861	iPSCORE_7_5	iPSC	2981
27b2fea2-8e8f-4932-8fc3-fbb732ee0dd6/EcoRV/0	FAT57861	iPSCORE_7_5	iPSC	111
27b64a2d-298b-4124-a38a-c3cd60c73f47/EcoRV/0	FAT57861	iPSCORE_7_5	iPSC	15713
27f4f3b2-0256-4df0-bb97-ef118899bb8c/EcoRV/0	FAT57861	iPSCORE_7_5	iPSC	11901
280e6244-21b9-4b86-ab98-a0e3cb6508d2/EcoRV/0	FAT57861	iPSCORE_7_5	iPSC	11015
28266f3a-2943-45ef-92b3-ae87a80db4e0/EcoRV/0	FAT57861	iPSCORE_7_5	iPSC	10667
282a5c8f-f6ca-4141-a192-5df5854e615e/EcoRV/0	FAT57861	iPSCORE_7_5	iPSC	9573
2831fab5-b236-4154-bae8-abae25d9311f/EcoRV/0	FAT57861	iPSCORE_7_5	iPSC	11182
28362fd4-1f51-4466-8125-dd806dd3b812/EcoRV/0	FAT57861	iPSCORE_7_5	iPSC	11851
283c1f18-27bc-4ab6-ad49-9556e83c4286/EcoRV/0	FAT57861	iPSCORE_7_5	iPSC	10900
2856695d-11c7-42fa-b010-5510d8d76f81/EcoRV/0	FAT57861	iPSCORE_7_5	iPSC	1886
285ec537-2f55-4365-b342-cd2a3d53f11d/EcoRV/0	FAT57861	iPSCORE_7_5	iPSC	13976
286b0dd2-a82b-4316-af35-d0ecbdaa6fa1/EcoRV/0	FAT57861	iPSCORE_7_5	iPSC	5458
28a80958-ef06-4ad1-a09a-f712a4c7c746/EcoRV/0	FAT57861	iPSCORE_7_5	iPSC	8337
28b7f14a-202c-40f5-83a7-52e5582804aa/EcoRV/0	FAT57861	iPSCORE_7_5	iPSC	11088
28ce9654-2c97-4321-975e-e377a599282f/EcoRV/0	FAT57861	iPSCORE_7_5	iPSC	6772
28dca20f-85a1-4c09-ad06-70181e287982/EcoRV/0	FAT57861	iPSCORE_7_5	iPSC	2560
28ee652e-9191-459f-bd8c-cfde6a4ddc0b/EcoRV/0	FAT57861	iPSCORE_7_5	iPSC	12840
29016047-7ca3-4437-a3ed-a9ddf574bcf9/EcoRV/0	FAT57861	iPSCORE_7_5	iPSC	7906
29275414-fed8-4001-afe9-fae1d9e627aa/EcoRV/0	FAT57861	iPSCORE_7_5	iPSC	602
2935e373-85e1-4f94-92bc-188ebd124c89/EcoRV/0	FAT57861	iPSCORE_7_5	iPSC	2945
293882e3-72ab-461f-9478-8013c22ce9c0/EcoRV/0	FAT57861	iPSCORE_7_5	iPSC	12727
293a4071-8877-4179-bb41-8778d61f0814/EcoRV/0	FAT57861	iPSCORE_7_5	iPSC	4018
293ae5a0-670d-4e21-92e3-aef59e8e4764/EcoRV/0	FAT57861	iPSCORE_7_5	iPSC	3556
2958807d-44ce-4f0b-aa1d-0a8f71ea74a1/EcoRV/0	FAT57861	iPSCORE_7_5	iPSC	13983
295b171b-f219-4a13-9fda-3a3738a8df7c/EcoRV/0	FAT57861	iPSCORE_7_5	iPSC	14536
295d28ab-f882-47f1-aa3e-422a79dec958/EcoRV/0	FAT57861	iPSCORE_7_5	iPSC	10272
29659840-1ad8-4fbd-90a6-99d83f64f09b/EcoRV/0	FAT57861	iPSCORE_7_5	iPSC	9090
2967bcb7-6f5c-47a3-95c5-aa8330634ccc/EcoRV/0	FAT57861	iPSCORE_7_5	iPSC	5839
29774868-55b8-4fec-9f72-471735008eb3/EcoRV/0	FAT57861	iPSCORE_7_5	iPSC	11516
297a86ec-e3aa-4b11-a3ed-c487cec732f1/EcoRV/0	FAT57861	iPSCORE_7_5	iPSC	12970
298211fd-381a-41b5-afb2-c53d97011b5f/EcoRV/0	FAT57861	iPSCORE_7_5	iPSC	25962
299da127-4968-4713-8e3a-8a6b08e15b91/EcoRV/0	FAT57861	iPSCORE_7_5	iPSC	4458
299eb4a5-275a-4609-8337-f1117f8e0760/EcoRV/0	FAT57861	iPSCORE_7_5	iPSC	11983
29ab9bc3-a973-46aa-b821-a2b2c06e22de/EcoRV/0	FAT57861	iPSCORE_7_5	iPSC	11324
29d4687e-c073-4756-b883-5410046e9e19/EcoRV/0	FAT57861	iPSCORE_7_5	iPSC	17147
29ec403a-53b4-4de9-a3b5-589b914052de/EcoRV/0	FAT57861	iPSCORE_7_5	iPSC	12148
29ed669d-8202-4043-a023-aa706fd0039f/EcoRV/0	FAT57861	iPSCORE_7_5	iPSC	1216
2a071ab7-12d8-4516-9c81-0146e76f58ae/EcoRV/0	FAT57861	iPSCORE_7_5	iPSC	9442
2a388b3f-8ed4-4473-a983-d2d1f5e3cd40/EcoRV/0	FAT57861	iPSCORE_7_5	iPSC	10160
2a549c1f-5b02-4aab-817a-e7dc97bf3e12/EcoRV/0	FAT57861	iPSCORE_7_5	iPSC	9436
2a73da5f-0e6a-405a-b34c-11eb81948408/EcoRV/0	FAT57861	iPSCORE_7_5	iPSC	3157
2a766fca-ecf0-4cfe-95ae-c3085869938b/EcoRV/0	FAT57861	iPSCORE_7_5	iPSC	3515
2a787b4e-b845-4da6-99d8-7ae6f0e799ac/EcoRV/0	FAT57861	iPSCORE_7_5	iPSC	12559
2a78bd93-c028-45af-ba98-4c5dc7e3ed28/EcoRV/0	FAT57861	iPSCORE_7_5	iPSC	1712
2aa16a66-85c2-4820-a944-8e6d30c2a6a5/EcoRV/0	FAT57861	iPSCORE_7_5	iPSC	22624
2ac900c7-d233-4c11-a288-104e1d2e0421/EcoRV/0	FAT57861	iPSCORE_7_5	iPSC	11463
2ad21aff-0ce8-4ad9-9383-65a9d0329742/EcoRV/0	FAT57861	iPSCORE_7_5	iPSC	1092
2ae11f42-0839-4e45-b1f1-670eeeba6ba7/EcoRV/0	FAT57861	iPSCORE_7_5	iPSC	11700
2aed4e99-852f-4ea9-89f2-99c1724f8574/EcoRV/0	FAT57861	iPSCORE_7_5	iPSC	9086
2b08797c-60b5-4e04-a6a9-9e305c6fa6fd/EcoRV/0	FAT57861	iPSCORE_7_5	iPSC	7329
2b0be0fe-c32f-4026-b381-3f7f134ad51f/EcoRV/0	FAT57861	iPSCORE_7_5	iPSC	2878
2b2b5c43-610e-4373-bb4c-04437a40f3c8/EcoRV/0	FAT57861	iPSCORE_7_5	iPSC	12765
2b2febfc-97e2-483c-9fb4-d6e763bcc174/EcoRV/0	FAT57861	iPSCORE_7_5	iPSC	10445
2b348ca9-45ee-4511-a99e-ac3004b9b70b/EcoRV/0	FAT57861	iPSCORE_7_5	iPSC	5937
2b35db72-79fb-45d5-a4ee-70cd51f23da0/EcoRV/0	FAT57861	iPSCORE_7_5	iPSC	9253
2b5ee652-18e6-4491-be5f-c223203c2202/EcoRV/0	FAT57861	iPSCORE_7_5	iPSC	13654
2b64dae5-e843-4105-9434-b7be4c400b52/EcoRV/0	FAT57861	iPSCORE_7_5	iPSC	12741
2b697d62-1785-47d6-9f44-ae6927294c26/EcoRV/0	FAT57861	iPSCORE_7_5	iPSC	8629
2b6fe7de-8423-4156-920c-17a06f56d136/EcoRV/0	FAT57861	iPSCORE_7_5	iPSC	3440
2b82b95f-ab26-433d-ad69-35a97e9eba44/EcoRV/0	FAT57861	iPSCORE_7_5	iPSC	540
2b9b20d7-6eee-49bf-a3b2-5164f38007e0/EcoRV/0	FAT57861	iPSCORE_7_5	iPSC	9448
2bcfc39f-d82b-455e-9108-2f7df1e13845/EcoRV/0	FAT57861	iPSCORE_7_5	iPSC	13093
2bd89985-3ac9-4cc2-8611-def9de81d461/EcoRV/0	FAT57861	iPSCORE_7_5	iPSC	2144
2bdedea6-f5f9-410a-8863-e892a14b5946/EcoRV/0	FAT57861	iPSCORE_7_5	iPSC	7712
2beb2915-493e-4009-a87b-f7d43ea3e007/EcoRV/0	FAT57861	iPSCORE_7_5	iPSC	8079
2bf1d2f8-bcaa-4301-9a76-08b97592e16d/EcoRV/0	FAT57861	iPSCORE_7_5	iPSC	11639
2c03da4e-5773-4206-aa59-4b7034c17f64/EcoRV/0	FAT57861	iPSCORE_7_5	iPSC	5757
2c13411f-ad95-4730-82d0-773fa4d69451/EcoRV/0	FAT57861	iPSCORE_7_5	iPSC	8771
2c322cc7-320d-4876-88b2-da385b97c01f/EcoRV/0	FAT57861	iPSCORE_7_5	iPSC	9457
2c3f0835-73dc-4325-8735-4682aa64b548/EcoRV/0	FAT57861	iPSCORE_7_5	iPSC	13881
2c4c815d-0d74-4fe9-b5bd-6ed268a80bb7/EcoRV/0	FAT57861	iPSCORE_7_5	iPSC	5641
2c5a6043-76a4-4842-b8f4-fedec5e6b517/EcoRV/0	FAT57861	iPSCORE_7_5	iPSC	12453
2c5ba544-48e8-4ec2-9e1c-d7da86a48fa5/EcoRV/0	FAT57861	iPSCORE_7_5	iPSC	10363
2c61dda1-60ab-4090-83f7-88afccc3c1ff/EcoRV/0	FAT57861	iPSCORE_7_5	iPSC	1360
2c668e1f-6749-4b7a-8ecb-dcce38e85630/EcoRV/0	FAT57861	iPSCORE_7_5	iPSC	11254
2c701391-b6b7-452f-845e-f607ed9927a4/EcoRV/0	FAT57861	iPSCORE_7_5	iPSC	8341
2c7a86d6-b59e-40a6-a4d0-f6e592fd53aa/EcoRV/0	FAT57861	iPSCORE_7_5	iPSC	12949
2ca49d27-e6b7-4394-a99c-15cc1f278c56/EcoRV/0	FAT57861	iPSCORE_7_5	iPSC	8706
2ca8397f-9e2f-4c3c-85b5-8b23b2bd3c4b/EcoRV/0	FAT57861	iPSCORE_7_5	iPSC	2498
2cf6e546-3a95-482f-853f-347aab6ced2d/EcoRV/0	FAT57861	iPSCORE_7_5	iPSC	7773
2cf83b12-7d4e-46fa-9ddf-e120d5329ee5/EcoRV/0	FAT57861	iPSCORE_7_5	iPSC	3091
2d00e8e8-f845-4d69-8fb6-2fd30a9bce25/EcoRV/0	FAT57861	iPSCORE_7_5	iPSC	3270
2d11bbb6-7b13-4874-9836-8a1f9ad4b8c0/EcoRV/0	FAT57861	iPSCORE_7_5	iPSC	2743
2d13c93c-95ec-49b0-9b67-24ff3267743e/EcoRV/0	FAT57861	iPSCORE_7_5	iPSC	10523
2d291c74-9c6f-4f68-ac0c-1e972b18557c/EcoRV/0	FAT57861	iPSCORE_7_5	iPSC	7580
2d43f967-025b-4f9f-8b38-0f13e923e1b1/EcoRV/0	FAT57861	iPSCORE_7_5	iPSC	1594
2d4d0444-2572-486e-9c41-f6696b20734b/EcoRV/0	FAT57861	iPSCORE_7_5	iPSC	12172
2d533fc3-33b2-41fc-992a-5c8d94416e95/EcoRV/0	FAT57861	iPSCORE_7_5	iPSC	13380
2d776f89-9ed3-49f2-b206-30e51bfbfc15/EcoRV/0	FAT57861	iPSCORE_7_5	iPSC	9245
2dca9c4e-ace6-41f9-b734-5c1506a8bc9f/EcoRV/0	FAT57861	iPSCORE_7_5	iPSC	7469
2de7385d-dd6f-4fe0-82e6-ec2d05c6dab3/EcoRV/0	FAT57861	iPSCORE_7_5	iPSC	9838
2df01590-7574-47a4-8cc4-71c1fb9fcf0f/EcoRV/0	FAT57861	iPSCORE_7_5	iPSC	7342
2e28a88c-d59d-4b3e-8e8e-1d7560b7ac00/EcoRV/0	FAT57861	iPSCORE_7_5	iPSC	4428
2e2f8427-b510-494d-b977-88bf3fd42e4b/EcoRV/0	FAT57861	iPSCORE_7_5	iPSC	14751
2e32c0c0-0269-4f72-bd9e-a7c1d6588b44/EcoRV/0	FAT57861	iPSCORE_7_5	iPSC	6438
2e43ebc4-2df1-4816-a0d5-f3d6e5f61316/EcoRV/0	FAT57861	iPSCORE_7_5	iPSC	8632
2e52edae-d75e-4658-bf19-e21ca29a07e0/EcoRV/0	FAT57861	iPSCORE_7_5	iPSC	12314
2e703108-3e46-447c-b408-24ef7bd97123/EcoRV/0	FAT57861	iPSCORE_7_5	iPSC	4295
2e7461aa-660b-4d9a-abda-5b8975bcc63a/EcoRV/0	FAT57861	iPSCORE_7_5	iPSC	7765
2e820132-c850-45bc-b3de-ffda9e0e03cc/EcoRV/0	FAT57861	iPSCORE_7_5	iPSC	10511
2e9d1743-b53a-442c-9c5c-3e069db83c81/EcoRV/0	FAT57861	iPSCORE_7_5	iPSC	10093
2f161458-2263-4fc3-b71c-c5d8270ec609/EcoRV/0	FAT57861	iPSCORE_7_5	iPSC	12216
2f184079-f735-46c4-8d53-796cf4e61519/EcoRV/0	FAT57861	iPSCORE_7_5	iPSC	9778
2f4e4e05-174b-4b05-b322-8162ba3d0cdf/EcoRV/0	FAT57861	iPSCORE_7_5	iPSC	12603
2f5d2c9d-425c-4ee1-a31b-2bd2d5effb00/EcoRV/0	FAT57861	iPSCORE_7_5	iPSC	9811
2f62419b-a67e-46f6-abe6-2d7956f34b3b/EcoRV/0	FAT57861	iPSCORE_7_5	iPSC	7839
2f926580-bd19-4eea-b6b8-83878788d6ea/EcoRV/0	FAT57861	iPSCORE_7_5	iPSC	4944
2f9b0468-b5b7-472f-9ee0-70eadd21e46b/EcoRV/0	FAT57861	iPSCORE_7_5	iPSC	9449
2fa518e1-d7eb-466f-83bf-66e5ace25651/EcoRV/0	FAT57861	iPSCORE_7_5	iPSC	10239
2fc23dde-0864-42eb-854d-fe910ae552aa/EcoRV/0	FAT57861	iPSCORE_7_5	iPSC	3485
2fd08179-ebb6-4f4f-973c-2d2dfd1f84e4/EcoRV/0	FAT57861	iPSCORE_7_5	iPSC	9083
2fd74964-ac60-4e61-8ba4-e3e66598f7c3/EcoRV/0	FAT57861	iPSCORE_7_5	iPSC	4382
2fe121df-45a2-4f61-9c07-9384659966e4/EcoRV/0	FAT57861	iPSCORE_7_5	iPSC	13029
2ffd3e3c-271d-40fc-986c-51a81b55a66e/EcoRV/0	FAT57861	iPSCORE_7_5	iPSC	7603
30368dda-114a-4127-a1ea-4f5d7860006f/EcoRV/0	FAT57861	iPSCORE_7_5	iPSC	11122
303a0688-8c43-4371-8e7a-033846f8e39f/EcoRV/0	FAT57861	iPSCORE_7_5	iPSC	7758
3044acb0-dec3-4f34-9d5c-1beb6122b986/EcoRV/0	FAT57861	iPSCORE_7_5	iPSC	11514
3048b7df-b105-4b68-933a-9dc91a50e36f/EcoRV/0	FAT57861	iPSCORE_7_5	iPSC	9590
3068f689-a2f7-493d-85c1-4b4fae82170d/EcoRV/0	FAT57861	iPSCORE_7_5	iPSC	4037
3079bc49-a139-4182-857b-cd8d0941c502/EcoRV/0	FAT57861	iPSCORE_7_5	iPSC	5950
307e5824-d383-476b-95e6-de04d5739461/EcoRV/0	FAT57861	iPSCORE_7_5	iPSC	10372
3094728d-4199-4e18-afcc-fb4e51867f28/EcoRV/0	FAT57861	iPSCORE_7_5	iPSC	8277
3097d1cb-e9bf-4a3c-bf3c-1fa15f751e50/EcoRV/0	FAT57861	iPSCORE_7_5	iPSC	7751
30a5e79f-3f69-4af9-a679-6a2f824f8838/EcoRV/0	FAT57861	iPSCORE_7_5	iPSC	8234
30b91ec8-4642-4e9e-b1bc-3e0502d04931/EcoRV/0	FAT57861	iPSCORE_7_5	iPSC	13164
30b929ba-cd0f-4924-94dc-e7748ff78e8d/EcoRV/0	FAT57861	iPSCORE_7_5	iPSC	10248
30d47635-9cdd-447d-b12b-3cad38cd2167/EcoRV/0	FAT57861	iPSCORE_7_5	iPSC	9090
30da66cd-be0b-4fa2-a749-4d14356099f0/EcoRV/0	FAT57861	iPSCORE_7_5	iPSC	10719
30e003e4-8d37-4c5f-bf51-6de34cc6f96b/EcoRV/0	FAT57861	iPSCORE_7_5	iPSC	10433
30e0c6a0-5cab-4f72-9e20-f3bd182cb063/EcoRV/0	FAT57861	iPSCORE_7_5	iPSC	68
30f59996-b8f6-4100-bd6b-0bfbd2587e78/EcoRV/0	FAT57861	iPSCORE_7_5	iPSC	12986
30fe330d-5e63-46fa-8c25-3408c800ef2a/EcoRV/0	FAT57861	iPSCORE_7_5	iPSC	184
30ff8b32-7456-4ecb-a325-b51e77aedbf3/EcoRV/0	FAT57861	iPSCORE_7_5	iPSC	10903
311fb09d-8361-489d-9530-c5b5e29d435a/EcoRV/0	FAT57861	iPSCORE_7_5	iPSC	13988
3122230f-0e2d-4937-9320-41289269e9ca/EcoRV/0	FAT57861	iPSCORE_7_5	iPSC	14529
312446c7-19ad-4749-8b29-f4ac63034598/EcoRV/0	FAT57861	iPSCORE_7_5	iPSC	10864
3133e2cc-b415-4ef2-aafb-2aa442b7833a/EcoRV/0	FAT57861	iPSCORE_7_5	iPSC	14230
31842632-f893-4d9d-8312-b5909d737d2e/EcoRV/0	FAT57861	iPSCORE_7_5	iPSC	7689
318db471-62c8-402f-b07d-54a90599c452/EcoRV/0	FAT57861	iPSCORE_7_5	iPSC	1639
319c0508-8e67-4160-a1de-5f7e371882d4/EcoRV/0	FAT57861	iPSCORE_7_5	iPSC	11315
31c82033-8c2f-4e9c-8409-d7d528cdaf05/EcoRV/0	FAT57861	iPSCORE_7_5	iPSC	12402
31d1e298-cdc7-4d46-b814-85f2a490cb00/EcoRV/0	FAT57861	iPSCORE_7_5	iPSC	17505
31d525dc-4882-404d-ad62-a8af7bea119a/EcoRV/0	FAT57861	iPSCORE_7_5	iPSC	10247
31de0958-9b91-4622-af72-dd7c285898e3/EcoRV/0	FAT57861	iPSCORE_7_5	iPSC	7185
31e6395e-1c31-4c28-adb8-fc740cb3487f/EcoRV/0	FAT57861	iPSCORE_7_5	iPSC	9991
321ea543-eeff-4fd1-ad3e-d7b73eb81d9a/EcoRV/0	FAT57861	iPSCORE_7_5	iPSC	11598
325117c2-dd92-4c4e-a09e-d779be0f3788/EcoRV/0	FAT57861	iPSCORE_7_5	iPSC	2013
3252e17c-9d44-45d1-bc04-f87a4d3c26ef/EcoRV/0	FAT57861	iPSCORE_7_5	iPSC	9319
325f2603-a739-4726-9968-cd112ea4b33c/EcoRV/0	FAT57861	iPSCORE_7_5	iPSC	3715
32674924-e761-4852-a2e7-ab63895ea08c/EcoRV/0	FAT57861	iPSCORE_7_5	iPSC	9528
32771ffa-ffa6-42a7-be44-1c1daa881481/EcoRV/0	FAT57861	iPSCORE_7_5	iPSC	10652
3292dd85-8b68-4302-a54b-edb838daa7c0/EcoRV/0	FAT57861	iPSCORE_7_5	iPSC	10270
329d8eb1-d33c-47df-921c-ca5610c50c14/EcoRV/0	FAT57861	iPSCORE_7_5	iPSC	8108
329f5235-12fd-4d87-8721-355e10f6ae22/EcoRV/0	FAT57861	iPSCORE_7_5	iPSC	13021
32c3262b-2442-4ec1-a3b7-010534a97792/EcoRV/0	FAT57861	iPSCORE_7_5	iPSC	8804
32d9fcfe-ed99-4f7b-b473-981bf9e0f3d2/EcoRV/0	FAT57861	iPSCORE_7_5	iPSC	10977
32e0a66e-da1b-43b3-a58f-8992d6342bcc/EcoRV/0	FAT57861	iPSCORE_7_5	iPSC	7269
32e79b5f-f00d-4562-8bae-8275ccfb6ddd/EcoRV/0	FAT57861	iPSCORE_7_5	iPSC	8678
32fc5f17-5394-47f6-96cf-e5cfca092e3a/EcoRV/0	FAT57861	iPSCORE_7_5	iPSC	359
3306fd25-4a9d-4eea-8904-bab3ff31455b/EcoRV/0	FAT57861	iPSCORE_7_5	iPSC	3835
3312284d-a442-4ede-a332-4e7e5a77f175/EcoRV/0	FAT57861	iPSCORE_7_5	iPSC	13269
3323f918-98ea-417d-9839-cb85d82d1a30/EcoRV/0	FAT57861	iPSCORE_7_5	iPSC	7246
3343843e-e472-4164-91dc-9d883e26a647/EcoRV/0	FAT57861	iPSCORE_7_5	iPSC	12469
33507cc5-713f-4c4f-8bc9-dd35098cf54f/EcoRV/0	FAT57861	iPSCORE_7_5	iPSC	9068
335ce1f5-82a3-4394-83bb-8df82a110bd5/EcoRV/0	FAT57861	iPSCORE_7_5	iPSC	3399
33717dba-c9d1-4e18-93fb-81c1d9a0c1c6/EcoRV/0	FAT57861	iPSCORE_7_5	iPSC	8139
3372f4a4-6575-437f-a14f-28f988ef457b/EcoRV/0	FAT57861	iPSCORE_7_5	iPSC	7680
33750568-6096-4189-a276-88ec42ddd5ec/EcoRV/0	FAT57861	iPSCORE_7_5	iPSC	10353
33895934-0ed5-4340-98d9-86bf30b30c94/EcoRV/0	FAT57861	iPSCORE_7_5	iPSC	1150
339a09ee-806f-47c3-a276-df1386a1991f/EcoRV/0	FAT57861	iPSCORE_7_5	iPSC	3987
33b5aee1-ee90-4625-af11-ea9c56c66180/EcoRV/0	FAT57861	iPSCORE_7_5	iPSC	11082
33d19c6b-51bf-4191-9d89-53de54db8e8d/EcoRV/0	FAT57861	iPSCORE_7_5	iPSC	10698
33d1f96f-36c9-4a19-8843-4d3204669709/EcoRV/0	FAT57861	iPSCORE_7_5	iPSC	11072
3402ffd9-04c4-4c30-b130-6743b9ca17c6/EcoRV/0	FAT57861	iPSCORE_7_5	iPSC	5099
343889a9-a455-4f43-83d5-8a58dc235179/EcoRV/0	FAT57861	iPSCORE_7_5	iPSC	6218
343c8ad7-8c8b-4a56-8c4b-11016ed4737b/EcoRV/0	FAT57861	iPSCORE_7_5	iPSC	1007
3444e310-5b47-417c-b1df-8945e53b6e8f/EcoRV/0	FAT57861	iPSCORE_7_5	iPSC	8344
344b2829-cd1d-4f11-8963-e60e3468e10a/EcoRV/0	FAT57861	iPSCORE_7_5	iPSC	1027
345637f1-a83e-4169-b178-807e6d9b7390/EcoRV/0	FAT57861	iPSCORE_7_5	iPSC	10435
345a1093-9f57-41b6-8db2-e5a0e40e3bc7/EcoRV/0	FAT57861	iPSCORE_7_5	iPSC	14437
3461c41e-c31c-4399-b902-909e00422438/EcoRV/0	FAT57861	iPSCORE_7_5	iPSC	6073
347fe8a5-c358-4bdb-8ba3-98cfb700bf08/EcoRV/0	FAT57861	iPSCORE_7_5	iPSC	792
3483fb0b-e071-40c3-8596-a91d8737d44b/EcoRV/0	FAT57861	iPSCORE_7_5	iPSC	7653
34ba90e1-daff-42d1-b797-2c477012706e/EcoRV/0	FAT57861	iPSCORE_7_5	iPSC	8650
34bb6995-e8c4-44eb-891c-b55f84548009/EcoRV/0	FAT57861	iPSCORE_7_5	iPSC	11564
34c77d56-91bd-47d8-b55d-2f37ef9a2da3/EcoRV/0	FAT57861	iPSCORE_7_5	iPSC	120
34cb3e82-2408-4bba-a107-fb21e5f343a9/EcoRV/0	FAT57861	iPSCORE_7_5	iPSC	2862
34eddfc0-ecd6-4e4a-93f8-8a89c5998b24/EcoRV/0	FAT57861	iPSCORE_7_5	iPSC	12043
34f04a5b-5e87-437a-b910-d8b318a4b029/EcoRV/0	FAT57861	iPSCORE_7_5	iPSC	1218
3518fbdf-36b3-4ee3-a333-9576308e2cbd/EcoRV/0	FAT57861	iPSCORE_7_5	iPSC	4670
35217b31-9cb7-405f-963e-2b2705181012/EcoRV/0	FAT57861	iPSCORE_7_5	iPSC	12820
353136ed-8662-4e55-8db6-260a519ea6b2/EcoRV/0	FAT57861	iPSCORE_7_5	iPSC	6283
356e2ffd-9377-401a-9177-10940d2be48a/EcoRV/0	FAT57861	iPSCORE_7_5	iPSC	6890
35e0d89e-8663-47d0-bdf4-332e1e078197/EcoRV/0	FAT57861	iPSCORE_7_5	iPSC	6722
35f9c448-d484-4c9b-9a9d-b1f60a749ffa/EcoRV/0	FAT57861	iPSCORE_7_5	iPSC	13224
3612cecb-f29c-4e37-b718-f875c09192e7/EcoRV/0	FAT57861	iPSCORE_7_5	iPSC	15203
3618ab88-44f0-48b9-80b5-5a8aee07af3e/EcoRV/0	FAT57861	iPSCORE_7_5	iPSC	4702
36259dee-e602-4eb5-a1d6-f7cb99e27bc1/EcoRV/0	FAT57861	iPSCORE_7_5	iPSC	14413
363c29e5-3280-4fbe-8b95-592966aa2334/EcoRV/0	FAT57861	iPSCORE_7_5	iPSC	8243
363d9b1c-f48a-4c98-84a8-863807edd58b/EcoRV/0	FAT57861	iPSCORE_7_5	iPSC	7761
363e1a8f-dbab-4415-aad2-9898e9a9d55d/EcoRV/0	FAT57861	iPSCORE_7_5	iPSC	256
3647f578-e2b8-4288-9c6b-57d804ff3eea/EcoRV/0	FAT57861	iPSCORE_7_5	iPSC	9990
365f9d97-061c-4861-a95b-0e3448c9df56/EcoRV/0	FAT57861	iPSCORE_7_5	iPSC	5417
3661c21b-a277-4560-a4d7-6857d24f646a/EcoRV/0	FAT57861	iPSCORE_7_5	iPSC	11642
36715f03-ccd1-4086-90c3-20db679e88f2/EcoRV/0	FAT57861	iPSCORE_7_5	iPSC	8727
368247f9-4e3f-469b-9ad5-28b0cf86c122/EcoRV/0	FAT57861	iPSCORE_7_5	iPSC	6379
3690d9c6-e299-4bda-b208-155c3c320dd8/EcoRV/0	FAT57861	iPSCORE_7_5	iPSC	4450
3694fe8f-fa7a-4878-93b3-437402b2c00d/EcoRV/0	FAT57861	iPSCORE_7_5	iPSC	12919
36a10aa4-2f00-494a-9f4a-17024f1efc38/EcoRV/0	FAT57861	iPSCORE_7_5	iPSC	15017
36a34fe4-f6a4-45cf-a787-7f74f23bbfb9/EcoRV/0	FAT57861	iPSCORE_7_5	iPSC	4414
36ae472e-b486-4fa5-9751-47d39486e073/EcoRV/0	FAT57861	iPSCORE_7_5	iPSC	10026
36bc807e-8d84-43ef-ad76-a140d6c0c896/EcoRV/0	FAT57861	iPSCORE_7_5	iPSC	5623
36bf18b7-9c81-4155-8c65-12b3b3416b20/EcoRV/0	FAT57861	iPSCORE_7_5	iPSC	11220
36c142b3-591f-459c-999b-c64fe4b4684a/EcoRV/0	FAT57861	iPSCORE_7_5	iPSC	10927
36c6bc70-ac58-4b6f-ab40-620872bf2d97/EcoRV/0	FAT57861	iPSCORE_7_5	iPSC	10248
36cfaf3c-036a-481a-9903-ead3eacfbdf9/EcoRV/0	FAT57861	iPSCORE_7_5	iPSC	1219
36d8ade6-1f47-4cff-8abd-3c79cc75fd84/EcoRV/0	FAT57861	iPSCORE_7_5	iPSC	12847
36da20f3-660a-40a7-8846-d18ab72cfd69/EcoRV/0	FAT57861	iPSCORE_7_5	iPSC	8628
36e995b2-35e7-45ad-9e6c-0c9592531e7e/EcoRV/0	FAT57861	iPSCORE_7_5	iPSC	1931
3703e605-7d7c-4544-9de0-8d407323c028/EcoRV/0	FAT57861	iPSCORE_7_5	iPSC	10786
37059eef-2056-42c7-8101-eb4789434e72/EcoRV/0	FAT57861	iPSCORE_7_5	iPSC	12613
370aefff-0562-4665-8347-7f621a82749a/EcoRV/0	FAT57861	iPSCORE_7_5	iPSC	6408
370bacb8-72ed-42b2-839e-7c8fb7927491/EcoRV/0	FAT57861	iPSCORE_7_5	iPSC	8534
370fdcd3-f148-4fa4-89ac-1cd1345e8396/EcoRV/0	FAT57861	iPSCORE_7_5	iPSC	11892
371b4a7a-9662-4b11-ae12-867c4bfce218/EcoRV/0	FAT57861	iPSCORE_7_5	iPSC	10749
371ccc53-06bb-41ed-add0-bfc3e17cb72a/EcoRV/0	FAT57861	iPSCORE_7_5	iPSC	4604
374aca52-da1c-4ad7-8b6c-7bcd0c2674e6/EcoRV/0	FAT57861	iPSCORE_7_5	iPSC	7096
375e7c2a-8698-45e3-8516-b67ec94d247b/EcoRV/0	FAT57861	iPSCORE_7_5	iPSC	10745
37632cd5-8b47-4e88-b899-6aa89af378e9/EcoRV/0	FAT57861	iPSCORE_7_5	iPSC	12976
37673629-0d42-40c2-ad74-c6d8f6076472/EcoRV/0	FAT57861	iPSCORE_7_5	iPSC	2913
37874317-b6e4-498c-85cb-1b9069f73dfe/EcoRV/0	FAT57861	iPSCORE_7_5	iPSC	8546
379f9ab3-d884-427e-8836-848df241605d/EcoRV/0	FAT57861	iPSCORE_7_5	iPSC	9139
37e05482-41ed-411e-804b-fb828fc6bdf2/EcoRV/0	FAT57861	iPSCORE_7_5	iPSC	11480
37ec5af4-c329-496b-9b24-5eb77d8a6df5/EcoRV/0	FAT57861	iPSCORE_7_5	iPSC	5364
37fdaa8a-be6a-48ac-abeb-17a6c6b35c4d/EcoRV/0	FAT57861	iPSCORE_7_5	iPSC	13022
38108b57-4b65-4774-9a5d-6dc358bf9bea/EcoRV/0	FAT57861	iPSCORE_7_5	iPSC	11306
382a9e64-41aa-4436-9b33-af74f9ca780c/EcoRV/0	FAT57861	iPSCORE_7_5	iPSC	11277
384221b5-d6fc-4a36-806a-e13fc2baf682/EcoRV/0	FAT57861	iPSCORE_7_5	iPSC	8484
38459e0c-0bcf-4aec-a04c-5760e82857a9/EcoRV/0	FAT57861	iPSCORE_7_5	iPSC	5233
384a15d2-b683-4d02-a064-de4751042b3b/EcoRV/0	FAT57861	iPSCORE_7_5	iPSC	14599
384c9dab-ba8b-4801-987d-7a635616216f/EcoRV/0	FAT57861	iPSCORE_7_5	iPSC	12845
385a77b6-b313-4403-9c6c-fffe3de4b683/EcoRV/0	FAT57861	iPSCORE_7_5	iPSC	1839
385cc2dc-0faa-46ec-a236-db8070ce684c/EcoRV/0	FAT57861	iPSCORE_7_5	iPSC	12590
385f8402-1390-44b2-b5d3-d8160bca15ca/EcoRV/0	FAT57861	iPSCORE_7_5	iPSC	3969
38886ea1-eb50-4e97-a7c1-824fb2dea2c2/EcoRV/0	FAT57861	iPSCORE_7_5	iPSC	7374
38b76ec3-058e-4014-a952-aa613ba1024c/EcoRV/0	FAT57861	iPSCORE_7_5	iPSC	10665
38d2b047-73c3-4df4-84bd-f6682955ae9f/EcoRV/0	FAT57861	iPSCORE_7_5	iPSC	893
38e9762e-aa20-410a-88a5-b12e0de7a8b4/EcoRV/0	FAT57861	iPSCORE_7_5	iPSC	10099
3922220d-cd01-40c3-bc6b-54f2b57b6876/EcoRV/0	FAT57861	iPSCORE_7_5	iPSC	4240
39497023-d23b-40de-9765-d45fd39a2a64/EcoRV/0	FAT57861	iPSCORE_7_5	iPSC	2653
39674254-3a2f-4a60-92d7-3d22994cc6ee/EcoRV/0	FAT57861	iPSCORE_7_5	iPSC	10334
3981e79c-4b92-489b-a979-e98294d810f2/EcoRV/0	FAT57861	iPSCORE_7_5	iPSC	5692
39b5b728-011e-4c88-b8a1-e31f4b1f3da3/EcoRV/0	FAT57861	iPSCORE_7_5	iPSC	13545
39c3d42f-5b86-49e7-b6f4-505a7cbcf283/EcoRV/0	FAT57861	iPSCORE_7_5	iPSC	12221
39dfae4b-fda1-4612-bcaf-195b828b0ba3/EcoRV/0	FAT57861	iPSCORE_7_5	iPSC	7825
39e0f738-f5de-433d-ad84-3cc6b3dd597d/EcoRV/0	FAT57861	iPSCORE_7_5	iPSC	11247
39e1f5d6-eecc-4cd1-9a70-5f7c31873dc0/EcoRV/0	FAT57861	iPSCORE_7_5	iPSC	3171
39e52f24-1f7c-4a47-bba4-989a9f69a7cb/EcoRV/0	FAT57861	iPSCORE_7_5	iPSC	12637
39ee1084-c0dc-41b5-b131-294d009aaac7/EcoRV/0	FAT57861	iPSCORE_7_5	iPSC	10318
3a007369-e514-4fc7-8801-71af57418f4b/EcoRV/0	FAT57861	iPSCORE_7_5	iPSC	11984
3a1abd75-5b1b-440a-8f24-6124b2a225e0/EcoRV/0	FAT57861	iPSCORE_7_5	iPSC	11696
3a3a77c1-b1bf-4ff5-a8e0-43011ece8eee/EcoRV/0	FAT57861	iPSCORE_7_5	iPSC	8904
3a471b80-529b-45e0-912c-04f86aa5400d/EcoRV/0	FAT57861	iPSCORE_7_5	iPSC	7827
3a4a4cc8-5c5c-47ec-941b-f85db3d1b01c/EcoRV/0	FAT57861	iPSCORE_7_5	iPSC	9880
3a4ad85c-b631-412d-857d-5cb0a69bdaef/EcoRV/0	FAT57861	iPSCORE_7_5	iPSC	10053
3a52c726-9234-4c32-8ab8-b18105127c02/EcoRV/0	FAT57861	iPSCORE_7_5	iPSC	7920
3a57bb46-4dcd-4648-bceb-f53123012a55/EcoRV/0	FAT57861	iPSCORE_7_5	iPSC	10324
3a5c5ec2-a4c6-4df0-b5c5-25382089357d/EcoRV/0	FAT57861	iPSCORE_7_5	iPSC	6754
3a762c11-8811-4556-96f5-2afadcde581e/EcoRV/0	FAT57861	iPSCORE_7_5	iPSC	16663
3a7ec781-2d13-4c87-a940-7fcdfba70f86/EcoRV/0	FAT57861	iPSCORE_7_5	iPSC	7625
3aad1c9d-a32f-4df8-9dcf-ef74dacea6df/EcoRV/0	FAT57861	iPSCORE_7_5	iPSC	1241
3ac3b1b4-0c0e-45db-87f6-672089a34dfb/EcoRV/0	FAT57861	iPSCORE_7_5	iPSC	11326
3aff5fc5-02dc-4bfa-9071-c2ba4f023fdc/EcoRV/0	FAT57861	iPSCORE_7_5	iPSC	12962
3b0208a2-f615-4b67-a7f1-409a3eda928a/EcoRV/0	FAT57861	iPSCORE_7_5	iPSC	8652
3b0afd6c-c4f4-49f3-88ec-8145a6e77782/EcoRV/0	FAT57861	iPSCORE_7_5	iPSC	10407
3b1119b0-da6c-481d-a5be-30452a3cf00e/EcoRV/0	FAT57861	iPSCORE_7_5	iPSC	9343
3b213bdd-85f5-4ea5-9ccf-ed37e6874c3d/EcoRV/0	FAT57861	iPSCORE_7_5	iPSC	9484
3b29c6c0-0603-4c71-b155-5dc577a2565b/EcoRV/0	FAT57861	iPSCORE_7_5	iPSC	9105
3b39ceb0-79a5-486c-bc27-2bc48e334fb6/EcoRV/0	FAT57861	iPSCORE_7_5	iPSC	5942
3b435c5e-1c1b-4dc5-9b3f-7cb6b6096915/EcoRV/0	FAT57861	iPSCORE_7_5	iPSC	3021
3b6b17f4-d513-4e02-a80d-320f4027f2dd/EcoRV/0	FAT57861	iPSCORE_7_5	iPSC	13241
3b6c6855-3fc5-48f8-b664-70ccf055f02b/EcoRV/0	FAT57861	iPSCORE_7_5	iPSC	9720
3b79efcb-8e3f-4101-8126-336b730c4129/EcoRV/0	FAT57861	iPSCORE_7_5	iPSC	6964
3b7f2331-ea5d-4407-a9dd-d20ed3765130/EcoRV/0	FAT57861	iPSCORE_7_5	iPSC	8983
3bae5ca7-897a-4f8d-a5df-b0462f01404e/EcoRV/0	FAT57861	iPSCORE_7_5	iPSC	3308
3be10335-92c0-4f58-8277-e4310688e9d1/EcoRV/0	FAT57861	iPSCORE_7_5	iPSC	11937
3beb3dfd-8179-441f-9a53-4a2d0ac19528/EcoRV/0	FAT57861	iPSCORE_7_5	iPSC	6467
3bf2f654-7a05-46d7-af72-cade3ef002da/EcoRV/0	FAT57861	iPSCORE_7_5	iPSC	12491
3c1ff34a-aa46-4771-93f2-2caaa5096984/EcoRV/0	FAT57861	iPSCORE_7_5	iPSC	5121
3c345b40-98fd-45cc-8b10-12b82b54565b/EcoRV/0	FAT57861	iPSCORE_7_5	iPSC	9755
3c4af579-d0ed-4866-acf6-a11dac56d4f6/EcoRV/0	FAT57861	iPSCORE_7_5	iPSC	10853
3c5d79db-2dc6-442a-8e39-c824001153ec/EcoRV/0	FAT57861	iPSCORE_7_5	iPSC	2704
3c64ce54-17c2-4992-86e9-b8c54bfe7182/EcoRV/0	FAT57861	iPSCORE_7_5	iPSC	11438
3c793085-9c35-4a97-ae05-ef7220495d61/EcoRV/0	FAT57861	iPSCORE_7_5	iPSC	10817
3c795be8-8789-4e73-9c39-89f10c7912a4/EcoRV/0	FAT57861	iPSCORE_7_5	iPSC	7863
3c7a308c-b027-4dfd-a4a7-20f16b386e9a/EcoRV/0	FAT57861	iPSCORE_7_5	iPSC	8246
3c7ac410-adaf-4082-89be-8ca87091211c/EcoRV/0	FAT57861	iPSCORE_7_5	iPSC	9276
3c8ab2f4-fb38-4fde-a263-5b21ec3762e0/EcoRV/0	FAT57861	iPSCORE_7_5	iPSC	6628
3c8ccc25-16bb-4793-bf5b-726314b96cdc/EcoRV/0	FAT57861	iPSCORE_7_5	iPSC	3186
3c97e8b3-49da-447e-8fc2-b43ff40d6afe/EcoRV/0	FAT57861	iPSCORE_7_5	iPSC	609
3c9da253-87c7-49e0-8dc8-96d2db38468a/EcoRV/0	FAT57861	iPSCORE_7_5	iPSC	5767
3ca4b0ba-c111-425e-b5be-2aa757f87fe2/EcoRV/0	FAT57861	iPSCORE_7_5	iPSC	2834
3ca53ba9-3425-4b0c-9090-2650b01bf700/EcoRV/0	FAT57861	iPSCORE_7_5	iPSC	6378
3cab5cf2-19fa-4096-9d75-e9c99cf6ac08/EcoRV/0	FAT57861	iPSCORE_7_5	iPSC	13705
3cb3ad1c-66d0-4bbd-a3f3-e650e7f331a9/EcoRV/0	FAT57861	iPSCORE_7_5	iPSC	11979
3cb7243c-8de7-4cc0-b875-3114145037bb/EcoRV/0	FAT57861	iPSCORE_7_5	iPSC	10973
3ccc4f93-3e5a-491c-a342-46738b999cdf/EcoRV/0	FAT57861	iPSCORE_7_5	iPSC	309
3ccf3861-41fd-45ce-9887-9e03958b3bad/EcoRV/0	FAT57861	iPSCORE_7_5	iPSC	8544
3cd1a4c6-7b3e-4417-97de-65493223111e/EcoRV/0	FAT57861	iPSCORE_7_5	iPSC	9198
3cf9949b-a963-4093-aaf2-5a3fb53ddaf7/EcoRV/0	FAT57861	iPSCORE_7_5	iPSC	9736
3d13fa98-d2c0-4293-9826-61cf766174cd/EcoRV/0	FAT57861	iPSCORE_7_5	iPSC	12521
3d1651ac-d981-4499-9ae4-878d0164ed22/EcoRV/0	FAT57861	iPSCORE_7_5	iPSC	7079
3d19341d-45e7-4844-bd1f-c25e9c0139c0/EcoRV/0	FAT57861	iPSCORE_7_5	iPSC	777
3d23c98c-cf97-4ee6-80ff-b04fe4c0a0d1/EcoRV/0	FAT57861	iPSCORE_7_5	iPSC	3014
3d279e68-e686-4b88-840b-e7a0acad31b1/EcoRV/0	FAT57861	iPSCORE_7_5	iPSC	1998
3d33a270-a680-476c-8474-c2b6653c971a/EcoRV/0	FAT57861	iPSCORE_7_5	iPSC	11865
3d41404a-c4f6-4748-84d6-81c197532d02/EcoRV/0	FAT57861	iPSCORE_7_5	iPSC	3360
3d52e871-f3d1-49b4-b00e-8d53571c870d/EcoRV/0	FAT57861	iPSCORE_7_5	iPSC	4092
3d5dff73-59fb-4884-81a7-e287684fbfad/EcoRV/0	FAT57861	iPSCORE_7_5	iPSC	15131
3d625b1b-2241-49aa-ab8b-bd00ed13a141/EcoRV/0	FAT57861	iPSCORE_7_5	iPSC	10373
3d644c7f-e8d5-4999-8016-edd608805ae0/EcoRV/0	FAT57861	iPSCORE_7_5	iPSC	13505
3d8b9b56-6b59-4510-bac5-21245d21917e/EcoRV/0	FAT57861	iPSCORE_7_5	iPSC	11561
3da74160-f45d-4401-8cab-d4d0dc53794a/EcoRV/0	FAT57861	iPSCORE_7_5	iPSC	8713
3da7ec11-c070-4af6-8142-bd83c00ad703/EcoRV/0	FAT57861	iPSCORE_7_5	iPSC	3863
3db5f340-060e-4af2-9bba-9dba29212342/EcoRV/0	FAT57861	iPSCORE_7_5	iPSC	4827
3db95a45-3f13-4008-b882-8258175b5baf/EcoRV/0	FAT57861	iPSCORE_7_5	iPSC	7846
3dd0b1aa-9967-4880-a5c5-a3a2fb6bc50c/EcoRV/0	FAT57861	iPSCORE_7_5	iPSC	11149
3de5707e-cec5-4718-b54b-fb4117fec6cc/EcoRV/0	FAT57861	iPSCORE_7_5	iPSC	9427
3de60217-a391-42f0-b3b5-3ccd770244e7/EcoRV/0	FAT57861	iPSCORE_7_5	iPSC	3524
3df8d052-06c8-4113-9332-f0c23e86834a/EcoRV/0	FAT57861	iPSCORE_7_5	iPSC	13805
3dfc81a8-62d5-43cf-bf68-dca285e837a7/EcoRV/0	FAT57861	iPSCORE_7_5	iPSC	2776
3e09ffb5-8b07-4385-aacd-6f30747b7a7c/EcoRV/0	FAT57861	iPSCORE_7_5	iPSC	9928
3e30b472-b2a2-42fc-a013-45def7144680/EcoRV/0	FAT57861	iPSCORE_7_5	iPSC	11968
3e319644-b47b-4d16-b877-5784768f78d3/EcoRV/0	FAT57861	iPSCORE_7_5	iPSC	2055
3e37fa88-cd0a-490d-84d0-3e133d0b8d75/EcoRV/0	FAT57861	iPSCORE_7_5	iPSC	10629
3e3bf854-c69d-4dec-8caf-1f5dbaf8a0a5/EcoRV/0	FAT57861	iPSCORE_7_5	iPSC	8676
3e587469-b958-460e-89e3-701759af04bd/EcoRV/0	FAT57861	iPSCORE_7_5	iPSC	10784
3e6822d6-0a2e-4699-a960-f0e61f58a66c/EcoRV/0	FAT57861	iPSCORE_7_5	iPSC	10621
3e70a4ee-5948-463e-be33-7f7f68d79d7c/EcoRV/0	FAT57861	iPSCORE_7_5	iPSC	1091
3e76288f-b7de-4d8c-b53a-4399d2b1e3c6/EcoRV/0	FAT57861	iPSCORE_7_5	iPSC	10509
3e7763b5-3100-4c99-8001-09a7fe24b0f8/EcoRV/0	FAT57861	iPSCORE_7_5	iPSC	7737
3e7aac3d-31e2-48c8-83fb-3d7dc63cea2d/EcoRV/0	FAT57861	iPSCORE_7_5	iPSC	12711
3e97165a-d272-4a7e-9c2e-d9dbe58035ff/EcoRV/0	FAT57861	iPSCORE_7_5	iPSC	12247
3e97d609-5851-4ad9-a72c-90e0ec2395b5/EcoRV/0	FAT57861	iPSCORE_7_5	iPSC	9540
3ea86b5f-e55a-4a93-b783-65729bd6d1a2/EcoRV/0	FAT57861	iPSCORE_7_5	iPSC	12746
3eb9ffef-d6a6-4ff7-b6a1-bab67ec7cd6f/EcoRV/0	FAT57861	iPSCORE_7_5	iPSC	788
3ee04418-450b-44f2-9b99-d77f3131b868/EcoRV/0	FAT57861	iPSCORE_7_5	iPSC	3217
3ee9f171-0938-45a3-ba86-aab8fa860bc3/EcoRV/0	FAT57861	iPSCORE_7_5	iPSC	12560
3f0ec946-5438-4d6b-a63a-bd13e7efdc75/EcoRV/0	FAT57861	iPSCORE_7_5	iPSC	13416
3f219daf-fda6-43f9-8618-395f48ae0241/EcoRV/0	FAT57861	iPSCORE_7_5	iPSC	11737
3f26a8f2-6e45-4acf-9527-06d180beb2f6/EcoRV/0	FAT57861	iPSCORE_7_5	iPSC	5948
3f28424f-2548-4271-b0d9-d52ed91d986c/EcoRV/0	FAT57861	iPSCORE_7_5	iPSC	11154
3f3afe90-d04b-4f10-a76f-72ee77a4099f/EcoRV/0	FAT57861	iPSCORE_7_5	iPSC	9268
3f3e4411-3684-41a0-ba03-8c849de6f2ff/EcoRV/0	FAT57861	iPSCORE_7_5	iPSC	9405
3f495aa2-b0fd-400d-8ac3-b851c8b191a5/EcoRV/0	FAT57861	iPSCORE_7_5	iPSC	3162
3f7836d9-9265-48b8-b143-a1531210e0a9/EcoRV/0	FAT57861	iPSCORE_7_5	iPSC	3299
3f7c0081-de41-43b7-be3c-990859f2d10f/EcoRV/0	FAT57861	iPSCORE_7_5	iPSC	15908
3f86e3a3-b387-4735-8278-8676ac3eaa9c/EcoRV/0	FAT57861	iPSCORE_7_5	iPSC	10525
3f9da2c9-ede8-4d87-b08a-a92db71a7c7a/EcoRV/0	FAT57861	iPSCORE_7_5	iPSC	10222
3fa95dd7-0970-4fc7-9732-5d69f37db05b/EcoRV/0	FAT57861	iPSCORE_7_5	iPSC	7891
3fb5bb83-abf2-4ab3-ad8a-7945169f4bef/EcoRV/0	FAT57861	iPSCORE_7_5	iPSC	14052
3fc22cb5-5efc-4e02-a659-aa33aaccc419/EcoRV/0	FAT57861	iPSCORE_7_5	iPSC	725
3fc3d193-61c8-4710-9e78-835f28de71d2/EcoRV/0	FAT57861	iPSCORE_7_5	iPSC	7221
3fdb34ab-b4e2-45b3-8eca-501659748f4d/EcoRV/0	FAT57861	iPSCORE_7_5	iPSC	976
3fdd06df-c33c-4420-a592-a35fe4c85704/EcoRV/0	FAT57861	iPSCORE_7_5	iPSC	13617
3febf7aa-4dc5-4fdd-9ed2-80e89d905236/EcoRV/0	FAT57861	iPSCORE_7_5	iPSC	11096
4016dd0a-d5ee-4d90-8585-b62c02b5c963/EcoRV/0	FAT57861	iPSCORE_7_5	iPSC	17980
40497a15-8f3b-4640-96a0-2a74e426bd9e/EcoRV/0	FAT57861	iPSCORE_7_5	iPSC	13350
404d7e87-7b7b-4d3c-9874-f87a8387b2df/EcoRV/0	FAT57861	iPSCORE_7_5	iPSC	10991
404ee384-2ff9-4562-baf6-d43103e45c2a/EcoRV/0	FAT57861	iPSCORE_7_5	iPSC	13215
40776290-afbc-4a7e-aa2d-ed78ac150c7d/EcoRV/0	FAT57861	iPSCORE_7_5	iPSC	1962
407abfb5-b211-498d-86d5-7f0e6898c41f/EcoRV/0	FAT57861	iPSCORE_7_5	iPSC	9453
40883561-8091-4d02-befe-7b27c049b3e1/EcoRV/0	FAT57861	iPSCORE_7_5	iPSC	13149
408b8a6b-c4b0-4daa-9c51-c6be90cf4085/EcoRV/0	FAT57861	iPSCORE_7_5	iPSC	7292
4091277e-0267-46af-b6ac-87faeda34e20/EcoRV/0	FAT57861	iPSCORE_7_5	iPSC	10618
409d5514-07cc-4ab1-a849-756655055a3a/EcoRV/0	FAT57861	iPSCORE_7_5	iPSC	13920
40b259dd-4e27-433d-b699-952d847a63f3/EcoRV/0	FAT57861	iPSCORE_7_5	iPSC	8896
40c43760-8222-41c1-8369-5ada77d22430/EcoRV/0	FAT57861	iPSCORE_7_5	iPSC	7825
40ca26a5-c8f7-4112-bb59-d67e516b2bd5/EcoRV/0	FAT57861	iPSCORE_7_5	iPSC	10888
41234723-fbfd-414a-bbcc-84a86ded6196/EcoRV/0	FAT57861	iPSCORE_7_5	iPSC	15059
41259b6f-f0f1-4b9f-b649-849f5bb7e42b/EcoRV/0	FAT57861	iPSCORE_7_5	iPSC	11658
41748f4e-2b74-41df-81cb-d1fbcf93c606/EcoRV/0	FAT57861	iPSCORE_7_5	iPSC	5110
4191896c-b0ac-4229-b42e-5b83b38ba606/EcoRV/0	FAT57861	iPSCORE_7_5	iPSC	1608
419a7a32-edb3-44f1-92c2-90fa36c34316/EcoRV/0	FAT57861	iPSCORE_7_5	iPSC	11473
41b15cce-613a-4e3e-9daf-625d1abc992d/EcoRV/0	FAT57861	iPSCORE_7_5	iPSC	10504
41bc46fe-218b-401b-aea2-8aa5636a124e/EcoRV/0	FAT57861	iPSCORE_7_5	iPSC	1479
41c25ddb-976e-45ef-a673-f9c3dff9df82/EcoRV/0	FAT57861	iPSCORE_7_5	iPSC	3388
41ca8558-f4fc-4f35-bfd4-4639d61c22fd/EcoRV/0	FAT57861	iPSCORE_7_5	iPSC	11710
41d00958-e74e-4561-87d4-32fe5b0f25cb/EcoRV/0	FAT57861	iPSCORE_7_5	iPSC	7807
41f184f3-8a55-4c72-a45e-6be0b6dbf26b/EcoRV/0	FAT57861	iPSCORE_7_5	iPSC	13609
41f53883-b807-4b4a-807e-5379f4393ec9/EcoRV/0	FAT57861	iPSCORE_7_5	iPSC	9417
41f9264b-c62a-4b69-aeda-174c7ca36b3b/EcoRV/0	FAT57861	iPSCORE_7_5	iPSC	10015
420dda21-be89-4526-b9a1-e6dd5fe65473/EcoRV/0	FAT57861	iPSCORE_7_5	iPSC	10560
4217f2fa-9625-4019-977c-3b09c364e930/EcoRV/0	FAT57861	iPSCORE_7_5	iPSC	10850
42559b94-87e4-4acf-b86c-78082f23645c/EcoRV/0	FAT57861	iPSCORE_7_5	iPSC	5974
42670f79-4cb2-49be-b82b-34c91dc8a6b1/EcoRV/0	FAT57861	iPSCORE_7_5	iPSC	10253
427a73b4-cf5e-4aae-b25e-e58b66fd5f13/EcoRV/0	FAT57861	iPSCORE_7_5	iPSC	206
42863bb9-d450-4844-b986-e1c072d9b7c6/EcoRV/0	FAT57861	iPSCORE_7_5	iPSC	10701
4286cf57-f99f-4d8f-b112-84b804b1d5bd/EcoRV/0	FAT57861	iPSCORE_7_5	iPSC	6007
42968b16-561b-45ec-8528-2b9e8d303cba/EcoRV/0	FAT57861	iPSCORE_7_5	iPSC	11763
42a8e975-1de8-4ebc-97ff-61db4e704906/EcoRV/0	FAT57861	iPSCORE_7_5	iPSC	1776
42af73d0-9699-4043-9356-583d99d248ee/EcoRV/0	FAT57861	iPSCORE_7_5	iPSC	13516
42b25f87-4eb8-4b0b-b369-d6f545d79756/EcoRV/0	FAT57861	iPSCORE_7_5	iPSC	13093
42bd12f9-1d0b-4148-9360-f9c24a51b36c/EcoRV/0	FAT57861	iPSCORE_7_5	iPSC	11015
42ca8b31-1a90-49d4-8c67-4a7e6da2bff2/EcoRV/0	FAT57861	iPSCORE_7_5	iPSC	10660
42dc2a4f-7365-4a86-8688-ce2a1807d762/EcoRV/0	FAT57861	iPSCORE_7_5	iPSC	13039
42e01277-4a8f-4215-8f07-5c1c2bef6313/EcoRV/0	FAT57861	iPSCORE_7_5	iPSC	3581
42f2185f-dee2-4e2f-a832-08503d69be58/EcoRV/0	FAT57861	iPSCORE_7_5	iPSC	6169
43098151-62f1-4e27-87ae-ef4293f6ae73/EcoRV/0	FAT57861	iPSCORE_7_5	iPSC	5581
4319bd89-6650-4c7a-a36b-9c698a68acb6/EcoRV/0	FAT57861	iPSCORE_7_5	iPSC	11868
4332b6b4-f2e8-4a9f-b86f-c280eed0eae6/EcoRV/0	FAT57861	iPSCORE_7_5	iPSC	10753
4338eb10-a80f-4672-be1f-6dd11ce62f5b/EcoRV/0	FAT57861	iPSCORE_7_5	iPSC	10901
434753c7-91d0-43c0-bce6-62b754009e4d/EcoRV/0	FAT57861	iPSCORE_7_5	iPSC	5242
435ffc19-f2fe-4ba5-bc78-ddf17991ca24/EcoRV/0	FAT57861	iPSCORE_7_5	iPSC	4120
43720a7d-a03b-4bf5-b159-599919740de8/EcoRV/0	FAT57861	iPSCORE_7_5	iPSC	10105
4376331e-e0c2-4dbf-b83d-c72977e09ba1/EcoRV/0	FAT57861	iPSCORE_7_5	iPSC	12381
4395af21-1400-4f48-acb3-4e84054e0c59/EcoRV/0	FAT57861	iPSCORE_7_5	iPSC	8551
439a1854-afb8-4f48-840b-f6e46b336de0/EcoRV/0	FAT57861	iPSCORE_7_5	iPSC	1717
43a06ad8-e6c0-496d-bd0d-722803ee0822/EcoRV/0	FAT57861	iPSCORE_7_5	iPSC	10768
43b46d3a-7a18-4de2-aad5-0cb7c5def637/EcoRV/0	FAT57861	iPSCORE_7_5	iPSC	9979
43bdd9a7-ed95-4e3b-ae8b-ff5fc6334df0/EcoRV/0	FAT57861	iPSCORE_7_5	iPSC	15354
43c8bac5-a7f1-4d70-be56-ff625a8d0e22/EcoRV/0	FAT57861	iPSCORE_7_5	iPSC	9371
43c8f3cc-b84c-43e1-b4aa-366aae8ab2d2/EcoRV/0	FAT57861	iPSCORE_7_5	iPSC	11068
43f89000-19f4-43c1-add3-6566f36bc61c/EcoRV/0	FAT57861	iPSCORE_7_5	iPSC	7887
43fe86c0-3b16-4b20-9756-3525130b7715/EcoRV/0	FAT57861	iPSCORE_7_5	iPSC	7347
4411c705-61de-4382-acc0-7309a6e417eb/EcoRV/0	FAT57861	iPSCORE_7_5	iPSC	8748
44157c69-4e87-4654-81d8-1d1f2ce8b625/EcoRV/0	FAT57861	iPSCORE_7_5	iPSC	10607
44217ded-c829-4c9d-8fc5-19e2c375b9f7/EcoRV/0	FAT57861	iPSCORE_7_5	iPSC	8798
4441477a-2caa-4ae8-b32b-0de3895d78ec/EcoRV/0	FAT57861	iPSCORE_7_5	iPSC	12847
444b638b-7abf-4f84-b18b-6a02812e8d7c/EcoRV/0	FAT57861	iPSCORE_7_5	iPSC	10281
44777cf3-08d5-4756-8fbd-f59481a8847c/EcoRV/0	FAT57861	iPSCORE_7_5	iPSC	11137
448f5621-3333-471d-9054-df1b2e31ec90/EcoRV/0	FAT57861	iPSCORE_7_5	iPSC	2680
44ade7df-1020-4b01-8ebb-1ef44cec76ce/EcoRV/0	FAT57861	iPSCORE_7_5	iPSC	14588
44ae9872-c481-4a8e-a645-94f5a5dc97a4/EcoRV/0	FAT57861	iPSCORE_7_5	iPSC	10798
44b9b64c-fc52-4eb6-8a9c-4071f38e7bd1/EcoRV/0	FAT57861	iPSCORE_7_5	iPSC	11372
44c73a2a-2a12-44a3-80fb-a4bd6a66490d/EcoRV/0	FAT57861	iPSCORE_7_5	iPSC	3941
44fb3c90-2f0f-462a-9494-9acc88ab0eb9/EcoRV/0	FAT57861	iPSCORE_7_5	iPSC	11378
44fb64ca-ba5d-4477-a25c-3f9ecf48ed00/EcoRV/0	FAT57861	iPSCORE_7_5	iPSC	11211
450f5557-6a42-4e50-b9c4-14655726e8d8/EcoRV/0	FAT57861	iPSCORE_7_5	iPSC	9021
45193212-e165-4b8d-8296-04860eb09023/EcoRV/0	FAT57861	iPSCORE_7_5	iPSC	4946
451a80c9-4165-4ea7-a442-86d83a22cdff/EcoRV/0	FAT57861	iPSCORE_7_5	iPSC	2492
45309d5d-a7bd-4cdb-a311-03191303bad0/EcoRV/0	FAT57861	iPSCORE_7_5	iPSC	10280
454dd999-cbc6-47ea-8309-6bb025d41871/EcoRV/0	FAT57861	iPSCORE_7_5	iPSC	2618
455f6d5a-905c-4b13-840d-4a563e90e5cf/EcoRV/0	FAT57861	iPSCORE_7_5	iPSC	9809
4578ee6b-2f20-4450-91fd-45082215f8fc/EcoRV/0	FAT57861	iPSCORE_7_5	iPSC	9144
457fd05e-0af6-4fe2-adef-a34b343dbc3e/EcoRV/0	FAT57861	iPSCORE_7_5	iPSC	1611
45949462-d4de-4231-b3ef-869afddf13b8/EcoRV/0	FAT57861	iPSCORE_7_5	iPSC	15010
45959ddb-fd3f-4198-b6a0-e1a96e7d109d/EcoRV/0	FAT57861	iPSCORE_7_5	iPSC	6516
459a9542-8e0e-4872-a143-c7295b0f45cb/EcoRV/0	FAT57861	iPSCORE_7_5	iPSC	4560
45dcd8ee-1274-42f0-b9f6-41f7ac0ec741/EcoRV/0	FAT57861	iPSCORE_7_5	iPSC	11171
45f33a3d-9252-4a36-bd58-bcce19d4bd55/EcoRV/0	FAT57861	iPSCORE_7_5	iPSC	11598
45f4da8c-9da3-4926-9e6b-aac239d4e5fb/EcoRV/0	FAT57861	iPSCORE_7_5	iPSC	3405
4620e8dc-fa3a-4255-9175-95257dbb539b/EcoRV/0	FAT57861	iPSCORE_7_5	iPSC	8290
463b7cee-9ba4-4eed-9015-4ffa2794681b/EcoRV/0	FAT57861	iPSCORE_7_5	iPSC	11294
4650c9d0-b5b2-4141-8968-ad2f1fce7d5e/EcoRV/0	FAT57861	iPSCORE_7_5	iPSC	9830
465f9b2a-89c5-4e1c-afbb-c34214fc8299/EcoRV/0	FAT57861	iPSCORE_7_5	iPSC	9625
4678b45a-71fc-4d19-969c-2e0f05359e9a/EcoRV/0	FAT57861	iPSCORE_7_5	iPSC	6983
46929ee9-6b3f-48bc-9d32-6d44ef19eab6/EcoRV/0	FAT57861	iPSCORE_7_5	iPSC	14174
4698e856-1895-4ea0-89bf-90335596322b/EcoRV/0	FAT57861	iPSCORE_7_5	iPSC	3336
469deb53-e37d-4c49-8de9-ecb47bf1be5e/EcoRV/0	FAT57861	iPSCORE_7_5	iPSC	11504
46aa9f3a-6cf2-4b9f-8382-0285c85f5213/EcoRV/0	FAT57861	iPSCORE_7_5	iPSC	10723
46ac4c67-3b81-4f29-aef1-516709633f73/EcoRV/0	FAT57861	iPSCORE_7_5	iPSC	13889
46c9f196-7862-4df6-8889-43d96318d17b/EcoRV/0	FAT57861	iPSCORE_7_5	iPSC	8923
46caf431-95d3-41b1-b479-681946a246d0/EcoRV/0	FAT57861	iPSCORE_7_5	iPSC	5452
46e14757-d28e-40b4-b0d3-43a007539984/EcoRV/0	FAT57861	iPSCORE_7_5	iPSC	14431
470e2553-1020-49fd-82e2-c42026b6fd24/EcoRV/0	FAT57861	iPSCORE_7_5	iPSC	12359
470e9183-42cd-483f-a0f5-d2ddd85c1c84/EcoRV/0	FAT57861	iPSCORE_7_5	iPSC	7934
471910f2-1747-4766-9632-18ced2266bda/EcoRV/0	FAT57861	iPSCORE_7_5	iPSC	5309
47299af7-934b-478c-8829-ddb7fc553b03/EcoRV/0	FAT57861	iPSCORE_7_5	iPSC	9269
473ff65a-e243-4f78-8cd5-aaaac0fd283c/EcoRV/0	FAT57861	iPSCORE_7_5	iPSC	57
47450e44-b2c5-41d6-bf39-654ce5411150/EcoRV/0	FAT57861	iPSCORE_7_5	iPSC	7421
475d1c4d-2c7d-4b0e-abed-c8c9e98e3504/EcoRV/0	FAT57861	iPSCORE_7_5	iPSC	9293
475e94f6-2ee9-4d31-ae48-956a57a4b00b/EcoRV/0	FAT57861	iPSCORE_7_5	iPSC	12063
476ea1ca-f139-4e9a-ad64-1417c1071db1/EcoRV/0	FAT57861	iPSCORE_7_5	iPSC	10576
47def7d3-4550-478f-92fc-2cb041a32825/EcoRV/0	FAT57861	iPSCORE_7_5	iPSC	11916
47ef51cb-54d3-40a0-833b-cdeaea1e55bc/EcoRV/0	FAT57861	iPSCORE_7_5	iPSC	657
480e104d-cc9a-498e-8b0c-990482f3eddb/EcoRV/0	FAT57861	iPSCORE_7_5	iPSC	14642
480e19b6-15b3-4c7f-bcf7-fa71570cca07/EcoRV/0	FAT57861	iPSCORE_7_5	iPSC	13443
480ec60a-c4ac-4cbf-a655-5a880a806a44/EcoRV/0	FAT57861	iPSCORE_7_5	iPSC	8200
4825f174-b50d-40a5-b96a-723d30baa900/EcoRV/0	FAT57861	iPSCORE_7_5	iPSC	11011
48367038-ad7a-4bc4-9df4-227ea3cf4067/EcoRV/0	FAT57861	iPSCORE_7_5	iPSC	7918
4843157f-2a19-4c3f-8f94-c6ecc8af23c9/EcoRV/0	FAT57861	iPSCORE_7_5	iPSC	3325
484330f5-653e-4d65-91fe-20a2c89a4371/EcoRV/0	FAT57861	iPSCORE_7_5	iPSC	11516
48497414-01f6-4549-a36e-c0d3da9fc6c2/EcoRV/0	FAT57861	iPSCORE_7_5	iPSC	13769
484ad01c-e740-4fb0-b9e1-9f59cd4d0a8b/EcoRV/0	FAT57861	iPSCORE_7_5	iPSC	7127
484b67cd-8ee2-4e12-b6d7-feb7b9090a65/EcoRV/0	FAT57861	iPSCORE_7_5	iPSC	9512
4866811d-b325-4199-af40-2303944d7de6/EcoRV/0	FAT57861	iPSCORE_7_5	iPSC	9857
48744779-3862-43ac-97b5-a641529a7b1e/EcoRV/0	FAT57861	iPSCORE_7_5	iPSC	9763
48753e44-2294-452c-8547-7da60b85443c/EcoRV/0	FAT57861	iPSCORE_7_5	iPSC	10685
4891d704-8397-4632-a7ae-d3a101f482b5/EcoRV/0	FAT57861	iPSCORE_7_5	iPSC	11036
489b8c66-53f2-477c-a22d-8351f9053ea1/EcoRV/0	FAT57861	iPSCORE_7_5	iPSC	7364
48ab89b8-a272-4c56-8a36-f1adf3378528/EcoRV/0	FAT57861	iPSCORE_7_5	iPSC	2909
48b18dbb-16db-4ca7-9fd0-896d667e7fc8/EcoRV/0	FAT57861	iPSCORE_7_5	iPSC	7640
48b1d497-4024-4b61-a8cd-82c6bbd8d03a/EcoRV/0	FAT57861	iPSCORE_7_5	iPSC	7923
48c65212-4848-412c-aa18-c862daf11b9a/EcoRV/0	FAT57861	iPSCORE_7_5	iPSC	8568
48f59aac-a9ab-4ccb-94d2-6d4544401817/EcoRV/0	FAT57861	iPSCORE_7_5	iPSC	5214
491ce47b-a0bd-4882-af0c-36c1c4ea31bd/EcoRV/0	FAT57861	iPSCORE_7_5	iPSC	10973
49267462-d593-4a7c-bce8-bdb50b36c367/EcoRV/0	FAT57861	iPSCORE_7_5	iPSC	6970
4941d2bf-7db5-418b-9fd8-951a2def685a/EcoRV/0	FAT57861	iPSCORE_7_5	iPSC	237
494d4f56-06ef-4842-971f-18bd534c6afc/EcoRV/0	FAT57861	iPSCORE_7_5	iPSC	4892
49539c68-7ddb-4f73-950d-d714c2572feb/EcoRV/0	FAT57861	iPSCORE_7_5	iPSC	10542
4955de72-a57c-4d94-a6fb-87fa4283c7b3/EcoRV/0	FAT57861	iPSCORE_7_5	iPSC	10712
496e52fb-2bb8-4b32-a72b-65066eb72bf8/EcoRV/0	FAT57861	iPSCORE_7_5	iPSC	21399
496f66ee-3092-4c5c-8936-7dc29f96deae/EcoRV/0	FAT57861	iPSCORE_7_5	iPSC	13093
4983fb94-1620-426f-a069-1c61206cca71/EcoRV/0	FAT57861	iPSCORE_7_5	iPSC	5259
4994d4a9-c0a3-4561-880b-e47b84372693/EcoRV/0	FAT57861	iPSCORE_7_5	iPSC	13775
49bb2715-c41a-407f-a861-51c24c02562f/EcoRV/0	FAT57861	iPSCORE_7_5	iPSC	12598
49de353b-18d1-41d6-98b3-2f669103b243/EcoRV/0	FAT57861	iPSCORE_7_5	iPSC	11703
49eb053e-90e2-4743-8aa2-6bef5effff19/EcoRV/0	FAT57861	iPSCORE_7_5	iPSC	8520
4a0ef195-73dc-441c-bc66-4ec0f2f6e721/EcoRV/0	FAT57861	iPSCORE_7_5	iPSC	9578
4a1a0085-f173-48c5-add2-c1bbe56213d4/EcoRV/0	FAT57861	iPSCORE_7_5	iPSC	16315
4a3047c6-10d5-4c2e-8366-a17e1f1f5b7e/EcoRV/0	FAT57861	iPSCORE_7_5	iPSC	14872
4a384b89-2f8d-4258-8c50-14a31de64219/EcoRV/0	FAT57861	iPSCORE_7_5	iPSC	14913
4a3c1695-06e6-45a1-abb3-43f9777c2895/EcoRV/0	FAT57861	iPSCORE_7_5	iPSC	8487
4a5d33c7-2699-4d83-b414-532f4ffe5663/EcoRV/0	FAT57861	iPSCORE_7_5	iPSC	749
4a766f8f-52bf-424a-a9fb-c96e05833d68/EcoRV/0	FAT57861	iPSCORE_7_5	iPSC	4254
4a8c29cb-8955-4c2f-8b74-ab9fe630ad3d/EcoRV/0	FAT57861	iPSCORE_7_5	iPSC	11007
4aca8894-2559-41df-961e-46aa8ea33442/EcoRV/0	FAT57861	iPSCORE_7_5	iPSC	7934
4acb4481-6091-41f5-b527-b6c143b47bac/EcoRV/0	FAT57861	iPSCORE_7_5	iPSC	13090
4ace44d7-4cad-4171-8241-936e89dec505/EcoRV/0	FAT57861	iPSCORE_7_5	iPSC	9234
4adf858b-ba20-4e9b-a720-e33416290ae9/EcoRV/0	FAT57861	iPSCORE_7_5	iPSC	14499
4ae2f362-481d-4afd-a35b-efdad57134f5/EcoRV/0	FAT57861	iPSCORE_7_5	iPSC	9993
4af6fcc3-15d8-4939-aea1-ade461e8abc5/EcoRV/0	FAT57861	iPSCORE_7_5	iPSC	14915
4b002060-8f97-4a2c-bc34-e7a7dbcd3914/EcoRV/0	FAT57861	iPSCORE_7_5	iPSC	1410
4b2aa748-0b22-47c4-8ee8-7198076d1cf7/EcoRV/0	FAT57861	iPSCORE_7_5	iPSC	7750
4b35e172-49eb-457c-9779-fe0d6b08251d/EcoRV/0	FAT57861	iPSCORE_7_5	iPSC	2819
4b35f8ce-11a7-4c64-a886-b017ab7ba8ab/EcoRV/0	FAT57861	iPSCORE_7_5	iPSC	16056
4b494acf-ec0d-4a36-9058-f6d595e57a36/EcoRV/0	FAT57861	iPSCORE_7_5	iPSC	12774
4b55852a-5de3-4afb-b81f-d72665018681/EcoRV/0	FAT57861	iPSCORE_7_5	iPSC	7740
4b767aa0-860b-4c28-80f9-c5714d0b2343/EcoRV/0	FAT57861	iPSCORE_7_5	iPSC	15184
4b775adf-4fbe-44be-96ec-2e35c2cb81bb/EcoRV/0	FAT57861	iPSCORE_7_5	iPSC	11527
4b82ba7a-ee93-4950-bb4d-16c68ecac6c9/EcoRV/0	FAT57861	iPSCORE_7_5	iPSC	7809
4b8571cb-2dfc-478d-a157-3347c34ead90/EcoRV/0	FAT57861	iPSCORE_7_5	iPSC	9913
4b9f77e5-32d8-443b-872e-b6c91a663a18/EcoRV/0	FAT57861	iPSCORE_7_5	iPSC	3105
4be8b376-1728-4a53-bb4a-9336683b2ba5/EcoRV/0	FAT57861	iPSCORE_7_5	iPSC	5556
4bf67d58-af68-4fb0-a76d-32888af3fab4/EcoRV/0	FAT57861	iPSCORE_7_5	iPSC	10611
4c257587-2605-44fb-8a9f-b47e384ddac3/EcoRV/0	FAT57861	iPSCORE_7_5	iPSC	11946
4c25e47b-da35-41d1-a0ee-d1244eaa9740/EcoRV/0	FAT57861	iPSCORE_7_5	iPSC	14975
4c2feb2b-69c0-48b5-a2a0-4012814f0a20/EcoRV/0	FAT57861	iPSCORE_7_5	iPSC	12452
4c432523-d566-495b-a156-4479fe9acbd7/EcoRV/0	FAT57861	iPSCORE_7_5	iPSC	10589
4c46ae56-ffca-497c-8a2c-65bfbbfb594a/EcoRV/0	FAT57861	iPSCORE_7_5	iPSC	2315
4c52f879-5b8b-4916-889e-fbab816c11db/EcoRV/0	FAT57861	iPSCORE_7_5	iPSC	56
4c5fbf73-b032-4a67-b12d-ebe349323ff2/EcoRV/0	FAT57861	iPSCORE_7_5	iPSC	13486
4c784e5c-6b93-49c6-8f3b-fe71ea03394c/EcoRV/0	FAT57861	iPSCORE_7_5	iPSC	10497
4c82c477-cba3-4861-babb-a484bb365930/EcoRV/0	FAT57861	iPSCORE_7_5	iPSC	7155
4c83415b-f002-4cb7-8d76-79f2e689cb46/EcoRV/0	FAT57861	iPSCORE_7_5	iPSC	11546
4c86860c-86e6-472e-a8b7-a57a23aea5ba/EcoRV/0	FAT57861	iPSCORE_7_5	iPSC	10686
4c94e7db-c034-4f65-a4d3-01239f1fd924/EcoRV/0	FAT57861	iPSCORE_7_5	iPSC	11003
4caa9e9c-ecca-4229-b523-a13e5446c4f1/EcoRV/0	FAT57861	iPSCORE_7_5	iPSC	9083
4cafb035-5da1-4f21-aa69-8e0b8cb1d27a/EcoRV/0	FAT57861	iPSCORE_7_5	iPSC	8306
4cb1702a-b4e0-4096-b3f7-f70982798c6e/EcoRV/0	FAT57861	iPSCORE_7_5	iPSC	6804
4cb98ea0-cade-49a1-b629-d0a96e256a32/EcoRV/0	FAT57861	iPSCORE_7_5	iPSC	9488
4cc0b101-8f1d-48b0-88db-233ef113d5cf/EcoRV/0	FAT57861	iPSCORE_7_5	iPSC	7113
4cc49320-2475-4ed8-b11c-1f96c3078d3d/EcoRV/0	FAT57861	iPSCORE_7_5	iPSC	7075
4cc69430-bb2c-467c-9601-7b3f4463a5fd/EcoRV/0	FAT57861	iPSCORE_7_5	iPSC	8045
4ce25e7f-342d-4888-94e7-c39028242fe4/EcoRV/0	FAT57861	iPSCORE_7_5	iPSC	10542
4ceea14f-39f3-454c-bb48-3a52c2ade2f6/EcoRV/0	FAT57861	iPSCORE_7_5	iPSC	10470
4d0b6e4c-0687-4907-bc3c-50b867baef84/EcoRV/0	FAT57861	iPSCORE_7_5	iPSC	12481
4d11059d-cd4d-412f-9b53-1a686c9aa7bf/EcoRV/0	FAT57861	iPSCORE_7_5	iPSC	15108
4d1e1a90-0466-44d4-be07-47441d88116f/EcoRV/0	FAT57861	iPSCORE_7_5	iPSC	7378
4d2a1717-46f2-42d1-8512-f833111e66f4/EcoRV/0	FAT57861	iPSCORE_7_5	iPSC	8677
4d331a65-93ee-4fc1-b8c5-493ce8e423de/EcoRV/0	FAT57861	iPSCORE_7_5	iPSC	8109
4d6166f0-db23-4560-9117-81fed67c40a7/EcoRV/0	FAT57861	iPSCORE_7_5	iPSC	1912
4d675dc5-cb60-4c82-b44e-dcbf2b8bca2f/EcoRV/0	FAT57861	iPSCORE_7_5	iPSC	918
4d67ce2a-fa3e-49e7-a844-9f2c47bdd8eb/EcoRV/0	FAT57861	iPSCORE_7_5	iPSC	12405
4d694c35-0db1-4940-a891-3b0f3e110b84/EcoRV/0	FAT57861	iPSCORE_7_5	iPSC	10270
4d8c825a-081d-4a19-9eab-e4cfa28e6f1d/EcoRV/0	FAT57861	iPSCORE_7_5	iPSC	8837
4d99f7c6-1e9c-4654-b796-b4b8af245f3f/EcoRV/0	FAT57861	iPSCORE_7_5	iPSC	8897
4dfbd5bc-3458-4ae2-a4e2-d17734046619/EcoRV/0	FAT57861	iPSCORE_7_5	iPSC	2764
4e0da605-af80-47be-a319-a8abbf621780/EcoRV/0	FAT57861	iPSCORE_7_5	iPSC	8103
4e1096c5-3a7a-432e-a888-c37270ad6e33/EcoRV/0	FAT57861	iPSCORE_7_5	iPSC	6998
4e48c2a5-6227-4beb-9ff4-0937be5b07e5/EcoRV/0	FAT57861	iPSCORE_7_5	iPSC	12013
4e48fc74-370c-430c-9894-0c4b79182a92/EcoRV/0	FAT57861	iPSCORE_7_5	iPSC	3102
4e57e975-4d37-46a2-84f5-ca6145a6f807/EcoRV/0	FAT57861	iPSCORE_7_5	iPSC	9403
4e593f07-b28c-49c5-b787-0b854b1caa10/EcoRV/0	FAT57861	iPSCORE_7_5	iPSC	4744
4e65e36b-710b-48f4-a151-12bbcc029761/EcoRV/0	FAT57861	iPSCORE_7_5	iPSC	10677
4e805cfc-fac9-4be9-81bc-4491470429a8/EcoRV/0	FAT57861	iPSCORE_7_5	iPSC	12291
4ea5e689-9f3a-4f06-a905-1a88ce681522/EcoRV/0	FAT57861	iPSCORE_7_5	iPSC	12018
4eba9931-2666-490f-9507-acfbdd551b72/EcoRV/0	FAT57861	iPSCORE_7_5	iPSC	143
4ebe6d45-2b86-4814-9844-d30ee591a0eb/EcoRV/0	FAT57861	iPSCORE_7_5	iPSC	12226
4ec6c20e-bcbb-4f9f-aa66-392b68bbca61/EcoRV/0	FAT57861	iPSCORE_7_5	iPSC	7383
4ed5e090-9a25-433e-93fd-a394bc920f90/EcoRV/0	FAT57861	iPSCORE_7_5	iPSC	7520
4f008493-82e1-470a-8d40-8a462bc66039/EcoRV/0	FAT57861	iPSCORE_7_5	iPSC	9074
4f0cb721-6b49-4162-b20d-4d0365afa350/EcoRV/0	FAT57861	iPSCORE_7_5	iPSC	10109
4f49bfd0-2d88-4fcf-bd2d-04c9e3b958d9/EcoRV/0	FAT57861	iPSCORE_7_5	iPSC	10165
4f656275-e432-46c8-ba05-bbd9cc373b71/EcoRV/0	FAT57861	iPSCORE_7_5	iPSC	10582
4f6df93a-409b-42b6-95db-cb44ffa68c25/EcoRV/0	FAT57861	iPSCORE_7_5	iPSC	11340
4f7e3b5b-3980-4926-a405-7add1644ef63/EcoRV/0	FAT57861	iPSCORE_7_5	iPSC	3378
4f88c450-266a-4867-8dc4-61da47ddb286/EcoRV/0	FAT57861	iPSCORE_7_5	iPSC	9007
4fa711cd-4695-4045-a8a2-8fd77256a2f9/EcoRV/0	FAT57861	iPSCORE_7_5	iPSC	12557
4fb2bb44-4efe-46c2-b781-3d0cc9419fd2/EcoRV/0	FAT57861	iPSCORE_7_5	iPSC	9471
4fb6b7b0-8bcb-4bb2-b1fb-b067453103e3/EcoRV/0	FAT57861	iPSCORE_7_5	iPSC	8433
4fcfa5bb-77e2-4a72-b1f9-d11afc40552d/EcoRV/0	FAT57861	iPSCORE_7_5	iPSC	13399
4fe4616a-e142-4118-831d-44bd17031e1b/EcoRV/0	FAT57861	iPSCORE_7_5	iPSC	8624
4ff558ae-3384-418e-9328-7c42590bbcd6/EcoRV/0	FAT57861	iPSCORE_7_5	iPSC	7767
50051919-e1fc-4db9-b0a2-65036679488e/EcoRV/0	FAT57861	iPSCORE_7_5	iPSC	10041
5006a776-1388-4126-8284-b3bdf8ae09d0/EcoRV/0	FAT57861	iPSCORE_7_5	iPSC	5753
501eb50d-6cfe-46c1-af35-496d004784ab/EcoRV/0	FAT57861	iPSCORE_7_5	iPSC	13924
50475c1a-264e-455a-967c-f39951c83fd9/EcoRV/0	FAT57861	iPSCORE_7_5	iPSC	12559
504fc1e2-68d9-4d04-a728-026ab8affe98/EcoRV/0	FAT57861	iPSCORE_7_5	iPSC	10609
50a2e5bd-6980-456f-aa14-66ade92df1cd/EcoRV/0	FAT57861	iPSCORE_7_5	iPSC	57
50a453b9-2716-4b45-bf61-bb38c48019b5/EcoRV/0	FAT57861	iPSCORE_7_5	iPSC	5296
50c00dca-3076-429e-982a-66c185154ff4/EcoRV/0	FAT57861	iPSCORE_7_5	iPSC	8888
50d3bebe-838b-40b0-8644-504110882e50/EcoRV/0	FAT57861	iPSCORE_7_5	iPSC	5448
50df28d6-f841-46c1-b8b2-2a3341dd8455/EcoRV/0	FAT57861	iPSCORE_7_5	iPSC	4454
50f53234-5c00-4a24-878f-90db05984b2b/EcoRV/0	FAT57861	iPSCORE_7_5	iPSC	9349
5117a02e-05db-4dba-aa96-4aa0ea7e0500/EcoRV/0	FAT57861	iPSCORE_7_5	iPSC	10371
511cead7-6d7c-4325-90d4-9e5aa8b801ad/EcoRV/0	FAT57861	iPSCORE_7_5	iPSC	8803
512022ab-be47-4557-935e-c914ee0907f8/EcoRV/0	FAT57861	iPSCORE_7_5	iPSC	12051
51349c0b-36d5-485e-83bb-f05836cee723/EcoRV/0	FAT57861	iPSCORE_7_5	iPSC	8920
514d4741-4954-4b8b-98f5-e013bda14c63/EcoRV/0	FAT57861	iPSCORE_7_5	iPSC	12541
51561ff5-67e9-4695-95a5-89e44571ef96/EcoRV/0	FAT57861	iPSCORE_7_5	iPSC	515
516e7014-e762-4695-b123-8a879f4869b7/EcoRV/0	FAT57861	iPSCORE_7_5	iPSC	12874
51846495-3c0d-4cc6-903e-ff9d66830f53/EcoRV/0	FAT57861	iPSCORE_7_5	iPSC	8443
51854261-de9e-48f5-b3f8-759d18b7ed3f/EcoRV/0	FAT57861	iPSCORE_7_5	iPSC	15308
518b07a5-8660-46fa-91c1-c899e872fa2d/EcoRV/0	FAT57861	iPSCORE_7_5	iPSC	10584
5191239e-2aba-45cf-8cc6-7bd1fa22d889/EcoRV/0	FAT57861	iPSCORE_7_5	iPSC	12992
519a79a7-770f-4ab5-8fbe-5fe5753ffbef/EcoRV/0	FAT57861	iPSCORE_7_5	iPSC	1753
51ae5f66-0190-4f47-a296-e9f2af59c62b/EcoRV/0	FAT57861	iPSCORE_7_5	iPSC	4812
51c09503-0607-4855-bd32-aaf9d694ed63/EcoRV/0	FAT57861	iPSCORE_7_5	iPSC	9906
51d4559d-5172-4e14-a987-2a752ea708ec/EcoRV/0	FAT57861	iPSCORE_7_5	iPSC	7664
51daa0d5-b9e6-4df3-ba66-ea44e57f37ce/EcoRV/0	FAT57861	iPSCORE_7_5	iPSC	10091
51f98173-9d2d-45de-8cd6-3c3c0568f281/EcoRV/0	FAT57861	iPSCORE_7_5	iPSC	9834
521703fa-13ae-46f8-91b0-6be7d1767ffd/EcoRV/0	FAT57861	iPSCORE_7_5	iPSC	8697
522493c8-b7c3-4a47-875a-27add2a6b171/EcoRV/0	FAT57861	iPSCORE_7_5	iPSC	9331
5227c4a8-d4c2-4390-bb11-9b2f69d6cafa/EcoRV/0	FAT57861	iPSCORE_7_5	iPSC	13620
522872c8-156f-4834-9052-002b3160fdfc/EcoRV/0	FAT57861	iPSCORE_7_5	iPSC	7850
52421b08-93e9-4963-b226-34eb7840640f/EcoRV/0	FAT57861	iPSCORE_7_5	iPSC	1306
52658673-00f8-4adf-a3b9-bdb2a80932f6/EcoRV/0	FAT57861	iPSCORE_7_5	iPSC	10712
5266c013-2020-42f7-9853-6a9f8f453885/EcoRV/0	FAT57861	iPSCORE_7_5	iPSC	11510
527157c3-2ba2-4403-b948-c59fb027e406/EcoRV/0	FAT57861	iPSCORE_7_5	iPSC	11498
5273af1c-fb47-4872-b3d2-daf08ffceafd/EcoRV/0	FAT57861	iPSCORE_7_5	iPSC	2825
528681de-89dc-4f2f-9e6f-ce7c5e69b8dd/EcoRV/0	FAT57861	iPSCORE_7_5	iPSC	2726
52af587f-afba-4a79-927b-a9cb9047bbb5/EcoRV/0	FAT57861	iPSCORE_7_5	iPSC	13592
53046bfa-cbad-480b-8581-481c944fba8c/EcoRV/0	FAT57861	iPSCORE_7_5	iPSC	12195
5311153a-3529-4357-93a3-6447b27aca63/EcoRV/0	FAT57861	iPSCORE_7_5	iPSC	550
531d7963-cfb6-4547-8320-052d42ca7122/EcoRV/0	FAT57861	iPSCORE_7_5	iPSC	11164
53393309-2c0b-4e18-9089-de982f485d39/EcoRV/0	FAT57861	iPSCORE_7_5	iPSC	10888
53664abb-352c-481b-b301-a22befc220b8/EcoRV/0	FAT57861	iPSCORE_7_5	iPSC	9857
538072f3-ce0b-488e-9b66-ecdd6b56676c/EcoRV/0	FAT57861	iPSCORE_7_5	iPSC	6003
538547df-9bf2-42c7-adb4-b67786266804/EcoRV/0	FAT57861	iPSCORE_7_5	iPSC	7728
5388020c-c6ab-468c-958d-8008fb6addd1/EcoRV/0	FAT57861	iPSCORE_7_5	iPSC	5861
5393a80d-9d68-46dd-903d-c4973bcfc33d/EcoRV/0	FAT57861	iPSCORE_7_5	iPSC	9020
53d0162a-3d86-4305-b9fc-7baf9f3656af/EcoRV/0	FAT57861	iPSCORE_7_5	iPSC	14593
53ee902e-c073-42e0-9f53-08669ac2331e/EcoRV/0	FAT57861	iPSCORE_7_5	iPSC	6805
53fe4d06-e8d9-463b-bd0e-efc5d0a82c07/EcoRV/0	FAT57861	iPSCORE_7_5	iPSC	10345
54062ecb-78d5-4af4-8161-da1b48d059e8/EcoRV/0	FAT57861	iPSCORE_7_5	iPSC	14631
541a6d94-1308-4034-8757-15fb30616b55/EcoRV/0	FAT57861	iPSCORE_7_5	iPSC	9460
541abb75-8d22-41de-b2b2-f5720680a98f/EcoRV/0	FAT57861	iPSCORE_7_5	iPSC	6619
541f7c53-7a9c-4f34-8940-bd0c67f0d699/EcoRV/0	FAT57861	iPSCORE_7_5	iPSC	8941
5425a441-4cf3-44a7-9d52-235d8947e3b7/EcoRV/0	FAT57861	iPSCORE_7_5	iPSC	8913
5427aaa6-f1f6-4346-aeb2-1d20df60257d/EcoRV/0	FAT57861	iPSCORE_7_5	iPSC	685
542cf57a-75f0-4e0f-a0e5-fb7e4890c7cf/EcoRV/0	FAT57861	iPSCORE_7_5	iPSC	3335
5433558f-fa08-457b-a7e3-dc731e1e3571/EcoRV/0	FAT57861	iPSCORE_7_5	iPSC	14820
54440250-89f1-4345-a0c2-69170082d303/EcoRV/0	FAT57861	iPSCORE_7_5	iPSC	1379
545fc09f-e846-4cd2-ac01-8131605306fb/EcoRV/0	FAT57861	iPSCORE_7_5	iPSC	4148
546437e5-7505-41a6-8662-662e4555c667/EcoRV/0	FAT57861	iPSCORE_7_5	iPSC	14457
5469830e-84a5-4c69-8d37-4f9c5147e4af/EcoRV/0	FAT57861	iPSCORE_7_5	iPSC	5703
547a752e-eb8e-40a0-b3fa-544275cd6b27/EcoRV/0	FAT57861	iPSCORE_7_5	iPSC	8432
547cb876-3c53-485b-9758-6328c3e0ceb7/EcoRV/0	FAT57861	iPSCORE_7_5	iPSC	9623
547d65bd-c395-472a-860d-9d849bb66ca2/EcoRV/0	FAT57861	iPSCORE_7_5	iPSC	7936
549efe91-fd2d-4183-931d-e53b82e415cf/EcoRV/0	FAT57861	iPSCORE_7_5	iPSC	853
54b5b1f2-2e1a-4967-b280-b6825fed45a8/EcoRV/0	FAT57861	iPSCORE_7_5	iPSC	11595
54b8f733-1e5e-4685-937e-dc482721b006/EcoRV/0	FAT57861	iPSCORE_7_5	iPSC	12731
54c4b357-05e7-4104-96c5-966fdbe5c7c3/EcoRV/0	FAT57861	iPSCORE_7_5	iPSC	7815
54c5a4ff-91fb-46aa-8f0b-b72dd4644131/EcoRV/0	FAT57861	iPSCORE_7_5	iPSC	12404
54cafd02-a45a-4a81-9528-0bd2c38ed13e/EcoRV/0	FAT57861	iPSCORE_7_5	iPSC	736
54e698fe-6f9c-4ad3-9d15-f0a18d1b6037/EcoRV/0	FAT57861	iPSCORE_7_5	iPSC	10218
54ec70ac-8dbd-4293-8f02-6b9057e721df/EcoRV/0	FAT57861	iPSCORE_7_5	iPSC	13317
54f2409f-06b5-4cec-94b2-5e9eaabf5379/EcoRV/0	FAT57861	iPSCORE_7_5	iPSC	9178
5512e9fb-93aa-4cfc-9c23-9b6bd7620966/EcoRV/0	FAT57861	iPSCORE_7_5	iPSC	10159
5514f47d-37c3-4a8c-bebd-6b693b74b977/EcoRV/0	FAT57861	iPSCORE_7_5	iPSC	8442
552353a1-751c-4655-9c42-b33f30a43da3/EcoRV/0	FAT57861	iPSCORE_7_5	iPSC	7738
55297c94-1af0-4803-8320-99850169b1b4/EcoRV/0	FAT57861	iPSCORE_7_5	iPSC	10974
552b6490-bc52-46c3-80c1-b42b38d796d9/EcoRV/0	FAT57861	iPSCORE_7_5	iPSC	3173
552f9606-8376-40b8-9f11-8851ffefbbf6/EcoRV/0	FAT57861	iPSCORE_7_5	iPSC	7102
5552bbb4-a8b7-42f0-8f50-cebd209028b8/EcoRV/0	FAT57861	iPSCORE_7_5	iPSC	12097
5574aaea-dfd3-4521-85e7-4b52bb0bcb41/EcoRV/0	FAT57861	iPSCORE_7_5	iPSC	10501
5585ea30-bc03-4c8b-a779-f2ecb3c908c5/EcoRV/0	FAT57861	iPSCORE_7_5	iPSC	10208
558be065-8bf2-4d83-b4b3-79b1e376681e/EcoRV/0	FAT57861	iPSCORE_7_5	iPSC	11774
55a5cedd-c820-4eeb-8d24-a3ab4e55fdc2/EcoRV/0	FAT57861	iPSCORE_7_5	iPSC	11424
55b59377-5a66-42ab-b94f-3843761a700b/EcoRV/0	FAT57861	iPSCORE_7_5	iPSC	5127
55df82cd-d44c-43ec-bcd8-a841b58d9ab4/EcoRV/0	FAT57861	iPSCORE_7_5	iPSC	5934
561a0dc3-5a05-4f08-904e-a6b04f8ab479/EcoRV/0	FAT57861	iPSCORE_7_5	iPSC	10749
56234ce5-7891-446a-8cec-2c5be94adc77/EcoRV/0	FAT57861	iPSCORE_7_5	iPSC	10798
562d7c1e-161c-4b92-9f6c-2f5eb46e18b1/EcoRV/0	FAT57861	iPSCORE_7_5	iPSC	5971
564ce9e7-4d37-4944-8550-ae0c691689a8/EcoRV/0	FAT57861	iPSCORE_7_5	iPSC	1348
56502168-3450-4752-b322-433c5f4e7926/EcoRV/0	FAT57861	iPSCORE_7_5	iPSC	8387
56651263-ee97-490d-945d-2fd08e9f3706/EcoRV/0	FAT57861	iPSCORE_7_5	iPSC	84
5668b26e-2fd7-41b5-837b-d0489334341e/EcoRV/0	FAT57861	iPSCORE_7_5	iPSC	12131
567ad55a-4648-4eed-a07a-9227aac72e54/EcoRV/0	FAT57861	iPSCORE_7_5	iPSC	13027
567ce4ea-0fca-4e0e-9a6b-d90e1661edf0/EcoRV/0	FAT57861	iPSCORE_7_5	iPSC	9375
56884907-ebfe-457e-8e23-c7073464fb80/EcoRV/0	FAT57861	iPSCORE_7_5	iPSC	1258
56ab6284-4b56-4259-b60c-ae1e15e6674e/EcoRV/0	FAT57861	iPSCORE_7_5	iPSC	11427
56ad0cb4-dabf-45ad-83ec-d2eafd699bce/EcoRV/0	FAT57861	iPSCORE_7_5	iPSC	13382
56c4df30-5e7b-41ab-9fd7-a0005d34b411/EcoRV/0	FAT57861	iPSCORE_7_5	iPSC	2193
56d59c95-b8e4-46d5-866a-86faa2f08206/EcoRV/0	FAT57861	iPSCORE_7_5	iPSC	449
56dfb141-a26b-43bb-bbca-d272c5654b16/EcoRV/0	FAT57861	iPSCORE_7_5	iPSC	13675
57067788-30a3-48a2-af80-2c0ea1cc5d4b/EcoRV/0	FAT57861	iPSCORE_7_5	iPSC	3157
571ec593-161e-4a06-9d4b-84411df18d1e/EcoRV/0	FAT57861	iPSCORE_7_5	iPSC	10282
572b1fe5-7d02-4934-ab2e-9bc6070c943b/EcoRV/0	FAT57861	iPSCORE_7_5	iPSC	9156
57491975-8a1d-4cf1-9054-18993a8e5a7d/EcoRV/0	FAT57861	iPSCORE_7_5	iPSC	5159
574bb36b-ca8f-4cc0-9590-e64131477bbe/EcoRV/0	FAT57861	iPSCORE_7_5	iPSC	10744
5772be17-a969-4edf-b2b0-b5c148b64ad6/EcoRV/0	FAT57861	iPSCORE_7_5	iPSC	7552
5773ddc3-390c-49a5-9378-ac0b11e5cfbf/EcoRV/0	FAT57861	iPSCORE_7_5	iPSC	8191
57770017-3163-4edf-a4a2-a72fc6d4f4c0/EcoRV/0	FAT57861	iPSCORE_7_5	iPSC	14006
57839d7d-785f-4066-89ad-0777a209ddce/EcoRV/0	FAT57861	iPSCORE_7_5	iPSC	12073
57876e34-5edc-4c7d-bcba-76e3bb08c1a6/EcoRV/0	FAT57861	iPSCORE_7_5	iPSC	11088
57ac8c86-78d9-40f1-86db-9356b8e87044/EcoRV/0	FAT57861	iPSCORE_7_5	iPSC	883
57bdf050-08eb-4ae2-8f16-e55ed86f9ccf/EcoRV/0	FAT57861	iPSCORE_7_5	iPSC	5185
57c219cb-89f2-446a-ad3c-6f87aea0905c/EcoRV/0	FAT57861	iPSCORE_7_5	iPSC	5318
57c61c3a-7ca5-408b-a02b-eaaa8e151a4e/EcoRV/0	FAT57861	iPSCORE_7_5	iPSC	9089
57ef254d-97cd-4d1f-a22e-2d06fe6d9b43/EcoRV/0	FAT57861	iPSCORE_7_5	iPSC	7529
57f700bd-504c-4a1e-baf0-77f85ff69559/EcoRV/0	FAT57861	iPSCORE_7_5	iPSC	4139
5800183c-ad0d-4cc2-85db-ef7717f318ce/EcoRV/0	FAT57861	iPSCORE_7_5	iPSC	2992
58049a91-fdbb-465d-b76f-236bbe059c4b/EcoRV/0	FAT57861	iPSCORE_7_5	iPSC	11208
581d3d90-7681-4fcc-8581-6aa6761c7241/EcoRV/0	FAT57861	iPSCORE_7_5	iPSC	8680
582cd861-dcdd-43ef-862d-e62804e297b7/EcoRV/0	FAT57861	iPSCORE_7_5	iPSC	8412
5830ba12-5501-4c65-8510-e307d16734b7/EcoRV/0	FAT57861	iPSCORE_7_5	iPSC	9145
58339fd7-aaaa-429e-850e-021b12da5f9b/EcoRV/0	FAT57861	iPSCORE_7_5	iPSC	10081
5848a84b-02ed-4d26-b241-76faae98fd72/EcoRV/0	FAT57861	iPSCORE_7_5	iPSC	4913
5850f12b-80d0-4047-8887-3d9dcfa91c1d/EcoRV/0	FAT57861	iPSCORE_7_5	iPSC	12111
5861ea34-240a-4ff7-bf97-10eaab0ceb61/EcoRV/0	FAT57861	iPSCORE_7_5	iPSC	12156
586c4fe8-3730-4f30-a870-a3a381a03dd0/EcoRV/0	FAT57861	iPSCORE_7_5	iPSC	8837
588ebd81-9634-434a-bf91-f6b56e7c382a/EcoRV/0	FAT57861	iPSCORE_7_5	iPSC	9513
5899ffe8-12aa-4815-82f9-d50edf0e147f/EcoRV/0	FAT57861	iPSCORE_7_5	iPSC	13841
589b31b7-c8fe-44f1-a0fc-23a0fe223910/EcoRV/0	FAT57861	iPSCORE_7_5	iPSC	11192
58a4356c-cfcc-41e7-ad11-5f21ebd04ac0/EcoRV/0	FAT57861	iPSCORE_7_5	iPSC	1459
58a4bfd6-e1db-45ea-9759-aa220063ac84/EcoRV/0	FAT57861	iPSCORE_7_5	iPSC	9631
58aede0c-21ae-48fd-92a3-e9d77f1f60a9/EcoRV/0	FAT57861	iPSCORE_7_5	iPSC	12314
58c540b4-a663-487a-9407-f3674f654321/EcoRV/0	FAT57861	iPSCORE_7_5	iPSC	12279
58ca1d72-a935-432b-9ed3-086e4171a85c/EcoRV/0	FAT57861	iPSCORE_7_5	iPSC	6488
58cb616a-e154-48cc-a14f-111d8b95ef6a/EcoRV/0	FAT57861	iPSCORE_7_5	iPSC	4205
58ef9db9-7246-453d-b20c-257b46ebcfb3/EcoRV/0	FAT57861	iPSCORE_7_5	iPSC	9784
590a7c44-1a65-4235-a475-7fb2891bb05f/EcoRV/0	FAT57861	iPSCORE_7_5	iPSC	5203
59157776-ae6b-474a-9902-f76b8d697690/EcoRV/0	FAT57861	iPSCORE_7_5	iPSC	14107
59185d33-fc02-4294-9d39-9c9c32785b17/EcoRV/0	FAT57861	iPSCORE_7_5	iPSC	8804
59270ffa-5e42-4545-b07a-1551dd1910de/EcoRV/0	FAT57861	iPSCORE_7_5	iPSC	11480
59418de5-ec29-448d-b495-33f9385d036a/EcoRV/0	FAT57861	iPSCORE_7_5	iPSC	913
59547d2c-0498-4ef1-9ff9-30cd7e6e3101/EcoRV/0	FAT57861	iPSCORE_7_5	iPSC	11878
595c3b52-9839-425c-a71c-f41d29e4cabc/EcoRV/0	FAT57861	iPSCORE_7_5	iPSC	6668
59689dae-9e5c-4e99-ba04-c16879bdf53d/EcoRV/0	FAT57861	iPSCORE_7_5	iPSC	7845
597128cf-ddb3-45a1-8d65-e94292334d43/EcoRV/0	FAT57861	iPSCORE_7_5	iPSC	8829
597f1a5b-e605-49de-b67d-d9e7bd0dd3c2/EcoRV/0	FAT57861	iPSCORE_7_5	iPSC	10027
5990ec5e-5c16-4fd3-8654-483dce077aa3/EcoRV/0	FAT57861	iPSCORE_7_5	iPSC	13487
59ad5328-0b8a-4609-9397-1c028e09b65b/EcoRV/0	FAT57861	iPSCORE_7_5	iPSC	9265
59ba9548-89b2-4a06-974b-908e4b831604/EcoRV/0	FAT57861	iPSCORE_7_5	iPSC	11548
59c33dbf-7312-48f3-a0b7-b8322a853904/EcoRV/0	FAT57861	iPSCORE_7_5	iPSC	114
59f05b00-9a75-4649-b491-2b0d025a95a0/EcoRV/0	FAT57861	iPSCORE_7_5	iPSC	9453
59fd2c7c-0a0a-46d5-b7a6-fa7d73a1fa64/EcoRV/0	FAT57861	iPSCORE_7_5	iPSC	12203
5a0a06a2-28e9-4f30-8179-8ecf03859493/EcoRV/0	FAT57861	iPSCORE_7_5	iPSC	986
5a169bda-8b13-4232-8203-6b63534bbf95/EcoRV/0	FAT57861	iPSCORE_7_5	iPSC	8515
5a1ebb44-96a6-4842-ab41-628a84c7f26b/EcoRV/0	FAT57861	iPSCORE_7_5	iPSC	12337
5a1f8332-86d3-443b-bf2d-74a912a8c190/EcoRV/0	FAT57861	iPSCORE_7_5	iPSC	10281
5a20b77a-2c72-4bb5-941c-197b7b082062/EcoRV/0	FAT57861	iPSCORE_7_5	iPSC	770
5a3b6ccf-4182-4c20-aecd-939dc19a69d7/EcoRV/0	FAT57861	iPSCORE_7_5	iPSC	4389
5a711ca3-23f4-49ac-ba9a-b8c025559ab1/EcoRV/0	FAT57861	iPSCORE_7_5	iPSC	143
5a9df719-fadc-41f2-b3c8-afe8ccbdfc38/EcoRV/0	FAT57861	iPSCORE_7_5	iPSC	7490
5a9e8e18-6002-41eb-943c-cdde86c88ae2/EcoRV/0	FAT57861	iPSCORE_7_5	iPSC	11391
5a9fc0ce-18cd-4f86-bf4a-fc6aeb1d6322/EcoRV/0	FAT57861	iPSCORE_7_5	iPSC	7079
5acc57cf-105e-4008-85f7-b12c99457c95/EcoRV/0	FAT57861	iPSCORE_7_5	iPSC	11981
5b0513b6-099e-428f-84e8-d9601d0448c6/EcoRV/0	FAT57861	iPSCORE_7_5	iPSC	11255
5b0a6feb-91d8-4ec3-ba05-c5c1e8feebb0/EcoRV/0	FAT57861	iPSCORE_7_5	iPSC	5723
5b1968c4-ff9b-47f2-bea5-edcda786ba03/EcoRV/0	FAT57861	iPSCORE_7_5	iPSC	7090
5b3785d2-da8e-4c52-a04a-175ac5791413/EcoRV/0	FAT57861	iPSCORE_7_5	iPSC	6795
5b37d373-ee98-403e-b005-b5ba716f9fa8/EcoRV/0	FAT57861	iPSCORE_7_5	iPSC	12692
5b650854-1b57-4531-ab19-a3ef2d355172/EcoRV/0	FAT57861	iPSCORE_7_5	iPSC	9297
5b6c24dc-2be2-4d2c-92b0-a00f8bb7583d/EcoRV/0	FAT57861	iPSCORE_7_5	iPSC	10926
5b8d9d1a-28af-4921-aa78-f588f2ce701b/EcoRV/0	FAT57861	iPSCORE_7_5	iPSC	6539
5b932648-32ae-477c-8679-6dd7a351b8c7/EcoRV/0	FAT57861	iPSCORE_7_5	iPSC	8276
5b943b36-3600-4754-9548-6fbbfd2f06d1/EcoRV/0	FAT57861	iPSCORE_7_5	iPSC	2508
5bb182ec-dd50-46c0-8783-47ec3d2f89ea/EcoRV/0	FAT57861	iPSCORE_7_5	iPSC	11212
5bb77022-bc44-4896-a7c4-70b1e26a1b54/EcoRV/0	FAT57861	iPSCORE_7_5	iPSC	10685
5bb7e74b-7692-4a96-bc0e-625218bc51c6/EcoRV/0	FAT57861	iPSCORE_7_5	iPSC	9993
5bb9cd46-d1df-4715-b30e-9363e8b9c7ee/EcoRV/0	FAT57861	iPSCORE_7_5	iPSC	5512
5bc6345f-087d-4144-837a-be03e684bf62/EcoRV/0	FAT57861	iPSCORE_7_5	iPSC	3165
5bd97185-b02d-4e2c-9c16-90ea002e447f/EcoRV/0	FAT57861	iPSCORE_7_5	iPSC	4068
5bd9ec0b-7884-4839-b83c-30cbcdacf6b4/EcoRV/0	FAT57861	iPSCORE_7_5	iPSC	13463
5bea3c61-45c8-4c2e-80fd-bb713e6d4e48/EcoRV/0	FAT57861	iPSCORE_7_5	iPSC	11974
5bff02c9-84fa-446e-a044-6288b844efc7/EcoRV/0	FAT57861	iPSCORE_7_5	iPSC	6710
5c0b7625-cca9-4235-899f-8c29f1c6095d/EcoRV/0	FAT57861	iPSCORE_7_5	iPSC	4205
5c4650f4-e7c3-420e-b187-37324c8f0d89/EcoRV/0	FAT57861	iPSCORE_7_5	iPSC	11823
5c4dc52e-bf69-4ab4-81ce-06afcd039807/EcoRV/0	FAT57861	iPSCORE_7_5	iPSC	1524
5c52dc2f-9a0c-4d56-b3f1-b5581c6def71/EcoRV/0	FAT57861	iPSCORE_7_5	iPSC	10857
5c5dfa58-cf52-4365-9ac0-fce1996f38f8/EcoRV/0	FAT57861	iPSCORE_7_5	iPSC	6365
5c616fda-98f9-49db-a170-b005af3dfb83/EcoRV/0	FAT57861	iPSCORE_7_5	iPSC	12954
5c6c5a62-343a-4a77-bc6d-7ea72bfe9249/EcoRV/0	FAT57861	iPSCORE_7_5	iPSC	12355
5c79ead4-8f80-4249-9ed7-ec160062e627/EcoRV/0	FAT57861	iPSCORE_7_5	iPSC	9540
5c8fdb20-0c23-403d-8514-6d4cda263dd7/EcoRV/0	FAT57861	iPSCORE_7_5	iPSC	6396
5ca26f7c-9608-4afa-9217-3f0314a8f285/EcoRV/0	FAT57861	iPSCORE_7_5	iPSC	5038
5cab235d-5ef2-44ae-97c3-bf7c3d66aa62/EcoRV/0	FAT57861	iPSCORE_7_5	iPSC	2325
5cd9e589-a074-438a-82f5-604232e4741f/EcoRV/0	FAT57861	iPSCORE_7_5	iPSC	6722
5cdcbb05-0a48-448d-ae34-ca3f746599ff/EcoRV/0	FAT57861	iPSCORE_7_5	iPSC	9755
5ce15aab-3622-4e3e-91e1-6834aa8ae762/EcoRV/0	FAT57861	iPSCORE_7_5	iPSC	466
5cfb163c-d79e-4f9c-9a9a-7aebbd1d590e/EcoRV/0	FAT57861	iPSCORE_7_5	iPSC	4670
5d06429d-a76b-48b8-a44a-03eadf74c883/EcoRV/0	FAT57861	iPSCORE_7_5	iPSC	9960
5d143d20-02f2-44c0-8a6f-fbb49a3a29a9/EcoRV/0	FAT57861	iPSCORE_7_5	iPSC	10688
5d2b8d45-21be-4b56-b801-43cc7f4183c8/EcoRV/0	FAT57861	iPSCORE_7_5	iPSC	7508
5d2c0236-573c-4685-8501-9cda12c38832/EcoRV/0	FAT57861	iPSCORE_7_5	iPSC	14144
5d62706a-bcde-4283-b0ca-e355e81f0121/EcoRV/0	FAT57861	iPSCORE_7_5	iPSC	11401
5d65b65d-3ceb-4255-ac8a-3bdde6417853/EcoRV/0	FAT57861	iPSCORE_7_5	iPSC	9785
5d88b356-2d54-48e2-b9d5-4b59c075fde8/EcoRV/0	FAT57861	iPSCORE_7_5	iPSC	9159
5d8f42ca-f404-4a09-9565-6c0075fc52e9/EcoRV/0	FAT57861	iPSCORE_7_5	iPSC	9884
5d9f3567-fd7f-4414-bda2-07e4e88537c9/EcoRV/0	FAT57861	iPSCORE_7_5	iPSC	2314
5da35b97-4b22-4c1a-924d-a5fb845dee78/EcoRV/0	FAT57861	iPSCORE_7_5	iPSC	3544
5db71100-ad8c-4bca-9bf7-d7dc0e4e4673/EcoRV/0	FAT57861	iPSCORE_7_5	iPSC	2347
5db91603-08b2-4eca-a6eb-e2078f11b184/EcoRV/0	FAT57861	iPSCORE_7_5	iPSC	14849
5dc58e94-3356-4d5b-b956-92a2318157e9/EcoRV/0	FAT57861	iPSCORE_7_5	iPSC	9337
5dd44aa0-1b7f-47b7-91b2-093a91cf977f/EcoRV/0	FAT57861	iPSCORE_7_5	iPSC	11625
5debe2f6-0e04-4313-bf06-c7dc92a6f403/EcoRV/0	FAT57861	iPSCORE_7_5	iPSC	7397
5e101c88-801d-46fc-a95f-805887d6ebbd/EcoRV/0	FAT57861	iPSCORE_7_5	iPSC	14139
5e198612-0601-4bb5-a91b-11331db2c586/EcoRV/0	FAT57861	iPSCORE_7_5	iPSC	13656
5e2dc594-461d-4977-b65e-d4d29023c5b2/EcoRV/0	FAT57861	iPSCORE_7_5	iPSC	15297
5e3cacaf-057d-4908-a713-48c77c6ee942/EcoRV/0	FAT57861	iPSCORE_7_5	iPSC	7819
5e44f146-f8f9-4e91-8ebf-71f8c5932cff/EcoRV/0	FAT57861	iPSCORE_7_5	iPSC	6076
5e6ea43e-ef27-4abd-96dd-e6052b3626c4/EcoRV/0	FAT57861	iPSCORE_7_5	iPSC	4834
5e8bfcf6-46b2-4569-8120-6aaf71cd3b09/EcoRV/0	FAT57861	iPSCORE_7_5	iPSC	11211
5e9149f0-3189-41c0-8b1a-9569f01089de/EcoRV/0	FAT57861	iPSCORE_7_5	iPSC	6058
5ea1b798-94ef-4842-98aa-442398a6c3cb/EcoRV/0	FAT57861	iPSCORE_7_5	iPSC	529
5ea694f8-5dfe-4190-bce9-0e6781f86c73/EcoRV/0	FAT57861	iPSCORE_7_5	iPSC	9454
5eb0ae33-e5e1-45ff-bbe0-9bb58a0bd115/EcoRV/0	FAT57861	iPSCORE_7_5	iPSC	11834
5ede474b-7276-4a08-adba-446a965fd57b/EcoRV/0	FAT57861	iPSCORE_7_5	iPSC	8255
5f10bb80-9350-48a6-98af-b6b4e4db7788/EcoRV/0	FAT57861	iPSCORE_7_5	iPSC	10316
5f152c12-9142-407f-a996-470024b42a63/EcoRV/0	FAT57861	iPSCORE_7_5	iPSC	10854
5f337ed3-de6c-4218-a3ba-d97eb44fc3b9/EcoRV/0	FAT57861	iPSCORE_7_5	iPSC	9472
5f35cd15-66b1-4918-9c5f-77dd13c5c6c0/EcoRV/0	FAT57861	iPSCORE_7_5	iPSC	1815
5f644f48-a446-4517-932e-548fab683a64/EcoRV/0	FAT57861	iPSCORE_7_5	iPSC	8560
5f77d37d-b381-4f71-9955-bb46a249b3bf/EcoRV/0	FAT57861	iPSCORE_7_5	iPSC	9114
5f7eabc1-8556-4c35-be97-f1249b1b57c9/EcoRV/0	FAT57861	iPSCORE_7_5	iPSC	7480
5f83132d-e815-4f91-9490-5d2548714297/EcoRV/0	FAT57861	iPSCORE_7_5	iPSC	13751
5f999d8e-d9e2-422e-96e4-7952f34beab7/EcoRV/0	FAT57861	iPSCORE_7_5	iPSC	10363
5f99b5d5-c308-467d-b3cf-beec881c7b9a/EcoRV/0	FAT57861	iPSCORE_7_5	iPSC	10635
5fa197b3-1166-42ac-9876-63734bbe8797/EcoRV/0	FAT57861	iPSCORE_7_5	iPSC	7167
5faf367f-4f91-46e7-8775-4bacdbef358b/EcoRV/0	FAT57861	iPSCORE_7_5	iPSC	12269
5fc23238-d8e2-496e-8f1a-e689027035ca/EcoRV/0	FAT57861	iPSCORE_7_5	iPSC	515
5fc36003-7352-49e3-aaa3-f4837e7cf880/EcoRV/0	FAT57861	iPSCORE_7_5	iPSC	4473
5fc7bca4-7a01-453e-bae7-30d1f5fe1119/EcoRV/0	FAT57861	iPSCORE_7_5	iPSC	466
5fc84901-5c01-4d88-bc09-2c4a4d24f3ce/EcoRV/0	FAT57861	iPSCORE_7_5	iPSC	9934
60099ea5-f20e-486b-83f8-c9e305a81023/EcoRV/0	FAT57861	iPSCORE_7_5	iPSC	12933
60276bb2-ca5a-4068-a85e-b62173e40415/EcoRV/0	FAT57861	iPSCORE_7_5	iPSC	7586
603c0034-e15e-47a2-9468-09395b8947ce/EcoRV/0	FAT57861	iPSCORE_7_5	iPSC	4562
6068f86e-3d81-4e94-b730-f33d3c62f86c/EcoRV/0	FAT57861	iPSCORE_7_5	iPSC	6899
6086a606-b14a-4b8b-8010-f0343ef6921a/EcoRV/0	FAT57861	iPSCORE_7_5	iPSC	9069
6089cfee-e740-4747-89ca-46bff509bf22/EcoRV/0	FAT57861	iPSCORE_7_5	iPSC	9929
609e5a42-d9be-47bd-a549-da9c6022c9a4/EcoRV/0	FAT57861	iPSCORE_7_5	iPSC	8070
60a29506-7ff8-4f44-9c40-1a734d364f50/EcoRV/0	FAT57861	iPSCORE_7_5	iPSC	6705
60be0d10-be24-4ccc-a1b1-8cad8e549c9f/EcoRV/0	FAT57861	iPSCORE_7_5	iPSC	11052
60e200e6-e8fe-47fd-a65e-43dc6fff6a4a/EcoRV/0	FAT57861	iPSCORE_7_5	iPSC	9222
6133d324-6461-4f38-be98-54810b49fe92/EcoRV/0	FAT57861	iPSCORE_7_5	iPSC	625
614ece2d-93e4-43e3-ad22-3d443e818158/EcoRV/0	FAT57861	iPSCORE_7_5	iPSC	7614
618a2f72-5ed0-47ad-a6ad-5866af3662e4/EcoRV/0	FAT57861	iPSCORE_7_5	iPSC	18315
619001c9-586e-48cc-bd1f-cf35b70d92e4/EcoRV/0	FAT57861	iPSCORE_7_5	iPSC	6630
619625fb-b09e-49d1-a069-61a8494153fd/EcoRV/0	FAT57861	iPSCORE_7_5	iPSC	8315
61a3e2fe-0a57-4f51-92de-5ce791a6976a/EcoRV/0	FAT57861	iPSCORE_7_5	iPSC	13644
61b612b0-f65c-49cb-a783-98d6b951a1db/EcoRV/0	FAT57861	iPSCORE_7_5	iPSC	11543
61c3577a-22d7-43f7-9794-f6f59296bd9b/EcoRV/0	FAT57861	iPSCORE_7_5	iPSC	9894
61c868f5-a526-408f-989a-6b570be9d637/EcoRV/0	FAT57861	iPSCORE_7_5	iPSC	9178
61dccf72-9cf5-4876-ba0d-3c9bb64504b8/EcoRV/0	FAT57861	iPSCORE_7_5	iPSC	9899
61de471a-5ae0-4a19-957a-dfda0752f952/EcoRV/0	FAT57861	iPSCORE_7_5	iPSC	11830
61e862d4-769d-4065-b5f0-db3f863d9810/EcoRV/0	FAT57861	iPSCORE_7_5	iPSC	2667
6219d1d7-23b5-4788-a847-9aef272a6870/EcoRV/0	FAT57861	iPSCORE_7_5	iPSC	7282
622cbac4-39a9-4cfe-b3a4-2befbdae9d8b/EcoRV/0	FAT57861	iPSCORE_7_5	iPSC	9281
623326a5-d273-40d4-be10-74b720c3c3aa/EcoRV/0	FAT57861	iPSCORE_7_5	iPSC	9223
62412aca-7644-438d-a301-e0581a027636/EcoRV/0	FAT57861	iPSCORE_7_5	iPSC	8807
62823809-5b4b-49b8-9047-faecdcd08215/EcoRV/0	FAT57861	iPSCORE_7_5	iPSC	1405
62a20469-399f-4ebf-bac6-765c493e3d65/EcoRV/0	FAT57861	iPSCORE_7_5	iPSC	13525
62bec671-710f-4a89-ad29-a8543aa756da/EcoRV/0	FAT57861	iPSCORE_7_5	iPSC	16669
62deec05-fd00-4771-81d7-61644dd1017d/EcoRV/0	FAT57861	iPSCORE_7_5	iPSC	6167
62e6a028-c56b-4367-b90d-12a7a20ec264/EcoRV/0	FAT57861	iPSCORE_7_5	iPSC	8194
62e9974a-2f82-4a06-807d-76295c777e51/EcoRV/0	FAT57861	iPSCORE_7_5	iPSC	11254
62fd4302-af7c-46bf-9c35-947b453267f8/EcoRV/0	FAT57861	iPSCORE_7_5	iPSC	12759
6303ec36-c935-4061-860e-80602bdd3a21/EcoRV/0	FAT57861	iPSCORE_7_5	iPSC	11649
6305edf5-bfe3-49ff-9902-f2c8ac99c105/EcoRV/0	FAT57861	iPSCORE_7_5	iPSC	11761
630c2de4-3299-4771-9ba3-5460060a19aa/EcoRV/0	FAT57861	iPSCORE_7_5	iPSC	11901
634885f8-b43a-43b7-b282-0a7246b506ac/EcoRV/0	FAT57861	iPSCORE_7_5	iPSC	8727
6348dd78-7c02-4cf8-87ff-ef5cb286c7e2/EcoRV/0	FAT57861	iPSCORE_7_5	iPSC	6379
6362ce50-90f0-41e4-9b4a-d2291690e807/EcoRV/0	FAT57861	iPSCORE_7_5	iPSC	6173
636fe215-ee7d-41ca-b6ec-5a7cb1c8ef7f/EcoRV/0	FAT57861	iPSCORE_7_5	iPSC	6721
637e6c2e-9bf3-4c75-8fc0-083155937d88/EcoRV/0	FAT57861	iPSCORE_7_5	iPSC	3462
6386513a-42f7-4486-81cc-00590d4e4e4a/EcoRV/0	FAT57861	iPSCORE_7_5	iPSC	12298
639ae203-8ab4-45cd-9fad-dc5d2528ff0d/EcoRV/0	FAT57861	iPSCORE_7_5	iPSC	13839
639f0d20-d89e-456d-9bdc-178ec51ddc00/EcoRV/0	FAT57861	iPSCORE_7_5	iPSC	8907
63a9aea7-f796-43a2-a21a-852a9bb84677/EcoRV/0	FAT57861	iPSCORE_7_5	iPSC	8823
63d80e87-5985-4173-8544-42ad83547eb6/EcoRV/0	FAT57861	iPSCORE_7_5	iPSC	2456
63e609b9-18c0-434f-9ece-d9cb58a6da14/EcoRV/0	FAT57861	iPSCORE_7_5	iPSC	13786
64175989-5415-4380-827a-04b41f10d576/EcoRV/0	FAT57861	iPSCORE_7_5	iPSC	11458
6422be1f-3a88-4462-b27e-15b40357b225/EcoRV/0	FAT57861	iPSCORE_7_5	iPSC	10590
6425c33a-fee3-4006-ab7c-0d8c345e7e2e/EcoRV/0	FAT57861	iPSCORE_7_5	iPSC	13757
644b2227-6c4a-47f8-9bf8-9b4aef73176c/EcoRV/0	FAT57861	iPSCORE_7_5	iPSC	10381
644dc55f-696d-43a4-88f7-f69c0ab327a4/EcoRV/0	FAT57861	iPSCORE_7_5	iPSC	3339
64618d27-6ba5-4384-bf4b-00f553acdcec/EcoRV/0	FAT57861	iPSCORE_7_5	iPSC	7706
646f8259-50e3-49a9-976b-36ca07429358/EcoRV/0	FAT57861	iPSCORE_7_5	iPSC	635
64774876-8713-4009-afef-0d006efe8426/EcoRV/0	FAT57861	iPSCORE_7_5	iPSC	161
6479f4f5-8dc9-4900-867d-f1695dcefa7d/EcoRV/0	FAT57861	iPSCORE_7_5	iPSC	531
6495f21f-4019-4485-ad1b-aa4a74c9d31b/EcoRV/0	FAT57861	iPSCORE_7_5	iPSC	9886
64acf548-5cb8-41dd-897c-9815993ea389/EcoRV/0	FAT57861	iPSCORE_7_5	iPSC	7239
64bc23bc-af7d-41cd-8062-c4a96f2082f3/EcoRV/0	FAT57861	iPSCORE_7_5	iPSC	10647
64e38fac-12cd-49a5-96b3-e5d8edfa2b6a/EcoRV/0	FAT57861	iPSCORE_7_5	iPSC	1254
64f426ed-d70f-477d-a964-e072fb696eb6/EcoRV/0	FAT57861	iPSCORE_7_5	iPSC	12585
64f61601-bafb-4188-8e37-332caf6bb280/EcoRV/0	FAT57861	iPSCORE_7_5	iPSC	10946
64fe1ff8-739f-4a7e-a3a0-cfb7e1bd7f43/EcoRV/0	FAT57861	iPSCORE_7_5	iPSC	10567
6507d221-1336-40fe-8009-4acf8bd87f2b/EcoRV/0	FAT57861	iPSCORE_7_5	iPSC	7273
651a0d47-2853-48f2-9dc7-095933f577af/EcoRV/0	FAT57861	iPSCORE_7_5	iPSC	8218
651a7715-b657-4fa1-9aac-3ceabd87c91b/EcoRV/0	FAT57861	iPSCORE_7_5	iPSC	9055
651d514c-c330-487e-9d30-540e29ce6fa5/EcoRV/0	FAT57861	iPSCORE_7_5	iPSC	14094
65577e28-12e7-4cac-ba6a-7be023c8f48d/EcoRV/0	FAT57861	iPSCORE_7_5	iPSC	17652
65772908-95cd-4a7e-a10a-6ca09ba8e0ca/EcoRV/0	FAT57861	iPSCORE_7_5	iPSC	10798
659d1eb6-406e-47a9-8184-0b4cb74aa10f/EcoRV/0	FAT57861	iPSCORE_7_5	iPSC	7767
65a2ae6c-c457-4cc2-a648-1bcaa660f502/EcoRV/0	FAT57861	iPSCORE_7_5	iPSC	8717
65b1ce69-187f-4ced-bbcc-494b7476b00c/EcoRV/0	FAT57861	iPSCORE_7_5	iPSC	10646
65b79e8c-7717-4e89-89f3-aa3f17cdcc8a/EcoRV/0	FAT57861	iPSCORE_7_5	iPSC	9309
65c5ac64-2b4c-4960-9e6b-118f5bda15e5/EcoRV/0	FAT57861	iPSCORE_7_5	iPSC	10580
65e62312-f147-4be8-8114-624962b39a4b/EcoRV/0	FAT57861	iPSCORE_7_5	iPSC	386
6606ad7d-3882-44e4-aff3-4722aa3b81a9/EcoRV/0	FAT57861	iPSCORE_7_5	iPSC	4810
66221e3c-20b6-4564-b892-5e48bf1284f9/EcoRV/0	FAT57861	iPSCORE_7_5	iPSC	9844
66252385-5b5a-4cc3-a995-5e3e1a1b5fc2/EcoRV/0	FAT57861	iPSCORE_7_5	iPSC	7715
662f595e-9beb-4989-ac30-75e95df94fe2/EcoRV/0	FAT57861	iPSCORE_7_5	iPSC	8923
6659aeaa-989d-4531-8b8e-e609da0998d4/EcoRV/0	FAT57861	iPSCORE_7_5	iPSC	85
668b094a-023e-4032-bbfb-de84d7479ec2/EcoRV/0	FAT57861	iPSCORE_7_5	iPSC	8502
66b143f1-94b3-4fdb-9b16-d198fb823c66/EcoRV/0	FAT57861	iPSCORE_7_5	iPSC	13679
66b5da24-08ca-48dc-a7fe-dc7687e5e397/EcoRV/0	FAT57861	iPSCORE_7_5	iPSC	14084
66bf2764-bfdf-4f53-8ffa-94478ed9803e/EcoRV/0	FAT57861	iPSCORE_7_5	iPSC	8393
671dfa88-7c63-4a9f-9110-3ceb5fa5cfd7/EcoRV/0	FAT57861	iPSCORE_7_5	iPSC	4694
671eb339-01e6-4a4e-951b-8e89b46b9cc8/EcoRV/0	FAT57861	iPSCORE_7_5	iPSC	11829
673f8fc4-2eaf-4571-985a-ad70c67dc57d/EcoRV/0	FAT57861	iPSCORE_7_5	iPSC	12391
67463e92-1753-4c52-8619-8983b64308cf/EcoRV/0	FAT57861	iPSCORE_7_5	iPSC	12033
675115e9-3009-4d66-be2a-62dfe9b59c1e/EcoRV/0	FAT57861	iPSCORE_7_5	iPSC	11181
6756606a-8345-4ef7-b4a2-09bbb706dcb6/EcoRV/0	FAT57861	iPSCORE_7_5	iPSC	10131
67597a30-0b88-4b9a-a3bb-75c591c8978c/EcoRV/0	FAT57861	iPSCORE_7_5	iPSC	11721
67637997-5675-49c8-ac5f-58eee66d1d7b/EcoRV/0	FAT57861	iPSCORE_7_5	iPSC	12649
677af45d-753e-4b39-90e9-6e4c0503c24d/EcoRV/0	FAT57861	iPSCORE_7_5	iPSC	12426
677b87e7-d36a-4eaa-8485-c94391af7e43/EcoRV/0	FAT57861	iPSCORE_7_5	iPSC	6514
67805b8c-6ad0-4a67-a951-b184c9543df7/EcoRV/0	FAT57861	iPSCORE_7_5	iPSC	7233
678541dc-ea4c-4068-be98-95d34caa08c6/EcoRV/0	FAT57861	iPSCORE_7_5	iPSC	12489
679a9094-beef-49de-ba8e-a8a2e80cde7f/EcoRV/0	FAT57861	iPSCORE_7_5	iPSC	10379
67b43f90-90af-47c1-9139-9d95e6913f3a/EcoRV/0	FAT57861	iPSCORE_7_5	iPSC	869
67c3409e-3ee0-4437-a745-48a8f94ec62f/EcoRV/0	FAT57861	iPSCORE_7_5	iPSC	12478
67cfac2a-7ec2-4983-acfd-2ce59f98b13e/EcoRV/0	FAT57861	iPSCORE_7_5	iPSC	5690
67ddcd61-5f72-43c4-b8eb-2419fabdc85e/EcoRV/0	FAT57861	iPSCORE_7_5	iPSC	1104
67deb823-3de0-4bc5-b55b-66ce87659f15/EcoRV/0	FAT57861	iPSCORE_7_5	iPSC	605
67dffb7b-c230-4576-a4b2-85a35a878833/EcoRV/0	FAT57861	iPSCORE_7_5	iPSC	6746
682e8ac9-0d6d-4257-be24-f56ecdddb6ca/EcoRV/0	FAT57861	iPSCORE_7_5	iPSC	10310
6836ae1b-63a0-4c4e-a4ae-30b4b4074d77/EcoRV/0	FAT57861	iPSCORE_7_5	iPSC	12042
68383d02-aa9a-4aef-b3fd-3c24573cd273/EcoRV/0	FAT57861	iPSCORE_7_5	iPSC	12448
683997da-fe56-4f68-b00c-789531ee9e18/EcoRV/0	FAT57861	iPSCORE_7_5	iPSC	10443
683c0dd8-6a11-45eb-8a09-b7d210a4193a/EcoRV/0	FAT57861	iPSCORE_7_5	iPSC	13053
68617b8a-daab-4bdb-83f6-16997b2a0f48/EcoRV/0	FAT57861	iPSCORE_7_5	iPSC	9359
68817ce2-0855-4017-b755-82cc9b919af9/EcoRV/0	FAT57861	iPSCORE_7_5	iPSC	9282
689496c8-f401-46f7-bca6-7e597cdefab0/EcoRV/0	FAT57861	iPSCORE_7_5	iPSC	7457
68959499-ad64-4f79-93ab-f4cdb3aa2fe3/EcoRV/0	FAT57861	iPSCORE_7_5	iPSC	3504
68997be5-83af-40fd-ac20-e083e6bd914b/EcoRV/0	FAT57861	iPSCORE_7_5	iPSC	11139
689d53ff-b886-4fea-ab51-b4c4e49c1253/EcoRV/0	FAT57861	iPSCORE_7_5	iPSC	3036
68a3781a-1cd8-439e-9aab-f4f93daab1b7/EcoRV/0	FAT57861	iPSCORE_7_5	iPSC	11533
68ad45e4-5ce0-4cd7-a402-60d1b57cf0ff/EcoRV/0	FAT57861	iPSCORE_7_5	iPSC	9833
68b4d111-5610-44fd-9137-2d771539dc6c/EcoRV/0	FAT57861	iPSCORE_7_5	iPSC	10975
68c65c2a-f675-4fe6-a110-d23681c446ef/EcoRV/0	FAT57861	iPSCORE_7_5	iPSC	14822
68cf55f5-82ed-48e7-b5e3-295793e42ecc/EcoRV/0	FAT57861	iPSCORE_7_5	iPSC	8316
68ef8a12-a1a4-4dc4-850f-5ddaae9a6c68/EcoRV/0	FAT57861	iPSCORE_7_5	iPSC	3497
68f72d9d-b3c4-4e31-84de-95f0f7071371/EcoRV/0	FAT57861	iPSCORE_7_5	iPSC	5824
690ad372-dac5-4033-80a3-94bd245a2c50/EcoRV/0	FAT57861	iPSCORE_7_5	iPSC	15456
6910c94b-2cb4-4748-8617-8dfdf4c9c1c3/EcoRV/0	FAT57861	iPSCORE_7_5	iPSC	8293
6926152a-3b4d-4632-a382-5c68ed5f07af/EcoRV/0	FAT57861	iPSCORE_7_5	iPSC	12736
6942cefe-c740-43f5-a410-24b98d08af83/EcoRV/0	FAT57861	iPSCORE_7_5	iPSC	1143
6949314d-818b-4365-899a-08f64e9775ae/EcoRV/0	FAT57861	iPSCORE_7_5	iPSC	12001
69550201-2da2-46fe-8fdd-58b02190e136/EcoRV/0	FAT57861	iPSCORE_7_5	iPSC	13690
695e97c9-54e3-4048-a4ca-9566fb62341b/EcoRV/0	FAT57861	iPSCORE_7_5	iPSC	10579
6991ab03-bddf-4702-9d47-dd444c21ba88/EcoRV/0	FAT57861	iPSCORE_7_5	iPSC	8842
69a3843f-c746-4b1b-bd48-2ab1a782523e/EcoRV/0	FAT57861	iPSCORE_7_5	iPSC	7896
69a5eff3-d0c0-48e5-a365-16b3e09cd662/EcoRV/0	FAT57861	iPSCORE_7_5	iPSC	13377
69b92b74-1f9b-4ed9-9999-0ba41ec01e1b/EcoRV/0	FAT57861	iPSCORE_7_5	iPSC	999
69cc8c46-232a-4c14-aad3-f44634712fa5/EcoRV/0	FAT57861	iPSCORE_7_5	iPSC	8818
69f977ee-3ccb-4f7e-a632-d01f8f63d1eb/EcoRV/0	FAT57861	iPSCORE_7_5	iPSC	6847
6a0ac361-5e84-4a4c-894e-ab979057113e/EcoRV/0	FAT57861	iPSCORE_7_5	iPSC	9851
6a2026f3-d99c-47dc-a5d9-239d58ce14e2/EcoRV/0	FAT57861	iPSCORE_7_5	iPSC	14275
6a220f5f-fd8c-415d-9cfb-48bfcc45626f/EcoRV/0	FAT57861	iPSCORE_7_5	iPSC	13289
6a48ba3a-a4a9-4cdd-925d-be1c8713c62d/EcoRV/0	FAT57861	iPSCORE_7_5	iPSC	8809
6a82c1bd-4149-41e7-b3b4-b6d84ef2df90/EcoRV/0	FAT57861	iPSCORE_7_5	iPSC	11042
6ad09b3b-f994-4c37-bc23-90bfe64c5a3b/EcoRV/0	FAT57861	iPSCORE_7_5	iPSC	10909
6adada2d-f476-4687-ad18-44f443f623b9/EcoRV/0	FAT57861	iPSCORE_7_5	iPSC	7310
6afd0fd9-e7a9-4282-9708-5f7c7de4816e/EcoRV/0	FAT57861	iPSCORE_7_5	iPSC	197
6b1e7083-c163-42b7-a48a-c246d004d06c/EcoRV/0	FAT57861	iPSCORE_7_5	iPSC	886
6b2a3101-9f31-465b-9b99-369cd3026459/EcoRV/0	FAT57861	iPSCORE_7_5	iPSC	8748
6b46bee6-4c6c-4dbd-8fdd-176de7079cc5/EcoRV/0	FAT57861	iPSCORE_7_5	iPSC	4989
6b53d677-a99f-4a45-b102-06795c7cdcb6/EcoRV/0	FAT57861	iPSCORE_7_5	iPSC	5672
6b5b1e2a-a0db-4794-b55e-9c402385af55/EcoRV/0	FAT57861	iPSCORE_7_5	iPSC	6742
6b6376b2-f7d4-4389-8be9-402e298c7973/EcoRV/0	FAT57861	iPSCORE_7_5	iPSC	10666
6b6719eb-3ab7-4789-8b04-8bc1a64271fd/EcoRV/0	FAT57861	iPSCORE_7_5	iPSC	7144
6b703d37-1e79-43d0-a279-ae4e00bcfbfa/EcoRV/0	FAT57861	iPSCORE_7_5	iPSC	1885
6b78228c-9de7-4e11-a398-814e2a87fd3c/EcoRV/0	FAT57861	iPSCORE_7_5	iPSC	7905
6b81ad92-0026-4668-8141-68caf6dad04c/EcoRV/0	FAT57861	iPSCORE_7_5	iPSC	3707
6b84e1ee-45a0-40a1-8385-7abb46f2e180/EcoRV/0	FAT57861	iPSCORE_7_5	iPSC	5099
6b89fc75-08f3-4f7d-9ffe-55d02fecb3af/EcoRV/0	FAT57861	iPSCORE_7_5	iPSC	9439
6b8f4019-0774-45ce-b42b-de8bcb740d87/EcoRV/0	FAT57861	iPSCORE_7_5	iPSC	9124
6b9b366f-d7c8-4cc9-9674-0743edcc3197/EcoRV/0	FAT57861	iPSCORE_7_5	iPSC	304
6bbce2ff-27ea-46a8-950b-52e08f4807cc/EcoRV/0	FAT57861	iPSCORE_7_5	iPSC	8377
6bc7385b-4876-480e-b174-406707fa65c8/EcoRV/0	FAT57861	iPSCORE_7_5	iPSC	12857
6bcf6b0a-623d-40e8-b805-0f0725b706fc/EcoRV/0	FAT57861	iPSCORE_7_5	iPSC	4286
6bd2579c-3ea1-4aaa-9d33-78b85a7dc842/EcoRV/0	FAT57861	iPSCORE_7_5	iPSC	9671
6bda0209-2a1d-4b87-9a14-b79a1015dd60/EcoRV/0	FAT57861	iPSCORE_7_5	iPSC	17067
6bde3159-874d-4674-aa8d-a3f41834eede/EcoRV/0	FAT57861	iPSCORE_7_5	iPSC	8238
6be98295-f3d8-48ea-bbcc-7db9709224dd/EcoRV/0	FAT57861	iPSCORE_7_5	iPSC	8913
6c0ff8b0-21cc-4d78-8762-0675977f29a8/EcoRV/0	FAT57861	iPSCORE_7_5	iPSC	10863
6c1ca2ee-b3d2-4a58-875e-174a53ba7672/EcoRV/0	FAT57861	iPSCORE_7_5	iPSC	9326
6c2c107f-a628-4256-902c-e03c136af2d6/EcoRV/0	FAT57861	iPSCORE_7_5	iPSC	1405
6c31182c-8c33-4369-858c-abef1ed1c3f1/EcoRV/0	FAT57861	iPSCORE_7_5	iPSC	948
6c4bdfda-d36e-49d3-a86b-39fde3338ab2/EcoRV/0	FAT57861	iPSCORE_7_5	iPSC	6351
6c582f6a-f45d-4ede-903a-744edb40e8e2/EcoRV/0	FAT57861	iPSCORE_7_5	iPSC	15241
6c66cebc-043e-4f20-9c9d-baac6b60bfb8/EcoRV/0	FAT57861	iPSCORE_7_5	iPSC	8337
6c6fb268-33fc-4b01-a5ef-0abeee7bce76/EcoRV/0	FAT57861	iPSCORE_7_5	iPSC	12700
6c859a75-cd5b-43aa-a59f-092ee9492be6/EcoRV/0	FAT57861	iPSCORE_7_5	iPSC	11389
6c9bb00c-2ee2-4984-acbe-7ce0b5738eb7/EcoRV/0	FAT57861	iPSCORE_7_5	iPSC	7309
6ca31503-e610-4057-950a-62e744842054/EcoRV/0	FAT57861	iPSCORE_7_5	iPSC	6593
6cc58868-6b65-485b-a702-7201ab7ad7a4/EcoRV/0	FAT57861	iPSCORE_7_5	iPSC	9560
6cc683a2-e1b9-4a4c-a382-f9bf7c34c2ba/EcoRV/0	FAT57861	iPSCORE_7_5	iPSC	9409
6cf8e50f-c09f-4148-b1ec-ca2f5fd4729f/EcoRV/0	FAT57861	iPSCORE_7_5	iPSC	6748
6d008760-e815-4ca4-be83-515ec865b0b6/EcoRV/0	FAT57861	iPSCORE_7_5	iPSC	15269
6d155ba6-0f3d-4a00-840b-6e3f74e335da/EcoRV/0	FAT57861	iPSCORE_7_5	iPSC	9919
6d43adfc-3298-41dc-a7cf-e765ebae5b96/EcoRV/0	FAT57861	iPSCORE_7_5	iPSC	9200
6d5faf3a-64be-49b2-b578-b60799f026f1/EcoRV/0	FAT57861	iPSCORE_7_5	iPSC	8673
6d6ae002-e480-4615-b925-27be1f6885b1/EcoRV/0	FAT57861	iPSCORE_7_5	iPSC	2297
6d6cad79-290c-4be5-bfce-8b73e48fe41f/EcoRV/0	FAT57861	iPSCORE_7_5	iPSC	10283
6d77de2c-dae1-46bf-8670-e379b882b27f/EcoRV/0	FAT57861	iPSCORE_7_5	iPSC	8734
6d8111dc-0c2a-4790-9c7a-db49c6de60a7/EcoRV/0	FAT57861	iPSCORE_7_5	iPSC	8057
6da7b597-fb49-4856-962b-1c93554435d8/EcoRV/0	FAT57861	iPSCORE_7_5	iPSC	12171
6da8f65a-7aea-4ea0-87c7-da7f4b30a9bd/EcoRV/0	FAT57861	iPSCORE_7_5	iPSC	9993
6dd485d4-40ec-45d2-9263-a830857fd201/EcoRV/0	FAT57861	iPSCORE_7_5	iPSC	412
6ddcfa5d-6c1a-475e-9f9a-b2456f15ed75/EcoRV/0	FAT57861	iPSCORE_7_5	iPSC	14232
6de3d149-e52b-472e-94ce-a4d5d1003822/EcoRV/0	FAT57861	iPSCORE_7_5	iPSC	2559
6df53350-2977-49dc-b501-0febe805505f/EcoRV/0	FAT57861	iPSCORE_7_5	iPSC	7543
6dfa472a-a761-4a0a-a484-0b9761f99071/EcoRV/0	FAT57861	iPSCORE_7_5	iPSC	12559
6e002d4d-5d5f-4608-96c8-43808e290e02/EcoRV/0	FAT57861	iPSCORE_7_5	iPSC	12400
6e27a575-f022-40cf-abac-449ce33c12ca/EcoRV/0	FAT57861	iPSCORE_7_5	iPSC	7585
6e47a1ad-ab20-46cf-ab37-a12690426481/EcoRV/0	FAT57861	iPSCORE_7_5	iPSC	12214
6e56c8c3-4097-46f9-aa17-b31b3b205a66/EcoRV/0	FAT57861	iPSCORE_7_5	iPSC	12495
6e5fd279-262d-413d-b06d-d59d04fb60ad/EcoRV/0	FAT57861	iPSCORE_7_5	iPSC	9187
6e6a85a3-0ea1-4d12-b69a-bba3eb305ec5/EcoRV/0	FAT57861	iPSCORE_7_5	iPSC	7350
6e6bf102-c17e-4255-afa0-3b06b37124af/EcoRV/0	FAT57861	iPSCORE_7_5	iPSC	10099
6e7381af-2f84-46d8-a54e-ceb6a1383ebe/EcoRV/0	FAT57861	iPSCORE_7_5	iPSC	15695
6e874df8-f330-4e7b-966c-6f6d328062fc/EcoRV/0	FAT57861	iPSCORE_7_5	iPSC	10334
6e980f0e-5511-422b-962d-4272e59a0111/EcoRV/0	FAT57861	iPSCORE_7_5	iPSC	11162
6e9e5ae2-3a82-490d-9779-05651406a86d/EcoRV/0	FAT57861	iPSCORE_7_5	iPSC	12892
6ea60110-7367-4db1-98e9-868311205553/EcoRV/0	FAT57861	iPSCORE_7_5	iPSC	11815
6ebcde7d-2922-4e00-a519-ab80266c2b3e/EcoRV/0	FAT57861	iPSCORE_7_5	iPSC	10173
6ebd6215-27a7-48bc-b7ac-034ecc136b52/EcoRV/0	FAT57861	iPSCORE_7_5	iPSC	11982
6ec2200d-b00a-4bca-9faa-79c6187fc425/EcoRV/0	FAT57861	iPSCORE_7_5	iPSC	16450
6ec86cce-d968-408b-b8f1-e7db007999ea/EcoRV/0	FAT57861	iPSCORE_7_5	iPSC	9523
6ecc7b27-1c0d-45d8-84b5-9893a484ede5/EcoRV/0	FAT57861	iPSCORE_7_5	iPSC	5562
6ed9061e-eb34-4447-be4f-b9dbe9e59fe6/EcoRV/0	FAT57861	iPSCORE_7_5	iPSC	10872
6ee13155-07e6-44f2-87d8-b6ea408aec84/EcoRV/0	FAT57861	iPSCORE_7_5	iPSC	5597
6ee2faaa-6bf4-4e26-8e74-364ea0918a80/EcoRV/0	FAT57861	iPSCORE_7_5	iPSC	10965
6f16c911-0f10-4338-b8fc-67f487195bf5/EcoRV/0	FAT57861	iPSCORE_7_5	iPSC	3357
6f1b3561-8ea3-4b44-9ef6-f1282427d043/EcoRV/0	FAT57861	iPSCORE_7_5	iPSC	501
6f1e1200-f878-44da-870e-4a8b935b80b6/EcoRV/0	FAT57861	iPSCORE_7_5	iPSC	1961
6f2462cc-a8b6-4ea7-8eea-85dfe97c8991/EcoRV/0	FAT57861	iPSCORE_7_5	iPSC	10332
6f2b5093-f7b8-46c7-9fe0-52dcd0217697/EcoRV/0	FAT57861	iPSCORE_7_5	iPSC	6351
6f4d5551-a79d-4825-ad38-058a5b05baef/EcoRV/0	FAT57861	iPSCORE_7_5	iPSC	8491
6f56545a-e87b-45ef-90cb-7e4e4c715ab3/EcoRV/0	FAT57861	iPSCORE_7_5	iPSC	5813
6f5fcc33-edb2-4ca9-829a-a6276f1cbe9e/EcoRV/0	FAT57861	iPSCORE_7_5	iPSC	10761
6f693ec1-6123-4fc7-9710-17978a55ff10/EcoRV/0	FAT57861	iPSCORE_7_5	iPSC	4394
6f94df5e-914e-40e2-b77e-a26e9cf271b8/EcoRV/0	FAT57861	iPSCORE_7_5	iPSC	11416
6f960d3b-371b-4b74-9ca3-1edf01ce8fd9/EcoRV/0	FAT57861	iPSCORE_7_5	iPSC	9836
6f9d5258-44cf-47ef-aba9-5668a9533db6/EcoRV/0	FAT57861	iPSCORE_7_5	iPSC	11734
6fa143cd-7a13-4315-9ea7-4a1b23156653/EcoRV/0	FAT57861	iPSCORE_7_5	iPSC	12317
6fb34319-bc52-418e-936e-03c9b397b177/EcoRV/0	FAT57861	iPSCORE_7_5	iPSC	10186
7017bfdc-71f9-4c31-903d-0aacd0331d6e/EcoRV/0	FAT57861	iPSCORE_7_5	iPSC	11354
70334096-0af4-436e-ab5d-ccfd6ceda265/EcoRV/0	FAT57861	iPSCORE_7_5	iPSC	11517
703f3853-8004-49a0-9c30-93d7945e0113/EcoRV/0	FAT57861	iPSCORE_7_5	iPSC	7906
7059cc10-c51d-4b82-884b-8d2558dfbd59/EcoRV/0	FAT57861	iPSCORE_7_5	iPSC	7383
705b6de4-7f1e-448e-8b21-69bc8466551e/EcoRV/0	FAT57861	iPSCORE_7_5	iPSC	11389
706f89c0-a207-497d-bab8-2654b76d789e/EcoRV/0	FAT57861	iPSCORE_7_5	iPSC	7628
708a6bf7-697b-4b0a-82ee-2fe6d0ce4783/EcoRV/0	FAT57861	iPSCORE_7_5	iPSC	9000
708bd7cc-af8a-4032-b017-ea9b4cde02c8/EcoRV/0	FAT57861	iPSCORE_7_5	iPSC	11461
708bdb76-dcea-43d1-8f1e-e6208cf09e90/EcoRV/0	FAT57861	iPSCORE_7_5	iPSC	9586
709293cf-462b-426a-9986-837507a0955e/EcoRV/0	FAT57861	iPSCORE_7_5	iPSC	60
70bbf8a0-009c-4c26-8850-7921fd8a9126/EcoRV/0	FAT57861	iPSCORE_7_5	iPSC	8956
70c96dd0-37f0-4794-80a0-c294e9e33fcc/EcoRV/0	FAT57861	iPSCORE_7_5	iPSC	11184
70ca177b-d6ee-42e6-a8a6-49dc38b932d6/EcoRV/0	FAT57861	iPSCORE_7_5	iPSC	7494
70d040ee-8d58-4c84-a658-b4e51fa34f8d/EcoRV/0	FAT57861	iPSCORE_7_5	iPSC	10935
70decc46-23e7-46df-a4a6-8d4b1d050b28/EcoRV/0	FAT57861	iPSCORE_7_5	iPSC	13306
7112d53e-95d8-47b3-aeae-c51a777fcbf3/EcoRV/0	FAT57861	iPSCORE_7_5	iPSC	10779
7124a468-4f9e-419a-9c60-b6bd837f3141/EcoRV/0	FAT57861	iPSCORE_7_5	iPSC	6576
712ac880-c401-44c8-887d-499bb86646c0/EcoRV/0	FAT57861	iPSCORE_7_5	iPSC	13667
7139ee0d-3776-4196-93fd-bf1f3f9d36bd/EcoRV/0	FAT57861	iPSCORE_7_5	iPSC	651
713aee2c-9920-4be3-84db-780aee12345c/EcoRV/0	FAT57861	iPSCORE_7_5	iPSC	7608
7146da4f-0084-422d-8440-7fad8106c598/EcoRV/0	FAT57861	iPSCORE_7_5	iPSC	3877
7150ea5a-f982-407c-a93d-6bbc49e62d18/EcoRV/0	FAT57861	iPSCORE_7_5	iPSC	13737
71634e49-41c4-419c-87a7-9844a7fb212a/EcoRV/0	FAT57861	iPSCORE_7_5	iPSC	6235
7179a1dd-be8f-45a4-8469-29db0f23b512/EcoRV/0	FAT57861	iPSCORE_7_5	iPSC	9144
71acd14f-9b9c-4c5c-9547-fa1c331b502b/EcoRV/0	FAT57861	iPSCORE_7_5	iPSC	5765
71b77307-f606-4e71-95e7-16497a19f091/EcoRV/0	FAT57861	iPSCORE_7_5	iPSC	12269
71cf44a9-ab98-44e4-bd1e-1a1e300a846d/EcoRV/0	FAT57861	iPSCORE_7_5	iPSC	12641
71ec33f6-016b-479f-a64d-f6fea9a33d9a/EcoRV/0	FAT57861	iPSCORE_7_5	iPSC	14537
71ff9f07-3003-4647-9461-adbf57219462/EcoRV/0	FAT57861	iPSCORE_7_5	iPSC	9682
72179780-fab6-45f0-93d4-00a2172d75d5/EcoRV/0	FAT57861	iPSCORE_7_5	iPSC	62
722c8646-19c9-44f2-b0cd-312213e2d89c/EcoRV/0	FAT57861	iPSCORE_7_5	iPSC	763
7233279b-1255-45c1-8c9c-be6d4bc2c103/EcoRV/0	FAT57861	iPSCORE_7_5	iPSC	11702
723f1c85-4f52-483d-8a4a-d64a0b8aa3d6/EcoRV/0	FAT57861	iPSCORE_7_5	iPSC	7724
7249ec74-29a2-41bc-9df2-70636ea29632/EcoRV/0	FAT57861	iPSCORE_7_5	iPSC	8400
72834068-ed48-4932-98b6-c54d6da09df3/EcoRV/0	FAT57861	iPSCORE_7_5	iPSC	2498
7286e80a-81a0-48f6-81fd-d01d4646d08d/EcoRV/0	FAT57861	iPSCORE_7_5	iPSC	10495
728ec9bf-100a-4488-8a2d-afccb2e7bb4b/EcoRV/0	FAT57861	iPSCORE_7_5	iPSC	13344
7290f174-766a-493c-8556-f7a90eab6761/EcoRV/0	FAT57861	iPSCORE_7_5	iPSC	8399
729bb70c-bbce-43a3-b784-03eb4d6cc62e/EcoRV/0	FAT57861	iPSCORE_7_5	iPSC	13604
72b5285b-d9aa-4dbf-9750-a2b70ac7c4cc/EcoRV/0	FAT57861	iPSCORE_7_5	iPSC	11947
72eded79-c7d6-4b75-b9cc-d85910b97dcb/EcoRV/0	FAT57861	iPSCORE_7_5	iPSC	8205
730b9693-a9cf-4d74-84f7-53397cfa28f2/EcoRV/0	FAT57861	iPSCORE_7_5	iPSC	244
730f954f-95b3-42de-bbd0-cb7cec1da24a/EcoRV/0	FAT57861	iPSCORE_7_5	iPSC	8207
730ffb88-b57e-4d00-83a1-22e98d29f148/EcoRV/0	FAT57861	iPSCORE_7_5	iPSC	11554
731d2e36-98f2-46c1-9c56-7741d0db89bf/EcoRV/0	FAT57861	iPSCORE_7_5	iPSC	5783
732588eb-99d5-456c-b014-a5f56b004efc/EcoRV/0	FAT57861	iPSCORE_7_5	iPSC	10800
732799b9-3b59-46d1-9766-2b598a25825a/EcoRV/0	FAT57861	iPSCORE_7_5	iPSC	8490
734dd6b7-a98f-4630-a281-8d40e3706d7a/EcoRV/0	FAT57861	iPSCORE_7_5	iPSC	7041
7360d997-7603-4b2a-88ff-3329a7494e79/EcoRV/0	FAT57861	iPSCORE_7_5	iPSC	12075
737c991e-ff21-4f96-87ff-3cc3bcc721eb/EcoRV/0	FAT57861	iPSCORE_7_5	iPSC	13561
738e639b-c58d-4ada-b1f5-224058888cb1/EcoRV/0	FAT57861	iPSCORE_7_5	iPSC	9093
7398bd97-6f87-4948-aec8-a2871bb668ce/EcoRV/0	FAT57861	iPSCORE_7_5	iPSC	4591
7398f8d1-9fb9-480e-a44b-eca3cd25583f/EcoRV/0	FAT57861	iPSCORE_7_5	iPSC	13039
73ab4660-d0e3-46e4-8314-5a2475ecc8d9/EcoRV/0	FAT57861	iPSCORE_7_5	iPSC	2877
73df20a6-d46b-4d18-8568-aa89c3df5a44/EcoRV/0	FAT57861	iPSCORE_7_5	iPSC	8792
73fd0081-7372-4c62-91b7-9a2b4eac1bf9/EcoRV/0	FAT57861	iPSCORE_7_5	iPSC	5437
7400f56d-d51f-45cd-96c4-15c513648633/EcoRV/0	FAT57861	iPSCORE_7_5	iPSC	7006
7405982f-e028-4828-8bb3-def5822dad22/EcoRV/0	FAT57861	iPSCORE_7_5	iPSC	10934
740932ac-b53f-45bf-b15a-e199a4c9c34e/EcoRV/0	FAT57861	iPSCORE_7_5	iPSC	12894
743d1399-c494-4306-8674-c65e4983e819/EcoRV/0	FAT57861	iPSCORE_7_5	iPSC	8151
743fa8ec-f1e5-485c-b33d-e75ff38c3d8c/EcoRV/0	FAT57861	iPSCORE_7_5	iPSC	11553
744f0c30-8468-4914-8860-574db5d02812/EcoRV/0	FAT57861	iPSCORE_7_5	iPSC	3393
745971cf-9224-4f58-8084-ddc26b3970cf/EcoRV/0	FAT57861	iPSCORE_7_5	iPSC	11826
7477430e-2ce8-46c9-8784-426a8cdb9424/EcoRV/0	FAT57861	iPSCORE_7_5	iPSC	4991
74858697-6872-492b-8d0f-869a41cfc517/EcoRV/0	FAT57861	iPSCORE_7_5	iPSC	9205
748ea4e6-0f33-4409-b84b-bf164eb3cb4f/EcoRV/0	FAT57861	iPSCORE_7_5	iPSC	1286
748ff3ef-2247-4435-9d97-a928ebfb4757/EcoRV/0	FAT57861	iPSCORE_7_5	iPSC	5446
7528f8bf-813b-4b9e-b3cf-b79f454b93fd/EcoRV/0	FAT57861	iPSCORE_7_5	iPSC	9217
75378f48-136f-4033-a7f8-fed46d274d60/EcoRV/0	FAT57861	iPSCORE_7_5	iPSC	10244
754606a1-f7c5-4541-8e7a-68ef699cff52/EcoRV/0	FAT57861	iPSCORE_7_5	iPSC	6837
75494382-3872-4dac-8c90-0f323a6ab13d/EcoRV/0	FAT57861	iPSCORE_7_5	iPSC	16008
755eb7b9-deb4-48fa-84d1-d318e92daa41/EcoRV/0	FAT57861	iPSCORE_7_5	iPSC	9298
75622b7b-a39f-466a-a077-f103a02e8eb2/EcoRV/0	FAT57861	iPSCORE_7_5	iPSC	10522
75699938-25bb-46ec-bba8-ff8fedac27c0/EcoRV/0	FAT57861	iPSCORE_7_5	iPSC	9549
757e36cf-e614-428e-9cd4-3ca265d3ee8d/EcoRV/0	FAT57861	iPSCORE_7_5	iPSC	3781
75b7db8a-1d62-4a48-8614-691723d04407/EcoRV/0	FAT57861	iPSCORE_7_5	iPSC	11202
75c18a2d-b69c-485c-8bb5-4acde6640fb3/EcoRV/0	FAT57861	iPSCORE_7_5	iPSC	9541
75ce7f9c-2a8e-4a61-8e8d-fa4ab55a5233/EcoRV/0	FAT57861	iPSCORE_7_5	iPSC	8978
75d13cda-d980-4654-833f-4b2d99394f41/EcoRV/0	FAT57861	iPSCORE_7_5	iPSC	2508
75f7ca4a-690a-4a7a-bfcd-ecbae50fd9f0/EcoRV/0	FAT57861	iPSCORE_7_5	iPSC	15307
75fd8841-937a-4b27-b03f-8027d923ad9f/EcoRV/0	FAT57861	iPSCORE_7_5	iPSC	12519
7608d1d9-084d-4844-8006-8c1fdaff7369/EcoRV/0	FAT57861	iPSCORE_7_5	iPSC	5182
76100535-6c6f-4f33-ba00-5803f44db705/EcoRV/0	FAT57861	iPSCORE_7_5	iPSC	9909
7620e2d9-0bf3-4153-917b-554a814fa160/EcoRV/0	FAT57861	iPSCORE_7_5	iPSC	9574
76298d5f-e06a-4f88-b63b-fb377b728a91/EcoRV/0	FAT57861	iPSCORE_7_5	iPSC	12712
764fc563-f615-459a-b0ff-00ffa786c6d5/EcoRV/0	FAT57861	iPSCORE_7_5	iPSC	2310
766b2633-ac06-4094-adcd-67f45127b2f6/EcoRV/0	FAT57861	iPSCORE_7_5	iPSC	12994
766ff17e-cfaf-4284-a975-836696f6c7fc/EcoRV/0	FAT57861	iPSCORE_7_5	iPSC	11178
7682db03-570b-48a3-b6a3-1bb249e2cc84/EcoRV/0	FAT57861	iPSCORE_7_5	iPSC	12277
76976ffd-05fd-4493-99ea-fd71bb2edda9/EcoRV/0	FAT57861	iPSCORE_7_5	iPSC	13460
769e24ba-56a0-4396-992b-799f4e52e2bb/EcoRV/0	FAT57861	iPSCORE_7_5	iPSC	11940
76a5fa90-af99-4e69-9497-861458fde7e6/EcoRV/0	FAT57861	iPSCORE_7_5	iPSC	4147
76aaa928-512f-4b08-9c81-3dd71b87bf76/EcoRV/0	FAT57861	iPSCORE_7_5	iPSC	9876
76dd90c6-fb12-4ec3-bcf9-668e1599ea6f/EcoRV/0	FAT57861	iPSCORE_7_5	iPSC	9893
770c5762-2d22-4791-a576-f16c52f53044/EcoRV/0	FAT57861	iPSCORE_7_5	iPSC	9997
772e9e03-40a9-412e-83e0-c9967e8364e8/EcoRV/0	FAT57861	iPSCORE_7_5	iPSC	13783
772f5166-bebe-45b5-b29e-315e80ba1fa1/EcoRV/0	FAT57861	iPSCORE_7_5	iPSC	11737
7756b5e0-1aa8-4e25-8105-8d1d6884ffa0/EcoRV/0	FAT57861	iPSCORE_7_5	iPSC	8721
776c7854-5693-4e71-bee5-42122302e471/EcoRV/0	FAT57861	iPSCORE_7_5	iPSC	1526
777092f2-e299-4e13-a74e-6e9825e8e82d/EcoRV/0	FAT57861	iPSCORE_7_5	iPSC	11851
777fb50d-ce7b-4aeb-9af3-90da716840ad/EcoRV/0	FAT57861	iPSCORE_7_5	iPSC	1367
77886df7-862a-49f8-a435-993c298c6a9c/EcoRV/0	FAT57861	iPSCORE_7_5	iPSC	14433
77a4ebbe-d10d-4903-880c-c94cd74e43c5/EcoRV/0	FAT57861	iPSCORE_7_5	iPSC	11220
77a80baa-6904-4256-bc8d-6dd0da3a6da7/EcoRV/0	FAT57861	iPSCORE_7_5	iPSC	9411
77aa6393-6de8-4341-9601-51d2b7fc96c5/EcoRV/0	FAT57861	iPSCORE_7_5	iPSC	12841
77d3a205-d71b-470a-b4da-f6d646f8301e/EcoRV/0	FAT57861	iPSCORE_7_5	iPSC	13511
77e56f08-97f1-4172-bff1-71eca70efd6b/EcoRV/0	FAT57861	iPSCORE_7_5	iPSC	10391
77f6cba7-1172-4f87-8c26-4831cbf2d7c3/EcoRV/0	FAT57861	iPSCORE_7_5	iPSC	13406
7802eef6-238d-4971-8333-e0befb93ffed/EcoRV/0	FAT57861	iPSCORE_7_5	iPSC	9762
78044ad3-cbc7-45c6-b843-48b588a7fb4d/EcoRV/0	FAT57861	iPSCORE_7_5	iPSC	10898
78059dd4-6e45-4708-9fb9-17c9d475afab/EcoRV/0	FAT57861	iPSCORE_7_5	iPSC	7634
7816b2ea-341d-400a-af9e-f60a43a76a07/EcoRV/0	FAT57861	iPSCORE_7_5	iPSC	11787
782e8c86-38c5-492b-8c3a-3fbf582b6761/EcoRV/0	FAT57861	iPSCORE_7_5	iPSC	11527
7835908b-bca1-4cf7-83fc-9fd9f331657d/EcoRV/0	FAT57861	iPSCORE_7_5	iPSC	4811
783df301-4b06-43c3-8d9b-27a576c5682b/EcoRV/0	FAT57861	iPSCORE_7_5	iPSC	14714
7855bf72-cd88-4e89-a64f-72fd125bc7ef/EcoRV/0	FAT57861	iPSCORE_7_5	iPSC	4352
785a02b0-527e-42fa-b1d7-5b2418473e13/EcoRV/0	FAT57861	iPSCORE_7_5	iPSC	7259
7867fabe-5c36-4b22-b12b-f004f32ff603/EcoRV/0	FAT57861	iPSCORE_7_5	iPSC	10048
78834016-4b32-457d-b9fc-046eb5f2a590/EcoRV/0	FAT57861	iPSCORE_7_5	iPSC	3569
788a8687-1b18-4511-8ec3-8d3e2c9bb0b5/EcoRV/0	FAT57861	iPSCORE_7_5	iPSC	10406
788dc528-e71a-4df1-a2e4-8099a4512c19/EcoRV/0	FAT57861	iPSCORE_7_5	iPSC	473
78903a76-8c31-4ad9-96f1-0fec35a28471/EcoRV/0	FAT57861	iPSCORE_7_5	iPSC	109
78a17e8a-22f4-49a6-b888-d036ce69f69d/EcoRV/0	FAT57861	iPSCORE_7_5	iPSC	10356
78a3988a-0258-47f8-83e5-a88aedf5345c/EcoRV/0	FAT57861	iPSCORE_7_5	iPSC	8189
78afefe6-4011-4167-878e-b3d99c139090/EcoRV/0	FAT57861	iPSCORE_7_5	iPSC	2273
78b6998b-fe9c-4380-af74-ff2b62de939d/EcoRV/0	FAT57861	iPSCORE_7_5	iPSC	7727
78c111f9-6732-462d-a4b9-c8eefaa7493e/EcoRV/0	FAT57861	iPSCORE_7_5	iPSC	5498
78c844ca-715e-49ab-9116-2dc4a032e9cf/EcoRV/0	FAT57861	iPSCORE_7_5	iPSC	760
78d9465b-9096-4f9c-8bd9-4e3d3602ce87/EcoRV/0	FAT57861	iPSCORE_7_5	iPSC	13467
78f785c1-d1ce-48ec-b96d-94b55b56f445/EcoRV/0	FAT57861	iPSCORE_7_5	iPSC	82
78fd25c0-a98a-4a82-9a01-da52bf147f1f/EcoRV/0	FAT57861	iPSCORE_7_5	iPSC	55
7910c061-2d44-4680-a57f-a92478e8ccb0/EcoRV/0	FAT57861	iPSCORE_7_5	iPSC	8316
792a164a-f1b6-4ca3-b369-778af71ce88a/EcoRV/0	FAT57861	iPSCORE_7_5	iPSC	14498
792b777d-cb87-4dab-83f0-3b787dd57c6e/EcoRV/0	FAT57861	iPSCORE_7_5	iPSC	3587
7930d2d2-41f3-4562-8d9a-b37ad3dee4d4/EcoRV/0	FAT57861	iPSCORE_7_5	iPSC	11034
79391882-5935-4c48-ab93-3efc1d86e70b/EcoRV/0	FAT57861	iPSCORE_7_5	iPSC	12394
7957947b-740b-4502-9abf-5678062aa244/EcoRV/0	FAT57861	iPSCORE_7_5	iPSC	13000
7963b6ad-9b58-4bdf-9ddf-581abbd08322/EcoRV/0	FAT57861	iPSCORE_7_5	iPSC	8770
796eabc7-c40c-49c9-8c19-614939aadb6f/EcoRV/0	FAT57861	iPSCORE_7_5	iPSC	54
7974b05e-086b-4300-97e3-822f90e5c11f/EcoRV/0	FAT57861	iPSCORE_7_5	iPSC	8545
79780eac-397b-4e87-826a-c2f7e699c308/EcoRV/0	FAT57861	iPSCORE_7_5	iPSC	9644
7990901b-cd8c-46c9-ba07-67dac921a675/EcoRV/0	FAT57861	iPSCORE_7_5	iPSC	70
79980756-3ce8-471b-afcc-b5caf8215a54/EcoRV/0	FAT57861	iPSCORE_7_5	iPSC	11126
79afd721-e136-4c92-b6c2-416676e75ce0/EcoRV/0	FAT57861	iPSCORE_7_5	iPSC	11593
79b1b588-9b9c-4855-8064-854a86aab932/EcoRV/0	FAT57861	iPSCORE_7_5	iPSC	8799
79bde8a7-5fe2-4f02-a807-12c79d6f1aeb/EcoRV/0	FAT57861	iPSCORE_7_5	iPSC	9851
79c7d2b7-eebb-472c-9677-ba9a135e9999/EcoRV/0	FAT57861	iPSCORE_7_5	iPSC	4209
79ce34ba-c275-416f-8e49-1121ed31e919/EcoRV/0	FAT57861	iPSCORE_7_5	iPSC	1482
79d52009-9e12-4b90-b6bf-194f018caa4b/EcoRV/0	FAT57861	iPSCORE_7_5	iPSC	3219
79df20f6-bb65-485f-9692-83567601da8a/EcoRV/0	FAT57861	iPSCORE_7_5	iPSC	8762
79ea2f60-d98c-416f-a20c-81e9f9a9bc89/EcoRV/0	FAT57861	iPSCORE_7_5	iPSC	8664
7a00c43d-c075-4f8d-8b9a-02afea37bd9c/EcoRV/0	FAT57861	iPSCORE_7_5	iPSC	10198
7a1d8afa-fa24-4539-9305-6f677ba8fafa/EcoRV/0	FAT57861	iPSCORE_7_5	iPSC	7959
7a2396dc-7939-4d2d-a92f-d6594c98fb54/EcoRV/0	FAT57861	iPSCORE_7_5	iPSC	11957
7a268897-8bc8-4fe4-a035-708005e825af/EcoRV/0	FAT57861	iPSCORE_7_5	iPSC	13041
7a296619-a38d-43db-986c-a43f6951a7e3/EcoRV/0	FAT57861	iPSCORE_7_5	iPSC	9189
7a3c3198-44dd-4711-b637-a8defcd38438/EcoRV/0	FAT57861	iPSCORE_7_5	iPSC	10534
7a465481-c51e-47a6-86d3-6118edb0fa70/EcoRV/0	FAT57861	iPSCORE_7_5	iPSC	245
7a489244-6b2d-4150-bffd-def1573fda5e/EcoRV/0	FAT57861	iPSCORE_7_5	iPSC	5867
7a8a604c-a256-4b06-af2d-d8d23694895c/EcoRV/0	FAT57861	iPSCORE_7_5	iPSC	12974
7a8e8ff1-7a8a-4474-b635-cf132ba73635/EcoRV/0	FAT57861	iPSCORE_7_5	iPSC	9236
7ab9b062-b1ba-4104-82da-fd25030c43b6/EcoRV/0	FAT57861	iPSCORE_7_5	iPSC	6130
7aba26e6-8d05-40b8-84f7-bde9c3dcf947/EcoRV/0	FAT57861	iPSCORE_7_5	iPSC	124
7abbc877-8d89-442e-a0cf-524f4094ab9a/EcoRV/0	FAT57861	iPSCORE_7_5	iPSC	13188
7ad0b3fa-20e3-4023-87a2-ae398cc5a5d5/EcoRV/0	FAT57861	iPSCORE_7_5	iPSC	10393
7add2478-8326-4a53-bdf4-e7537b1cefe4/EcoRV/0	FAT57861	iPSCORE_7_5	iPSC	7862
7b041924-14cc-4c4c-9e6b-aa9156048c1d/EcoRV/0	FAT57861	iPSCORE_7_5	iPSC	7686
7b2747bb-f822-46ae-9182-a90073546409/EcoRV/0	FAT57861	iPSCORE_7_5	iPSC	12240
7b38e60f-0f81-43cb-8037-c8ff0932b5d5/EcoRV/0	FAT57861	iPSCORE_7_5	iPSC	9516
7b42fbc9-f218-48e4-9e68-7374581dfcea/EcoRV/0	FAT57861	iPSCORE_7_5	iPSC	4830
7b626848-4dc9-4d2e-ad36-e48eff554f0e/EcoRV/0	FAT57861	iPSCORE_7_5	iPSC	11452
7b727836-df85-4940-a98e-16db338dbdbb/EcoRV/0	FAT57861	iPSCORE_7_5	iPSC	9221
7b76a7d9-20de-4d4e-9f10-bf7f0a7b7536/EcoRV/0	FAT57861	iPSCORE_7_5	iPSC	62
7b8deadc-5a56-4778-a3c6-7c36ee7af9e3/EcoRV/0	FAT57861	iPSCORE_7_5	iPSC	72
7b97c484-bf27-4aac-ae14-1e8354a5653c/EcoRV/0	FAT57861	iPSCORE_7_5	iPSC	8462
7bc5eeca-54ec-4277-a79e-8a0a997cdd1b/EcoRV/0	FAT57861	iPSCORE_7_5	iPSC	8809
7c5717fd-81b7-4c79-8f12-97a2245e3204/EcoRV/0	FAT57861	iPSCORE_7_5	iPSC	10542
7c5fd7eb-66d3-4417-8b7f-302349de3deb/EcoRV/0	FAT57861	iPSCORE_7_5	iPSC	9861
7c76371d-ce26-4623-a4fd-b2904ce9a1e9/EcoRV/0	FAT57861	iPSCORE_7_5	iPSC	1848
7c8164c7-d926-43dc-8d58-6f2cd5e48f87/EcoRV/0	FAT57861	iPSCORE_7_5	iPSC	6261
7ca06928-a3fe-477b-b74d-08cde4aa36c7/EcoRV/0	FAT57861	iPSCORE_7_5	iPSC	7678
7cbc1d8d-4d79-465d-bfbb-948081950e83/EcoRV/0	FAT57861	iPSCORE_7_5	iPSC	9412
7ccbfa7a-061e-472c-a508-b5fcd58c081d/EcoRV/0	FAT57861	iPSCORE_7_5	iPSC	9393
7cccb769-9523-4e1c-9ab9-9419e5afc9cc/EcoRV/0	FAT57861	iPSCORE_7_5	iPSC	11281
7ce8da0c-095e-4d53-9e92-344f3658fbf7/EcoRV/0	FAT57861	iPSCORE_7_5	iPSC	10792
7cf8e7a7-0468-4416-98f3-409aebc65eee/EcoRV/0	FAT57861	iPSCORE_7_5	iPSC	10066
7d131b69-9202-428e-88b1-417204ebb1db/EcoRV/0	FAT57861	iPSCORE_7_5	iPSC	13095
7d2a0418-b4e5-4e02-93d8-cbeb312f0e58/EcoRV/0	FAT57861	iPSCORE_7_5	iPSC	9350
7d581b22-320e-4b26-b44f-b499023a25cc/EcoRV/0	FAT57861	iPSCORE_7_5	iPSC	6612
7d6d3d5d-a7a9-410b-92b6-151ba7e079ca/EcoRV/0	FAT57861	iPSCORE_7_5	iPSC	8072
7d7e2dfa-faea-47cb-a479-50dad43b7713/EcoRV/0	FAT57861	iPSCORE_7_5	iPSC	13396
7d8b49c2-eb7f-45e3-979e-bcec602c4e2c/EcoRV/0	FAT57861	iPSCORE_7_5	iPSC	5630
7da025a0-3bc9-4db4-bc77-3528206cb363/EcoRV/0	FAT57861	iPSCORE_7_5	iPSC	4963
7dbdfabb-15b4-48e7-95cf-3b86cb200080/EcoRV/0	FAT57861	iPSCORE_7_5	iPSC	2261
7dce4483-d760-480c-be89-0a826ef62a51/EcoRV/0	FAT57861	iPSCORE_7_5	iPSC	6324
7deefc0a-33ef-45b1-9c60-4d24c4d2a253/EcoRV/0	FAT57861	iPSCORE_7_5	iPSC	12614
7e04a91d-19e1-48b5-9be7-e57b36ba63f5/EcoRV/0	FAT57861	iPSCORE_7_5	iPSC	18475
7e20ab8c-087b-447b-a5b7-596da1fe283e/EcoRV/0	FAT57861	iPSCORE_7_5	iPSC	15293
7e32d568-11e0-4899-aa3b-01dca140b8ed/EcoRV/0	FAT57861	iPSCORE_7_5	iPSC	3878
7e6587cb-1144-41b7-92f8-1c34eb88154e/EcoRV/0	FAT57861	iPSCORE_7_5	iPSC	3565
7e8dd8f5-6795-4880-ba5a-4df49b900607/EcoRV/0	FAT57861	iPSCORE_7_5	iPSC	9832
7e97aac7-ad77-4cd0-9ac2-4fdd0a74d38b/EcoRV/0	FAT57861	iPSCORE_7_5	iPSC	10483
7eafa5ff-32f1-4823-8f41-33e754f7152c/EcoRV/0	FAT57861	iPSCORE_7_5	iPSC	291
7ee145e1-7b5b-4870-99d2-31e7661775aa/EcoRV/0	FAT57861	iPSCORE_7_5	iPSC	7634
7ef2599c-453d-468d-a0f6-613aef5bfd5a/EcoRV/0	FAT57861	iPSCORE_7_5	iPSC	9395
7ef8a0f3-65d4-4dd6-b887-32b96e7341f5/EcoRV/0	FAT57861	iPSCORE_7_5	iPSC	12108
7f01d88c-e9c4-4bb4-a11d-d49046726b01/EcoRV/0	FAT57861	iPSCORE_7_5	iPSC	19286
7f0c0194-b8ca-4c31-87d3-a71eccb4fb60/EcoRV/0	FAT57861	iPSCORE_7_5	iPSC	10279
7f3eaf56-42a9-4f6a-8677-cb2235f1ebdb/EcoRV/0	FAT57861	iPSCORE_7_5	iPSC	6616
7f60e656-6295-4c17-aefb-00067579c390/EcoRV/0	FAT57861	iPSCORE_7_5	iPSC	15540
7f76e222-1abd-4ded-b5fa-1299d1efb97b/EcoRV/0	FAT57861	iPSCORE_7_5	iPSC	1044
7f89e5a3-e547-4d3c-aac2-484b4743e858/EcoRV/0	FAT57861	iPSCORE_7_5	iPSC	6679
7f93e808-90f3-42e0-a3c2-436aeec2dfd3/EcoRV/0	FAT57861	iPSCORE_7_5	iPSC	10503
7fb500ab-f57a-4636-aa9e-b876af236181/EcoRV/0	FAT57861	iPSCORE_7_5	iPSC	5801
7fc36e7f-a3a0-48e7-93a5-a317040afa8b/EcoRV/0	FAT57861	iPSCORE_7_5	iPSC	10853
7fd5c59a-039c-4e74-b58c-3b03a83bf27d/EcoRV/0	FAT57861	iPSCORE_7_5	iPSC	12366
7fe0d9f9-161f-4f50-b383-73074709ceaa/EcoRV/0	FAT57861	iPSCORE_7_5	iPSC	8907
7fe30d3d-dadb-4bc8-8488-45ad1b238b0a/EcoRV/0	FAT57861	iPSCORE_7_5	iPSC	3664
7ffc5478-1bdd-4b30-95a7-9740b1e98873/EcoRV/0	FAT57861	iPSCORE_7_5	iPSC	385
7ffef06a-0374-4ecb-9ffa-2834a6424c3d/EcoRV/0	FAT57861	iPSCORE_7_5	iPSC	9926
800066bd-0ff4-46ef-ad2b-1e414ae10e72/EcoRV/0	FAT57861	iPSCORE_7_5	iPSC	5953
8000ff5f-26ed-4b14-9ee7-8ce49e079792/EcoRV/0	FAT57861	iPSCORE_7_5	iPSC	7521
8001ed85-8319-486c-acbd-91820248a8ac/EcoRV/0	FAT57861	iPSCORE_7_5	iPSC	11274
801136a0-9ad8-4356-a5d1-462027f36212/EcoRV/0	FAT57861	iPSCORE_7_5	iPSC	1427
80149907-61be-42b6-9898-30d1447c0b82/EcoRV/0	FAT57861	iPSCORE_7_5	iPSC	8624
803d01f6-636a-4cde-bff8-16758a22768a/EcoRV/0	FAT57861	iPSCORE_7_5	iPSC	10071
8040efbb-b82a-4568-b1e4-3817aa981d01/EcoRV/0	FAT57861	iPSCORE_7_5	iPSC	11099
80787398-f124-40ac-9b67-f381889e3d5b/EcoRV/0	FAT57861	iPSCORE_7_5	iPSC	11530
809f45d8-f43f-41df-b273-aaddf3fac4c0/EcoRV/0	FAT57861	iPSCORE_7_5	iPSC	2529
809fb6da-80a2-4974-afbb-c44f14a923dd/EcoRV/0	FAT57861	iPSCORE_7_5	iPSC	12262
80f4cc4b-d850-4567-aa9e-a3bd417329d1/EcoRV/0	FAT57861	iPSCORE_7_5	iPSC	9527
80f6e997-001c-41d6-a7c7-5faa8ef587cf/EcoRV/0	FAT57861	iPSCORE_7_5	iPSC	12550
80fc54b2-fee3-4b8c-b366-adcc090a7667/EcoRV/0	FAT57861	iPSCORE_7_5	iPSC	11184
810128e0-604f-4f82-8e30-7755f47ed5d1/EcoRV/0	FAT57861	iPSCORE_7_5	iPSC	1517
8118ac40-5bf1-4f2e-9331-e35e9bf81e58/EcoRV/0	FAT57861	iPSCORE_7_5	iPSC	5454
813ca531-b277-46e3-8b57-0a0fc8422a1f/EcoRV/0	FAT57861	iPSCORE_7_5	iPSC	9892
815a0f76-4839-48f2-8971-453bbb2b185e/EcoRV/0	FAT57861	iPSCORE_7_5	iPSC	8212
816b8051-cd1a-4a47-8c63-bdad4cbea130/EcoRV/0	FAT57861	iPSCORE_7_5	iPSC	7142
817717d2-59ff-44e4-a075-c024e783fac9/EcoRV/0	FAT57861	iPSCORE_7_5	iPSC	10481
8179b482-55e0-414e-8662-248dbda3933c/EcoRV/0	FAT57861	iPSCORE_7_5	iPSC	1038
81a9e7e5-b41d-4b74-9452-5163d5da8e1b/EcoRV/0	FAT57861	iPSCORE_7_5	iPSC	8563
81ab74f8-f306-4621-8851-803286ad3e79/EcoRV/0	FAT57861	iPSCORE_7_5	iPSC	7180
81c2298a-27d1-4e27-9bf3-96ecd03cb321/EcoRV/0	FAT57861	iPSCORE_7_5	iPSC	12268
81ca1ccd-3430-4eaf-9c11-d596507adf05/EcoRV/0	FAT57861	iPSCORE_7_5	iPSC	1092
81d80ed7-0602-40bb-8b81-55d7953f4364/EcoRV/0	FAT57861	iPSCORE_7_5	iPSC	11550
81e71cc2-0f55-4554-8b0d-e0c203d319a4/EcoRV/0	FAT57861	iPSCORE_7_5	iPSC	14197
81f38b22-4e5c-42cd-8ebb-82dafa130d86/EcoRV/0	FAT57861	iPSCORE_7_5	iPSC	8930
82114495-cdee-4897-85f5-58e9ce832da2/EcoRV/0	FAT57861	iPSCORE_7_5	iPSC	9104
82199cc4-904e-438d-9801-957b98f4c023/EcoRV/0	FAT57861	iPSCORE_7_5	iPSC	3662
823404ee-51fc-4753-b225-f179d7fd1cee/EcoRV/0	FAT57861	iPSCORE_7_5	iPSC	10986
82380e93-00af-4583-beb0-f1ee354e718b/EcoRV/0	FAT57861	iPSCORE_7_5	iPSC	7134
8240af3b-c4ca-4949-97ef-aaa7aae385f8/EcoRV/0	FAT57861	iPSCORE_7_5	iPSC	4136
82657a89-a747-4d5d-ac68-fbfe627f73e1/EcoRV/0	FAT57861	iPSCORE_7_5	iPSC	13875
8272deda-4e4d-479a-b716-5c26b30f5f0e/EcoRV/0	FAT57861	iPSCORE_7_5	iPSC	7770
82812e1b-7dac-4538-b5f6-4203ad30dbfe/EcoRV/0	FAT57861	iPSCORE_7_5	iPSC	4798
82f4ae13-65a4-4de3-a7f5-c2c626416f76/EcoRV/0	FAT57861	iPSCORE_7_5	iPSC	11007
82fe64d7-9e42-4fa2-bd7f-9fcb01113096/EcoRV/0	FAT57861	iPSCORE_7_5	iPSC	4774
830084f0-3b96-45fc-b49c-923454187a14/EcoRV/0	FAT57861	iPSCORE_7_5	iPSC	2379
8300bdc1-fbbc-4653-8fb7-ae48c2555edd/EcoRV/0	FAT57861	iPSCORE_7_5	iPSC	12203
830f86ac-3124-492d-b27d-b2b5480b7d50/EcoRV/0	FAT57861	iPSCORE_7_5	iPSC	16804
83141cfb-ab96-4e38-ac70-bac50ab7e5de/EcoRV/0	FAT57861	iPSCORE_7_5	iPSC	2566
83465b12-5314-4848-aed0-196d7d0bf221/EcoRV/0	FAT57861	iPSCORE_7_5	iPSC	12661
8368f494-c014-4ba0-8481-ba09157adb19/EcoRV/0	FAT57861	iPSCORE_7_5	iPSC	10231
836c7d24-bb5c-4c9d-a0cf-7e975112feb6/EcoRV/0	FAT57861	iPSCORE_7_5	iPSC	2577
837cf303-f967-42c9-abbd-28ba1b0627e3/EcoRV/0	FAT57861	iPSCORE_7_5	iPSC	14573
83b93434-0122-4675-9ee0-6d8d34130cd4/EcoRV/0	FAT57861	iPSCORE_7_5	iPSC	4995
83bf000f-f300-4dd2-b303-cc6720139b8f/EcoRV/0	FAT57861	iPSCORE_7_5	iPSC	6040
83bf04b3-25db-4f4e-9587-eeef7fce8384/EcoRV/0	FAT57861	iPSCORE_7_5	iPSC	10669
83c795ae-e7bd-4d8c-9458-14af1e539723/EcoRV/0	FAT57861	iPSCORE_7_5	iPSC	7964
83cac4bb-a4fe-401d-837c-e5954c2ac668/EcoRV/0	FAT57861	iPSCORE_7_5	iPSC	13751
83ce8bf4-ebe7-4764-aea0-3df593ce5085/EcoRV/0	FAT57861	iPSCORE_7_5	iPSC	13253
83d7493e-e099-4c4c-a0b4-78aa0aac99d6/EcoRV/0	FAT57861	iPSCORE_7_5	iPSC	89
83db6461-0b02-4f17-9aa1-26fa9a89d901/EcoRV/0	FAT57861	iPSCORE_7_5	iPSC	11913
83f35769-505f-44dc-b41c-36445b07266f/EcoRV/0	FAT57861	iPSCORE_7_5	iPSC	7261
840158c9-3a3a-4981-bed7-86b462398b8e/EcoRV/0	FAT57861	iPSCORE_7_5	iPSC	1291
840557f0-5ef7-4015-ac3d-285515fd4b0e/EcoRV/0	FAT57861	iPSCORE_7_5	iPSC	3076
840db9da-69c4-439f-be09-cf61db6e8f4a/EcoRV/0	FAT57861	iPSCORE_7_5	iPSC	121
841d8f99-1174-48e1-a3c3-b9a5db33a337/EcoRV/0	FAT57861	iPSCORE_7_5	iPSC	6972
841fa4ce-bc7c-41dd-8bae-bad0e5525603/EcoRV/0	FAT57861	iPSCORE_7_5	iPSC	12656
844f0db9-83c1-4b0f-b737-3ffb4eda1383/EcoRV/0	FAT57861	iPSCORE_7_5	iPSC	12152
845a55a8-ef59-4141-811c-3542c552441d/EcoRV/0	FAT57861	iPSCORE_7_5	iPSC	10934
846f856a-86a3-496d-8035-93f706edf7eb/EcoRV/0	FAT57861	iPSCORE_7_5	iPSC	1502
847c6149-88a6-49d8-bfe3-2ac6b86943e2/EcoRV/0	FAT57861	iPSCORE_7_5	iPSC	7956
8489799d-098d-43ac-abdf-3527b410e0d1/EcoRV/0	FAT57861	iPSCORE_7_5	iPSC	9187
848ae7f4-6f77-42f4-a38b-6bf47c27f366/EcoRV/0	FAT57861	iPSCORE_7_5	iPSC	11477
848df766-ecf5-45f9-8c68-f41fb0ea089a/EcoRV/0	FAT57861	iPSCORE_7_5	iPSC	11638
849cd4d1-b62f-4e86-b34c-328dba3a808c/EcoRV/0	FAT57861	iPSCORE_7_5	iPSC	3253
84a1cc7c-d5fe-4047-a642-d13cb083ee88/EcoRV/0	FAT57861	iPSCORE_7_5	iPSC	10556
84d64f37-a70d-4491-8898-271bb5f62757/EcoRV/0	FAT57861	iPSCORE_7_5	iPSC	2188
84fe469a-6463-4ece-96ac-f5202e3b107d/EcoRV/0	FAT57861	iPSCORE_7_5	iPSC	9581
8515d690-bfbf-4444-9946-b6a09ed74807/EcoRV/0	FAT57861	iPSCORE_7_5	iPSC	11366
85403f0a-b983-4c95-8bbf-bd4233796e69/EcoRV/0	FAT57861	iPSCORE_7_5	iPSC	4853
855b0723-49e2-4a37-84c4-0a6c126cf75f/EcoRV/0	FAT57861	iPSCORE_7_5	iPSC	12341
856a74ec-1f49-46f8-a835-0c158809d3d0/EcoRV/0	FAT57861	iPSCORE_7_5	iPSC	1737
856e734c-f76b-4e90-b29d-21893304b73e/EcoRV/0	FAT57861	iPSCORE_7_5	iPSC	14810
85703f50-8a93-4760-abf1-736d2bdad899/EcoRV/0	FAT57861	iPSCORE_7_5	iPSC	6706
85a8afac-6a94-4406-ab5d-e88787ff875c/EcoRV/0	FAT57861	iPSCORE_7_5	iPSC	13713
85b5ac6d-ac2e-455e-90f4-c588b9901ece/EcoRV/0	FAT57861	iPSCORE_7_5	iPSC	7010
85df2902-6cca-4a1c-97b4-33d72f2e4e2b/EcoRV/0	FAT57861	iPSCORE_7_5	iPSC	10980
85e10323-cd1d-4661-a7ba-8df8ba3a477c/EcoRV/0	FAT57861	iPSCORE_7_5	iPSC	1136
8607a1f3-c78d-42c8-bacb-62852863e12d/EcoRV/0	FAT57861	iPSCORE_7_5	iPSC	14119
860d3044-8126-48be-a36e-dd1a6b00a0a3/EcoRV/0	FAT57861	iPSCORE_7_5	iPSC	6534
860df190-acfb-417f-8172-38ca49691760/EcoRV/0	FAT57861	iPSCORE_7_5	iPSC	10976
8632e909-2273-409f-b97e-1fbb301eb758/EcoRV/0	FAT57861	iPSCORE_7_5	iPSC	10261
8691884b-dcce-4818-88a2-7df93a508911/EcoRV/0	FAT57861	iPSCORE_7_5	iPSC	10184
86b402b3-52de-441e-bc68-55a2afd57e80/EcoRV/0	FAT57861	iPSCORE_7_5	iPSC	12932
86b5bb7c-54b4-4292-baea-0860f27a1789/EcoRV/0	FAT57861	iPSCORE_7_5	iPSC	11995
86b5c086-76c8-4668-b535-a498d231ab8a/EcoRV/0	FAT57861	iPSCORE_7_5	iPSC	13856
86c52215-557c-4533-9849-439306017529/EcoRV/0	FAT57861	iPSCORE_7_5	iPSC	11975
86d8376e-bdd9-4993-bf15-22955cd8141d/EcoRV/0	FAT57861	iPSCORE_7_5	iPSC	9566
86d9ce9d-c973-46f8-b81d-bda412c81d28/EcoRV/0	FAT57861	iPSCORE_7_5	iPSC	12912
86ed63b0-531e-46f8-8e05-5c92e7a6b77b/EcoRV/0	FAT57861	iPSCORE_7_5	iPSC	9462
86f0ef2a-1f01-4599-8ab5-4aebfea1f35b/EcoRV/0	FAT57861	iPSCORE_7_5	iPSC	7476
86f31348-850b-4f0a-8bcc-75fad453b4e0/EcoRV/0	FAT57861	iPSCORE_7_5	iPSC	7486
86fdddda-6521-424f-a9b7-d1430f2f89d1/EcoRV/0	FAT57861	iPSCORE_7_5	iPSC	10331
8705bf63-3a46-4bd4-970f-134e84f8e5d8/EcoRV/0	FAT57861	iPSCORE_7_5	iPSC	9756
87336887-c45f-41d1-b18d-e8896a43ecc1/EcoRV/0	FAT57861	iPSCORE_7_5	iPSC	11093
873905f9-42b8-42bf-ac31-593bdf6ba420/EcoRV/0	FAT57861	iPSCORE_7_5	iPSC	5718
873ada95-c261-4220-bbf9-9c98050647f6/EcoRV/0	FAT57861	iPSCORE_7_5	iPSC	5269
8757489c-b8d8-46f9-a853-1da340fbe583/EcoRV/0	FAT57861	iPSCORE_7_5	iPSC	8279
876e63d7-a245-4736-8acb-b1886185a73b/EcoRV/0	FAT57861	iPSCORE_7_5	iPSC	7272
877df6ac-6d75-4390-9176-b108848c95a5/EcoRV/0	FAT57861	iPSCORE_7_5	iPSC	9447
87a4a568-0832-4041-b409-be45f4c6b49a/EcoRV/0	FAT57861	iPSCORE_7_5	iPSC	6260
87c1f8c1-4802-46f1-837f-4b756b787d5f/EcoRV/0	FAT57861	iPSCORE_7_5	iPSC	6448
87c2d1dc-f0c7-40be-b650-9a4dc6206874/EcoRV/0	FAT57861	iPSCORE_7_5	iPSC	9779
87caa568-005e-48bd-b085-bdfa805dd8ef/EcoRV/0	FAT57861	iPSCORE_7_5	iPSC	16608
87d37c1a-2108-462f-bad1-de2c0548941d/EcoRV/0	FAT57861	iPSCORE_7_5	iPSC	3656
87d603a4-ac08-4862-878d-ad3663e23da5/EcoRV/0	FAT57861	iPSCORE_7_5	iPSC	6349
87e03571-c92b-4691-85e2-ae516f77ad3c/EcoRV/0	FAT57861	iPSCORE_7_5	iPSC	10968
881346d4-2dd8-487c-b1c2-3d098d3ff575/EcoRV/0	FAT57861	iPSCORE_7_5	iPSC	10673
8813fe48-4637-46e2-8b53-5d60fb34ca07/EcoRV/0	FAT57861	iPSCORE_7_5	iPSC	10721
88304918-d68b-46d9-a399-4ab5289839c1/EcoRV/0	FAT57861	iPSCORE_7_5	iPSC	6922
8836a2e8-b626-465e-88b0-fcbaa817b8c0/EcoRV/0	FAT57861	iPSCORE_7_5	iPSC	11526
884f507e-d89f-48fd-b6ec-1c2033b5d8a4/EcoRV/0	FAT57861	iPSCORE_7_5	iPSC	13837
88597e05-9cd4-43e8-adba-8931b5f9c553/EcoRV/0	FAT57861	iPSCORE_7_5	iPSC	12068
886fa5b9-833f-4c24-b482-3b77b52b6a2d/EcoRV/0	FAT57861	iPSCORE_7_5	iPSC	12183
887e50d3-cb8b-4c0f-8bee-c6c73488142e/EcoRV/0	FAT57861	iPSCORE_7_5	iPSC	928
88849d2c-5351-4208-b7a5-09af87101e13/EcoRV/0	FAT57861	iPSCORE_7_5	iPSC	13779
888a81a8-dd0e-481a-916c-59c9814fde9b/EcoRV/0	FAT57861	iPSCORE_7_5	iPSC	11057
88ace053-d3b6-4453-883a-c4a5dacd2149/EcoRV/0	FAT57861	iPSCORE_7_5	iPSC	7216
88b2e456-91cd-47b8-83cf-d66ff26eb1bb/EcoRV/0	FAT57861	iPSCORE_7_5	iPSC	3270
88b4fbfe-15d7-4471-8db5-68e2d653255d/EcoRV/0	FAT57861	iPSCORE_7_5	iPSC	14311
88be917e-f102-4498-9b6d-364809dc25ac/EcoRV/0	FAT57861	iPSCORE_7_5	iPSC	7353
88c949cf-0bb2-48c4-afc8-c52a8a6fdca5/EcoRV/0	FAT57861	iPSCORE_7_5	iPSC	9295
88e486dd-02ea-4d10-86db-955e0fa825b9/EcoRV/0	FAT57861	iPSCORE_7_5	iPSC	8117
88f6f6ff-98b9-4fab-874d-fc707e3fa281/EcoRV/0	FAT57861	iPSCORE_7_5	iPSC	13380
88fd1bd7-595b-44b9-838a-e4b3b7e55d96/EcoRV/0	FAT57861	iPSCORE_7_5	iPSC	11672
89073803-fe3d-4ecb-8f12-283effec83f6/EcoRV/0	FAT57861	iPSCORE_7_5	iPSC	9418
89098a7d-7200-46f9-ab78-cb8150fa5486/EcoRV/0	FAT57861	iPSCORE_7_5	iPSC	2638
89098c05-1cf5-4e8e-b7b2-099c23329db7/EcoRV/0	FAT57861	iPSCORE_7_5	iPSC	11997
890a1510-1814-403b-9e1c-ae99b3a15abf/EcoRV/0	FAT57861	iPSCORE_7_5	iPSC	1061
891768f9-863b-4eab-b3f4-2bb76a09e414/EcoRV/0	FAT57861	iPSCORE_7_5	iPSC	6590
891df771-9a26-4ae0-99d8-e03aa92b2198/EcoRV/0	FAT57861	iPSCORE_7_5	iPSC	11455
89410c20-d91d-4059-9bbc-0384adef9a19/EcoRV/0	FAT57861	iPSCORE_7_5	iPSC	9718
895e515c-12e0-44d0-adb1-3646c1072efe/EcoRV/0	FAT57861	iPSCORE_7_5	iPSC	9140
89613e26-6784-4dcf-b9f8-653cc7fe1e8a/EcoRV/0	FAT57861	iPSCORE_7_5	iPSC	13408
8984b771-f9d6-4de0-a4d4-d2647a8888ba/EcoRV/0	FAT57861	iPSCORE_7_5	iPSC	13298
89904d0a-79c4-4248-8b76-01cc100c996e/EcoRV/0	FAT57861	iPSCORE_7_5	iPSC	10143
89ab1b91-1764-431b-af1a-1ff7a040dffe/EcoRV/0	FAT57861	iPSCORE_7_5	iPSC	4935
89eecd43-9a8b-4b25-b656-bbed4883dfef/EcoRV/0	FAT57861	iPSCORE_7_5	iPSC	10355
89f601cc-e4e5-4121-9849-c3945c5bd55e/EcoRV/0	FAT57861	iPSCORE_7_5	iPSC	3721
8a2adef3-5a67-424d-8d55-a35bbc2c8cdf/EcoRV/0	FAT57861	iPSCORE_7_5	iPSC	9380
8a336ab9-c076-48ab-944f-7bf00d358709/EcoRV/0	FAT57861	iPSCORE_7_5	iPSC	10479
8a3bf5a5-856a-4057-8339-7d92c81dcdc1/EcoRV/0	FAT57861	iPSCORE_7_5	iPSC	8325
8a6666cc-62dc-4e1d-a7f5-29516119b5f6/EcoRV/0	FAT57861	iPSCORE_7_5	iPSC	15874
8a6ee513-4613-42f4-974c-451bed52d033/EcoRV/0	FAT57861	iPSCORE_7_5	iPSC	7954
8a73dc64-ad8b-4779-b590-4cfe20310f47/EcoRV/0	FAT57861	iPSCORE_7_5	iPSC	12105
8ac4e652-1bba-47d7-b479-8841e15f810d/EcoRV/0	FAT57861	iPSCORE_7_5	iPSC	14795
8ac58dc5-74e6-4434-bd6d-33fdbb9f40a8/EcoRV/0	FAT57861	iPSCORE_7_5	iPSC	6489
8b03d1d0-c020-4183-943a-2a532aa2a7f4/EcoRV/0	FAT57861	iPSCORE_7_5	iPSC	7231
8b1561f0-ead0-41fd-aba0-eb6d3e948d5f/EcoRV/0	FAT57861	iPSCORE_7_5	iPSC	2498
8b23fdb6-ba38-4450-b069-2dcd51826a40/EcoRV/0	FAT57861	iPSCORE_7_5	iPSC	905
8b2c678a-8510-4b73-b2c4-463edd02bf53/EcoRV/0	FAT57861	iPSCORE_7_5	iPSC	170
8b48579f-39ad-4946-87f3-b17066d9c48a/EcoRV/0	FAT57861	iPSCORE_7_5	iPSC	11628
8b507475-31e1-4a00-a341-347ef6fc4e8e/EcoRV/0	FAT57861	iPSCORE_7_5	iPSC	15515
8b631fb4-6b54-4107-a2d8-82efcdec6919/EcoRV/0	FAT57861	iPSCORE_7_5	iPSC	11274
8b656c52-7580-4d50-ac46-37e2702336d0/EcoRV/0	FAT57861	iPSCORE_7_5	iPSC	3187
8b837152-9612-4b80-9b91-d40d3a3f59f4/EcoRV/0	FAT57861	iPSCORE_7_5	iPSC	10919
8b899fc2-7283-4b3b-8078-9afca98f6770/EcoRV/0	FAT57861	iPSCORE_7_5	iPSC	9705
8b8f8246-e8a5-48cd-9ce5-14eeb0437024/EcoRV/0	FAT57861	iPSCORE_7_5	iPSC	991
8b908304-5e67-4ccd-8956-14efe975639a/EcoRV/0	FAT57861	iPSCORE_7_5	iPSC	10185
8b97cec5-06b8-4050-9c14-791de8cd5152/EcoRV/0	FAT57861	iPSCORE_7_5	iPSC	9716
8ba80136-30af-484c-bf79-d22e3a021693/EcoRV/0	FAT57861	iPSCORE_7_5	iPSC	7371
8ba81f75-ca4c-4a5e-afbb-10d4a087c679/EcoRV/0	FAT57861	iPSCORE_7_5	iPSC	8627
8becb58c-281a-4d29-bad7-5c061919a8d2/EcoRV/0	FAT57861	iPSCORE_7_5	iPSC	13152
8c48d8a2-c3c6-4631-9e3b-9c0cda59cece/EcoRV/0	FAT57861	iPSCORE_7_5	iPSC	14931
8c502488-c58a-448b-8211-991b51c73000/EcoRV/0	FAT57861	iPSCORE_7_5	iPSC	11311
8c55d5c7-ba01-4c55-ade6-3ffcf31c6f95/EcoRV/0	FAT57861	iPSCORE_7_5	iPSC	9862
8c5b5ac3-e51b-4f83-b188-ca690a1bbf5b/EcoRV/0	FAT57861	iPSCORE_7_5	iPSC	4575
[truncated: 189,981 more rows]

## Sheet: Fig. 4e
cell_line	cell_type	%telomere > 10 kb
iPSCORE_7_5	fibroblast	20.54
iPSCORE_7_5	iPSC	42.72
3449	fibroblast	3.93
3449	iPSC	50.03
3342	fibroblast	5.17
3342	iPSC	54.71
3551	fibroblast	14.87
3551	iPSC	53.67
27	fibroblast	3.48
27	iPSC	29.29
40	fibroblast	7.78
40	iPSC	28.83
