# Supplementary material for: High resolution long-read telomere sequencing reveals dynamic mechanisms in aging and cancer
Source: Nat Commun. 2024 Jun 18;15:5149. doi: 10.1038/s41467-024-48917-7 (PMC11189484; doi:10.1038/s41467-024-48917-7)
Supplement: Supplementary file 10 — Source Data [file 41467_2024_48917_MOESM10_ESM.zip › source data/Supplementary Fig. 5.xlsx]

## Sheet: Supplementary Fig. 5a
read_id	flowcell	cell_line	subtelomere_len
bb235f70-1b14-4f2b-bf21-56c02e45facb/EcoRV/0	FAW54670	iPSCORE_2_11	1206
0f5d016a-bde3-4fc8-82b6-43ef2070f352/EcoRV/0	FAW54670	iPSCORE_2_11	3594
0f597a92-e69f-432d-b8e5-ff5957e724a5/EcoRV/0	FAW54670	iPSCORE_2_11	16325
0f53c432-974c-4c72-a997-64974198de96/EcoRV/0	FAW54670	iPSCORE_2_11	8173
0f5302eb-466d-410e-9f5d-492cb6ced07a/EcoRV/0	FAW54670	iPSCORE_2_11	4278
0f4a349f-c559-47d3-931b-4ac602a1527c/EcoRV/0	FAW54670	iPSCORE_2_11	7922
0f491965-f123-4fde-8aa3-df7d0fd0f63e/EcoRV/0	FAW54670	iPSCORE_2_11	4182
0f4200cd-d797-470e-b2cc-0cbaa198d221/EcoRV/0	FAW54670	iPSCORE_2_11	4219
0f40bd69-20fa-41e4-973d-a0cc3c5740cd/EcoRV/0	FAW54670	iPSCORE_2_11	7210
0f3c8741-5b14-49a8-bfb5-a3a915a3bd73/EcoRV/0	FAW54670	iPSCORE_2_11	16157
0f3af875-3a52-4f00-a051-50e9b9e99118/EcoRV/0	FAW54670	iPSCORE_2_11	4661
0f3872af-ff9f-4f8b-9645-566db86d4418/EcoRV/0	FAW54670	iPSCORE_2_11	1133
0f384ca7-df58-468b-aa7e-7b27a4670101/EcoRV/0	FAW54670	iPSCORE_2_11	3255
0f363af1-d40e-47d7-86d8-c5f4597acc08/EcoRV/0	FAW54670	iPSCORE_2_11	8953
0f359c61-88f0-48bc-a679-fb213a3b11ac/EcoRV/0	FAW54670	iPSCORE_2_11	4557
0f2f5320-466e-4dc0-94fe-7fcf3ac083f5/EcoRV/0	FAW54670	iPSCORE_2_11	4524
0f2e2fea-c7e1-4744-826f-36f8f1486c6c/EcoRV/0	FAW54670	iPSCORE_2_11	10082
0f2bcdce-0732-4afc-a996-d03f4fdfcc3d/EcoRV/0	FAW54670	iPSCORE_2_11	14904
0f28ba7c-7e22-44d6-b31a-a642c7938590/EcoRV/0	FAW54670	iPSCORE_2_11	11332
0f2770c8-4ef9-4f39-8b13-aa41bc061459/EcoRV/0	FAW54670	iPSCORE_2_11	4510
0f26012f-03a1-416e-a5b9-d20948840d49/EcoRV/0	FAW54670	iPSCORE_2_11	2146
0f241438-7d37-499b-b518-849feeaf8a38/EcoRV/0	FAW54670	iPSCORE_2_11	3702
0f23a5a9-0dd2-4e8b-8ea7-baf1d4c3b2b0/EcoRV/0	FAW54670	iPSCORE_2_11	12967
0f163060-5d34-49e2-b914-83b4adfe4032/EcoRV/0	FAW54670	iPSCORE_2_11	8674
0f6b6b98-67bf-4c84-af44-83c6c8ee7605/EcoRV/0	FAW54670	iPSCORE_2_11	4223
0f6eb9d0-b755-4b15-8e28-209a24e2827b/EcoRV/0	FAW54670	iPSCORE_2_11	9097
0f752abd-5d00-4a61-a974-90210e534140/EcoRV/0	FAW54670	iPSCORE_2_11	7199
0f7883ee-a066-4b8c-be59-489aac65f8b3/EcoRV/0	FAW54670	iPSCORE_2_11	1984
1003dae4-8ca6-4456-b483-7038b20ee17a/EcoRV/0	FAW54670	iPSCORE_2_11	6326
100111cb-add5-4fb4-bb01-a96a0dbd2266/EcoRV/0	FAW54670	iPSCORE_2_11	3087
0fffd20c-c597-4d57-ba27-7508a23b5078/EcoRV/0	FAW54670	iPSCORE_2_11	8411
0fff36ee-a3d7-490c-91fc-474d8278a794/EcoRV/0	FAW54670	iPSCORE_2_11	6062
0ffed768-0547-4a25-a7b3-052987bc3fc7/EcoRV/0	FAW54670	iPSCORE_2_11	8464
0ff7bb1d-941e-4038-8184-ac5cde0496cc/EcoRV/0	FAW54670	iPSCORE_2_11	4615
0ff4407a-f346-475c-bef6-525aca8a9c31/EcoRV/0	FAW54670	iPSCORE_2_11	4715
0ff23c75-5bb9-4350-be0d-6e20da76d6ba/EcoRV/0	FAW54670	iPSCORE_2_11	10498
0ff12ca4-17e2-45bd-b634-bd4345057718/EcoRV/0	FAW54670	iPSCORE_2_11	3246
0ff0a8b7-0358-4646-8d49-479f5bda7974/EcoRV/0	FAW54670	iPSCORE_2_11	4170
0fe8171f-c032-409d-a183-c8652b8713e0/EcoRV/0	FAW54670	iPSCORE_2_11	8922
0f143f7c-4d05-4330-a5ed-d77b81b097c6/EcoRV/0	FAW54670	iPSCORE_2_11	6983
0fdb2fd5-faef-4d0d-aefc-eef2740f17ae/EcoRV/0	FAW54670	iPSCORE_2_11	11708
0fd7a6e8-f633-445c-80c4-1a04adfdba62/EcoRV/0	FAW54670	iPSCORE_2_11	7194
0fd2f8b0-f298-44f4-8aa5-6fdfd6670538/EcoRV/0	FAW54670	iPSCORE_2_11	4330
0fbdf506-ced5-47f4-a09d-052472a7c380/EcoRV/0	FAW54670	iPSCORE_2_11	8503
0fb7dd82-ed91-4af7-afa1-a6242566619e/EcoRV/0	FAW54670	iPSCORE_2_11	7102
0fa82e84-18c5-4031-bfc6-7aa033711bf2/EcoRV/0	FAW54670	iPSCORE_2_11	12648
0fa102df-a261-47a0-8b22-5a52e5137fca/EcoRV/0	FAW54670	iPSCORE_2_11	4246
0fa0c4be-9870-4588-aa60-454a49a8c75f/EcoRV/0	FAW54670	iPSCORE_2_11	5764
0f9f44c3-abb7-417d-a2dd-94f146b1e2e4/EcoRV/0	FAW54670	iPSCORE_2_11	4196
0f94dc38-0235-4eef-9310-50c295976ba3/EcoRV/0	FAW54670	iPSCORE_2_11	2924
0f88f5c9-a64f-4428-939e-ad0f7d531aec/EcoRV/0	FAW54670	iPSCORE_2_11	1924
0f88f1ad-c2d0-43a6-90bb-d13589437219/EcoRV/0	FAW54670	iPSCORE_2_11	15902
0fdb220f-f57e-40df-b846-4148b6142787/EcoRV/0	FAW54670	iPSCORE_2_11	2846
1006eace-7866-4a7b-b7d6-679955a09f00/EcoRV/0	FAW54670	iPSCORE_2_11	2571
0f10bd51-7c8d-4254-8c47-7180651e0649/EcoRV/0	FAW54670	iPSCORE_2_11	6917
0f0a4ae9-f5a0-4ca7-afcc-42e51120918f/EcoRV/0	FAW54670	iPSCORE_2_11	1165
0e83ee95-466a-4d87-af81-62600d405134/EcoRV/0	FAW54670	iPSCORE_2_11	3318
0e7f336e-fe12-4380-bb97-a5ea35390b16/EcoRV/0	FAW54670	iPSCORE_2_11	4391
0e7917aa-200b-42a5-92ae-33964ce7a7bf/EcoRV/0	FAW54670	iPSCORE_2_11	3851
0e73f0ca-86dc-4c5f-a846-168a53e2f913/EcoRV/0	FAW54670	iPSCORE_2_11	11287
0e69ff8c-c223-437b-8bf8-2a166b57d728/EcoRV/0	FAW54670	iPSCORE_2_11	3511
0e5fef89-fc13-456f-9467-e8b5674e8a8e/EcoRV/0	FAW54670	iPSCORE_2_11	7825
0e4e4edd-1014-460f-981c-94acd842050c/EcoRV/0	FAW54670	iPSCORE_2_11	6981
0e4dd201-e802-4eda-8700-c2719bf2115e/EcoRV/0	FAW54670	iPSCORE_2_11	1118
0e4d86d0-f835-4a28-9da3-552d600612a5/EcoRV/0	FAW54670	iPSCORE_2_11	8526
0e425702-ef50-45d9-aa7c-9a903f77c131/EcoRV/0	FAW54670	iPSCORE_2_11	9885
0e424fc9-9e1c-488a-b80c-c96832f04306/EcoRV/0	FAW54670	iPSCORE_2_11	10004
0e41c490-1466-421a-85c4-4103120ea001/EcoRV/0	FAW54670	iPSCORE_2_11	2746
0e3df6de-dd5e-4b94-be5e-f68b616a18bc/EcoRV/0	FAW54670	iPSCORE_2_11	493
0e2e51cd-d8c8-45d9-a263-636eee6b2d65/EcoRV/0	FAW54670	iPSCORE_2_11	13226
0e2b84b3-0353-4cfa-ac9a-d879fd3dffdf/EcoRV/0	FAW54670	iPSCORE_2_11	6095
0e239482-cc05-4f01-a805-d13c3c8febd4/EcoRV/0	FAW54670	iPSCORE_2_11	4609
0e1d7fea-f6f7-41a0-b614-fc63f6e47754/EcoRV/0	FAW54670	iPSCORE_2_11	8581
0e192357-9958-42af-a75c-012d92c222e6/EcoRV/0	FAW54670	iPSCORE_2_11	980
0e0aa710-fa88-4efc-b159-bdaa90d00fe9/EcoRV/0	FAW54670	iPSCORE_2_11	8712
0e079204-0143-4ea9-95f5-12e5273a2fd7/EcoRV/0	FAW54670	iPSCORE_2_11	12938
0e04c5e7-8671-4989-abe3-f8a240cb0bc6/EcoRV/0	FAW54670	iPSCORE_2_11	9836
0e03b37c-a073-4363-a492-d8095d273678/EcoRV/0	FAW54670	iPSCORE_2_11	2192
0e02a651-de45-458a-ae55-bf49af7d1d9d/EcoRV/0	FAW54670	iPSCORE_2_11	7410
0e86eb79-24df-444d-9279-d6235d6fa3f9/EcoRV/0	FAW54670	iPSCORE_2_11	4731
0e8777e8-3e64-4a4d-bcb9-de0997a9ba09/EcoRV/0	FAW54670	iPSCORE_2_11	4705
0e8d2dc9-532d-42ea-a9a5-b975b40c47ee/EcoRV/0	FAW54670	iPSCORE_2_11	8641
0e990c3e-6dfb-4051-932f-4e15fe8cb9e2/EcoRV/0	FAW54670	iPSCORE_2_11	9114
0eff24cb-fb14-4a90-922a-be752baee66d/EcoRV/0	FAW54670	iPSCORE_2_11	4544
0efcf4fd-c257-488b-a868-d9c739987ec3/EcoRV/0	FAW54670	iPSCORE_2_11	16226
0ef938aa-6618-4ac5-84f5-60547c3c2bd4/EcoRV/0	FAW54670	iPSCORE_2_11	3515
0ef73031-5b3c-49be-8676-771038cfdb69/EcoRV/0	FAW54670	iPSCORE_2_11	12745
0ef1f344-a8d2-4a11-8048-e07bafa0db56/EcoRV/0	FAW54670	iPSCORE_2_11	8904
0eedcc01-da30-4ac0-bbc3-ae4f911c2459/EcoRV/0	FAW54670	iPSCORE_2_11	7181
0eeaacd4-ff35-45c6-a059-c81fc81b1ea5/EcoRV/0	FAW54670	iPSCORE_2_11	2933
0ee45f19-19bb-4ae6-b865-04fdc0870424/EcoRV/0	FAW54670	iPSCORE_2_11	8165
0eda15ee-8b1c-4468-9ef8-529423d79fad/EcoRV/0	FAW54670	iPSCORE_2_11	99
0ed5183b-1f74-49ba-b3a3-f202c4299dc7/EcoRV/0	FAW54670	iPSCORE_2_11	16063
0ecfb490-e9be-477f-a620-4eb754e0d306/EcoRV/0	FAW54670	iPSCORE_2_11	4459
0f10b74e-9c70-47bb-ad8b-78357d656a9f/EcoRV/0	FAW54670	iPSCORE_2_11	8478
0ec94609-c828-4a0e-9c26-3b94332f18c4/EcoRV/0	FAW54670	iPSCORE_2_11	8590
0eb70b76-77b7-4503-84ea-4e0cf3638509/EcoRV/0	FAW54670	iPSCORE_2_11	8906
0ead69e2-4239-4640-821b-43bacbf7c728/EcoRV/0	FAW54670	iPSCORE_2_11	3568
0eac49db-1041-4a17-8b78-56da562ac3b5/EcoRV/0	FAW54670	iPSCORE_2_11	8539
0eac3d0c-e4cb-4f13-8ca5-1518f42995cf/EcoRV/0	FAW54670	iPSCORE_2_11	7835
0eaaa692-4a1e-46ae-bfee-889f0b9ae55b/EcoRV/0	FAW54670	iPSCORE_2_11	4790
0ea9ba16-7778-4d78-a1c4-21200b144971/EcoRV/0	FAW54670	iPSCORE_2_11	99
0ea414cb-50d0-46c3-ac74-9fb7e80b260b/EcoRV/0	FAW54670	iPSCORE_2_11	4811
0ea3524f-927f-46c4-95a7-2258de91b2cf/EcoRV/0	FAW54670	iPSCORE_2_11	12979
0ea20f6d-1757-45a2-bffc-a4e89b6d3798/EcoRV/0	FAW54670	iPSCORE_2_11	4175
0e9bb743-7fa4-42a7-a12e-f75d3f93cae7/EcoRV/0	FAW54670	iPSCORE_2_11	12043
0e9a16f2-e412-481c-82ba-b635b43a3e5d/EcoRV/0	FAW54670	iPSCORE_2_11	9821
0ec50d2b-cbf9-413f-ab51-1e2b1cea85d4/EcoRV/0	FAW54670	iPSCORE_2_11	4591
0e02a14c-0799-464a-8fad-5213e1225a88/EcoRV/0	FAW54670	iPSCORE_2_11	4523
10093fac-3421-4bab-a6a8-8fd602cbf7f8/EcoRV/0	FAW54670	iPSCORE_2_11	8370
10186ddb-8ce1-40c0-ae11-dfead84574fb/EcoRV/0	FAW54670	iPSCORE_2_11	2856
1183e062-ee29-4c99-b9eb-653875de4843/EcoRV/0	FAW54670	iPSCORE_2_11	8152
11833137-8c65-4a66-9053-5093b47b99d7/EcoRV/0	FAW54670	iPSCORE_2_11	9776
11832a91-1df3-4b8f-ab11-d4590b38c02f/EcoRV/0	FAW54670	iPSCORE_2_11	3265
11810dfd-d1f1-4b8b-b7b6-d3c1e8e008ca/EcoRV/0	FAW54670	iPSCORE_2_11	12117
117c8fdd-9a85-485f-a85b-07028924d692/EcoRV/0	FAW54670	iPSCORE_2_11	8281
11771b10-2ef8-4d46-8c9a-995a5984293f/EcoRV/0	FAW54670	iPSCORE_2_11	5831
1176b581-f5e2-4170-b8a7-8f2dae5c6434/EcoRV/0	FAW54670	iPSCORE_2_11	3295
11753a52-46fd-462e-8ff8-587f6288b889/EcoRV/0	FAW54670	iPSCORE_2_11	4685
1171c757-88b2-441e-8a7b-5382f4034444/EcoRV/0	FAW54670	iPSCORE_2_11	4938
11705bca-e5d4-4eaf-a12f-5bd6fd6965cb/EcoRV/0	FAW54670	iPSCORE_2_11	3569
116f748f-6244-4422-bf1c-a40f5a696034/EcoRV/0	FAW54670	iPSCORE_2_11	8505
1166e6aa-a0e3-4c05-ac7a-e931b29ba9b2/EcoRV/0	FAW54670	iPSCORE_2_11	13500
11657683-1fd6-4725-a321-5ce8d865c401/EcoRV/0	FAW54670	iPSCORE_2_11	1117
1160a309-4f1b-41c8-8c96-29b205f7e1fe/EcoRV/0	FAW54670	iPSCORE_2_11	220
115debf2-bd36-4914-981e-c3d2933c4ec7/EcoRV/0	FAW54670	iPSCORE_2_11	12955
115db461-897a-47fb-9ea0-229eb15794b2/EcoRV/0	FAW54670	iPSCORE_2_11	9203
115c5551-cafc-4c20-8331-e97b6652e0c6/EcoRV/0	FAW54670	iPSCORE_2_11	3300
115938bb-a19e-4192-bed7-7fba5a4e596f/EcoRV/0	FAW54670	iPSCORE_2_11	3271
1155729a-d92e-420e-af42-548f157adf6f/EcoRV/0	FAW54670	iPSCORE_2_11	8755
114f66be-9678-475d-95fe-78a25bdca04a/EcoRV/0	FAW54670	iPSCORE_2_11	4478
114f520b-e5fc-4d95-8974-f2b7cf81c4c9/EcoRV/0	FAW54670	iPSCORE_2_11	9833
114d198f-7b15-43b4-a3a7-0089a4140d87/EcoRV/0	FAW54670	iPSCORE_2_11	14849
114b4c9e-f0c7-4db8-b5c4-56f1c219a559/EcoRV/0	FAW54670	iPSCORE_2_11	7228
11876081-93e5-4fab-8fc9-41a3716da87e/EcoRV/0	FAW54670	iPSCORE_2_11	4557
118bd48e-d116-4be2-933e-d9dc0e164505/EcoRV/0	FAW54670	iPSCORE_2_11	10067
118c646e-0969-4e99-b098-8489f4300721/EcoRV/0	FAW54670	iPSCORE_2_11	2864
119296e8-b724-4f61-bc9d-62682d3ed32a/EcoRV/0	FAW54670	iPSCORE_2_11	16220
12089800-33c9-4e1e-9720-7f801f2e9781/EcoRV/0	FAW54670	iPSCORE_2_11	4155
12058d25-33de-4898-ab4c-9ead1c982fe2/EcoRV/0	FAW54670	iPSCORE_2_11	2294
1203ec84-224f-4599-b6a7-a296abc4935f/EcoRV/0	FAW54670	iPSCORE_2_11	8470
1200d59e-0643-44e4-8ec8-d865bb1b41b5/EcoRV/0	FAW54670	iPSCORE_2_11	9108
11fdcb41-222e-45b3-bbb3-c906a51d4e30/EcoRV/0	FAW54670	iPSCORE_2_11	100
11fdc5be-c4cd-4eba-a6b1-b13df716beac/EcoRV/0	FAW54670	iPSCORE_2_11	3147
11fc4512-fa99-4903-8646-768fcace8067/EcoRV/0	FAW54670	iPSCORE_2_11	4246
11f87ce3-f104-4658-bb31-6c594a1c32f6/EcoRV/0	FAW54670	iPSCORE_2_11	3266
11f78f0f-230c-4b31-ad01-73a9f0930790/EcoRV/0	FAW54670	iPSCORE_2_11	8497
11f56d9e-2cc7-4171-8cdc-9631bb982dd8/EcoRV/0	FAW54670	iPSCORE_2_11	6955
11ec96e4-8e2c-4bdf-baa9-6e0a88e477c4/EcoRV/0	FAW54670	iPSCORE_2_11	4585
11432751-208c-4c54-be2c-cf3673f5a159/EcoRV/0	FAW54670	iPSCORE_2_11	8478
11e99c87-79e3-4952-be72-b51469c9ed2e/EcoRV/0	FAW54670	iPSCORE_2_11	2715
11e0faea-390e-4ccc-b0ef-9bb399b60557/EcoRV/0	FAW54670	iPSCORE_2_11	7932
11dc3c2d-11d8-4469-8723-d9606f3bc834/EcoRV/0	FAW54670	iPSCORE_2_11	4655
11d39a2f-cb36-494c-b1f4-2d2584ae98c3/EcoRV/0	FAW54670	iPSCORE_2_11	4137
11cd2f4e-cc6f-4836-b11b-7b49437a3da1/EcoRV/0	FAW54670	iPSCORE_2_11	4458
11c47f52-f715-44ed-983a-471cf36efc49/EcoRV/0	FAW54670	iPSCORE_2_11	11156
11c44843-6fa2-40a6-a12c-5f08084a9a29/EcoRV/0	FAW54670	iPSCORE_2_11	4193
11b6d687-80b1-44b5-b291-dd123d967329/EcoRV/0	FAW54670	iPSCORE_2_11	8383
11b661b5-cff1-48d3-8c6c-376ed80208eb/EcoRV/0	FAW54670	iPSCORE_2_11	2174
11ac1068-3e12-4a84-8179-c7ee691a8e23/EcoRV/0	FAW54670	iPSCORE_2_11	5752
11aafa90-5a9d-412a-8a88-c0a2030274bb/EcoRV/0	FAW54670	iPSCORE_2_11	4552
11980728-5db2-4d83-b138-52704f9d8f2f/EcoRV/0	FAW54670	iPSCORE_2_11	11356
11e6d872-b585-45a4-b194-7a286f4e5c25/EcoRV/0	FAW54670	iPSCORE_2_11	4450
100af491-352a-4611-bba1-7adf54ad11c2/EcoRV/0	FAW54670	iPSCORE_2_11	4522
1142aab1-164a-4e6f-b31c-33c08dcb9264/EcoRV/0	FAW54670	iPSCORE_2_11	2743
113d9715-40b9-41bd-97b3-b3205f497eee/EcoRV/0	FAW54670	iPSCORE_2_11	10569
10b8775c-6f6a-4475-ad80-fec6c392624f/EcoRV/0	FAW54670	iPSCORE_2_11	3509
10a4bfff-24f8-41c3-a989-2e79ee74d4a6/EcoRV/0	FAW54670	iPSCORE_2_11	4483
109a5123-d945-4d04-91fb-f4737856c568/EcoRV/0	FAW54670	iPSCORE_2_11	4714
108bfca6-92ee-456b-acc0-6b1a091d8970/EcoRV/0	FAW54670	iPSCORE_2_11	8553
107dc891-68e4-4353-b6ad-0e0576ac3ebd/EcoRV/0	FAW54670	iPSCORE_2_11	7512
107302e7-e20c-4254-ab21-9883b17a44fb/EcoRV/0	FAW54670	iPSCORE_2_11	4132
106b61e9-4cdb-4a84-9118-ad0bc68621d2/EcoRV/0	FAW54670	iPSCORE_2_11	3396
105c1ce0-6b1b-4409-94ab-c5b63b96703a/EcoRV/0	FAW54670	iPSCORE_2_11	4511
1057d20a-41ab-4c80-9af1-da2afe14005e/EcoRV/0	FAW54670	iPSCORE_2_11	12172
1049502c-13ed-4d32-b235-564536af0418/EcoRV/0	FAW54670	iPSCORE_2_11	1169
1047d8e9-3cff-4da1-bbda-b3871cd84177/EcoRV/0	FAW54670	iPSCORE_2_11	7307
1042fad8-f0c4-457f-8ff1-941936e29eb2/EcoRV/0	FAW54670	iPSCORE_2_11	3708
10428067-e466-4d8b-a409-81d490a842d6/EcoRV/0	FAW54670	iPSCORE_2_11	3255
103fd923-e0ba-417c-a030-47c764c72814/EcoRV/0	FAW54670	iPSCORE_2_11	13026
10392bb7-c150-4ee8-997d-54aaba8d93ff/EcoRV/0	FAW54670	iPSCORE_2_11	7635
1038863b-4bf2-4845-86ea-74f80fb6cb3a/EcoRV/0	FAW54670	iPSCORE_2_11	9050
1035b2d8-1683-40dd-9e69-b0cae0957d69/EcoRV/0	FAW54670	iPSCORE_2_11	2733
1033f829-a57f-4cd2-84f3-2def2d12c899/EcoRV/0	FAW54670	iPSCORE_2_11	4224
10325509-b078-4097-b172-123668756bc1/EcoRV/0	FAW54670	iPSCORE_2_11	6988
102f27a4-68fa-4b42-9544-af3189d31c0a/EcoRV/0	FAW54670	iPSCORE_2_11	13008
102d107d-a004-4413-a555-90e4ffc2cf91/EcoRV/0	FAW54670	iPSCORE_2_11	3260
10236b13-a471-47bb-8866-4fe06a677138/EcoRV/0	FAW54670	iPSCORE_2_11	16305
1018a0bf-6ff3-4aa0-9756-de41be39afb3/EcoRV/0	FAW54670	iPSCORE_2_11	8800
10badc62-1c33-4bd0-9c94-7b08acfba007/EcoRV/0	FAW54670	iPSCORE_2_11	4176
10bb893e-47e6-4294-a2d2-a77b9b98053f/EcoRV/0	FAW54670	iPSCORE_2_11	4819
10c0186c-ca17-4c67-845d-d07661c70dab/EcoRV/0	FAW54670	iPSCORE_2_11	4361
10c2e568-3817-4395-9c9b-f49bc17edd91/EcoRV/0	FAW54670	iPSCORE_2_11	4257
113ce902-8819-4254-99ea-c07bb60fde2c/EcoRV/0	FAW54670	iPSCORE_2_11	12908
11392cd8-44d6-4809-906c-877a33ed7517/EcoRV/0	FAW54670	iPSCORE_2_11	6421
112cec7a-fd1a-4141-9c49-ee34df64349b/EcoRV/0	FAW54670	iPSCORE_2_11	4499
112c1b84-befb-46e0-a239-b7a7e3312cc2/EcoRV/0	FAW54670	iPSCORE_2_11	4585
11285b4f-95fa-4240-abe3-533346e3ccbb/EcoRV/0	FAW54670	iPSCORE_2_11	3391
111b1c14-b846-473d-b86e-d0ae20c491a8/EcoRV/0	FAW54670	iPSCORE_2_11	9149
11152d4c-efc4-4749-8d68-30c354169bcc/EcoRV/0	FAW54670	iPSCORE_2_11	1153
110b7532-508d-4b16-8cef-e814d3a2377f/EcoRV/0	FAW54670	iPSCORE_2_11	4327
110854b5-bd87-4f2b-8824-4dde25b5ae86/EcoRV/0	FAW54670	iPSCORE_2_11	2693
110718ee-f9ef-4a54-b646-43e001a2d307/EcoRV/0	FAW54670	iPSCORE_2_11	9197
11061574-5c5e-416f-ae49-7b230196a3cc/EcoRV/0	FAW54670	iPSCORE_2_11	3516
1141a559-5706-407b-a3da-702762cbbe1a/EcoRV/0	FAW54670	iPSCORE_2_11	2183
10ff8037-775b-4a60-a23b-2cec9a8799c4/EcoRV/0	FAW54670	iPSCORE_2_11	8886
10fa0ae3-f663-42db-bd8b-34080b4c4d61/EcoRV/0	FAW54670	iPSCORE_2_11	4212
10ebd5e5-4a93-443f-a7d3-6e6929c406e4/EcoRV/0	FAW54670	iPSCORE_2_11	9913
10e8f0ee-2e9e-4144-b121-02e10a9d9ea0/EcoRV/0	FAW54670	iPSCORE_2_11	4140
10e591be-e8e5-498b-8dbc-7726ff7e4433/EcoRV/0	FAW54670	iPSCORE_2_11	4425
10df05d8-affd-4e78-a6ec-c3b90e698e72/EcoRV/0	FAW54670	iPSCORE_2_11	2192
10dcbe44-0a7a-441c-864d-df1decf7f810/EcoRV/0	FAW54670	iPSCORE_2_11	9073
10db3ed8-da37-45ac-92d6-ce2a75bb9d83/EcoRV/0	FAW54670	iPSCORE_2_11	8832
10d6530a-f782-48f2-95da-00d88e7f87ae/EcoRV/0	FAW54670	iPSCORE_2_11	3346
10d4fd7a-9482-4000-90c6-8945ff34efb6/EcoRV/0	FAW54670	iPSCORE_2_11	2829
10c8432d-872c-4c08-8d5b-446f14aa4355/EcoRV/0	FAW54670	iPSCORE_2_11	4507
10c3afce-d260-48fc-a4e0-a0def926b731/EcoRV/0	FAW54670	iPSCORE_2_11	2741
10fcc970-5f0c-4408-a83e-423706989ba3/EcoRV/0	FAW54670	iPSCORE_2_11	2343
0df856fc-ca49-44e1-a1d3-447fa31033e4/EcoRV/0	FAW54670	iPSCORE_2_11	8540
0df489f7-115f-4fdf-bd3e-76a2409c9e4c/EcoRV/0	FAW54670	iPSCORE_2_11	3407
0de9ef5c-793c-44f6-bd1a-d609d40d940c/EcoRV/0	FAW54670	iPSCORE_2_11	4202
0b4c6e63-ddbc-4898-a52a-6ae203aef27b/EcoRV/0	FAW54670	iPSCORE_2_11	2830
0b4888cc-c14e-42c3-b09e-a085d3c51299/EcoRV/0	FAW54670	iPSCORE_2_11	3683
0b36e569-8062-4b6d-8663-1fa086596a42/EcoRV/0	FAW54670	iPSCORE_2_11	2917
0b35536e-2a8e-49f0-8655-879ac08f5f89/EcoRV/0	FAW54670	iPSCORE_2_11	8317
0b23c690-5193-45a9-8c6b-065ad87fca14/EcoRV/0	FAW54670	iPSCORE_2_11	7802
0b1fee9a-57e6-44a3-996c-1c47da68a37c/EcoRV/0	FAW54670	iPSCORE_2_11	7196
0b1d69c4-339c-4f71-a334-0fd835776380/EcoRV/0	FAW54670	iPSCORE_2_11	3894
0b1b7589-c878-49a7-ba39-53945279437c/EcoRV/0	FAW54670	iPSCORE_2_11	4440
0b135a8d-b330-4de5-abbf-a11ead5e44a4/EcoRV/0	FAW54670	iPSCORE_2_11	8479
0b1315bb-1ab5-4ce5-a9d1-de77cf02cc18/EcoRV/0	FAW54670	iPSCORE_2_11	8424
0b0571c1-4355-48be-8f1f-051374a15bfd/EcoRV/0	FAW54670	iPSCORE_2_11	4447
0b0057c1-64ef-4d57-a5a8-4cddacfc08b6/EcoRV/0	FAW54670	iPSCORE_2_11	2189
0afded1b-14f6-49f4-8c47-cd63d18407ae/EcoRV/0	FAW54670	iPSCORE_2_11	4446
0afd4fde-ae30-4c00-9739-943c66440aa7/EcoRV/0	FAW54670	iPSCORE_2_11	4544
0af55ac0-e2f7-4bd9-8463-d4a492c4ab3e/EcoRV/0	FAW54670	iPSCORE_2_11	6998
0af35c39-9aa6-45f5-ba5a-0ed1974bf3d5/EcoRV/0	FAW54670	iPSCORE_2_11	8530
0aeb2532-1df6-4ef7-91ab-b779ef095c3b/EcoRV/0	FAW54670	iPSCORE_2_11	3768
0ac313cc-7a13-4a8b-90cb-a17a0f9c26fb/EcoRV/0	FAW54670	iPSCORE_2_11	2869
0ab433c7-ee91-4e49-939c-33ac986aa072/EcoRV/0	FAW54670	iPSCORE_2_11	8549
0ab1b1d1-bcfb-4c93-91f4-012fc6a85939/EcoRV/0	FAW54670	iPSCORE_2_11	4232
0aafa884-1af3-4344-b092-0c2412ae778a/EcoRV/0	FAW54670	iPSCORE_2_11	3364
0aaf60ed-16bd-4052-94fd-d3df743d2fd4/EcoRV/0	FAW54670	iPSCORE_2_11	6942
0aa9aa5d-1475-4fff-be78-ff193442c4f5/EcoRV/0	FAW54670	iPSCORE_2_11	7175
0b531e20-84a1-4e7b-80a3-803ad3d2cb7d/EcoRV/0	FAW54670	iPSCORE_2_11	3345
0b55007b-2511-458a-ba32-b1aaefc962fa/EcoRV/0	FAW54670	iPSCORE_2_11	7218
0b59b568-015a-4057-bbaa-0fceeefdc6ea/EcoRV/0	FAW54670	iPSCORE_2_11	9107
0b645320-6c96-439b-80a0-263f63b01f2b/EcoRV/0	FAW54670	iPSCORE_2_11	5042
0bf7e281-9de5-4d13-9712-05be5880df76/EcoRV/0	FAW54670	iPSCORE_2_11	13025
0bf4249d-4c3a-479c-b94a-8c9ecdbcdee8/EcoRV/0	FAW54670	iPSCORE_2_11	11304
0bf118c6-ab4b-4018-bc1e-5d5356a3fe56/EcoRV/0	FAW54670	iPSCORE_2_11	1669
0becb9cf-c5f5-40e3-b910-8e7658c0c569/EcoRV/0	FAW54670	iPSCORE_2_11	8826
0bea9bb6-ca52-41df-b61b-37d4ffb09063/EcoRV/0	FAW54670	iPSCORE_2_11	7176
0be57d21-8543-4235-9211-be6e54ea0fcb/EcoRV/0	FAW54670	iPSCORE_2_11	4172
0be3a6b4-24c8-4ab8-865f-7bae5413e8c8/EcoRV/0	FAW54670	iPSCORE_2_11	4344
0bd726aa-ac9d-4854-8a16-08d984f84f3a/EcoRV/0	FAW54670	iPSCORE_2_11	11196
0bc1d55b-2cc6-4ba4-b44d-00ac1a16becb/EcoRV/0	FAW54670	iPSCORE_2_11	11008
0bbde578-453c-4c97-b222-801919bd8239/EcoRV/0	FAW54670	iPSCORE_2_11	3313
0bbd6520-6002-4479-b29f-c874f5d891b4/EcoRV/0	FAW54670	iPSCORE_2_11	4186
0aa831d0-dd16-4496-98de-76f9d2397e00/EcoRV/0	FAW54670	iPSCORE_2_11	3223
0bbbcf3c-9c29-412c-a651-4618ffd16bf9/EcoRV/0	FAW54670	iPSCORE_2_11	4470
0ba50780-fe89-4ee2-bcde-0cc629050fb2/EcoRV/0	FAW54670	iPSCORE_2_11	9158
0ba28bf9-e961-40cf-955f-357343f864c8/EcoRV/0	FAW54670	iPSCORE_2_11	3186
0b9c1a1f-4723-4e70-86eb-6e29342e76df/EcoRV/0	FAW54670	iPSCORE_2_11	12985
0b99c40d-fbfd-4815-8781-187b625e7735/EcoRV/0	FAW54670	iPSCORE_2_11	7147
0b976e7f-b923-49a7-a1b1-17fb3aaea54d/EcoRV/0	FAW54670	iPSCORE_2_11	8834
0b8e60e8-b95e-4d2d-abf3-0e28718bc454/EcoRV/0	FAW54670	iPSCORE_2_11	8528
0b87154b-74e1-405c-8ad2-375b652e5f5c/EcoRV/0	FAW54670	iPSCORE_2_11	2720
0b806d16-b8c1-4cac-b8a5-7dee45d0e821/EcoRV/0	FAW54670	iPSCORE_2_11	13394
0b71e9d5-3fa8-4b43-a001-6960d3e867a5/EcoRV/0	FAW54670	iPSCORE_2_11	3152
0b711130-9750-4eb8-a1a7-a1944bc9a384/EcoRV/0	FAW54670	iPSCORE_2_11	10500
0b6fdfc2-789e-4133-90f2-9ecdd137a3fe/EcoRV/0	FAW54670	iPSCORE_2_11	12705
0ba7aac1-cb26-45d5-9b69-68fb6519acd6/EcoRV/0	FAW54670	iPSCORE_2_11	2542
0bfa3678-373c-43bb-9379-e541e67780f3/EcoRV/0	FAW54670	iPSCORE_2_11	16246
0aa14f27-3973-4f4d-9326-7de156df214d/EcoRV/0	FAW54670	iPSCORE_2_11	4613
0a9dcd8f-7738-403e-8bbd-818b1c49690c/EcoRV/0	FAW54670	iPSCORE_2_11	13369
0a4240ff-b326-4ca8-93f9-1b71b66115d6/EcoRV/0	FAW54670	iPSCORE_2_11	4424
0a3ed7da-53af-43b3-8eed-87efe26b0983/EcoRV/0	FAW54670	iPSCORE_2_11	3232
0a3cadb6-d129-4bb3-aa82-d1aec4aedd88/EcoRV/0	FAW54670	iPSCORE_2_11	4485
0a35de93-bcb6-4c4c-a192-fa98c43d278d/EcoRV/0	FAW54670	iPSCORE_2_11	11159
0a2fc34c-373c-4c8c-a4e7-7f992a6ef908/EcoRV/0	FAW54670	iPSCORE_2_11	4009
0a211c8f-24bc-4578-a4ec-5097dbb7c0ad/EcoRV/0	FAW54670	iPSCORE_2_11	114
0a1a22af-000a-42f8-a681-4b7c70052402/EcoRV/0	FAW54670	iPSCORE_2_11	9155
0a11ead7-de2d-4ab6-a6fa-36a2f05c2638/EcoRV/0	FAW54670	iPSCORE_2_11	11464
09f35f90-a1d7-4b90-845c-36df3ca0c61b/EcoRV/0	FAW54670	iPSCORE_2_11	4385
09e9ac9b-1e3c-4428-9f6c-b28e4e707fdc/EcoRV/0	FAW54670	iPSCORE_2_11	6949
09d93da4-6b60-4a76-ac88-761e19b5e573/EcoRV/0	FAW54670	iPSCORE_2_11	4439
09d815e7-beaf-419e-b4de-996a52150086/EcoRV/0	FAW54670	iPSCORE_2_11	966
09d6d220-66b7-4ac6-a473-1440c15ba086/EcoRV/0	FAW54670	iPSCORE_2_11	10477
09d5e9f4-4de1-48cc-b01c-0882c71e1ac6/EcoRV/0	FAW54670	iPSCORE_2_11	12996
09d12628-a12a-408b-8d0f-a53601b7e5ce/EcoRV/0	FAW54670	iPSCORE_2_11	3298
09cce547-84d3-4fbb-9925-56266bf21017/EcoRV/0	FAW54670	iPSCORE_2_11	3478
09cc193a-eea4-42dc-9119-5273dec9b4b7/EcoRV/0	FAW54670	iPSCORE_2_11	10521
09bbccea-e234-4ec4-b527-b2dc18bfcd53/EcoRV/0	FAW54670	iPSCORE_2_11	9933
09bb0afe-c59f-4a43-8468-08fc3eb1be04/EcoRV/0	FAW54670	iPSCORE_2_11	4335
09b2a15a-7880-4310-8efa-fa0ab710cc52/EcoRV/0	FAW54670	iPSCORE_2_11	9029
09b25bdf-5eb8-4980-a181-5b4f9d164d84/EcoRV/0	FAW54670	iPSCORE_2_11	6481
09a60bda-62a2-4725-bab2-3ceaade25542/EcoRV/0	FAW54670	iPSCORE_2_11	7002
099cbf03-18a4-4409-bc16-e29c59877d37/EcoRV/0	FAW54670	iPSCORE_2_11	11189
0a43c736-a7ea-4ed3-aa30-675030dfea44/EcoRV/0	FAW54670	iPSCORE_2_11	8572
0a47d668-b700-4d89-ae4d-1d3d254c2eb8/EcoRV/0	FAW54670	iPSCORE_2_11	2749
0a4872f1-fd9c-42bb-b273-7ac675abb5f3/EcoRV/0	FAW54670	iPSCORE_2_11	8570
0a4cb4e4-007e-47b5-bc7e-70d2e436e3b8/EcoRV/0	FAW54670	iPSCORE_2_11	6994
0a9c555e-25fb-458d-a2b6-a2bf4259f305/EcoRV/0	FAW54670	iPSCORE_2_11	3709
0a9aa29e-a122-412a-bd28-55788a764764/EcoRV/0	FAW54670	iPSCORE_2_11	4747
0a98aaa8-fcf6-490f-acf1-715aec0a1335/EcoRV/0	FAW54670	iPSCORE_2_11	2712
0a971703-78cd-4382-ad97-5559edd86935/EcoRV/0	FAW54670	iPSCORE_2_11	2185
0a948863-47d3-4bd0-8b12-14403306ac3f/EcoRV/0	FAW54670	iPSCORE_2_11	10573
0a8f7acc-18e9-471b-b602-20cd6dff4876/EcoRV/0	FAW54670	iPSCORE_2_11	2035
0a884be7-5798-4055-8372-2be38d2b67c4/EcoRV/0	FAW54670	iPSCORE_2_11	7360
0a87c130-a4be-4370-86a9-233269f95e64/EcoRV/0	FAW54670	iPSCORE_2_11	7791
0a8735f5-6021-4947-8611-91d127c03ad0/EcoRV/0	FAW54670	iPSCORE_2_11	4647
0a865741-cad8-43ab-afb8-8beb99241c3b/EcoRV/0	FAW54670	iPSCORE_2_11	2848
0a837054-a2df-4a55-9551-b77f511ea2da/EcoRV/0	FAW54670	iPSCORE_2_11	4426
0aa13093-cb78-401b-81a8-0bd83ae90158/EcoRV/0	FAW54670	iPSCORE_2_11	7900
0a76bc40-425c-466e-bd05-daba7f744b57/EcoRV/0	FAW54670	iPSCORE_2_11	4111
0a72f559-30bc-49ce-b5fd-67429c09061d/EcoRV/0	FAW54670	iPSCORE_2_11	3724
0a6b972a-801f-492d-8f70-e5cf5fe3436b/EcoRV/0	FAW54670	iPSCORE_2_11	11340
0a68edd5-9598-4216-a16a-3387441cf27f/EcoRV/0	FAW54670	iPSCORE_2_11	4232
0a679439-649e-4643-9357-c19ef7a4542f/EcoRV/0	FAW54670	iPSCORE_2_11	4487
0a62a74c-0043-4ee2-8545-980d62cffb1b/EcoRV/0	FAW54670	iPSCORE_2_11	4216
0a606343-d4de-4adb-8cdd-792a3cb02060/EcoRV/0	FAW54670	iPSCORE_2_11	4343
0a5d76aa-0b15-47d4-b30f-6f73910326b7/EcoRV/0	FAW54670	iPSCORE_2_11	7614
0a57f7cd-6828-4c98-bd7e-15f3f2e404b3/EcoRV/0	FAW54670	iPSCORE_2_11	8352
0a509ae6-1cac-4e22-b4c8-c4f79a6278fe/EcoRV/0	FAW54670	iPSCORE_2_11	8652
0a4cc1f7-a3e6-4bc2-84d8-2e48fb49d55a/EcoRV/0	FAW54670	iPSCORE_2_11	13276
0a4cc178-64f1-4afa-9883-af28191f1a0d/EcoRV/0	FAW54670	iPSCORE_2_11	7908
0a75deae-2bb4-4119-8d16-df50273c1b65/EcoRV/0	FAW54670	iPSCORE_2_11	5808
0bfb9f7b-c448-452e-9482-7630e43720b8/EcoRV/0	FAW54670	iPSCORE_2_11	16292
0c04c73c-dd3c-4c65-93b0-d8199285bacc/EcoRV/0	FAW54670	iPSCORE_2_11	2847
0c05226f-a051-4d7e-a9c4-ece728968129/EcoRV/0	FAW54670	iPSCORE_2_11	8396
0d84e662-6aed-432a-8686-2c0fec818fcc/EcoRV/0	FAW54670	iPSCORE_2_11	2048
0d829e01-b422-4cf1-8bfd-c132183eddf8/EcoRV/0	FAW54670	iPSCORE_2_11	12612
0d81d445-f293-4cd7-92b2-b58a6cb67c10/EcoRV/0	FAW54670	iPSCORE_2_11	13332
0d814cb4-7ac5-4092-91de-c90dc43ac896/EcoRV/0	FAW54670	iPSCORE_2_11	3748
0d8081ab-a094-4dc4-b591-e61f1319c79f/EcoRV/0	FAW54670	iPSCORE_2_11	8396
0d7f0f36-aea0-48b9-95d2-969c0986a3a4/EcoRV/0	FAW54670	iPSCORE_2_11	12783
0d7abc29-68f3-45d1-a677-fde580b7e6fa/EcoRV/0	FAW54670	iPSCORE_2_11	4157
0d709b53-c5a1-46d8-b5f4-342495436144/EcoRV/0	FAW54670	iPSCORE_2_11	13059
0d6ea00e-2271-4e7f-bc18-098622ab146b/EcoRV/0	FAW54670	iPSCORE_2_11	12515
0d68b4cb-272e-4c0a-a56c-7ce508e538a2/EcoRV/0	FAW54670	iPSCORE_2_11	4744
0d6836b6-fb98-4150-808a-fd729caa9b01/EcoRV/0	FAW54670	iPSCORE_2_11	4552
0d667105-eea0-4060-92d8-18d29158ec00/EcoRV/0	FAW54670	iPSCORE_2_11	4509
0d60dd47-2a8b-4c3e-8a00-5e36c1d64fdc/EcoRV/0	FAW54670	iPSCORE_2_11	8660
0d5b25c9-404e-472b-82bc-d902e0560378/EcoRV/0	FAW54670	iPSCORE_2_11	8549
0d59a190-19cc-4397-8fb7-71fb0d76c400/EcoRV/0	FAW54670	iPSCORE_2_11	3609
0d4bef5d-bf6e-45c2-aa4e-1f528ff6456c/EcoRV/0	FAW54670	iPSCORE_2_11	10560
0d4674f7-c213-4c19-adb5-2cde9204b8fc/EcoRV/0	FAW54670	iPSCORE_2_11	11348
0d4376c3-f008-4611-baa6-cae2799cd595/EcoRV/0	FAW54670	iPSCORE_2_11	4431
0d407b0a-50f8-4473-bcc4-95256d9a10be/EcoRV/0	FAW54670	iPSCORE_2_11	8552
0d360297-b067-4a0e-beea-de7ae56d7099/EcoRV/0	FAW54670	iPSCORE_2_11	4425
0d2ceb61-07d2-40a7-b069-8d2b2107f32b/EcoRV/0	FAW54670	iPSCORE_2_11	8196
0d295582-f9bb-41d7-aa88-cb53c8e2ecbf/EcoRV/0	FAW54670	iPSCORE_2_11	3015
0d223e7b-1b5d-473f-a98d-a4d3e2a41d82/EcoRV/0	FAW54670	iPSCORE_2_11	9008
0d851aea-ec1f-4cec-9098-aae86a062aeb/EcoRV/0	FAW54670	iPSCORE_2_11	3281
0d863617-c21c-44e2-8d7e-94c877fcb9b2/EcoRV/0	FAW54670	iPSCORE_2_11	1308
0d8ac4ee-9240-48c8-b03b-e8f09544b69f/EcoRV/0	FAW54670	iPSCORE_2_11	13064
0d96846f-bee9-40dd-a9d9-e3d41c3c6e26/EcoRV/0	FAW54670	iPSCORE_2_11	4433
0de71656-e065-43aa-94f6-6f04af3f728f/EcoRV/0	FAW54670	iPSCORE_2_11	8502
0de59d5a-9874-4dbe-a898-89a8213d5a56/EcoRV/0	FAW54670	iPSCORE_2_11	4377
0de52c16-b181-4712-8bcd-5f683242507f/EcoRV/0	FAW54670	iPSCORE_2_11	8531
0de1de63-2d21-4e4e-81d5-f9422385f6d4/EcoRV/0	FAW54670	iPSCORE_2_11	3725
0ddef3ec-5b42-42ea-9187-1a4865f74456/EcoRV/0	FAW54670	iPSCORE_2_11	3224
0ddddc59-4800-48cc-b8ba-2cd62a6931eb/EcoRV/0	FAW54670	iPSCORE_2_11	6991
0dd7038e-450f-4657-860f-13d91ec2f628/EcoRV/0	FAW54670	iPSCORE_2_11	8228
0dd416c2-5308-47ca-853a-9ba499454c39/EcoRV/0	FAW54670	iPSCORE_2_11	12992
0dcf07c8-aa5f-40f3-87d0-2279150d0a11/EcoRV/0	FAW54670	iPSCORE_2_11	8019
0dc92a97-9f32-4cb0-bb0c-04651ecea617/EcoRV/0	FAW54670	iPSCORE_2_11	4398
0dc09cf3-287d-4638-ba06-d280a38e51e9/EcoRV/0	FAW54670	iPSCORE_2_11	6881
0d17db58-607b-4449-a9b7-1c8c97eecacb/EcoRV/0	FAW54670	iPSCORE_2_11	8558
0dbf8801-93ca-49bc-94e4-788e5b0d70b1/EcoRV/0	FAW54670	iPSCORE_2_11	12745
0dbaa423-503a-4c92-b874-712e1569e43d/EcoRV/0	FAW54670	iPSCORE_2_11	8685
0db66ed0-00be-4f57-ba4d-f7f60e072800/EcoRV/0	FAW54670	iPSCORE_2_11	4515
0db1f92f-6dbd-4f6c-885d-f6944acf5f44/EcoRV/0	FAW54670	iPSCORE_2_11	1208
0db0dfe1-15e1-465b-960a-688b8aeb6132/EcoRV/0	FAW54670	iPSCORE_2_11	4353
0db06bad-5e50-4722-a6eb-02db85d5cf1f/EcoRV/0	FAW54670	iPSCORE_2_11	4468
0dafe8bf-d5b2-45e8-ba4f-b9bd6f180278/EcoRV/0	FAW54670	iPSCORE_2_11	8861
0da87cf0-b98b-44e3-86a7-9d13b3c7d6b3/EcoRV/0	FAW54670	iPSCORE_2_11	3693
0da429dc-8079-4d4e-8463-13e8143cba88/EcoRV/0	FAW54670	iPSCORE_2_11	8517
0d9f038c-a39c-4ae9-8b93-f77b520d238b/EcoRV/0	FAW54670	iPSCORE_2_11	8749
0d9c348d-8f1d-4906-92ef-9481be7b64a7/EcoRV/0	FAW54670	iPSCORE_2_11	2644
0d968d62-3a5d-48f0-a06e-8e47b85ec567/EcoRV/0	FAW54670	iPSCORE_2_11	9860
0dbaaacb-0dee-4f14-b086-dfb7a6a040ea/EcoRV/0	FAW54670	iPSCORE_2_11	2813
0d16436a-3428-4a4e-93ff-9edb6c3b850f/EcoRV/0	FAW54670	iPSCORE_2_11	4164
0d163538-9bf0-4b33-879e-631e4522b69e/EcoRV/0	FAW54670	iPSCORE_2_11	8403
0d156079-e567-4b44-a47c-c8e748fd557e/EcoRV/0	FAW54670	iPSCORE_2_11	16306
0cb29ec9-6454-4d77-857e-ab257c23297d/EcoRV/0	FAW54670	iPSCORE_2_11	10016
0ca7348b-11d6-485d-8bf1-4e9c599945c4/EcoRV/0	FAW54670	iPSCORE_2_11	4250
0ca0d011-d982-4393-9f3e-96c7d48830d1/EcoRV/0	FAW54670	iPSCORE_2_11	7266
0c92b597-610b-44d9-a182-053b4042f2a8/EcoRV/0	FAW54670	iPSCORE_2_11	9045
0c919dc6-9ba8-4688-a615-68e9889554d9/EcoRV/0	FAW54670	iPSCORE_2_11	8758
0c8d18c3-4ed6-404a-8f2f-b24abfb95619/EcoRV/0	FAW54670	iPSCORE_2_11	8549
0c794740-1720-4151-b961-8bca459d5d64/EcoRV/0	FAW54670	iPSCORE_2_11	6959
0c77d18a-6c03-4fdc-9bbd-5ce7466fc3bd/EcoRV/0	FAW54670	iPSCORE_2_11	4521
0c76adf3-3d70-479e-8b25-a63edfcae98c/EcoRV/0	FAW54670	iPSCORE_2_11	9832
0c6dcfad-429d-490e-9e7a-bf4c1a4ea1d1/EcoRV/0	FAW54670	iPSCORE_2_11	8547
0c692d36-7283-4ab4-a81a-f1907b16ab00/EcoRV/0	FAW54670	iPSCORE_2_11	1334
0cb5006f-c790-47e5-b9d4-a0ec593b196e/EcoRV/0	FAW54670	iPSCORE_2_11	2936
0c6739ca-2fed-4ad2-b2e7-1a5bf7c50374/EcoRV/0	FAW54670	iPSCORE_2_11	3755
0c55d263-ed0e-4f59-8228-e5c8ef24d3a3/EcoRV/0	FAW54670	iPSCORE_2_11	4774
0c5527c7-9369-4440-a72a-ed723c0b1169/EcoRV/0	FAW54670	iPSCORE_2_11	8721
0c51b44f-37f1-439d-83c2-41038e2cfde4/EcoRV/0	FAW54670	iPSCORE_2_11	7770
0c46d2ae-2b9b-43d8-bf86-d32773a5b338/EcoRV/0	FAW54670	iPSCORE_2_11	1281
0c3f82ea-b8f3-401a-945a-63e9cd3cca4e/EcoRV/0	FAW54670	iPSCORE_2_11	4512
0c2f028e-3210-4173-874a-4184abd47260/EcoRV/0	FAW54670	iPSCORE_2_11	4521
0c2d9bd7-7094-4567-b24a-12d7dd837442/EcoRV/0	FAW54670	iPSCORE_2_11	8849
0c24bc07-68b9-4dab-9903-b77174b47948/EcoRV/0	FAW54670	iPSCORE_2_11	8431
0c1f24aa-e836-450e-9256-330761daf971/EcoRV/0	FAW54670	iPSCORE_2_11	3281
0c1d8bc7-ed71-415d-b35d-de0887ca7801/EcoRV/0	FAW54670	iPSCORE_2_11	10091
0c0b3c00-0882-4811-8725-e97c2f125d6a/EcoRV/0	FAW54670	iPSCORE_2_11	8807
0c642e40-9f59-44cd-bf4f-2448298e92f3/EcoRV/0	FAW54670	iPSCORE_2_11	3596
1222db83-e13b-4ec0-8573-247815c28497/EcoRV/0	FAW54670	iPSCORE_2_11	8420
0cb76cb7-b62a-41c6-b38d-cbcdc588911a/EcoRV/0	FAW54670	iPSCORE_2_11	3410
0cb8d5c3-d9f2-44ff-9fbc-3c207a35ffe3/EcoRV/0	FAW54670	iPSCORE_2_11	8533
0d101fdd-b26b-4490-a9ca-9dc5290df585/EcoRV/0	FAW54670	iPSCORE_2_11	8781
0d0e2b6f-1cae-48dd-8c0d-ebf04ac842c0/EcoRV/0	FAW54670	iPSCORE_2_11	2708
0d0d6b51-3732-4f21-8c0e-536a08d306c0/EcoRV/0	FAW54670	iPSCORE_2_11	12113
0d0d0dbf-f68a-4dd8-b15e-559c49ac2d21/EcoRV/0	FAW54670	iPSCORE_2_11	4627
0d061c17-a663-489b-b79a-e9fe32a566e1/EcoRV/0	FAW54670	iPSCORE_2_11	8331
0d019cc4-a528-4679-ba82-c329d5074479/EcoRV/0	FAW54670	iPSCORE_2_11	857
0cffcce5-2102-458e-a15e-1f75ebf30504/EcoRV/0	FAW54670	iPSCORE_2_11	11312
0cfa4b72-7c0f-47d0-b4b7-70be8db8a6d3/EcoRV/0	FAW54670	iPSCORE_2_11	5848
0cf94a49-b56c-4652-8f47-91c51b30813c/EcoRV/0	FAW54670	iPSCORE_2_11	8544
0cf05f0e-1d17-45c8-93e0-37a8e1a5c045/EcoRV/0	FAW54670	iPSCORE_2_11	4201
0ceabf7b-dfc2-4340-a779-aff6977ed1fe/EcoRV/0	FAW54670	iPSCORE_2_11	13375
0cb82210-002a-4973-bbaa-f1b93b738a17/EcoRV/0	FAW54670	iPSCORE_2_11	14817
0ce8f5a6-38a5-4c61-994a-a2e1c8071558/EcoRV/0	FAW54670	iPSCORE_2_11	125
0ce2ce4c-4057-4253-852b-bb548e30cc0c/EcoRV/0	FAW54670	iPSCORE_2_11	3158
0ce0bba0-fd47-4e30-9f11-8034e7633bde/EcoRV/0	FAW54670	iPSCORE_2_11	3253
0ce0305b-352f-4db8-ab32-ce55361cb818/EcoRV/0	FAW54670	iPSCORE_2_11	3535
0cd63834-eded-42ce-9314-9ff1742aa781/EcoRV/0	FAW54670	iPSCORE_2_11	3358
0ccf33a6-f2fd-4ac9-b7ac-024c2c214488/EcoRV/0	FAW54670	iPSCORE_2_11	3587
0cc79a44-8895-413c-8976-cf69157a68b6/EcoRV/0	FAW54670	iPSCORE_2_11	2635
0cc27aa4-b02c-41b6-ac18-fcc4ea0ff16b/EcoRV/0	FAW54670	iPSCORE_2_11	8500
0cc1c550-8c17-49a4-874c-8418b9e47b7d/EcoRV/0	FAW54670	iPSCORE_2_11	1362
0cc04073-b13c-4e09-bef8-1855845dd4cb/EcoRV/0	FAW54670	iPSCORE_2_11	3268
0cc006ae-f489-4a08-aebe-cd7291417b4f/EcoRV/0	FAW54670	iPSCORE_2_11	4217
0cb9094f-1a0c-47a6-bc67-23190b785a72/EcoRV/0	FAW54670	iPSCORE_2_11	2863
0ce3e983-6ec5-4e57-b2e2-04a83f0e5b7f/EcoRV/0	FAW54670	iPSCORE_2_11	8824
1224921b-896c-458c-951c-c2e8e91e3327/EcoRV/0	FAW54670	iPSCORE_2_11	8735
122fde41-303c-4e9b-bfa8-33d0f2d12638/EcoRV/0	FAW54670	iPSCORE_2_11	4623
12356f12-0523-485e-93dd-d8a810d7ac08/EcoRV/0	FAW54670	iPSCORE_2_11	4609
17c9187d-66db-40bd-8c64-071f40df108c/EcoRV/0	FAW54670	iPSCORE_2_11	8522
17c769ac-22e9-4009-be20-2ddda069c0b1/EcoRV/0	FAW54670	iPSCORE_2_11	4489
17c288d1-8d92-4481-9399-46580a25ec0f/EcoRV/0	FAW54670	iPSCORE_2_11	4727
17c075a1-c086-4653-bad9-89e733fab0bc/EcoRV/0	FAW54670	iPSCORE_2_11	14867
17bcd397-393f-4e80-9d0e-7dc281013090/EcoRV/0	FAW54670	iPSCORE_2_11	6595
17bcb8b1-b17d-40ea-b67b-a28c3149ffcd/EcoRV/0	FAW54670	iPSCORE_2_11	3550
17b82b5a-f285-4f07-94ad-86874149eebc/EcoRV/0	FAW54670	iPSCORE_2_11	191
17b44ba7-60db-4997-96e0-58f63591ab83/EcoRV/0	FAW54670	iPSCORE_2_11	884
17a67bbb-bec4-4eba-a543-43ec4b3f6f22/EcoRV/0	FAW54670	iPSCORE_2_11	4558
17a4358c-9b58-45ca-84df-ed7ff461c78c/EcoRV/0	FAW54670	iPSCORE_2_11	3022
17a21f8e-3c58-4381-84fa-64cc82174877/EcoRV/0	FAW54670	iPSCORE_2_11	1351
179e61c0-ea5b-4c6c-90c2-4b22d0441013/EcoRV/0	FAW54670	iPSCORE_2_11	6925
1797f67f-e10f-431e-80a3-58fbede3983b/EcoRV/0	FAW54670	iPSCORE_2_11	7869
179707a3-0c38-4a92-a935-716a79f55e34/EcoRV/0	FAW54670	iPSCORE_2_11	8695
17848f9b-0332-4fe5-a995-f289cd9eab74/EcoRV/0	FAW54670	iPSCORE_2_11	4183
1778829a-bb0c-4962-b4a5-d64a81e03bf7/EcoRV/0	FAW54670	iPSCORE_2_11	6957
177044f1-ca93-4093-9f30-62965962512b/EcoRV/0	FAW54670	iPSCORE_2_11	13276
17699cd3-a908-40b4-8544-ba768dea6af0/EcoRV/0	FAW54670	iPSCORE_2_11	12755
1760cbda-840a-4120-8b10-17e0ebd0f137/EcoRV/0	FAW54670	iPSCORE_2_11	13833
175a8bf0-66fa-4e25-9d68-2f48f5b94677/EcoRV/0	FAW54670	iPSCORE_2_11	4331
175552ee-f487-4d0f-80ca-d6d75480c69f/EcoRV/0	FAW54670	iPSCORE_2_11	1298
174da7b7-7f81-412f-956a-84109c769c29/EcoRV/0	FAW54670	iPSCORE_2_11	8462
174d4481-8ea1-4eb2-a316-619961a6bd17/EcoRV/0	FAW54670	iPSCORE_2_11	18978
17c97ae4-b91a-4cc4-ae5f-c3c8b0326728/EcoRV/0	FAW54670	iPSCORE_2_11	4740
17cb9918-ae7e-47de-8598-05bd4f1ee2ca/EcoRV/0	FAW54670	iPSCORE_2_11	4064
17cdfdc7-0d12-4539-a999-8a1eb32ba993/EcoRV/0	FAW54670	iPSCORE_2_11	7889
17d40dcb-f982-47b0-9d32-6ea9ca38fb14/EcoRV/0	FAW54670	iPSCORE_2_11	1296
1858c912-6dca-4a1a-95ba-dd5d6941fab0/EcoRV/0	FAW54670	iPSCORE_2_11	4348
183ae767-591e-498d-8dc4-d24942cf53dc/EcoRV/0	FAW54670	iPSCORE_2_11	4554
18336106-53a3-4823-b8c8-2ff50bb1a4f9/EcoRV/0	FAW54670	iPSCORE_2_11	8477
182f9a3c-5359-42a1-a1e6-94a898a4ec59/EcoRV/0	FAW54670	iPSCORE_2_11	8818
1827f5cf-2740-4d94-ba1e-92f63c810ab9/EcoRV/0	FAW54670	iPSCORE_2_11	7924
18263ccf-718d-4290-9305-b5816d8a4dac/EcoRV/0	FAW54670	iPSCORE_2_11	6655
1823396c-09c1-4a8f-8bac-bd2fb3405b20/EcoRV/0	FAW54670	iPSCORE_2_11	9142
181d2a08-3229-407a-8b5c-71afd88ba05d/EcoRV/0	FAW54670	iPSCORE_2_11	8920
180e5c69-1615-46b1-b9b6-7ce340a2865d/EcoRV/0	FAW54670	iPSCORE_2_11	4745
180bc560-7097-4fc0-a0e1-6c50ccb69f1a/EcoRV/0	FAW54670	iPSCORE_2_11	3501
180a04e5-f7f4-4516-9a0d-e64e2c05f829/EcoRV/0	FAW54670	iPSCORE_2_11	4149
174bd424-a5bc-4d75-914d-3b77f89acdeb/EcoRV/0	FAW54670	iPSCORE_2_11	3611
180843e7-5fd1-42dd-ab08-641206c1b612/EcoRV/0	FAW54670	iPSCORE_2_11	9209
18010e73-338b-4bc6-8e2e-8c3909f25b17/EcoRV/0	FAW54670	iPSCORE_2_11	3490
17f73beb-510f-41c5-acc9-aa3b4031f1b3/EcoRV/0	FAW54670	iPSCORE_2_11	12102
17f3a881-813b-48e7-8d26-208bfcee0158/EcoRV/0	FAW54670	iPSCORE_2_11	4644
17ecc164-a90c-4151-8f75-5405193ac239/EcoRV/0	FAW54670	iPSCORE_2_11	12645
17e8c1ab-8562-4f73-bded-37e716d509a9/EcoRV/0	FAW54670	iPSCORE_2_11	7847
17e53f60-a9ca-488b-832b-487beb449dd7/EcoRV/0	FAW54670	iPSCORE_2_11	11318
17e42507-e5ed-4ec3-ba1b-2a4499c85344/EcoRV/0	FAW54670	iPSCORE_2_11	3737
17df748e-b525-418e-b862-fad525d398e9/EcoRV/0	FAW54670	iPSCORE_2_11	9176
17dcfb70-399e-4271-8133-c6d381ef7571/EcoRV/0	FAW54670	iPSCORE_2_11	4075
17d8e7ea-0c0f-4f7b-adff-40fe4d8d9b94/EcoRV/0	FAW54670	iPSCORE_2_11	7942
17d89647-dca3-407f-a18a-3479a189f91e/EcoRV/0	FAW54670	iPSCORE_2_11	8363
180446e1-e09a-4477-871e-4d30322f612a/EcoRV/0	FAW54670	iPSCORE_2_11	3623
186949ed-def2-44ff-a28a-4277c70c7c49/EcoRV/0	FAW54670	iPSCORE_2_11	2183
17494fa3-cfba-4db9-a9b1-8b036362838b/EcoRV/0	FAW54670	iPSCORE_2_11	3742
1732d662-0422-4ff4-9b45-b1cc899e82e7/EcoRV/0	FAW54670	iPSCORE_2_11	8692
169924ed-87cd-4d2a-b070-9feead4fc493/EcoRV/0	FAW54670	iPSCORE_2_11	16345
169549ae-2be5-45f0-a70a-d954c879fc64/EcoRV/0	FAW54670	iPSCORE_2_11	8565
168efce0-814f-4909-b962-9531c62a0695/EcoRV/0	FAW54670	iPSCORE_2_11	4515
168b1542-bed7-4377-aa2c-4e9d16aba6b8/EcoRV/0	FAW54670	iPSCORE_2_11	1856
168ab19a-d1ee-48a7-a2ac-0a0b4ca19e02/EcoRV/0	FAW54670	iPSCORE_2_11	8465
1685bd4e-cedd-49fa-ac04-5a245abf6429/EcoRV/0	FAW54670	iPSCORE_2_11	8890
1681804c-95f9-4c44-a017-024dacfb8fc1/EcoRV/0	FAW54670	iPSCORE_2_11	8513
167fbb23-e82e-4c1f-8b7c-b07ab9a8f0f0/EcoRV/0	FAW54670	iPSCORE_2_11	2726
167f7a8e-1765-453d-bd44-ef3bce73f540/EcoRV/0	FAW54670	iPSCORE_2_11	4130
167ba96c-dd25-4204-96f5-aabfc8782b71/EcoRV/0	FAW54670	iPSCORE_2_11	8542
167a184d-4be9-43bd-81a4-9f1ad7925f6b/EcoRV/0	FAW54670	iPSCORE_2_11	3625
166f9e5c-71aa-4999-8431-88a23dac39cf/EcoRV/0	FAW54670	iPSCORE_2_11	4795
166a421b-5509-45e7-b9ad-9fb8e76faf1e/EcoRV/0	FAW54670	iPSCORE_2_11	4570
1668d136-3198-4ea0-9231-ad62b637343b/EcoRV/0	FAW54670	iPSCORE_2_11	2841
16563daa-5ed3-4bcc-be67-ff6f448a658e/EcoRV/0	FAW54670	iPSCORE_2_11	4451
163cd77a-73de-436d-92a1-778b67af3e7f/EcoRV/0	FAW54670	iPSCORE_2_11	8573
163865f2-038b-403e-b77c-8d23533c11fe/EcoRV/0	FAW54670	iPSCORE_2_11	9097
16385f53-bf0f-4497-ab4b-6c1a35152298/EcoRV/0	FAW54670	iPSCORE_2_11	8406
1632831a-f8fa-4cdd-b1a4-af2c60043e61/EcoRV/0	FAW54670	iPSCORE_2_11	4726
1631ea2c-732d-4722-88b5-3d96630a80ef/EcoRV/0	FAW54670	iPSCORE_2_11	605
162f7fbf-c68e-4431-a5b3-38e0d189ec7f/EcoRV/0	FAW54670	iPSCORE_2_11	6987
162f2d3b-03ba-409b-abae-7d8fd572c7bd/EcoRV/0	FAW54670	iPSCORE_2_11	2561
162ef71f-3e15-44da-ac93-c6cc89daa3f0/EcoRV/0	FAW54670	iPSCORE_2_11	3863
169cb5b3-1648-4d5b-9972-0982bc0a1bdc/EcoRV/0	FAW54670	iPSCORE_2_11	3227
16a75573-02ce-4151-8bab-1f7182a1df6b/EcoRV/0	FAW54670	iPSCORE_2_11	2051
16ab8a37-9397-4bf6-a7ff-9c9c4842bac5/EcoRV/0	FAW54670	iPSCORE_2_11	190
16ba9f24-09a4-4844-ac62-62d1212d796b/EcoRV/0	FAW54670	iPSCORE_2_11	10619
1729db1b-241d-4be4-a092-42d61f673f58/EcoRV/0	FAW54670	iPSCORE_2_11	3660
1723642e-1ca7-46da-b15c-f5b5b060fe0e/EcoRV/0	FAW54670	iPSCORE_2_11	6954
171b9fe6-d09b-4940-80f5-764f92397554/EcoRV/0	FAW54670	iPSCORE_2_11	7939
1715bc31-217a-48c6-ae65-a11313a33a21/EcoRV/0	FAW54670	iPSCORE_2_11	9851
1712c27c-7231-4b53-84d5-3abe990a9148/EcoRV/0	FAW54670	iPSCORE_2_11	4183
170e03e8-6208-4914-877d-78f5dd9a3d56/EcoRV/0	FAW54670	iPSCORE_2_11	14714
170cd920-5bdf-4087-9fe1-d6eaeba5ddf6/EcoRV/0	FAW54670	iPSCORE_2_11	8472
170a8851-35eb-4088-abb3-ace950122250/EcoRV/0	FAW54670	iPSCORE_2_11	8466
17056ebb-5033-4586-bd1e-6080425c57fa/EcoRV/0	FAW54670	iPSCORE_2_11	4511
170428bf-2881-4ff8-aeb3-79d4d3350c10/EcoRV/0	FAW54670	iPSCORE_2_11	4680
16fe5aae-3c7e-4d77-be57-2aa8dc9edc25/EcoRV/0	FAW54670	iPSCORE_2_11	8446
1744932b-7282-4593-bb41-56c1e14f91d7/EcoRV/0	FAW54670	iPSCORE_2_11	8591
16fde54a-0d44-488b-8000-bb8cd777d5a3/EcoRV/0	FAW54670	iPSCORE_2_11	105
16f372a1-efc4-4936-95a3-4539fbacfc0a/EcoRV/0	FAW54670	iPSCORE_2_11	3574
16e84136-7b5e-4003-bb67-c6368ecbfa31/EcoRV/0	FAW54670	iPSCORE_2_11	12790
16e7f965-380c-469c-bd9c-fcc6288fb046/EcoRV/0	FAW54670	iPSCORE_2_11	16356
16e5f6fd-76a9-4900-80cc-4aa19c984728/EcoRV/0	FAW54670	iPSCORE_2_11	935
16e3fbcd-5da7-48a3-ac45-dcaf9e1452fd/EcoRV/0	FAW54670	iPSCORE_2_11	3691
16db2cf6-4c47-4622-8e44-8d536297732b/EcoRV/0	FAW54670	iPSCORE_2_11	8288
16cd589e-599b-4375-9af3-f43df67b6e8d/EcoRV/0	FAW54670	iPSCORE_2_11	4641
16c27589-3365-45b3-9e2b-0676d1e3c994/EcoRV/0	FAW54670	iPSCORE_2_11	3658
16c12766-e73b-4ac4-b50b-530ffb75906f/EcoRV/0	FAW54670	iPSCORE_2_11	9144
16c09843-08a1-486f-be95-d0d23a1ae175/EcoRV/0	FAW54670	iPSCORE_2_11	1146
16bf5ec6-7439-42ed-931c-d2cfef2d2d81/EcoRV/0	FAW54670	iPSCORE_2_11	3505
16f3ad45-b176-469e-8f64-0bd3032abc8b/EcoRV/0	FAW54670	iPSCORE_2_11	4626
186b76ed-16a9-4303-a407-5389f0dab607/EcoRV/0	FAW54670	iPSCORE_2_11	3205
186e140a-83ba-4c18-9b3e-2f7345030659/EcoRV/0	FAW54670	iPSCORE_2_11	1350
186f7c93-cb31-42a8-a7a4-ccc0e1c66246/EcoRV/0	FAW54670	iPSCORE_2_11	4708
1a2dd553-1a01-43a5-a629-7b156c176bfd/EcoRV/0	FAW54670	iPSCORE_2_11	2804
1a2cc2e4-097c-449d-88ed-0ec13ac33d1d/EcoRV/0	FAW54670	iPSCORE_2_11	7858
1a25d28e-a814-42fe-955d-036018e60598/EcoRV/0	FAW54670	iPSCORE_2_11	3537
1a0f742a-f57a-4158-a579-8c07f4daf73f/EcoRV/0	FAW54670	iPSCORE_2_11	2158
1a0d6ff6-66ee-47b6-bc40-862a68ed8bdc/EcoRV/0	FAW54670	iPSCORE_2_11	7870
1a0286db-eef7-4314-8172-d54e44f609f3/EcoRV/0	FAW54670	iPSCORE_2_11	4234
1a00b472-7a91-4831-904e-ea216361bad7/EcoRV/0	FAW54670	iPSCORE_2_11	8557
19f96fcb-6f0d-4e31-b8d0-977f5d6c6b5d/EcoRV/0	FAW54670	iPSCORE_2_11	4492
19f59010-5da5-4129-95ea-6e01463cddd9/EcoRV/0	FAW54670	iPSCORE_2_11	12945
19f4fd3e-67ec-4934-aa73-274103cc7912/EcoRV/0	FAW54670	iPSCORE_2_11	8968
19f3a186-b39a-45e2-9250-ae1064de87fb/EcoRV/0	FAW54670	iPSCORE_2_11	3752
19f32335-1590-4392-8042-90b329cd840b/EcoRV/0	FAW54670	iPSCORE_2_11	8383
19f12d4a-489f-416f-a8c5-353a06d80d45/EcoRV/0	FAW54670	iPSCORE_2_11	8526
19ee6af9-9a3a-44ad-a1cf-428c5d04911e/EcoRV/0	FAW54670	iPSCORE_2_11	4428
19ed7bc1-d3a7-4143-8383-37f7ccb570f6/EcoRV/0	FAW54670	iPSCORE_2_11	3324
19ea3261-b683-463c-8202-3a120b9a836d/EcoRV/0	FAW54670	iPSCORE_2_11	7961
19e9c442-cc41-4efa-8b52-b3224f7c346d/EcoRV/0	FAW54670	iPSCORE_2_11	4056
19e04ef2-fb9f-4ce5-8434-64eff6352a95/EcoRV/0	FAW54670	iPSCORE_2_11	2761
19dde2ba-c181-4cc2-8abc-edb8eedecbdc/EcoRV/0	FAW54670	iPSCORE_2_11	4466
19c9fed8-0492-409b-a4c9-145d21002895/EcoRV/0	FAW54670	iPSCORE_2_11	4443
19c0bf8c-371d-49db-a7fd-d60abb945dc3/EcoRV/0	FAW54670	iPSCORE_2_11	3726
19bf60cd-7d76-43cf-a111-8889d8331438/EcoRV/0	FAW54670	iPSCORE_2_11	5766
19b705cb-390f-4979-98c4-c7950758c6aa/EcoRV/0	FAW54670	iPSCORE_2_11	9895
1a37355c-7284-40d7-a96b-ee7c4ac5f267/EcoRV/0	FAW54670	iPSCORE_2_11	8453
1a3a6345-4a81-4d1a-90b8-b113e4ce71b7/EcoRV/0	FAW54670	iPSCORE_2_11	1683
1a3b87cb-852e-4141-883a-b3ea1807113a/EcoRV/0	FAW54670	iPSCORE_2_11	10189
1a3c76d6-89dd-4e47-9fff-58d1ba794c23/EcoRV/0	FAW54670	iPSCORE_2_11	7030
1ad23980-7b9c-4288-9481-3a939adc1377/EcoRV/0	FAW54670	iPSCORE_2_11	8379
1acce02e-5d94-4d9d-8d8a-9e53bd3cc082/EcoRV/0	FAW54670	iPSCORE_2_11	8543
1ac12fa6-ec89-42a0-bc22-d404e72be23a/EcoRV/0	FAW54670	iPSCORE_2_11	4605
1ac0552b-8537-4058-8a56-c17771678504/EcoRV/0	FAW54670	iPSCORE_2_11	9121
1ac03c02-a632-4abc-b24c-e6277c348142/EcoRV/0	FAW54670	iPSCORE_2_11	3745
1abf6203-856f-4391-b705-688d5e48be0b/EcoRV/0	FAW54670	iPSCORE_2_11	7202
1abaf461-f3aa-4635-86dd-183147012532/EcoRV/0	FAW54670	iPSCORE_2_11	9807
1aab1101-6c61-4287-aa54-762a1b06e3e9/EcoRV/0	FAW54670	iPSCORE_2_11	4512
1aa00449-afcc-4a85-b9f2-cd6d2841d50c/EcoRV/0	FAW54670	iPSCORE_2_11	11163
1a9d817a-f308-48de-8c65-4ae31d442529/EcoRV/0	FAW54670	iPSCORE_2_11	7969
1a9c4b6a-8edb-4093-9ca0-cd1a26eca8c6/EcoRV/0	FAW54670	iPSCORE_2_11	13469
19b432a5-3319-4366-84f6-7dda48ad7480/EcoRV/0	FAW54670	iPSCORE_2_11	11006
1a9120b1-ccc0-4e71-b511-0632eb3a7a44/EcoRV/0	FAW54670	iPSCORE_2_11	4154
1a72d16c-4ff2-44a4-9808-ea9137e714e4/EcoRV/0	FAW54670	iPSCORE_2_11	3406
1a6bfa8e-ddbc-44ad-9bea-4a95525d86b5/EcoRV/0	FAW54670	iPSCORE_2_11	3853
1a672ea2-74d0-49af-a32f-e42e5e2ccebc/EcoRV/0	FAW54670	iPSCORE_2_11	3297
1a623ea8-7723-4412-a753-014a5c31fbee/EcoRV/0	FAW54670	iPSCORE_2_11	8530
1a610b42-b8d1-472c-ac05-decb9ff8a498/EcoRV/0	FAW54670	iPSCORE_2_11	1123
1a5caeca-4c20-4c22-af70-f878f82cc98c/EcoRV/0	FAW54670	iPSCORE_2_11	4636
1a531d2f-1b99-40d8-8154-ec5c5454e8c8/EcoRV/0	FAW54670	iPSCORE_2_11	7941
1a4fab0b-6f2d-4b7d-a6c3-71392c14ed9b/EcoRV/0	FAW54670	iPSCORE_2_11	2200
1a4a95a3-7766-43b6-b8b1-5c5340ff4ad4/EcoRV/0	FAW54670	iPSCORE_2_11	8024
1a448bfa-a6a5-4138-aa17-899106ce3bac/EcoRV/0	FAW54670	iPSCORE_2_11	4782
1a3cd06c-7027-4430-a769-ed257be289d0/EcoRV/0	FAW54670	iPSCORE_2_11	6986
1a8b24be-6d66-4a22-9e87-eae8b4481a54/EcoRV/0	FAW54670	iPSCORE_2_11	8164
19ae7d95-a459-4f81-afc5-226286e0a182/EcoRV/0	FAW54670	iPSCORE_2_11	13427
19ad9258-0e7a-4c02-a991-58fef9030155/EcoRV/0	FAW54670	iPSCORE_2_11	1338
19aa66bd-0ef3-4899-a709-b4e9a687c730/EcoRV/0	FAW54670	iPSCORE_2_11	4614
18f9adcb-0650-41c7-9692-db83848876c6/EcoRV/0	FAW54670	iPSCORE_2_11	16336
18f8e8a7-df4f-4bec-8a67-acb25ceea521/EcoRV/0	FAW54670	iPSCORE_2_11	4236
18e74f5d-19b6-472c-be24-99c9148b9607/EcoRV/0	FAW54670	iPSCORE_2_11	4473
18e38cc0-71eb-49d3-854b-66127d150dc1/EcoRV/0	FAW54670	iPSCORE_2_11	8689
18e34c68-ae34-4784-8971-82fec6dedf14/EcoRV/0	FAW54670	iPSCORE_2_11	2694
18d9bd0f-18da-4f91-804b-7d04abd6747a/EcoRV/0	FAW54670	iPSCORE_2_11	5950
18d376e9-2f5b-42a1-ab9b-0789b36a16e5/EcoRV/0	FAW54670	iPSCORE_2_11	2811
18d02d1a-7c78-4d1e-a201-8892f7cc4ed5/EcoRV/0	FAW54670	iPSCORE_2_11	5799
18cbee5e-3feb-48d0-8023-4f6900909162/EcoRV/0	FAW54670	iPSCORE_2_11	5823
18cb897d-87fd-4266-86ec-682f588b78cf/EcoRV/0	FAW54670	iPSCORE_2_11	4502
18c1f91e-6318-4cbc-b063-27fc84760d8b/EcoRV/0	FAW54670	iPSCORE_2_11	8121
18fff819-d452-44e8-b074-00b8a858828f/EcoRV/0	FAW54670	iPSCORE_2_11	11148
18bb4fdc-6f41-4a6f-86b3-dd4ea4b01a76/EcoRV/0	FAW54670	iPSCORE_2_11	4726
18a7bcc7-810c-4175-855a-20e1719d4fa9/EcoRV/0	FAW54670	iPSCORE_2_11	8353
189a82c9-724b-48bf-bb03-64806211953b/EcoRV/0	FAW54670	iPSCORE_2_11	2509
1898d676-190a-4d4b-8bb5-ef7afb489dea/EcoRV/0	FAW54670	iPSCORE_2_11	2932
188c4a06-27fa-4090-940d-9166ddf7af78/EcoRV/0	FAW54670	iPSCORE_2_11	8426
188799e5-1929-46a4-94da-5d7cdcd01a5f/EcoRV/0	FAW54670	iPSCORE_2_11	3620
187ed241-d763-4c76-be0b-20dd9d0a4fdc/EcoRV/0	FAW54670	iPSCORE_2_11	9817
187b353d-78df-4785-99d4-382904a61601/EcoRV/0	FAW54670	iPSCORE_2_11	3978
187414fe-7c23-4352-a90d-a43599e0c845/EcoRV/0	FAW54670	iPSCORE_2_11	4425
1873ecfd-5400-4b08-91dd-8f86fa8a15bb/EcoRV/0	FAW54670	iPSCORE_2_11	13339
18733ac6-9805-4b5e-8381-8d67adeb6520/EcoRV/0	FAW54670	iPSCORE_2_11	3617
1872e34f-9b7d-4f49-852c-a43de4c38d4f/EcoRV/0	FAW54670	iPSCORE_2_11	2630
18b47842-39dc-4121-a886-6e9d36afb7a7/EcoRV/0	FAW54670	iPSCORE_2_11	8905
162d638a-401f-4e8e-9d42-c09ac4c0327a/EcoRV/0	FAW54670	iPSCORE_2_11	2206
1901b984-de21-40d7-a1ce-c8920c588d59/EcoRV/0	FAW54670	iPSCORE_2_11	4287
190d4c32-e9f1-4d13-92be-1b37c97319a3/EcoRV/0	FAW54670	iPSCORE_2_11	3743
19a69d59-e32f-4dba-a31c-c5b37da6fcd1/EcoRV/0	FAW54670	iPSCORE_2_11	8491
19a635d5-b2c4-4533-a577-09fce51db6d1/EcoRV/0	FAW54670	iPSCORE_2_11	7598
19a0fe13-c7d7-4332-952b-6c9636db5d7b/EcoRV/0	FAW54670	iPSCORE_2_11	4045
1986a34b-9269-44e5-a3fe-c8d4df31c669/EcoRV/0	FAW54670	iPSCORE_2_11	13108
19825a00-56bf-4543-925c-0821c6a61975/EcoRV/0	FAW54670	iPSCORE_2_11	8637
197da3bc-fa44-415b-8369-d8ca043c3a67/EcoRV/0	FAW54670	iPSCORE_2_11	13254
197d656d-e275-4e6e-a2c1-51c2548ef61f/EcoRV/0	FAW54670	iPSCORE_2_11	10437
1971dbb7-cb2c-48d5-bb78-8b3747e46235/EcoRV/0	FAW54670	iPSCORE_2_11	4789
196920bc-d6bd-4f6b-97f6-40b34a30f229/EcoRV/0	FAW54670	iPSCORE_2_11	4645
19690cdb-d746-4c6e-9d15-53349a96142c/EcoRV/0	FAW54670	iPSCORE_2_11	2741
19636d2c-dde4-4241-89bf-c60b5ae6a309/EcoRV/0	FAW54670	iPSCORE_2_11	12545
190ac156-1c89-487d-b029-b97d911d35e2/EcoRV/0	FAW54670	iPSCORE_2_11	3729
19632a8a-3def-4cc4-9bc4-c5909cd2eba1/EcoRV/0	FAW54670	iPSCORE_2_11	5807
1957863a-c986-4b1d-8776-29eb0d1e2948/EcoRV/0	FAW54670	iPSCORE_2_11	8364
1951ccdd-93e4-441d-8782-5dbaba71d704/EcoRV/0	FAW54670	iPSCORE_2_11	4401
194b5866-041d-4b40-acfa-a1c0a0be4850/EcoRV/0	FAW54670	iPSCORE_2_11	1131
1947b418-0835-4679-802e-e416502538cf/EcoRV/0	FAW54670	iPSCORE_2_11	3600
194340cd-31ba-436a-b0a8-2f893ffe7a59/EcoRV/0	FAW54670	iPSCORE_2_11	8398
19385fd8-63ff-43ec-bfb8-1468bdacb80c/EcoRV/0	FAW54670	iPSCORE_2_11	7833
193269ed-81ee-490f-9d18-4aa6a44f8ace/EcoRV/0	FAW54670	iPSCORE_2_11	3570
19324066-76a6-41be-a6da-0b3637207ce1/EcoRV/0	FAW54670	iPSCORE_2_11	4380
192cc3b0-1d26-4443-9b16-73c17f4d5f64/EcoRV/0	FAW54670	iPSCORE_2_11	4118
19271daa-d3f4-423c-8da8-0c3bd79706bd/EcoRV/0	FAW54670	iPSCORE_2_11	4247
19208d1c-0e94-4b03-96ee-eb0a4065a715/EcoRV/0	FAW54670	iPSCORE_2_11	4735
19609d66-b3e8-4240-bd91-ded15fb4e313/EcoRV/0	FAW54670	iPSCORE_2_11	8378
098dc97c-da84-405e-932d-980fe7a89d21/EcoRV/0	FAW54670	iPSCORE_2_11	2049
162c0da0-6af4-433d-b1a4-e55f20cbb824/EcoRV/0	FAW54670	iPSCORE_2_11	534
16269f07-2d3b-48f2-909f-2182a5348961/EcoRV/0	FAW54670	iPSCORE_2_11	422
13aa6cef-144f-4ca9-b6bd-4136c985b243/EcoRV/0	FAW54670	iPSCORE_2_11	4592
13a9beba-e289-4718-b8c1-aa4989fa575f/EcoRV/0	FAW54670	iPSCORE_2_11	3553
13a9bc2c-d4ff-4101-83ad-2303f309ce81/EcoRV/0	FAW54670	iPSCORE_2_11	4043
13a2b9b8-fe07-4029-a7a4-10d92a5c2f74/EcoRV/0	FAW54670	iPSCORE_2_11	8497
13a0bb5f-e8d6-452b-b7c2-f672a1d1b667/EcoRV/0	FAW54670	iPSCORE_2_11	13362
139bd208-8793-497f-b610-d7c05563f4dd/EcoRV/0	FAW54670	iPSCORE_2_11	2712
139a778e-1766-4adb-95c7-b9c51aa30383/EcoRV/0	FAW54670	iPSCORE_2_11	12832
1399b92d-ddf2-465e-a084-25aaf8d5d02d/EcoRV/0	FAW54670	iPSCORE_2_11	8975
139920c7-7568-448a-9ffc-784d86596ec3/EcoRV/0	FAW54670	iPSCORE_2_11	3265
139502c3-9890-475b-8e6f-28f6eed1e0b0/EcoRV/0	FAW54670	iPSCORE_2_11	4142
1387ffb9-901f-42b8-8fd0-625b8a3c540d/EcoRV/0	FAW54670	iPSCORE_2_11	16398
13870ed2-8188-48cb-ac7d-bbfdbf016b1c/EcoRV/0	FAW54670	iPSCORE_2_11	3576
13870a50-b3cc-4e6a-9df0-9f005be813d7/EcoRV/0	FAW54670	iPSCORE_2_11	8559
1384b2d0-e85f-4e68-a7de-1e5f6f16e629/EcoRV/0	FAW54670	iPSCORE_2_11	3338
1384aa74-4461-4acc-bb48-9c72abf39039/EcoRV/0	FAW54670	iPSCORE_2_11	4489
137caf18-f5c3-44f9-8e76-d80e5bba25a0/EcoRV/0	FAW54670	iPSCORE_2_11	8921
137a0604-aef2-450b-a11b-b12061fb6946/EcoRV/0	FAW54670	iPSCORE_2_11	2823
1374b6b4-e3a1-429a-91b3-4fbe24bcd0e2/EcoRV/0	FAW54670	iPSCORE_2_11	4215
136c9591-4400-4bb8-9c56-3c2887950a87/EcoRV/0	FAW54670	iPSCORE_2_11	3654
1365a7ae-b0ba-4683-9e39-531672848b01/EcoRV/0	FAW54670	iPSCORE_2_11	12117
1360d375-0c7a-4d8c-be70-4750d69a65e9/EcoRV/0	FAW54670	iPSCORE_2_11	12951
135f57d8-850a-490b-aa87-bfe55015dc00/EcoRV/0	FAW54670	iPSCORE_2_11	6468
1358ac59-a92b-4cf0-b759-119a0b038888/EcoRV/0	FAW54670	iPSCORE_2_11	9096
13aaab37-6b69-4869-bff8-493b11d52c96/EcoRV/0	FAW54670	iPSCORE_2_11	8572
13ad7a77-88e4-42cc-97e5-eaf7c33872dc/EcoRV/0	FAW54670	iPSCORE_2_11	12835
13c1a5d3-31e9-411c-8d4a-eb67566f4341/EcoRV/0	FAW54670	iPSCORE_2_11	2439
13c57219-1964-4850-9a03-ec7ec4db4072/EcoRV/0	FAW54670	iPSCORE_2_11	6936
1441b9ff-64ab-4a1f-8684-4909d2f1089b/EcoRV/0	FAW54670	iPSCORE_2_11	10580
1440fccb-9e40-49d2-8145-e9968903d7d0/EcoRV/0	FAW54670	iPSCORE_2_11	7196
1440c35f-64d9-4aef-9fb5-68c849bbb4f6/EcoRV/0	FAW54670	iPSCORE_2_11	8357
143a29c5-4b3a-43ac-8804-99a1a7bfee2d/EcoRV/0	FAW54670	iPSCORE_2_11	3366
1438fd7f-a87c-4bd7-93a3-64abd3d24d18/EcoRV/0	FAW54670	iPSCORE_2_11	4509
1430a04d-8f27-4377-9ae9-d4459b78943d/EcoRV/0	FAW54670	iPSCORE_2_11	79
142dfff8-6ccc-447e-907d-b2d533593b8f/EcoRV/0	FAW54670	iPSCORE_2_11	3370
1429d585-81d7-4146-92fd-a287be0039fe/EcoRV/0	FAW54670	iPSCORE_2_11	3223
1428d590-07ad-4022-bb6e-620890a0160b/EcoRV/0	FAW54670	iPSCORE_2_11	3367
1425ec79-6971-4e9d-ab64-560f1ddb9c24/EcoRV/0	FAW54670	iPSCORE_2_11	11211
141ff4c4-3136-43fc-9699-73a5f4746419/EcoRV/0	FAW54670	iPSCORE_2_11	8528
13588006-a130-4625-92d5-1d2f094e0013/EcoRV/0	FAW54670	iPSCORE_2_11	9065
141f7cd7-5076-4684-9136-e2b6878e528e/EcoRV/0	FAW54670	iPSCORE_2_11	3318
1410b0ce-3025-4476-bb78-a93c91deec85/EcoRV/0	FAW54670	iPSCORE_2_11	14284
1404c561-06de-4c27-8c86-1cfe06f31c6c/EcoRV/0	FAW54670	iPSCORE_2_11	4537
14036000-9966-4c20-ba02-4e443cb75a42/EcoRV/0	FAW54670	iPSCORE_2_11	2706
13fd93b2-fb7b-44fb-93e4-374970b6e6f9/EcoRV/0	FAW54670	iPSCORE_2_11	2254
13f8c4dc-5b8f-4de2-b847-1c48ee35fe89/EcoRV/0	FAW54670	iPSCORE_2_11	8518
13f32f47-b7a9-4a5c-9e17-a3bd020ef58f/EcoRV/0	FAW54670	iPSCORE_2_11	5841
13dc65e9-4a81-4696-b21c-3d621d29fdde/EcoRV/0	FAW54670	iPSCORE_2_11	8516
13d78c18-7aa2-48cc-ac93-b4344169102f/EcoRV/0	FAW54670	iPSCORE_2_11	7168
13cf511a-f378-4837-b0c1-40b0f1e95abe/EcoRV/0	FAW54670	iPSCORE_2_11	6788
13cb37e5-e2fc-48a2-b42d-b3e054e19612/EcoRV/0	FAW54670	iPSCORE_2_11	3682
13c5b6a8-2bb6-4ab9-b1e8-2a7be3614102/EcoRV/0	FAW54670	iPSCORE_2_11	8359
141a1077-5a55-4f52-8f61-01ec177d8f3c/EcoRV/0	FAW54670	iPSCORE_2_11	8914
1447efd3-9ca9-49fd-b14b-322992865c29/EcoRV/0	FAW54670	iPSCORE_2_11	8394
135838ea-e524-4282-a3cf-3fc47863e58b/EcoRV/0	FAW54670	iPSCORE_2_11	3229
134ad65c-b914-4a76-804a-b494f8b6211c/EcoRV/0	FAW54670	iPSCORE_2_11	926
12b71050-3e33-439f-b98b-92a79ba6a8e2/EcoRV/0	FAW54670	iPSCORE_2_11	4557
12b470c3-0196-4a02-b904-d2e8ffabe836/EcoRV/0	FAW54670	iPSCORE_2_11	2186
12abe80a-0428-49d2-87ab-67b51d3e6701/EcoRV/0	FAW54670	iPSCORE_2_11	4241
129df328-d5a7-449a-b360-2e6a845dff7b/EcoRV/0	FAW54670	iPSCORE_2_11	687
129d4986-ed1c-417d-9863-09b454dc80fa/EcoRV/0	FAW54670	iPSCORE_2_11	88
129cca39-b77e-49a3-a06e-09a59345c4c8/EcoRV/0	FAW54670	iPSCORE_2_11	3605
12970697-813b-43f2-b9c5-cde8c35b1df7/EcoRV/0	FAW54670	iPSCORE_2_11	8784
12919575-2a7f-46cf-8c8a-fa1bae248972/EcoRV/0	FAW54670	iPSCORE_2_11	8985
128abed8-6ae5-4209-8771-68b0353424e4/EcoRV/0	FAW54670	iPSCORE_2_11	4312
1286980d-9222-46a5-9f8f-91e543bd00af/EcoRV/0	FAW54670	iPSCORE_2_11	4552
1284270e-0eb2-4216-9f43-46138dec9212/EcoRV/0	FAW54670	iPSCORE_2_11	3240
128032ce-18da-422b-a7b3-e77efc5aed63/EcoRV/0	FAW54670	iPSCORE_2_11	7951
12793040-7da1-469a-bba3-35ae2693fb0b/EcoRV/0	FAW54670	iPSCORE_2_11	3727
12748b64-5249-46c3-9635-9c2c63094197/EcoRV/0	FAW54670	iPSCORE_2_11	4147
12557c30-556e-4bbe-9b91-ec46e6a22d01/EcoRV/0	FAW54670	iPSCORE_2_11	4498
12498ce2-b18f-473d-8e1f-971821552a8c/EcoRV/0	FAW54670	iPSCORE_2_11	2855
12494b1d-e74d-4aab-b85a-a8c978c3e712/EcoRV/0	FAW54670	iPSCORE_2_11	7937
12466933-40b1-4d89-be92-a96b367eb71d/EcoRV/0	FAW54670	iPSCORE_2_11	8495
12438d8b-0d77-4751-8c59-8f2e249f16af/EcoRV/0	FAW54670	iPSCORE_2_11	7813
12428c03-d178-4614-bbc4-05751ec86a0e/EcoRV/0	FAW54670	iPSCORE_2_11	2702
12394447-2412-4ff7-b9fd-645d787df5e8/EcoRV/0	FAW54670	iPSCORE_2_11	2781
12379360-d057-4e33-a144-1a1a2c77f9c3/EcoRV/0	FAW54670	iPSCORE_2_11	8990
12360787-9b54-455e-aa17-5b1129aadc00/EcoRV/0	FAW54670	iPSCORE_2_11	9629
12bf1a83-7e83-49f7-8b12-f38bf139d236/EcoRV/0	FAW54670	iPSCORE_2_11	1635
12c1c31d-a24a-432e-89ed-b2bbdb6dddb7/EcoRV/0	FAW54670	iPSCORE_2_11	6408
12c1d2df-1fbb-4b5d-8b7b-11e75813153f/EcoRV/0	FAW54670	iPSCORE_2_11	2055
12c371a2-f628-47f8-a12f-a3a52c374166/EcoRV/0	FAW54670	iPSCORE_2_11	13456
1342cd96-940f-4139-82f2-3d5298b9c88d/EcoRV/0	FAW54670	iPSCORE_2_11	2728
13416b65-88fd-4e60-95bf-ffd20fe52fed/EcoRV/0	FAW54670	iPSCORE_2_11	1191
133b0768-7944-433b-b79d-b72d9b580a49/EcoRV/0	FAW54670	iPSCORE_2_11	4056
1328cee4-3341-4fae-ac33-ab3a786f735a/EcoRV/0	FAW54670	iPSCORE_2_11	4447
1323e97d-a4c2-4834-83b0-7399a9a0aa66/EcoRV/0	FAW54670	iPSCORE_2_11	8721
132368ec-3bb4-48ff-bdc5-f6043a8d6130/EcoRV/0	FAW54670	iPSCORE_2_11	4339
131f46de-1126-4451-8716-84c9983074b5/EcoRV/0	FAW54670	iPSCORE_2_11	8820
1314b2fa-d778-42cf-bbd1-0ff78f552102/EcoRV/0	FAW54670	iPSCORE_2_11	9151
1310ff38-76f4-4424-9576-f0760fa4cf54/EcoRV/0	FAW54670	iPSCORE_2_11	6579
130d8aa7-0d5a-4e8f-852d-64ff06c7f1bf/EcoRV/0	FAW54670	iPSCORE_2_11	4216
130c50ad-d1d7-457a-9325-08730810a253/EcoRV/0	FAW54670	iPSCORE_2_11	6974
134c22ec-0297-4b99-9dfb-ca42b5011c25/EcoRV/0	FAW54670	iPSCORE_2_11	2807
130ae821-4b3b-4edd-a949-256be8ade3fc/EcoRV/0	FAW54670	iPSCORE_2_11	6044
1303a88a-6b64-45d3-94b7-6bf6ed9622fd/EcoRV/0	FAW54670	iPSCORE_2_11	2939
12f4d88c-1d98-4883-a1c8-ecbe6548c541/EcoRV/0	FAW54670	iPSCORE_2_11	14819
12f28ef5-7c6c-4eb1-af21-94077526a886/EcoRV/0	FAW54670	iPSCORE_2_11	4241
12f1182d-2b4b-46a1-9a7e-64217953e3e8/EcoRV/0	FAW54670	iPSCORE_2_11	8811
12ef9df0-3823-4e29-978e-f8029a4741bd/EcoRV/0	FAW54670	iPSCORE_2_11	4173
12e10d22-6aa8-4101-b08d-1c4f10008ab3/EcoRV/0	FAW54670	iPSCORE_2_11	9116
12d1b056-9671-4174-9ae5-68af61a9f90c/EcoRV/0	FAW54670	iPSCORE_2_11	3749
12ca4667-d641-431d-a1b9-340e18e55513/EcoRV/0	FAW54670	iPSCORE_2_11	2636
12ca0be3-5801-4b2d-bf6f-e86c8d623ff6/EcoRV/0	FAW54670	iPSCORE_2_11	3050
12c781f0-11eb-4e02-ab4a-eb1e626a3dc5/EcoRV/0	FAW54670	iPSCORE_2_11	3924
12c71831-8c55-4cd4-9ca9-811c77500ca2/EcoRV/0	FAW54670	iPSCORE_2_11	4715
13047962-f3bd-490a-9e79-b5d5678ddcc9/EcoRV/0	FAW54670	iPSCORE_2_11	3143
144a5e06-6a13-4ddd-a280-6986a1fcfe72/EcoRV/0	FAW54670	iPSCORE_2_11	10576
1450de4a-6b06-4706-a24e-276d1a138225/EcoRV/0	FAW54670	iPSCORE_2_11	8891
1456686d-ce65-461c-add3-1de134450d78/EcoRV/0	FAW54670	iPSCORE_2_11	9218
15b7d093-c931-405f-a0d5-576f81dee1b5/EcoRV/0	FAW54670	iPSCORE_2_11	940
15b5d423-6c8e-4258-b1fc-22141ec90009/EcoRV/0	FAW54670	iPSCORE_2_11	3160
15b4ec4b-3612-44f2-80dd-e68cf68fe0ac/EcoRV/0	FAW54670	iPSCORE_2_11	8858
15b1ea6e-e7a3-444c-a75b-6fe325a0cc3c/EcoRV/0	FAW54670	iPSCORE_2_11	4649
15accfdd-4e13-479e-b1d8-eae94128d64a/EcoRV/0	FAW54670	iPSCORE_2_11	393
15a69668-1584-452c-9507-dfda55d057a1/EcoRV/0	FAW54670	iPSCORE_2_11	4474
15a2fe3d-0ab1-4935-b261-43a32af93068/EcoRV/0	FAW54670	iPSCORE_2_11	6586
159e588c-469d-4869-9b83-f2bf03433cbf/EcoRV/0	FAW54670	iPSCORE_2_11	2193
15966a8b-0d2c-4859-911e-fac820420f72/EcoRV/0	FAW54670	iPSCORE_2_11	2706
1589285b-450b-4183-85ad-fb29edb442ba/EcoRV/0	FAW54670	iPSCORE_2_11	2014
158466ed-7a5b-4429-b4d3-f5613be261c5/EcoRV/0	FAW54670	iPSCORE_2_11	2713
157c76b6-3d4a-4835-933a-ca627f642cab/EcoRV/0	FAW54670	iPSCORE_2_11	3200
157b83d9-1146-47cc-93a3-093c94e9f275/EcoRV/0	FAW54670	iPSCORE_2_11	2834
157ac246-bcb5-4841-a890-8c1fd4fb6ec6/EcoRV/0	FAW54670	iPSCORE_2_11	10624
157865bd-5ea6-42d1-ad1c-df5ae0d2d90b/EcoRV/0	FAW54670	iPSCORE_2_11	9889
1577446a-37dc-49c4-a990-58bc292d69c2/EcoRV/0	FAW54670	iPSCORE_2_11	8556
15704b40-1e65-4c4a-8556-f602a099ef9a/EcoRV/0	FAW54670	iPSCORE_2_11	1604
156f0b7e-5abb-4713-bd00-b811cb9b375d/EcoRV/0	FAW54670	iPSCORE_2_11	3157
1566feed-857e-4620-b3ba-1207c292a829/EcoRV/0	FAW54670	iPSCORE_2_11	1492
155b9005-26a5-4326-b36d-2659d975d555/EcoRV/0	FAW54670	iPSCORE_2_11	10250
1559e99f-b7cc-43e4-8980-3e0959399fd6/EcoRV/0	FAW54670	iPSCORE_2_11	13051
15537526-f050-43d9-8e9f-e69bd810b969/EcoRV/0	FAW54670	iPSCORE_2_11	4448
154a1fad-376d-4996-b2cf-16abbe69604a/EcoRV/0	FAW54670	iPSCORE_2_11	9943
15b80d88-945b-4e81-bc5d-5b55618ff06d/EcoRV/0	FAW54670	iPSCORE_2_11	3633
15bc80f7-e2ff-4521-969c-0dd47dace3c0/EcoRV/0	FAW54670	iPSCORE_2_11	5023
15beb07b-ac0c-44fe-ac57-d0f73ce0c6c1/EcoRV/0	FAW54670	iPSCORE_2_11	2658
15bfdc0d-54a7-410a-baea-e67c60003c1b/EcoRV/0	FAW54670	iPSCORE_2_11	4762
1626916a-5c20-4aa5-bb51-dc812d25d6cd/EcoRV/0	FAW54670	iPSCORE_2_11	2044
1625f5d5-1867-4427-8769-0b73f298ac58/EcoRV/0	FAW54670	iPSCORE_2_11	13044
16254d89-fa5a-44f4-bd95-19f8cd240693/EcoRV/0	FAW54670	iPSCORE_2_11	8567
161345b0-edf4-4b7c-b97f-0e3bda0b7d19/EcoRV/0	FAW54670	iPSCORE_2_11	6908
161267b4-c366-4494-9f32-36eca87ce2d3/EcoRV/0	FAW54670	iPSCORE_2_11	8770
1610ead1-5d76-45fe-a288-bbc4fabcff83/EcoRV/0	FAW54670	iPSCORE_2_11	206
160fd86d-b689-4ce1-9a2f-3e3497ec9728/EcoRV/0	FAW54670	iPSCORE_2_11	2351
16068c73-e0c0-471a-b9f2-a9c62d590bcf/EcoRV/0	FAW54670	iPSCORE_2_11	4251
15fa6465-ca27-4d9b-9550-fdaaa5584e5c/EcoRV/0	FAW54670	iPSCORE_2_11	3306
15f6fe9b-a3be-463e-8c19-ae7cab0cc2cb/EcoRV/0	FAW54670	iPSCORE_2_11	8764
15f36a70-4f1c-4be4-bfa9-13413ae59858/EcoRV/0	FAW54670	iPSCORE_2_11	8419
154395d9-c73c-4696-bf1f-b25c1aa4a854/EcoRV/0	FAW54670	iPSCORE_2_11	4375
15e9ad92-823a-4006-bbdc-9c7c9f5e8cc0/EcoRV/0	FAW54670	iPSCORE_2_11	372
15e1a7ed-5351-40eb-9118-c4eccbd3653a/EcoRV/0	FAW54670	iPSCORE_2_11	8954
15df653b-b580-4e75-912a-1bb4f1b81e25/EcoRV/0	FAW54670	iPSCORE_2_11	4602
15dbecc7-0cfe-43ca-b729-623c2ed5cace/EcoRV/0	FAW54670	iPSCORE_2_11	3275
15d7d2aa-5672-4a8c-88af-325aa4ad3a91/EcoRV/0	FAW54670	iPSCORE_2_11	11182
15d6552b-0bad-48d0-912f-17fdc19c7875/EcoRV/0	FAW54670	iPSCORE_2_11	13269
15d38598-0a35-47f1-a8d3-9380a1d06230/EcoRV/0	FAW54670	iPSCORE_2_11	15132
15d31390-982c-4773-a158-91c777ecb1bf/EcoRV/0	FAW54670	iPSCORE_2_11	8384
15cef2d6-4d3f-4c1b-b9b7-308ed84b46b7/EcoRV/0	FAW54670	iPSCORE_2_11	503
15c59baf-d6d9-4b59-ab52-d7268ea6f6d8/EcoRV/0	FAW54670	iPSCORE_2_11	3316
15c052ab-4934-40f5-a7ff-e5ce05fc4980/EcoRV/0	FAW54670	iPSCORE_2_11	4770
15c01b8b-bdcd-44c7-bb27-c3262ed4ee9e/EcoRV/0	FAW54670	iPSCORE_2_11	3737
15e7f80c-dbd6-407d-b7ff-48a430fc4f92/EcoRV/0	FAW54670	iPSCORE_2_11	4311
1542d468-c1d9-486c-90e0-627655769812/EcoRV/0	FAW54670	iPSCORE_2_11	5799
153d390e-95a9-482e-a56d-e313880d76ca/EcoRV/0	FAW54670	iPSCORE_2_11	4669
1537c921-8081-4d1b-85a2-e4bea05e3687/EcoRV/0	FAW54670	iPSCORE_2_11	4508
14bbc652-e929-4614-a67c-e040dc28bfff/EcoRV/0	FAW54670	iPSCORE_2_11	437
14b91b21-8a2f-4709-a25d-9e0ec2018275/EcoRV/0	FAW54670	iPSCORE_2_11	8918
14b5ed12-62b6-444d-b688-6e5cf3f40f78/EcoRV/0	FAW54670	iPSCORE_2_11	16127
14b47d3e-250a-424a-9148-05f94141d7de/EcoRV/0	FAW54670	iPSCORE_2_11	4129
14a910e2-17d1-41a2-aa43-1f9716cb0701/EcoRV/0	FAW54670	iPSCORE_2_11	1168
14a7ee17-d41d-499e-9160-a8ed8d554a40/EcoRV/0	FAW54670	iPSCORE_2_11	4517
14a670ad-f760-464a-8cfb-65bc60a1f71b/EcoRV/0	FAW54670	iPSCORE_2_11	16219
149d13bb-c642-476e-a808-cd63b7ac4b99/EcoRV/0	FAW54670	iPSCORE_2_11	1300
149900eb-83b3-40f6-a9ed-5f953048206f/EcoRV/0	FAW54670	iPSCORE_2_11	1127
149669f5-d215-46a4-b390-eaf5c6c39cfd/EcoRV/0	FAW54670	iPSCORE_2_11	8425
14907521-20e0-4a5e-9f24-d5197c6c2ccb/EcoRV/0	FAW54670	iPSCORE_2_11	2929
14bc22be-ca34-450d-aacb-ad56816fee69/EcoRV/0	FAW54670	iPSCORE_2_11	8389
148fa43e-bde2-4200-bee3-8ce82c3a42ad/EcoRV/0	FAW54670	iPSCORE_2_11	3750
1486be88-af9e-4aef-8a80-829065052aad/EcoRV/0	FAW54670	iPSCORE_2_11	7192
14861348-15d8-49de-a397-aec3c1e2fe90/EcoRV/0	FAW54670	iPSCORE_2_11	10075
14787e68-133b-483c-a496-cc247d8f9ee0/EcoRV/0	FAW54670	iPSCORE_2_11	2626
14786845-d483-4991-a077-6b795e20c942/EcoRV/0	FAW54670	iPSCORE_2_11	3721
14742574-60c6-456b-bb77-c38423aa82f0/EcoRV/0	FAW54670	iPSCORE_2_11	8540
14714e75-b990-448f-aa95-758e730684f8/EcoRV/0	FAW54670	iPSCORE_2_11	4578
146c5ee9-ebc0-4d83-861b-f1744c6076c6/EcoRV/0	FAW54670	iPSCORE_2_11	4584
14680d8c-82a0-481c-9bfd-3569685bf595/EcoRV/0	FAW54670	iPSCORE_2_11	11231
1466d92a-a340-4ecd-97f3-52cf272e1310/EcoRV/0	FAW54670	iPSCORE_2_11	3319
145eb65f-aace-4ce8-9b1d-c9af17943a7f/EcoRV/0	FAW54670	iPSCORE_2_11	3917
145bfebf-5572-4b44-8ad9-63ee6e54e041/EcoRV/0	FAW54670	iPSCORE_2_11	4196
148a0d8d-c356-4ef4-8bd0-a1b9704cd6cc/EcoRV/0	FAW54670	iPSCORE_2_11	4397
162b2cb2-ab0c-4ec7-b4f6-4804e3dd1cc1/EcoRV/0	FAW54670	iPSCORE_2_11	10063
14bd29d2-193e-4780-adb7-dd276411cc5d/EcoRV/0	FAW54670	iPSCORE_2_11	9349
14c1bf71-09c9-4bad-ae49-a5e4fe5b6705/EcoRV/0	FAW54670	iPSCORE_2_11	9083
15351453-21a6-4d4f-8176-6527cb3c1c05/EcoRV/0	FAW54670	iPSCORE_2_11	4669
15293976-cda8-4860-9f0b-6e985c084501/EcoRV/0	FAW54670	iPSCORE_2_11	4513
152845e0-8010-4e63-8de1-76e483ba6e26/EcoRV/0	FAW54670	iPSCORE_2_11	8338
15159a6f-6ea4-4922-a917-8b08cb26f603/EcoRV/0	FAW54670	iPSCORE_2_11	3752
1513463e-1630-4a3d-bbae-ad06735f514a/EcoRV/0	FAW54670	iPSCORE_2_11	9125
150d3652-6508-49e7-a35d-d32f8e88d694/EcoRV/0	FAW54670	iPSCORE_2_11	2199
150b5950-10df-4d85-ac41-b36d231eb9ed/EcoRV/0	FAW54670	iPSCORE_2_11	2716
15097e4a-73b6-49b3-b276-1d31adc631f5/EcoRV/0	FAW54670	iPSCORE_2_11	1231
14ffcf32-ba92-4cd2-89de-28e11ec179c2/EcoRV/0	FAW54670	iPSCORE_2_11	8522
14fb1c2b-6fd7-42c3-bb31-6544e4e93c17/EcoRV/0	FAW54670	iPSCORE_2_11	1959
14f90281-4df5-4b9e-a46d-3c58d2929266/EcoRV/0	FAW54670	iPSCORE_2_11	4208
14c10fbc-dbd1-4acd-8086-82144e283c2f/EcoRV/0	FAW54670	iPSCORE_2_11	4450
14f725a6-0137-4dbf-a2e9-71a496a6978b/EcoRV/0	FAW54670	iPSCORE_2_11	1192
14f12cee-1b51-4b18-9d7d-0f9b16497959/EcoRV/0	FAW54670	iPSCORE_2_11	7196
14f11483-93e9-4ce1-905f-8e39e8c8b3e3/EcoRV/0	FAW54670	iPSCORE_2_11	3336
14f09e20-bfed-46e5-accb-eee0bbd0e372/EcoRV/0	FAW54670	iPSCORE_2_11	4173
14d9c939-25d8-4b81-b13b-d65b6cd0b7fb/EcoRV/0	FAW54670	iPSCORE_2_11	4711
14d907ab-dcda-4044-a56a-9ac4c51d0845/EcoRV/0	FAW54670	iPSCORE_2_11	3326
14d88910-c346-4f81-90f8-a9884f9dde22/EcoRV/0	FAW54670	iPSCORE_2_11	3697
14d846f0-d4d5-4a33-a457-ce3e07cc3b7e/EcoRV/0	FAW54670	iPSCORE_2_11	4395
14cf16b9-a5c7-4669-9e42-b82be14e7ae2/EcoRV/0	FAW54670	iPSCORE_2_11	8804
14ca9ec2-6070-4d6d-99bc-803d1c515aee/EcoRV/0	FAW54670	iPSCORE_2_11	12112
14c5d523-29ee-47a7-aa12-90dc556373c0/EcoRV/0	FAW54670	iPSCORE_2_11	12126
14c37c79-373e-442d-899b-72ece5b4f713/EcoRV/0	FAW54670	iPSCORE_2_11	3483
14f2d1a9-69cf-4e64-abd7-39caa1e344b3/EcoRV/0	FAW54670	iPSCORE_2_11	3565
098b0059-e8be-4d56-ac79-f87d4cf94519/EcoRV/0	FAW54670	iPSCORE_2_11	9852
0988bcd7-b786-478b-800d-614026e2d0fa/EcoRV/0	FAW54670	iPSCORE_2_11	4141
0987d5c1-0d76-4faa-8320-d33af99381ac/EcoRV/0	FAW54670	iPSCORE_2_11	3307
bbaa5272-5138-4d43-bb34-af24096fd026/EcoRV/0	FAW54670	iPSCORE_2_11	9128
bbaf1e9e-891c-49a8-93ad-e71e2886d331/EcoRV/0	FAW54670	iPSCORE_2_11	12151
bbb1e667-ab3a-46f2-9ba5-fd3df87802fc/EcoRV/0	FAW54670	iPSCORE_2_11	4593
bbb5275e-a28a-4d29-b380-be4144e634ab/EcoRV/0	FAW54670	iPSCORE_2_11	1185
bbb7f538-c4f7-4357-953b-faa58d41f5c6/EcoRV/0	FAW54670	iPSCORE_2_11	3736
bbc2c444-b021-4e81-b2f9-db14095948f9/EcoRV/0	FAW54670	iPSCORE_2_11	3205
bbc9240c-5bd4-4161-a6f7-e344ce688396/EcoRV/0	FAW54670	iPSCORE_2_11	2829
bbcc55cf-ef12-4421-8f73-a3df41fe54ae/EcoRV/0	FAW54670	iPSCORE_2_11	7411
bbcfc78b-5eac-4c0f-b813-16f33ab6a926/EcoRV/0	FAW54670	iPSCORE_2_11	6271
bbd0d253-7c0b-46da-a04b-fd44a7989e9f/EcoRV/0	FAW54670	iPSCORE_2_11	15600
bbd493f9-f52b-4028-b483-57df6532aa8c/EcoRV/0	FAW54670	iPSCORE_2_11	3353
bbd5ef6d-0666-46c8-b350-5a911a2c2e5a/EcoRV/0	FAW54670	iPSCORE_2_11	8552
bbdba000-b259-46a4-8414-fac1233ac263/EcoRV/0	FAW54670	iPSCORE_2_11	4457
bbe04b09-6fb0-4b4b-bbb0-96e3caa07d21/EcoRV/0	FAW54670	iPSCORE_2_11	4725
bbe117f8-62f8-4ecc-873c-4cb5331cbf32/EcoRV/0	FAW54670	iPSCORE_2_11	8238
bbe2cda2-7e85-4f4a-b303-4daf0f735da1/EcoRV/0	FAW54670	iPSCORE_2_11	8483
bbe31c31-c4ac-41f7-ac79-0ad1fed0a817/EcoRV/0	FAW54670	iPSCORE_2_11	13387
bbe596f7-8444-4c9e-a6f9-8a2f7f2f0532/EcoRV/0	FAW54670	iPSCORE_2_11	3711
bbe87e2d-a9ac-42ae-b34b-ad5ff3a2faf6/EcoRV/0	FAW54670	iPSCORE_2_11	3289
bbe8a14f-381b-4bca-a783-ebbd3c043b9e/EcoRV/0	FAW54670	iPSCORE_2_11	3594
bbee2cd0-9ae7-4bf8-951d-723bf70598db/EcoRV/0	FAW54670	iPSCORE_2_11	4678
bbef90e1-555b-4c54-ae7c-267696b0808d/EcoRV/0	FAW54670	iPSCORE_2_11	4595
bbf8521c-50ee-459f-89fe-4eb59086d221/EcoRV/0	FAW54670	iPSCORE_2_11	2157
bb9aa9e2-df01-4777-938e-43a88f7a06b2/EcoRV/0	FAW54670	iPSCORE_2_11	8220
bb994d52-6abb-483e-b9b6-225d8aff0936/EcoRV/0	FAW54670	iPSCORE_2_11	9138
bb97aaa6-4702-488a-99ed-8f928da6bc43/EcoRV/0	FAW54670	iPSCORE_2_11	12989
bb933437-c93e-4555-8894-a3d5636d1675/EcoRV/0	FAW54670	iPSCORE_2_11	3213
bb33870b-ede5-4103-9205-12ad2435fdc6/EcoRV/0	FAW54670	iPSCORE_2_11	4581
bb34a1f1-f393-43b4-a381-127e6c1527a9/EcoRV/0	FAW54670	iPSCORE_2_11	7893
bb3ef309-1028-423d-8613-956b7c53961d/EcoRV/0	FAW54670	iPSCORE_2_11	3932
bb40ce12-0c9a-4336-a9f0-37f987116da8/EcoRV/0	FAW54670	iPSCORE_2_11	8435
bb4185a4-75bd-4ac9-9374-cb36a9148116/EcoRV/0	FAW54670	iPSCORE_2_11	7206
bb44ab87-b8df-417e-9294-a70997d39dc3/EcoRV/0	FAW54670	iPSCORE_2_11	12998
bb4e663e-d7cb-4c84-ae65-5fb5ed0d4269/EcoRV/0	FAW54670	iPSCORE_2_11	7015
bb5527f2-36cc-4d3f-a47b-a036b23442b1/EcoRV/0	FAW54670	iPSCORE_2_11	1181
bb5b7461-44fe-409e-9a73-525c479ffb14/EcoRV/0	FAW54670	iPSCORE_2_11	20924
bb63df1b-6b51-4835-8b82-8b25cb8e7023/EcoRV/0	FAW54670	iPSCORE_2_11	3457
bb64602d-b238-4519-9c01-3548d44d8139/EcoRV/0	FAW54670	iPSCORE_2_11	4646
bbff3457-0dfd-4017-914d-a501e15a3fd0/EcoRV/0	FAW54670	iPSCORE_2_11	3590
bb710e1c-b5a2-4b6b-8d24-e6eaa8a1f03e/EcoRV/0	FAW54670	iPSCORE_2_11	9924
bb778d59-b2a3-4e42-8424-efa99ab3525c/EcoRV/0	FAW54670	iPSCORE_2_11	14382
bb77b440-8c20-40ec-b7ae-efd03df90340/EcoRV/0	FAW54670	iPSCORE_2_11	3494
bb79025b-9305-4cf6-b7f8-9e18720e579e/EcoRV/0	FAW54670	iPSCORE_2_11	9115
bb7b823b-8ca7-4412-b9bc-0da798e2fc3e/EcoRV/0	FAW54670	iPSCORE_2_11	9837
bb7d189a-caa6-458f-bf9d-b7d44cb552eb/EcoRV/0	FAW54670	iPSCORE_2_11	8453
bb8107f5-e667-448c-8089-56832cca9499/EcoRV/0	FAW54670	iPSCORE_2_11	3732
bb8578ed-e76a-4c35-af33-b4565bed7a38/EcoRV/0	FAW54670	iPSCORE_2_11	8781
bb8cc690-61d5-42e4-a53b-aa43ff412de1/EcoRV/0	FAW54670	iPSCORE_2_11	4637
bb8d3c87-1e50-46fe-9fee-c4b113243f88/EcoRV/0	FAW54670	iPSCORE_2_11	2778
bb8dc248-07c9-4f50-a38e-5d5acc145717/EcoRV/0	FAW54670	iPSCORE_2_11	3357
bb927555-f671-42db-a287-786fbe617515/EcoRV/0	FAW54670	iPSCORE_2_11	4159
bb738e41-528a-4b97-bbe5-59d2ca996fb5/EcoRV/0	FAW54670	iPSCORE_2_11	3296
bb2a0837-9684-4520-b662-f396c8ee3c7a/EcoRV/0	FAW54670	iPSCORE_2_11	8364
bc03e284-034f-4e4b-8444-0fcb2b51f886/EcoRV/0	FAW54670	iPSCORE_2_11	2912
bc1468c5-5aac-4256-8735-d999e279ec41/EcoRV/0	FAW54670	iPSCORE_2_11	1194
bc9683ef-2fb8-4dd4-ba32-431e70bde568/EcoRV/0	FAW54670	iPSCORE_2_11	4272
bc9c46b0-c241-4133-b011-6b67cc2dbcd3/EcoRV/0	FAW54670	iPSCORE_2_11	8514
bca06407-1645-4f02-b55b-05b4d33a10ac/EcoRV/0	FAW54670	iPSCORE_2_11	8513
bca5b4c0-d6ac-4404-9fb3-8d4319ea21e0/EcoRV/0	FAW54670	iPSCORE_2_11	13058
bca7f326-bd77-4364-9037-4f924305a51d/EcoRV/0	FAW54670	iPSCORE_2_11	14957
bcae7f4e-90da-4077-bd11-4d99bfa7ca12/EcoRV/0	FAW54670	iPSCORE_2_11	1185
bcb0e0fd-1797-4bb6-8a09-9a641765bf24/EcoRV/0	FAW54670	iPSCORE_2_11	99
bcb1b87b-b3a3-4411-9a84-775acc7977c9/EcoRV/0	FAW54670	iPSCORE_2_11	3293
bcb284c4-beef-40ef-bac0-120d434a7343/EcoRV/0	FAW54670	iPSCORE_2_11	4751
bcb6b53d-9f56-48b4-85a4-b05ab339e821/EcoRV/0	FAW54670	iPSCORE_2_11	3996
bcbe0d3b-df19-426f-9e07-a642f2a9c03e/EcoRV/0	FAW54670	iPSCORE_2_11	12041
bcc51493-f534-46a9-821b-cd7255531aa0/EcoRV/0	FAW54670	iPSCORE_2_11	3304
bcc54260-65f7-41e3-bbc0-7d44c78d5e3e/EcoRV/0	FAW54670	iPSCORE_2_11	7238
bcc86ff9-02bf-486c-9a7e-73cfae87d814/EcoRV/0	FAW54670	iPSCORE_2_11	12913
bcc9dca8-2d9c-4565-999d-9ab1c62438ba/EcoRV/0	FAW54670	iPSCORE_2_11	4190
bccfa0d6-1681-455d-8dc9-609d08aea530/EcoRV/0	FAW54670	iPSCORE_2_11	4402
bcd3a6f8-a4e3-4c56-9323-22f23c8af2de/EcoRV/0	FAW54670	iPSCORE_2_11	931
bcd60178-eecd-4927-b62f-d1cddbae7cfe/EcoRV/0	FAW54670	iPSCORE_2_11	743
bcd62d95-d4a0-40e0-8a34-02107615dae5/EcoRV/0	FAW54670	iPSCORE_2_11	3581
bcd64687-b5bb-4268-9847-76e18f174012/EcoRV/0	FAW54670	iPSCORE_2_11	4785
bcd6f8a6-a56b-4879-8cba-cd051c8675d5/EcoRV/0	FAW54670	iPSCORE_2_11	1210
bcdd25ae-9ebc-401e-b88e-60d1a723d527/EcoRV/0	FAW54670	iPSCORE_2_11	12800
bce1b40c-d2a6-4f88-8ac4-c1a69f484219/EcoRV/0	FAW54670	iPSCORE_2_11	8957
bc9025e4-b169-4f16-a528-51933bfdbf02/EcoRV/0	FAW54670	iPSCORE_2_11	4516
bc7fb045-ec22-4b52-bf5f-79f710b10572/EcoRV/0	FAW54670	iPSCORE_2_11	13363
bc7a3ae5-23cd-4333-8d87-e222600b1875/EcoRV/0	FAW54670	iPSCORE_2_11	583
bc764295-365e-4706-bfff-3b9053d460d4/EcoRV/0	FAW54670	iPSCORE_2_11	4235
bc16fcdf-c3e6-4930-9881-d1bc6fdcad15/EcoRV/0	FAW54670	iPSCORE_2_11	5794
bc1b9127-833d-48be-be39-0df415da3bde/EcoRV/0	FAW54670	iPSCORE_2_11	8470
bc1cfab5-66f7-48a4-96b9-76ae8601df61/EcoRV/0	FAW54670	iPSCORE_2_11	12137
bc1fce44-f62a-4486-bec5-e13d5ba00538/EcoRV/0	FAW54670	iPSCORE_2_11	2781
bc29900b-0a25-44ce-a9f6-de4647818fef/EcoRV/0	FAW54670	iPSCORE_2_11	4398
bc2d4ba1-eae0-4193-a83b-78ecd06b676a/EcoRV/0	FAW54670	iPSCORE_2_11	3186
bc2ef169-5108-4ccb-966b-5dc02ff37a3a/EcoRV/0	FAW54670	iPSCORE_2_11	14493
bc2fee64-aa53-4d92-8ce0-4ee1a7401415/EcoRV/0	FAW54670	iPSCORE_2_11	7130
bc351c64-5091-4805-aa22-a310da75db9c/EcoRV/0	FAW54670	iPSCORE_2_11	354
bc3b9792-0bca-4594-b76d-f475f974803a/EcoRV/0	FAW54670	iPSCORE_2_11	8908
bc3cce6f-c943-4241-be9a-9d277a903475/EcoRV/0	FAW54670	iPSCORE_2_11	13383
bc0cf0b9-abdb-4395-abd2-b3e013229cf3/EcoRV/0	FAW54670	iPSCORE_2_11	3348
bc3d4b17-bc1e-4735-8ccc-03cc4dbf2077/EcoRV/0	FAW54670	iPSCORE_2_11	4449
bc4a8df1-f26d-4dc7-8ba1-52ebefb91fff/EcoRV/0	FAW54670	iPSCORE_2_11	4215
bc4b3ca6-a5f9-437f-b575-df2ad302e132/EcoRV/0	FAW54670	iPSCORE_2_11	4572
bc562685-528b-4e6e-a83c-120360ebcbf6/EcoRV/0	FAW54670	iPSCORE_2_11	4613
bc581c31-7e55-4146-bc4c-fb464039bad8/EcoRV/0	FAW54670	iPSCORE_2_11	3607
bc5a9708-7261-45ed-86d0-5ed0afab0934/EcoRV/0	FAW54670	iPSCORE_2_11	7630
bc6105e1-5106-4de4-8e39-8fa9e6b4777a/EcoRV/0	FAW54670	iPSCORE_2_11	13335
bc63af03-ff0e-4b90-8d64-0bcfd46e8c31/EcoRV/0	FAW54670	iPSCORE_2_11	4549
bc6b1606-cc57-43c6-bd6a-1597a77b2494/EcoRV/0	FAW54670	iPSCORE_2_11	12971
bc6be4b5-20a5-4089-8d1f-c54fd9606d9f/EcoRV/0	FAW54670	iPSCORE_2_11	3500
bc6ca9d7-09b6-49f2-8301-58e50a164ee4/EcoRV/0	FAW54670	iPSCORE_2_11	4617
bc6e153b-0f32-4b5e-9c9a-d1cdca8d7c13/EcoRV/0	FAW54670	iPSCORE_2_11	9184
bc3fbb69-65e4-449d-9fbe-bde6efa1c986/EcoRV/0	FAW54670	iPSCORE_2_11	8756
bb228470-9f25-4ea2-a159-dc51985ea5e3/EcoRV/0	FAW54670	iPSCORE_2_11	8838
00031eb7-9843-436b-af19-2eae81b2ef33/EcoRV/0	FAW54670	iPSCORE_2_11	8339
00045f26-ee6d-400e-852d-52b96d505499/EcoRV/0	FAW54670	iPSCORE_2_11	4503
01601283-32c4-4f4b-bb49-50e391e61918/EcoRV/0	FAW54670	iPSCORE_2_11	9901
015cfc32-5871-42f8-91dc-4d0581f8d301/EcoRV/0	FAW54670	iPSCORE_2_11	8458
01591137-f440-43de-8408-44bbefc19344/EcoRV/0	FAW54670	iPSCORE_2_11	10537
01580b7f-fd4c-4884-88de-4d5546f093a4/EcoRV/0	FAW54670	iPSCORE_2_11	5361
01566685-bfcd-4535-b5ef-e7bac739617e/EcoRV/0	FAW54670	iPSCORE_2_11	6975
0155248b-8ab7-4d3e-8209-2e7d292cca26/EcoRV/0	FAW54670	iPSCORE_2_11	4494
014fccf4-ff50-4d74-9af9-1125b35b3d41/EcoRV/0	FAW54670	iPSCORE_2_11	4416
014b8a94-47cb-462f-ab40-245a79c9e4ed/EcoRV/0	FAW54670	iPSCORE_2_11	11139
014976b7-268b-4c2f-b658-20c947b6e34c/EcoRV/0	FAW54670	iPSCORE_2_11	4221
01496182-21a2-4de8-ad6a-7a1898965f77/EcoRV/0	FAW54670	iPSCORE_2_11	4198
01492a98-2b94-4359-b908-88572ffe8aa4/EcoRV/0	FAW54670	iPSCORE_2_11	8943
014825c3-9db3-4fdc-afa0-36e8dfdedb06/EcoRV/0	FAW54670	iPSCORE_2_11	2744
014366e6-ce60-4ab1-b44a-4139452f7138/EcoRV/0	FAW54670	iPSCORE_2_11	8765
0142b2bf-48e8-4132-aaf3-d04360885d41/EcoRV/0	FAW54670	iPSCORE_2_11	8424
013b2694-a8d2-4b54-91d5-581c805c204b/EcoRV/0	FAW54670	iPSCORE_2_11	8530
01391aa3-b21e-468e-8485-e62d2b952c04/EcoRV/0	FAW54670	iPSCORE_2_11	4645
0137f11f-5957-4c05-803a-dd43764312c1/EcoRV/0	FAW54670	iPSCORE_2_11	4427
0135dff6-c0f1-47f4-b5cb-95dfb4d91f63/EcoRV/0	FAW54670	iPSCORE_2_11	4208
0135a0eb-fe83-45ab-9ceb-5560031da01b/EcoRV/0	FAW54670	iPSCORE_2_11	1176
01347f32-7f21-4fc5-9acc-68c4487619b5/EcoRV/0	FAW54670	iPSCORE_2_11	4600
0133d4f1-5d3d-4b90-9746-7d707fdbe13b/EcoRV/0	FAW54670	iPSCORE_2_11	2051
013209be-c2a0-45ec-9729-854149b86e29/EcoRV/0	FAW54670	iPSCORE_2_11	3763
01318c42-7511-41bb-a2df-8d2807c4a564/EcoRV/0	FAW54670	iPSCORE_2_11	3538
01692f52-8727-495d-b847-2689f00088bd/EcoRV/0	FAW54670	iPSCORE_2_11	3239
016a8c4a-a9c9-4106-956a-a11c202cda50/EcoRV/0	FAW54670	iPSCORE_2_11	4171
016bf9ec-e9c6-4b2e-9c58-a3b39b907c41/EcoRV/0	FAW54670	iPSCORE_2_11	6971
016d2752-d379-4526-919c-e8a1cce4d452/EcoRV/0	FAW54670	iPSCORE_2_11	8493
01ed0223-e7b2-4106-9dc7-2f95103c633e/EcoRV/0	FAW54670	iPSCORE_2_11	4337
01ebfae1-8c46-4bd5-b224-1111ca90d8b7/EcoRV/0	FAW54670	iPSCORE_2_11	8552
01e4b22c-8739-4ac2-a57a-1bb560e29536/EcoRV/0	FAW54670	iPSCORE_2_11	4237
01e37efc-6236-405b-830d-45cc5dbf09a9/EcoRV/0	FAW54670	iPSCORE_2_11	9200
01e1a066-2bd7-46e3-896d-b19d8f1ac45b/EcoRV/0	FAW54670	iPSCORE_2_11	4598
01e02d56-9274-44d1-8bc7-c50cb19b6f40/EcoRV/0	FAW54670	iPSCORE_2_11	1320
01dbb05d-7952-4edd-ad80-212ae7b156bc/EcoRV/0	FAW54670	iPSCORE_2_11	8448
01dadd0b-61f9-4e98-a653-fb92d5cd423c/EcoRV/0	FAW54670	iPSCORE_2_11	13446
01da1e05-f0f8-414b-ac6e-f47ed426e9a5/EcoRV/0	FAW54670	iPSCORE_2_11	4385
01d13ffc-ac6f-4f8e-b07d-df4c2db80562/EcoRV/0	FAW54670	iPSCORE_2_11	3262
01c3cf2f-e085-4209-a4ee-4b6809e54b6e/EcoRV/0	FAW54670	iPSCORE_2_11	8425
012c124b-20b6-4d39-8b0b-4066291c48b6/EcoRV/0	FAW54670	iPSCORE_2_11	12871
01c12427-6026-4d53-ad1d-003a47c349d6/EcoRV/0	FAW54670	iPSCORE_2_11	2881
01ae4b06-bd02-4344-aee2-2a1dd555ad1f/EcoRV/0	FAW54670	iPSCORE_2_11	8436
01ad6e0c-e2db-4bde-9425-406381ca2258/EcoRV/0	FAW54670	iPSCORE_2_11	4698
01a9488e-1ee9-43ae-a592-3042f96ef98a/EcoRV/0	FAW54670	iPSCORE_2_11	16145
01a15c6e-c038-4d78-b4fc-7b26f0d69fe0/EcoRV/0	FAW54670	iPSCORE_2_11	4912
01a01554-8d42-482b-a60c-0498560f83b3/EcoRV/0	FAW54670	iPSCORE_2_11	1543
0192bac4-0fac-4f47-a4be-6c02e41a66f8/EcoRV/0	FAW54670	iPSCORE_2_11	7219
0190d1a1-63e9-41a2-8795-0917e72e002e/EcoRV/0	FAW54670	iPSCORE_2_11	4472
01857d4f-1674-4d1b-8e0e-3307167367a8/EcoRV/0	FAW54670	iPSCORE_2_11	2691
0178aef5-19a9-4aaf-b33b-98ea3b8ae854/EcoRV/0	FAW54670	iPSCORE_2_11	2695
0177fe59-6a7c-4b5f-993c-19f1f1af54c0/EcoRV/0	FAW54670	iPSCORE_2_11	2823
0176fbfb-5a19-4f21-9efd-1b507a49cf51/EcoRV/0	FAW54670	iPSCORE_2_11	8815
01bc1ada-f7a1-43ef-b208-c4099f9d854e/EcoRV/0	FAW54670	iPSCORE_2_11	3392
012b6acc-fbbe-4f60-84f4-b2a437197c39/EcoRV/0	FAW54670	iPSCORE_2_11	4178
01293c08-7db3-439a-9769-14b816cf0108/EcoRV/0	FAW54670	iPSCORE_2_11	2933
0127ff68-6e7b-4f06-a87a-51dde9f25a0b/EcoRV/0	FAW54670	iPSCORE_2_11	4437
009f84a1-43ca-42df-914b-3d8bc1dea0c5/EcoRV/0	FAW54670	iPSCORE_2_11	4326
0098a421-0e59-4891-bc7e-f6a911edfbee/EcoRV/0	FAW54670	iPSCORE_2_11	12822
009855c3-1748-4880-8467-1b2d4c75080a/EcoRV/0	FAW54670	iPSCORE_2_11	12799
008da7d4-42c6-4acd-903e-94aab0e14aef/EcoRV/0	FAW54670	iPSCORE_2_11	13267
008b7eef-c7ef-44f7-89df-c937d4d67e85/EcoRV/0	FAW54670	iPSCORE_2_11	3276
0086d0cf-a227-45ad-a67c-b7be1c836653/EcoRV/0	FAW54670	iPSCORE_2_11	1227
00858857-95b1-4a47-9a63-18621ffc020f/EcoRV/0	FAW54670	iPSCORE_2_11	4785
0082fd0d-60b3-43bf-8dfb-71ed0f611892/EcoRV/0	FAW54670	iPSCORE_2_11	8915
007b8527-2684-4ee5-973f-a63db25d20c1/EcoRV/0	FAW54670	iPSCORE_2_11	1092
00783e1e-5ad3-4b4c-adef-32e9582a5f4a/EcoRV/0	FAW54670	iPSCORE_2_11	2030
00752318-48f5-45db-afe0-c59a4cd979f9/EcoRV/0	FAW54670	iPSCORE_2_11	15133
009f8c92-f088-44a8-ac3a-c788e7a0f302/EcoRV/0	FAW54670	iPSCORE_2_11	8914
0067f8a1-9d3f-4bec-9f34-e9fea7225310/EcoRV/0	FAW54670	iPSCORE_2_11	8328
005b7976-24bf-4991-aeb0-8fd6223d41b8/EcoRV/0	FAW54670	iPSCORE_2_11	4274
00489956-df6c-4825-930b-378119be826a/EcoRV/0	FAW54670	iPSCORE_2_11	3301
00440ec7-bb66-4273-9cdc-3716e7970642/EcoRV/0	FAW54670	iPSCORE_2_11	16418
00356965-0997-45e3-ab2f-ef8b57899216/EcoRV/0	FAW54670	iPSCORE_2_11	119
002df650-a412-4fa2-96bc-905fac4c8991/EcoRV/0	FAW54670	iPSCORE_2_11	4244
002a9d9e-e578-47f2-8f0a-9a9f5d0bffe3/EcoRV/0	FAW54670	iPSCORE_2_11	3833
0020200a-062a-459f-af4f-5746f1ac9fcd/EcoRV/0	FAW54670	iPSCORE_2_11	7162
001f8bfd-762a-4da1-89eb-4a011885cd8c/EcoRV/0	FAW54670	iPSCORE_2_11	4416
0014679d-19cc-424c-9f30-469e84edbfe7/EcoRV/0	FAW54670	iPSCORE_2_11	2661
00122a3b-4904-46cc-b521-fad4fc2bcde8/EcoRV/0	FAW54670	iPSCORE_2_11	4546
000d4148-d959-467a-9d3d-284f648a037c/EcoRV/0	FAW54670	iPSCORE_2_11	13057
00633d73-8f79-4764-b6fa-0e3eaf2477d3/EcoRV/0	FAW54670	iPSCORE_2_11	7784
bce9cffa-1718-4ccf-a072-c7aba98358d1/EcoRV/0	FAW54670	iPSCORE_2_11	6140
00ab6958-44fa-42da-8d55-8b89bb69c536/EcoRV/0	FAW54670	iPSCORE_2_11	4220
00b1bee0-ab49-435e-a906-8f89835ba3ea/EcoRV/0	FAW54670	iPSCORE_2_11	8581
0122b8a8-98d9-435f-8249-b2814ae5417d/EcoRV/0	FAW54670	iPSCORE_2_11	4493
0121c53e-0b16-4cb7-ba2f-8138e2fb60e5/EcoRV/0	FAW54670	iPSCORE_2_11	4063
011e6d5a-0ae0-4e68-9a73-3e2e1ebd13eb/EcoRV/0	FAW54670	iPSCORE_2_11	9808
01178d12-1edc-43c2-9695-b0eda947cd0c/EcoRV/0	FAW54670	iPSCORE_2_11	4475
0112c5c3-d277-42fa-906c-97f0f64a8ec0/EcoRV/0	FAW54670	iPSCORE_2_11	11331
e29fcd9c-2ea6-436c-9d2e-2b99725d5726/EcoRV/0	FAW54670	iPSCORE_2_11	4230
010ff3d6-c244-413d-a7a5-6614bc9697dd/EcoRV/0	FAW54670	iPSCORE_2_11	3498
010f72cf-25f5-4e80-8ea6-27f8a6aa92a3/EcoRV/0	FAW54670	iPSCORE_2_11	15721
010c95da-818c-4d16-9f50-5587de1d0e86/EcoRV/0	FAW54670	iPSCORE_2_11	8382
01040729-7ab6-4ab6-acc0-3873eab8e8e4/EcoRV/0	FAW54670	iPSCORE_2_11	16311
00fe1c7c-dd37-4dbe-afbe-7445790ffe9f/EcoRV/0	FAW54670	iPSCORE_2_11	9174
00b1a749-a910-4c47-91dc-f77c04e48288/EcoRV/0	FAW54670	iPSCORE_2_11	7851
00fc7a12-216b-4c3a-aff9-26fe06bf61e4/EcoRV/0	FAW54670	iPSCORE_2_11	10070
00e52bc1-f5c2-42b7-bc5b-92cc1995c1b9/EcoRV/0	FAW54670	iPSCORE_2_11	15108
00e11bff-d537-462b-acc5-a446e78e10e0/EcoRV/0	FAW54670	iPSCORE_2_11	12033
00dcc28f-bcbe-4b76-b7bd-0dbfe6f57375/EcoRV/0	FAW54670	iPSCORE_2_11	4518
00db43be-3043-4d7b-893e-6e097698f8e7/EcoRV/0	FAW54670	iPSCORE_2_11	8523
00c761c5-becd-4326-aa85-f8cecd9870c4/EcoRV/0	FAW54670	iPSCORE_2_11	2706
00be8d07-363a-4a55-af4c-90d7d79d6df7/EcoRV/0	FAW54670	iPSCORE_2_11	4403
00be18bc-7e92-4cb8-bfeb-0a2f448237f3/EcoRV/0	FAW54670	iPSCORE_2_11	1832
00bd0983-9e78-436b-9503-782547a7e194/EcoRV/0	FAW54670	iPSCORE_2_11	9940
00bb7456-eb30-4fef-934f-538a0b2ef99f/EcoRV/0	FAW54670	iPSCORE_2_11	3265
00b52c09-093e-448a-b4df-94b832e175cc/EcoRV/0	FAW54670	iPSCORE_2_11	4777
00b42303-b0f8-453b-b9af-5de3541cc3c5/EcoRV/0	FAW54670	iPSCORE_2_11	3347
00f9555e-c970-4cb3-991a-e377e83667eb/EcoRV/0	FAW54670	iPSCORE_2_11	5362
020463a8-df64-4ed8-99a6-ba4707bcaf78/EcoRV/0	FAW54670	iPSCORE_2_11	6978
bcf6a202-4b1e-44cb-8993-87930fbfe04c/EcoRV/0	FAW54670	iPSCORE_2_11	4798
bcf90b02-cee6-499d-a0cf-c3f45ea24e89/EcoRV/0	FAW54670	iPSCORE_2_11	7945
bf47117e-99aa-4367-bbf2-776d7df886db/EcoRV/0	FAW54670	iPSCORE_2_11	4204
bf5063d3-b118-4fb4-858f-af8c34711b23/EcoRV/0	FAW54670	iPSCORE_2_11	870
bf53949c-d712-4bda-a967-52cd317e3b4c/EcoRV/0	FAW54670	iPSCORE_2_11	11361
bf54b0c7-2715-4d54-8cf9-ca823ea8847e/EcoRV/0	FAW54670	iPSCORE_2_11	4898
bf596ee1-ff0e-4337-aa99-85f9641c132d/EcoRV/0	FAW54670	iPSCORE_2_11	3311
bf63f244-6c3f-4278-8b1a-59057cc8ac0b/EcoRV/0	FAW54670	iPSCORE_2_11	8559
bf6be792-5e73-4238-abd0-95d79fca375e/EcoRV/0	FAW54670	iPSCORE_2_11	3365
bf6eeaf0-23a5-42cb-b0dd-52d03e64f60a/EcoRV/0	FAW54670	iPSCORE_2_11	8398
bf751397-60e0-4e8e-8b66-2aaec92a42a4/EcoRV/0	FAW54670	iPSCORE_2_11	4168
bf7701b1-8be0-4491-a2bd-bbaed5203999/EcoRV/0	FAW54670	iPSCORE_2_11	2044
bf7741ab-bfc2-4cd0-aad8-7e1b26951693/EcoRV/0	FAW54670	iPSCORE_2_11	3794
bf8bf080-1b2c-4c6d-a6c8-9bbfac05c74c/EcoRV/0	FAW54670	iPSCORE_2_11	13281
bf8ea9c5-494a-40bc-b81c-ac173c4f1748/EcoRV/0	FAW54670	iPSCORE_2_11	3030
bfb177dd-4377-4ce0-8550-48ace94dfaca/EcoRV/0	FAW54670	iPSCORE_2_11	4613
bfcdb7b7-5555-4188-847e-54e23bddd43a/EcoRV/0	FAW54670	iPSCORE_2_11	4603
bfd0b3df-7a7e-465d-bfa6-affe66b62fb4/EcoRV/0	FAW54670	iPSCORE_2_11	12015
bfe2d94f-5d24-4003-a070-1de78c91175f/EcoRV/0	FAW54670	iPSCORE_2_11	8534
bfe9a4c3-27be-4a45-ac00-f637bb1f4b93/EcoRV/0	FAW54670	iPSCORE_2_11	9129
bfea2f6f-d7e2-442e-b5d0-aee91dbecb29/EcoRV/0	FAW54670	iPSCORE_2_11	3999
bff10dba-587f-48d9-ad14-7b74449838c0/EcoRV/0	FAW54670	iPSCORE_2_11	4723
bff37129-2e17-4b69-91e3-06867f9895b7/EcoRV/0	FAW54670	iPSCORE_2_11	4467
bff37428-8793-4cb5-8e2e-2c455f390317/EcoRV/0	FAW54670	iPSCORE_2_11	4706
bff91aab-5ef1-4e5c-b453-4b2ba70a2b24/EcoRV/0	FAW54670	iPSCORE_2_11	2694
bf41c5a0-6e49-433b-b3f3-f0442d88a05e/EcoRV/0	FAW54670	iPSCORE_2_11	8852
bf34ca68-f7a4-4a34-8b58-fedd0f10e48f/EcoRV/0	FAW54670	iPSCORE_2_11	8143
bf312503-5a2b-4b22-889d-9153972a4b13/EcoRV/0	FAW54670	iPSCORE_2_11	8480
bf269f55-2c41-4a9f-a185-f6e4b11e87e6/EcoRV/0	FAW54670	iPSCORE_2_11	6923
bec95d95-cb9a-47a6-aa05-24c0256ec884/EcoRV/0	FAW54670	iPSCORE_2_11	9219
bed4ebca-7bdf-4500-9b93-8318204a16bd/EcoRV/0	FAW54670	iPSCORE_2_11	4266
bed6c3e0-55db-4727-9ff7-bc8621d92399/EcoRV/0	FAW54670	iPSCORE_2_11	7913
bed830de-1de4-4249-917a-52ecb4ca7998/EcoRV/0	FAW54670	iPSCORE_2_11	3184
bed9a5f2-5aba-42ba-b6ee-757522d66795/EcoRV/0	FAW54670	iPSCORE_2_11	8577
beda307a-a0c2-4aff-8fc4-06f9d86e09b5/EcoRV/0	FAW54670	iPSCORE_2_11	3348
beda5b66-7f52-41d7-87fd-923712919366/EcoRV/0	FAW54670	iPSCORE_2_11	1659
bedbbb4e-26b1-4ef9-9d83-47b3d1f3037c/EcoRV/0	FAW54670	iPSCORE_2_11	3232
bee34ea9-4c5e-4b26-b8a5-e6eac202b4ca/EcoRV/0	FAW54670	iPSCORE_2_11	2712
beebb80c-fc4b-417f-8c51-17526a448e2b/EcoRV/0	FAW54670	iPSCORE_2_11	8925
bef5d5b2-e204-4b46-92b1-082098fe4175/EcoRV/0	FAW54670	iPSCORE_2_11	7640
c0004e2b-3913-4b71-a230-c8f09aa403e4/EcoRV/0	FAW54670	iPSCORE_2_11	4332
bef7430f-0951-4bbf-98fd-fe0bb08aaba2/EcoRV/0	FAW54670	iPSCORE_2_11	7199
bef8d805-9645-4af5-815a-b4d86d083a98/EcoRV/0	FAW54670	iPSCORE_2_11	8499
befe2c49-967e-4826-929a-4ad7c114bd04/EcoRV/0	FAW54670	iPSCORE_2_11	3176
befea2eb-5419-46da-aa67-1c24b155d3f3/EcoRV/0	FAW54670	iPSCORE_2_11	4437
bf01552a-1240-461d-a905-0d6ac0956404/EcoRV/0	FAW54670	iPSCORE_2_11	9944
bf04d6be-0adf-4ab3-9f25-d739a27f99cb/EcoRV/0	FAW54670	iPSCORE_2_11	3658
bf0831b5-9344-48fa-8e22-38b958bf8b0a/EcoRV/0	FAW54670	iPSCORE_2_11	3720
bf0a5f08-5c62-41fd-ab9a-c9e44ba5247d/EcoRV/0	FAW54670	iPSCORE_2_11	1156
bf127c35-d3ef-4a7b-975e-f91e4ad2ccd8/EcoRV/0	FAW54670	iPSCORE_2_11	8429
bf1a6518-9658-42ac-8344-e8267eb6901b/EcoRV/0	FAW54670	iPSCORE_2_11	11144
bf24a732-d754-424b-8aa3-2bcfb36acaa6/EcoRV/0	FAW54670	iPSCORE_2_11	4513
bf25a5b8-b1a4-4c77-9c6b-d1f8db731a12/EcoRV/0	FAW54670	iPSCORE_2_11	4470
bef87f86-fea3-4cdb-8117-3c6661972aa6/EcoRV/0	FAW54670	iPSCORE_2_11	13433
bec37478-6e6a-4c73-9eb6-087778106ced/EcoRV/0	FAW54670	iPSCORE_2_11	1713
c001ca5e-e34c-4455-b135-311d662bb7ec/EcoRV/0	FAW54670	iPSCORE_2_11	13007
c008a1e2-c0f3-4048-9584-cc460b16962d/EcoRV/0	FAW54670	iPSCORE_2_11	2946
c07733c4-e8cf-4f6c-b0a3-cf2fe137ec32/EcoRV/0	FAW54670	iPSCORE_2_11	8373
c0779be6-f18a-4f78-894e-794ba9eef1d4/EcoRV/0	FAW54670	iPSCORE_2_11	1837
c08ee11b-34a6-459d-b09f-cd43dd0d95bb/EcoRV/0	FAW54670	iPSCORE_2_11	6062
c095896c-21f8-4df5-b040-2a14157746a7/EcoRV/0	FAW54670	iPSCORE_2_11	8371
c09d792b-16aa-4176-8750-5698fd72f016/EcoRV/0	FAW54670	iPSCORE_2_11	4391
c09f850d-ca93-435a-87f8-0e9e1685561f/EcoRV/0	FAW54670	iPSCORE_2_11	4521
c09fba0e-af8f-46ba-a0d6-838964cde423/EcoRV/0	FAW54670	iPSCORE_2_11	13014
c0a1e801-68dd-4401-baa1-65def7e6db1e/EcoRV/0	FAW54670	iPSCORE_2_11	2805
c0a58278-9819-47d1-8e5b-47088e76eb11/EcoRV/0	FAW54670	iPSCORE_2_11	7246
c0a582a0-f7ff-48ca-b17e-ae85bc477647/EcoRV/0	FAW54670	iPSCORE_2_11	7211
c0a7df89-3824-4dd6-b8e0-7d9881bc20a1/EcoRV/0	FAW54670	iPSCORE_2_11	13050
c0aca870-9e26-4870-a13a-f957261bb680/EcoRV/0	FAW54670	iPSCORE_2_11	8515
c0b101db-e1ff-4561-a3d3-8c5a21a2acc3/EcoRV/0	FAW54670	iPSCORE_2_11	2886
c0b5face-4de9-47c6-b13f-be3b5fe77f5b/EcoRV/0	FAW54670	iPSCORE_2_11	2197
c0c0092d-9a9e-4392-bf07-8b030fbebd56/EcoRV/0	FAW54670	iPSCORE_2_11	4664
c0c2381a-8342-4989-a333-d17bde636135/EcoRV/0	FAW54670	iPSCORE_2_11	5332
c0c56a05-b03c-455b-a0db-345c364fb601/EcoRV/0	FAW54670	iPSCORE_2_11	2890
c0c579a5-933d-4283-8fac-70df91dd8e5a/EcoRV/0	FAW54670	iPSCORE_2_11	903
c0c60f1d-03cf-4b14-a38c-22432f849d4f/EcoRV/0	FAW54670	iPSCORE_2_11	3250
c0ca0ab8-3d9c-4668-939f-e226a8b3742f/EcoRV/0	FAW54670	iPSCORE_2_11	6569
c0cc0726-f904-43d2-9dcf-7c46d532d4e4/EcoRV/0	FAW54670	iPSCORE_2_11	4217
c0cee2f1-4444-4d8d-b200-1e62ac59a93a/EcoRV/0	FAW54670	iPSCORE_2_11	3432
c0d072d4-2311-43f8-bd97-d2c5a67d6cca/EcoRV/0	FAW54670	iPSCORE_2_11	78
c073d6ec-4eb5-426c-926f-e5d8182d4ba1/EcoRV/0	FAW54670	iPSCORE_2_11	8414
c073a9e7-a2bb-4433-af78-3bb6e9e46b78/EcoRV/0	FAW54670	iPSCORE_2_11	3119
c06c3752-5905-4523-8e0f-39314aa98575/EcoRV/0	FAW54670	iPSCORE_2_11	8290
c065b161-039e-4843-ad5f-55b5e0d7f7fe/EcoRV/0	FAW54670	iPSCORE_2_11	3994
c00a9aa2-5d9f-43fc-ba6d-cacbd2ef229d/EcoRV/0	FAW54670	iPSCORE_2_11	3710
c00d476d-a33d-4ab2-89f5-be32d2e8ff38/EcoRV/0	FAW54670	iPSCORE_2_11	8043
c0138329-dae9-4009-9256-67cca963a416/EcoRV/0	FAW54670	iPSCORE_2_11	15658
c013a1e9-1c8e-41e9-b049-7e7df2ba4c4f/EcoRV/0	FAW54670	iPSCORE_2_11	6969
c014aefa-2580-44f9-b50e-b9fbc59e3db8/EcoRV/0	FAW54670	iPSCORE_2_11	11327
c019a393-8844-4100-815d-b6859554bae8/EcoRV/0	FAW54670	iPSCORE_2_11	4471
c01b250f-8198-4ec2-860a-80dd41baec97/EcoRV/0	FAW54670	iPSCORE_2_11	10292
c01e76f9-9db8-41da-9f75-88f42a2b29c4/EcoRV/0	FAW54670	iPSCORE_2_11	4525
c022a54d-af3c-43cc-9888-ad4f658d7fbe/EcoRV/0	FAW54670	iPSCORE_2_11	2583
c02b0406-db3b-4076-b558-bdc4e43fa65c/EcoRV/0	FAW54670	iPSCORE_2_11	4408
c0379745-b82d-4982-b3a7-7410bce57df2/EcoRV/0	FAW54670	iPSCORE_2_11	3370
c00326b9-e0d6-4a6e-b2d6-992c86587bed/EcoRV/0	FAW54670	iPSCORE_2_11	8510
c045080a-0a16-4e3b-8c4f-5247591e50e0/EcoRV/0	FAW54670	iPSCORE_2_11	14825
c046142f-b34a-4ff4-8be0-a03612266513/EcoRV/0	FAW54670	iPSCORE_2_11	685
c04ef8fc-bc78-4791-9b1b-9c707d291a98/EcoRV/0	FAW54670	iPSCORE_2_11	3901
c050a694-b093-47c4-bd1e-66eaf93498ca/EcoRV/0	FAW54670	iPSCORE_2_11	2705
c052b25f-cc27-4a0d-9337-575763b5d29c/EcoRV/0	FAW54670	iPSCORE_2_11	118
c058c087-4cc9-4fc8-8b89-5ecfc8989c48/EcoRV/0	FAW54670	iPSCORE_2_11	12833
c059274e-7a47-4422-b47a-675b5b345a9a/EcoRV/0	FAW54670	iPSCORE_2_11	4162
c05a7341-8227-4cec-ac3c-443586fca30c/EcoRV/0	FAW54670	iPSCORE_2_11	3027
c05c51cc-acc2-4dba-b937-bb6a1b3a2700/EcoRV/0	FAW54670	iPSCORE_2_11	3031
c05c8dbc-b10b-480e-9bb5-e04cd8afdad1/EcoRV/0	FAW54670	iPSCORE_2_11	5704
c05ca051-227b-432f-8fee-a37293828331/EcoRV/0	FAW54670	iPSCORE_2_11	14849
c05f6694-237a-4854-a647-299eb010a57f/EcoRV/0	FAW54670	iPSCORE_2_11	4140
c04549d5-eafe-4baa-a864-c5309d9bba59/EcoRV/0	FAW54670	iPSCORE_2_11	4614
bebbb20b-712a-4cbf-b301-65a54ac5752c/EcoRV/0	FAW54670	iPSCORE_2_11	4510
beba4897-c7c3-4f04-9edd-1df91dd7c4c6/EcoRV/0	FAW54670	iPSCORE_2_11	7853
beb35514-42a9-47d1-97cf-a822c18d8a30/EcoRV/0	FAW54670	iPSCORE_2_11	8578
bd531796-51ed-4ee4-ac6e-62d94e51462a/EcoRV/0	FAW54670	iPSCORE_2_11	11163
bd54b92b-43cb-4d51-ad11-53c37c425968/EcoRV/0	FAW54670	iPSCORE_2_11	8921
bd54e04f-75a1-4d59-8a9e-35385ed18e58/EcoRV/0	FAW54670	iPSCORE_2_11	3597
bd57ea05-adc4-4f9f-a312-a16ce91f1191/EcoRV/0	FAW54670	iPSCORE_2_11	4331
bd5d65d8-a878-4b90-bfbe-8b6b38e82604/EcoRV/0	FAW54670	iPSCORE_2_11	4481
bd608f9e-d1c4-4a1a-aaf0-e089f88f277a/EcoRV/0	FAW54670	iPSCORE_2_11	4427
bd676eb4-a59b-4e5c-9e34-a0e77778f0a7/EcoRV/0	FAW54670	iPSCORE_2_11	3520
bd69cff4-5e6a-4212-a6a7-25c013b59f76/EcoRV/0	FAW54670	iPSCORE_2_11	2834
bd6a4b91-5a6a-4a5b-b859-86aa1a954250/EcoRV/0	FAW54670	iPSCORE_2_11	3054
bd6d7d03-a3ed-4d09-9729-4e515aaf57a0/EcoRV/0	FAW54670	iPSCORE_2_11	2915
bd751e5c-7a57-4f3b-b7d8-a8fa8a32456f/EcoRV/0	FAW54670	iPSCORE_2_11	6974
bd7a3ae3-7366-413b-b084-32dc800568be/EcoRV/0	FAW54670	iPSCORE_2_11	10002
bd7ae2ee-cba0-4d3d-97ea-d02cab6170b9/EcoRV/0	FAW54670	iPSCORE_2_11	7911
bd7c6573-0206-4ee1-be2f-35c6c4258428/EcoRV/0	FAW54670	iPSCORE_2_11	12961
bd7f6b9c-6aec-4b42-8349-65505ead8470/EcoRV/0	FAW54670	iPSCORE_2_11	1006
bd8133a7-c61d-4e7a-8748-7a99f6b07543/EcoRV/0	FAW54670	iPSCORE_2_11	7192
bd8334ce-74fc-4c30-9f74-4ff9d67f7bb1/EcoRV/0	FAW54670	iPSCORE_2_11	3358
bd8969e9-7550-485e-b800-0301d289d722/EcoRV/0	FAW54670	iPSCORE_2_11	1115
bd8a1a75-bebc-40ea-88d6-ca03ca7e7d02/EcoRV/0	FAW54670	iPSCORE_2_11	427
bd91f038-c580-4ddf-8b3b-14934418a0cd/EcoRV/0	FAW54670	iPSCORE_2_11	8855
bd98b578-bedf-4caa-882e-19b715983d7b/EcoRV/0	FAW54670	iPSCORE_2_11	3316
bda4a561-9285-475e-81c4-9545c896591e/EcoRV/0	FAW54670	iPSCORE_2_11	4487
bdaa4b85-f461-4090-bee7-d460884f0b6c/EcoRV/0	FAW54670	iPSCORE_2_11	3471
bd4f8f1b-5d82-4649-9d51-1519f10b9f46/EcoRV/0	FAW54670	iPSCORE_2_11	2712
bd4ecdc9-0100-4af7-94ab-0a4922ac9fa1/EcoRV/0	FAW54670	iPSCORE_2_11	3283
bd4da2f0-98a6-4894-ab21-ecbd7bdabfba/EcoRV/0	FAW54670	iPSCORE_2_11	6939
bd4bd20a-4241-46b6-9ea2-4b3d357b2b32/EcoRV/0	FAW54670	iPSCORE_2_11	3729
bcfd4540-f107-4067-a2e2-720c5f9904f5/EcoRV/0	FAW54670	iPSCORE_2_11	636
bcff3bba-63a9-465f-9f35-fc6f9b4c0df8/EcoRV/0	FAW54670	iPSCORE_2_11	4564
bd0896a1-5039-4e62-b73c-9ec472c65776/EcoRV/0	FAW54670	iPSCORE_2_11	3522
bd0cfd50-5d00-4646-b40a-fd450519c88e/EcoRV/0	FAW54670	iPSCORE_2_11	2113
bd0eb97b-15bf-4ae8-af02-8885ab2fa6bd/EcoRV/0	FAW54670	iPSCORE_2_11	12771
bd0ec623-e154-499d-8bf5-dfd8d388c67d/EcoRV/0	FAW54670	iPSCORE_2_11	2947
bd148cd3-d780-44ae-83eb-f7c3bbe908c3/EcoRV/0	FAW54670	iPSCORE_2_11	4179
bd1572ab-9967-423e-af71-152737d3e6ae/EcoRV/0	FAW54670	iPSCORE_2_11	9895
bd1b940e-819e-4822-b98e-545d3d0a804e/EcoRV/0	FAW54670	iPSCORE_2_11	5318
bd1bf3d1-cb15-4aa1-96c5-a8a576f85d0c/EcoRV/0	FAW54670	iPSCORE_2_11	9721
bd1d56c5-79ef-4e0f-818d-1573a1ea6573/EcoRV/0	FAW54670	iPSCORE_2_11	4453
bdad917c-6600-47fd-a50c-94c924f449cf/EcoRV/0	FAW54670	iPSCORE_2_11	4428
bd1f51d0-c89d-459f-b069-86ca5d3aca55/EcoRV/0	FAW54670	iPSCORE_2_11	7196
bd228a5f-2b50-4117-b896-ff84a601400b/EcoRV/0	FAW54670	iPSCORE_2_11	2196
bd26ca80-9b70-4eba-a6fe-cbccee607dd4/EcoRV/0	FAW54670	iPSCORE_2_11	16109
bd31c393-ef33-48b5-9471-b46e124c4d38/EcoRV/0	FAW54670	iPSCORE_2_11	3017
bd3275cb-9433-43b2-bab9-2a37ea67fcce/EcoRV/0	FAW54670	iPSCORE_2_11	8575
bd3612f5-5df4-4f2c-87db-e64266f67758/EcoRV/0	FAW54670	iPSCORE_2_11	8517
bd3aa0d4-63c7-4e56-9450-f33dc8714fbb/EcoRV/0	FAW54670	iPSCORE_2_11	4598
bd402095-4343-4f9a-8b50-7526903dd163/EcoRV/0	FAW54670	iPSCORE_2_11	4701
bd4371d8-bc39-4a69-82ab-801331a4caf8/EcoRV/0	FAW54670	iPSCORE_2_11	3331
bd44d205-4daa-4123-bc6c-d7609321488a/EcoRV/0	FAW54670	iPSCORE_2_11	8341
bd4750c0-5652-4e07-a28a-a2b72fb5362f/EcoRV/0	FAW54670	iPSCORE_2_11	8520
bd4aa4aa-66ef-4004-afe4-bc9ddb83806e/EcoRV/0	FAW54670	iPSCORE_2_11	4246
bd21743c-147f-4367-9282-48d2209c44ca/EcoRV/0	FAW54670	iPSCORE_2_11	9894
bdb5a924-0b21-4a86-b5db-07569103dbc9/EcoRV/0	FAW54670	iPSCORE_2_11	10088
bdb93405-a823-4b70-8ab1-4ed289fb8435/EcoRV/0	FAW54670	iPSCORE_2_11	3588
bdc1f89e-1e50-432c-91f6-5a93a2a87aab/EcoRV/0	FAW54670	iPSCORE_2_11	1124
be306632-f7d2-469f-92e5-755fac84e136/EcoRV/0	FAW54670	iPSCORE_2_11	2034
be33c960-f8d1-4aeb-9f5f-69bcd72703ea/EcoRV/0	FAW54670	iPSCORE_2_11	6989
be3f5bd4-a7e6-48f6-af35-b917566c2cd2/EcoRV/0	FAW54670	iPSCORE_2_11	10608
be405612-d7ea-41a0-b171-a5b883ac1b09/EcoRV/0	FAW54670	iPSCORE_2_11	4498
be44ba8a-585c-4040-8702-ddcd3c7d603c/EcoRV/0	FAW54670	iPSCORE_2_11	8568
be451af5-886e-4654-b0c2-a894b57940bb/EcoRV/0	FAW54670	iPSCORE_2_11	4439
be462c50-5db4-4f46-a469-fd5092b0e9e9/EcoRV/0	FAW54670	iPSCORE_2_11	3207
be469aaf-e759-49a4-8244-f30f8759a91d/EcoRV/0	FAW54670	iPSCORE_2_11	6983
be49cec1-bd1d-46ab-8757-5843cf253771/EcoRV/0	FAW54670	iPSCORE_2_11	3688
be59c123-3ce7-4009-99cc-c23ab03d8479/EcoRV/0	FAW54670	iPSCORE_2_11	4598
be646c6c-056f-4d5b-abcd-5e91d2ca10d3/EcoRV/0	FAW54670	iPSCORE_2_11	4043
be2858be-dbee-4e3b-8234-3da6ecb8e40d/EcoRV/0	FAW54670	iPSCORE_2_11	4454
be663ac2-0abc-44c0-abbb-201d4caaa7e1/EcoRV/0	FAW54670	iPSCORE_2_11	2846
be6de117-5ca3-432f-8040-2b995bde9e04/EcoRV/0	FAW54670	iPSCORE_2_11	4440
be71a0b1-9710-418b-9382-a72e52dbac2b/EcoRV/0	FAW54670	iPSCORE_2_11	4438
be72a459-c095-403f-85d2-cdec277bf200/EcoRV/0	FAW54670	iPSCORE_2_11	8868
be73c666-8ca8-4bb4-ae2c-e2d7eafe2cba/EcoRV/0	FAW54670	iPSCORE_2_11	3748
be772798-835c-4135-8dc0-e0ea7f3849d3/EcoRV/0	FAW54670	iPSCORE_2_11	4821
be84e6c1-12f6-465f-9665-4ff552131c7b/EcoRV/0	FAW54670	iPSCORE_2_11	3680
be88b8ad-7263-48b6-b61d-cdfb8f3b0351/EcoRV/0	FAW54670	iPSCORE_2_11	8266
be88e7d2-a8f1-42b3-b3cf-46cc67652cfd/EcoRV/0	FAW54670	iPSCORE_2_11	9761
be97dd59-0db0-43f8-8809-7b71dc989e2f/EcoRV/0	FAW54670	iPSCORE_2_11	4724
be9c502d-36c0-4245-b02b-a32776ba076b/EcoRV/0	FAW54670	iPSCORE_2_11	8910
bea8c702-5200-43ca-a9b2-68286799b95b/EcoRV/0	FAW54670	iPSCORE_2_11	1594
be6d3df1-d044-4c92-8e1c-621b4e0c700f/EcoRV/0	FAW54670	iPSCORE_2_11	3351
bcf6c1e8-3451-47a0-888b-f4c2652f4607/EcoRV/0	FAW54670	iPSCORE_2_11	4546
be27458a-f008-4fed-b17b-eac566f8ae76/EcoRV/0	FAW54670	iPSCORE_2_11	4154
be214a60-18f0-41f9-a37f-0be777e7cbfb/EcoRV/0	FAW54670	iPSCORE_2_11	3392
bdc2f4fe-fe80-431b-b3c2-553a1243e9f1/EcoRV/0	FAW54670	iPSCORE_2_11	4146
bdc4a4cf-33f6-4fd0-8c8c-964b46938ce8/EcoRV/0	FAW54670	iPSCORE_2_11	3997
bdc9ceb0-b0f0-40c5-aeaa-a223ed382be7/EcoRV/0	FAW54670	iPSCORE_2_11	3483
bdcb0565-841d-45f9-b87c-11fa8f93ce9c/EcoRV/0	FAW54670	iPSCORE_2_11	8940
bdd053ec-7596-4b81-b768-394669070f51/EcoRV/0	FAW54670	iPSCORE_2_11	4241
bdd3ff5a-8a02-41c5-972f-dc24521cd375/EcoRV/0	FAW54670	iPSCORE_2_11	614
bddac37a-8f63-4a2a-a7dc-bc08500db70f/EcoRV/0	FAW54670	iPSCORE_2_11	4214
bde02e54-ada9-4936-90a9-2db830794a0e/EcoRV/0	FAW54670	iPSCORE_2_11	9878
bde0d30e-d031-42ab-a6fd-53835e9bfeca/EcoRV/0	FAW54670	iPSCORE_2_11	2722
bde1113b-9924-4701-ba34-c42122905bad/EcoRV/0	FAW54670	iPSCORE_2_11	3720
bde36ab9-dbb8-40ff-839b-422dc4104cd9/EcoRV/0	FAW54670	iPSCORE_2_11	4415
be2623bf-056f-4ee4-97c5-326407176a2a/EcoRV/0	FAW54670	iPSCORE_2_11	3357
bdead9c6-fed0-4d46-8dab-81d91e54e484/EcoRV/0	FAW54670	iPSCORE_2_11	16420
bdf1cef7-94fe-46a0-a8f8-140174bbd0cd/EcoRV/0	FAW54670	iPSCORE_2_11	3871
bdf99b84-3866-4b58-adb3-157817e54355/EcoRV/0	FAW54670	iPSCORE_2_11	19165
bdfa4388-d553-4c80-aef0-c634932d756e/EcoRV/0	FAW54670	iPSCORE_2_11	4210
bdfba1c1-a840-40e4-90e2-947562df7dc7/EcoRV/0	FAW54670	iPSCORE_2_11	9884
bdfcb66c-c12b-4ac5-b98e-5bbacfe7eede/EcoRV/0	FAW54670	iPSCORE_2_11	3724
be077bf2-1362-4242-8d11-3c0db49c8189/EcoRV/0	FAW54670	iPSCORE_2_11	8940
be08db15-5900-4c37-87f2-9064a6a40554/EcoRV/0	FAW54670	iPSCORE_2_11	2701
be126865-2f75-428b-8d63-2eac23d73666/EcoRV/0	FAW54670	iPSCORE_2_11	9110
be1b1b73-ec74-4e6d-9054-4fd7dece1464/EcoRV/0	FAW54670	iPSCORE_2_11	859
be1b5423-7d80-4306-8631-2cbd8f504eb5/EcoRV/0	FAW54670	iPSCORE_2_11	13001
be1bd639-bdc6-4d92-9022-b187e38aa67e/EcoRV/0	FAW54670	iPSCORE_2_11	3367
bdef2443-2de1-4a37-9631-cfa550fe19b2/EcoRV/0	FAW54670	iPSCORE_2_11	7201
1add0fe2-fc25-45f1-83da-a7de77a078ae/EcoRV/0	FAW54670	iPSCORE_2_11	3589
020b428c-c993-4a04-8b2b-392727f84462/EcoRV/0	FAW54670	iPSCORE_2_11	4052
021d82bb-388f-46fc-811c-29e6ca00c38c/EcoRV/0	FAW54670	iPSCORE_2_11	4201
06e51885-c96d-49ef-809e-57060c46ac37/EcoRV/0	FAW54670	iPSCORE_2_11	2856
06db944b-1b30-4f34-a7aa-6b6aff5ce348/EcoRV/0	FAW54670	iPSCORE_2_11	4346
06d80854-ddf7-4f54-8a6a-820815eb4949/EcoRV/0	FAW54670	iPSCORE_2_11	4230
06d79fb9-f445-4cd6-91a5-3130e2ea7f23/EcoRV/0	FAW54670	iPSCORE_2_11	8476
06d69f23-86d6-4457-a69b-e0dd00c9fdd3/EcoRV/0	FAW54670	iPSCORE_2_11	12677
06d2b74a-b5a3-4f26-990a-c1b3628828bd/EcoRV/0	FAW54670	iPSCORE_2_11	7004
06d1e594-0f97-4467-988c-6952ec1df57e/EcoRV/0	FAW54670	iPSCORE_2_11	4371
06cf6072-ddf5-4d1a-a7a5-55a4ba29bf10/EcoRV/0	FAW54670	iPSCORE_2_11	2778
06cc08ee-b57c-447c-bc0f-b59c5c1c89af/EcoRV/0	FAW54670	iPSCORE_2_11	4560
06ca7a74-01f1-45bc-a279-522be7e50a69/EcoRV/0	FAW54670	iPSCORE_2_11	14625
06c7cc47-bde1-43a9-9c5f-230165ceead9/EcoRV/0	FAW54670	iPSCORE_2_11	459
06c65dfa-6292-41cd-bfb6-2d3503e41d4e/EcoRV/0	FAW54670	iPSCORE_2_11	7226
06becf47-639b-45cb-9718-ced0d9acb374/EcoRV/0	FAW54670	iPSCORE_2_11	2701
06b4bad2-259e-4914-9473-16fc9b7c7b6a/EcoRV/0	FAW54670	iPSCORE_2_11	8295
06b059ff-1b7e-45f3-86d6-32d2e373414c/EcoRV/0	FAW54670	iPSCORE_2_11	8405
06aecb80-0ea0-4cef-a3d6-e300c6f1e9c2/EcoRV/0	FAW54670	iPSCORE_2_11	4562
0699f3b0-eb77-4b85-b21b-f5a97121b2ba/EcoRV/0	FAW54670	iPSCORE_2_11	3312
06964e5f-dce4-471f-9071-44aea714e79b/EcoRV/0	FAW54670	iPSCORE_2_11	10554
068cb6a1-ffb2-42d4-8f67-3f826912bb5c/EcoRV/0	FAW54670	iPSCORE_2_11	10088
068af0c9-0bfa-4c3d-b8ee-4fcfdd0079dc/EcoRV/0	FAW54670	iPSCORE_2_11	8893
068acacb-85b0-4718-bc68-d43bebb15ef5/EcoRV/0	FAW54670	iPSCORE_2_11	4238
0687c888-79cc-409f-8a48-a82226a0d8b1/EcoRV/0	FAW54670	iPSCORE_2_11	4571
0683e158-48c2-4ef9-8253-ea78d3c71277/EcoRV/0	FAW54670	iPSCORE_2_11	2659
06e546e9-3c70-4baa-bcf1-9d9e2bd925f4/EcoRV/0	FAW54670	iPSCORE_2_11	2636
06e6e6f9-9501-4ffb-96ed-0c2465902748/EcoRV/0	FAW54670	iPSCORE_2_11	9924
06ea3700-9b8a-44e8-8ad8-d6002bb3b62f/EcoRV/0	FAW54670	iPSCORE_2_11	16403
06f3f7df-3944-40dd-8c7f-ca5a8528a5e7/EcoRV/0	FAW54670	iPSCORE_2_11	2940
0757aad8-d224-471d-99b8-48fcc5008592/EcoRV/0	FAW54670	iPSCORE_2_11	3200
07543dac-6faf-45cd-bc27-c119cc95ca5c/EcoRV/0	FAW54670	iPSCORE_2_11	13430
075421d1-e9a9-470a-8659-ceae86299707/EcoRV/0	FAW54670	iPSCORE_2_11	4016
074bfccc-fdaa-4090-860b-9f7fc68f7d20/EcoRV/0	FAW54670	iPSCORE_2_11	3311
074ac1b3-9876-4f14-b5dd-4d4932c86cea/EcoRV/0	FAW54670	iPSCORE_2_11	2606
0744fefa-0b2f-43ef-a38d-e3ba9510f51b/EcoRV/0	FAW54670	iPSCORE_2_11	4049
0741b03c-a1ac-4bd7-beb1-6f97d788330a/EcoRV/0	FAW54670	iPSCORE_2_11	3084
073f6ba7-6a50-40dd-b852-0aa16b1ae5df/EcoRV/0	FAW54670	iPSCORE_2_11	4697
0736ffb0-d727-4bf7-bcad-1e6f068b2000/EcoRV/0	FAW54670	iPSCORE_2_11	3075
0736748a-328e-4364-a37e-8fc8175a258a/EcoRV/0	FAW54670	iPSCORE_2_11	9135
07366c55-7bba-4824-96fa-c8f685972255/EcoRV/0	FAW54670	iPSCORE_2_11	12110
06815af7-cca9-4de3-8374-b1feca83c8f6/EcoRV/0	FAW54670	iPSCORE_2_11	4418
07355529-3886-438f-8ffa-6f17aabe424d/EcoRV/0	FAW54670	iPSCORE_2_11	3726
0714041c-2ce3-4125-b895-da02bcf417bf/EcoRV/0	FAW54670	iPSCORE_2_11	4605
07136276-cba7-4fbc-8cff-75d7cadd2226/EcoRV/0	FAW54670	iPSCORE_2_11	4742
07103ed7-6536-4234-acaa-79fe5d04c754/EcoRV/0	FAW54670	iPSCORE_2_11	4236
070d30e5-3136-4bb0-8ce3-ee08e56d4805/EcoRV/0	FAW54670	iPSCORE_2_11	3396
07083708-7204-4331-a76d-0343e2c7662e/EcoRV/0	FAW54670	iPSCORE_2_11	4448
07000424-71ec-4bc1-8697-08975f9ab7f4/EcoRV/0	FAW54670	iPSCORE_2_11	3059
06fdffed-2fc7-44ba-8d1e-bd6728018609/EcoRV/0	FAW54670	iPSCORE_2_11	12117
06fafb2b-69df-4c02-8739-57c6f71ec7b8/EcoRV/0	FAW54670	iPSCORE_2_11	2127
06f7ff26-9d0f-415c-827a-0a22bc42e3f4/EcoRV/0	FAW54670	iPSCORE_2_11	13349
06f64577-3ecd-402b-b79e-ce813f370506/EcoRV/0	FAW54670	iPSCORE_2_11	80
06f4435b-da90-4232-828e-29e2e3b1cbf3/EcoRV/0	FAW54670	iPSCORE_2_11	12979
072b320a-6dfb-4878-956f-58457ec8a2aa/EcoRV/0	FAW54670	iPSCORE_2_11	3546
07597a26-bfee-4023-81c1-be57ef816adb/EcoRV/0	FAW54670	iPSCORE_2_11	4741
067952ca-d8ea-43c6-84fc-42ee8c53f370/EcoRV/0	FAW54670	iPSCORE_2_11	4205
066cc6b1-de37-4f78-b046-98339a3340e0/EcoRV/0	FAW54670	iPSCORE_2_11	8523
05cb123a-7712-4517-84e2-9d0ddafb46f6/EcoRV/0	FAW54670	iPSCORE_2_11	3293
05c777b0-5809-4f8b-8974-c30bf2b3f0ec/EcoRV/0	FAW54670	iPSCORE_2_11	2830
05c3aa3b-3eaa-47ac-abe6-40bfc66a540e/EcoRV/0	FAW54670	iPSCORE_2_11	4588
05c07760-182b-44f6-8473-d6fcfc46da74/EcoRV/0	FAW54670	iPSCORE_2_11	8904
05c05926-134e-4b78-9176-713d820c4f88/EcoRV/0	FAW54670	iPSCORE_2_11	4547
05bfaefc-ba35-4ed1-b687-cf264e7a61f4/EcoRV/0	FAW54670	iPSCORE_2_11	4729
05bd7506-c316-471c-84de-81e16ad7e477/EcoRV/0	FAW54670	iPSCORE_2_11	4518
05bc4141-41a8-4696-8ebd-b43530389957/EcoRV/0	FAW54670	iPSCORE_2_11	7949
05b92530-c3ce-4b9f-9679-25e03470738b/EcoRV/0	FAW54670	iPSCORE_2_11	6946
05b724eb-1cb8-4ffd-918e-5d5e97e09600/EcoRV/0	FAW54670	iPSCORE_2_11	852
05b6a571-e7db-4e40-a5c5-cb49b2e7ad5c/EcoRV/0	FAW54670	iPSCORE_2_11	3364
05afec39-d297-4e7f-a767-25f69195de2d/EcoRV/0	FAW54670	iPSCORE_2_11	16352
05aface6-c50b-4798-ba7a-9b579498443e/EcoRV/0	FAW54670	iPSCORE_2_11	3290
05af62df-8b55-495d-bc66-c80b8b359b63/EcoRV/0	FAW54670	iPSCORE_2_11	4420
05a4e8ec-9a8f-49db-b6e7-358714344038/EcoRV/0	FAW54670	iPSCORE_2_11	3441
05a4a7bb-ed47-470b-a506-54437588af49/EcoRV/0	FAW54670	iPSCORE_2_11	2189
05a35d4a-1e5f-4af6-8c7c-be32045f547d/EcoRV/0	FAW54670	iPSCORE_2_11	9247
05a122ae-497b-494b-8399-68f6dba9f2e4/EcoRV/0	FAW54670	iPSCORE_2_11	3586
059d4dd4-04b5-4ace-92a8-1edc4ada393f/EcoRV/0	FAW54670	iPSCORE_2_11	3224
059d288a-dd14-4f00-90be-e12d4258ae35/EcoRV/0	FAW54670	iPSCORE_2_11	4782
059ce60a-5e8e-49e0-949e-58c8beb332e9/EcoRV/0	FAW54670	iPSCORE_2_11	11349
0595c7cf-305d-4d6c-b7ae-51011b8a034b/EcoRV/0	FAW54670	iPSCORE_2_11	8375
058e7bf9-75f2-4a05-860e-f7767c426f7c/EcoRV/0	FAW54670	iPSCORE_2_11	8163
05d04290-b468-4346-959e-c92464741e67/EcoRV/0	FAW54670	iPSCORE_2_11	8711
05d08ddb-57ac-4e69-a818-bbf5752b3283/EcoRV/0	FAW54670	iPSCORE_2_11	7480
05d46f77-3187-4518-830c-2780689d69e3/EcoRV/0	FAW54670	iPSCORE_2_11	4145
05d52f02-1a63-4e79-8006-6d70392289f7/EcoRV/0	FAW54670	iPSCORE_2_11	4587
066a0a47-89b8-407e-a0c9-a28156a0d5d9/EcoRV/0	FAW54670	iPSCORE_2_11	4227
0657b99b-72f8-47ce-a73f-08184c1b7b0d/EcoRV/0	FAW54670	iPSCORE_2_11	4462
06564db0-6640-4cb6-a4d6-3af24c9b6b2b/EcoRV/0	FAW54670	iPSCORE_2_11	8571
06510972-0146-4fbc-be32-abe4a6fb7c9e/EcoRV/0	FAW54670	iPSCORE_2_11	8429
064d2451-ef16-4d13-95f8-81df344cc2a8/EcoRV/0	FAW54670	iPSCORE_2_11	2847
06479f5f-590d-4455-9e47-99b4a55b41e2/EcoRV/0	FAW54670	iPSCORE_2_11	8890
06415d95-2741-49f3-a9ef-a12bafea6310/EcoRV/0	FAW54670	iPSCORE_2_11	11905
06319517-6f3a-47db-a580-7b54db818af6/EcoRV/0	FAW54670	iPSCORE_2_11	3286
062e126a-35f5-49e3-833f-0b45d2bffcd9/EcoRV/0	FAW54670	iPSCORE_2_11	2670
06266312-1679-41f6-a62b-6e2aad62af57/EcoRV/0	FAW54670	iPSCORE_2_11	2697
061e2964-5b71-4ac0-b558-161cbc0c1e0c/EcoRV/0	FAW54670	iPSCORE_2_11	4518
0673b85e-4c20-4cca-b608-06d7a0bfccf0/EcoRV/0	FAW54670	iPSCORE_2_11	12964
061d42f5-7cd1-46fd-ba99-1274375fdf12/EcoRV/0	FAW54670	iPSCORE_2_11	8450
060bdfeb-8a04-4583-9fdb-0104cfa8a2b4/EcoRV/0	FAW54670	iPSCORE_2_11	3216
0608040b-d997-447a-af18-ee3fbee84dd6/EcoRV/0	FAW54670	iPSCORE_2_11	13094
06076002-2500-4bcb-9f8b-ae2900d73a21/EcoRV/0	FAW54670	iPSCORE_2_11	2871
0606b137-b2d9-4625-81c5-b9bebc6392d8/EcoRV/0	FAW54670	iPSCORE_2_11	1211
0606474c-a68d-47c0-bb13-41f631839836/EcoRV/0	FAW54670	iPSCORE_2_11	8561
05ff0650-be33-43c8-8d47-6fa32a1c9a65/EcoRV/0	FAW54670	iPSCORE_2_11	2718
05fe36a5-d0eb-4198-8e8d-53f7edbd80ff/EcoRV/0	FAW54670	iPSCORE_2_11	4224
05fbac63-abef-4f6f-92a5-e9f87a140b4a/EcoRV/0	FAW54670	iPSCORE_2_11	4189
05f26cd8-93b0-4163-a968-f89ea1def01a/EcoRV/0	FAW54670	iPSCORE_2_11	8523
05e05370-400a-467d-a14d-e319c5781609/EcoRV/0	FAW54670	iPSCORE_2_11	1607
05dd6c2c-e185-4dd2-8769-e4d66bb27842/EcoRV/0	FAW54670	iPSCORE_2_11	8456
061b3497-0d49-4137-9e3b-b5a821789674/EcoRV/0	FAW54670	iPSCORE_2_11	10031
07619c3b-1177-4a02-8c79-e1a45dbf26c2/EcoRV/0	FAW54670	iPSCORE_2_11	8821
076d81bf-e0a3-4b67-984f-5e0a7e899947/EcoRV/0	FAW54670	iPSCORE_2_11	13418
076ee5a9-dfc4-46a3-b9ca-e5f9032cb90a/EcoRV/0	FAW54670	iPSCORE_2_11	133
08f839d5-bdd8-40dd-8e81-f36210fe5cde/EcoRV/0	FAW54670	iPSCORE_2_11	4209
08f6de69-8eaf-4ec8-90d7-ed9fbb8a864b/EcoRV/0	FAW54670	iPSCORE_2_11	4052
08f17aec-fc95-4f7f-accb-62fac4ccc8de/EcoRV/0	FAW54670	iPSCORE_2_11	8744
08f139ec-04b3-493a-8951-2415b86ce5b0/EcoRV/0	FAW54670	iPSCORE_2_11	2698
08eff764-301f-4d28-842e-52f6935e358b/EcoRV/0	FAW54670	iPSCORE_2_11	2164
08ee9d85-774a-4fca-990f-e8c4e2639cfd/EcoRV/0	FAW54670	iPSCORE_2_11	9030
08e5bc25-df9f-4275-a741-9aae346dfbe4/EcoRV/0	FAW54670	iPSCORE_2_11	16264
08d6adac-4b29-4ec8-983f-b50f28e4289d/EcoRV/0	FAW54670	iPSCORE_2_11	8584
08d5577d-7dbd-4e3d-8592-86a2a36b21f0/EcoRV/0	FAW54670	iPSCORE_2_11	3208
08cde8ec-d7ab-4d34-ae2c-f1d023dcdac2/EcoRV/0	FAW54670	iPSCORE_2_11	4396
08c10c63-44ab-41c8-909b-26fe87820d10/EcoRV/0	FAW54670	iPSCORE_2_11	13009
08b8407f-c82b-495e-9034-51f6d29d73f5/EcoRV/0	FAW54670	iPSCORE_2_11	4975
08af7e7d-54d9-47a2-8163-2120c1df63fe/EcoRV/0	FAW54670	iPSCORE_2_11	7233
08aef957-b3f0-401d-8547-155494b0918d/EcoRV/0	FAW54670	iPSCORE_2_11	1625
08ac9ccc-11b8-4fd8-8c1b-471c18ef7009/EcoRV/0	FAW54670	iPSCORE_2_11	12963
08a86753-11ef-403a-87b1-b5dfab8277e6/EcoRV/0	FAW54670	iPSCORE_2_11	3516
089e710d-89fb-4e4e-9fbd-4b239014b43b/EcoRV/0	FAW54670	iPSCORE_2_11	3235
089b46f2-bc40-4169-82a2-cfd793e49750/EcoRV/0	FAW54670	iPSCORE_2_11	3702
089ad6db-0e8f-4800-947c-0d4f194d7355/EcoRV/0	FAW54670	iPSCORE_2_11	16326
08955cf8-fa38-4e77-9ba1-c2b5383763b5/EcoRV/0	FAW54670	iPSCORE_2_11	8867
0892f109-ec9e-41b9-b7f9-41b00ccd57eb/EcoRV/0	FAW54670	iPSCORE_2_11	2762
0881810d-3445-4dbb-8e72-6de0ce40400e/EcoRV/0	FAW54670	iPSCORE_2_11	2532
0880e95e-5ae9-4ae5-b097-d4ba2fffa79d/EcoRV/0	FAW54670	iPSCORE_2_11	9047
08ffd07c-3082-4437-8bca-df7036d6435c/EcoRV/0	FAW54670	iPSCORE_2_11	8155
09063eb5-7377-4a7b-ac39-617a4be922ea/EcoRV/0	FAW54670	iPSCORE_2_11	2929
090a2840-5403-42b0-95f4-ff943bb398db/EcoRV/0	FAW54670	iPSCORE_2_11	2176
090a3c7e-dfb0-4c6a-b201-ea92af9fc63a/EcoRV/0	FAW54670	iPSCORE_2_11	5717
09875d97-68e0-4cc2-8f63-cebb48c6be28/EcoRV/0	FAW54670	iPSCORE_2_11	3225
09865a90-6001-4680-b2d0-15f58312cc29/EcoRV/0	FAW54670	iPSCORE_2_11	13272
09829636-cd2e-42dc-b18d-da9ecb1519f5/EcoRV/0	FAW54670	iPSCORE_2_11	78
0972b3e4-084b-4fe5-af6e-f93c730a3bd9/EcoRV/0	FAW54670	iPSCORE_2_11	7976
096cede1-527c-4203-9bd5-e485b6132e5a/EcoRV/0	FAW54670	iPSCORE_2_11	12620
096ac1fa-d4e3-40ff-9933-88654c8a59d0/EcoRV/0	FAW54670	iPSCORE_2_11	3214
09658c20-7f3d-456e-a79e-27336ce5361f/EcoRV/0	FAW54670	iPSCORE_2_11	2851
09637166-fdf6-4299-90b0-5f10dc7c9ce6/EcoRV/0	FAW54670	iPSCORE_2_11	4101
095c03db-3b04-4342-82dc-761cb785bd91/EcoRV/0	FAW54670	iPSCORE_2_11	8767
0959f3e9-edbc-4d81-8abd-35856f9cb116/EcoRV/0	FAW54670	iPSCORE_2_11	10068
09577a25-731d-4a03-91de-13184df2f596/EcoRV/0	FAW54670	iPSCORE_2_11	10056
087fabcc-d3df-4f6d-ad99-f97ca62647ff/EcoRV/0	FAW54670	iPSCORE_2_11	8898
09556409-277c-4ce0-b535-e54556e87758/EcoRV/0	FAW54670	iPSCORE_2_11	3488
0945d106-78f5-4ff4-851e-466ff5626a8d/EcoRV/0	FAW54670	iPSCORE_2_11	13478
09411556-3e5f-4054-82a6-c45803ef9975/EcoRV/0	FAW54670	iPSCORE_2_11	13397
092d9701-ff93-4e77-8aa3-39245c32a7ea/EcoRV/0	FAW54670	iPSCORE_2_11	4570
09280adb-3de3-482f-82ab-7e65f25f75ba/EcoRV/0	FAW54670	iPSCORE_2_11	13379
092708b7-fbdf-4b15-b704-aa9b1416204f/EcoRV/0	FAW54670	iPSCORE_2_11	3294
09263379-6385-4652-869b-4467502a8b71/EcoRV/0	FAW54670	iPSCORE_2_11	8594
09256bdd-143e-40f9-9f97-b12158545c35/EcoRV/0	FAW54670	iPSCORE_2_11	4799
09239505-e646-412f-a93f-c8a8650474cd/EcoRV/0	FAW54670	iPSCORE_2_11	9848
091b35f8-d549-4124-866a-5064aff8dcfa/EcoRV/0	FAW54670	iPSCORE_2_11	8242
09177149-2cb1-47e9-8f41-86489b246f90/EcoRV/0	FAW54670	iPSCORE_2_11	5242
091581ed-8a51-4edc-83b5-273cd5079deb/EcoRV/0	FAW54670	iPSCORE_2_11	14241
09471795-5c89-4963-9eb9-3ec24a3aa6dc/EcoRV/0	FAW54670	iPSCORE_2_11	4184
087a20ef-3bcf-46a9-89e7-55b025b67677/EcoRV/0	FAW54670	iPSCORE_2_11	4189
0879bba2-825a-440d-ba13-93400209ff2b/EcoRV/0	FAW54670	iPSCORE_2_11	7015
0874242b-673b-4d8f-983a-f1b4775248c5/EcoRV/0	FAW54670	iPSCORE_2_11	10325
07ef69c3-9f44-4b92-b4e6-c76b466b8ffc/EcoRV/0	FAW54670	iPSCORE_2_11	3426
07e5570b-621a-481b-bd96-03c0b15670df/EcoRV/0	FAW54670	iPSCORE_2_11	8837
07e3f5a8-78bb-4c54-9afb-12ffd60cf78d/EcoRV/0	FAW54670	iPSCORE_2_11	13356
07e394ee-c14d-4092-9dc6-650554351d10/EcoRV/0	FAW54670	iPSCORE_2_11	7860
07d9bcea-2dcb-407b-b265-a34a002a5d2e/EcoRV/0	FAW54670	iPSCORE_2_11	3694
07d6ac5c-6e80-4dd2-b466-354fd1e9b2ec/EcoRV/0	FAW54670	iPSCORE_2_11	1198
07d696eb-3aa6-4055-a246-21fdd029c660/EcoRV/0	FAW54670	iPSCORE_2_11	4736
07d62179-fab2-41ab-8fdc-482e0142fdc1/EcoRV/0	FAW54670	iPSCORE_2_11	4453
07caf68a-a457-4e41-a9b6-b91ff7a7e79d/EcoRV/0	FAW54670	iPSCORE_2_11	7940
07cacba3-421e-4b4d-95e0-0f64c9323fa8/EcoRV/0	FAW54670	iPSCORE_2_11	3292
07bff8f4-412a-49d0-90d0-1fe26daa2e4c/EcoRV/0	FAW54670	iPSCORE_2_11	3160
07fd7ca5-89ce-457f-8d11-561292a5d44e/EcoRV/0	FAW54670	iPSCORE_2_11	7180
07bc7de3-0e58-40ca-b39b-e84c3c4fb7dd/EcoRV/0	FAW54670	iPSCORE_2_11	5860
07b3f9d9-2d74-4c98-89d6-eab324e750c0/EcoRV/0	FAW54670	iPSCORE_2_11	4213
07b05749-0185-43b3-b021-17cffce77e09/EcoRV/0	FAW54670	iPSCORE_2_11	4235
07a3d270-e5db-476f-907f-270cd9260f33/EcoRV/0	FAW54670	iPSCORE_2_11	12174
07a2e79a-7d09-4665-a34d-82e78cea0751/EcoRV/0	FAW54670	iPSCORE_2_11	14820
07a0f5a1-fdf3-4747-bc3c-d2faf38894f3/EcoRV/0	FAW54670	iPSCORE_2_11	8846
078a7817-3dd0-4bf2-99a6-ec010e4bd39d/EcoRV/0	FAW54670	iPSCORE_2_11	1140
0785ff11-3b51-40e1-81fe-f2ca1a604c32/EcoRV/0	FAW54670	iPSCORE_2_11	4565
0784c4e8-cf2c-40de-81f8-55d31ee8e182/EcoRV/0	FAW54670	iPSCORE_2_11	4676
07811f6f-3ea8-4c8d-bb1e-ead025107867/EcoRV/0	FAW54670	iPSCORE_2_11	4140
077cd685-04b8-4bbe-9f34-263cdf7b8a22/EcoRV/0	FAW54670	iPSCORE_2_11	4653
077cb1a0-11fb-4c65-8b93-e8338c7c819a/EcoRV/0	FAW54670	iPSCORE_2_11	7857
07bbe6f9-d913-408c-a6cd-f2edc1043c0c/EcoRV/0	FAW54670	iPSCORE_2_11	9083
058c3bc3-a739-4126-8436-18aa14282047/EcoRV/0	FAW54670	iPSCORE_2_11	12044
07fd95c2-32e1-4a0b-9de0-5e527497fcc8/EcoRV/0	FAW54670	iPSCORE_2_11	4617
080eddba-c1ee-4959-945d-009c3fea4690/EcoRV/0	FAW54670	iPSCORE_2_11	9227
08674526-f304-4d55-b2d1-2612322c9f46/EcoRV/0	FAW54670	iPSCORE_2_11	6791
0864c20b-fb33-43a1-bbfb-2c007d5d2712/EcoRV/0	FAW54670	iPSCORE_2_11	1195
0862e96d-3971-4e95-b5ba-4841c89ede3d/EcoRV/0	FAW54670	iPSCORE_2_11	4452
085738dc-40e1-4dbe-ad54-bd8734d010b6/EcoRV/0	FAW54670	iPSCORE_2_11	9071
085452c2-04a8-4b90-b1b1-88950b7f3a4d/EcoRV/0	FAW54670	iPSCORE_2_11	4493
084a78b8-798e-471b-8c6a-b91e0338649a/EcoRV/0	FAW54670	iPSCORE_2_11	8445
0848c808-79a8-474f-8a4b-b1ce9ce4d616/EcoRV/0	FAW54670	iPSCORE_2_11	8537
08404c41-7a06-4ee1-90ca-87aca81da70f/EcoRV/0	FAW54670	iPSCORE_2_11	12761
083e8001-06e1-4c9e-974e-34976b2f98bb/EcoRV/0	FAW54670	iPSCORE_2_11	4594
083e182d-80fe-4486-b10f-218cd41dcbb4/EcoRV/0	FAW54670	iPSCORE_2_11	11242
083c2dd1-d231-45e2-b98b-6b13c8f6a5dc/EcoRV/0	FAW54670	iPSCORE_2_11	8513
08011604-6ad6-4a60-a82b-3d5e54c9d0a4/EcoRV/0	FAW54670	iPSCORE_2_11	7947
083351e4-9bb1-40a3-9459-8bd58f1b7826/EcoRV/0	FAW54670	iPSCORE_2_11	4460
082f1b4b-5259-4c9f-8193-923123a2effd/EcoRV/0	FAW54670	iPSCORE_2_11	6280
082d1a1d-2edb-4668-9501-86b9715dfde8/EcoRV/0	FAW54670	iPSCORE_2_11	2226
0829e723-95d4-4474-8ad5-47836e340679/EcoRV/0	FAW54670	iPSCORE_2_11	3350
08254204-fe2d-4fa3-8b61-f5a94a768e5c/EcoRV/0	FAW54670	iPSCORE_2_11	4595
08230ebd-fa21-430c-accb-4da8dd267738/EcoRV/0	FAW54670	iPSCORE_2_11	4633
08226d8c-2c2e-4ce1-b920-c9e4a03bac02/EcoRV/0	FAW54670	iPSCORE_2_11	4397
0820d10c-8508-451c-a9bb-93870152b06f/EcoRV/0	FAW54670	iPSCORE_2_11	4215
081ebc44-62ff-4fc0-9a6e-2c96bd12082d/EcoRV/0	FAW54670	iPSCORE_2_11	9732
081e9e00-e6e1-49c8-b381-54a6ac98e9ee/EcoRV/0	FAW54670	iPSCORE_2_11	3627
08196ee3-10a3-4a99-8758-0ff33229f708/EcoRV/0	FAW54670	iPSCORE_2_11	3314
08180dd1-7467-48fe-870b-cf70c3664d1e/EcoRV/0	FAW54670	iPSCORE_2_11	9270
08325fab-475b-4660-804a-7a4237c09d17/EcoRV/0	FAW54670	iPSCORE_2_11	11773
020b9db4-a9f2-4f69-b077-9a6d2078a2da/EcoRV/0	FAW54670	iPSCORE_2_11	8403
05879a93-ed4e-4e7c-933d-ad31581d6798/EcoRV/0	FAW54670	iPSCORE_2_11	4029
05809107-44da-4b68-92f1-de59c1371df3/EcoRV/0	FAW54670	iPSCORE_2_11	9077
037dc523-a2dc-4869-ae44-7d55085a4c86/EcoRV/0	FAW54670	iPSCORE_2_11	4716
037ce777-4739-49e2-b559-3b8408328a4c/EcoRV/0	FAW54670	iPSCORE_2_11	7957
0379ed1a-9ae3-4715-b4ea-e9934792bd23/EcoRV/0	FAW54670	iPSCORE_2_11	4430
03799a35-5515-4d0e-a511-5cff17613aaa/EcoRV/0	FAW54670	iPSCORE_2_11	4645
037538ce-cdff-49f2-a3c0-cd0496021052/EcoRV/0	FAW54670	iPSCORE_2_11	8498
036dd944-ffb3-400f-b069-0f12572bc7cd/EcoRV/0	FAW54670	iPSCORE_2_11	9905
03690b29-2566-4de9-be3b-c64ce7e046cc/EcoRV/0	FAW54670	iPSCORE_2_11	13141
035be2c3-d437-42b0-a8ec-eb48c1451826/EcoRV/0	FAW54670	iPSCORE_2_11	4293
035b9f88-8743-4ddb-ac6a-3b3fba3c2be5/EcoRV/0	FAW54670	iPSCORE_2_11	8429
03593d7c-2245-4454-9705-c66aa5fe8d95/EcoRV/0	FAW54670	iPSCORE_2_11	3803
034de856-296f-4466-a1ff-592db7ac85bb/EcoRV/0	FAW54670	iPSCORE_2_11	484
0347294d-3ee1-422a-8b4b-00658c5274ca/EcoRV/0	FAW54670	iPSCORE_2_11	1038
03422075-8371-4cdf-82fa-9bba4195fd4b/EcoRV/0	FAW54670	iPSCORE_2_11	4628
0341d248-b292-4ba9-89d8-92247e469bdf/EcoRV/0	FAW54670	iPSCORE_2_11	3063
03416836-4b58-43f7-8b6f-7f45ba0629b2/EcoRV/0	FAW54670	iPSCORE_2_11	4238
033d5aad-44d0-4108-9bdd-cada4eecf90d/EcoRV/0	FAW54670	iPSCORE_2_11	2704
0335cc95-e61e-48a3-9636-e92aeaa8309e/EcoRV/0	FAW54670	iPSCORE_2_11	4592
03334522-dcd7-4b41-842e-b6fab746d47e/EcoRV/0	FAW54670	iPSCORE_2_11	8738
03298f6f-50e1-4c1c-8f8e-2487ed67006c/EcoRV/0	FAW54670	iPSCORE_2_11	3276
03262a82-87b1-4f8f-a2b2-83c5d3e84b74/EcoRV/0	FAW54670	iPSCORE_2_11	4231
03215b88-4497-4132-a731-dd959e25b839/EcoRV/0	FAW54670	iPSCORE_2_11	4800
031f187a-a973-441f-9483-04696248bae8/EcoRV/0	FAW54670	iPSCORE_2_11	2825
031d0b3a-468d-4669-99ca-99f8aa720337/EcoRV/0	FAW54670	iPSCORE_2_11	8367
037f67bb-99f1-4281-adce-ab677aa83685/EcoRV/0	FAW54670	iPSCORE_2_11	8428
037f9869-1df7-46fd-adb3-b0785387e43c/EcoRV/0	FAW54670	iPSCORE_2_11	4263
03837ebe-848f-4bba-98e8-ce5aa549a29d/EcoRV/0	FAW54670	iPSCORE_2_11	2701
038a7bb9-2865-4621-ba67-28e5c5d030ab/EcoRV/0	FAW54670	iPSCORE_2_11	2584
03dfa07a-fd6f-4693-bc6e-82b53e053aba/EcoRV/0	FAW54670	iPSCORE_2_11	472
03dd6a31-96f9-4132-95d9-9a96a010e2b4/EcoRV/0	FAW54670	iPSCORE_2_11	555
03dcd80d-045c-487c-99ad-4d5641f7ee71/EcoRV/0	FAW54670	iPSCORE_2_11	3471
03dafd70-4790-4e54-919d-ed802239777a/EcoRV/0	FAW54670	iPSCORE_2_11	4029
03d6148e-af4f-4f93-9a75-9c82812c65c1/EcoRV/0	FAW54670	iPSCORE_2_11	3623
03cfcf5a-e1c1-43f6-8154-025c1f931ab2/EcoRV/0	FAW54670	iPSCORE_2_11	8540
03c8910b-3583-4a65-825e-1c07815e55cb/EcoRV/0	FAW54670	iPSCORE_2_11	8293
03c637ec-e604-459c-b7b0-991fb5c154cd/EcoRV/0	FAW54670	iPSCORE_2_11	3311
03b208ef-4116-4a1a-95c0-d81a55e46c4d/EcoRV/0	FAW54670	iPSCORE_2_11	3228
03ad5ed5-be69-4f18-9b37-166bc160190f/EcoRV/0	FAW54670	iPSCORE_2_11	5013
03ad4353-c8ec-477c-a0ac-4bf1ba29c18c/EcoRV/0	FAW54670	iPSCORE_2_11	4572
031cb0c3-86f1-480d-878b-17939e788070/EcoRV/0	FAW54670	iPSCORE_2_11	149
03a588ce-f02f-4a1d-9398-e5fec91ea1e1/EcoRV/0	FAW54670	iPSCORE_2_11	11358
039d7336-0325-4589-8897-94d2e7f68ee4/EcoRV/0	FAW54670	iPSCORE_2_11	12776
039c4c7d-27e6-4588-8de4-d15c23a12631/EcoRV/0	FAW54670	iPSCORE_2_11	10273
039c0408-68d5-46fb-b6de-60f7e602751c/EcoRV/0	FAW54670	iPSCORE_2_11	11114
039b2731-8a33-4cd1-9864-212751e3fb61/EcoRV/0	FAW54670	iPSCORE_2_11	3270
039adeee-0fae-4c7c-a0e5-52bc23e86f9b/EcoRV/0	FAW54670	iPSCORE_2_11	2690
0399be6f-7d54-4ba1-bd1f-18768ca14203/EcoRV/0	FAW54670	iPSCORE_2_11	4437
0397013a-ba9b-4c33-9ea9-16035986d887/EcoRV/0	FAW54670	iPSCORE_2_11	3704
03926f44-9982-4fdb-a0dd-0d9f9f7fa699/EcoRV/0	FAW54670	iPSCORE_2_11	3886
039244fe-65cf-4e8e-ad10-e1e693e16e17/EcoRV/0	FAW54670	iPSCORE_2_11	3350
03908c27-d37e-4a7d-b9bc-8412c637b4bf/EcoRV/0	FAW54670	iPSCORE_2_11	8723
038e9ed1-4858-4030-a4db-e6be18795419/EcoRV/0	FAW54670	iPSCORE_2_11	8493
03a248e1-81b3-41c6-97f9-c44023ff506d/EcoRV/0	FAW54670	iPSCORE_2_11	3354
03eaa89b-2c24-4665-bf36-65460daf99d2/EcoRV/0	FAW54670	iPSCORE_2_11	4660
031bb780-efda-41ea-9070-3dba7cd282b0/EcoRV/0	FAW54670	iPSCORE_2_11	3726
03138254-a7c7-42bd-9f90-5ee6e4f62935/EcoRV/0	FAW54670	iPSCORE_2_11	7992
02a13f2d-d078-4e84-956e-97f595f8229d/EcoRV/0	FAW54670	iPSCORE_2_11	3293
0291ae0a-257c-411b-ad74-a3573acde307/EcoRV/0	FAW54670	iPSCORE_2_11	8844
028d914a-b756-4847-830e-67e45658e574/EcoRV/0	FAW54670	iPSCORE_2_11	3295
0289a427-11ff-4dbc-94e0-6874af8c1c93/EcoRV/0	FAW54670	iPSCORE_2_11	5838
02875295-5920-4042-aabf-076f7eca812e/EcoRV/0	FAW54670	iPSCORE_2_11	8488
02845e92-04c5-4d8a-a810-9443f1e59e35/EcoRV/0	FAW54670	iPSCORE_2_11	7691
02825af8-f305-47f9-b834-d6d5b694319b/EcoRV/0	FAW54670	iPSCORE_2_11	4564
027a29d7-a9ab-4627-966e-691adf632d83/EcoRV/0	FAW54670	iPSCORE_2_11	3266
026b832f-1649-4aa2-af96-d514220223f7/EcoRV/0	FAW54670	iPSCORE_2_11	16164
0269c7fc-7639-4f01-aa9b-c14b9f26a92a/EcoRV/0	FAW54670	iPSCORE_2_11	9850
026141da-611c-4b30-8e86-9d87ea9017c0/EcoRV/0	FAW54670	iPSCORE_2_11	4405
025c0044-6271-4023-a413-1dc8a1681bca/EcoRV/0	FAW54670	iPSCORE_2_11	11262
025b42cb-8e59-4397-97bf-7f859fc8b150/EcoRV/0	FAW54670	iPSCORE_2_11	1037
02513896-3943-414a-b05a-ca27371e5cd5/EcoRV/0	FAW54670	iPSCORE_2_11	4445
024bb086-0546-49b4-8437-8bde584bbae1/EcoRV/0	FAW54670	iPSCORE_2_11	3735
024ba92c-f2fc-4bc6-9b8a-797e4109fa55/EcoRV/0	FAW54670	iPSCORE_2_11	10202
0247426a-fe64-466d-9fb7-e17fecd15c82/EcoRV/0	FAW54670	iPSCORE_2_11	8511
02420b5f-b07a-45c4-8489-246342fd01d1/EcoRV/0	FAW54670	iPSCORE_2_11	4038
02375378-e0bc-432b-a06f-49d2cdc081be/EcoRV/0	FAW54670	iPSCORE_2_11	3359
022e9ca9-5560-47e3-b544-57945a09f602/EcoRV/0	FAW54670	iPSCORE_2_11	4575
022e67c2-437d-45a3-980f-0eca6eff06b4/EcoRV/0	FAW54670	iPSCORE_2_11	6941
022b1a18-96a5-4b80-b0e0-cc8e6864db14/EcoRV/0	FAW54670	iPSCORE_2_11	4512
022afd12-0320-43c9-9307-08802f18b466/EcoRV/0	FAW54670	iPSCORE_2_11	8874
02a61861-198f-41ba-a5ab-8455c24559cf/EcoRV/0	FAW54670	iPSCORE_2_11	4653
02b03dca-2b29-4a86-9656-ff3861a43aaa/EcoRV/0	FAW54670	iPSCORE_2_11	12729
02b8990c-a080-44e3-b2ae-bf0347457c20/EcoRV/0	FAW54670	iPSCORE_2_11	4348
02bbfbe6-a2e2-4c25-a3b4-339249ab32ce/EcoRV/0	FAW54670	iPSCORE_2_11	3234
03120d43-a8dd-4622-a3ae-a34bf96c1f1c/EcoRV/0	FAW54670	iPSCORE_2_11	7196
030d9dc0-d031-42e9-88f5-c678f6886753/EcoRV/0	FAW54670	iPSCORE_2_11	4412
030cfc64-2f35-44dd-8b59-865f43d9a821/EcoRV/0	FAW54670	iPSCORE_2_11	8926
030c426b-05ec-4eb3-955c-78b422799459/EcoRV/0	FAW54670	iPSCORE_2_11	4690
030b6f09-d16c-4063-b4bf-bf1ba1718fc8/EcoRV/0	FAW54670	iPSCORE_2_11	4181
0307d967-2469-4e76-85c3-5443b4eefeb5/EcoRV/0	FAW54670	iPSCORE_2_11	8298
03012867-8c46-48ae-8b2c-f43abdd5fac3/EcoRV/0	FAW54670	iPSCORE_2_11	13372
02fda468-10fc-478b-a023-73f6c36bda4e/EcoRV/0	FAW54670	iPSCORE_2_11	9130
02f9302a-29f0-42f9-83ab-24e186c211bc/EcoRV/0	FAW54670	iPSCORE_2_11	3360
02f4505f-6682-4563-8652-c2aa7a62de28/EcoRV/0	FAW54670	iPSCORE_2_11	8531
02f237a0-4c93-4504-9699-af47251cea2f/EcoRV/0	FAW54670	iPSCORE_2_11	13393
0317e6e1-8d01-44e0-9be0-effe8f1a064c/EcoRV/0	FAW54670	iPSCORE_2_11	7165
02ee6051-3fe0-488e-bbdb-b7024f2b0701/EcoRV/0	FAW54670	iPSCORE_2_11	4650
02e374fc-2e97-452d-91a0-14f882fa25ca/EcoRV/0	FAW54670	iPSCORE_2_11	8432
02de8ceb-ce16-4b57-b97f-4e68d5f95ff7/EcoRV/0	FAW54670	iPSCORE_2_11	4419
02dcf410-86b9-48ee-815f-628b69cb430e/EcoRV/0	FAW54670	iPSCORE_2_11	4454
02d5d5c6-a867-464e-b343-26a18f82aea0/EcoRV/0	FAW54670	iPSCORE_2_11	4476
02d3a8ee-04b4-4099-8024-6a779747f424/EcoRV/0	FAW54670	iPSCORE_2_11	3578
02cf562e-ed3f-4255-af19-56ee64ea7a65/EcoRV/0	FAW54670	iPSCORE_2_11	9865
02ce0f75-0ff0-402e-900a-5527f3be9d94/EcoRV/0	FAW54670	iPSCORE_2_11	4131
02c77d83-3a4d-4f84-9d38-721473c97283/EcoRV/0	FAW54670	iPSCORE_2_11	4480
02c52d8a-6dda-436d-85e0-21f03fce022b/EcoRV/0	FAW54670	iPSCORE_2_11	4235
02becca9-9257-491a-b5c9-af6ac8ff9e31/EcoRV/0	FAW54670	iPSCORE_2_11	4264
02bcea9a-d87c-4734-b213-594a7f58b437/EcoRV/0	FAW54670	iPSCORE_2_11	3520
02e7b965-66fc-47b0-b4e2-e99f355effc5/EcoRV/0	FAW54670	iPSCORE_2_11	2746
03ed6d6c-833c-43c3-8a90-5de0704fb4bf/EcoRV/0	FAW54670	iPSCORE_2_11	2910
03efb27e-0bb2-4681-8588-b8cfc07b1c24/EcoRV/0	FAW54670	iPSCORE_2_11	2749
03f4421f-04a2-4cfd-ad1a-050a4222e203/EcoRV/0	FAW54670	iPSCORE_2_11	8475
0511b986-b2b3-4931-aa0b-706e48312d2f/EcoRV/0	FAW54670	iPSCORE_2_11	4627
050e95ab-4ba3-4023-9988-f20f64349c25/EcoRV/0	FAW54670	iPSCORE_2_11	4042
050c2489-c0cf-4ea2-a65a-2e6692c8bdba/EcoRV/0	FAW54670	iPSCORE_2_11	10762
050c03bb-7fdc-4503-b092-d9e156f69dd5/EcoRV/0	FAW54670	iPSCORE_2_11	9974
050a7f27-796d-4253-ba81-7b435a490e79/EcoRV/0	FAW54670	iPSCORE_2_11	2831
05097901-3eb6-4e19-afa0-419fe189e249/EcoRV/0	FAW54670	iPSCORE_2_11	4610
05032a3f-699a-4a0e-a8cd-68676ce53922/EcoRV/0	FAW54670	iPSCORE_2_11	4578
0501875c-825a-472c-80e8-1616de314ad3/EcoRV/0	FAW54670	iPSCORE_2_11	4330
05015269-e637-4df7-8e53-6e10088490fa/EcoRV/0	FAW54670	iPSCORE_2_11	4368
05004ee8-1d84-48ba-8fd1-c5cb56195ad4/EcoRV/0	FAW54670	iPSCORE_2_11	8655
04fce23e-978b-4631-a626-7f7d4d90213a/EcoRV/0	FAW54670	iPSCORE_2_11	4200
04f1c0df-0c67-4d45-84b3-748d8f6aa314/EcoRV/0	FAW54670	iPSCORE_2_11	4424
04ed0d7b-a076-4f39-92a5-48d282011470/EcoRV/0	FAW54670	iPSCORE_2_11	2732
04e95860-ba69-4846-83dc-99797dc2fb6c/EcoRV/0	FAW54670	iPSCORE_2_11	8862
04e65fa3-3fc7-4bef-82dd-60a356ddb87b/EcoRV/0	FAW54670	iPSCORE_2_11	4242
04e61211-3ac3-4c82-940d-cc59636a3f43/EcoRV/0	FAW54670	iPSCORE_2_11	8945
04e4037f-3a87-48c0-aec6-00786162380d/EcoRV/0	FAW54670	iPSCORE_2_11	2847
04dfb051-4756-40a9-bf78-013c736559e2/EcoRV/0	FAW54670	iPSCORE_2_11	8552
04dc73ec-b86d-4bc6-854a-0b281c616408/EcoRV/0	FAW54670	iPSCORE_2_11	6257
04db26f2-145d-4790-a241-7bf05a7d074f/EcoRV/0	FAW54670	iPSCORE_2_11	8923
04d93ee6-b160-48cd-b97a-5e8caf5d1e2c/EcoRV/0	FAW54670	iPSCORE_2_11	2044
04d77d57-3525-44a9-8320-83591318d36f/EcoRV/0	FAW54670	iPSCORE_2_11	8119
04c64fd2-b4e1-4ae8-aa2c-b13241a10221/EcoRV/0	FAW54670	iPSCORE_2_11	1046
05131652-0c9b-4161-a9e0-b360d0334ece/EcoRV/0	FAW54670	iPSCORE_2_11	5993
051793d9-5646-4162-ae16-37ff6a4e4e6e/EcoRV/0	FAW54670	iPSCORE_2_11	3766
05185d8a-8909-4ad1-9d26-061c2e998230/EcoRV/0	FAW54670	iPSCORE_2_11	4116
05298219-b9d4-49b8-a1eb-83b77f3d765d/EcoRV/0	FAW54670	iPSCORE_2_11	8523
057e3270-f261-427a-93a8-033f19fe8e08/EcoRV/0	FAW54670	iPSCORE_2_11	1119
057e0149-9b56-4fc7-a249-49ae2bd8eb18/EcoRV/0	FAW54670	iPSCORE_2_11	3307
057d86d7-cb1f-464f-a682-9f3cf088911b/EcoRV/0	FAW54670	iPSCORE_2_11	4629
057b1b3d-5a91-4f50-9b70-84b0403ef7cf/EcoRV/0	FAW54670	iPSCORE_2_11	8434
0576eeca-b575-41a0-a779-52c37b630610/EcoRV/0	FAW54670	iPSCORE_2_11	14734
05758e80-11ca-4e78-8e42-159af363eef6/EcoRV/0	FAW54670	iPSCORE_2_11	10924
0573c5c5-2cbe-4e44-89d7-75f7139fbdfe/EcoRV/0	FAW54670	iPSCORE_2_11	2847
05727f72-9465-4481-8b7c-c84b9622de6d/EcoRV/0	FAW54670	iPSCORE_2_11	4655
057014f4-ae01-4599-aab2-415ff26cc3ed/EcoRV/0	FAW54670	iPSCORE_2_11	12050
05668553-9343-4df3-8e62-7cac463f7cf9/EcoRV/0	FAW54670	iPSCORE_2_11	7803
0565bc28-29df-47f0-ad93-ec15c71cfa1b/EcoRV/0	FAW54670	iPSCORE_2_11	8963
04c47b72-c5bc-4392-906b-7496ba1321eb/EcoRV/0	FAW54670	iPSCORE_2_11	4232
055bb743-3465-41d4-b290-cb4cf5dafb34/EcoRV/0	FAW54670	iPSCORE_2_11	4270
0551b0e2-84ce-4331-acf8-09780b29504f/EcoRV/0	FAW54670	iPSCORE_2_11	4614
054f4c4f-fdf0-46b4-b847-d1c912957f90/EcoRV/0	FAW54670	iPSCORE_2_11	8575
0548aa34-7070-49aa-b9ec-2b1cd2303b71/EcoRV/0	FAW54670	iPSCORE_2_11	8941
054435ac-34fb-425d-8b9d-f0294b96964b/EcoRV/0	FAW54670	iPSCORE_2_11	8717
05430eb5-31e6-4c0a-af37-c5f06164dcea/EcoRV/0	FAW54670	iPSCORE_2_11	4406
053d64e6-f44b-42ee-8fcc-8858bef20ae3/EcoRV/0	FAW54670	iPSCORE_2_11	9131
053b2666-13ab-43cf-8c20-d337e6525c62/EcoRV/0	FAW54670	iPSCORE_2_11	8183
0539e46f-477e-4d62-9fa1-57f2a308acda/EcoRV/0	FAW54670	iPSCORE_2_11	6970
0537fcb4-63fb-415d-9fc7-05ec03a91d46/EcoRV/0	FAW54670	iPSCORE_2_11	1093
0537eff3-b35a-44ca-9ba9-66f8e63da4db/EcoRV/0	FAW54670	iPSCORE_2_11	3492
053250a7-4678-49a1-8805-ac8224b28813/EcoRV/0	FAW54670	iPSCORE_2_11	3533
0556bb25-a559-4bfb-986e-ae3dd976ffea/EcoRV/0	FAW54670	iPSCORE_2_11	4296
04bdaadb-2712-4ae2-9a7c-51ac33cb23d2/EcoRV/0	FAW54670	iPSCORE_2_11	11323
04b9948b-57f9-44c4-bf13-db7e40f5e54f/EcoRV/0	FAW54670	iPSCORE_2_11	12794
04b6eeb5-4135-4665-8634-3ff162895d16/EcoRV/0	FAW54670	iPSCORE_2_11	3310
044f60f6-8281-40b7-863c-6b1fff79699b/EcoRV/0	FAW54670	iPSCORE_2_11	8336
044f0a42-57f3-45b9-ab0a-6d9b4595463e/EcoRV/0	FAW54670	iPSCORE_2_11	4634
044e8f01-218d-4426-86d0-6b1df08966ad/EcoRV/0	FAW54670	iPSCORE_2_11	1990
044c7184-7eba-40c5-b881-fde8578ca3ac/EcoRV/0	FAW54670	iPSCORE_2_11	4323
044b33a2-7c5c-45fb-9972-826f124d0ced/EcoRV/0	FAW54670	iPSCORE_2_11	5846
0432bdc3-458e-4a5c-b59d-c4e60627af77/EcoRV/0	FAW54670	iPSCORE_2_11	3349
04309596-0f8a-4097-a6a1-06013ab36706/EcoRV/0	FAW54670	iPSCORE_2_11	10078
04260ddb-5039-4b0d-8f0f-22074c907d81/EcoRV/0	FAW54670	iPSCORE_2_11	3272
0420fd6d-d618-45ce-9440-a38aa8d34648/EcoRV/0	FAW54670	iPSCORE_2_11	4534
041f997b-2207-4353-94a0-87bd15092705/EcoRV/0	FAW54670	iPSCORE_2_11	3295
041bbc06-3d53-4a3c-8db0-a04d3130fffb/EcoRV/0	FAW54670	iPSCORE_2_11	8692
0456db44-dfa7-4d69-8a75-0b5777687c6d/EcoRV/0	FAW54670	iPSCORE_2_11	9984
04171108-b3ad-4a2f-b00a-631d8cd167ba/EcoRV/0	FAW54670	iPSCORE_2_11	6883
04145605-005b-4efe-b3e9-135212381b16/EcoRV/0	FAW54670	iPSCORE_2_11	4395
0411c45d-1683-491b-a84b-f6d84050f8e7/EcoRV/0	FAW54670	iPSCORE_2_11	8920
0407964b-1da6-40e0-9820-585b2bc3c472/EcoRV/0	FAW54670	iPSCORE_2_11	4043
04076069-3a9b-49f7-af15-47981de64010/EcoRV/0	FAW54670	iPSCORE_2_11	11335
04073978-822d-4b16-af47-dedefe87b5b1/EcoRV/0	FAW54670	iPSCORE_2_11	534
04071491-99ed-49b7-b18c-4fa4e2118301/EcoRV/0	FAW54670	iPSCORE_2_11	4793
0406c568-7e16-4f01-9945-0524cb25ddfe/EcoRV/0	FAW54670	iPSCORE_2_11	7939
04017de2-9062-4c5a-a800-19265c3e19e0/EcoRV/0	FAW54670	iPSCORE_2_11	2194
03fa0232-2e38-4aec-8208-58d3c2c906dd/EcoRV/0	FAW54670	iPSCORE_2_11	4790
03f9cba1-655a-4304-bbba-cea9e0c4ac9f/EcoRV/0	FAW54670	iPSCORE_2_11	4433
03f63756-c588-431e-bd6b-54c01765c4ac/EcoRV/0	FAW54670	iPSCORE_2_11	5800
0415e638-1c18-4153-832c-60d54390e50d/EcoRV/0	FAW54670	iPSCORE_2_11	4538
0586ae41-fdd6-4b94-b5ea-6e63ca2c6c3a/EcoRV/0	FAW54670	iPSCORE_2_11	4138
045c70e2-b302-4afb-9c39-cd7587840b55/EcoRV/0	FAW54670	iPSCORE_2_11	9920
0462050e-c983-4336-a293-03bbf59dc875/EcoRV/0	FAW54670	iPSCORE_2_11	2865
04b6b75f-7989-4860-835e-cbe734229677/EcoRV/0	FAW54670	iPSCORE_2_11	4847
04b2dc81-8fbf-44f1-b975-c61affd93a04/EcoRV/0	FAW54670	iPSCORE_2_11	8392
04b2b03f-0fd8-4065-bf5e-09964f2b47f3/EcoRV/0	FAW54670	iPSCORE_2_11	13391
04aa942c-5b7e-43d5-94f2-83ccb2f5444a/EcoRV/0	FAW54670	iPSCORE_2_11	2931
04a6bf40-561d-4e6d-8399-6e92761b4a5a/EcoRV/0	FAW54670	iPSCORE_2_11	3156
049f4613-fd50-4ae9-903d-db88ef663c63/EcoRV/0	FAW54670	iPSCORE_2_11	3921
049d77cf-26c9-47e1-8120-759457e60d3e/EcoRV/0	FAW54670	iPSCORE_2_11	4435
049cc8eb-4ed9-44df-bb78-dc50ab721596/EcoRV/0	FAW54670	iPSCORE_2_11	4588
0498a73c-7cd2-4dcd-9402-d8dad6a24c2b/EcoRV/0	FAW54670	iPSCORE_2_11	2753
0497e3cf-c4e7-4c23-bfd8-74a360dbdb5f/EcoRV/0	FAW54670	iPSCORE_2_11	4182
0497b330-5170-414b-ac2c-869ffac9ecaa/EcoRV/0	FAW54670	iPSCORE_2_11	13349
0460fec4-4814-46da-8d10-8d752ab10ee9/EcoRV/0	FAW54670	iPSCORE_2_11	8494
04927fee-1a9a-44f2-adce-31fc2f1a0134/EcoRV/0	FAW54670	iPSCORE_2_11	8772
048e8de0-907c-4c32-a1c2-d3931c56a787/EcoRV/0	FAW54670	iPSCORE_2_11	8463
048ae62c-c7a1-41e3-9ed6-e25c4b11089b/EcoRV/0	FAW54670	iPSCORE_2_11	6937
048936d5-168b-4f0e-a4d7-05933fde1f7d/EcoRV/0	FAW54670	iPSCORE_2_11	7786
048564b3-4248-4f34-b0db-850e2597de84/EcoRV/0	FAW54670	iPSCORE_2_11	4433
0484b1d5-10c0-45be-95b4-c7b7102abac7/EcoRV/0	FAW54670	iPSCORE_2_11	510
047fdfed-9432-49cd-987a-aae808cb02a3/EcoRV/0	FAW54670	iPSCORE_2_11	8425
047fdcce-84cf-4c58-add5-af8046954d47/EcoRV/0	FAW54670	iPSCORE_2_11	10342
04777a96-ef72-4809-90e5-ba62c9683e4a/EcoRV/0	FAW54670	iPSCORE_2_11	4769
046f816c-12ac-49bb-a5d5-1227f16fe864/EcoRV/0	FAW54670	iPSCORE_2_11	4496
04685d33-c3bd-4698-b40e-ff5d7511f84a/EcoRV/0	FAW54670	iPSCORE_2_11	4239
04667966-04c2-4d5c-9c10-2781d82e7ddd/EcoRV/0	FAW54670	iPSCORE_2_11	2949
048fba0f-5274-4ad6-85d6-b6d87ddaeba6/EcoRV/0	FAW54670	iPSCORE_2_11	3365
c0d3164a-c9f4-4b23-8e26-d7aae460c961/EcoRV/0	FAW54670	iPSCORE_2_11	4458
1adfbdae-1c7e-4bbe-a6c3-1580dcdfbdcc/EcoRV/0	FAW54670	iPSCORE_2_11	3117
1ae8bef0-3e29-4d64-a545-58944395bfee/EcoRV/0	FAW54670	iPSCORE_2_11	8983
2fb3057d-3b7b-41e7-a715-df121a7f46db/EcoRV/0	FAW54670	iPSCORE_2_11	9134
2fad4148-1f9b-40af-8e20-16a2bfdbe924/EcoRV/0	FAW54670	iPSCORE_2_11	3230
2faae553-f243-44f5-8bea-1317b335adc5/EcoRV/0	FAW54670	iPSCORE_2_11	11999
2fa99990-5975-4f61-9a0d-9590480d97a5/EcoRV/0	FAW54670	iPSCORE_2_11	3194
2fa460cc-ffde-402b-b5e2-1591bcb319cc/EcoRV/0	FAW54670	iPSCORE_2_11	4143
2fa27f02-91f4-40da-ba93-e722cbba7ee5/EcoRV/0	FAW54670	iPSCORE_2_11	8585
2f9b966f-e30c-442d-aab8-4ff36388e0f0/EcoRV/0	FAW54670	iPSCORE_2_11	1116
2f97b6b3-8ea1-4378-b262-ce32b320f9c3/EcoRV/0	FAW54670	iPSCORE_2_11	13121
2f948e77-3688-4702-9c51-aa5059d94649/EcoRV/0	FAW54670	iPSCORE_2_11	2097
2f907277-9175-46a7-92c9-3f646a5dd1c8/EcoRV/0	FAW54670	iPSCORE_2_11	4405
2f84f771-2044-4ffe-9ea8-863246be2fc4/EcoRV/0	FAW54670	iPSCORE_2_11	7875
2f826ad9-32c7-44d0-8338-d456bc62c1cf/EcoRV/0	FAW54670	iPSCORE_2_11	4572
2f8116bf-f18d-4652-8088-6f10a84c6e28/EcoRV/0	FAW54670	iPSCORE_2_11	4371
2f7927cc-195c-4ccf-9c71-543f13c4068f/EcoRV/0	FAW54670	iPSCORE_2_11	203
2f78dcda-75d6-4739-bc68-8f7c66e4f030/EcoRV/0	FAW54670	iPSCORE_2_11	8495
2f6686d8-000f-4028-ac99-1fb1de681a59/EcoRV/0	FAW54670	iPSCORE_2_11	2771
2f649c1b-3da4-4ead-9c9f-3f93b467a84d/EcoRV/0	FAW54670	iPSCORE_2_11	13092
2f6491e0-71b4-43e2-afbc-21ccc8d6f5bc/EcoRV/0	FAW54670	iPSCORE_2_11	4420
2f6311f4-d691-493f-8882-33769fe3bdd5/EcoRV/0	FAW54670	iPSCORE_2_11	61
2f601d36-2312-46cc-a395-4c6ca625bc5c/EcoRV/0	FAW54670	iPSCORE_2_11	8551
2f5f7aa8-538e-4a83-be3a-639356f3b765/EcoRV/0	FAW54670	iPSCORE_2_11	8182
2f5e1163-f94d-47ff-aa06-505115abfd88/EcoRV/0	FAW54670	iPSCORE_2_11	4383
2f593010-1fd1-43d5-adcf-72a5f5b326cd/EcoRV/0	FAW54670	iPSCORE_2_11	2052
2fb845eb-2c91-48bf-b74a-fc7b611de78b/EcoRV/0	FAW54670	iPSCORE_2_11	7224
2fbce16a-697f-4e2f-887a-9dc713a4052e/EcoRV/0	FAW54670	iPSCORE_2_11	3182
2fc0fcfc-df22-4a09-8ff3-10dad7761765/EcoRV/0	FAW54670	iPSCORE_2_11	3225
2fc31e5c-c77c-440f-a593-b415f6d73ee2/EcoRV/0	FAW54670	iPSCORE_2_11	3422
30481fe0-38dd-43d0-869f-1704fb787213/EcoRV/0	FAW54670	iPSCORE_2_11	9898
303ead22-fcd3-4c16-8a37-c6654af8fe00/EcoRV/0	FAW54670	iPSCORE_2_11	4564
30373573-cb76-4c40-ab9b-22d9949c08ed/EcoRV/0	FAW54670	iPSCORE_2_11	4452
3030f27e-3879-456e-b7fa-610dfec904ab/EcoRV/0	FAW54670	iPSCORE_2_11	4030
302ff7da-ab49-4afa-89da-86e9e49738ea/EcoRV/0	FAW54670	iPSCORE_2_11	5786
302f53bd-cfac-4f61-a9d4-200e12ec1c7c/EcoRV/0	FAW54670	iPSCORE_2_11	4409
302d9d2e-d206-437a-89e3-9ee6138d2c51/EcoRV/0	FAW54670	iPSCORE_2_11	4030
302843a7-51d1-4da6-b4ab-a10f90e8ab2e/EcoRV/0	FAW54670	iPSCORE_2_11	3089
30245346-8630-4af0-9508-6b24de647a8e/EcoRV/0	FAW54670	iPSCORE_2_11	4484
302278b4-7632-423b-a2d2-d4e4715e0d5b/EcoRV/0	FAW54670	iPSCORE_2_11	4283
3020ee28-7b74-4ee4-b7b6-3a315a702f09/EcoRV/0	FAW54670	iPSCORE_2_11	8749
2f57b095-3398-4d30-ab45-49b279d3cae8/EcoRV/0	FAW54670	iPSCORE_2_11	4243
301b68bb-ee6b-41b0-b3cc-34577f3c3ca0/EcoRV/0	FAW54670	iPSCORE_2_11	4519
300415fc-6a3b-417f-b319-2ca30fd63dcb/EcoRV/0	FAW54670	iPSCORE_2_11	2839
30009bfc-bb55-44a2-9648-c3727fd59e4d/EcoRV/0	FAW54670	iPSCORE_2_11	4556
2ffd6814-8ab9-4180-b2cd-8fdfdd9b5aa6/EcoRV/0	FAW54670	iPSCORE_2_11	4563
2ff5f300-d583-4e78-be3e-c099f04fa8b5/EcoRV/0	FAW54670	iPSCORE_2_11	6638
2fef55b7-8481-4bf3-955f-4529297a7a24/EcoRV/0	FAW54670	iPSCORE_2_11	14882
2fe69297-8217-421b-b485-f85f7b0250a5/EcoRV/0	FAW54670	iPSCORE_2_11	4503
2fe37eb0-0df7-4b3b-9ed4-200336fc549b/EcoRV/0	FAW54670	iPSCORE_2_11	6997
2fdeb664-6fac-4cd8-b23c-be87f86a0fe8/EcoRV/0	FAW54670	iPSCORE_2_11	13299
2fd9b8db-3be1-44a9-8de7-ba6f637fd3e8/EcoRV/0	FAW54670	iPSCORE_2_11	8758
2fd63b86-59ca-4b54-980d-55ddf1656c16/EcoRV/0	FAW54670	iPSCORE_2_11	4503
2fcbc50d-ef09-4dc8-8f49-26da600ead95/EcoRV/0	FAW54670	iPSCORE_2_11	7114
3009539c-b6e7-4832-9a0b-bc754bdc53d0/EcoRV/0	FAW54670	iPSCORE_2_11	8631
304adf6b-45d9-4af5-9f3c-1f8647109acb/EcoRV/0	FAW54670	iPSCORE_2_11	4207
2f55880b-8cdc-4bae-89b1-35db2abb3869/EcoRV/0	FAW54670	iPSCORE_2_11	4215
2f45818d-4318-40d2-b081-c2ae73d3c864/EcoRV/0	FAW54670	iPSCORE_2_11	4547
2eba757f-7606-49b9-bfe6-d443c9ccd500/EcoRV/0	FAW54670	iPSCORE_2_11	16323
2eb3e371-fe89-4d88-a1bf-3790c47bf6a8/EcoRV/0	FAW54670	iPSCORE_2_11	16265
2eb03b10-aea5-4b03-92be-acc8ea569291/EcoRV/0	FAW54670	iPSCORE_2_11	8301
2ea8902c-a221-441a-a81e-623aa4bae8ac/EcoRV/0	FAW54670	iPSCORE_2_11	12092
2ea2f3c3-f3f2-49eb-a7c4-6e0194821322/EcoRV/0	FAW54670	iPSCORE_2_11	4191
2ea1217b-d3cf-4eb6-bc06-9beba425389d/EcoRV/0	FAW54670	iPSCORE_2_11	8719
2ea033ab-2840-4aaa-8e84-e8a51c2a2ef4/EcoRV/0	FAW54670	iPSCORE_2_11	6994
2e92e5a2-d06b-4723-a973-23bc0c6fa126/EcoRV/0	FAW54670	iPSCORE_2_11	7358
2e89ac83-ef6d-4b67-a147-89bcb8ff0769/EcoRV/0	FAW54670	iPSCORE_2_11	2200
2e86b035-fc3a-4429-844a-9820d7fab3b4/EcoRV/0	FAW54670	iPSCORE_2_11	4341
2e85919d-6648-4315-889d-23a0815e6596/EcoRV/0	FAW54670	iPSCORE_2_11	7964
2e823412-1d23-4e31-943a-6a9daec5ee68/EcoRV/0	FAW54670	iPSCORE_2_11	4455
2e814b0b-57a4-4ff3-ace8-cbd788209aac/EcoRV/0	FAW54670	iPSCORE_2_11	2855
2e8054bc-c195-448a-bd7b-e2764dd03bf6/EcoRV/0	FAW54670	iPSCORE_2_11	4711
2e763c3e-a35b-4bd8-ac21-234e2e1aa116/EcoRV/0	FAW54670	iPSCORE_2_11	5045
2e739e42-64ed-465c-a4a5-4dbddf1437a9/EcoRV/0	FAW54670	iPSCORE_2_11	16345
2e6e169c-7881-4c81-bb9b-41c3db24b05f/EcoRV/0	FAW54670	iPSCORE_2_11	4611
2e6e0509-cad7-43ba-a266-ae08cc61229e/EcoRV/0	FAW54670	iPSCORE_2_11	14604
2e6648f8-aa8a-4a81-b576-dd51870bc28e/EcoRV/0	FAW54670	iPSCORE_2_11	4438
2e600ec1-95c6-41bb-9a77-b48fa4d08d2b/EcoRV/0	FAW54670	iPSCORE_2_11	4356
2e5d5da6-8e73-417d-b649-cbf3797c633f/EcoRV/0	FAW54670	iPSCORE_2_11	2427
2e5a53a7-2d6d-43ef-9550-080e63fc2053/EcoRV/0	FAW54670	iPSCORE_2_11	3518
2e51f283-43c6-451b-9bd6-9d00cde849d9/EcoRV/0	FAW54670	iPSCORE_2_11	4556
2ebb3f36-81e9-4f65-b203-1ded3713b654/EcoRV/0	FAW54670	iPSCORE_2_11	4438
2ebd23d2-229c-401b-826c-8a35d9ae63c6/EcoRV/0	FAW54670	iPSCORE_2_11	4394
2edec747-de52-404a-819c-6f437e078fe1/EcoRV/0	FAW54670	iPSCORE_2_11	4169
2edfca59-3060-4957-a38a-d418edf3f520/EcoRV/0	FAW54670	iPSCORE_2_11	12061
2f448ba3-3c4d-42c5-9669-2ef1b3814ac3/EcoRV/0	FAW54670	iPSCORE_2_11	2830
2f3f4f81-9c30-4fe2-902c-3c731035eb6b/EcoRV/0	FAW54670	iPSCORE_2_11	4729
2f3e7189-e088-416a-814b-bf48b8365604/EcoRV/0	FAW54670	iPSCORE_2_11	12915
2f34629b-7302-4594-ae90-35bd5f59fae8/EcoRV/0	FAW54670	iPSCORE_2_11	4648
2f3314e3-e3f6-472e-b574-55e75eddacd6/EcoRV/0	FAW54670	iPSCORE_2_11	8892
2f31ccfe-ff0a-4aa1-b103-8f3e2c9ca40d/EcoRV/0	FAW54670	iPSCORE_2_11	3491
2f2a6231-1279-4b88-9fbf-2df98f621d21/EcoRV/0	FAW54670	iPSCORE_2_11	3550
2f292ef4-aa6b-4585-b1c1-f556a9c68e1a/EcoRV/0	FAW54670	iPSCORE_2_11	7033
2f28755e-eac8-4992-a539-b28654d29c7b/EcoRV/0	FAW54670	iPSCORE_2_11	4643
2f1f1d74-56db-4566-aad6-baf2154e2c84/EcoRV/0	FAW54670	iPSCORE_2_11	8994
2f1b2c7a-4097-4c5f-ad5d-8a4e7b720287/EcoRV/0	FAW54670	iPSCORE_2_11	8394
2f4d0059-0020-44b5-9dd9-3e3d4f89d217/EcoRV/0	FAW54670	iPSCORE_2_11	8996
2f173712-7e95-4f66-a681-8db68ab0ba08/EcoRV/0	FAW54670	iPSCORE_2_11	4796
2f0d4f87-a98a-4d31-a034-13ece4610d35/EcoRV/0	FAW54670	iPSCORE_2_11	2744
2f09e1cc-969b-4083-85d2-9454eef5140f/EcoRV/0	FAW54670	iPSCORE_2_11	557
2f095416-7f59-46b1-bc02-b2d54d93fb57/EcoRV/0	FAW54670	iPSCORE_2_11	3441
2f04f494-8a7f-452e-b0e1-8874a695055c/EcoRV/0	FAW54670	iPSCORE_2_11	3346
2f04c8d1-2d43-4446-8191-ea0ed3a675f8/EcoRV/0	FAW54670	iPSCORE_2_11	8756
2f04a574-6fea-4427-aeed-aac5d03fe14e/EcoRV/0	FAW54670	iPSCORE_2_11	9911
2f022967-5c73-42b7-b530-cf0d0a762eae/EcoRV/0	FAW54670	iPSCORE_2_11	4291
2eef86dc-2062-43bb-acfd-9e2034e804ed/EcoRV/0	FAW54670	iPSCORE_2_11	8445
2eee2812-cbef-4645-b2be-a6cf9b256d40/EcoRV/0	FAW54670	iPSCORE_2_11	4611
2eea9f38-ffc3-479b-815e-655925dd9e05/EcoRV/0	FAW54670	iPSCORE_2_11	4747
2ee5faae-bf36-4a09-8732-faa7e8004193/EcoRV/0	FAW54670	iPSCORE_2_11	7409
2f14895e-42e0-460c-90c2-1577df58984c/EcoRV/0	FAW54670	iPSCORE_2_11	4752
2e512023-35f1-4679-a5bd-702cb5c566b8/EcoRV/0	FAW54670	iPSCORE_2_11	2905
304e6486-275b-438c-97c3-93a080b0701e/EcoRV/0	FAW54670	iPSCORE_2_11	4191
30541fcd-e983-4787-80d0-b29b9ebbee9c/EcoRV/0	FAW54670	iPSCORE_2_11	3286
3215101b-d47b-469f-bdaf-e55140435948/EcoRV/0	FAW54670	iPSCORE_2_11	13186
32150256-1d35-4e73-bf79-c1fa9f51451b/EcoRV/0	FAW54670	iPSCORE_2_11	6962
32107344-059f-4b56-8b95-f398a22ad312/EcoRV/0	FAW54670	iPSCORE_2_11	16190
320dfa9f-e596-4a37-9e60-440bccb7efbe/EcoRV/0	FAW54670	iPSCORE_2_11	2696
320734cc-7930-4d29-b8e5-ce3f11772ef2/EcoRV/0	FAW54670	iPSCORE_2_11	3532
320594b1-3a49-450a-b0e4-b075022ae00f/EcoRV/0	FAW54670	iPSCORE_2_11	11314
3202651a-b57d-4101-b20c-9306a35138bf/EcoRV/0	FAW54670	iPSCORE_2_11	871
31faa4a7-616d-429a-acb2-e40885eff344/EcoRV/0	FAW54670	iPSCORE_2_11	4587
31f99ee9-e34d-4f8c-a7c1-35286afc9be1/EcoRV/0	FAW54670	iPSCORE_2_11	2409
31f94125-045a-406c-a1e9-3ec77cfa331d/EcoRV/0	FAW54670	iPSCORE_2_11	2727
31f70ee1-50f6-443b-b5eb-8aba84c248e5/EcoRV/0	FAW54670	iPSCORE_2_11	1325
31e87143-ac5e-4367-a069-9180b435862c/EcoRV/0	FAW54670	iPSCORE_2_11	10349
31dab1d5-dd09-46e6-81c3-1c982e9b622e/EcoRV/0	FAW54670	iPSCORE_2_11	4564
31da7c5f-9244-4265-9a19-581c820d4788/EcoRV/0	FAW54670	iPSCORE_2_11	8434
31da07ee-4f2e-4bd3-85d7-cf91332693a8/EcoRV/0	FAW54670	iPSCORE_2_11	4498
31d9b4e2-11b3-4efe-b6bc-198e919b2d9e/EcoRV/0	FAW54670	iPSCORE_2_11	1772
31c96b67-5710-4bac-8270-a55287f8b94c/EcoRV/0	FAW54670	iPSCORE_2_11	8839
31c6a662-d9b9-49ee-8ff2-94116201229b/EcoRV/0	FAW54670	iPSCORE_2_11	8567
31bf3bdd-11bd-44a1-a7d2-6f19a930ca65/EcoRV/0	FAW54670	iPSCORE_2_11	9720
31bbea14-d09a-485e-9cd0-6c8ba72c8e73/EcoRV/0	FAW54670	iPSCORE_2_11	4526
31af6908-229f-45ea-a1d3-0a527fb729b3/EcoRV/0	FAW54670	iPSCORE_2_11	3708
31af5f93-afd1-408b-9f6a-b45d8de68c89/EcoRV/0	FAW54670	iPSCORE_2_11	11346
31a0794b-b74a-43ad-8d90-e47e349d270d/EcoRV/0	FAW54670	iPSCORE_2_11	4493
3232a30e-c6e4-4aa8-bfa6-f075f7133b1a/EcoRV/0	FAW54670	iPSCORE_2_11	4186
323531cc-28ca-4738-bf43-4f7954c0a77d/EcoRV/0	FAW54670	iPSCORE_2_11	13024
32359c7e-57cd-41ce-a088-866643e98e6f/EcoRV/0	FAW54670	iPSCORE_2_11	4422
323cee1f-a16e-4bca-b9ef-4436634805da/EcoRV/0	FAW54670	iPSCORE_2_11	1696
32937fec-1f35-4e17-88ac-e02403739029/EcoRV/0	FAW54670	iPSCORE_2_11	4508
32864d1f-4a01-4e0e-85e8-3347d8d6a23f/EcoRV/0	FAW54670	iPSCORE_2_11	3789
32860f23-7e35-4571-bfee-3f5995f5ffc3/EcoRV/0	FAW54670	iPSCORE_2_11	1111
3281ede7-ce1a-465a-8363-207cff17a263/EcoRV/0	FAW54670	iPSCORE_2_11	12560
3280da1a-da4d-4645-9cd7-b50e44081178/EcoRV/0	FAW54670	iPSCORE_2_11	2883
32805fc3-f1d6-4ebd-982c-fa0e378d602d/EcoRV/0	FAW54670	iPSCORE_2_11	8792
327ccc62-6eb4-4721-8c96-e354097d82cc/EcoRV/0	FAW54670	iPSCORE_2_11	4719
327a834b-ea7a-485f-bd4c-cd96ba46ee41/EcoRV/0	FAW54670	iPSCORE_2_11	4033
327712c2-849d-439a-8baa-f6a4ea05c2cf/EcoRV/0	FAW54670	iPSCORE_2_11	12450
3272f616-db05-4ab3-a087-2e7d4ad62426/EcoRV/0	FAW54670	iPSCORE_2_11	4484
3271bb49-1d25-4d05-8ab1-442e70fb5ed0/EcoRV/0	FAW54670	iPSCORE_2_11	363
319da74f-c259-4761-a13a-59a774baf46f/EcoRV/0	FAW54670	iPSCORE_2_11	4185
3267e59c-44f7-47f9-87a5-db14a42f2bb5/EcoRV/0	FAW54670	iPSCORE_2_11	5494
3259d50f-a924-43e2-8835-b044dc1cb2c2/EcoRV/0	FAW54670	iPSCORE_2_11	3246
32569819-9356-4a61-acb7-26014d7a74cb/EcoRV/0	FAW54670	iPSCORE_2_11	4791
324fe0e5-8a04-4552-8002-69449fa4eefa/EcoRV/0	FAW54670	iPSCORE_2_11	16173
324d4b48-c4c1-4d65-91d4-8374fb1c3091/EcoRV/0	FAW54670	iPSCORE_2_11	8891
324ccc67-a90d-438b-8138-f4e958c6b939/EcoRV/0	FAW54670	iPSCORE_2_11	8801
324ae932-32da-466b-836e-39defdaffb7e/EcoRV/0	FAW54670	iPSCORE_2_11	7582
32484fe6-a452-4c4b-9462-aa3ab9cdc042/EcoRV/0	FAW54670	iPSCORE_2_11	96
3244d2d8-4427-4afb-bb42-1f96c47dd30a/EcoRV/0	FAW54670	iPSCORE_2_11	12895
324320fd-e7da-47c3-a89d-e596f25bdf34/EcoRV/0	FAW54670	iPSCORE_2_11	6990
323ebd09-31ab-4876-a44b-34c3cd774a45/EcoRV/0	FAW54670	iPSCORE_2_11	8859
323eb99a-69e7-4cad-a912-4f87a2464c1b/EcoRV/0	FAW54670	iPSCORE_2_11	2667
32611e43-167d-463c-8c81-a2e1b5df3bd6/EcoRV/0	FAW54670	iPSCORE_2_11	4770
305173ea-03b1-497e-80c2-730c4f62ffcc/EcoRV/0	FAW54670	iPSCORE_2_11	2803
31902e07-5f26-4dcc-8d33-8b74dd9288aa/EcoRV/0	FAW54670	iPSCORE_2_11	11928
318b18c0-d364-41c2-921e-63a27aaf57ed/EcoRV/0	FAW54670	iPSCORE_2_11	9133
30e3ba3d-fd8b-4406-b9df-6e58a98ec8eb/EcoRV/0	FAW54670	iPSCORE_2_11	1542
30e053d8-f4c2-46a1-8f14-e8f078da75a8/EcoRV/0	FAW54670	iPSCORE_2_11	13039
30dcf74a-44cd-4252-b825-99de51c695ea/EcoRV/0	FAW54670	iPSCORE_2_11	7429
30dc61e2-a966-454d-a15c-b48fe94713d7/EcoRV/0	FAW54670	iPSCORE_2_11	4602
30dbc6ee-5644-4fc5-aa57-ea339771a875/EcoRV/0	FAW54670	iPSCORE_2_11	4161
30db4f46-723b-442a-a637-f6fcc336121b/EcoRV/0	FAW54670	iPSCORE_2_11	8263
30d8590d-7dbc-4fcd-acef-82be15cc74e8/EcoRV/0	FAW54670	iPSCORE_2_11	8498
30d80b35-d13c-4e37-bbf7-78349d01fdaa/EcoRV/0	FAW54670	iPSCORE_2_11	3232
30d54482-428b-4421-8e29-122fd427dfcd/EcoRV/0	FAW54670	iPSCORE_2_11	3165
30d4365c-844b-43a8-8c2d-3441956474a9/EcoRV/0	FAW54670	iPSCORE_2_11	4204
30c86ce1-3244-4612-8bb4-36b14dcc34e8/EcoRV/0	FAW54670	iPSCORE_2_11	3684
30c1499d-baae-4aff-8f76-0dea3799f070/EcoRV/0	FAW54670	iPSCORE_2_11	8495
30b57f5a-b11a-43b0-a58d-5b28e41868a1/EcoRV/0	FAW54670	iPSCORE_2_11	4693
30b57a8c-54d4-43f1-a62e-cbc7fb8c01f2/EcoRV/0	FAW54670	iPSCORE_2_11	8834
3099c790-65a5-41dd-9e99-7bc4cf7f65a3/EcoRV/0	FAW54670	iPSCORE_2_11	8885
309756d3-95fa-4776-8c5a-1c2878f08ad5/EcoRV/0	FAW54670	iPSCORE_2_11	4449
309515bb-624e-4da3-b62c-b2c1cf896ead/EcoRV/0	FAW54670	iPSCORE_2_11	2744
3092fe42-d252-4897-bc65-d57727ccc8cf/EcoRV/0	FAW54670	iPSCORE_2_11	4366
309199d7-138c-4efc-836c-53e2720a3625/EcoRV/0	FAW54670	iPSCORE_2_11	7947
3080821b-5053-408e-9e99-dab278df103e/EcoRV/0	FAW54670	iPSCORE_2_11	8901
30738e86-6ef0-4055-8e3f-20df668bd4dd/EcoRV/0	FAW54670	iPSCORE_2_11	3143
306ccd0d-5fa9-45d2-ba3b-76cd3885355a/EcoRV/0	FAW54670	iPSCORE_2_11	3358
3057c1a6-2d24-4c32-a844-0060be36d0a4/EcoRV/0	FAW54670	iPSCORE_2_11	3533
30ec6686-d0b6-47c7-83bb-452537ad57ab/EcoRV/0	FAW54670	iPSCORE_2_11	2106
30f00d8e-92bf-4107-9410-2397f3712c67/EcoRV/0	FAW54670	iPSCORE_2_11	4552
30f8184d-986b-4539-9b01-462147498ef5/EcoRV/0	FAW54670	iPSCORE_2_11	8424
30fc2d37-0cb2-43cb-bf62-b94cc2444600/EcoRV/0	FAW54670	iPSCORE_2_11	9131
318a568e-ec42-44b6-b59a-32c226cfb290/EcoRV/0	FAW54670	iPSCORE_2_11	3222
3184ee7b-ea76-40b9-8001-b73b11474914/EcoRV/0	FAW54670	iPSCORE_2_11	3601
317502de-a3a7-4fd2-b652-c02e77617dd9/EcoRV/0	FAW54670	iPSCORE_2_11	5695
31744257-a703-4166-b357-df60e9051877/EcoRV/0	FAW54670	iPSCORE_2_11	72
316e6e4c-5343-4f47-9ac5-36fadd2a0cd8/EcoRV/0	FAW54670	iPSCORE_2_11	3689
3168be5f-2f70-4bfd-8ede-64f847240003/EcoRV/0	FAW54670	iPSCORE_2_11	8569
31655086-b2cb-410a-9290-400cda3ea3ed/EcoRV/0	FAW54670	iPSCORE_2_11	601
315814e5-a01b-4cbb-bf0d-2aa97599372c/EcoRV/0	FAW54670	iPSCORE_2_11	7903
3155c3a6-d1aa-47ed-9e72-0f25ccd87108/EcoRV/0	FAW54670	iPSCORE_2_11	4745
314ea8f7-27be-40d9-a649-091a493d4db5/EcoRV/0	FAW54670	iPSCORE_2_11	4315
314e8e14-8f9f-4811-9ba7-5e198497cf15/EcoRV/0	FAW54670	iPSCORE_2_11	8552
318baa99-ded0-4c93-8d9b-60332ffac693/EcoRV/0	FAW54670	iPSCORE_2_11	9303
3135b9b8-3806-4d1f-9d5e-80f9f865de27/EcoRV/0	FAW54670	iPSCORE_2_11	4632
312e62f2-3343-4c1e-8fa3-0e99f5b0d17c/EcoRV/0	FAW54670	iPSCORE_2_11	2019
312cd9d5-d67d-4af0-b9f8-ceca4fa44502/EcoRV/0	FAW54670	iPSCORE_2_11	3666
3128953f-d52c-442f-bd68-82a1f766529b/EcoRV/0	FAW54670	iPSCORE_2_11	4756
31191c56-e3a7-49c8-9cdb-93eeed113fbb/EcoRV/0	FAW54670	iPSCORE_2_11	2847
3117d223-4b75-4a53-be89-7cc5ca34b954/EcoRV/0	FAW54670	iPSCORE_2_11	3712
31172a07-d103-41ad-bcfa-27660aab0472/EcoRV/0	FAW54670	iPSCORE_2_11	1065
31166203-fd89-47dd-a578-137e4dfd80b6/EcoRV/0	FAW54670	iPSCORE_2_11	5745
310e43b7-5e6d-4050-acd3-e765d8255a89/EcoRV/0	FAW54670	iPSCORE_2_11	15482
31097b38-2dbc-4f59-b5d8-6d655b766797/EcoRV/0	FAW54670	iPSCORE_2_11	12978
3108df60-024c-446b-b720-f7457b0715df/EcoRV/0	FAW54670	iPSCORE_2_11	3256
30fff94f-a2ad-4339-a424-c65ec21881ac/EcoRV/0	FAW54670	iPSCORE_2_11	3535
3133c6e5-fe7c-4259-b3f1-894354062c3b/EcoRV/0	FAW54670	iPSCORE_2_11	3379
2e4fddfa-5338-4e39-a09f-d741483d9c9f/EcoRV/0	FAW54670	iPSCORE_2_11	4496
2e4dfe82-bcc6-4a22-8f4a-8cea11df3310/EcoRV/0	FAW54670	iPSCORE_2_11	9935
2e461c7a-d230-47cf-8acc-e129202c4d67/EcoRV/0	FAW54670	iPSCORE_2_11	5993
2bf42a6d-c96e-48de-88d5-013403e69d7e/EcoRV/0	FAW54670	iPSCORE_2_11	2045
2bf42865-9bfc-4c2d-a0c6-7004f3bd34cb/EcoRV/0	FAW54670	iPSCORE_2_11	2854
2bf2be5e-d8b8-45b1-a1ca-44a775276f7c/EcoRV/0	FAW54670	iPSCORE_2_11	4240
2bebdc96-cdd6-4d65-b2ba-32dd45d0118d/EcoRV/0	FAW54670	iPSCORE_2_11	8466
2beb09df-8acc-40e2-9645-4cb89881e980/EcoRV/0	FAW54670	iPSCORE_2_11	7116
2bd790a5-302a-4f95-9d9b-a5033993f77c/EcoRV/0	FAW54670	iPSCORE_2_11	3282
2bd71d36-100f-49cf-90d5-f20b9c5363fa/EcoRV/0	FAW54670	iPSCORE_2_11	2940
2bd6fae4-6a43-40b3-bbee-39ef81466bd6/EcoRV/0	FAW54670	iPSCORE_2_11	12124
2bd2d400-ffe1-42f6-81dd-bfbdb7ce3fa1/EcoRV/0	FAW54670	iPSCORE_2_11	4619
2bcdfdfd-bdb4-4687-91ba-f25185796ea5/EcoRV/0	FAW54670	iPSCORE_2_11	8898
2bc6e672-f4a7-47a4-8e51-734f861cb0ac/EcoRV/0	FAW54670	iPSCORE_2_11	3320
[truncated: 188,574 more rows]

## Sheet: Supplementary Fig. 5b
cell_line	chromosomes	arm	coverage
27	chr1	P	3.21872
27	chr1	Q	3.58572
27	chr2	P	1.9914
27	chr2	Q	1.64546
27	chr3	P	1.57026
27	chr3	Q	1.1792
27	chr4	P	0.800168
27	chr4	Q	2.02148
27	chr5	P	0.180489
27	chr5	Q	5.72451
27	chr6	P	3.41124
27	chr6	Q	4.94841
27	chr7	P	0.448215
27	chr7	Q	0.282766
27	chr8	P	5.29736
27	chr8	Q	1.41383
27	chr9	P	6.56078
27	chr9	Q	0.210571
27	chr10	P	2.29823
27	chr10	Q	2.65921
27	chr11	P	1.37473
27	chr11	Q	1.44391
27	chr12	P	2.68929
27	chr12	Q	3.29092
27	chr13	P	1.59432
27	chr13	Q	1.86505
27	chr14	P	4.25052
27	chr14	Q	2.86677
27	chr15	P	1.84701
27	chr15	Q	2.26213
27	chr16	P	10.0653
27	chr16	Q	1.33562
27	chr17	P	1.28749
27	chr17	Q	0.83025
27	chr18	P	1.90416
27	chr18	Q	2.22002
27	chr19	P	0.463255
27	chr19	Q	2.53286
27	chr20	P	0.150408
27	chr20	Q	0.0541467
27	chr21	P	0.285774
27	chr21	Q	2.01546
27	chr22	P	1.45294
27	chr22	Q	2.46969
3342	chr1	P	2.35294
3342	chr1	Q	2.14178
3342	chr2	P	2.38311
3342	chr2	Q	5.46757
3342	chr3	P	2.11916
3342	chr3	Q	3.50679
3342	chr4	P	0.731523
3342	chr4	Q	2.94118
3342	chr5	P	0.015083
3342	chr5	Q	3.56712
3342	chr6	P	3.30317
3342	chr6	Q	2.1267
3342	chr7	P	1.65158
3342	chr7	Q	0.46003
3342	chr8	P	1.34238
3342	chr8	Q	2.10407
3342	chr9	P	6.76471
3342	chr9	Q	3.33333
3342	chr10	P	1.55354
3342	chr10	Q	0.957768
3342	chr11	P	1.27451
3342	chr11	Q	2.17195
3342	chr12	P	3.86878
3342	chr12	Q	1.88537
3342	chr13	P	0.0377074
3342	chr13	Q	1.50075
3342	chr14	P	4.23831
3342	chr14	Q	2.48115
3342	chr15	P	0.0377074
3342	chr15	Q	2.1644
3342	chr16	P	4.13273
3342	chr16	Q	0.0678733
3342	chr17	P	3.03167
3342	chr17	Q	2.7451
3342	chr18	P	2.23982
3342	chr18	Q	2.45098
3342	chr19	P	0.897436
3342	chr19	Q	2.79035
3342	chr20	P	2.57164
3342	chr20	Q	0.0980392
3342	chr21	P	0.346908
3342	chr21	Q	4.12519
3342	chr22	P	3.64253
3342	chr22	Q	2.37557
3438	chr1	P	5.93148
3438	chr1	Q	3.5623
3438	chr2	P	2.19874
3438	chr2	Q	3.37481
3438	chr3	P	1.31243
3438	chr3	Q	1.02267
3438	chr4	P	2.11352
3438	chr4	Q	7.29504
3438	chr5	P	0.0170445
3438	chr5	Q	1.67036
3438	chr6	P	0.869269
3438	chr6	Q	3.27254
3438	chr7	P	1.27834
3438	chr7	Q	0.272712
3438	chr8	P	0.357934
3438	chr8	Q	1.3806
3438	chr9	P	9.15289
3438	chr9	Q	0.937447
3438	chr10	P	1.96012
3438	chr10	Q	2.57372
3438	chr11	P	0.767002
3438	chr11	Q	2.11352
3438	chr12	P	3.23845
3438	chr12	Q	2.81234
3438	chr13	P	2.50554
3438	chr13	Q	2.45441
3438	chr14	P	3.95432
3438	chr14	Q	2.67598
3438	chr15	P	0.0681779
3438	chr15	Q	1.77263
3438	chr16	P	5.88035
3438	chr16	Q	1.31243
3438	chr17	P	3.44299
3438	chr17	Q	1.49991
3438	chr18	P	3.44299
3438	chr18	Q	1.63627
3438	chr19	P	0.392023
3438	chr19	Q	2.14761
3438	chr20	P	0.0170445
3438	chr20	Q	1.63627
3438	chr21	P	0.034089
3438	chr21	Q	1.44878
3438	chr22	P	0.034089
3438	chr22	Q	4.15885
3449	chr1	P	1.32827
3449	chr1	Q	3.62903
3449	chr2	P	2.29285
3449	chr2	Q	4.03226
3449	chr3	P	1.4864
3449	chr3	Q	2.28495
3449	chr4	P	0.727388
3449	chr4	Q	2.9728
3449	chr5	P	0.0158128
3449	chr5	Q	5.49494
3449	chr6	P	2.65655
3449	chr6	Q	3.14674
3449	chr7	P	0.142315
3449	chr7	Q	0.189753
3449	chr8	P	2.5933
3449	chr8	Q	2.67236
3449	chr9	P	8.15149
3449	chr9	Q	0.411132
3449	chr10	P	1.92125
3449	chr10	Q	2.65655
3449	chr11	P	0.553447
3449	chr11	Q	2.13472
3449	chr12	P	2.2296
3449	chr12	Q	2.91746
3449	chr13	P	3.23371
3449	chr13	Q	2.12682
3449	chr14	P	3.463
3449	chr14	Q	2.38773
3449	chr15	P	0.0158128
3449	chr15	Q	3.73182
3449	chr16	P	8.02498
3449	chr16	Q	0.925047
3449	chr17	P	2.00032
3449	chr17	Q	0.268817
3449	chr18	P	2.79096
3449	chr18	Q	1.92125
3449	chr19	P	0.608792
3449	chr19	Q	1.90544
3449	chr20	P	3.03605
3449	chr20	Q	0.0237192
3449	chr21	P	0.379507
3449	chr21	Q	2.2296
3449	chr22	P	2.45889
3449	chr22	Q	1.82638
3551	chr1	P	2.47687
3551	chr1	Q	3.46884
3551	chr2	P	2.86636
3551	chr2	Q	3.18281
3551	chr3	P	2.04479
3551	chr3	Q	0.304284
3551	chr4	P	0.486855
3551	chr4	Q	3.17673
3551	chr5	P	0.547712
3551	chr5	Q	5.4832
3551	chr6	P	1.20497
3551	chr6	Q	6.87683
3551	chr7	P	0.961538
3551	chr7	Q	0.292113
3551	chr8	P	1.52751
3551	chr8	Q	2.08739
3551	chr9	P	10.7656
3551	chr9	Q	1.15019
3551	chr10	P	0.328627
3551	chr10	Q	2.65336
3551	chr11	P	1.0224
3551	chr11	Q	1.35102
3551	chr12	P	2.47687
3551	chr12	Q	1.52142
3551	chr13	P	2.2517
3551	chr13	Q	1.19888
3551	chr14	P	3.76095
3551	chr14	Q	2.7629
3551	chr15	P	0.0608569
3551	chr15	Q	1.44839
3551	chr16	P	9.56061
3551	chr16	Q	0.626826
3551	chr17	P	2.62293
3551	chr17	Q	1.49099
3551	chr18	P	3.26801
3551	chr18	Q	1.98393
3551	chr19	P	0.572055
3551	chr19	Q	2.0387
3551	chr20	P	1.18671
3551	chr20	Q	2.07522
3551	chr21	P	0.109542
3551	chr21	Q	1.47274
3551	chr22	P	1.41796
3551	chr22	Q	1.83179
40	chr1	P	0.783153
40	chr1	Q	2.61921
40	chr2	P	2.18413
40	chr2	Q	3.83745
40	chr3	P	1.29655
40	chr3	Q	1.27045
40	chr4	P	1.13122
40	chr4	Q	2.16672
40	chr5	P	0.0348068
40	chr5	Q	5.04699
40	chr6	P	3.37626
40	chr6	Q	3.41977
40	chr7	P	3.98538
40	chr7	Q	0.530804
40	chr8	P	4.66411
40	chr8	Q	2.16672
40	chr9	P	5.79534
40	chr9	Q	1.24434
40	chr10	P	0.687435
40	chr10	Q	2.59311
40	chr11	P	1.46189
40	chr11	Q	1.97529
40	chr12	P	2.64532
40	chr12	Q	1.25305
40	chr13	P	1.60111
40	chr13	Q	1.76645
40	chr14	P	7.118
40	chr14	Q	1.57501
40	chr15	P	2.19283
40	chr15	Q	0.600418
40	chr16	P	5.13401
40	chr16	Q	1.65332
40	chr17	P	2.51479
40	chr17	Q	0.295858
40	chr18	P	3.44588
40	chr18	Q	1.92308
40	chr19	P	0.844065
40	chr19	Q	2.34946
40	chr20	P	1.74904
40	chr20	Q	3.42847
40	chr21	P	0.174034
40	chr21	Q	4.34215
40	chr22	P	0.156631
40	chr22	Q	0.965889
iPSCORE_2_11	chr1	P	1.20245
iPSCORE_2_11	chr1	Q	2.983
iPSCORE_2_11	chr2	P	2.76333
iPSCORE_2_11	chr2	Q	3.7461
iPSCORE_2_11	chr3	P	1.46838
iPSCORE_2_11	chr3	Q	0.982773
iPSCORE_2_11	chr4	P	1.21401
iPSCORE_2_11	chr4	Q	0.427795
iPSCORE_2_11	chr5	P	0.0578102
iPSCORE_2_11	chr5	Q	4.68262
iPSCORE_2_11	chr6	P	1.88461
iPSCORE_2_11	chr6	Q	4.567
iPSCORE_2_11	chr7	P	2.28928
iPSCORE_2_11	chr7	Q	0.242803
iPSCORE_2_11	chr8	P	3.52642
iPSCORE_2_11	chr8	Q	1.95398
iPSCORE_2_11	chr9	P	11.192
iPSCORE_2_11	chr9	Q	0.150306
iPSCORE_2_11	chr10	P	1.7343
iPSCORE_2_11	chr10	Q	2.8327
iPSCORE_2_11	chr11	P	1.59556
iPSCORE_2_11	chr11	Q	1.09839
iPSCORE_2_11	chr12	P	4.13921
iPSCORE_2_11	chr12	Q	1.41057
iPSCORE_2_11	chr13	P	2.20835
iPSCORE_2_11	chr13	Q	1.3412
iPSCORE_2_11	chr14	P	2.90207
iPSCORE_2_11	chr14	Q	2.21991
iPSCORE_2_11	chr15	P	1.43369
iPSCORE_2_11	chr15	Q	0.73997
iPSCORE_2_11	chr16	P	9.64273
iPSCORE_2_11	chr16	Q	0.0924962
iPSCORE_2_11	chr17	P	2.97144
iPSCORE_2_11	chr17	Q	3.23737
iPSCORE_2_11	chr18	P	3.9889
iPSCORE_2_11	chr18	Q	2.27772
iPSCORE_2_11	chr19	P	1.1562
iPSCORE_2_11	chr19	Q	0.589664
iPSCORE_2_11	chr20	P	1.65337
iPSCORE_2_11	chr20	Q	0.0924962
iPSCORE_2_11	chr21	P	0.196555
iPSCORE_2_11	chr21	Q	1.60712
iPSCORE_2_11	chr22	P	0.705284
iPSCORE_2_11	chr22	Q	2.79801
iPSCORE_7_5	chr1	P	1.74744
iPSCORE_7_5	chr1	Q	5.50917
iPSCORE_7_5	chr2	P	2.47052
iPSCORE_7_5	chr2	Q	3.09891
iPSCORE_7_5	chr3	P	1.30843
iPSCORE_7_5	chr3	Q	1.41172
iPSCORE_7_5	chr4	P	0.206594
iPSCORE_7_5	chr4	Q	3.32272
iPSCORE_7_5	chr5	P	0.0344323
iPSCORE_7_5	chr5	Q	2.73737
iPSCORE_7_5	chr6	P	1.44616
iPSCORE_7_5	chr6	Q	4.71722
iPSCORE_7_5	chr7	P	1.05879
iPSCORE_7_5	chr7	Q	0.370147
iPSCORE_7_5	chr8	P	0.576741
iPSCORE_7_5	chr8	Q	0.275458
iPSCORE_7_5	chr9	P	9.68408
iPSCORE_7_5	chr9	Q	2.92675
iPSCORE_7_5	chr10	P	2.51356
iPSCORE_7_5	chr10	Q	3.08169
iPSCORE_7_5	chr11	P	1.20513
iPSCORE_7_5	chr11	Q	1.37729
iPSCORE_7_5	chr12	P	3.78755
iPSCORE_7_5	chr12	Q	1.18791
iPSCORE_7_5	chr13	P	3.88224
iPSCORE_7_5	chr13	Q	1.68718
iPSCORE_7_5	chr14	P	5.4403
iPSCORE_7_5	chr14	Q	2.54799
iPSCORE_7_5	chr15	P	0.18077
iPSCORE_7_5	chr15	Q	2.3414
iPSCORE_7_5	chr16	P	7.85917
iPSCORE_7_5	chr16	Q	0.258242
iPSCORE_7_5	chr17	P	2.37583
iPSCORE_7_5	chr17	Q	2.43609
iPSCORE_7_5	chr18	P	2.84927
iPSCORE_7_5	chr18	Q	2.97839
iPSCORE_7_5	chr19	P	1.14487
iPSCORE_7_5	chr19	Q	1.84213
iPSCORE_7_5	chr20	P	0.0860807
iPSCORE_7_5	chr20	Q	0.0774727
iPSCORE_7_5	chr21	P	0.146337
iPSCORE_7_5	chr21	Q	3.97693
iPSCORE_7_5	chr22	P	0.826375
iPSCORE_7_5	chr22	Q	1.00714

## Sheet: Supplementary Fig. 5c
read_id	flowcell	cell_line	cell_type	age	chromosomes	arm	telomere_len
bb235f70-1b14-4f2b-bf21-56c02e45facb/EcoRV/0	FAW54670	iPSCORE_2_11	FIBRO	20	chr3	P	8600
0f53c432-974c-4c72-a997-64974198de96/EcoRV/0	FAW54670	iPSCORE_2_11	FIBRO	20	chr9	P	6727
0f5302eb-466d-410e-9f5d-492cb6ced07a/EcoRV/0	FAW54670	iPSCORE_2_11	FIBRO	20	chr10	Q	5803
0f4a349f-c559-47d3-931b-4ac602a1527c/EcoRV/0	FAW54670	iPSCORE_2_11	FIBRO	20	chr11	P	5057
0f491965-f123-4fde-8aa3-df7d0fd0f63e/EcoRV/0	FAW54670	iPSCORE_2_11	FIBRO	20	chr7	P	5946
0f4200cd-d797-470e-b2cc-0cbaa198d221/EcoRV/0	FAW54670	iPSCORE_2_11	FIBRO	20	chr5	Q	5053
0f3c8741-5b14-49a8-bfb5-a3a915a3bd73/EcoRV/0	FAW54670	iPSCORE_2_11	FIBRO	20	chr11	Q	7208
0f3af875-3a52-4f00-a051-50e9b9e99118/EcoRV/0	FAW54670	iPSCORE_2_11	FIBRO	20	chr21	Q	5839
0f363af1-d40e-47d7-86d8-c5f4597acc08/EcoRV/0	FAW54670	iPSCORE_2_11	FIBRO	20	chr9	P	11662
0f359c61-88f0-48bc-a679-fb213a3b11ac/EcoRV/0	FAW54670	iPSCORE_2_11	FIBRO	20	chr2	Q	9426
0f2f5320-466e-4dc0-94fe-7fcf3ac083f5/EcoRV/0	FAW54670	iPSCORE_2_11	FIBRO	20	chr20	P	7024
0f2e2fea-c7e1-4744-826f-36f8f1486c6c/EcoRV/0	FAW54670	iPSCORE_2_11	FIBRO	20	chr14	P	7001
0f28ba7c-7e22-44d6-b31a-a642c7938590/EcoRV/0	FAW54670	iPSCORE_2_11	FIBRO	20	chr17	P	3819
0f2770c8-4ef9-4f39-8b13-aa41bc061459/EcoRV/0	FAW54670	iPSCORE_2_11	FIBRO	20	chr22	Q	6756
0f26012f-03a1-416e-a5b9-d20948840d49/EcoRV/0	FAW54670	iPSCORE_2_11	FIBRO	20	chr10	P	8385
0f241438-7d37-499b-b518-849feeaf8a38/EcoRV/0	FAW54670	iPSCORE_2_11	FIBRO	20	chr16	P	5980
0f23a5a9-0dd2-4e8b-8ea7-baf1d4c3b2b0/EcoRV/0	FAW54670	iPSCORE_2_11	FIBRO	20	chr18	P	12295
0f163060-5d34-49e2-b914-83b4adfe4032/EcoRV/0	FAW54670	iPSCORE_2_11	FIBRO	20	chr2	Q	8469
0f6eb9d0-b755-4b15-8e28-209a24e2827b/EcoRV/0	FAW54670	iPSCORE_2_11	FIBRO	20	chr15	P	13716
0f752abd-5d00-4a61-a974-90210e534140/EcoRV/0	FAW54670	iPSCORE_2_11	FIBRO	20	chr8	Q	3793
100111cb-add5-4fb4-bb01-a96a0dbd2266/EcoRV/0	FAW54670	iPSCORE_2_11	FIBRO	20	chr18	Q	13472
0ff7bb1d-941e-4038-8184-ac5cde0496cc/EcoRV/0	FAW54670	iPSCORE_2_11	FIBRO	20	chr1	Q	5237
0ff4407a-f346-475c-bef6-525aca8a9c31/EcoRV/0	FAW54670	iPSCORE_2_11	FIBRO	20	chr17	Q	5562
0ff23c75-5bb9-4350-be0d-6e20da76d6ba/EcoRV/0	FAW54670	iPSCORE_2_11	FIBRO	20	chr18	P	6409
0fe8171f-c032-409d-a183-c8652b8713e0/EcoRV/0	FAW54670	iPSCORE_2_11	FIBRO	20	chr9	P	12260
0fd7a6e8-f633-445c-80c4-1a04adfdba62/EcoRV/0	FAW54670	iPSCORE_2_11	FIBRO	20	chr8	Q	5092
0fd2f8b0-f298-44f4-8aa5-6fdfd6670538/EcoRV/0	FAW54670	iPSCORE_2_11	FIBRO	20	chr10	Q	5516
0fbdf506-ced5-47f4-a09d-052472a7c380/EcoRV/0	FAW54670	iPSCORE_2_11	FIBRO	20	chr19	P	3796
0fa82e84-18c5-4031-bfc6-7aa033711bf2/EcoRV/0	FAW54670	iPSCORE_2_11	FIBRO	20	chr10	P	7238
0fa102df-a261-47a0-8b22-5a52e5137fca/EcoRV/0	FAW54670	iPSCORE_2_11	FIBRO	20	chr13	Q	6095
0fa0c4be-9870-4588-aa60-454a49a8c75f/EcoRV/0	FAW54670	iPSCORE_2_11	FIBRO	20	chr15	P	10803
0f9f44c3-abb7-417d-a2dd-94f146b1e2e4/EcoRV/0	FAW54670	iPSCORE_2_11	FIBRO	20	chr10	Q	6972
0f94dc38-0235-4eef-9310-50c295976ba3/EcoRV/0	FAW54670	iPSCORE_2_11	FIBRO	20	chr1	P	6373
0e7f336e-fe12-4380-bb97-a5ea35390b16/EcoRV/0	FAW54670	iPSCORE_2_11	FIBRO	20	chr6	Q	7075
0e73f0ca-86dc-4c5f-a846-168a53e2f913/EcoRV/0	FAW54670	iPSCORE_2_11	FIBRO	20	chr17	P	6336
0e425702-ef50-45d9-aa7c-9a903f77c131/EcoRV/0	FAW54670	iPSCORE_2_11	FIBRO	20	chr14	P	4920
0e424fc9-9e1c-488a-b80c-c96832f04306/EcoRV/0	FAW54670	iPSCORE_2_11	FIBRO	20	chr22	P	10010
0e2e51cd-d8c8-45d9-a263-636eee6b2d65/EcoRV/0	FAW54670	iPSCORE_2_11	FIBRO	20	chr18	P	7117
0e0aa710-fa88-4efc-b159-bdaa90d00fe9/EcoRV/0	FAW54670	iPSCORE_2_11	FIBRO	20	chr15	Q	7834
0e04c5e7-8671-4989-abe3-f8a240cb0bc6/EcoRV/0	FAW54670	iPSCORE_2_11	FIBRO	20	chr14	P	16521
0e02a651-de45-458a-ae55-bf49af7d1d9d/EcoRV/0	FAW54670	iPSCORE_2_11	FIBRO	20	chr11	P	6960
0e8777e8-3e64-4a4d-bcb9-de0997a9ba09/EcoRV/0	FAW54670	iPSCORE_2_11	FIBRO	20	chr17	Q	7885
0e8d2dc9-532d-42ea-a9a5-b975b40c47ee/EcoRV/0	FAW54670	iPSCORE_2_11	FIBRO	20	chr9	P	5941
0e990c3e-6dfb-4051-932f-4e15fe8cb9e2/EcoRV/0	FAW54670	iPSCORE_2_11	FIBRO	20	chr16	P	5430
0eff24cb-fb14-4a90-922a-be752baee66d/EcoRV/0	FAW54670	iPSCORE_2_11	FIBRO	20	chr1	Q	6754
0efcf4fd-c257-488b-a868-d9c739987ec3/EcoRV/0	FAW54670	iPSCORE_2_11	FIBRO	20	chr11	Q	9896
0ef73031-5b3c-49be-8676-771038cfdb69/EcoRV/0	FAW54670	iPSCORE_2_11	FIBRO	20	chr18	P	6345
0ef1f344-a8d2-4a11-8048-e07bafa0db56/EcoRV/0	FAW54670	iPSCORE_2_11	FIBRO	20	chr16	P	8052
0eedcc01-da30-4ac0-bbc3-ae4f911c2459/EcoRV/0	FAW54670	iPSCORE_2_11	FIBRO	20	chr8	Q	4883
0ecfb490-e9be-477f-a620-4eb754e0d306/EcoRV/0	FAW54670	iPSCORE_2_11	FIBRO	20	chr21	Q	6583
0f10b74e-9c70-47bb-ad8b-78357d656a9f/EcoRV/0	FAW54670	iPSCORE_2_11	FIBRO	20	chr9	P	8573
0eb70b76-77b7-4503-84ea-4e0cf3638509/EcoRV/0	FAW54670	iPSCORE_2_11	FIBRO	20	chr9	P	8354
0ead69e2-4239-4640-821b-43bacbf7c728/EcoRV/0	FAW54670	iPSCORE_2_11	FIBRO	20	chr8	P	9560
0eac49db-1041-4a17-8b78-56da562ac3b5/EcoRV/0	FAW54670	iPSCORE_2_11	FIBRO	20	chr19	P	5864
0eaaa692-4a1e-46ae-bfee-889f0b9ae55b/EcoRV/0	FAW54670	iPSCORE_2_11	FIBRO	20	chr19	Q	6475
0ea9ba16-7778-4d78-a1c4-21200b144971/EcoRV/0	FAW54670	iPSCORE_2_11	FIBRO	20	chr14	Q	7190
0ea414cb-50d0-46c3-ac74-9fb7e80b260b/EcoRV/0	FAW54670	iPSCORE_2_11	FIBRO	20	chr21	Q	5434
0ea3524f-927f-46c4-95a7-2258de91b2cf/EcoRV/0	FAW54670	iPSCORE_2_11	FIBRO	20	chr18	P	5737
0ea20f6d-1757-45a2-bffc-a4e89b6d3798/EcoRV/0	FAW54670	iPSCORE_2_11	FIBRO	20	chr5	Q	6786
0e9bb743-7fa4-42a7-a12e-f75d3f93cae7/EcoRV/0	FAW54670	iPSCORE_2_11	FIBRO	20	chr13	P	11751
0e02a14c-0799-464a-8fad-5213e1225a88/EcoRV/0	FAW54670	iPSCORE_2_11	FIBRO	20	chr20	P	7733
10093fac-3421-4bab-a6a8-8fd602cbf7f8/EcoRV/0	FAW54670	iPSCORE_2_11	FIBRO	20	chr11	P	2423
11833137-8c65-4a66-9053-5093b47b99d7/EcoRV/0	FAW54670	iPSCORE_2_11	FIBRO	20	chr14	P	4430
11810dfd-d1f1-4b8b-b7b6-d3c1e8e008ca/EcoRV/0	FAW54670	iPSCORE_2_11	FIBRO	20	chr13	P	8160
117c8fdd-9a85-485f-a85b-07028924d692/EcoRV/0	FAW54670	iPSCORE_2_11	FIBRO	20	chr3	Q	7904
1176b581-f5e2-4170-b8a7-8f2dae5c6434/EcoRV/0	FAW54670	iPSCORE_2_11	FIBRO	20	chr18	Q	13174
11753a52-46fd-462e-8ff8-587f6288b889/EcoRV/0	FAW54670	iPSCORE_2_11	FIBRO	20	chr19	Q	9139
1171c757-88b2-441e-8a7b-5382f4034444/EcoRV/0	FAW54670	iPSCORE_2_11	FIBRO	20	chr15	P	8933
116f748f-6244-4422-bf1c-a40f5a696034/EcoRV/0	FAW54670	iPSCORE_2_11	FIBRO	20	chr6	P	6288
11657683-1fd6-4725-a321-5ce8d865c401/EcoRV/0	FAW54670	iPSCORE_2_11	FIBRO	20	chr3	P	3264
115debf2-bd36-4914-981e-c3d2933c4ec7/EcoRV/0	FAW54670	iPSCORE_2_11	FIBRO	20	chr18	P	5956
115db461-897a-47fb-9ea0-229eb15794b2/EcoRV/0	FAW54670	iPSCORE_2_11	FIBRO	20	chr12	P	6807
115c5551-cafc-4c20-8331-e97b6652e0c6/EcoRV/0	FAW54670	iPSCORE_2_11	FIBRO	20	chr18	Q	8429
1155729a-d92e-420e-af42-548f157adf6f/EcoRV/0	FAW54670	iPSCORE_2_11	FIBRO	20	chr16	P	11668
114f66be-9678-475d-95fe-78a25bdca04a/EcoRV/0	FAW54670	iPSCORE_2_11	FIBRO	20	chr2	Q	8818
114f520b-e5fc-4d95-8974-f2b7cf81c4c9/EcoRV/0	FAW54670	iPSCORE_2_11	FIBRO	20	chr14	P	12192
114b4c9e-f0c7-4db8-b5c4-56f1c219a559/EcoRV/0	FAW54670	iPSCORE_2_11	FIBRO	20	chr8	Q	4039
11876081-93e5-4fab-8fc9-41a3716da87e/EcoRV/0	FAW54670	iPSCORE_2_11	FIBRO	20	chr20	P	7624
118bd48e-d116-4be2-933e-d9dc0e164505/EcoRV/0	FAW54670	iPSCORE_2_11	FIBRO	20	chr14	P	8852
118c646e-0969-4e99-b098-8489f4300721/EcoRV/0	FAW54670	iPSCORE_2_11	FIBRO	20	chr8	P	8135
12089800-33c9-4e1e-9720-7f801f2e9781/EcoRV/0	FAW54670	iPSCORE_2_11	FIBRO	20	chr16	P	4295
1200d59e-0643-44e4-8ec8-d865bb1b41b5/EcoRV/0	FAW54670	iPSCORE_2_11	FIBRO	20	chr12	P	8645
11fdcb41-222e-45b3-bbb3-c906a51d4e30/EcoRV/0	FAW54670	iPSCORE_2_11	FIBRO	20	chr14	Q	9116
11fc4512-fa99-4903-8646-768fcace8067/EcoRV/0	FAW54670	iPSCORE_2_11	FIBRO	20	chr7	P	6578
11f78f0f-230c-4b31-ad01-73a9f0930790/EcoRV/0	FAW54670	iPSCORE_2_11	FIBRO	20	chr19	P	5388
11ec96e4-8e2c-4bdf-baa9-6e0a88e477c4/EcoRV/0	FAW54670	iPSCORE_2_11	FIBRO	20	chr1	Q	5717
11e0faea-390e-4ccc-b0ef-9bb399b60557/EcoRV/0	FAW54670	iPSCORE_2_11	FIBRO	20	chr17	P	3616
11dc3c2d-11d8-4469-8723-d9606f3bc834/EcoRV/0	FAW54670	iPSCORE_2_11	FIBRO	20	chr22	Q	2619
11d39a2f-cb36-494c-b1f4-2d2584ae98c3/EcoRV/0	FAW54670	iPSCORE_2_11	FIBRO	20	chr7	P	1196
11cd2f4e-cc6f-4836-b11b-7b49437a3da1/EcoRV/0	FAW54670	iPSCORE_2_11	FIBRO	20	chr2	Q	7776
11c47f52-f715-44ed-983a-471cf36efc49/EcoRV/0	FAW54670	iPSCORE_2_11	FIBRO	20	chr17	P	5143
11ac1068-3e12-4a84-8179-c7ee691a8e23/EcoRV/0	FAW54670	iPSCORE_2_11	FIBRO	20	chr15	P	12955
11aafa90-5a9d-412a-8a88-c0a2030274bb/EcoRV/0	FAW54670	iPSCORE_2_11	FIBRO	20	chr6	Q	7984
11980728-5db2-4d83-b138-52704f9d8f2f/EcoRV/0	FAW54670	iPSCORE_2_11	FIBRO	20	chr17	P	4104
11e6d872-b585-45a4-b194-7a286f4e5c25/EcoRV/0	FAW54670	iPSCORE_2_11	FIBRO	20	chr6	Q	5239
100af491-352a-4611-bba1-7adf54ad11c2/EcoRV/0	FAW54670	iPSCORE_2_11	FIBRO	20	chr2	Q	8399
113d9715-40b9-41bd-97b3-b3205f497eee/EcoRV/0	FAW54670	iPSCORE_2_11	FIBRO	20	chr14	Q	4345
10a4bfff-24f8-41c3-a989-2e79ee74d4a6/EcoRV/0	FAW54670	iPSCORE_2_11	FIBRO	20	chr20	P	8186
109a5123-d945-4d04-91fb-f4737856c568/EcoRV/0	FAW54670	iPSCORE_2_11	FIBRO	20	chr17	Q	6984
108bfca6-92ee-456b-acc0-6b1a091d8970/EcoRV/0	FAW54670	iPSCORE_2_11	FIBRO	20	chr6	P	5455
107dc891-68e4-4353-b6ad-0e0576ac3ebd/EcoRV/0	FAW54670	iPSCORE_2_11	FIBRO	20	chr17	P	3685
107302e7-e20c-4254-ab21-9883b17a44fb/EcoRV/0	FAW54670	iPSCORE_2_11	FIBRO	20	chr7	P	4478
105c1ce0-6b1b-4409-94ab-c5b63b96703a/EcoRV/0	FAW54670	iPSCORE_2_11	FIBRO	20	chr20	P	5333
1047d8e9-3cff-4da1-bbda-b3871cd84177/EcoRV/0	FAW54670	iPSCORE_2_11	FIBRO	20	chr17	P	4158
1042fad8-f0c4-457f-8ff1-941936e29eb2/EcoRV/0	FAW54670	iPSCORE_2_11	FIBRO	20	chr16	P	8477
103fd923-e0ba-417c-a030-47c764c72814/EcoRV/0	FAW54670	iPSCORE_2_11	FIBRO	20	chr18	P	5343
1038863b-4bf2-4845-86ea-74f80fb6cb3a/EcoRV/0	FAW54670	iPSCORE_2_11	FIBRO	20	chr12	P	4027
1033f829-a57f-4cd2-84f3-2def2d12c899/EcoRV/0	FAW54670	iPSCORE_2_11	FIBRO	20	chr13	Q	10853
10325509-b078-4097-b172-123668756bc1/EcoRV/0	FAW54670	iPSCORE_2_11	FIBRO	20	chr15	Q	15317
102f27a4-68fa-4b42-9544-af3189d31c0a/EcoRV/0	FAW54670	iPSCORE_2_11	FIBRO	20	chr18	P	6823
102d107d-a004-4413-a555-90e4ffc2cf91/EcoRV/0	FAW54670	iPSCORE_2_11	FIBRO	20	chr18	Q	13269
10badc62-1c33-4bd0-9c94-7b08acfba007/EcoRV/0	FAW54670	iPSCORE_2_11	FIBRO	20	chr13	Q	17453
10bb893e-47e6-4294-a2d2-a77b9b98053f/EcoRV/0	FAW54670	iPSCORE_2_11	FIBRO	20	chr17	Q	4899
113ce902-8819-4254-99ea-c07bb60fde2c/EcoRV/0	FAW54670	iPSCORE_2_11	FIBRO	20	chr18	P	1697
112cec7a-fd1a-4141-9c49-ee34df64349b/EcoRV/0	FAW54670	iPSCORE_2_11	FIBRO	20	chr22	Q	6565
11285b4f-95fa-4240-abe3-533346e3ccbb/EcoRV/0	FAW54670	iPSCORE_2_11	FIBRO	20	chr2	P	7005
111b1c14-b846-473d-b86e-d0ae20c491a8/EcoRV/0	FAW54670	iPSCORE_2_11	FIBRO	20	chr16	P	8144
110b7532-508d-4b16-8cef-e814d3a2377f/EcoRV/0	FAW54670	iPSCORE_2_11	FIBRO	20	chr21	Q	3628
110854b5-bd87-4f2b-8824-4dde25b5ae86/EcoRV/0	FAW54670	iPSCORE_2_11	FIBRO	20	chr7	Q	14492
110718ee-f9ef-4a54-b646-43e001a2d307/EcoRV/0	FAW54670	iPSCORE_2_11	FIBRO	20	chr12	P	6551
1141a559-5706-407b-a3da-702762cbbe1a/EcoRV/0	FAW54670	iPSCORE_2_11	FIBRO	20	chr12	Q	7150
10ff8037-775b-4a60-a23b-2cec9a8799c4/EcoRV/0	FAW54670	iPSCORE_2_11	FIBRO	20	chr9	P	7364
10fa0ae3-f663-42db-bd8b-34080b4c4d61/EcoRV/0	FAW54670	iPSCORE_2_11	FIBRO	20	chr7	P	4397
10e8f0ee-2e9e-4144-b121-02e10a9d9ea0/EcoRV/0	FAW54670	iPSCORE_2_11	FIBRO	20	chr5	Q	7327
10e591be-e8e5-498b-8dbc-7726ff7e4433/EcoRV/0	FAW54670	iPSCORE_2_11	FIBRO	20	chr5	Q	7867
10df05d8-affd-4e78-a6ec-c3b90e698e72/EcoRV/0	FAW54670	iPSCORE_2_11	FIBRO	20	chr12	Q	9147
10db3ed8-da37-45ac-92d6-ce2a75bb9d83/EcoRV/0	FAW54670	iPSCORE_2_11	FIBRO	20	chr16	P	13505
10d6530a-f782-48f2-95da-00d88e7f87ae/EcoRV/0	FAW54670	iPSCORE_2_11	FIBRO	20	chr8	P	6477
10c8432d-872c-4c08-8d5b-446f14aa4355/EcoRV/0	FAW54670	iPSCORE_2_11	FIBRO	20	chr20	P	10014
10fcc970-5f0c-4408-a83e-423706989ba3/EcoRV/0	FAW54670	iPSCORE_2_11	FIBRO	20	chr18	P	6025
0df856fc-ca49-44e1-a1d3-447fa31033e4/EcoRV/0	FAW54670	iPSCORE_2_11	FIBRO	20	chr9	P	8728
0df489f7-115f-4fdf-bd3e-76a2409c9e4c/EcoRV/0	FAW54670	iPSCORE_2_11	FIBRO	20	chr19	P	9536
0b4c6e63-ddbc-4898-a52a-6ae203aef27b/EcoRV/0	FAW54670	iPSCORE_2_11	FIBRO	20	chr8	P	11251
0b4888cc-c14e-42c3-b09e-a085d3c51299/EcoRV/0	FAW54670	iPSCORE_2_11	FIBRO	20	chr16	P	6303
0b36e569-8062-4b6d-8663-1fa086596a42/EcoRV/0	FAW54670	iPSCORE_2_11	FIBRO	20	chr1	P	3487
0b35536e-2a8e-49f0-8655-879ac08f5f89/EcoRV/0	FAW54670	iPSCORE_2_11	FIBRO	20	chr11	P	4764
0b1d69c4-339c-4f71-a334-0fd835776380/EcoRV/0	FAW54670	iPSCORE_2_11	FIBRO	20	chr18	Q	6866
0b135a8d-b330-4de5-abbf-a11ead5e44a4/EcoRV/0	FAW54670	iPSCORE_2_11	FIBRO	20	chr6	P	7101
0b1315bb-1ab5-4ce5-a9d1-de77cf02cc18/EcoRV/0	FAW54670	iPSCORE_2_11	FIBRO	20	chr9	P	4811
0b0571c1-4355-48be-8f1f-051374a15bfd/EcoRV/0	FAW54670	iPSCORE_2_11	FIBRO	20	chr5	Q	3612
0afded1b-14f6-49f4-8c47-cd63d18407ae/EcoRV/0	FAW54670	iPSCORE_2_11	FIBRO	20	chr6	Q	7079
0afd4fde-ae30-4c00-9739-943c66440aa7/EcoRV/0	FAW54670	iPSCORE_2_11	FIBRO	20	chr1	Q	6122
0af35c39-9aa6-45f5-ba5a-0ed1974bf3d5/EcoRV/0	FAW54670	iPSCORE_2_11	FIBRO	20	chr9	P	6789
0aeb2532-1df6-4ef7-91ab-b779ef095c3b/EcoRV/0	FAW54670	iPSCORE_2_11	FIBRO	20	chr3	Q	8112
0ac313cc-7a13-4a8b-90cb-a17a0f9c26fb/EcoRV/0	FAW54670	iPSCORE_2_11	FIBRO	20	chr8	P	8960
0ab1b1d1-bcfb-4c93-91f4-012fc6a85939/EcoRV/0	FAW54670	iPSCORE_2_11	FIBRO	20	chr13	Q	7821
0b55007b-2511-458a-ba32-b1aaefc962fa/EcoRV/0	FAW54670	iPSCORE_2_11	FIBRO	20	chr8	Q	5321
0b59b568-015a-4057-bbaa-0fceeefdc6ea/EcoRV/0	FAW54670	iPSCORE_2_11	FIBRO	20	chr12	P	7677
0b645320-6c96-439b-80a0-263f63b01f2b/EcoRV/0	FAW54670	iPSCORE_2_11	FIBRO	20	chr15	P	11752
0bf7e281-9de5-4d13-9712-05be5880df76/EcoRV/0	FAW54670	iPSCORE_2_11	FIBRO	20	chr18	P	5747
0bf4249d-4c3a-479c-b94a-8c9ecdbcdee8/EcoRV/0	FAW54670	iPSCORE_2_11	FIBRO	20	chr17	P	5454
0becb9cf-c5f5-40e3-b910-8e7658c0c569/EcoRV/0	FAW54670	iPSCORE_2_11	FIBRO	20	chr16	P	11782
0bea9bb6-ca52-41df-b61b-37d4ffb09063/EcoRV/0	FAW54670	iPSCORE_2_11	FIBRO	20	chr8	Q	5171
0be57d21-8543-4235-9211-be6e54ea0fcb/EcoRV/0	FAW54670	iPSCORE_2_11	FIBRO	20	chr13	Q	9036
0bd726aa-ac9d-4854-8a16-08d984f84f3a/EcoRV/0	FAW54670	iPSCORE_2_11	FIBRO	20	chr14	Q	6249
0bc1d55b-2cc6-4ba4-b44d-00ac1a16becb/EcoRV/0	FAW54670	iPSCORE_2_11	FIBRO	20	chr10	P	7874
0ba50780-fe89-4ee2-bcde-0cc629050fb2/EcoRV/0	FAW54670	iPSCORE_2_11	FIBRO	20	chr16	P	4935
0ba28bf9-e961-40cf-955f-357343f864c8/EcoRV/0	FAW54670	iPSCORE_2_11	FIBRO	20	chr1	P	10490
0b9c1a1f-4723-4e70-86eb-6e29342e76df/EcoRV/0	FAW54670	iPSCORE_2_11	FIBRO	20	chr18	P	5314
0b99c40d-fbfd-4815-8781-187b625e7735/EcoRV/0	FAW54670	iPSCORE_2_11	FIBRO	20	chr8	Q	3644
0b976e7f-b923-49a7-a1b1-17fb3aaea54d/EcoRV/0	FAW54670	iPSCORE_2_11	FIBRO	20	chr21	P	1145
0b87154b-74e1-405c-8ad2-375b652e5f5c/EcoRV/0	FAW54670	iPSCORE_2_11	FIBRO	20	chr1	P	13410
0b806d16-b8c1-4cac-b8a5-7dee45d0e821/EcoRV/0	FAW54670	iPSCORE_2_11	FIBRO	20	chr4	P	5684
0b71e9d5-3fa8-4b43-a001-6960d3e867a5/EcoRV/0	FAW54670	iPSCORE_2_11	FIBRO	20	chr2	P	8683
0b711130-9750-4eb8-a1a7-a1944bc9a384/EcoRV/0	FAW54670	iPSCORE_2_11	FIBRO	20	chr14	Q	3775
0a9dcd8f-7738-403e-8bbd-818b1c49690c/EcoRV/0	FAW54670	iPSCORE_2_11	FIBRO	20	chr18	P	5067
0a4240ff-b326-4ca8-93f9-1b71b66115d6/EcoRV/0	FAW54670	iPSCORE_2_11	FIBRO	20	chr5	Q	3047
0a35de93-bcb6-4c4c-a192-fa98c43d278d/EcoRV/0	FAW54670	iPSCORE_2_11	FIBRO	20	chr14	Q	6338
0a2fc34c-373c-4c8c-a4e7-7f992a6ef908/EcoRV/0	FAW54670	iPSCORE_2_11	FIBRO	20	chr8	Q	9236
0a1a22af-000a-42f8-a681-4b7c70052402/EcoRV/0	FAW54670	iPSCORE_2_11	FIBRO	20	chr16	P	5075
0a11ead7-de2d-4ab6-a6fa-36a2f05c2638/EcoRV/0	FAW54670	iPSCORE_2_11	FIBRO	20	chr13	P	11363
09d93da4-6b60-4a76-ac88-761e19b5e573/EcoRV/0	FAW54670	iPSCORE_2_11	FIBRO	20	chr6	Q	8390
09d5e9f4-4de1-48cc-b01c-0882c71e1ac6/EcoRV/0	FAW54670	iPSCORE_2_11	FIBRO	20	chr18	P	5805
09d12628-a12a-408b-8d0f-a53601b7e5ce/EcoRV/0	FAW54670	iPSCORE_2_11	FIBRO	20	chr18	Q	11131
09cc193a-eea4-42dc-9119-5273dec9b4b7/EcoRV/0	FAW54670	iPSCORE_2_11	FIBRO	20	chr14	Q	6035
09b2a15a-7880-4310-8efa-fa0ab710cc52/EcoRV/0	FAW54670	iPSCORE_2_11	FIBRO	20	chr12	P	6248
099cbf03-18a4-4409-bc16-e29c59877d37/EcoRV/0	FAW54670	iPSCORE_2_11	FIBRO	20	chr14	Q	3423
0a43c736-a7ea-4ed3-aa30-675030dfea44/EcoRV/0	FAW54670	iPSCORE_2_11	FIBRO	20	chr19	P	3305
0a47d668-b700-4d89-ae4d-1d3d254c2eb8/EcoRV/0	FAW54670	iPSCORE_2_11	FIBRO	20	chr1	P	7233
0a4872f1-fd9c-42bb-b273-7ac675abb5f3/EcoRV/0	FAW54670	iPSCORE_2_11	FIBRO	20	chr9	P	8195
0a4cb4e4-007e-47b5-bc7e-70d2e436e3b8/EcoRV/0	FAW54670	iPSCORE_2_11	FIBRO	20	chr19	P	9361
0a9c555e-25fb-458d-a2b6-a2bf4259f305/EcoRV/0	FAW54670	iPSCORE_2_11	FIBRO	20	chr16	P	9586
0a9aa29e-a122-412a-bd28-55788a764764/EcoRV/0	FAW54670	iPSCORE_2_11	FIBRO	20	chr17	Q	7992
0a971703-78cd-4382-ad97-5559edd86935/EcoRV/0	FAW54670	iPSCORE_2_11	FIBRO	20	chr12	Q	7674
0a948863-47d3-4bd0-8b12-14403306ac3f/EcoRV/0	FAW54670	iPSCORE_2_11	FIBRO	20	chr14	Q	7959
0a884be7-5798-4055-8372-2be38d2b67c4/EcoRV/0	FAW54670	iPSCORE_2_11	FIBRO	20	chr9	P	7202
0a8735f5-6021-4947-8611-91d127c03ad0/EcoRV/0	FAW54670	iPSCORE_2_11	FIBRO	20	chr21	Q	3116
0a837054-a2df-4a55-9551-b77f511ea2da/EcoRV/0	FAW54670	iPSCORE_2_11	FIBRO	20	chr6	Q	6801
0aa13093-cb78-401b-81a8-0bd83ae90158/EcoRV/0	FAW54670	iPSCORE_2_11	FIBRO	20	chr17	P	5611
0a72f559-30bc-49ce-b5fd-67429c09061d/EcoRV/0	FAW54670	iPSCORE_2_11	FIBRO	20	chr16	P	6011
0a6b972a-801f-492d-8f70-e5cf5fe3436b/EcoRV/0	FAW54670	iPSCORE_2_11	FIBRO	20	chr17	P	5942
0a679439-649e-4643-9357-c19ef7a4542f/EcoRV/0	FAW54670	iPSCORE_2_11	FIBRO	20	chr2	Q	8867
0a606343-d4de-4adb-8cdd-792a3cb02060/EcoRV/0	FAW54670	iPSCORE_2_11	FIBRO	20	chr10	Q	5824
0a509ae6-1cac-4e22-b4c8-c4f79a6278fe/EcoRV/0	FAW54670	iPSCORE_2_11	FIBRO	20	chr15	Q	7302
0a4cc1f7-a3e6-4bc2-84d8-2e48fb49d55a/EcoRV/0	FAW54670	iPSCORE_2_11	FIBRO	20	chr18	P	9828
0a75deae-2bb4-4119-8d16-df50273c1b65/EcoRV/0	FAW54670	iPSCORE_2_11	FIBRO	20	chr15	P	9049
0bfb9f7b-c448-452e-9482-7630e43720b8/EcoRV/0	FAW54670	iPSCORE_2_11	FIBRO	20	chr11	Q	7956
0c05226f-a051-4d7e-a9c4-ece728968129/EcoRV/0	FAW54670	iPSCORE_2_11	FIBRO	20	chr14	P	5795
0d829e01-b422-4cf1-8bfd-c132183eddf8/EcoRV/0	FAW54670	iPSCORE_2_11	FIBRO	20	chr18	P	6674
0d81d445-f293-4cd7-92b2-b58a6cb67c10/EcoRV/0	FAW54670	iPSCORE_2_11	FIBRO	20	chr4	P	4470
0d814cb4-7ac5-4092-91de-c90dc43ac896/EcoRV/0	FAW54670	iPSCORE_2_11	FIBRO	20	chr16	P	7761
0d7f0f36-aea0-48b9-95d2-969c0986a3a4/EcoRV/0	FAW54670	iPSCORE_2_11	FIBRO	20	chr10	P	8455
0d709b53-c5a1-46d8-b5f4-342495436144/EcoRV/0	FAW54670	iPSCORE_2_11	FIBRO	20	chr18	P	5415
0d68b4cb-272e-4c0a-a56c-7ce508e538a2/EcoRV/0	FAW54670	iPSCORE_2_11	FIBRO	20	chr21	Q	5298
0d6836b6-fb98-4150-808a-fd729caa9b01/EcoRV/0	FAW54670	iPSCORE_2_11	FIBRO	20	chr20	P	6198
0d667105-eea0-4060-92d8-18d29158ec00/EcoRV/0	FAW54670	iPSCORE_2_11	FIBRO	20	chr2	Q	4897
0d60dd47-2a8b-4c3e-8a00-5e36c1d64fdc/EcoRV/0	FAW54670	iPSCORE_2_11	FIBRO	20	chr12	P	5257
0d59a190-19cc-4397-8fb7-71fb0d76c400/EcoRV/0	FAW54670	iPSCORE_2_11	FIBRO	20	chr8	P	7582
0d4bef5d-bf6e-45c2-aa4e-1f528ff6456c/EcoRV/0	FAW54670	iPSCORE_2_11	FIBRO	20	chr14	Q	5920
0d4674f7-c213-4c19-adb5-2cde9204b8fc/EcoRV/0	FAW54670	iPSCORE_2_11	FIBRO	20	chr17	P	5902
0d4376c3-f008-4611-baa6-cae2799cd595/EcoRV/0	FAW54670	iPSCORE_2_11	FIBRO	20	chr6	Q	5526
0d407b0a-50f8-4473-bcc4-95256d9a10be/EcoRV/0	FAW54670	iPSCORE_2_11	FIBRO	20	chr9	P	6245
0d360297-b067-4a0e-beea-de7ae56d7099/EcoRV/0	FAW54670	iPSCORE_2_11	FIBRO	20	chr22	Q	6411
0d295582-f9bb-41d7-aa88-cb53c8e2ecbf/EcoRV/0	FAW54670	iPSCORE_2_11	FIBRO	20	chr2	P	8727
0d851aea-ec1f-4cec-9098-aae86a062aeb/EcoRV/0	FAW54670	iPSCORE_2_11	FIBRO	20	chr18	Q	6902
0d863617-c21c-44e2-8d7e-94c877fcb9b2/EcoRV/0	FAW54670	iPSCORE_2_11	FIBRO	20	chr6	P	5575
0d96846f-bee9-40dd-a9d9-e3d41c3c6e26/EcoRV/0	FAW54670	iPSCORE_2_11	FIBRO	20	chr6	Q	3724
0de59d5a-9874-4dbe-a898-89a8213d5a56/EcoRV/0	FAW54670	iPSCORE_2_11	FIBRO	20	chr1	Q	6539
0de52c16-b181-4712-8bcd-5f683242507f/EcoRV/0	FAW54670	iPSCORE_2_11	FIBRO	20	chr19	P	5320
0dd7038e-450f-4657-860f-13d91ec2f628/EcoRV/0	FAW54670	iPSCORE_2_11	FIBRO	20	chr11	P	5085
0dd416c2-5308-47ca-853a-9ba499454c39/EcoRV/0	FAW54670	iPSCORE_2_11	FIBRO	20	chr18	P	4428
0dcf07c8-aa5f-40f3-87d0-2279150d0a11/EcoRV/0	FAW54670	iPSCORE_2_11	FIBRO	20	chr9	P	7750
0d17db58-607b-4449-a9b7-1c8c97eecacb/EcoRV/0	FAW54670	iPSCORE_2_11	FIBRO	20	chr16	P	7452
0dbf8801-93ca-49bc-94e4-788e5b0d70b1/EcoRV/0	FAW54670	iPSCORE_2_11	FIBRO	20	chr10	P	9909
0dbaa423-503a-4c92-b874-712e1569e43d/EcoRV/0	FAW54670	iPSCORE_2_11	FIBRO	20	chr9	P	8465
0db66ed0-00be-4f57-ba4d-f7f60e072800/EcoRV/0	FAW54670	iPSCORE_2_11	FIBRO	20	chr20	P	6371
0db1f92f-6dbd-4f6c-885d-f6944acf5f44/EcoRV/0	FAW54670	iPSCORE_2_11	FIBRO	20	chr3	P	7575
0db0dfe1-15e1-465b-960a-688b8aeb6132/EcoRV/0	FAW54670	iPSCORE_2_11	FIBRO	20	chr10	Q	7686
0dafe8bf-d5b2-45e8-ba4f-b9bd6f180278/EcoRV/0	FAW54670	iPSCORE_2_11	FIBRO	20	chr9	P	5811
0da87cf0-b98b-44e3-86a7-9d13b3c7d6b3/EcoRV/0	FAW54670	iPSCORE_2_11	FIBRO	20	chr19	Q	3493
0da429dc-8079-4d4e-8463-13e8143cba88/EcoRV/0	FAW54670	iPSCORE_2_11	FIBRO	20	chr6	P	6858
0d9f038c-a39c-4ae9-8b93-f77b520d238b/EcoRV/0	FAW54670	iPSCORE_2_11	FIBRO	20	chr12	P	6408
0d9c348d-8f1d-4906-92ef-9481be7b64a7/EcoRV/0	FAW54670	iPSCORE_2_11	FIBRO	20	chr1	Q	8089
0d968d62-3a5d-48f0-a06e-8e47b85ec567/EcoRV/0	FAW54670	iPSCORE_2_11	FIBRO	20	chr14	P	2225
0d16436a-3428-4a4e-93ff-9edb6c3b850f/EcoRV/0	FAW54670	iPSCORE_2_11	FIBRO	20	chr5	Q	6131
0d163538-9bf0-4b33-879e-631e4522b69e/EcoRV/0	FAW54670	iPSCORE_2_11	FIBRO	20	chr6	P	6743
0d156079-e567-4b44-a47c-c8e748fd557e/EcoRV/0	FAW54670	iPSCORE_2_11	FIBRO	20	chr11	Q	7263
0cb29ec9-6454-4d77-857e-ab257c23297d/EcoRV/0	FAW54670	iPSCORE_2_11	FIBRO	20	chr14	P	8934
0ca7348b-11d6-485d-8bf1-4e9c599945c4/EcoRV/0	FAW54670	iPSCORE_2_11	FIBRO	20	chr13	Q	11901
0c919dc6-9ba8-4688-a615-68e9889554d9/EcoRV/0	FAW54670	iPSCORE_2_11	FIBRO	20	chr9	P	6404
0c8d18c3-4ed6-404a-8f2f-b24abfb95619/EcoRV/0	FAW54670	iPSCORE_2_11	FIBRO	20	chr16	P	6397
0c77d18a-6c03-4fdc-9bbd-5ce7466fc3bd/EcoRV/0	FAW54670	iPSCORE_2_11	FIBRO	20	chr21	Q	7871
0c76adf3-3d70-479e-8b25-a63edfcae98c/EcoRV/0	FAW54670	iPSCORE_2_11	FIBRO	20	chr14	P	6669
0c6dcfad-429d-490e-9e7a-bf4c1a4ea1d1/EcoRV/0	FAW54670	iPSCORE_2_11	FIBRO	20	chr12	P	4619
0cb5006f-c790-47e5-b9d4-a0ec593b196e/EcoRV/0	FAW54670	iPSCORE_2_11	FIBRO	20	chr19	P	5753
0c6739ca-2fed-4ad2-b2e7-1a5bf7c50374/EcoRV/0	FAW54670	iPSCORE_2_11	FIBRO	20	chr16	P	7307
0c55d263-ed0e-4f59-8228-e5c8ef24d3a3/EcoRV/0	FAW54670	iPSCORE_2_11	FIBRO	20	chr17	Q	6316
0c5527c7-9369-4440-a72a-ed723c0b1169/EcoRV/0	FAW54670	iPSCORE_2_11	FIBRO	20	chr9	P	10525
0c3f82ea-b8f3-401a-945a-63e9cd3cca4e/EcoRV/0	FAW54670	iPSCORE_2_11	FIBRO	20	chr6	Q	9427
0c2f028e-3210-4173-874a-4184abd47260/EcoRV/0	FAW54670	iPSCORE_2_11	FIBRO	20	chr2	Q	7279
0c2d9bd7-7094-4567-b24a-12d7dd837442/EcoRV/0	FAW54670	iPSCORE_2_11	FIBRO	20	chr15	Q	7591
0c24bc07-68b9-4dab-9903-b77174b47948/EcoRV/0	FAW54670	iPSCORE_2_11	FIBRO	20	chr9	P	6379
0c1d8bc7-ed71-415d-b35d-de0887ca7801/EcoRV/0	FAW54670	iPSCORE_2_11	FIBRO	20	chr22	P	5865
0c0b3c00-0882-4811-8725-e97c2f125d6a/EcoRV/0	FAW54670	iPSCORE_2_11	FIBRO	20	chr12	P	3747
0c642e40-9f59-44cd-bf4f-2448298e92f3/EcoRV/0	FAW54670	iPSCORE_2_11	FIBRO	20	chr9	P	6964
0cb8d5c3-d9f2-44ff-9fbc-3c207a35ffe3/EcoRV/0	FAW54670	iPSCORE_2_11	FIBRO	20	chr9	P	7343
0d101fdd-b26b-4490-a9ca-9dc5290df585/EcoRV/0	FAW54670	iPSCORE_2_11	FIBRO	20	chr12	P	5203
0d0d6b51-3732-4f21-8c0e-536a08d306c0/EcoRV/0	FAW54670	iPSCORE_2_11	FIBRO	20	chr13	P	3439
0d0d0dbf-f68a-4dd8-b15e-559c49ac2d21/EcoRV/0	FAW54670	iPSCORE_2_11	FIBRO	20	chr22	Q	4753
0d019cc4-a528-4679-ba82-c329d5074479/EcoRV/0	FAW54670	iPSCORE_2_11	FIBRO	20	chr12	P	4008
0cffcce5-2102-458e-a15e-1f75ebf30504/EcoRV/0	FAW54670	iPSCORE_2_11	FIBRO	20	chr17	P	6164
0cfa4b72-7c0f-47d0-b4b7-70be8db8a6d3/EcoRV/0	FAW54670	iPSCORE_2_11	FIBRO	20	chr15	P	9318
0cf05f0e-1d17-45c8-93e0-37a8e1a5c045/EcoRV/0	FAW54670	iPSCORE_2_11	FIBRO	20	chr16	P	3671
0ce2ce4c-4057-4253-852b-bb548e30cc0c/EcoRV/0	FAW54670	iPSCORE_2_11	FIBRO	20	chr2	P	5182
0ccf33a6-f2fd-4ac9-b7ac-024c2c214488/EcoRV/0	FAW54670	iPSCORE_2_11	FIBRO	20	chr8	P	6684
0cc04073-b13c-4e09-bef8-1855845dd4cb/EcoRV/0	FAW54670	iPSCORE_2_11	FIBRO	20	chr18	Q	16698
0cc006ae-f489-4a08-aebe-cd7291417b4f/EcoRV/0	FAW54670	iPSCORE_2_11	FIBRO	20	chr13	Q	15572
0cb9094f-1a0c-47a6-bc67-23190b785a72/EcoRV/0	FAW54670	iPSCORE_2_11	FIBRO	20	chr8	P	7098
0ce3e983-6ec5-4e57-b2e2-04a83f0e5b7f/EcoRV/0	FAW54670	iPSCORE_2_11	FIBRO	20	chr9	P	7614
122fde41-303c-4e9b-bfa8-33d0f2d12638/EcoRV/0	FAW54670	iPSCORE_2_11	FIBRO	20	chr22	Q	3110
17c9187d-66db-40bd-8c64-071f40df108c/EcoRV/0	FAW54670	iPSCORE_2_11	FIBRO	20	chr9	P	6218
17c769ac-22e9-4009-be20-2ddda069c0b1/EcoRV/0	FAW54670	iPSCORE_2_11	FIBRO	20	chr5	Q	5632
17c288d1-8d92-4481-9399-46580a25ec0f/EcoRV/0	FAW54670	iPSCORE_2_11	FIBRO	20	chr21	Q	6810
17a67bbb-bec4-4eba-a543-43ec4b3f6f22/EcoRV/0	FAW54670	iPSCORE_2_11	FIBRO	20	chr6	Q	8745
17a4358c-9b58-45ca-84df-ed7ff461c78c/EcoRV/0	FAW54670	iPSCORE_2_11	FIBRO	20	chr2	P	9262
179707a3-0c38-4a92-a935-716a79f55e34/EcoRV/0	FAW54670	iPSCORE_2_11	FIBRO	20	chr12	P	8389
17848f9b-0332-4fe5-a995-f289cd9eab74/EcoRV/0	FAW54670	iPSCORE_2_11	FIBRO	20	chr7	P	4637
177044f1-ca93-4093-9f30-62965962512b/EcoRV/0	FAW54670	iPSCORE_2_11	FIBRO	20	chr18	P	7428
17699cd3-a908-40b4-8544-ba768dea6af0/EcoRV/0	FAW54670	iPSCORE_2_11	FIBRO	20	chr10	P	8581
175a8bf0-66fa-4e25-9d68-2f48f5b94677/EcoRV/0	FAW54670	iPSCORE_2_11	FIBRO	20	chr10	Q	5588
174da7b7-7f81-412f-956a-84109c769c29/EcoRV/0	FAW54670	iPSCORE_2_11	FIBRO	20	chr6	P	7135
17cb9918-ae7e-47de-8598-05bd4f1ee2ca/EcoRV/0	FAW54670	iPSCORE_2_11	FIBRO	20	chr10	Q	6568
17d40dcb-f982-47b0-9d32-6ea9ca38fb14/EcoRV/0	FAW54670	iPSCORE_2_11	FIBRO	20	chr3	P	9111
1858c912-6dca-4a1a-95ba-dd5d6941fab0/EcoRV/0	FAW54670	iPSCORE_2_11	FIBRO	20	chr6	Q	7302
183ae767-591e-498d-8dc4-d24942cf53dc/EcoRV/0	FAW54670	iPSCORE_2_11	FIBRO	20	chr1	Q	5889
182f9a3c-5359-42a1-a1e6-94a898a4ec59/EcoRV/0	FAW54670	iPSCORE_2_11	FIBRO	20	chr16	P	12958
1827f5cf-2740-4d94-ba1e-92f63c810ab9/EcoRV/0	FAW54670	iPSCORE_2_11	FIBRO	20	chr17	P	4650
1823396c-09c1-4a8f-8bac-bd2fb3405b20/EcoRV/0	FAW54670	iPSCORE_2_11	FIBRO	20	chr16	P	6688
181d2a08-3229-407a-8b5c-71afd88ba05d/EcoRV/0	FAW54670	iPSCORE_2_11	FIBRO	20	chr9	P	4492
180e5c69-1615-46b1-b9b6-7ce340a2865d/EcoRV/0	FAW54670	iPSCORE_2_11	FIBRO	20	chr21	Q	9194
180bc560-7097-4fc0-a0e1-6c50ccb69f1a/EcoRV/0	FAW54670	iPSCORE_2_11	FIBRO	20	chr1	P	4815
174bd424-a5bc-4d75-914d-3b77f89acdeb/EcoRV/0	FAW54670	iPSCORE_2_11	FIBRO	20	chr2	Q	10477
180843e7-5fd1-42dd-ab08-641206c1b612/EcoRV/0	FAW54670	iPSCORE_2_11	FIBRO	20	chr12	P	9120
17f73beb-510f-41c5-acc9-aa3b4031f1b3/EcoRV/0	FAW54670	iPSCORE_2_11	FIBRO	20	chr13	P	6806
17ecc164-a90c-4151-8f75-5405193ac239/EcoRV/0	FAW54670	iPSCORE_2_11	FIBRO	20	chr10	P	9734
17e8c1ab-8562-4f73-bded-37e716d509a9/EcoRV/0	FAW54670	iPSCORE_2_11	FIBRO	20	chr17	P	4616
17e53f60-a9ca-488b-832b-487beb449dd7/EcoRV/0	FAW54670	iPSCORE_2_11	FIBRO	20	chr17	P	5519
17e42507-e5ed-4ec3-ba1b-2a4499c85344/EcoRV/0	FAW54670	iPSCORE_2_11	FIBRO	20	chr16	P	8448
17df748e-b525-418e-b862-fad525d398e9/EcoRV/0	FAW54670	iPSCORE_2_11	FIBRO	20	chr12	P	7393
17dcfb70-399e-4271-8133-c6d381ef7571/EcoRV/0	FAW54670	iPSCORE_2_11	FIBRO	20	chr5	Q	7461
17d8e7ea-0c0f-4f7b-adff-40fe4d8d9b94/EcoRV/0	FAW54670	iPSCORE_2_11	FIBRO	20	chr17	P	7225
17d89647-dca3-407f-a18a-3479a189f91e/EcoRV/0	FAW54670	iPSCORE_2_11	FIBRO	20	chr3	Q	6965
180446e1-e09a-4477-871e-4d30322f612a/EcoRV/0	FAW54670	iPSCORE_2_11	FIBRO	20	chr8	P	5405
17494fa3-cfba-4db9-a9b1-8b036362838b/EcoRV/0	FAW54670	iPSCORE_2_11	FIBRO	20	chr14	Q	8844
1732d662-0422-4ff4-9b45-b1cc899e82e7/EcoRV/0	FAW54670	iPSCORE_2_11	FIBRO	20	chr9	P	6061
169549ae-2be5-45f0-a70a-d954c879fc64/EcoRV/0	FAW54670	iPSCORE_2_11	FIBRO	20	chr9	P	9171
168efce0-814f-4909-b962-9531c62a0695/EcoRV/0	FAW54670	iPSCORE_2_11	FIBRO	20	chr22	Q	6433
168ab19a-d1ee-48a7-a2ac-0a0b4ca19e02/EcoRV/0	FAW54670	iPSCORE_2_11	FIBRO	20	chr9	P	6479
1685bd4e-cedd-49fa-ac04-5a245abf6429/EcoRV/0	FAW54670	iPSCORE_2_11	FIBRO	20	chr9	P	6040
167ba96c-dd25-4204-96f5-aabfc8782b71/EcoRV/0	FAW54670	iPSCORE_2_11	FIBRO	20	chr9	P	7764
166f9e5c-71aa-4999-8431-88a23dac39cf/EcoRV/0	FAW54670	iPSCORE_2_11	FIBRO	20	chr17	Q	5811
166a421b-5509-45e7-b9ad-9fb8e76faf1e/EcoRV/0	FAW54670	iPSCORE_2_11	FIBRO	20	chr1	Q	8057
16563daa-5ed3-4bcc-be67-ff6f448a658e/EcoRV/0	FAW54670	iPSCORE_2_11	FIBRO	20	chr6	Q	5445
163cd77a-73de-436d-92a1-778b67af3e7f/EcoRV/0	FAW54670	iPSCORE_2_11	FIBRO	20	chr16	P	7205
1632831a-f8fa-4cdd-b1a4-af2c60043e61/EcoRV/0	FAW54670	iPSCORE_2_11	FIBRO	20	chr17	Q	5099
162f2d3b-03ba-409b-abae-7d8fd572c7bd/EcoRV/0	FAW54670	iPSCORE_2_11	FIBRO	20	chr12	P	7218
162ef71f-3e15-44da-ac93-c6cc89daa3f0/EcoRV/0	FAW54670	iPSCORE_2_11	FIBRO	20	chr13	P	3851
16a75573-02ce-4151-8bab-1f7182a1df6b/EcoRV/0	FAW54670	iPSCORE_2_11	FIBRO	20	chr16	P	10950
1729db1b-241d-4be4-a092-42d61f673f58/EcoRV/0	FAW54670	iPSCORE_2_11	FIBRO	20	chr19	Q	3985
1715bc31-217a-48c6-ae65-a11313a33a21/EcoRV/0	FAW54670	iPSCORE_2_11	FIBRO	20	chr14	P	10473
170a8851-35eb-4088-abb3-ace950122250/EcoRV/0	FAW54670	iPSCORE_2_11	FIBRO	20	chr16	P	6925
17056ebb-5033-4586-bd1e-6080425c57fa/EcoRV/0	FAW54670	iPSCORE_2_11	FIBRO	20	chr1	Q	7581
1744932b-7282-4593-bb41-56c1e14f91d7/EcoRV/0	FAW54670	iPSCORE_2_11	FIBRO	20	chr9	P	6035
16fde54a-0d44-488b-8000-bb8cd777d5a3/EcoRV/0	FAW54670	iPSCORE_2_11	FIBRO	20	chr17	P	8529
16e84136-7b5e-4003-bb67-c6368ecbfa31/EcoRV/0	FAW54670	iPSCORE_2_11	FIBRO	20	chr10	P	6750
16e3fbcd-5da7-48a3-ac45-dcaf9e1452fd/EcoRV/0	FAW54670	iPSCORE_2_11	FIBRO	20	chr16	P	4646
16cd589e-599b-4375-9af3-f43df67b6e8d/EcoRV/0	FAW54670	iPSCORE_2_11	FIBRO	20	chr21	Q	5650
16c27589-3365-45b3-9e2b-0676d1e3c994/EcoRV/0	FAW54670	iPSCORE_2_11	FIBRO	20	chr16	P	6517
16bf5ec6-7439-42ed-931c-d2cfef2d2d81/EcoRV/0	FAW54670	iPSCORE_2_11	FIBRO	20	chr6	Q	3055
16f3ad45-b176-469e-8f64-0bd3032abc8b/EcoRV/0	FAW54670	iPSCORE_2_11	FIBRO	20	chr1	Q	5577
1a2dd553-1a01-43a5-a629-7b156c176bfd/EcoRV/0	FAW54670	iPSCORE_2_11	FIBRO	20	chr8	P	10306
1a0f742a-f57a-4158-a579-8c07f4daf73f/EcoRV/0	FAW54670	iPSCORE_2_11	FIBRO	20	chr12	Q	11437
1a0286db-eef7-4314-8172-d54e44f609f3/EcoRV/0	FAW54670	iPSCORE_2_11	FIBRO	20	chr7	P	6970
1a00b472-7a91-4831-904e-ea216361bad7/EcoRV/0	FAW54670	iPSCORE_2_11	FIBRO	20	chr16	P	6819
19f96fcb-6f0d-4e31-b8d0-977f5d6c6b5d/EcoRV/0	FAW54670	iPSCORE_2_11	FIBRO	20	chr20	P	8651
19f59010-5da5-4129-95ea-6e01463cddd9/EcoRV/0	FAW54670	iPSCORE_2_11	FIBRO	20	chr18	P	4853
19f4fd3e-67ec-4934-aa73-274103cc7912/EcoRV/0	FAW54670	iPSCORE_2_11	FIBRO	20	chr9	P	7599
19f3a186-b39a-45e2-9250-ae1064de87fb/EcoRV/0	FAW54670	iPSCORE_2_11	FIBRO	20	chr16	P	8871
19f32335-1590-4392-8042-90b329cd840b/EcoRV/0	FAW54670	iPSCORE_2_11	FIBRO	20	chr22	P	12574
19f12d4a-489f-416f-a8c5-353a06d80d45/EcoRV/0	FAW54670	iPSCORE_2_11	FIBRO	20	chr9	P	5803
19ed7bc1-d3a7-4143-8383-37f7ccb570f6/EcoRV/0	FAW54670	iPSCORE_2_11	FIBRO	20	chr2	P	7924
19ea3261-b683-463c-8202-3a120b9a836d/EcoRV/0	FAW54670	iPSCORE_2_11	FIBRO	20	chr17	P	4920
19e9c442-cc41-4efa-8b52-b3224f7c346d/EcoRV/0	FAW54670	iPSCORE_2_11	FIBRO	20	chr10	Q	12714
19e04ef2-fb9f-4ce5-8434-64eff6352a95/EcoRV/0	FAW54670	iPSCORE_2_11	FIBRO	20	chr1	P	6962
19dde2ba-c181-4cc2-8abc-edb8eedecbdc/EcoRV/0	FAW54670	iPSCORE_2_11	FIBRO	20	chr2	Q	7791
19c9fed8-0492-409b-a4c9-145d21002895/EcoRV/0	FAW54670	iPSCORE_2_11	FIBRO	20	chr2	Q	8403
19c0bf8c-371d-49db-a7fd-d60abb945dc3/EcoRV/0	FAW54670	iPSCORE_2_11	FIBRO	20	chr2	Q	9969
19bf60cd-7d76-43cf-a111-8889d8331438/EcoRV/0	FAW54670	iPSCORE_2_11	FIBRO	20	chr15	P	8178
1acce02e-5d94-4d9d-8d8a-9e53bd3cc082/EcoRV/0	FAW54670	iPSCORE_2_11	FIBRO	20	chr9	P	5983
1ac12fa6-ec89-42a0-bc22-d404e72be23a/EcoRV/0	FAW54670	iPSCORE_2_11	FIBRO	20	chr1	Q	9359
1ac0552b-8537-4058-8a56-c17771678504/EcoRV/0	FAW54670	iPSCORE_2_11	FIBRO	20	chr12	P	9827
1ac03c02-a632-4abc-b24c-e6277c348142/EcoRV/0	FAW54670	iPSCORE_2_11	FIBRO	20	chr2	Q	8935
1abaf461-f3aa-4635-86dd-183147012532/EcoRV/0	FAW54670	iPSCORE_2_11	FIBRO	20	chr14	P	14346
1aab1101-6c61-4287-aa54-762a1b06e3e9/EcoRV/0	FAW54670	iPSCORE_2_11	FIBRO	20	chr4	P	5232
1aa00449-afcc-4a85-b9f2-cd6d2841d50c/EcoRV/0	FAW54670	iPSCORE_2_11	FIBRO	20	chr14	Q	6141
1a9c4b6a-8edb-4093-9ca0-cd1a26eca8c6/EcoRV/0	FAW54670	iPSCORE_2_11	FIBRO	20	chr4	P	6085
19b432a5-3319-4366-84f6-7dda48ad7480/EcoRV/0	FAW54670	iPSCORE_2_11	FIBRO	20	chr14	Q	4393
1a9120b1-ccc0-4e71-b511-0632eb3a7a44/EcoRV/0	FAW54670	iPSCORE_2_11	FIBRO	20	chr16	P	4985
1a72d16c-4ff2-44a4-9808-ea9137e714e4/EcoRV/0	FAW54670	iPSCORE_2_11	FIBRO	20	chr2	P	7918
1a672ea2-74d0-49af-a32f-e42e5e2ccebc/EcoRV/0	FAW54670	iPSCORE_2_11	FIBRO	20	chr18	Q	13545
1a5caeca-4c20-4c22-af70-f878f82cc98c/EcoRV/0	FAW54670	iPSCORE_2_11	FIBRO	20	chr22	Q	5391
1a531d2f-1b99-40d8-8154-ec5c5454e8c8/EcoRV/0	FAW54670	iPSCORE_2_11	FIBRO	20	chr11	P	5618
1a448bfa-a6a5-4138-aa17-899106ce3bac/EcoRV/0	FAW54670	iPSCORE_2_11	FIBRO	20	chr20	P	4146
1a8b24be-6d66-4a22-9e87-eae8b4481a54/EcoRV/0	FAW54670	iPSCORE_2_11	FIBRO	20	chr16	P	7535
19ae7d95-a459-4f81-afc5-226286e0a182/EcoRV/0	FAW54670	iPSCORE_2_11	FIBRO	20	chr4	P	6664
19aa66bd-0ef3-4899-a709-b4e9a687c730/EcoRV/0	FAW54670	iPSCORE_2_11	FIBRO	20	chr22	Q	5313
18f9adcb-0650-41c7-9692-db83848876c6/EcoRV/0	FAW54670	iPSCORE_2_11	FIBRO	20	chr11	Q	3413
18f8e8a7-df4f-4bec-8a67-acb25ceea521/EcoRV/0	FAW54670	iPSCORE_2_11	FIBRO	20	chr7	P	6040
18e74f5d-19b6-472c-be24-99c9148b9607/EcoRV/0	FAW54670	iPSCORE_2_11	FIBRO	20	chr5	Q	6755
18e38cc0-71eb-49d3-854b-66127d150dc1/EcoRV/0	FAW54670	iPSCORE_2_11	FIBRO	20	chr9	P	6310
18d9bd0f-18da-4f91-804b-7d04abd6747a/EcoRV/0	FAW54670	iPSCORE_2_11	FIBRO	20	chr9	P	6146
18d376e9-2f5b-42a1-ab9b-0789b36a16e5/EcoRV/0	FAW54670	iPSCORE_2_11	FIBRO	20	chr8	P	11131
18d02d1a-7c78-4d1e-a201-8892f7cc4ed5/EcoRV/0	FAW54670	iPSCORE_2_11	FIBRO	20	chr14	P	3803
18cbee5e-3feb-48d0-8023-4f6900909162/EcoRV/0	FAW54670	iPSCORE_2_11	FIBRO	20	chr15	P	12806
18c1f91e-6318-4cbc-b063-27fc84760d8b/EcoRV/0	FAW54670	iPSCORE_2_11	FIBRO	20	chr18	P	8583
1898d676-190a-4d4b-8bb5-ef7afb489dea/EcoRV/0	FAW54670	iPSCORE_2_11	FIBRO	20	chr1	P	7285
188c4a06-27fa-4090-940d-9166ddf7af78/EcoRV/0	FAW54670	iPSCORE_2_11	FIBRO	20	chr11	P	7173
188799e5-1929-46a4-94da-5d7cdcd01a5f/EcoRV/0	FAW54670	iPSCORE_2_11	FIBRO	20	chr5	Q	5861
187b353d-78df-4785-99d4-382904a61601/EcoRV/0	FAW54670	iPSCORE_2_11	FIBRO	20	chr12	P	6447
1873ecfd-5400-4b08-91dd-8f86fa8a15bb/EcoRV/0	FAW54670	iPSCORE_2_11	FIBRO	20	chr10	P	6070
18733ac6-9805-4b5e-8381-8d67adeb6520/EcoRV/0	FAW54670	iPSCORE_2_11	FIBRO	20	chr8	P	7166
18b47842-39dc-4121-a886-6e9d36afb7a7/EcoRV/0	FAW54670	iPSCORE_2_11	FIBRO	20	chr15	Q	7614
1901b984-de21-40d7-a1ce-c8920c588d59/EcoRV/0	FAW54670	iPSCORE_2_11	FIBRO	20	chr22	Q	6220
190d4c32-e9f1-4d13-92be-1b37c97319a3/EcoRV/0	FAW54670	iPSCORE_2_11	FIBRO	20	chr2	Q	8553
19a635d5-b2c4-4533-a577-09fce51db6d1/EcoRV/0	FAW54670	iPSCORE_2_11	FIBRO	20	chr9	P	9784
19a0fe13-c7d7-4332-952b-6c9636db5d7b/EcoRV/0	FAW54670	iPSCORE_2_11	FIBRO	20	chr10	Q	4349
19825a00-56bf-4543-925c-0821c6a61975/EcoRV/0	FAW54670	iPSCORE_2_11	FIBRO	20	chr9	P	3526
197d656d-e275-4e6e-a2c1-51c2548ef61f/EcoRV/0	FAW54670	iPSCORE_2_11	FIBRO	20	chr14	Q	5672
1971dbb7-cb2c-48d5-bb78-8b3747e46235/EcoRV/0	FAW54670	iPSCORE_2_11	FIBRO	20	chr17	Q	7789
196920bc-d6bd-4f6b-97f6-40b34a30f229/EcoRV/0	FAW54670	iPSCORE_2_11	FIBRO	20	chr22	Q	5102
19690cdb-d746-4c6e-9d15-53349a96142c/EcoRV/0	FAW54670	iPSCORE_2_11	FIBRO	20	chr1	P	4539
19636d2c-dde4-4241-89bf-c60b5ae6a309/EcoRV/0	FAW54670	iPSCORE_2_11	FIBRO	20	chr10	P	8217
190ac156-1c89-487d-b029-b97d911d35e2/EcoRV/0	FAW54670	iPSCORE_2_11	FIBRO	20	chr16	P	9111
19632a8a-3def-4cc4-9bc4-c5909cd2eba1/EcoRV/0	FAW54670	iPSCORE_2_11	FIBRO	20	chr14	P	2803
1951ccdd-93e4-441d-8782-5dbaba71d704/EcoRV/0	FAW54670	iPSCORE_2_11	FIBRO	20	chr20	P	4306
194b5866-041d-4b40-acfa-a1c0a0be4850/EcoRV/0	FAW54670	iPSCORE_2_11	FIBRO	20	chr3	P	12128
194340cd-31ba-436a-b0a8-2f893ffe7a59/EcoRV/0	FAW54670	iPSCORE_2_11	FIBRO	20	chr16	P	6748
19385fd8-63ff-43ec-bfb8-1468bdacb80c/EcoRV/0	FAW54670	iPSCORE_2_11	FIBRO	20	chr6	P	6426
19324066-76a6-41be-a6da-0b3637207ce1/EcoRV/0	FAW54670	iPSCORE_2_11	FIBRO	20	chr1	Q	5670
192cc3b0-1d26-4443-9b16-73c17f4d5f64/EcoRV/0	FAW54670	iPSCORE_2_11	FIBRO	20	chr13	Q	9499
19271daa-d3f4-423c-8da8-0c3bd79706bd/EcoRV/0	FAW54670	iPSCORE_2_11	FIBRO	20	chr7	P	5454
19208d1c-0e94-4b03-96ee-eb0a4065a715/EcoRV/0	FAW54670	iPSCORE_2_11	FIBRO	20	chr17	Q	6653
19609d66-b3e8-4240-bd91-ded15fb4e313/EcoRV/0	FAW54670	iPSCORE_2_11	FIBRO	20	chr3	Q	6936
13aa6cef-144f-4ca9-b6bd-4136c985b243/EcoRV/0	FAW54670	iPSCORE_2_11	FIBRO	20	chr6	Q	7677
13a9beba-e289-4718-b8c1-aa4989fa575f/EcoRV/0	FAW54670	iPSCORE_2_11	FIBRO	20	chr8	P	5625
13a9bc2c-d4ff-4101-83ad-2303f309ce81/EcoRV/0	FAW54670	iPSCORE_2_11	FIBRO	20	chr10	Q	6069
13a2b9b8-fe07-4029-a7a4-10d92a5c2f74/EcoRV/0	FAW54670	iPSCORE_2_11	FIBRO	20	chr16	P	7014
13a0bb5f-e8d6-452b-b7c2-f672a1d1b667/EcoRV/0	FAW54670	iPSCORE_2_11	FIBRO	20	chr4	P	5895
139a778e-1766-4adb-95c7-b9c51aa30383/EcoRV/0	FAW54670	iPSCORE_2_11	FIBRO	20	chr18	P	14162
1399b92d-ddf2-465e-a084-25aaf8d5d02d/EcoRV/0	FAW54670	iPSCORE_2_11	FIBRO	20	chr16	P	13596
139502c3-9890-475b-8e6f-28f6eed1e0b0/EcoRV/0	FAW54670	iPSCORE_2_11	FIBRO	20	chr5	Q	6086
13870ed2-8188-48cb-ac7d-bbfdbf016b1c/EcoRV/0	FAW54670	iPSCORE_2_11	FIBRO	20	chr5	Q	6181
13870a50-b3cc-4e6a-9df0-9f005be813d7/EcoRV/0	FAW54670	iPSCORE_2_11	FIBRO	20	chr9	P	4284
1384b2d0-e85f-4e68-a7de-1e5f6f16e629/EcoRV/0	FAW54670	iPSCORE_2_11	FIBRO	20	chr18	Q	12889
137caf18-f5c3-44f9-8e76-d80e5bba25a0/EcoRV/0	FAW54670	iPSCORE_2_11	FIBRO	20	chr9	P	6384
137a0604-aef2-450b-a11b-b12061fb6946/EcoRV/0	FAW54670	iPSCORE_2_11	FIBRO	20	chr8	P	10154
1365a7ae-b0ba-4683-9e39-531672848b01/EcoRV/0	FAW54670	iPSCORE_2_11	FIBRO	20	chr13	P	9524
1358ac59-a92b-4cf0-b759-119a0b038888/EcoRV/0	FAW54670	iPSCORE_2_11	FIBRO	20	chr16	P	6638
13ad7a77-88e4-42cc-97e5-eaf7c33872dc/EcoRV/0	FAW54670	iPSCORE_2_11	FIBRO	20	chr10	P	7461
1440fccb-9e40-49d2-8145-e9968903d7d0/EcoRV/0	FAW54670	iPSCORE_2_11	FIBRO	20	chr8	Q	4455
1440c35f-64d9-4aef-9fb5-68c849bbb4f6/EcoRV/0	FAW54670	iPSCORE_2_11	FIBRO	20	chr15	Q	2684
1438fd7f-a87c-4bd7-93a3-64abd3d24d18/EcoRV/0	FAW54670	iPSCORE_2_11	FIBRO	20	chr2	Q	6225
1425ec79-6971-4e9d-ab64-560f1ddb9c24/EcoRV/0	FAW54670	iPSCORE_2_11	FIBRO	20	chr11	Q	8495
141ff4c4-3136-43fc-9699-73a5f4746419/EcoRV/0	FAW54670	iPSCORE_2_11	FIBRO	20	chr9	P	6646
1404c561-06de-4c27-8c86-1cfe06f31c6c/EcoRV/0	FAW54670	iPSCORE_2_11	FIBRO	20	chr22	Q	5069
13fd93b2-fb7b-44fb-93e4-374970b6e6f9/EcoRV/0	FAW54670	iPSCORE_2_11	FIBRO	20	chr12	Q	7419
13f8c4dc-5b8f-4de2-b847-1c48ee35fe89/EcoRV/0	FAW54670	iPSCORE_2_11	FIBRO	20	chr6	P	4209
13f32f47-b7a9-4a5c-9e17-a3bd020ef58f/EcoRV/0	FAW54670	iPSCORE_2_11	FIBRO	20	chr15	P	10175
13dc65e9-4a81-4696-b21c-3d621d29fdde/EcoRV/0	FAW54670	iPSCORE_2_11	FIBRO	20	chr6	P	5311
13cf511a-f378-4837-b0c1-40b0f1e95abe/EcoRV/0	FAW54670	iPSCORE_2_11	FIBRO	20	chr18	P	6062
13cb37e5-e2fc-48a2-b42d-b3e054e19612/EcoRV/0	FAW54670	iPSCORE_2_11	FIBRO	20	chr16	P	5570
13c5b6a8-2bb6-4ab9-b1e8-2a7be3614102/EcoRV/0	FAW54670	iPSCORE_2_11	FIBRO	20	chr11	P	4837
141a1077-5a55-4f52-8f61-01ec177d8f3c/EcoRV/0	FAW54670	iPSCORE_2_11	FIBRO	20	chr9	P	8975
12b71050-3e33-439f-b98b-92a79ba6a8e2/EcoRV/0	FAW54670	iPSCORE_2_11	FIBRO	20	chr2	Q	8101
12b470c3-0196-4a02-b904-d2e8ffabe836/EcoRV/0	FAW54670	iPSCORE_2_11	FIBRO	20	chr12	Q	10062
12abe80a-0428-49d2-87ab-67b51d3e6701/EcoRV/0	FAW54670	iPSCORE_2_11	FIBRO	20	chr13	Q	6148
129cca39-b77e-49a3-a06e-09a59345c4c8/EcoRV/0	FAW54670	iPSCORE_2_11	FIBRO	20	chr8	P	5774
12970697-813b-43f2-b9c5-cde8c35b1df7/EcoRV/0	FAW54670	iPSCORE_2_11	FIBRO	20	chr9	P	6538
128abed8-6ae5-4209-8771-68b0353424e4/EcoRV/0	FAW54670	iPSCORE_2_11	FIBRO	20	chr6	Q	5450
1284270e-0eb2-4216-9f43-46138dec9212/EcoRV/0	FAW54670	iPSCORE_2_11	FIBRO	20	chr18	Q	11294
128032ce-18da-422b-a7b3-e77efc5aed63/EcoRV/0	FAW54670	iPSCORE_2_11	FIBRO	20	chr17	P	4624
12793040-7da1-469a-bba3-35ae2693fb0b/EcoRV/0	FAW54670	iPSCORE_2_11	FIBRO	20	chr16	P	4960
12748b64-5249-46c3-9635-9c2c63094197/EcoRV/0	FAW54670	iPSCORE_2_11	FIBRO	20	chr5	Q	6127
12557c30-556e-4bbe-9b91-ec46e6a22d01/EcoRV/0	FAW54670	iPSCORE_2_11	FIBRO	20	chr13	Q	16042
12498ce2-b18f-473d-8e1f-971821552a8c/EcoRV/0	FAW54670	iPSCORE_2_11	FIBRO	20	chr8	P	9891
12494b1d-e74d-4aab-b85a-a8c978c3e712/EcoRV/0	FAW54670	iPSCORE_2_11	FIBRO	20	chr17	P	5071
12379360-d057-4e33-a144-1a1a2c77f9c3/EcoRV/0	FAW54670	iPSCORE_2_11	FIBRO	20	chr9	P	8397
12c371a2-f628-47f8-a12f-a3a52c374166/EcoRV/0	FAW54670	iPSCORE_2_11	FIBRO	20	chr4	P	4700
133b0768-7944-433b-b79d-b72d9b580a49/EcoRV/0	FAW54670	iPSCORE_2_11	FIBRO	20	chr6	Q	7587
1328cee4-3341-4fae-ac33-ab3a786f735a/EcoRV/0	FAW54670	iPSCORE_2_11	FIBRO	20	chr6	Q	6889
1323e97d-a4c2-4834-83b0-7399a9a0aa66/EcoRV/0	FAW54670	iPSCORE_2_11	FIBRO	20	chr17	P	6956
131f46de-1126-4451-8716-84c9983074b5/EcoRV/0	FAW54670	iPSCORE_2_11	FIBRO	20	chr16	P	13097
130d8aa7-0d5a-4e8f-852d-64ff06c7f1bf/EcoRV/0	FAW54670	iPSCORE_2_11	FIBRO	20	chr13	Q	9297
130ae821-4b3b-4edd-a949-256be8ade3fc/EcoRV/0	FAW54670	iPSCORE_2_11	FIBRO	20	chr16	P	9454
12f28ef5-7c6c-4eb1-af21-94077526a886/EcoRV/0	FAW54670	iPSCORE_2_11	FIBRO	20	chr16	P	6015
12f1182d-2b4b-46a1-9a7e-64217953e3e8/EcoRV/0	FAW54670	iPSCORE_2_11	FIBRO	20	chr16	P	14058
12ef9df0-3823-4e29-978e-f8029a4741bd/EcoRV/0	FAW54670	iPSCORE_2_11	FIBRO	20	chr13	Q	7600
12e10d22-6aa8-4101-b08d-1c4f10008ab3/EcoRV/0	FAW54670	iPSCORE_2_11	FIBRO	20	chr16	P	11202
12d1b056-9671-4174-9ae5-68af61a9f90c/EcoRV/0	FAW54670	iPSCORE_2_11	FIBRO	20	chr5	Q	5832
12c71831-8c55-4cd4-9ca9-811c77500ca2/EcoRV/0	FAW54670	iPSCORE_2_11	FIBRO	20	chr17	Q	6402
13047962-f3bd-490a-9e79-b5d5678ddcc9/EcoRV/0	FAW54670	iPSCORE_2_11	FIBRO	20	chr2	P	7213
1450de4a-6b06-4706-a24e-276d1a138225/EcoRV/0	FAW54670	iPSCORE_2_11	FIBRO	20	chr12	P	4437
1456686d-ce65-461c-add3-1de134450d78/EcoRV/0	FAW54670	iPSCORE_2_11	FIBRO	20	chr12	P	5850
15b7d093-c931-405f-a0d5-576f81dee1b5/EcoRV/0	FAW54670	iPSCORE_2_11	FIBRO	20	chr15	Q	2919
15b1ea6e-e7a3-444c-a75b-6fe325a0cc3c/EcoRV/0	FAW54670	iPSCORE_2_11	FIBRO	20	chr22	Q	6305
15a2fe3d-0ab1-4935-b261-43a32af93068/EcoRV/0	FAW54670	iPSCORE_2_11	FIBRO	20	chr12	P	6796
157b83d9-1146-47cc-93a3-093c94e9f275/EcoRV/0	FAW54670	iPSCORE_2_11	FIBRO	20	chr8	P	9383
157865bd-5ea6-42d1-ad1c-df5ae0d2d90b/EcoRV/0	FAW54670	iPSCORE_2_11	FIBRO	20	chr14	P	6279
1577446a-37dc-49c4-a990-58bc292d69c2/EcoRV/0	FAW54670	iPSCORE_2_11	FIBRO	20	chr16	P	7004
15704b40-1e65-4c4a-8556-f602a099ef9a/EcoRV/0	FAW54670	iPSCORE_2_11	FIBRO	20	chr2	Q	11143
156f0b7e-5abb-4713-bd00-b811cb9b375d/EcoRV/0	FAW54670	iPSCORE_2_11	FIBRO	20	chr18	Q	15796
1559e99f-b7cc-43e4-8980-3e0959399fd6/EcoRV/0	FAW54670	iPSCORE_2_11	FIBRO	20	chr18	P	7749
15b80d88-945b-4e81-bc5d-5b55618ff06d/EcoRV/0	FAW54670	iPSCORE_2_11	FIBRO	20	chr16	P	5942
15bfdc0d-54a7-410a-baea-e67c60003c1b/EcoRV/0	FAW54670	iPSCORE_2_11	FIBRO	20	chr17	Q	6006
1625f5d5-1867-4427-8769-0b73f298ac58/EcoRV/0	FAW54670	iPSCORE_2_11	FIBRO	20	chr18	P	4737
161267b4-c366-4494-9f32-36eca87ce2d3/EcoRV/0	FAW54670	iPSCORE_2_11	FIBRO	20	chr9	P	4493
1610ead1-5d76-45fe-a288-bbc4fabcff83/EcoRV/0	FAW54670	iPSCORE_2_11	FIBRO	20	chr19	P	2223
160fd86d-b689-4ce1-9a2f-3e3497ec9728/EcoRV/0	FAW54670	iPSCORE_2_11	FIBRO	20	chr18	P	5576
16068c73-e0c0-471a-b9f2-a9c62d590bcf/EcoRV/0	FAW54670	iPSCORE_2_11	FIBRO	20	chr7	P	4635
15fa6465-ca27-4d9b-9550-fdaaa5584e5c/EcoRV/0	FAW54670	iPSCORE_2_11	FIBRO	20	chr18	Q	14567
15f6fe9b-a3be-463e-8c19-ae7cab0cc2cb/EcoRV/0	FAW54670	iPSCORE_2_11	FIBRO	20	chr12	P	5487
15f36a70-4f1c-4be4-bfa9-13413ae59858/EcoRV/0	FAW54670	iPSCORE_2_11	FIBRO	20	chr9	P	5675
15e1a7ed-5351-40eb-9118-c4eccbd3653a/EcoRV/0	FAW54670	iPSCORE_2_11	FIBRO	20	chr9	P	7184
15df653b-b580-4e75-912a-1bb4f1b81e25/EcoRV/0	FAW54670	iPSCORE_2_11	FIBRO	20	chr1	Q	6025
15dbecc7-0cfe-43ca-b729-623c2ed5cace/EcoRV/0	FAW54670	iPSCORE_2_11	FIBRO	20	chr2	P	2596
15d6552b-0bad-48d0-912f-17fdc19c7875/EcoRV/0	FAW54670	iPSCORE_2_11	FIBRO	20	chr10	P	8255
15d31390-982c-4773-a158-91c777ecb1bf/EcoRV/0	FAW54670	iPSCORE_2_11	FIBRO	20	chr9	P	6261
15c59baf-d6d9-4b59-ab52-d7268ea6f6d8/EcoRV/0	FAW54670	iPSCORE_2_11	FIBRO	20	chr18	Q	16420
15c052ab-4934-40f5-a7ff-e5ce05fc4980/EcoRV/0	FAW54670	iPSCORE_2_11	FIBRO	20	chr19	Q	6560
15c01b8b-bdcd-44c7-bb27-c3262ed4ee9e/EcoRV/0	FAW54670	iPSCORE_2_11	FIBRO	20	chr16	P	5024
15e7f80c-dbd6-407d-b7ff-48a430fc4f92/EcoRV/0	FAW54670	iPSCORE_2_11	FIBRO	20	chr10	Q	5850
1537c921-8081-4d1b-85a2-e4bea05e3687/EcoRV/0	FAW54670	iPSCORE_2_11	FIBRO	20	chr22	Q	7031
14b91b21-8a2f-4709-a25d-9e0ec2018275/EcoRV/0	FAW54670	iPSCORE_2_11	FIBRO	20	chr9	P	13492
14a910e2-17d1-41a2-aa43-1f9716cb0701/EcoRV/0	FAW54670	iPSCORE_2_11	FIBRO	20	chr3	P	9938
14a7ee17-d41d-499e-9160-a8ed8d554a40/EcoRV/0	FAW54670	iPSCORE_2_11	FIBRO	20	chr2	Q	7518
14a670ad-f760-464a-8cfb-65bc60a1f71b/EcoRV/0	FAW54670	iPSCORE_2_11	FIBRO	20	chr11	Q	6778
149900eb-83b3-40f6-a9ed-5f953048206f/EcoRV/0	FAW54670	iPSCORE_2_11	FIBRO	20	chr3	P	7013
149669f5-d215-46a4-b390-eaf5c6c39cfd/EcoRV/0	FAW54670	iPSCORE_2_11	FIBRO	20	chr3	Q	6424
14907521-20e0-4a5e-9f24-d5197c6c2ccb/EcoRV/0	FAW54670	iPSCORE_2_11	FIBRO	20	chr1	P	6817
14bc22be-ca34-450d-aacb-ad56816fee69/EcoRV/0	FAW54670	iPSCORE_2_11	FIBRO	20	chr9	P	4880
148fa43e-bde2-4200-bee3-8ce82c3a42ad/EcoRV/0	FAW54670	iPSCORE_2_11	FIBRO	20	chr7	P	5778
1486be88-af9e-4aef-8a80-829065052aad/EcoRV/0	FAW54670	iPSCORE_2_11	FIBRO	20	chr8	Q	5866
14861348-15d8-49de-a397-aec3c1e2fe90/EcoRV/0	FAW54670	iPSCORE_2_11	FIBRO	20	chr14	P	11907
14787e68-133b-483c-a496-cc247d8f9ee0/EcoRV/0	FAW54670	iPSCORE_2_11	FIBRO	20	chr1	P	6612
14786845-d483-4991-a077-6b795e20c942/EcoRV/0	FAW54670	iPSCORE_2_11	FIBRO	20	chr2	Q	9592
14714e75-b990-448f-aa95-758e730684f8/EcoRV/0	FAW54670	iPSCORE_2_11	FIBRO	20	chr1	Q	5650
146c5ee9-ebc0-4d83-861b-f1744c6076c6/EcoRV/0	FAW54670	iPSCORE_2_11	FIBRO	20	chr1	Q	7414
14680d8c-82a0-481c-9bfd-3569685bf595/EcoRV/0	FAW54670	iPSCORE_2_11	FIBRO	20	chr18	P	6132
145eb65f-aace-4ce8-9b1d-c9af17943a7f/EcoRV/0	FAW54670	iPSCORE_2_11	FIBRO	20	chr17	Q	6521
145bfebf-5572-4b44-8ad9-63ee6e54e041/EcoRV/0	FAW54670	iPSCORE_2_11	FIBRO	20	chr13	Q	10129
148a0d8d-c356-4ef4-8bd0-a1b9704cd6cc/EcoRV/0	FAW54670	iPSCORE_2_11	FIBRO	20	chr5	Q	8269
162b2cb2-ab0c-4ec7-b4f6-4804e3dd1cc1/EcoRV/0	FAW54670	iPSCORE_2_11	FIBRO	20	chr14	P	10428
14bd29d2-193e-4780-adb7-dd276411cc5d/EcoRV/0	FAW54670	iPSCORE_2_11	FIBRO	20	chr12	P	8083
14c1bf71-09c9-4bad-ae49-a5e4fe5b6705/EcoRV/0	FAW54670	iPSCORE_2_11	FIBRO	20	chr12	P	9375
15293976-cda8-4860-9f0b-6e985c084501/EcoRV/0	FAW54670	iPSCORE_2_11	FIBRO	20	chr2	Q	8472
152845e0-8010-4e63-8de1-76e483ba6e26/EcoRV/0	FAW54670	iPSCORE_2_11	FIBRO	20	chr3	Q	6983
15159a6f-6ea4-4922-a917-8b08cb26f603/EcoRV/0	FAW54670	iPSCORE_2_11	FIBRO	20	chr2	Q	11848
1513463e-1630-4a3d-bbae-ad06735f514a/EcoRV/0	FAW54670	iPSCORE_2_11	FIBRO	20	chr16	P	5995
150d3652-6508-49e7-a35d-d32f8e88d694/EcoRV/0	FAW54670	iPSCORE_2_11	FIBRO	20	chr12	Q	11213
14fb1c2b-6fd7-42c3-bb31-6544e4e93c17/EcoRV/0	FAW54670	iPSCORE_2_11	FIBRO	20	chr8	P	7837
14f90281-4df5-4b9e-a46d-3c58d2929266/EcoRV/0	FAW54670	iPSCORE_2_11	FIBRO	20	chr13	Q	653
14c10fbc-dbd1-4acd-8086-82144e283c2f/EcoRV/0	FAW54670	iPSCORE_2_11	FIBRO	20	chr5	Q	4808
14f12cee-1b51-4b18-9d7d-0f9b16497959/EcoRV/0	FAW54670	iPSCORE_2_11	FIBRO	20	chr8	Q	4084
14f11483-93e9-4ce1-905f-8e39e8c8b3e3/EcoRV/0	FAW54670	iPSCORE_2_11	FIBRO	20	chr2	P	6814
14f09e20-bfed-46e5-accb-eee0bbd0e372/EcoRV/0	FAW54670	iPSCORE_2_11	FIBRO	20	chr7	P	4471
14d9c939-25d8-4b81-b13b-d65b6cd0b7fb/EcoRV/0	FAW54670	iPSCORE_2_11	FIBRO	20	chr19	Q	8022
14d907ab-dcda-4044-a56a-9ac4c51d0845/EcoRV/0	FAW54670	iPSCORE_2_11	FIBRO	20	chr2	P	7278
14d88910-c346-4f81-90f8-a9884f9dde22/EcoRV/0	FAW54670	iPSCORE_2_11	FIBRO	20	chr16	P	5584
14d846f0-d4d5-4a33-a457-ce3e07cc3b7e/EcoRV/0	FAW54670	iPSCORE_2_11	FIBRO	20	chr6	Q	14982
14cf16b9-a5c7-4669-9e42-b82be14e7ae2/EcoRV/0	FAW54670	iPSCORE_2_11	FIBRO	20	chr12	P	4412
14f2d1a9-69cf-4e64-abd7-39caa1e344b3/EcoRV/0	FAW54670	iPSCORE_2_11	FIBRO	20	chr8	P	5406
098b0059-e8be-4d56-ac79-f87d4cf94519/EcoRV/0	FAW54670	iPSCORE_2_11	FIBRO	20	chr14	P	3643
0988bcd7-b786-478b-800d-614026e2d0fa/EcoRV/0	FAW54670	iPSCORE_2_11	FIBRO	20	chr5	Q	4415
bbaa5272-5138-4d43-bb34-af24096fd026/EcoRV/0	FAW54670	iPSCORE_2_11	FIBRO	20	chr16	P	7121
bbaf1e9e-891c-49a8-93ad-e71e2886d331/EcoRV/0	FAW54670	iPSCORE_2_11	FIBRO	20	chr13	P	5623
bbb1e667-ab3a-46f2-9ba5-fd3df87802fc/EcoRV/0	FAW54670	iPSCORE_2_11	FIBRO	20	chr1	Q	8695
bbb5275e-a28a-4d29-b380-be4144e634ab/EcoRV/0	FAW54670	iPSCORE_2_11	FIBRO	20	chr3	P	9451
bbb7f538-c4f7-4357-953b-faa58d41f5c6/EcoRV/0	FAW54670	iPSCORE_2_11	FIBRO	20	chr16	P	5429
bbd5ef6d-0666-46c8-b350-5a911a2c2e5a/EcoRV/0	FAW54670	iPSCORE_2_11	FIBRO	20	chr16	P	6614
bbdba000-b259-46a4-8414-fac1233ac263/EcoRV/0	FAW54670	iPSCORE_2_11	FIBRO	20	chr6	Q	7261
bbe04b09-6fb0-4b4b-bbb0-96e3caa07d21/EcoRV/0	FAW54670	iPSCORE_2_11	FIBRO	20	chr17	Q	7785
bbe117f8-62f8-4ecc-873c-4cb5331cbf32/EcoRV/0	FAW54670	iPSCORE_2_11	FIBRO	20	chr18	P	3968
bbe31c31-c4ac-41f7-ac79-0ad1fed0a817/EcoRV/0	FAW54670	iPSCORE_2_11	FIBRO	20	chr18	P	8843
bbe596f7-8444-4c9e-a6f9-8a2f7f2f0532/EcoRV/0	FAW54670	iPSCORE_2_11	FIBRO	20	chr16	P	5697
bbe8a14f-381b-4bca-a783-ebbd3c043b9e/EcoRV/0	FAW54670	iPSCORE_2_11	FIBRO	20	chr8	P	4785
bbee2cd0-9ae7-4bf8-951d-723bf70598db/EcoRV/0	FAW54670	iPSCORE_2_11	FIBRO	20	chr21	Q	5821
bbef90e1-555b-4c54-ae7c-267696b0808d/EcoRV/0	FAW54670	iPSCORE_2_11	FIBRO	20	chr1	Q	6401
bbf8521c-50ee-459f-89fe-4eb59086d221/EcoRV/0	FAW54670	iPSCORE_2_11	FIBRO	20	chr12	Q	7410
bb994d52-6abb-483e-b9b6-225d8aff0936/EcoRV/0	FAW54670	iPSCORE_2_11	FIBRO	20	chr16	P	5316
bb97aaa6-4702-488a-99ed-8f928da6bc43/EcoRV/0	FAW54670	iPSCORE_2_11	FIBRO	20	chr18	P	7643
bb33870b-ede5-4103-9205-12ad2435fdc6/EcoRV/0	FAW54670	iPSCORE_2_11	FIBRO	20	chr21	Q	6267
bb34a1f1-f393-43b4-a381-127e6c1527a9/EcoRV/0	FAW54670	iPSCORE_2_11	FIBRO	20	chr17	P	3985
bb3ef309-1028-423d-8613-956b7c53961d/EcoRV/0	FAW54670	iPSCORE_2_11	FIBRO	20	chr5	Q	8685
bb40ce12-0c9a-4336-a9f0-37f987116da8/EcoRV/0	FAW54670	iPSCORE_2_11	FIBRO	20	chr11	P	5023
bb4185a4-75bd-4ac9-9374-cb36a9148116/EcoRV/0	FAW54670	iPSCORE_2_11	FIBRO	20	chr8	Q	4529
bb44ab87-b8df-417e-9294-a70997d39dc3/EcoRV/0	FAW54670	iPSCORE_2_11	FIBRO	20	chr18	P	8603
bb5527f2-36cc-4d3f-a47b-a036b23442b1/EcoRV/0	FAW54670	iPSCORE_2_11	FIBRO	20	chr3	P	9827
bb5b7461-44fe-409e-9a73-525c479ffb14/EcoRV/0	FAW54670	iPSCORE_2_11	FIBRO	20	chr18	P	6332
bb64602d-b238-4519-9c01-3548d44d8139/EcoRV/0	FAW54670	iPSCORE_2_11	FIBRO	20	chr17	Q	5752
bb7b823b-8ca7-4412-b9bc-0da798e2fc3e/EcoRV/0	FAW54670	iPSCORE_2_11	FIBRO	20	chr14	P	8983
bb7d189a-caa6-458f-bf9d-b7d44cb552eb/EcoRV/0	FAW54670	iPSCORE_2_11	FIBRO	20	chr6	P	5534
bb8107f5-e667-448c-8089-56832cca9499/EcoRV/0	FAW54670	iPSCORE_2_11	FIBRO	20	chr19	Q	3862
bb8578ed-e76a-4c35-af33-b4565bed7a38/EcoRV/0	FAW54670	iPSCORE_2_11	FIBRO	20	chr9	P	6882
bb8cc690-61d5-42e4-a53b-aa43ff412de1/EcoRV/0	FAW54670	iPSCORE_2_11	FIBRO	20	chr6	Q	5671
bb2a0837-9684-4520-b662-f396c8ee3c7a/EcoRV/0	FAW54670	iPSCORE_2_11	FIBRO	20	chr9	P	6730
bc9683ef-2fb8-4dd4-ba32-431e70bde568/EcoRV/0	FAW54670	iPSCORE_2_11	FIBRO	20	chr13	Q	13244
bc9c46b0-c241-4133-b011-6b67cc2dbcd3/EcoRV/0	FAW54670	iPSCORE_2_11	FIBRO	20	chr9	P	6247
bca5b4c0-d6ac-4404-9fb3-8d4319ea21e0/EcoRV/0	FAW54670	iPSCORE_2_11	FIBRO	20	chr18	P	8603
bcb1b87b-b3a3-4411-9a84-775acc7977c9/EcoRV/0	FAW54670	iPSCORE_2_11	FIBRO	20	chr18	Q	15450
bcb284c4-beef-40ef-bac0-120d434a7343/EcoRV/0	FAW54670	iPSCORE_2_11	FIBRO	20	chr21	Q	7367
bcbe0d3b-df19-426f-9e07-a642f2a9c03e/EcoRV/0	FAW54670	iPSCORE_2_11	FIBRO	20	chr6	Q	5822
bcc51493-f534-46a9-821b-cd7255531aa0/EcoRV/0	FAW54670	iPSCORE_2_11	FIBRO	20	chr18	Q	12607
bcc86ff9-02bf-486c-9a7e-73cfae87d814/EcoRV/0	FAW54670	iPSCORE_2_11	FIBRO	20	chr18	P	4959
bcc9dca8-2d9c-4565-999d-9ab1c62438ba/EcoRV/0	FAW54670	iPSCORE_2_11	FIBRO	20	chr16	P	6640
bccfa0d6-1681-455d-8dc9-609d08aea530/EcoRV/0	FAW54670	iPSCORE_2_11	FIBRO	20	chr17	Q	6337
bcd62d95-d4a0-40e0-8a34-02107615dae5/EcoRV/0	FAW54670	iPSCORE_2_11	FIBRO	20	chr8	P	9046
bcd64687-b5bb-4268-9847-76e18f174012/EcoRV/0	FAW54670	iPSCORE_2_11	FIBRO	20	chr17	Q	7092
bcdd25ae-9ebc-401e-b88e-60d1a723d527/EcoRV/0	FAW54670	iPSCORE_2_11	FIBRO	20	chr10	P	8303
bce1b40c-d2a6-4f88-8ac4-c1a69f484219/EcoRV/0	FAW54670	iPSCORE_2_11	FIBRO	20	chr9	P	8140
bc9025e4-b169-4f16-a528-51933bfdbf02/EcoRV/0	FAW54670	iPSCORE_2_11	FIBRO	20	chr20	P	6088
bc16fcdf-c3e6-4930-9881-d1bc6fdcad15/EcoRV/0	FAW54670	iPSCORE_2_11	FIBRO	20	chr15	P	12156
bc1b9127-833d-48be-be39-0df415da3bde/EcoRV/0	FAW54670	iPSCORE_2_11	FIBRO	20	chr9	P	5163
bc1cfab5-66f7-48a4-96b9-76ae8601df61/EcoRV/0	FAW54670	iPSCORE_2_11	FIBRO	20	chr13	P	8708
bc29900b-0a25-44ce-a9f6-de4647818fef/EcoRV/0	FAW54670	iPSCORE_2_11	FIBRO	20	chr20	P	3794
bc2d4ba1-eae0-4193-a83b-78ecd06b676a/EcoRV/0	FAW54670	iPSCORE_2_11	FIBRO	20	chr19	P	5742
bc2fee64-aa53-4d92-8ce0-4ee1a7401415/EcoRV/0	FAW54670	iPSCORE_2_11	FIBRO	20	chr8	Q	4117
bc3b9792-0bca-4594-b76d-f475f974803a/EcoRV/0	FAW54670	iPSCORE_2_11	FIBRO	20	chr9	P	7489
bc3d4b17-bc1e-4735-8ccc-03cc4dbf2077/EcoRV/0	FAW54670	iPSCORE_2_11	FIBRO	20	chr5	Q	5791
bc4a8df1-f26d-4dc7-8ba1-52ebefb91fff/EcoRV/0	FAW54670	iPSCORE_2_11	FIBRO	20	chr5	Q	7625
bc4b3ca6-a5f9-437f-b575-df2ad302e132/EcoRV/0	FAW54670	iPSCORE_2_11	FIBRO	20	chr1	Q	6837
bc581c31-7e55-4146-bc4c-fb464039bad8/EcoRV/0	FAW54670	iPSCORE_2_11	FIBRO	20	chr8	P	3989
bc5a9708-7261-45ed-86d0-5ed0afab0934/EcoRV/0	FAW54670	iPSCORE_2_11	FIBRO	20	chr14	P	8434
bc63af03-ff0e-4b90-8d64-0bcfd46e8c31/EcoRV/0	FAW54670	iPSCORE_2_11	FIBRO	20	chr6	Q	7422
bc6b1606-cc57-43c6-bd6a-1597a77b2494/EcoRV/0	FAW54670	iPSCORE_2_11	FIBRO	20	chr18	P	8389
bc6ca9d7-09b6-49f2-8301-58e50a164ee4/EcoRV/0	FAW54670	iPSCORE_2_11	FIBRO	20	chr1	Q	2862
bc6e153b-0f32-4b5e-9c9a-d1cdca8d7c13/EcoRV/0	FAW54670	iPSCORE_2_11	FIBRO	20	chr16	P	8489
bb228470-9f25-4ea2-a159-dc51985ea5e3/EcoRV/0	FAW54670	iPSCORE_2_11	FIBRO	20	chr16	P	10209
00031eb7-9843-436b-af19-2eae81b2ef33/EcoRV/0	FAW54670	iPSCORE_2_11	FIBRO	20	chr6	P	6764
00045f26-ee6d-400e-852d-52b96d505499/EcoRV/0	FAW54670	iPSCORE_2_11	FIBRO	20	chr21	Q	7186
015cfc32-5871-42f8-91dc-4d0581f8d301/EcoRV/0	FAW54670	iPSCORE_2_11	FIBRO	20	chr6	P	7241
01591137-f440-43de-8408-44bbefc19344/EcoRV/0	FAW54670	iPSCORE_2_11	FIBRO	20	chr14	Q	6487
01580b7f-fd4c-4884-88de-4d5546f093a4/EcoRV/0	FAW54670	iPSCORE_2_11	FIBRO	20	chr18	Q	14313
014fccf4-ff50-4d74-9af9-1125b35b3d41/EcoRV/0	FAW54670	iPSCORE_2_11	FIBRO	20	chr1	Q	7348
014b8a94-47cb-462f-ab40-245a79c9e4ed/EcoRV/0	FAW54670	iPSCORE_2_11	FIBRO	20	chr14	Q	6344
014976b7-268b-4c2f-b658-20c947b6e34c/EcoRV/0	FAW54670	iPSCORE_2_11	FIBRO	20	chr13	Q	9436
01496182-21a2-4de8-ad6a-7a1898965f77/EcoRV/0	FAW54670	iPSCORE_2_11	FIBRO	20	chr5	Q	8095
01492a98-2b94-4359-b908-88572ffe8aa4/EcoRV/0	FAW54670	iPSCORE_2_11	FIBRO	20	chr16	P	8226
014366e6-ce60-4ab1-b44a-4139452f7138/EcoRV/0	FAW54670	iPSCORE_2_11	FIBRO	20	chr12	P	9093
0142b2bf-48e8-4132-aaf3-d04360885d41/EcoRV/0	FAW54670	iPSCORE_2_11	FIBRO	20	chr11	P	6072
013b2694-a8d2-4b54-91d5-581c805c204b/EcoRV/0	FAW54670	iPSCORE_2_11	FIBRO	20	chr9	P	6331
0137f11f-5957-4c05-803a-dd43764312c1/EcoRV/0	FAW54670	iPSCORE_2_11	FIBRO	20	chr6	Q	7239
0135dff6-c0f1-47f4-b5cb-95dfb4d91f63/EcoRV/0	FAW54670	iPSCORE_2_11	FIBRO	20	chr7	P	4758
01347f32-7f21-4fc5-9acc-68c4487619b5/EcoRV/0	FAW54670	iPSCORE_2_11	FIBRO	20	chr22	Q	5100
013209be-c2a0-45ec-9729-854149b86e29/EcoRV/0	FAW54670	iPSCORE_2_11	FIBRO	20	chr2	Q	8197
01ed0223-e7b2-4106-9dc7-2f95103c633e/EcoRV/0	FAW54670	iPSCORE_2_11	FIBRO	20	chr10	Q	5189
01ebfae1-8c46-4bd5-b224-1111ca90d8b7/EcoRV/0	FAW54670	iPSCORE_2_11	FIBRO	20	chr9	P	5128
01e4b22c-8739-4ac2-a57a-1bb560e29536/EcoRV/0	FAW54670	iPSCORE_2_11	FIBRO	20	chr7	P	6303
01e37efc-6236-405b-830d-45cc5dbf09a9/EcoRV/0	FAW54670	iPSCORE_2_11	FIBRO	20	chr12	P	5277
01e1a066-2bd7-46e3-896d-b19d8f1ac45b/EcoRV/0	FAW54670	iPSCORE_2_11	FIBRO	20	chr17	Q	6836
01dadd0b-61f9-4e98-a653-fb92d5cd423c/EcoRV/0	FAW54670	iPSCORE_2_11	FIBRO	20	chr4	P	5777
01da1e05-f0f8-414b-ac6e-f47ed426e9a5/EcoRV/0	FAW54670	iPSCORE_2_11	FIBRO	20	chr6	Q	7693
01d13ffc-ac6f-4f8e-b07d-df4c2db80562/EcoRV/0	FAW54670	iPSCORE_2_11	FIBRO	20	chr18	Q	13941
01c3cf2f-e085-4209-a4ee-4b6809e54b6e/EcoRV/0	FAW54670	iPSCORE_2_11	FIBRO	20	chr11	P	7264
012c124b-20b6-4d39-8b0b-4066291c48b6/EcoRV/0	FAW54670	iPSCORE_2_11	FIBRO	20	chr10	P	9400
01ae4b06-bd02-4344-aee2-2a1dd555ad1f/EcoRV/0	FAW54670	iPSCORE_2_11	FIBRO	20	chr16	P	8635
01ad6e0c-e2db-4bde-9425-406381ca2258/EcoRV/0	FAW54670	iPSCORE_2_11	FIBRO	20	chr17	Q	6259
01a15c6e-c038-4d78-b4fc-7b26f0d69fe0/EcoRV/0	FAW54670	iPSCORE_2_11	FIBRO	20	chr14	Q	8282
01a01554-8d42-482b-a60c-0498560f83b3/EcoRV/0	FAW54670	iPSCORE_2_11	FIBRO	20	chr5	Q	6141
0190d1a1-63e9-41a2-8795-0917e72e002e/EcoRV/0	FAW54670	iPSCORE_2_11	FIBRO	20	chr5	Q	2951
0176fbfb-5a19-4f21-9efd-1b507a49cf51/EcoRV/0	FAW54670	iPSCORE_2_11	FIBRO	20	chr12	P	4629
012b6acc-fbbe-4f60-84f4-b2a437197c39/EcoRV/0	FAW54670	iPSCORE_2_11	FIBRO	20	chr13	Q	8075
01293c08-7db3-439a-9769-14b816cf0108/EcoRV/0	FAW54670	iPSCORE_2_11	FIBRO	20	chr1	P	4341
0127ff68-6e7b-4f06-a87a-51dde9f25a0b/EcoRV/0	FAW54670	iPSCORE_2_11	FIBRO	20	chr5	Q	8415
0098a421-0e59-4891-bc7e-f6a911edfbee/EcoRV/0	FAW54670	iPSCORE_2_11	FIBRO	20	chr18	P	10898
009855c3-1748-4880-8467-1b2d4c75080a/EcoRV/0	FAW54670	iPSCORE_2_11	FIBRO	20	chr10	P	8405
008b7eef-c7ef-44f7-89df-c937d4d67e85/EcoRV/0	FAW54670	iPSCORE_2_11	FIBRO	20	chr18	Q	12929
00858857-95b1-4a47-9a63-18621ffc020f/EcoRV/0	FAW54670	iPSCORE_2_11	FIBRO	20	chr17	Q	8169
0082fd0d-60b3-43bf-8dfb-71ed0f611892/EcoRV/0	FAW54670	iPSCORE_2_11	FIBRO	20	chr16	P	6656
009f8c92-f088-44a8-ac3a-c788e7a0f302/EcoRV/0	FAW54670	iPSCORE_2_11	FIBRO	20	chr9	P	6141
0067f8a1-9d3f-4bec-9f34-e9fea7225310/EcoRV/0	FAW54670	iPSCORE_2_11	FIBRO	20	chr11	P	4932
005b7976-24bf-4991-aeb0-8fd6223d41b8/EcoRV/0	FAW54670	iPSCORE_2_11	FIBRO	20	chr5	Q	7192
00489956-df6c-4825-930b-378119be826a/EcoRV/0	FAW54670	iPSCORE_2_11	FIBRO	20	chr18	Q	15507
002df650-a412-4fa2-96bc-905fac4c8991/EcoRV/0	FAW54670	iPSCORE_2_11	FIBRO	20	chr7	P	5250
001f8bfd-762a-4da1-89eb-4a011885cd8c/EcoRV/0	FAW54670	iPSCORE_2_11	FIBRO	20	chr6	Q	6187
00122a3b-4904-46cc-b521-fad4fc2bcde8/EcoRV/0	FAW54670	iPSCORE_2_11	FIBRO	20	chr20	P	5521
000d4148-d959-467a-9d3d-284f648a037c/EcoRV/0	FAW54670	iPSCORE_2_11	FIBRO	20	chr18	P	4062
00633d73-8f79-4764-b6fa-0e3eaf2477d3/EcoRV/0	FAW54670	iPSCORE_2_11	FIBRO	20	chr11	Q	6427
00ab6958-44fa-42da-8d55-8b89bb69c536/EcoRV/0	FAW54670	iPSCORE_2_11	FIBRO	20	chr7	P	6095
0122b8a8-98d9-435f-8249-b2814ae5417d/EcoRV/0	FAW54670	iPSCORE_2_11	FIBRO	20	chr1	Q	8824
0121c53e-0b16-4cb7-ba2f-8138e2fb60e5/EcoRV/0	FAW54670	iPSCORE_2_11	FIBRO	20	chr22	Q	4962
011e6d5a-0ae0-4e68-9a73-3e2e1ebd13eb/EcoRV/0	FAW54670	iPSCORE_2_11	FIBRO	20	chr14	P	12150
01178d12-1edc-43c2-9695-b0eda947cd0c/EcoRV/0	FAW54670	iPSCORE_2_11	FIBRO	20	chr22	Q	5725
0112c5c3-d277-42fa-906c-97f0f64a8ec0/EcoRV/0	FAW54670	iPSCORE_2_11	FIBRO	20	chr17	P	5647
010c95da-818c-4d16-9f50-5587de1d0e86/EcoRV/0	FAW54670	iPSCORE_2_11	FIBRO	20	chr9	P	6090
00fe1c7c-dd37-4dbe-afbe-7445790ffe9f/EcoRV/0	FAW54670	iPSCORE_2_11	FIBRO	20	chr12	P	8665
00fc7a12-216b-4c3a-aff9-26fe06bf61e4/EcoRV/0	FAW54670	iPSCORE_2_11	FIBRO	20	chr14	P	8808
00e11bff-d537-462b-acc5-a446e78e10e0/EcoRV/0	FAW54670	iPSCORE_2_11	FIBRO	20	chr18	P	6525
00dcc28f-bcbe-4b76-b7bd-0dbfe6f57375/EcoRV/0	FAW54670	iPSCORE_2_11	FIBRO	20	chr22	Q	7064
00db43be-3043-4d7b-893e-6e097698f8e7/EcoRV/0	FAW54670	iPSCORE_2_11	FIBRO	20	chr9	P	6476
00bd0983-9e78-436b-9503-782547a7e194/EcoRV/0	FAW54670	iPSCORE_2_11	FIBRO	20	chr14	P	8999
00bb7456-eb30-4fef-934f-538a0b2ef99f/EcoRV/0	FAW54670	iPSCORE_2_11	FIBRO	20	chr2	Q	6897
00b52c09-093e-448a-b4df-94b832e175cc/EcoRV/0	FAW54670	iPSCORE_2_11	FIBRO	20	chr17	Q	4576
00f9555e-c970-4cb3-991a-e377e83667eb/EcoRV/0	FAW54670	iPSCORE_2_11	FIBRO	20	chr16	P	12775
bcf6a202-4b1e-44cb-8993-87930fbfe04c/EcoRV/0	FAW54670	iPSCORE_2_11	FIBRO	20	chr17	Q	7340
bcf90b02-cee6-499d-a0cf-c3f45ea24e89/EcoRV/0	FAW54670	iPSCORE_2_11	FIBRO	20	chr17	P	5426
bf47117e-99aa-4367-bbf2-776d7df886db/EcoRV/0	FAW54670	iPSCORE_2_11	FIBRO	20	chr4	Q	16686
bf53949c-d712-4bda-a967-52cd317e3b4c/EcoRV/0	FAW54670	iPSCORE_2_11	FIBRO	20	chr17	P	4745
bf54b0c7-2715-4d54-8cf9-ca823ea8847e/EcoRV/0	FAW54670	iPSCORE_2_11	FIBRO	20	chr20	P	6644
bf63f244-6c3f-4278-8b1a-59057cc8ac0b/EcoRV/0	FAW54670	iPSCORE_2_11	FIBRO	20	chr19	P	3178
bf6eeaf0-23a5-42cb-b0dd-52d03e64f60a/EcoRV/0	FAW54670	iPSCORE_2_11	FIBRO	20	chr11	P	3920
bf751397-60e0-4e8e-8b66-2aaec92a42a4/EcoRV/0	FAW54670	iPSCORE_2_11	FIBRO	20	chr5	Q	5649
bf7741ab-bfc2-4cd0-aad8-7e1b26951693/EcoRV/0	FAW54670	iPSCORE_2_11	FIBRO	20	chr7	P	817
bf8bf080-1b2c-4c6d-a6c8-9bbfac05c74c/EcoRV/0	FAW54670	iPSCORE_2_11	FIBRO	20	chr18	P	7286
bfb177dd-4377-4ce0-8550-48ace94dfaca/EcoRV/0	FAW54670	iPSCORE_2_11	FIBRO	20	chr1	Q	7234
bfcdb7b7-5555-4188-847e-54e23bddd43a/EcoRV/0	FAW54670	iPSCORE_2_11	FIBRO	20	chr21	Q	7595
bfd0b3df-7a7e-465d-bfa6-affe66b62fb4/EcoRV/0	FAW54670	iPSCORE_2_11	FIBRO	20	chr13	P	11329
bfe2d94f-5d24-4003-a070-1de78c91175f/EcoRV/0	FAW54670	iPSCORE_2_11	FIBRO	20	chr19	P	5696
bff10dba-587f-48d9-ad14-7b74449838c0/EcoRV/0	FAW54670	iPSCORE_2_11	FIBRO	20	chr17	Q	4587
bff37428-8793-4cb5-8e2e-2c455f390317/EcoRV/0	FAW54670	iPSCORE_2_11	FIBRO	20	chr17	Q	6906
bff91aab-5ef1-4e5c-b453-4b2ba70a2b24/EcoRV/0	FAW54670	iPSCORE_2_11	FIBRO	20	chr7	P	8897
bf41c5a0-6e49-433b-b3f3-f0442d88a05e/EcoRV/0	FAW54670	iPSCORE_2_11	FIBRO	20	chr9	P	5873
bf312503-5a2b-4b22-889d-9153972a4b13/EcoRV/0	FAW54670	iPSCORE_2_11	FIBRO	20	chr9	P	7513
bec95d95-cb9a-47a6-aa05-24c0256ec884/EcoRV/0	FAW54670	iPSCORE_2_11	FIBRO	20	chr12	P	8823
bed4ebca-7bdf-4500-9b93-8318204a16bd/EcoRV/0	FAW54670	iPSCORE_2_11	FIBRO	20	chr22	Q	4177
bed9a5f2-5aba-42ba-b6ee-757522d66795/EcoRV/0	FAW54670	iPSCORE_2_11	FIBRO	20	chr9	P	8582
beda5b66-7f52-41d7-87fd-923712919366/EcoRV/0	FAW54670	iPSCORE_2_11	FIBRO	20	chr19	Q	6286
bee34ea9-4c5e-4b26-b8a5-e6eac202b4ca/EcoRV/0	FAW54670	iPSCORE_2_11	FIBRO	20	chr7	Q	11330
beebb80c-fc4b-417f-8c51-17526a448e2b/EcoRV/0	FAW54670	iPSCORE_2_11	FIBRO	20	chr9	P	7148
bef5d5b2-e204-4b46-92b1-082098fe4175/EcoRV/0	FAW54670	iPSCORE_2_11	FIBRO	20	chr12	P	8233
c0004e2b-3913-4b71-a230-c8f09aa403e4/EcoRV/0	FAW54670	iPSCORE_2_11	FIBRO	20	chr10	Q	6635
bef7430f-0951-4bbf-98fd-fe0bb08aaba2/EcoRV/0	FAW54670	iPSCORE_2_11	FIBRO	20	chr8	Q	2808
bef8d805-9645-4af5-815a-b4d86d083a98/EcoRV/0	FAW54670	iPSCORE_2_11	FIBRO	20	chr9	P	5368
befea2eb-5419-46da-aa67-1c24b155d3f3/EcoRV/0	FAW54670	iPSCORE_2_11	FIBRO	20	chr2	Q	11104
bf0831b5-9344-48fa-8e22-38b958bf8b0a/EcoRV/0	FAW54670	iPSCORE_2_11	FIBRO	20	chr16	P	3560
bf127c35-d3ef-4a7b-975e-f91e4ad2ccd8/EcoRV/0	FAW54670	iPSCORE_2_11	FIBRO	20	chr3	Q	6995
bf1a6518-9658-42ac-8344-e8267eb6901b/EcoRV/0	FAW54670	iPSCORE_2_11	FIBRO	20	chr14	Q	6631
bf24a732-d754-424b-8aa3-2bcfb36acaa6/EcoRV/0	FAW54670	iPSCORE_2_11	FIBRO	20	chr17	Q	7680
c001ca5e-e34c-4455-b135-311d662bb7ec/EcoRV/0	FAW54670	iPSCORE_2_11	FIBRO	20	chr4	P	5126
c008a1e2-c0f3-4048-9584-cc460b16962d/EcoRV/0	FAW54670	iPSCORE_2_11	FIBRO	20	chr1	P	7593
c07733c4-e8cf-4f6c-b0a3-cf2fe137ec32/EcoRV/0	FAW54670	iPSCORE_2_11	FIBRO	20	chr11	P	4641
c095896c-21f8-4df5-b040-2a14157746a7/EcoRV/0	FAW54670	iPSCORE_2_11	FIBRO	20	chr3	Q	6731
c09d792b-16aa-4176-8750-5698fd72f016/EcoRV/0	FAW54670	iPSCORE_2_11	FIBRO	20	chr6	Q	6185
c09fba0e-af8f-46ba-a0d6-838964cde423/EcoRV/0	FAW54670	iPSCORE_2_11	FIBRO	20	chr18	P	4758
c0a582a0-f7ff-48ca-b17e-ae85bc477647/EcoRV/0	FAW54670	iPSCORE_2_11	FIBRO	20	chr8	Q	5119
c0a7df89-3824-4dd6-b8e0-7d9881bc20a1/EcoRV/0	FAW54670	iPSCORE_2_11	FIBRO	20	chr18	P	6022
c0b101db-e1ff-4561-a3d3-8c5a21a2acc3/EcoRV/0	FAW54670	iPSCORE_2_11	FIBRO	20	chr6	P	6643
c0c0092d-9a9e-4392-bf07-8b030fbebd56/EcoRV/0	FAW54670	iPSCORE_2_11	FIBRO	20	chr21	Q	5154
c0ca0ab8-3d9c-4668-939f-e226a8b3742f/EcoRV/0	FAW54670	iPSCORE_2_11	FIBRO	20	chr11	P	6243
c0cc0726-f904-43d2-9dcf-7c46d532d4e4/EcoRV/0	FAW54670	iPSCORE_2_11	FIBRO	20	chr7	P	7164
c0cee2f1-4444-4d8d-b200-1e62ac59a93a/EcoRV/0	FAW54670	iPSCORE_2_11	FIBRO	20	chr2	P	9541
c073a9e7-a2bb-4433-af78-3bb6e9e46b78/EcoRV/0	FAW54670	iPSCORE_2_11	FIBRO	20	chr2	P	6382
c065b161-039e-4843-ad5f-55b5e0d7f7fe/EcoRV/0	FAW54670	iPSCORE_2_11	FIBRO	20	chr10	Q	9917
c00a9aa2-5d9f-43fc-ba6d-cacbd2ef229d/EcoRV/0	FAW54670	iPSCORE_2_11	FIBRO	20	chr19	Q	1776
c0138329-dae9-4009-9256-67cca963a416/EcoRV/0	FAW54670	iPSCORE_2_11	FIBRO	20	chr14	Q	4621
c014aefa-2580-44f9-b50e-b9fbc59e3db8/EcoRV/0	FAW54670	iPSCORE_2_11	FIBRO	20	chr17	P	4897
c019a393-8844-4100-815d-b6859554bae8/EcoRV/0	FAW54670	iPSCORE_2_11	FIBRO	20	chr5	Q	7493
c01e76f9-9db8-41da-9f75-88f42a2b29c4/EcoRV/0	FAW54670	iPSCORE_2_11	FIBRO	20	chr2	Q	6988
c0379745-b82d-4982-b3a7-7410bce57df2/EcoRV/0	FAW54670	iPSCORE_2_11	FIBRO	20	chr6	Q	734
c00326b9-e0d6-4a6e-b2d6-992c86587bed/EcoRV/0	FAW54670	iPSCORE_2_11	FIBRO	20	chr9	P	6044
c046142f-b34a-4ff4-8be0-a03612266513/EcoRV/0	FAW54670	iPSCORE_2_11	FIBRO	20	chr17	P	5708
c058c087-4cc9-4fc8-8b89-5ecfc8989c48/EcoRV/0	FAW54670	iPSCORE_2_11	FIBRO	20	chr18	P	6371
c059274e-7a47-4422-b47a-675b5b345a9a/EcoRV/0	FAW54670	iPSCORE_2_11	FIBRO	20	chr13	Q	9592
c05c8dbc-b10b-480e-9bb5-e04cd8afdad1/EcoRV/0	FAW54670	iPSCORE_2_11	FIBRO	20	chr4	P	5255
c05f6694-237a-4854-a647-299eb010a57f/EcoRV/0	FAW54670	iPSCORE_2_11	FIBRO	20	chr16	P	6628
c04549d5-eafe-4baa-a864-c5309d9bba59/EcoRV/0	FAW54670	iPSCORE_2_11	FIBRO	20	chr22	Q	5170
beb35514-42a9-47d1-97cf-a822c18d8a30/EcoRV/0	FAW54670	iPSCORE_2_11	FIBRO	20	chr19	P	3472
bd54b92b-43cb-4d51-ad11-53c37c425968/EcoRV/0	FAW54670	iPSCORE_2_11	FIBRO	20	chr16	P	7187
bd54e04f-75a1-4d59-8a9e-35385ed18e58/EcoRV/0	FAW54670	iPSCORE_2_11	FIBRO	20	chr20	Q	5823
bd5d65d8-a878-4b90-bfbe-8b6b38e82604/EcoRV/0	FAW54670	iPSCORE_2_11	FIBRO	20	chr2	Q	9219
bd608f9e-d1c4-4a1a-aaf0-e089f88f277a/EcoRV/0	FAW54670	iPSCORE_2_11	FIBRO	20	chr22	Q	4777
bd7ae2ee-cba0-4d3d-97ea-d02cab6170b9/EcoRV/0	FAW54670	iPSCORE_2_11	FIBRO	20	chr17	P	4587
bd7c6573-0206-4ee1-be2f-35c6c4258428/EcoRV/0	FAW54670	iPSCORE_2_11	FIBRO	20	chr18	P	8200
bd8334ce-74fc-4c30-9f74-4ff9d67f7bb1/EcoRV/0	FAW54670	iPSCORE_2_11	FIBRO	20	chr1	P	5077
bd91f038-c580-4ddf-8b3b-14934418a0cd/EcoRV/0	FAW54670	iPSCORE_2_11	FIBRO	20	chr15	Q	5956
bda4a561-9285-475e-81c4-9545c896591e/EcoRV/0	FAW54670	iPSCORE_2_11	FIBRO	20	chr19	Q	7344
bd4ecdc9-0100-4af7-94ab-0a4922ac9fa1/EcoRV/0	FAW54670	iPSCORE_2_11	FIBRO	20	chr18	Q	14242
bd4bd20a-4241-46b6-9ea2-4b3d357b2b32/EcoRV/0	FAW54670	iPSCORE_2_11	FIBRO	20	chr16	P	7974
bcfd4540-f107-4067-a2e2-720c5f9904f5/EcoRV/0	FAW54670	iPSCORE_2_11	FIBRO	20	chr18	Q	8070
bcff3bba-63a9-465f-9f35-fc6f9b4c0df8/EcoRV/0	FAW54670	iPSCORE_2_11	FIBRO	20	chr21	Q	7267
bd0cfd50-5d00-4646-b40a-fd450519c88e/EcoRV/0	FAW54670	iPSCORE_2_11	FIBRO	20	chr5	Q	8568
bd0eb97b-15bf-4ae8-af02-8885ab2fa6bd/EcoRV/0	FAW54670	iPSCORE_2_11	FIBRO	20	chr10	P	7975
bd0ec623-e154-499d-8bf5-dfd8d388c67d/EcoRV/0	FAW54670	iPSCORE_2_11	FIBRO	20	chr1	P	5377
bd148cd3-d780-44ae-83eb-f7c3bbe908c3/EcoRV/0	FAW54670	iPSCORE_2_11	FIBRO	20	chr5	Q	7661
bd1b940e-819e-4822-b98e-545d3d0a804e/EcoRV/0	FAW54670	iPSCORE_2_11	FIBRO	20	chr6	Q	5660
bd1bf3d1-cb15-4aa1-96c5-a8a576f85d0c/EcoRV/0	FAW54670	iPSCORE_2_11	FIBRO	20	chr14	P	7199
bd1d56c5-79ef-4e0f-818d-1573a1ea6573/EcoRV/0	FAW54670	iPSCORE_2_11	FIBRO	20	chr6	Q	9532
bd1f51d0-c89d-459f-b069-86ca5d3aca55/EcoRV/0	FAW54670	iPSCORE_2_11	FIBRO	20	chr8	Q	4657
bd228a5f-2b50-4117-b896-ff84a601400b/EcoRV/0	FAW54670	iPSCORE_2_11	FIBRO	20	chr12	Q	11049
bd3275cb-9433-43b2-bab9-2a37ea67fcce/EcoRV/0	FAW54670	iPSCORE_2_11	FIBRO	20	chr9	P	4348
bd3aa0d4-63c7-4e56-9450-f33dc8714fbb/EcoRV/0	FAW54670	iPSCORE_2_11	FIBRO	20	chr22	Q	4151
bd44d205-4daa-4123-bc6c-d7609321488a/EcoRV/0	FAW54670	iPSCORE_2_11	FIBRO	20	chr3	Q	6789
bd4aa4aa-66ef-4004-afe4-bc9ddb83806e/EcoRV/0	FAW54670	iPSCORE_2_11	FIBRO	20	chr7	P	4816
bdb93405-a823-4b70-8ab1-4ed289fb8435/EcoRV/0	FAW54670	iPSCORE_2_11	FIBRO	20	chr8	P	4652
be33c960-f8d1-4aeb-9f5f-69bcd72703ea/EcoRV/0	FAW54670	iPSCORE_2_11	FIBRO	20	chr18	Q	8441
be3f5bd4-a7e6-48f6-af35-b917566c2cd2/EcoRV/0	FAW54670	iPSCORE_2_11	FIBRO	20	chr14	Q	7454
be405612-d7ea-41a0-b171-a5b883ac1b09/EcoRV/0	FAW54670	iPSCORE_2_11	FIBRO	20	chr22	Q	5362
be44ba8a-585c-4040-8702-ddcd3c7d603c/EcoRV/0	FAW54670	iPSCORE_2_11	FIBRO	20	chr9	P	8813
be451af5-886e-4654-b0c2-a894b57940bb/EcoRV/0	FAW54670	iPSCORE_2_11	FIBRO	20	chr6	Q	7291
be59c123-3ce7-4009-99cc-c23ab03d8479/EcoRV/0	FAW54670	iPSCORE_2_11	FIBRO	20	chr1	Q	6384
be646c6c-056f-4d5b-abcd-5e91d2ca10d3/EcoRV/0	FAW54670	iPSCORE_2_11	FIBRO	20	chr10	Q	4979
be6de117-5ca3-432f-8040-2b995bde9e04/EcoRV/0	FAW54670	iPSCORE_2_11	FIBRO	20	chr6	Q	6357
be71a0b1-9710-418b-9382-a72e52dbac2b/EcoRV/0	FAW54670	iPSCORE_2_11	FIBRO	20	chr6	Q	5637
be72a459-c095-403f-85d2-cdec277bf200/EcoRV/0	FAW54670	iPSCORE_2_11	FIBRO	20	chr9	P	7446
be73c666-8ca8-4bb4-ae2c-e2d7eafe2cba/EcoRV/0	FAW54670	iPSCORE_2_11	FIBRO	20	chr2	Q	10282
be84e6c1-12f6-465f-9665-4ff552131c7b/EcoRV/0	FAW54670	iPSCORE_2_11	FIBRO	20	chr16	P	6007
be88b8ad-7263-48b6-b61d-cdfb8f3b0351/EcoRV/0	FAW54670	iPSCORE_2_11	FIBRO	20	chr11	P	2785
be88e7d2-a8f1-42b3-b3cf-46cc67652cfd/EcoRV/0	FAW54670	iPSCORE_2_11	FIBRO	20	chr21	P	2628
be97dd59-0db0-43f8-8809-7b71dc989e2f/EcoRV/0	FAW54670	iPSCORE_2_11	FIBRO	20	chr21	Q	7836
be9c502d-36c0-4245-b02b-a32776ba076b/EcoRV/0	FAW54670	iPSCORE_2_11	FIBRO	20	chr9	P	6656
be6d3df1-d044-4c92-8e1c-621b4e0c700f/EcoRV/0	FAW54670	iPSCORE_2_11	FIBRO	20	chr2	Q	8402
bcf6c1e8-3451-47a0-888b-f4c2652f4607/EcoRV/0	FAW54670	iPSCORE_2_11	FIBRO	20	chr6	Q	7314
be27458a-f008-4fed-b17b-eac566f8ae76/EcoRV/0	FAW54670	iPSCORE_2_11	FIBRO	20	chr16	P	7717
bdc2f4fe-fe80-431b-b3c2-553a1243e9f1/EcoRV/0	FAW54670	iPSCORE_2_11	FIBRO	20	chr16	P	6678
bdc4a4cf-33f6-4fd0-8c8c-964b46938ce8/EcoRV/0	FAW54670	iPSCORE_2_11	FIBRO	20	chr10	Q	7766
bdc9ceb0-b0f0-40c5-aeaa-a223ed382be7/EcoRV/0	FAW54670	iPSCORE_2_11	FIBRO	20	chr8	P	5848
bdcb0565-841d-45f9-b87c-11fa8f93ce9c/EcoRV/0	FAW54670	iPSCORE_2_11	FIBRO	20	chr9	P	7625
bdd053ec-7596-4b81-b768-394669070f51/EcoRV/0	FAW54670	iPSCORE_2_11	FIBRO	20	chr13	Q	9976
bde02e54-ada9-4936-90a9-2db830794a0e/EcoRV/0	FAW54670	iPSCORE_2_11	FIBRO	20	chr14	P	9721
bde1113b-9924-4701-ba34-c42122905bad/EcoRV/0	FAW54670	iPSCORE_2_11	FIBRO	20	chr16	P	9790
bdf1cef7-94fe-46a0-a8f8-140174bbd0cd/EcoRV/0	FAW54670	iPSCORE_2_11	FIBRO	20	chr3	Q	6539
bdfa4388-d553-4c80-aef0-c634932d756e/EcoRV/0	FAW54670	iPSCORE_2_11	FIBRO	20	chr7	P	4392
bdfba1c1-a840-40e4-90e2-947562df7dc7/EcoRV/0	FAW54670	iPSCORE_2_11	FIBRO	20	chr14	P	9305
bdfcb66c-c12b-4ac5-b98e-5bbacfe7eede/EcoRV/0	FAW54670	iPSCORE_2_11	FIBRO	20	chr16	P	6757
be077bf2-1362-4242-8d11-3c0db49c8189/EcoRV/0	FAW54670	iPSCORE_2_11	FIBRO	20	chr16	P	9191
be126865-2f75-428b-8d63-2eac23d73666/EcoRV/0	FAW54670	iPSCORE_2_11	FIBRO	20	chr16	P	7979
be1b5423-7d80-4306-8631-2cbd8f504eb5/EcoRV/0	FAW54670	iPSCORE_2_11	FIBRO	20	chr18	P	10022
bdef2443-2de1-4a37-9631-cfa550fe19b2/EcoRV/0	FAW54670	iPSCORE_2_11	FIBRO	20	chr8	Q	5037
1add0fe2-fc25-45f1-83da-a7de77a078ae/EcoRV/0	FAW54670	iPSCORE_2_11	FIBRO	20	chr8	P	5203
021d82bb-388f-46fc-811c-29e6ca00c38c/EcoRV/0	FAW54670	iPSCORE_2_11	FIBRO	20	chr16	P	4804
06db944b-1b30-4f34-a7aa-6b6aff5ce348/EcoRV/0	FAW54670	iPSCORE_2_11	FIBRO	20	chr10	Q	4728
06d80854-ddf7-4f54-8a6a-820815eb4949/EcoRV/0	FAW54670	iPSCORE_2_11	FIBRO	20	chr6	Q	6731
06d79fb9-f445-4cd6-91a5-3130e2ea7f23/EcoRV/0	FAW54670	iPSCORE_2_11	FIBRO	20	chr6	P	5643
06d69f23-86d6-4457-a69b-e0dd00c9fdd3/EcoRV/0	FAW54670	iPSCORE_2_11	FIBRO	20	chr18	P	8722
06cc08ee-b57c-447c-bc0f-b59c5c1c89af/EcoRV/0	FAW54670	iPSCORE_2_11	FIBRO	20	chr1	Q	6390
06b4bad2-259e-4914-9473-16fc9b7c7b6a/EcoRV/0	FAW54670	iPSCORE_2_11	FIBRO	20	chr14	P	15288
06b059ff-1b7e-45f3-86d6-32d2e373414c/EcoRV/0	FAW54670	iPSCORE_2_11	FIBRO	20	chr16	P	9165
06aecb80-0ea0-4cef-a3d6-e300c6f1e9c2/EcoRV/0	FAW54670	iPSCORE_2_11	FIBRO	20	chr1	Q	8486
0699f3b0-eb77-4b85-b21b-f5a97121b2ba/EcoRV/0	FAW54670	iPSCORE_2_11	FIBRO	20	chr2	P	6075
06964e5f-dce4-471f-9071-44aea714e79b/EcoRV/0	FAW54670	iPSCORE_2_11	FIBRO	20	chr14	Q	5805
068cb6a1-ffb2-42d4-8f67-3f826912bb5c/EcoRV/0	FAW54670	iPSCORE_2_11	FIBRO	20	chr14	P	11301
068af0c9-0bfa-4c3d-b8ee-4fcfdd0079dc/EcoRV/0	FAW54670	iPSCORE_2_11	FIBRO	20	chr9	P	5461
068acacb-85b0-4718-bc68-d43bebb15ef5/EcoRV/0	FAW54670	iPSCORE_2_11	FIBRO	20	chr7	P	4065
0687c888-79cc-409f-8a48-a82226a0d8b1/EcoRV/0	FAW54670	iPSCORE_2_11	FIBRO	20	chr2	Q	5023
0683e158-48c2-4ef9-8253-ea78d3c71277/EcoRV/0	FAW54670	iPSCORE_2_11	FIBRO	20	chr14	Q	9050
06e6e6f9-9501-4ffb-96ed-0c2465902748/EcoRV/0	FAW54670	iPSCORE_2_11	FIBRO	20	chr14	P	6887
06ea3700-9b8a-44e8-8ad8-d6002bb3b62f/EcoRV/0	FAW54670	iPSCORE_2_11	FIBRO	20	chr11	Q	5740
06f3f7df-3944-40dd-8c7f-ca5a8528a5e7/EcoRV/0	FAW54670	iPSCORE_2_11	FIBRO	20	chr1	P	7716
0757aad8-d224-471d-99b8-48fcc5008592/EcoRV/0	FAW54670	iPSCORE_2_11	FIBRO	20	chr2	P	7592
07543dac-6faf-45cd-bc27-c119cc95ca5c/EcoRV/0	FAW54670	iPSCORE_2_11	FIBRO	20	chr4	P	6328
075421d1-e9a9-470a-8659-ceae86299707/EcoRV/0	FAW54670	iPSCORE_2_11	FIBRO	20	chr7	P	3904
074bfccc-fdaa-4090-860b-9f7fc68f7d20/EcoRV/0	FAW54670	iPSCORE_2_11	FIBRO	20	chr18	Q	15105
0744fefa-0b2f-43ef-a38d-e3ba9510f51b/EcoRV/0	FAW54670	iPSCORE_2_11	FIBRO	20	chr10	Q	8262
0741b03c-a1ac-4bd7-beb1-6f97d788330a/EcoRV/0	FAW54670	iPSCORE_2_11	FIBRO	20	chr2	P	8720
073f6ba7-6a50-40dd-b852-0aa16b1ae5df/EcoRV/0	FAW54670	iPSCORE_2_11	FIBRO	20	chr17	Q	5154
0736ffb0-d727-4bf7-bcad-1e6f068b2000/EcoRV/0	FAW54670	iPSCORE_2_11	FIBRO	20	chr2	P	6828
07366c55-7bba-4824-96fa-c8f685972255/EcoRV/0	FAW54670	iPSCORE_2_11	FIBRO	20	chr13	P	1958
07355529-3886-438f-8ffa-6f17aabe424d/EcoRV/0	FAW54670	iPSCORE_2_11	FIBRO	20	chr16	P	4651
07136276-cba7-4fbc-8cff-75d7cadd2226/EcoRV/0	FAW54670	iPSCORE_2_11	FIBRO	20	chr17	Q	5989
07103ed7-6536-4234-acaa-79fe5d04c754/EcoRV/0	FAW54670	iPSCORE_2_11	FIBRO	20	chr7	P	4644
07083708-7204-4331-a76d-0343e2c7662e/EcoRV/0	FAW54670	iPSCORE_2_11	FIBRO	20	chr6	Q	8610
06fdffed-2fc7-44ba-8d1e-bd6728018609/EcoRV/0	FAW54670	iPSCORE_2_11	FIBRO	20	chr13	P	4023
06fafb2b-69df-4c02-8739-57c6f71ec7b8/EcoRV/0	FAW54670	iPSCORE_2_11	FIBRO	20	chr12	Q	6812
06f4435b-da90-4232-828e-29e2e3b1cbf3/EcoRV/0	FAW54670	iPSCORE_2_11	FIBRO	20	chr18	P	4830
07597a26-bfee-4023-81c1-be57ef816adb/EcoRV/0	FAW54670	iPSCORE_2_11	FIBRO	20	chr21	Q	8429
066cc6b1-de37-4f78-b046-98339a3340e0/EcoRV/0	FAW54670	iPSCORE_2_11	FIBRO	20	chr6	P	6952
05c777b0-5809-4f8b-8974-c30bf2b3f0ec/EcoRV/0	FAW54670	iPSCORE_2_11	FIBRO	20	chr1	Q	7821
05c3aa3b-3eaa-47ac-abe6-40bfc66a540e/EcoRV/0	FAW54670	iPSCORE_2_11	FIBRO	20	chr1	Q	5780
05c07760-182b-44f6-8473-d6fcfc46da74/EcoRV/0	FAW54670	iPSCORE_2_11	FIBRO	20	chr9	P	6320
05c05926-134e-4b78-9176-713d820c4f88/EcoRV/0	FAW54670	iPSCORE_2_11	FIBRO	20	chr2	Q	7722
05bfaefc-ba35-4ed1-b687-cf264e7a61f4/EcoRV/0	FAW54670	iPSCORE_2_11	FIBRO	20	chr17	Q	7775
05bd7506-c316-471c-84de-81e16ad7e477/EcoRV/0	FAW54670	iPSCORE_2_11	FIBRO	20	chr2	Q	9039
05bc4141-41a8-4696-8ebd-b43530389957/EcoRV/0	FAW54670	iPSCORE_2_11	FIBRO	20	chr17	P	6745
05b724eb-1cb8-4ffd-918e-5d5e97e09600/EcoRV/0	FAW54670	iPSCORE_2_11	FIBRO	20	chr13	Q	8476
05aface6-c50b-4798-ba7a-9b579498443e/EcoRV/0	FAW54670	iPSCORE_2_11	FIBRO	20	chr18	Q	14162
05af62df-8b55-495d-bc66-c80b8b359b63/EcoRV/0	FAW54670	iPSCORE_2_11	FIBRO	20	chr5	Q	3064
05a4a7bb-ed47-470b-a506-54437588af49/EcoRV/0	FAW54670	iPSCORE_2_11	FIBRO	20	chr18	P	7805
05a35d4a-1e5f-4af6-8c7c-be32045f547d/EcoRV/0	FAW54670	iPSCORE_2_11	FIBRO	20	chr12	P	6381
05a122ae-497b-494b-8399-68f6dba9f2e4/EcoRV/0	FAW54670	iPSCORE_2_11	FIBRO	20	chr8	P	4271
059d288a-dd14-4f00-90be-e12d4258ae35/EcoRV/0	FAW54670	iPSCORE_2_11	FIBRO	20	chr17	Q	5616
059ce60a-5e8e-49e0-949e-58c8beb332e9/EcoRV/0	FAW54670	iPSCORE_2_11	FIBRO	20	chr17	P	6600
05d04290-b468-4346-959e-c92464741e67/EcoRV/0	FAW54670	iPSCORE_2_11	FIBRO	20	chr20	P	4198
05d08ddb-57ac-4e69-a818-bbf5752b3283/EcoRV/0	FAW54670	iPSCORE_2_11	FIBRO	20	chr12	P	6318
05d46f77-3187-4518-830c-2780689d69e3/EcoRV/0	FAW54670	iPSCORE_2_11	FIBRO	20	chr5	Q	5892
06564db0-6640-4cb6-a4d6-3af24c9b6b2b/EcoRV/0	FAW54670	iPSCORE_2_11	FIBRO	20	chr9	P	7645
06510972-0146-4fbc-be32-abe4a6fb7c9e/EcoRV/0	FAW54670	iPSCORE_2_11	FIBRO	20	chr11	P	5963
064d2451-ef16-4d13-95f8-81df344cc2a8/EcoRV/0	FAW54670	iPSCORE_2_11	FIBRO	20	chr8	P	9871
06415d95-2741-49f3-a9ef-a12bafea6310/EcoRV/0	FAW54670	iPSCORE_2_11	FIBRO	20	chr13	P	7888
062e126a-35f5-49e3-833f-0b45d2bffcd9/EcoRV/0	FAW54670	iPSCORE_2_11	FIBRO	20	chr6	Q	6957
061e2964-5b71-4ac0-b558-161cbc0c1e0c/EcoRV/0	FAW54670	iPSCORE_2_11	FIBRO	20	chr2	Q	4717
0673b85e-4c20-4cca-b608-06d7a0bfccf0/EcoRV/0	FAW54670	iPSCORE_2_11	FIBRO	20	chr18	P	5757
061d42f5-7cd1-46fd-ba99-1274375fdf12/EcoRV/0	FAW54670	iPSCORE_2_11	FIBRO	20	chr6	P	5048
0606b137-b2d9-4625-81c5-b9bebc6392d8/EcoRV/0	FAW54670	iPSCORE_2_11	FIBRO	20	chr3	P	8274
0606474c-a68d-47c0-bb13-41f631839836/EcoRV/0	FAW54670	iPSCORE_2_11	FIBRO	20	chr9	P	5107
05fbac63-abef-4f6f-92a5-e9f87a140b4a/EcoRV/0	FAW54670	iPSCORE_2_11	FIBRO	20	chr5	Q	4732
05f26cd8-93b0-4163-a968-f89ea1def01a/EcoRV/0	FAW54670	iPSCORE_2_11	FIBRO	20	chr3	Q	5907
05dd6c2c-e185-4dd2-8769-e4d66bb27842/EcoRV/0	FAW54670	iPSCORE_2_11	FIBRO	20	chr11	P	5727
061b3497-0d49-4137-9e3b-b5a821789674/EcoRV/0	FAW54670	iPSCORE_2_11	FIBRO	20	chr14	P	4445
07619c3b-1177-4a02-8c79-e1a45dbf26c2/EcoRV/0	FAW54670	iPSCORE_2_11	FIBRO	20	chr9	P	5973
08f839d5-bdd8-40dd-8e81-f36210fe5cde/EcoRV/0	FAW54670	iPSCORE_2_11	FIBRO	20	chr5	Q	5354
08f17aec-fc95-4f7f-accb-62fac4ccc8de/EcoRV/0	FAW54670	iPSCORE_2_11	FIBRO	20	chr9	P	6644
08eff764-301f-4d28-842e-52f6935e358b/EcoRV/0	FAW54670	iPSCORE_2_11	FIBRO	20	chr4	Q	10446
08ee9d85-774a-4fca-990f-e8c4e2639cfd/EcoRV/0	FAW54670	iPSCORE_2_11	FIBRO	20	chr12	P	5731
08e5bc25-df9f-4275-a741-9aae346dfbe4/EcoRV/0	FAW54670	iPSCORE_2_11	FIBRO	20	chr11	Q	7875
08d6adac-4b29-4ec8-983f-b50f28e4289d/EcoRV/0	FAW54670	iPSCORE_2_11	FIBRO	20	chr6	P	7441
08cde8ec-d7ab-4d34-ae2c-f1d023dcdac2/EcoRV/0	FAW54670	iPSCORE_2_11	FIBRO	20	chr6	Q	7236
08c10c63-44ab-41c8-909b-26fe87820d10/EcoRV/0	FAW54670	iPSCORE_2_11	FIBRO	20	chr18	P	7041
08b8407f-c82b-495e-9034-51f6d29d73f5/EcoRV/0	FAW54670	iPSCORE_2_11	FIBRO	20	chr14	P	3178
08af7e7d-54d9-47a2-8163-2120c1df63fe/EcoRV/0	FAW54670	iPSCORE_2_11	FIBRO	20	chr8	Q	5848
08a86753-11ef-403a-87b1-b5dfab8277e6/EcoRV/0	FAW54670	iPSCORE_2_11	FIBRO	20	chr6	Q	3201
089b46f2-bc40-4169-82a2-cfd793e49750/EcoRV/0	FAW54670	iPSCORE_2_11	FIBRO	20	chr2	Q	4823
0881810d-3445-4dbb-8e72-6de0ce40400e/EcoRV/0	FAW54670	iPSCORE_2_11	FIBRO	20	chr9	P	6373
0880e95e-5ae9-4ae5-b097-d4ba2fffa79d/EcoRV/0	FAW54670	iPSCORE_2_11	FIBRO	20	chr16	P	7030
090a2840-5403-42b0-95f4-ff943bb398db/EcoRV/0	FAW54670	iPSCORE_2_11	FIBRO	20	chr12	Q	7782
09865a90-6001-4680-b2d0-15f58312cc29/EcoRV/0	FAW54670	iPSCORE_2_11	FIBRO	20	chr10	P	6438
0972b3e4-084b-4fe5-af6e-f93c730a3bd9/EcoRV/0	FAW54670	iPSCORE_2_11	FIBRO	20	chr17	P	2961
096cede1-527c-4203-9bd5-e485b6132e5a/EcoRV/0	FAW54670	iPSCORE_2_11	FIBRO	20	chr10	P	6210
096ac1fa-d4e3-40ff-9933-88654c8a59d0/EcoRV/0	FAW54670	iPSCORE_2_11	FIBRO	20	chr8	P	5710
09658c20-7f3d-456e-a79e-27336ce5361f/EcoRV/0	FAW54670	iPSCORE_2_11	FIBRO	20	chr8	P	9369
095c03db-3b04-4342-82dc-761cb785bd91/EcoRV/0	FAW54670	iPSCORE_2_11	FIBRO	20	chr9	P	7875
0959f3e9-edbc-4d81-8abd-35856f9cb116/EcoRV/0	FAW54670	iPSCORE_2_11	FIBRO	20	chr14	P	7459
09577a25-731d-4a03-91de-13184df2f596/EcoRV/0	FAW54670	iPSCORE_2_11	FIBRO	20	chr14	P	9945
087fabcc-d3df-4f6d-ad99-f97ca62647ff/EcoRV/0	FAW54670	iPSCORE_2_11	FIBRO	20	chr9	P	4973
09556409-277c-4ce0-b535-e54556e87758/EcoRV/0	FAW54670	iPSCORE_2_11	FIBRO	20	chr9	P	7395
0945d106-78f5-4ff4-851e-466ff5626a8d/EcoRV/0	FAW54670	iPSCORE_2_11	FIBRO	20	chr4	P	5781
092708b7-fbdf-4b15-b704-aa9b1416204f/EcoRV/0	FAW54670	iPSCORE_2_11	FIBRO	20	chr18	Q	15200
09263379-6385-4652-869b-4467502a8b71/EcoRV/0	FAW54670	iPSCORE_2_11	FIBRO	20	chr9	P	4646
09256bdd-143e-40f9-9f97-b12158545c35/EcoRV/0	FAW54670	iPSCORE_2_11	FIBRO	20	chr17	Q	7083
09239505-e646-412f-a93f-c8a8650474cd/EcoRV/0	FAW54670	iPSCORE_2_11	FIBRO	20	chr14	P	3823
091581ed-8a51-4edc-83b5-273cd5079deb/EcoRV/0	FAW54670	iPSCORE_2_11	FIBRO	20	chr11	Q	8043
09471795-5c89-4963-9eb9-3ec24a3aa6dc/EcoRV/0	FAW54670	iPSCORE_2_11	FIBRO	20	chr5	Q	7469
087a20ef-3bcf-46a9-89e7-55b025b67677/EcoRV/0	FAW54670	iPSCORE_2_11	FIBRO	20	chr5	Q	8989
07ef69c3-9f44-4b92-b4e6-c76b466b8ffc/EcoRV/0	FAW54670	iPSCORE_2_11	FIBRO	20	chr2	P	8132
07e5570b-621a-481b-bd96-03c0b15670df/EcoRV/0	FAW54670	iPSCORE_2_11	FIBRO	20	chr9	P	6831
07e3f5a8-78bb-4c54-9afb-12ffd60cf78d/EcoRV/0	FAW54670	iPSCORE_2_11	FIBRO	20	chr10	P	6766
07e394ee-c14d-4092-9dc6-650554351d10/EcoRV/0	FAW54670	iPSCORE_2_11	FIBRO	20	chr11	P	4365
07d9bcea-2dcb-407b-b265-a34a002a5d2e/EcoRV/0	FAW54670	iPSCORE_2_11	FIBRO	20	chr16	P	6064
07d696eb-3aa6-4055-a246-21fdd029c660/EcoRV/0	FAW54670	iPSCORE_2_11	FIBRO	20	chr17	Q	5901
07d62179-fab2-41ab-8fdc-482e0142fdc1/EcoRV/0	FAW54670	iPSCORE_2_11	FIBRO	20	chr6	Q	7792
07cacba3-421e-4b4d-95e0-0f64c9323fa8/EcoRV/0	FAW54670	iPSCORE_2_11	FIBRO	20	chr18	Q	10833
07bff8f4-412a-49d0-90d0-1fe26daa2e4c/EcoRV/0	FAW54670	iPSCORE_2_11	FIBRO	20	chr8	P	7853
07fd7ca5-89ce-457f-8d11-561292a5d44e/EcoRV/0	FAW54670	iPSCORE_2_11	FIBRO	20	chr8	Q	3635
07bc7de3-0e58-40ca-b39b-e84c3c4fb7dd/EcoRV/0	FAW54670	iPSCORE_2_11	FIBRO	20	chr15	P	10921
07b3f9d9-2d74-4c98-89d6-eab324e750c0/EcoRV/0	FAW54670	iPSCORE_2_11	FIBRO	20	chr13	Q	6809
07b05749-0185-43b3-b021-17cffce77e09/EcoRV/0	FAW54670	iPSCORE_2_11	FIBRO	20	chr7	P	6229
07a0f5a1-fdf3-4747-bc3c-d2faf38894f3/EcoRV/0	FAW54670	iPSCORE_2_11	FIBRO	20	chr12	P	5450
078a7817-3dd0-4bf2-99a6-ec010e4bd39d/EcoRV/0	FAW54670	iPSCORE_2_11	FIBRO	20	chr3	P	15756
0785ff11-3b51-40e1-81fe-f2ca1a604c32/EcoRV/0	FAW54670	iPSCORE_2_11	FIBRO	20	chr1	Q	7647
0784c4e8-cf2c-40de-81f8-55d31ee8e182/EcoRV/0	FAW54670	iPSCORE_2_11	FIBRO	20	chr17	Q	5729
07811f6f-3ea8-4c8d-bb1e-ead025107867/EcoRV/0	FAW54670	iPSCORE_2_11	FIBRO	20	chr16	P	5567
077cd685-04b8-4bbe-9f34-263cdf7b8a22/EcoRV/0	FAW54670	iPSCORE_2_11	FIBRO	20	chr22	Q	2753
077cb1a0-11fb-4c65-8b93-e8338c7c819a/EcoRV/0	FAW54670	iPSCORE_2_11	FIBRO	20	chr18	Q	9399
058c3bc3-a739-4126-8436-18aa14282047/EcoRV/0	FAW54670	iPSCORE_2_11	FIBRO	20	chr13	P	13237
07fd95c2-32e1-4a0b-9de0-5e527497fcc8/EcoRV/0	FAW54670	iPSCORE_2_11	FIBRO	20	chr1	Q	7618
080eddba-c1ee-4959-945d-009c3fea4690/EcoRV/0	FAW54670	iPSCORE_2_11	FIBRO	20	chr6	Q	7352
0864c20b-fb33-43a1-bbfb-2c007d5d2712/EcoRV/0	FAW54670	iPSCORE_2_11	FIBRO	20	chr3	P	10327
0862e96d-3971-4e95-b5ba-4841c89ede3d/EcoRV/0	FAW54670	iPSCORE_2_11	FIBRO	20	chr6	Q	4718
085738dc-40e1-4dbe-ad54-bd8734d010b6/EcoRV/0	FAW54670	iPSCORE_2_11	FIBRO	20	chr16	P	6484
085452c2-04a8-4b90-b1b1-88950b7f3a4d/EcoRV/0	FAW54670	iPSCORE_2_11	FIBRO	20	chr1	Q	6110
0848c808-79a8-474f-8a4b-b1ce9ce4d616/EcoRV/0	FAW54670	iPSCORE_2_11	FIBRO	20	chr9	P	5759
08404c41-7a06-4ee1-90ca-87aca81da70f/EcoRV/0	FAW54670	iPSCORE_2_11	FIBRO	20	chr10	P	7940
083e8001-06e1-4c9e-974e-34976b2f98bb/EcoRV/0	FAW54670	iPSCORE_2_11	FIBRO	20	chr21	Q	8339
083351e4-9bb1-40a3-9459-8bd58f1b7826/EcoRV/0	FAW54670	iPSCORE_2_11	FIBRO	20	chr1	Q	8598
082f1b4b-5259-4c9f-8193-923123a2effd/EcoRV/0	FAW54670	iPSCORE_2_11	FIBRO	20	chr18	P	9554
082d1a1d-2edb-4668-9501-86b9715dfde8/EcoRV/0	FAW54670	iPSCORE_2_11	FIBRO	20	chr12	Q	11965
0829e723-95d4-4474-8ad5-47836e340679/EcoRV/0	FAW54670	iPSCORE_2_11	FIBRO	20	chr2	P	6056
08254204-fe2d-4fa3-8b61-f5a94a768e5c/EcoRV/0	FAW54670	iPSCORE_2_11	FIBRO	20	chr1	Q	7367
08230ebd-fa21-430c-accb-4da8dd267738/EcoRV/0	FAW54670	iPSCORE_2_11	FIBRO	20	chr22	Q	4273
08226d8c-2c2e-4ce1-b920-c9e4a03bac02/EcoRV/0	FAW54670	iPSCORE_2_11	FIBRO	20	chr6	Q	6131
081e9e00-e6e1-49c8-b381-54a6ac98e9ee/EcoRV/0	FAW54670	iPSCORE_2_11	FIBRO	20	chr8	P	5710
08180dd1-7467-48fe-870b-cf70c3664d1e/EcoRV/0	FAW54670	iPSCORE_2_11	FIBRO	20	chr12	P	9187
08325fab-475b-4660-804a-7a4237c09d17/EcoRV/0	FAW54670	iPSCORE_2_11	FIBRO	20	chr18	P	9958
020b9db4-a9f2-4f69-b077-9a6d2078a2da/EcoRV/0	FAW54670	iPSCORE_2_11	FIBRO	20	chr9	P	7068
05879a93-ed4e-4e7c-933d-ad31581d6798/EcoRV/0	FAW54670	iPSCORE_2_11	FIBRO	20	chr10	Q	6703
037dc523-a2dc-4869-ae44-7d55085a4c86/EcoRV/0	FAW54670	iPSCORE_2_11	FIBRO	20	chr17	Q	4257
037ce777-4739-49e2-b559-3b8408328a4c/EcoRV/0	FAW54670	iPSCORE_2_11	FIBRO	20	chr17	P	7425
0379ed1a-9ae3-4715-b4ea-e9934792bd23/EcoRV/0	FAW54670	iPSCORE_2_11	FIBRO	20	chr6	Q	7710
035b9f88-8743-4ddb-ac6a-3b3fba3c2be5/EcoRV/0	FAW54670	iPSCORE_2_11	FIBRO	20	chr9	P	7413
0341d248-b292-4ba9-89d8-92247e469bdf/EcoRV/0	FAW54670	iPSCORE_2_11	FIBRO	20	chr14	Q	5371
0335cc95-e61e-48a3-9636-e92aeaa8309e/EcoRV/0	FAW54670	iPSCORE_2_11	FIBRO	20	chr6	Q	7478
03334522-dcd7-4b41-842e-b6fab746d47e/EcoRV/0	FAW54670	iPSCORE_2_11	FIBRO	20	chr12	P	4464
03298f6f-50e1-4c1c-8f8e-2487ed67006c/EcoRV/0	FAW54670	iPSCORE_2_11	FIBRO	20	chr18	Q	12638
03215b88-4497-4132-a731-dd959e25b839/EcoRV/0	FAW54670	iPSCORE_2_11	FIBRO	20	chr17	Q	3366
031f187a-a973-441f-9483-04696248bae8/EcoRV/0	FAW54670	iPSCORE_2_11	FIBRO	20	chr11	Q	5978
031d0b3a-468d-4669-99ca-99f8aa720337/EcoRV/0	FAW54670	iPSCORE_2_11	FIBRO	20	chr3	Q	10453
037f9869-1df7-46fd-adb3-b0785387e43c/EcoRV/0	FAW54670	iPSCORE_2_11	FIBRO	20	chr5	Q	9560
038a7bb9-2865-4621-ba67-28e5c5d030ab/EcoRV/0	FAW54670	iPSCORE_2_11	FIBRO	20	chr16	P	14480
03dcd80d-045c-487c-99ad-4d5641f7ee71/EcoRV/0	FAW54670	iPSCORE_2_11	FIBRO	20	chr16	P	6496
03cfcf5a-e1c1-43f6-8154-025c1f931ab2/EcoRV/0	FAW54670	iPSCORE_2_11	FIBRO	20	chr9	P	7538
03c8910b-3583-4a65-825e-1c07815e55cb/EcoRV/0	FAW54670	iPSCORE_2_11	FIBRO	20	chr3	Q	7276
03ad5ed5-be69-4f18-9b37-166bc160190f/EcoRV/0	FAW54670	iPSCORE_2_11	FIBRO	20	chr15	P	10565
03ad4353-c8ec-477c-a0ac-4bf1ba29c18c/EcoRV/0	FAW54670	iPSCORE_2_11	FIBRO	20	chr1	Q	7657
03a588ce-f02f-4a1d-9398-e5fec91ea1e1/EcoRV/0	FAW54670	iPSCORE_2_11	FIBRO	20	chr17	P	4724
039d7336-0325-4589-8897-94d2e7f68ee4/EcoRV/0	FAW54670	iPSCORE_2_11	FIBRO	20	chr10	P	8670
039c0408-68d5-46fb-b6de-60f7e602751c/EcoRV/0	FAW54670	iPSCORE_2_11	FIBRO	20	chr14	Q	6455
0399be6f-7d54-4ba1-bd1f-18768ca14203/EcoRV/0	FAW54670	iPSCORE_2_11	FIBRO	20	chr1	Q	6058
0397013a-ba9b-4c33-9ea9-16035986d887/EcoRV/0	FAW54670	iPSCORE_2_11	FIBRO	20	chr16	P	5298
039244fe-65cf-4e8e-ad10-e1e693e16e17/EcoRV/0	FAW54670	iPSCORE_2_11	FIBRO	20	chr2	P	7603
03908c27-d37e-4a7d-b9bc-8412c637b4bf/EcoRV/0	FAW54670	iPSCORE_2_11	FIBRO	20	chr12	P	4103
038e9ed1-4858-4030-a4db-e6be18795419/EcoRV/0	FAW54670	iPSCORE_2_11	FIBRO	20	chr9	P	6642
03a248e1-81b3-41c6-97f9-c44023ff506d/EcoRV/0	FAW54670	iPSCORE_2_11	FIBRO	20	chr19	P	12684
03eaa89b-2c24-4665-bf36-65460daf99d2/EcoRV/0	FAW54670	iPSCORE_2_11	FIBRO	20	chr22	Q	4186
031bb780-efda-41ea-9070-3dba7cd282b0/EcoRV/0	FAW54670	iPSCORE_2_11	FIBRO	20	chr2	Q	10415
03138254-a7c7-42bd-9f90-5ee6e4f62935/EcoRV/0	FAW54670	iPSCORE_2_11	FIBRO	20	chr11	Q	5332
02a13f2d-d078-4e84-956e-97f595f8229d/EcoRV/0	FAW54670	iPSCORE_2_11	FIBRO	20	chr18	Q	11687
0291ae0a-257c-411b-ad74-a3573acde307/EcoRV/0	FAW54670	iPSCORE_2_11	FIBRO	20	chr16	P	15704
028d914a-b756-4847-830e-67e45658e574/EcoRV/0	FAW54670	iPSCORE_2_11	FIBRO	20	chr18	Q	14157
0289a427-11ff-4dbc-94e0-6874af8c1c93/EcoRV/0	FAW54670	iPSCORE_2_11	FIBRO	20	chr15	P	14134
02875295-5920-4042-aabf-076f7eca812e/EcoRV/0	FAW54670	iPSCORE_2_11	FIBRO	20	chr9	P	8246
02845e92-04c5-4d8a-a810-9443f1e59e35/EcoRV/0	FAW54670	iPSCORE_2_11	FIBRO	20	chr9	P	4300
02825af8-f305-47f9-b834-d6d5b694319b/EcoRV/0	FAW54670	iPSCORE_2_11	FIBRO	20	chr2	Q	8793
027a29d7-a9ab-4627-966e-691adf632d83/EcoRV/0	FAW54670	iPSCORE_2_11	FIBRO	20	chr18	Q	15507
026b832f-1649-4aa2-af96-d514220223f7/EcoRV/0	FAW54670	iPSCORE_2_11	FIBRO	20	chr11	Q	7495
0269c7fc-7639-4f01-aa9b-c14b9f26a92a/EcoRV/0	FAW54670	iPSCORE_2_11	FIBRO	20	chr14	P	8078
026141da-611c-4b30-8e86-9d87ea9017c0/EcoRV/0	FAW54670	iPSCORE_2_11	FIBRO	20	chr5	Q	7860
02513896-3943-414a-b05a-ca27371e5cd5/EcoRV/0	FAW54670	iPSCORE_2_11	FIBRO	20	chr6	Q	14539
024bb086-0546-49b4-8437-8bde584bbae1/EcoRV/0	FAW54670	iPSCORE_2_11	FIBRO	20	chr16	P	7833
02420b5f-b07a-45c4-8489-246342fd01d1/EcoRV/0	FAW54670	iPSCORE_2_11	FIBRO	20	chr10	Q	8184
022e9ca9-5560-47e3-b544-57945a09f602/EcoRV/0	FAW54670	iPSCORE_2_11	FIBRO	20	chr6	Q	7454
022b1a18-96a5-4b80-b0e0-cc8e6864db14/EcoRV/0	FAW54670	iPSCORE_2_11	FIBRO	20	chr20	P	5163
022afd12-0320-43c9-9307-08802f18b466/EcoRV/0	FAW54670	iPSCORE_2_11	FIBRO	20	chr9	P	6180
02a61861-198f-41ba-a5ab-8455c24559cf/EcoRV/0	FAW54670	iPSCORE_2_11	FIBRO	20	chr22	Q	5287
02b03dca-2b29-4a86-9656-ff3861a43aaa/EcoRV/0	FAW54670	iPSCORE_2_11	FIBRO	20	chr10	P	6381
02b8990c-a080-44e3-b2ae-bf0347457c20/EcoRV/0	FAW54670	iPSCORE_2_11	FIBRO	20	chr6	Q	5644
03120d43-a8dd-4622-a3ae-a34bf96c1f1c/EcoRV/0	FAW54670	iPSCORE_2_11	FIBRO	20	chr8	Q	3925
030d9dc0-d031-42e9-88f5-c678f6886753/EcoRV/0	FAW54670	iPSCORE_2_11	FIBRO	20	chr1	Q	6857
030cfc64-2f35-44dd-8b59-865f43d9a821/EcoRV/0	FAW54670	iPSCORE_2_11	FIBRO	20	chr9	P	5254
02fda468-10fc-478b-a023-73f6c36bda4e/EcoRV/0	FAW54670	iPSCORE_2_11	FIBRO	20	chr16	P	7370
02f4505f-6682-4563-8652-c2aa7a62de28/EcoRV/0	FAW54670	iPSCORE_2_11	FIBRO	20	chr9	P	7848
02f237a0-4c93-4504-9699-af47251cea2f/EcoRV/0	FAW54670	iPSCORE_2_11	FIBRO	20	chr4	P	6940
02ee6051-3fe0-488e-bbdb-b7024f2b0701/EcoRV/0	FAW54670	iPSCORE_2_11	FIBRO	20	chr1	Q	3306
02de8ceb-ce16-4b57-b97f-4e68d5f95ff7/EcoRV/0	FAW54670	iPSCORE_2_11	FIBRO	20	chr6	Q	6816
02dcf410-86b9-48ee-815f-628b69cb430e/EcoRV/0	FAW54670	iPSCORE_2_11	FIBRO	20	chr22	Q	6423
02d5d5c6-a867-464e-b343-26a18f82aea0/EcoRV/0	FAW54670	iPSCORE_2_11	FIBRO	20	chr2	Q	8207
02d3a8ee-04b4-4099-8024-6a779747f424/EcoRV/0	FAW54670	iPSCORE_2_11	FIBRO	20	chr8	P	4151
02cf562e-ed3f-4255-af19-56ee64ea7a65/EcoRV/0	FAW54670	iPSCORE_2_11	FIBRO	20	chr14	P	3556
02c77d83-3a4d-4f84-9d38-721473c97283/EcoRV/0	FAW54670	iPSCORE_2_11	FIBRO	20	chr1	Q	7379
02c52d8a-6dda-436d-85e0-21f03fce022b/EcoRV/0	FAW54670	iPSCORE_2_11	FIBRO	20	chr13	Q	15290
02becca9-9257-491a-b5c9-af6ac8ff9e31/EcoRV/0	FAW54670	iPSCORE_2_11	FIBRO	20	chr10	Q	4543
02bcea9a-d87c-4734-b213-594a7f58b437/EcoRV/0	FAW54670	iPSCORE_2_11	FIBRO	20	chr1	P	5694
050e95ab-4ba3-4023-9988-f20f64349c25/EcoRV/0	FAW54670	iPSCORE_2_11	FIBRO	20	chr7	P	4303
050c2489-c0cf-4ea2-a65a-2e6692c8bdba/EcoRV/0	FAW54670	iPSCORE_2_11	FIBRO	20	chr17	P	340
050a7f27-796d-4253-ba81-7b435a490e79/EcoRV/0	FAW54670	iPSCORE_2_11	FIBRO	20	chr8	P	4985
05032a3f-699a-4a0e-a8cd-68676ce53922/EcoRV/0	FAW54670	iPSCORE_2_11	FIBRO	20	chr6	Q	9140
0501875c-825a-472c-80e8-1616de314ad3/EcoRV/0	FAW54670	iPSCORE_2_11	FIBRO	20	chr10	Q	8395
05015269-e637-4df7-8e53-6e10088490fa/EcoRV/0	FAW54670	iPSCORE_2_11	FIBRO	20	chr6	Q	8182
05004ee8-1d84-48ba-8fd1-c5cb56195ad4/EcoRV/0	FAW54670	iPSCORE_2_11	FIBRO	20	chr12	P	8354
04fce23e-978b-4631-a626-7f7d4d90213a/EcoRV/0	FAW54670	iPSCORE_2_11	FIBRO	20	chr5	Q	7754
04f1c0df-0c67-4d45-84b3-748d8f6aa314/EcoRV/0	FAW54670	iPSCORE_2_11	FIBRO	20	chr5	Q	5629
04e95860-ba69-4846-83dc-99797dc2fb6c/EcoRV/0	FAW54670	iPSCORE_2_11	FIBRO	20	chr9	P	7087
04e65fa3-3fc7-4bef-82dd-60a356ddb87b/EcoRV/0	FAW54670	iPSCORE_2_11	FIBRO	20	chr7	P	5738
04e61211-3ac3-4c82-940d-cc59636a3f43/EcoRV/0	FAW54670	iPSCORE_2_11	FIBRO	20	chr9	P	8330
04dfb051-4756-40a9-bf78-013c736559e2/EcoRV/0	FAW54670	iPSCORE_2_11	FIBRO	20	chr19	P	4631
04dc73ec-b86d-4bc6-854a-0b281c616408/EcoRV/0	FAW54670	iPSCORE_2_11	FIBRO	20	chr15	P	7032
04d77d57-3525-44a9-8320-83591318d36f/EcoRV/0	FAW54670	iPSCORE_2_11	FIBRO	20	chr19	P	6526
04c64fd2-b4e1-4ae8-aa2c-b13241a10221/EcoRV/0	FAW54670	iPSCORE_2_11	FIBRO	20	chr3	P	10392
05131652-0c9b-4161-a9e0-b360d0334ece/EcoRV/0	FAW54670	iPSCORE_2_11	FIBRO	20	chr8	Q	5067
05298219-b9d4-49b8-a1eb-83b77f3d765d/EcoRV/0	FAW54670	iPSCORE_2_11	FIBRO	20	chr6	P	4868
057e3270-f261-427a-93a8-033f19fe8e08/EcoRV/0	FAW54670	iPSCORE_2_11	FIBRO	20	chr3	P	12312
057d86d7-cb1f-464f-a682-9f3cf088911b/EcoRV/0	FAW54670	iPSCORE_2_11	FIBRO	20	chr22	Q	2297
057b1b3d-5a91-4f50-9b70-84b0403ef7cf/EcoRV/0	FAW54670	iPSCORE_2_11	FIBRO	20	chr11	P	5156
0573c5c5-2cbe-4e44-89d7-75f7139fbdfe/EcoRV/0	FAW54670	iPSCORE_2_11	FIBRO	20	chr1	P	7748
05727f72-9465-4481-8b7c-c84b9622de6d/EcoRV/0	FAW54670	iPSCORE_2_11	FIBRO	20	chr19	Q	6883
057014f4-ae01-4599-aab2-415ff26cc3ed/EcoRV/0	FAW54670	iPSCORE_2_11	FIBRO	20	chr13	P	10597
0565bc28-29df-47f0-ad93-ec15c71cfa1b/EcoRV/0	FAW54670	iPSCORE_2_11	FIBRO	20	chr9	P	8501
04c47b72-c5bc-4392-906b-7496ba1321eb/EcoRV/0	FAW54670	iPSCORE_2_11	FIBRO	20	chr13	Q	10655
055bb743-3465-41d4-b290-cb4cf5dafb34/EcoRV/0	FAW54670	iPSCORE_2_11	FIBRO	20	chr13	Q	10966
0551b0e2-84ce-4331-acf8-09780b29504f/EcoRV/0	FAW54670	iPSCORE_2_11	FIBRO	20	chr21	Q	8355
054f4c4f-fdf0-46b4-b847-d1c912957f90/EcoRV/0	FAW54670	iPSCORE_2_11	FIBRO	20	chr19	P	6710
0548aa34-7070-49aa-b9ec-2b1cd2303b71/EcoRV/0	FAW54670	iPSCORE_2_11	FIBRO	20	chr9	P	5714
054435ac-34fb-425d-8b9d-f0294b96964b/EcoRV/0	FAW54670	iPSCORE_2_11	FIBRO	20	chr9	P	5043
053d64e6-f44b-42ee-8fcc-8858bef20ae3/EcoRV/0	FAW54670	iPSCORE_2_11	FIBRO	20	chr12	P	8148
053b2666-13ab-43cf-8c20-d337e6525c62/EcoRV/0	FAW54670	iPSCORE_2_11	FIBRO	20	chr11	P	7881
053250a7-4678-49a1-8805-ac8224b28813/EcoRV/0	FAW54670	iPSCORE_2_11	FIBRO	20	chr8	P	6445
0556bb25-a559-4bfb-986e-ae3dd976ffea/EcoRV/0	FAW54670	iPSCORE_2_11	FIBRO	20	chr10	Q	6107
04bdaadb-2712-4ae2-9a7c-51ac33cb23d2/EcoRV/0	FAW54670	iPSCORE_2_11	FIBRO	20	chr17	P	3109
04b9948b-57f9-44c4-bf13-db7e40f5e54f/EcoRV/0	FAW54670	iPSCORE_2_11	FIBRO	20	chr10	P	9301
04b6eeb5-4135-4665-8634-3ff162895d16/EcoRV/0	FAW54670	iPSCORE_2_11	FIBRO	20	chr18	Q	13810
044f0a42-57f3-45b9-ab0a-6d9b4595463e/EcoRV/0	FAW54670	iPSCORE_2_11	FIBRO	20	chr22	Q	2814
044b33a2-7c5c-45fb-9972-826f124d0ced/EcoRV/0	FAW54670	iPSCORE_2_11	FIBRO	20	chr15	P	11622
0432bdc3-458e-4a5c-b59d-c4e60627af77/EcoRV/0	FAW54670	iPSCORE_2_11	FIBRO	20	chr2	P	8857
04260ddb-5039-4b0d-8f0f-22074c907d81/EcoRV/0	FAW54670	iPSCORE_2_11	FIBRO	20	chr18	Q	13193
0420fd6d-d618-45ce-9440-a38aa8d34648/EcoRV/0	FAW54670	iPSCORE_2_11	FIBRO	20	chr22	Q	5293
041f997b-2207-4353-94a0-87bd15092705/EcoRV/0	FAW54670	iPSCORE_2_11	FIBRO	20	chr2	P	5317
041bbc06-3d53-4a3c-8db0-a04d3130fffb/EcoRV/0	FAW54670	iPSCORE_2_11	FIBRO	20	chr9	P	4265
04145605-005b-4efe-b3e9-135212381b16/EcoRV/0	FAW54670	iPSCORE_2_11	FIBRO	20	chr6	Q	6680
0411c45d-1683-491b-a84b-f6d84050f8e7/EcoRV/0	FAW54670	iPSCORE_2_11	FIBRO	20	chr15	Q	3074
0407964b-1da6-40e0-9820-585b2bc3c472/EcoRV/0	FAW54670	iPSCORE_2_11	FIBRO	20	chr10	Q	4090
04076069-3a9b-49f7-af15-47981de64010/EcoRV/0	FAW54670	iPSCORE_2_11	FIBRO	20	chr17	P	5140
04073978-822d-4b16-af47-dedefe87b5b1/EcoRV/0	FAW54670	iPSCORE_2_11	FIBRO	20	chr5	Q	6332
0406c568-7e16-4f01-9945-0524cb25ddfe/EcoRV/0	FAW54670	iPSCORE_2_11	FIBRO	20	chr17	P	6468
04017de2-9062-4c5a-a800-19265c3e19e0/EcoRV/0	FAW54670	iPSCORE_2_11	FIBRO	20	chr12	Q	10801
03fa0232-2e38-4aec-8208-58d3c2c906dd/EcoRV/0	FAW54670	iPSCORE_2_11	FIBRO	20	chr12	P	4723
03f9cba1-655a-4304-bbba-cea9e0c4ac9f/EcoRV/0	FAW54670	iPSCORE_2_11	FIBRO	20	chr6	Q	6819
03f63756-c588-431e-bd6b-54c01765c4ac/EcoRV/0	FAW54670	iPSCORE_2_11	FIBRO	20	chr15	P	15490
0586ae41-fdd6-4b94-b5ea-6e63ca2c6c3a/EcoRV/0	FAW54670	iPSCORE_2_11	FIBRO	20	chr17	Q	7793
045c70e2-b302-4afb-9c39-cd7587840b55/EcoRV/0	FAW54670	iPSCORE_2_11	FIBRO	20	chr14	P	17177
04b6b75f-7989-4860-835e-cbe734229677/EcoRV/0	FAW54670	iPSCORE_2_11	FIBRO	20	chr21	Q	8275
04b2b03f-0fd8-4065-bf5e-09964f2b47f3/EcoRV/0	FAW54670	iPSCORE_2_11	FIBRO	20	chr4	P	7000
04aa942c-5b7e-43d5-94f2-83ccb2f5444a/EcoRV/0	FAW54670	iPSCORE_2_11	FIBRO	20	chr12	P	6024
04a6bf40-561d-4e6d-8399-6e92761b4a5a/EcoRV/0	FAW54670	iPSCORE_2_11	FIBRO	20	chr2	P	9530
049d77cf-26c9-47e1-8120-759457e60d3e/EcoRV/0	FAW54670	iPSCORE_2_11	FIBRO	20	chr1	Q	6366
049cc8eb-4ed9-44df-bb78-dc50ab721596/EcoRV/0	FAW54670	iPSCORE_2_11	FIBRO	20	chr22	Q	4664
0497b330-5170-414b-ac2c-869ffac9ecaa/EcoRV/0	FAW54670	iPSCORE_2_11	FIBRO	20	chr18	P	6777
04927fee-1a9a-44f2-adce-31fc2f1a0134/EcoRV/0	FAW54670	iPSCORE_2_11	FIBRO	20	chr12	P	4896
048e8de0-907c-4c32-a1c2-d3931c56a787/EcoRV/0	FAW54670	iPSCORE_2_11	FIBRO	20	chr19	P	4110
048ae62c-c7a1-41e3-9ed6-e25c4b11089b/EcoRV/0	FAW54670	iPSCORE_2_11	FIBRO	20	chr8	Q	8791
048564b3-4248-4f34-b0db-850e2597de84/EcoRV/0	FAW54670	iPSCORE_2_11	FIBRO	20	chr16	P	5150
04777a96-ef72-4809-90e5-ba62c9683e4a/EcoRV/0	FAW54670	iPSCORE_2_11	FIBRO	20	chr17	Q	5589
04667966-04c2-4d5c-9c10-2781d82e7ddd/EcoRV/0	FAW54670	iPSCORE_2_11	FIBRO	20	chr1	P	6408
1ae8bef0-3e29-4d64-a545-58944395bfee/EcoRV/0	FAW54670	iPSCORE_2_11	FIBRO	20	chr9	P	8976
2fb3057d-3b7b-41e7-a715-df121a7f46db/EcoRV/0	FAW54670	iPSCORE_2_11	FIBRO	20	chr16	P	7051
2fad4148-1f9b-40af-8e20-16a2bfdbe924/EcoRV/0	FAW54670	iPSCORE_2_11	FIBRO	20	chr8	P	5531
2faae553-f243-44f5-8bea-1317b335adc5/EcoRV/0	FAW54670	iPSCORE_2_11	FIBRO	20	chr13	P	8703
2fa460cc-ffde-402b-b5e2-1591bcb319cc/EcoRV/0	FAW54670	iPSCORE_2_11	FIBRO	20	chr16	P	5713
2fa27f02-91f4-40da-ba93-e722cbba7ee5/EcoRV/0	FAW54670	iPSCORE_2_11	FIBRO	20	chr6	P	6129
2f9b966f-e30c-442d-aab8-4ff36388e0f0/EcoRV/0	FAW54670	iPSCORE_2_11	FIBRO	20	chr3	P	8267
2f97b6b3-8ea1-4378-b262-ce32b320f9c3/EcoRV/0	FAW54670	iPSCORE_2_11	FIBRO	20	chr18	P	7525
2f907277-9175-46a7-92c9-3f646a5dd1c8/EcoRV/0	FAW54670	iPSCORE_2_11	FIBRO	20	chr2	Q	5618
2f826ad9-32c7-44d0-8338-d456bc62c1cf/EcoRV/0	FAW54670	iPSCORE_2_11	FIBRO	20	chr17	Q	8990
2f8116bf-f18d-4652-8088-6f10a84c6e28/EcoRV/0	FAW54670	iPSCORE_2_11	FIBRO	20	chr1	Q	5510
2f78dcda-75d6-4739-bc68-8f7c66e4f030/EcoRV/0	FAW54670	iPSCORE_2_11	FIBRO	20	chr9	P	8588
2f649c1b-3da4-4ead-9c9f-3f93b467a84d/EcoRV/0	FAW54670	iPSCORE_2_11	FIBRO	20	chr18	P	6081
2f6491e0-71b4-43e2-afbc-21ccc8d6f5bc/EcoRV/0	FAW54670	iPSCORE_2_11	FIBRO	20	chr20	P	4549
2f5f7aa8-538e-4a83-be3a-639356f3b765/EcoRV/0	FAW54670	iPSCORE_2_11	FIBRO	20	chr12	P	4451
2f5e1163-f94d-47ff-aa06-505115abfd88/EcoRV/0	FAW54670	iPSCORE_2_11	FIBRO	20	chr22	Q	6115
2f593010-1fd1-43d5-adcf-72a5f5b326cd/EcoRV/0	FAW54670	iPSCORE_2_11	FIBRO	20	chr12	Q	5330
2fb845eb-2c91-48bf-b74a-fc7b611de78b/EcoRV/0	FAW54670	iPSCORE_2_11	FIBRO	20	chr8	Q	3566
2fbce16a-697f-4e2f-887a-9dc713a4052e/EcoRV/0	FAW54670	iPSCORE_2_11	FIBRO	20	chr2	P	7064
2fc0fcfc-df22-4a09-8ff3-10dad7761765/EcoRV/0	FAW54670	iPSCORE_2_11	FIBRO	20	chr16	P	5504
2fc31e5c-c77c-440f-a593-b415f6d73ee2/EcoRV/0	FAW54670	iPSCORE_2_11	FIBRO	20	chr2	P	7185
30481fe0-38dd-43d0-869f-1704fb787213/EcoRV/0	FAW54670	iPSCORE_2_11	FIBRO	20	chr22	P	9354
303ead22-fcd3-4c16-8a37-c6654af8fe00/EcoRV/0	FAW54670	iPSCORE_2_11	FIBRO	20	chr6	Q	5835
30373573-cb76-4c40-ab9b-22d9949c08ed/EcoRV/0	FAW54670	iPSCORE_2_11	FIBRO	20	chr6	Q	7887
3030f27e-3879-456e-b7fa-610dfec904ab/EcoRV/0	FAW54670	iPSCORE_2_11	FIBRO	20	chr7	P	5146
302ff7da-ab49-4afa-89da-86e9e49738ea/EcoRV/0	FAW54670	iPSCORE_2_11	FIBRO	20	chr14	P	2830
302f53bd-cfac-4f61-a9d4-200e12ec1c7c/EcoRV/0	FAW54670	iPSCORE_2_11	FIBRO	20	chr5	Q	5114
302843a7-51d1-4da6-b4ab-a10f90e8ab2e/EcoRV/0	FAW54670	iPSCORE_2_11	FIBRO	20	chr2	P	7473
3020ee28-7b74-4ee4-b7b6-3a315a702f09/EcoRV/0	FAW54670	iPSCORE_2_11	FIBRO	20	chr12	P	5321
2f57b095-3398-4d30-ab45-49b279d3cae8/EcoRV/0	FAW54670	iPSCORE_2_11	FIBRO	20	chr13	Q	3752
301b68bb-ee6b-41b0-b3cc-34577f3c3ca0/EcoRV/0	FAW54670	iPSCORE_2_11	FIBRO	20	chr20	P	6393
300415fc-6a3b-417f-b319-2ca30fd63dcb/EcoRV/0	FAW54670	iPSCORE_2_11	FIBRO	20	chr8	P	10694
30009bfc-bb55-44a2-9648-c3727fd59e4d/EcoRV/0	FAW54670	iPSCORE_2_11	FIBRO	20	chr6	Q	6401
2ffd6814-8ab9-4180-b2cd-8fdfdd9b5aa6/EcoRV/0	FAW54670	iPSCORE_2_11	FIBRO	20	chr1	Q	8499
2ff5f300-d583-4e78-be3e-c099f04fa8b5/EcoRV/0	FAW54670	iPSCORE_2_11	FIBRO	20	chr3	Q	6330
2fe69297-8217-421b-b485-f85f7b0250a5/EcoRV/0	FAW54670	iPSCORE_2_11	FIBRO	20	chr2	Q	9172
2fdeb664-6fac-4cd8-b23c-be87f86a0fe8/EcoRV/0	FAW54670	iPSCORE_2_11	FIBRO	20	chr18	P	5509
2fd9b8db-3be1-44a9-8de7-ba6f637fd3e8/EcoRV/0	FAW54670	iPSCORE_2_11	FIBRO	20	chr9	P	8855
2fd63b86-59ca-4b54-980d-55ddf1656c16/EcoRV/0	FAW54670	iPSCORE_2_11	FIBRO	20	chr20	P	5995
3009539c-b6e7-4832-9a0b-bc754bdc53d0/EcoRV/0	FAW54670	iPSCORE_2_11	FIBRO	20	chr9	P	6369
304adf6b-45d9-4af5-9f3c-1f8647109acb/EcoRV/0	FAW54670	iPSCORE_2_11	FIBRO	20	chr7	P	3975
2f55880b-8cdc-4bae-89b1-35db2abb3869/EcoRV/0	FAW54670	iPSCORE_2_11	FIBRO	20	chr5	Q	8191
2f45818d-4318-40d2-b081-c2ae73d3c864/EcoRV/0	FAW54670	iPSCORE_2_11	FIBRO	20	chr6	Q	6653
2eb03b10-aea5-4b03-92be-acc8ea569291/EcoRV/0	FAW54670	iPSCORE_2_11	FIBRO	20	chr11	P	5104
2ea8902c-a221-441a-a81e-623aa4bae8ac/EcoRV/0	FAW54670	iPSCORE_2_11	FIBRO	20	chr13	P	9419
2ea1217b-d3cf-4eb6-bc06-9beba425389d/EcoRV/0	FAW54670	iPSCORE_2_11	FIBRO	20	chr12	P	6223
2e92e5a2-d06b-4723-a973-23bc0c6fa126/EcoRV/0	FAW54670	iPSCORE_2_11	FIBRO	20	chr4	P	7303
2e86b035-fc3a-4429-844a-9820d7fab3b4/EcoRV/0	FAW54670	iPSCORE_2_11	FIBRO	20	chr10	Q	5148
2e85919d-6648-4315-889d-23a0815e6596/EcoRV/0	FAW54670	iPSCORE_2_11	FIBRO	20	chr17	P	5118
2e823412-1d23-4e31-943a-6a9daec5ee68/EcoRV/0	FAW54670	iPSCORE_2_11	FIBRO	20	chr5	Q	8299
2e8054bc-c195-448a-bd7b-e2764dd03bf6/EcoRV/0	FAW54670	iPSCORE_2_11	FIBRO	20	chr21	Q	7351
2e763c3e-a35b-4bd8-ac21-234e2e1aa116/EcoRV/0	FAW54670	iPSCORE_2_11	FIBRO	20	chr15	P	5368
2e6e169c-7881-4c81-bb9b-41c3db24b05f/EcoRV/0	FAW54670	iPSCORE_2_11	FIBRO	20	chr21	Q	5758
2e6648f8-aa8a-4a81-b576-dd51870bc28e/EcoRV/0	FAW54670	iPSCORE_2_11	FIBRO	20	chr5	Q	5169
2e600ec1-95c6-41bb-9a77-b48fa4d08d2b/EcoRV/0	FAW54670	iPSCORE_2_11	FIBRO	20	chr10	Q	7990
2e51f283-43c6-451b-9bd6-9d00cde849d9/EcoRV/0	FAW54670	iPSCORE_2_11	FIBRO	20	chr1	Q	7425
2ebb3f36-81e9-4f65-b203-1ded3713b654/EcoRV/0	FAW54670	iPSCORE_2_11	FIBRO	20	chr6	Q	7053
2ebd23d2-229c-401b-826c-8a35d9ae63c6/EcoRV/0	FAW54670	iPSCORE_2_11	FIBRO	20	chr6	Q	5252
2edec747-de52-404a-819c-6f437e078fe1/EcoRV/0	FAW54670	iPSCORE_2_11	FIBRO	20	chr16	P	6346
2edfca59-3060-4957-a38a-d418edf3f520/EcoRV/0	FAW54670	iPSCORE_2_11	FIBRO	20	chr13	P	8547
2f3f4f81-9c30-4fe2-902c-3c731035eb6b/EcoRV/0	FAW54670	iPSCORE_2_11	FIBRO	20	chr17	Q	3727
2f3e7189-e088-416a-814b-bf48b8365604/EcoRV/0	FAW54670	iPSCORE_2_11	FIBRO	20	chr18	P	5213
2f34629b-7302-4594-ae90-35bd5f59fae8/EcoRV/0	FAW54670	iPSCORE_2_11	FIBRO	20	chr17	Q	9253
2f3314e3-e3f6-472e-b574-55e75eddacd6/EcoRV/0	FAW54670	iPSCORE_2_11	FIBRO	20	chr9	P	7203
2f1f1d74-56db-4566-aad6-baf2154e2c84/EcoRV/0	FAW54670	iPSCORE_2_11	FIBRO	20	chr9	P	7948
2f1b2c7a-4097-4c5f-ad5d-8a4e7b720287/EcoRV/0	FAW54670	iPSCORE_2_11	FIBRO	20	chr18	P	5868
2f4d0059-0020-44b5-9dd9-3e3d4f89d217/EcoRV/0	FAW54670	iPSCORE_2_11	FIBRO	20	chr16	P	6758
2f173712-7e95-4f66-a681-8db68ab0ba08/EcoRV/0	FAW54670	iPSCORE_2_11	FIBRO	20	chr17	Q	4982
2f0d4f87-a98a-4d31-a034-13ece4610d35/EcoRV/0	FAW54670	iPSCORE_2_11	FIBRO	20	chr7	Q	5891
2f04f494-8a7f-452e-b0e1-8874a695055c/EcoRV/0	FAW54670	iPSCORE_2_11	FIBRO	20	chr2	P	7182
2f04c8d1-2d43-4446-8191-ea0ed3a675f8/EcoRV/0	FAW54670	iPSCORE_2_11	FIBRO	20	chr12	P	5661
2f022967-5c73-42b7-b530-cf0d0a762eae/EcoRV/0	FAW54670	iPSCORE_2_11	FIBRO	20	chr6	Q	7114
2eef86dc-2062-43bb-acfd-9e2034e804ed/EcoRV/0	FAW54670	iPSCORE_2_11	FIBRO	20	chr9	P	6091
2eee2812-cbef-4645-b2be-a6cf9b256d40/EcoRV/0	FAW54670	iPSCORE_2_11	FIBRO	20	chr22	Q	3648
2f14895e-42e0-460c-90c2-1577df58984c/EcoRV/0	FAW54670	iPSCORE_2_11	FIBRO	20	chr21	Q	6073
304e6486-275b-438c-97c3-93a080b0701e/EcoRV/0	FAW54670	iPSCORE_2_11	FIBRO	20	chr5	Q	7678
3215101b-d47b-469f-bdaf-e55140435948/EcoRV/0	FAW54670	iPSCORE_2_11	FIBRO	20	chr4	P	5404
320734cc-7930-4d29-b8e5-ce3f11772ef2/EcoRV/0	FAW54670	iPSCORE_2_11	FIBRO	20	chr8	P	8181
320594b1-3a49-450a-b0e4-b075022ae00f/EcoRV/0	FAW54670	iPSCORE_2_11	FIBRO	20	chr17	P	5673
31faa4a7-616d-429a-acb2-e40885eff344/EcoRV/0	FAW54670	iPSCORE_2_11	FIBRO	20	chr1	Q	8438
31f70ee1-50f6-443b-b5eb-8aba84c248e5/EcoRV/0	FAW54670	iPSCORE_2_11	FIBRO	20	chr3	P	8528
31e87143-ac5e-4367-a069-9180b435862c/EcoRV/0	FAW54670	iPSCORE_2_11	FIBRO	20	chr14	Q	6380
31dab1d5-dd09-46e6-81c3-1c982e9b622e/EcoRV/0	FAW54670	iPSCORE_2_11	FIBRO	20	chr6	Q	8488
31da7c5f-9244-4265-9a19-581c820d4788/EcoRV/0	FAW54670	iPSCORE_2_11	FIBRO	20	chr11	P	5865
31da07ee-4f2e-4bd3-85d7-cf91332693a8/EcoRV/0	FAW54670	iPSCORE_2_11	FIBRO	20	chr22	Q	7855
31c96b67-5710-4bac-8270-a55287f8b94c/EcoRV/0	FAW54670	iPSCORE_2_11	FIBRO	20	chr12	P	6615
31bf3bdd-11bd-44a1-a7d2-6f19a930ca65/EcoRV/0	FAW54670	iPSCORE_2_11	FIBRO	20	chr14	P	10216
31bbea14-d09a-485e-9cd0-6c8ba72c8e73/EcoRV/0	FAW54670	iPSCORE_2_11	FIBRO	20	chr2	Q	8788
31af6908-229f-45ea-a1d3-0a527fb729b3/EcoRV/0	FAW54670	iPSCORE_2_11	FIBRO	20	chr16	P	5492
31af5f93-afd1-408b-9f6a-b45d8de68c89/EcoRV/0	FAW54670	iPSCORE_2_11	FIBRO	20	chr17	P	5416
31a0794b-b74a-43ad-8d90-e47e349d270d/EcoRV/0	FAW54670	iPSCORE_2_11	FIBRO	20	chr1	Q	7889
3232a30e-c6e4-4aa8-bfa6-f075f7133b1a/EcoRV/0	FAW54670	iPSCORE_2_11	FIBRO	20	chr6	Q	9925
323531cc-28ca-4738-bf43-4f7954c0a77d/EcoRV/0	FAW54670	iPSCORE_2_11	FIBRO	20	chr18	P	6830
32359c7e-57cd-41ce-a088-866643e98e6f/EcoRV/0	FAW54670	iPSCORE_2_11	FIBRO	20	chr6	Q	7086
32864d1f-4a01-4e0e-85e8-3347d8d6a23f/EcoRV/0	FAW54670	iPSCORE_2_11	FIBRO	20	chr1	Q	10063
32805fc3-f1d6-4ebd-982c-fa0e378d602d/EcoRV/0	FAW54670	iPSCORE_2_11	FIBRO	20	chr16	P	5244
327ccc62-6eb4-4721-8c96-e354097d82cc/EcoRV/0	FAW54670	iPSCORE_2_11	FIBRO	20	chr17	Q	5391
327a834b-ea7a-485f-bd4c-cd96ba46ee41/EcoRV/0	FAW54670	iPSCORE_2_11	FIBRO	20	chr10	Q	5346
327712c2-849d-439a-8baa-f6a4ea05c2cf/EcoRV/0	FAW54670	iPSCORE_2_11	FIBRO	20	chr4	P	5603
3272f616-db05-4ab3-a087-2e7d4ad62426/EcoRV/0	FAW54670	iPSCORE_2_11	FIBRO	20	chr6	Q	7035
3271bb49-1d25-4d05-8ab1-442e70fb5ed0/EcoRV/0	FAW54670	iPSCORE_2_11	FIBRO	20	chr3	Q	9271
319da74f-c259-4761-a13a-59a774baf46f/EcoRV/0	FAW54670	iPSCORE_2_11	FIBRO	20	chr16	P	5820
3267e59c-44f7-47f9-87a5-db14a42f2bb5/EcoRV/0	FAW54670	iPSCORE_2_11	FIBRO	20	chr17	P	6478
32569819-9356-4a61-acb7-26014d7a74cb/EcoRV/0	FAW54670	iPSCORE_2_11	FIBRO	20	chr17	Q	6117
324d4b48-c4c1-4d65-91d4-8374fb1c3091/EcoRV/0	FAW54670	iPSCORE_2_11	FIBRO	20	chr9	P	7540
324ccc67-a90d-438b-8138-f4e958c6b939/EcoRV/0	FAW54670	iPSCORE_2_11	FIBRO	20	chr12	P	6981
324ae932-32da-466b-836e-39defdaffb7e/EcoRV/0	FAW54670	iPSCORE_2_11	FIBRO	20	chr9	P	6313
3244d2d8-4427-4afb-bb42-1f96c47dd30a/EcoRV/0	FAW54670	iPSCORE_2_11	FIBRO	20	chr18	P	5553
32611e43-167d-463c-8c81-a2e1b5df3bd6/EcoRV/0	FAW54670	iPSCORE_2_11	FIBRO	20	chr21	Q	6618
305173ea-03b1-497e-80c2-730c4f62ffcc/EcoRV/0	FAW54670	iPSCORE_2_11	FIBRO	20	chr8	P	6804
31902e07-5f26-4dcc-8d33-8b74dd9288aa/EcoRV/0	FAW54670	iPSCORE_2_11	FIBRO	20	chr18	P	6729
318b18c0-d364-41c2-921e-63a27aaf57ed/EcoRV/0	FAW54670	iPSCORE_2_11	FIBRO	20	chr16	P	6215
30e053d8-f4c2-46a1-8f14-e8f078da75a8/EcoRV/0	FAW54670	iPSCORE_2_11	FIBRO	20	chr18	P	5303
30dc61e2-a966-454d-a15c-b48fe94713d7/EcoRV/0	FAW54670	iPSCORE_2_11	FIBRO	20	chr2	Q	7713
30dbc6ee-5644-4fc5-aa57-ea339771a875/EcoRV/0	FAW54670	iPSCORE_2_11	FIBRO	20	chr5	Q	5995
30db4f46-723b-442a-a637-f6fcc336121b/EcoRV/0	FAW54670	iPSCORE_2_11	FIBRO	20	chr11	P	5453
30d8590d-7dbc-4fcd-acef-82be15cc74e8/EcoRV/0	FAW54670	iPSCORE_2_11	FIBRO	20	chr9	P	4525
30d80b35-d13c-4e37-bbf7-78349d01fdaa/EcoRV/0	FAW54670	iPSCORE_2_11	FIBRO	20	chr8	P	6511
30d54482-428b-4421-8e29-122fd427dfcd/EcoRV/0	FAW54670	iPSCORE_2_11	FIBRO	20	chr2	P	7485
30d4365c-844b-43a8-8c2d-3441956474a9/EcoRV/0	FAW54670	iPSCORE_2_11	FIBRO	20	chr5	Q	8209
30c1499d-baae-4aff-8f76-0dea3799f070/EcoRV/0	FAW54670	iPSCORE_2_11	FIBRO	20	chr6	P	5355
30b57a8c-54d4-43f1-a62e-cbc7fb8c01f2/EcoRV/0	FAW54670	iPSCORE_2_11	FIBRO	20	chr9	P	7520
309756d3-95fa-4776-8c5a-1c2878f08ad5/EcoRV/0	FAW54670	iPSCORE_2_11	FIBRO	20	chr5	Q	2581
3092fe42-d252-4897-bc65-d57727ccc8cf/EcoRV/0	FAW54670	iPSCORE_2_11	FIBRO	20	chr5	Q	5960
306ccd0d-5fa9-45d2-ba3b-76cd3885355a/EcoRV/0	FAW54670	iPSCORE_2_11	FIBRO	20	chr19	Q	3012
3057c1a6-2d24-4c32-a844-0060be36d0a4/EcoRV/0	FAW54670	iPSCORE_2_11	FIBRO	20	chr8	P	5928
30f00d8e-92bf-4107-9410-2397f3712c67/EcoRV/0	FAW54670	iPSCORE_2_11	FIBRO	20	chr6	Q	6524
30fc2d37-0cb2-43cb-bf62-b94cc2444600/EcoRV/0	FAW54670	iPSCORE_2_11	FIBRO	20	chr16	P	7111
318a568e-ec42-44b6-b59a-32c226cfb290/EcoRV/0	FAW54670	iPSCORE_2_11	FIBRO	20	chr18	Q	12044
3184ee7b-ea76-40b9-8001-b73b11474914/EcoRV/0	FAW54670	iPSCORE_2_11	FIBRO	20	chr8	P	8543
316e6e4c-5343-4f47-9ac5-36fadd2a0cd8/EcoRV/0	FAW54670	iPSCORE_2_11	FIBRO	20	chr19	Q	1814
3168be5f-2f70-4bfd-8ede-64f847240003/EcoRV/0	FAW54670	iPSCORE_2_11	FIBRO	20	chr16	P	6932
31655086-b2cb-410a-9290-400cda3ea3ed/EcoRV/0	FAW54670	iPSCORE_2_11	FIBRO	20	chr2	Q	7942
315814e5-a01b-4cbb-bf0d-2aa97599372c/EcoRV/0	FAW54670	iPSCORE_2_11	FIBRO	20	chr17	P	13122
3155c3a6-d1aa-47ed-9e72-0f25ccd87108/EcoRV/0	FAW54670	iPSCORE_2_11	FIBRO	20	chr21	Q	6226
314e8e14-8f9f-4811-9ba7-5e198497cf15/EcoRV/0	FAW54670	iPSCORE_2_11	FIBRO	20	chr9	P	7320
318baa99-ded0-4c93-8d9b-60332ffac693/EcoRV/0	FAW54670	iPSCORE_2_11	FIBRO	20	chr12	P	6555
3135b9b8-3806-4d1f-9d5e-80f9f865de27/EcoRV/0	FAW54670	iPSCORE_2_11	FIBRO	20	chr1	Q	799
312cd9d5-d67d-4af0-b9f8-ceca4fa44502/EcoRV/0	FAW54670	iPSCORE_2_11	FIBRO	20	chr16	P	7105
3128953f-d52c-442f-bd68-82a1f766529b/EcoRV/0	FAW54670	iPSCORE_2_11	FIBRO	20	chr17	Q	8183
31166203-fd89-47dd-a578-137e4dfd80b6/EcoRV/0	FAW54670	iPSCORE_2_11	FIBRO	20	chr15	P	11245
31097b38-2dbc-4f59-b5d8-6d655b766797/EcoRV/0	FAW54670	iPSCORE_2_11	FIBRO	20	chr18	P	5815
3108df60-024c-446b-b720-f7457b0715df/EcoRV/0	FAW54670	iPSCORE_2_11	FIBRO	20	chr12	P	3136
30fff94f-a2ad-4339-a424-c65ec21881ac/EcoRV/0	FAW54670	iPSCORE_2_11	FIBRO	20	chr10	Q	7124
3133c6e5-fe7c-4259-b3f1-894354062c3b/EcoRV/0	FAW54670	iPSCORE_2_11	FIBRO	20	chr17	Q	11464
2e4fddfa-5338-4e39-a09f-d741483d9c9f/EcoRV/0	FAW54670	iPSCORE_2_11	FIBRO	20	chr1	Q	7145
2e461c7a-d230-47cf-8acc-e129202c4d67/EcoRV/0	FAW54670	iPSCORE_2_11	FIBRO	20	chr13	P	8086
2bf2be5e-d8b8-45b1-a1ca-44a775276f7c/EcoRV/0	FAW54670	iPSCORE_2_11	FIBRO	20	chr7	P	6060
2bd790a5-302a-4f95-9d9b-a5033993f77c/EcoRV/0	FAW54670	iPSCORE_2_11	FIBRO	20	chr18	Q	13315
2bd71d36-100f-49cf-90d5-f20b9c5363fa/EcoRV/0	FAW54670	iPSCORE_2_11	FIBRO	20	chr1	P	3209
2bd6fae4-6a43-40b3-bbee-39ef81466bd6/EcoRV/0	FAW54670	iPSCORE_2_11	FIBRO	20	chr13	P	8046
2bd2d400-ffe1-42f6-81dd-bfbdb7ce3fa1/EcoRV/0	FAW54670	iPSCORE_2_11	FIBRO	20	chr22	Q	5035
2bcdfdfd-bdb4-4687-91ba-f25185796ea5/EcoRV/0	FAW54670	iPSCORE_2_11	FIBRO	20	chr9	P	5841
2bc6e672-f4a7-47a4-8e51-734f861cb0ac/EcoRV/0	FAW54670	iPSCORE_2_11	FIBRO	20	chr2	P	7112
2bc565a7-0ea5-4220-896a-f5628b54ec7c/EcoRV/0	FAW54670	iPSCORE_2_11	FIBRO	20	chr11	Q	6579
2bb9c411-0b3d-44d9-b70a-880a32bc3a5d/EcoRV/0	FAW54670	iPSCORE_2_11	FIBRO	20	chr17	Q	5582
2bb464da-7fc1-4f24-9e3d-e9f8992f2c69/EcoRV/0	FAW54670	iPSCORE_2_11	FIBRO	20	chr5	Q	8519
2bb05ae5-deb0-47f0-af35-799d848451dc/EcoRV/0	FAW54670	iPSCORE_2_11	FIBRO	20	chr17	Q	5075
2ba91542-0e27-414d-835b-202c7843b96b/EcoRV/0	FAW54670	iPSCORE_2_11	FIBRO	20	chr6	Q	7389
2ba55573-54c0-406a-9f03-b01802cad802/EcoRV/0	FAW54670	iPSCORE_2_11	FIBRO	20	chr19	P	3829
2b904147-4d24-4267-91ef-bb2428d71ad0/EcoRV/0	FAW54670	iPSCORE_2_11	FIBRO	20	chr15	P	10101
2b8d0f63-0ed5-49e2-8b89-1735b2225ad0/EcoRV/0	FAW54670	iPSCORE_2_11	FIBRO	20	chr5	Q	8447
2b88e187-2c3e-4043-890e-629ac838e3c0/EcoRV/0	FAW54670	iPSCORE_2_11	FIBRO	20	chr16	P	6675
2bfb69c6-fcc1-47ca-952e-91b3c17a9bae/EcoRV/0	FAW54670	iPSCORE_2_11	FIBRO	20	chr16	P	7885
2bff4b4a-98d5-4f2b-8b71-6089ff7791c0/EcoRV/0	FAW54670	iPSCORE_2_11	FIBRO	20	chr6	Q	4912
2c5ffb1c-39de-474d-95c4-fdca983ed2d3/EcoRV/0	FAW54670	iPSCORE_2_11	FIBRO	20	chr10	Q	4181
2c5f28dd-6506-4ae8-b560-9c12eef63f91/EcoRV/0	FAW54670	iPSCORE_2_11	FIBRO	20	chr16	P	4823
2c59a1b0-7d18-48e4-9cb7-a7d38e8a9a89/EcoRV/0	FAW54670	iPSCORE_2_11	FIBRO	20	chr21	Q	6231
2c56294e-62b5-4092-a122-4f5b5eeb7ce0/EcoRV/0	FAW54670	iPSCORE_2_11	FIBRO	20	chr1	Q	8154
2c50cfdb-e156-4b99-b46e-af50939bd2c8/EcoRV/0	FAW54670	iPSCORE_2_11	FIBRO	20	chr11	Q	6869
2c500fe7-30f8-45e3-9320-093230eaeadc/EcoRV/0	FAW54670	iPSCORE_2_11	FIBRO	20	chr1	Q	9266
2c4aee40-fbbe-4409-921a-bc56846d298d/EcoRV/0	FAW54670	iPSCORE_2_11	FIBRO	20	chr2	Q	7081
2b7f00b7-1dec-4ff9-b23d-58604704d14b/EcoRV/0	FAW54670	iPSCORE_2_11	FIBRO	20	chr9	P	10836
2c32956b-3bfe-4278-811b-629e920ebbc0/EcoRV/0	FAW54670	iPSCORE_2_11	FIBRO	20	chr12	Q	9348
2c31db89-7325-4ffa-9bc3-15db8882ffa8/EcoRV/0	FAW54670	iPSCORE_2_11	FIBRO	20	chr9	P	5229
2c313382-41da-40e2-85ec-f051c38959c9/EcoRV/0	FAW54670	iPSCORE_2_11	FIBRO	20	chr8	P	6197
2c1cbaec-4d51-4aa4-ad14-f1791b0077dc/EcoRV/0	FAW54670	iPSCORE_2_11	FIBRO	20	chr9	Q	2620
2c1159b0-5c1b-46a3-8059-6cc78a381a03/EcoRV/0	FAW54670	iPSCORE_2_11	FIBRO	20	chr9	P	6409
2c078038-9dd1-41df-b0cf-e7f8200a014f/EcoRV/0	FAW54670	iPSCORE_2_11	FIBRO	20	chr6	P	6558
2c3a9263-b1e0-4418-b9cf-86a7916c790e/EcoRV/0	FAW54670	iPSCORE_2_11	FIBRO	20	chr16	P	6559
2c6604fb-7d7f-46a8-8c5e-740315eb95b8/EcoRV/0	FAW54670	iPSCORE_2_11	FIBRO	20	chr2	P	6552
2b7169ed-2db2-4bfe-9cb6-18ec1278b044/EcoRV/0	FAW54670	iPSCORE_2_11	FIBRO	20	chr12	P	5763
2adad453-33a5-42d4-9677-7e032d270883/EcoRV/0	FAW54670	iPSCORE_2_11	FIBRO	20	chr6	Q	8652
2ad04fb2-5e9e-4447-b708-306d4edaffaa/EcoRV/0	FAW54670	iPSCORE_2_11	FIBRO	20	chr5	Q	10870
2acf7b7f-07f6-4df8-85d9-ecb08534ceed/EcoRV/0	FAW54670	iPSCORE_2_11	FIBRO	20	chr14	Q	4865
2ac147ca-8948-417c-96c5-a8704ffef387/EcoRV/0	FAW54670	iPSCORE_2_11	FIBRO	20	chr14	P	11312
2abe4de2-83fc-49fe-be16-ab41761a5f44/EcoRV/0	FAW54670	iPSCORE_2_11	FIBRO	20	chr16	P	6886
2abd5f27-9c4f-4495-9ee5-6262e2a04ef6/EcoRV/0	FAW54670	iPSCORE_2_11	FIBRO	20	chr8	P	8325
2ab7e1cc-8d0e-430d-a59a-1ef1f2bcb4c2/EcoRV/0	FAW54670	iPSCORE_2_11	FIBRO	20	chr1	Q	5838
2ab3e6c5-6f6a-489e-9756-329a5d16ea83/EcoRV/0	FAW54670	iPSCORE_2_11	FIBRO	20	chr9	P	8128
2aaa7646-617f-4ea8-97ba-ccbf086b84e8/EcoRV/0	FAW54670	iPSCORE_2_11	FIBRO	20	chr13	P	12398
2aa9b406-0736-411d-bd61-850a74a3f3e0/EcoRV/0	FAW54670	iPSCORE_2_11	FIBRO	20	chr1	Q	7439
2aa75a22-e1f4-4bc1-849d-c89c114051e7/EcoRV/0	FAW54670	iPSCORE_2_11	FIBRO	20	chr19	Q	8155
2aed9f4d-0c17-4561-b7fd-f327baa5119b/EcoRV/0	FAW54670	iPSCORE_2_11	FIBRO	20	chr10	Q	7194
2b6acf27-797a-476f-998c-9efa6dd3c673/EcoRV/0	FAW54670	iPSCORE_2_11	FIBRO	20	chr10	Q	6248
2b64f00f-c80f-4ac0-a074-c1c5d8abafc5/EcoRV/0	FAW54670	iPSCORE_2_11	FIBRO	20	chr15	Q	11279
2b61b7a4-3390-4546-986c-826707ca785c/EcoRV/0	FAW54670	iPSCORE_2_11	FIBRO	20	chr3	Q	8035
2b5ee722-c5c0-4435-b599-e3ef8bfecc22/EcoRV/0	FAW54670	iPSCORE_2_11	FIBRO	20	chr9	P	5154
2b5e0064-2684-463f-9dd3-54cc4e537066/EcoRV/0	FAW54670	iPSCORE_2_11	FIBRO	20	chr9	P	6107
2b528934-d607-4438-a8da-a04698a17cc5/EcoRV/0	FAW54670	iPSCORE_2_11	FIBRO	20	chr18	P	7942
2b4f7a06-135d-4b1e-a62a-557cc3e6627f/EcoRV/0	FAW54670	iPSCORE_2_11	FIBRO	20	chr2	Q	5122
2b4be60d-0425-422b-8906-432a336a95e5/EcoRV/0	FAW54670	iPSCORE_2_11	FIBRO	20	chr9	P	6367
2b49799f-e1b8-4255-b7c7-0cc4a3880354/EcoRV/0	FAW54670	iPSCORE_2_11	FIBRO	20	chr9	P	5473
2b428ab1-0bfa-4996-94c9-5673b5a8386d/EcoRV/0	FAW54670	iPSCORE_2_11	FIBRO	20	chr1	P	5911
2b3d2b97-289e-4792-8c41-5a930e862348/EcoRV/0	FAW54670	iPSCORE_2_11	FIBRO	20	chr14	P	18060
2b3d23e4-12a4-4c0f-a7ff-e686b5098aab/EcoRV/0	FAW54670	iPSCORE_2_11	FIBRO	20	chr10	Q	5026
2b3d1b91-ba9b-44fe-8f09-9849729abf78/EcoRV/0	FAW54670	iPSCORE_2_11	FIBRO	20	chr22	P	4730
2b31e7fb-fafd-4266-ad62-c67c557536af/EcoRV/0	FAW54670	iPSCORE_2_11	FIBRO	20	chr10	P	8650
2b1940f3-4f15-4094-966d-2db64bb603ff/EcoRV/0	FAW54670	iPSCORE_2_11	FIBRO	20	chr2	Q	11052
2b01a47f-48c5-4035-80e9-a3ccc213f92f/EcoRV/0	FAW54670	iPSCORE_2_11	FIBRO	20	chr16	P	4386
2afdea43-8e04-438b-9aa5-314e3a1fbe18/EcoRV/0	FAW54670	iPSCORE_2_11	FIBRO	20	chr16	P	3686
2b4418de-e1e9-4f35-87e7-d39a6ab9f394/EcoRV/0	FAW54670	iPSCORE_2_11	FIBRO	20	chr1	Q	6845
2c703e50-8f1a-451a-a0ae-bdf85fabc20c/EcoRV/0	FAW54670	iPSCORE_2_11	FIBRO	20	chr14	Q	6337
2c734c89-dac2-464d-9896-2e6057373fbd/EcoRV/0	FAW54670	iPSCORE_2_11	FIBRO	20	chr20	P	5944
2c7400d0-b655-4daf-a164-3d9d0ce1b683/EcoRV/0	FAW54670	iPSCORE_2_11	FIBRO	20	chr14	P	3176
2dc3facf-d3fc-4c62-a1a2-dde83c4e493e/EcoRV/0	FAW54670	iPSCORE_2_11	FIBRO	20	chr10	P	7578
2dc252bc-f99b-4944-b5fc-57ebd396d3e7/EcoRV/0	FAW54670	iPSCORE_2_11	FIBRO	20	chr4	P	6728
2dbd0db5-3f11-463e-a50c-e87f0ecdbd8e/EcoRV/0	FAW54670	iPSCORE_2_11	FIBRO	20	chr1	P	12812
2db73c08-d0d2-4c3a-94d7-a68b17da1356/EcoRV/0	FAW54670	iPSCORE_2_11	FIBRO	20	chr14	Q	4898
2db12668-ff3f-4d22-b857-1519715456e3/EcoRV/0	FAW54670	iPSCORE_2_11	FIBRO	20	chr12	P	7562
2dac5bcf-1af2-4101-b483-e9ea46d35045/EcoRV/0	FAW54670	iPSCORE_2_11	FIBRO	20	chr17	P	3030
2da818cd-a575-4863-9dfc-147b9020b6e4/EcoRV/0	FAW54670	iPSCORE_2_11	FIBRO	20	chr8	P	5406
2d9c710d-8931-4fdb-a2a3-8664ffa305b4/EcoRV/0	FAW54670	iPSCORE_2_11	FIBRO	20	chr16	P	7766
2d99bf94-1f06-4dc9-b0fa-8b5651919266/EcoRV/0	FAW54670	iPSCORE_2_11	FIBRO	20	chr16	P	5227
2d97eac6-ab8b-41b6-9eea-c2ab69e07c6b/EcoRV/0	FAW54670	iPSCORE_2_11	FIBRO	20	chr8	P	6353
2d8d01e0-05e1-4ca0-8af4-7fd50d8d059a/EcoRV/0	FAW54670	iPSCORE_2_11	FIBRO	20	chr16	P	4180
2d8c9a2b-6ab3-498c-8d19-1fbde434d22a/EcoRV/0	FAW54670	iPSCORE_2_11	FIBRO	20	chr6	P	5859
2d8a3d08-8a6a-4b9a-8cee-613a32ba3808/EcoRV/0	FAW54670	iPSCORE_2_11	FIBRO	20	chr17	P	4659
2d830aa1-35f2-4c38-b30e-178b206196e1/EcoRV/0	FAW54670	iPSCORE_2_11	FIBRO	20	chr6	Q	4238
2d799077-7610-48d7-a9a1-700bb2e9c5a5/EcoRV/0	FAW54670	iPSCORE_2_11	FIBRO	20	chr9	P	6957
2d67a081-7da4-4b7c-8ae0-0729acc83bad/EcoRV/0	FAW54670	iPSCORE_2_11	FIBRO	20	chr1	Q	6982
2d63a781-c6fb-45f0-b403-431e225d64a9/EcoRV/0	FAW54670	iPSCORE_2_11	FIBRO	20	chr18	P	5878
2d604846-41ae-4177-b7e9-bd19f2fe3d47/EcoRV/0	FAW54670	iPSCORE_2_11	FIBRO	20	chr16	P	11857
2dca2888-1fb7-4632-8c54-b903ca33f3cb/EcoRV/0	FAW54670	iPSCORE_2_11	FIBRO	20	chr15	P	13630
2dda23d7-89bc-4b60-8cd5-d87e7619622f/EcoRV/0	FAW54670	iPSCORE_2_11	FIBRO	20	chr16	P	6593
2de7083b-27a5-4d76-acea-43653311fc0b/EcoRV/0	FAW54670	iPSCORE_2_11	FIBRO	20	chr16	P	7622
2e3bdd66-825c-4bb2-93b2-cd492031b5d0/EcoRV/0	FAW54670	iPSCORE_2_11	FIBRO	20	chr8	P	4816
2e39eb0a-4d06-4f1f-a215-d50e35dd04a0/EcoRV/0	FAW54670	iPSCORE_2_11	FIBRO	20	chr16	P	6592
2e374be0-a386-421b-886b-fad61c36fb73/EcoRV/0	FAW54670	iPSCORE_2_11	FIBRO	20	chr22	Q	4485
2e323c69-525a-4d63-9c90-ab9d8e3e68c5/EcoRV/0	FAW54670	iPSCORE_2_11	FIBRO	20	chr17	Q	4789
2e2d5994-3ca8-4d13-aa6c-41d1dfeded29/EcoRV/0	FAW54670	iPSCORE_2_11	FIBRO	20	chr9	P	7257
2e27d508-18d6-4e07-846b-1a65a097c364/EcoRV/0	FAW54670	iPSCORE_2_11	FIBRO	20	chr16	P	4588
2e1bd6e4-b069-479c-acd5-094d8831c7d8/EcoRV/0	FAW54670	iPSCORE_2_11	FIBRO	20	chr12	P	5382
2e1b6aff-c898-436e-ab49-4d2857153f5f/EcoRV/0	FAW54670	iPSCORE_2_11	FIBRO	20	chr3	P	10119
2e02c232-6136-4736-89c5-34555bde0bc8/EcoRV/0	FAW54670	iPSCORE_2_11	FIBRO	20	chr5	P	7111
2dec94e4-c119-4802-8574-42a973d739bd/EcoRV/0	FAW54670	iPSCORE_2_11	FIBRO	20	chr9	P	5658
2de838ac-1e94-4494-a04a-88aecae66721/EcoRV/0	FAW54670	iPSCORE_2_11	FIBRO	20	chr16	P	7482
2d5a0d69-6e95-4d8c-93ac-8c726f6863c4/EcoRV/0	FAW54670	iPSCORE_2_11	FIBRO	20	chr11	Q	4062
2d59b40f-c36e-4a63-813a-39086cc5a595/EcoRV/0	FAW54670	iPSCORE_2_11	FIBRO	20	chr16	P	6978
2cbc4233-b5e9-4222-8b43-553810b42040/EcoRV/0	FAW54670	iPSCORE_2_11	FIBRO	20	chr11	Q	6776
2cb1e1d0-2bb3-4ff1-ac06-8c7cb13d9619/EcoRV/0	FAW54670	iPSCORE_2_11	FIBRO	20	chr10	Q	9616
2caead61-9497-49ce-b4c4-ea4239a572a2/EcoRV/0	FAW54670	iPSCORE_2_11	FIBRO	20	chr5	Q	7996
2caa27a0-df82-4018-b3fd-2f812ea6b1b1/EcoRV/0	FAW54670	iPSCORE_2_11	FIBRO	20	chr19	Q	6624
2ca937fb-0f3c-4338-b1cf-8f9f96bf1f3b/EcoRV/0	FAW54670	iPSCORE_2_11	FIBRO	20	chr17	Q	5636
2ca60470-35f8-48ab-b374-262e50b80d92/EcoRV/0	FAW54670	iPSCORE_2_11	FIBRO	20	chr12	Q	10601
2cd67c35-b62d-4c33-bd80-28ea31e58d4b/EcoRV/0	FAW54670	iPSCORE_2_11	FIBRO	20	chr9	P	5387
2ca1e471-f293-45f1-baf4-c98aac72a9b5/EcoRV/0	FAW54670	iPSCORE_2_11	FIBRO	20	chr22	P	6262
2c9a8e14-411c-4ab6-bb0e-f405a25a7c59/EcoRV/0	FAW54670	iPSCORE_2_11	FIBRO	20	chr11	Q	8662
2c8c78fd-d3a0-4bab-97b4-31fafdc9d690/EcoRV/0	FAW54670	iPSCORE_2_11	FIBRO	20	chr14	P	13250
2c8c4d14-adfe-4001-bfe9-d59c90429247/EcoRV/0	FAW54670	iPSCORE_2_11	FIBRO	20	chr5	Q	9144
2c815a05-0616-4237-b861-b019de939090/EcoRV/0	FAW54670	iPSCORE_2_11	FIBRO	20	chr16	P	5878
2c80f205-3e49-4040-b0ad-04a4006b18da/EcoRV/0	FAW54670	iPSCORE_2_11	FIBRO	20	chr16	P	2001
2c7b7cda-f406-4232-8e8d-816068c9b856/EcoRV/0	FAW54670	iPSCORE_2_11	FIBRO	20	chr12	P	1270
2c756906-0e66-42ac-9e6d-6f41adc437e2/EcoRV/0	FAW54670	iPSCORE_2_11	FIBRO	20	chr15	P	11912
32961b9b-38f9-4d1e-bb9e-6ec8816600ca/EcoRV/0	FAW54670	iPSCORE_2_11	FIBRO	20	chr16	P	6726
2cd6e7cf-8845-497e-b10b-51bad08d0c80/EcoRV/0	FAW54670	iPSCORE_2_11	FIBRO	20	chr2	Q	8389
2d55f93b-a565-417c-9ca1-0c4cc12082d6/EcoRV/0	FAW54670	iPSCORE_2_11	FIBRO	20	chr16	P	5384
2d5252cc-3841-4c80-a906-41ebec4d661a/EcoRV/0	FAW54670	iPSCORE_2_11	FIBRO	20	chr7	P	4169
2d409a6f-d785-4e9d-bf0f-cbaec3aef4a3/EcoRV/0	FAW54670	iPSCORE_2_11	FIBRO	20	chr11	Q	5852
2d3aa8f2-f7c8-42a9-9323-e12f703669ea/EcoRV/0	FAW54670	iPSCORE_2_11	FIBRO	20	chr18	P	6097
2d2d1297-eada-48d2-bc7d-0deeea19dc10/EcoRV/0	FAW54670	iPSCORE_2_11	FIBRO	20	chr5	Q	7873
2d25e052-4104-4c08-8292-1f0a94c6332d/EcoRV/0	FAW54670	iPSCORE_2_11	FIBRO	20	chr16	P	8301
2d16ce45-c83c-4259-9e75-61d2c90530b1/EcoRV/0	FAW54670	iPSCORE_2_11	FIBRO	20	chr18	Q	14913
2d0c0ff3-3d7f-4929-8ef0-a522957b68ce/EcoRV/0	FAW54670	iPSCORE_2_11	FIBRO	20	chr19	Q	2653
2cf9545a-a706-4bed-b99e-e427854fa7c8/EcoRV/0	FAW54670	iPSCORE_2_11	FIBRO	20	chr6	Q	6259
2cefaa5f-6b48-4a3e-a610-48d3e29cc6c6/EcoRV/0	FAW54670	iPSCORE_2_11	FIBRO	20	chr5	Q	7143
2ce73e79-389d-4e3b-87f9-a5baf455ebbe/EcoRV/0	FAW54670	iPSCORE_2_11	FIBRO	20	chr17	P	5892
2ce665b2-3d16-4bd6-a6b9-bf332d4fa6e6/EcoRV/0	FAW54670	iPSCORE_2_11	FIBRO	20	chr7	P	1176
3296f270-3af7-4892-8512-0b5cfd5b31cb/EcoRV/0	FAW54670	iPSCORE_2_11	FIBRO	20	chr12	P	5767
329b7ff4-5485-48ed-9f9b-00da8ac13e53/EcoRV/0	FAW54670	iPSCORE_2_11	FIBRO	20	chr20	P	7206
37ecbe3a-f987-45b4-abd8-e11abcbebb69/EcoRV/0	FAW54670	iPSCORE_2_11	FIBRO	20	chr5	Q	8188
37e59b75-233c-4763-89c1-1b2e64936b1b/EcoRV/0	FAW54670	iPSCORE_2_11	FIBRO	20	chr2	Q	5747
37e1d5f3-db4c-4196-8060-6dda8322092c/EcoRV/0	FAW54670	iPSCORE_2_11	FIBRO	20	chr5	Q	8665
37c728f5-c6f7-49c6-b908-b43ba888a57b/EcoRV/0	FAW54670	iPSCORE_2_11	FIBRO	20	chr10	Q	6823
37c24bb0-6a18-47c9-8cbb-850cdc1048d1/EcoRV/0	FAW54670	iPSCORE_2_11	FIBRO	20	chr2	P	5602
37c11ef7-c92e-41e0-a27b-5ef01eef536a/EcoRV/0	FAW54670	iPSCORE_2_11	FIBRO	20	chr12	P	2905
37bdcf35-50f7-4d36-8994-23133f416f05/EcoRV/0	FAW54670	iPSCORE_2_11	FIBRO	20	chr9	P	5942
37b3facd-01cc-4664-bc9d-01224f1e0ea1/EcoRV/0	FAW54670	iPSCORE_2_11	FIBRO	20	chr5	Q	5820
37b37d20-6a27-4d9d-b931-19075627eac5/EcoRV/0	FAW54670	iPSCORE_2_11	FIBRO	20	chr9	P	5308
37aa3611-7606-4c9c-86be-b58212e66096/EcoRV/0	FAW54670	iPSCORE_2_11	FIBRO	20	chr9	P	9274
37aa12bc-a9e1-46c9-8b79-48f6335aeca7/EcoRV/0	FAW54670	iPSCORE_2_11	FIBRO	20	chr6	Q	4888
3794d51a-7c6a-4d53-ac35-92c0b10ff2fe/EcoRV/0	FAW54670	iPSCORE_2_11	FIBRO	20	chr11	Q	7095
37fedd6d-0109-44ae-ad3e-94701acc4d12/EcoRV/0	FAW54670	iPSCORE_2_11	FIBRO	20	chr22	P	2966
37ff4fe6-f273-49cc-ad8b-7d90e49aca92/EcoRV/0	FAW54670	iPSCORE_2_11	FIBRO	20	chr6	Q	6673
384bbece-1ab4-4469-8c6e-eb9a74ef16e1/EcoRV/0	FAW54670	iPSCORE_2_11	FIBRO	20	chr9	P	5621
3842849f-0b73-47c8-bb96-9466b39eea6d/EcoRV/0	FAW54670	iPSCORE_2_11	FIBRO	20	chr1	P	7081
383f0de3-0eb4-4bcc-90fe-bcc464d9c14b/EcoRV/0	FAW54670	iPSCORE_2_11	FIBRO	20	chr15	P	11985
383e209c-67e6-4c44-b22a-d1e13374e4e2/EcoRV/0	FAW54670	iPSCORE_2_11	FIBRO	20	chr1	Q	6520
383bea14-6f1c-4174-b4db-89df54a2e4c1/EcoRV/0	FAW54670	iPSCORE_2_11	FIBRO	20	chr4	P	4483
382da51e-40c6-47df-83c0-854c2a6ea27f/EcoRV/0	FAW54670	iPSCORE_2_11	FIBRO	20	chr15	Q	20781
37915676-2e96-48cf-8b62-c77339735b51/EcoRV/0	FAW54670	iPSCORE_2_11	FIBRO	20	chr3	P	7070
38243907-712b-4b52-a0b9-c55cd19b2376/EcoRV/0	FAW54670	iPSCORE_2_11	FIBRO	20	chr15	Q	7346
381a26cf-131a-47e4-8fd5-6473c8fb7f6d/EcoRV/0	FAW54670	iPSCORE_2_11	FIBRO	20	chr18	Q	13772
381979be-3acc-4a81-beaa-40cfbecee2fa/EcoRV/0	FAW54670	iPSCORE_2_11	FIBRO	20	chr16	P	5022
3813ef52-4f60-4596-bf0b-bfad701ae52c/EcoRV/0	FAW54670	iPSCORE_2_11	FIBRO	20	chr18	Q	11943
3811dda5-dc6d-40fb-98df-503f486dab28/EcoRV/0	FAW54670	iPSCORE_2_11	FIBRO	20	chr9	P	8715
380be2e5-ced4-4234-b8ab-86ac2e12e120/EcoRV/0	FAW54670	iPSCORE_2_11	FIBRO	20	chr9	P	5763
385763ad-0657-4b85-a26c-149aadbafedb/EcoRV/0	FAW54670	iPSCORE_2_11	FIBRO	20	chr9	P	6001
36fcc1e8-5474-4064-827a-f3550d756c43/EcoRV/0	FAW54670	iPSCORE_2_11	FIBRO	20	chr5	Q	8507
36f51fec-a9b7-4d98-b7ea-b7498e0f1958/EcoRV/0	FAW54670	iPSCORE_2_11	FIBRO	20	chr5	Q	7183
36f35a42-696f-4220-909c-97982c346edf/EcoRV/0	FAW54670	iPSCORE_2_11	FIBRO	20	chr2	Q	5248
36dd4db2-0257-4b63-896a-b5d7c676bb77/EcoRV/0	FAW54670	iPSCORE_2_11	FIBRO	20	chr5	Q	5108
36db9710-2e25-4a6b-869a-2bb234da3c05/EcoRV/0	FAW54670	iPSCORE_2_11	FIBRO	20	chr12	Q	6219
36d0cef5-535f-42d2-91f5-fa8cf79ec5b2/EcoRV/0	FAW54670	iPSCORE_2_11	FIBRO	20	chr13	P	7046
36d02e29-77ef-4b74-9f2a-d6fbe99f7451/EcoRV/0	FAW54670	iPSCORE_2_11	FIBRO	20	chr15	Q	7545
36cfedce-2093-4b97-8c69-6b768e4ae940/EcoRV/0	FAW54670	iPSCORE_2_11	FIBRO	20	chr13	P	8841
36cabf03-2994-4c79-b9ec-0ed1ea9f9bca/EcoRV/0	FAW54670	iPSCORE_2_11	FIBRO	20	chr9	P	6751
36c72c0b-adf5-41f7-8d91-6932cee1c9da/EcoRV/0	FAW54670	iPSCORE_2_11	FIBRO	20	chr12	P	6408
36bdf62f-c515-4648-828b-024e3d78672a/EcoRV/0	FAW54670	iPSCORE_2_11	FIBRO	20	chr10	Q	11198
369cb7fd-4e31-4abc-a9cd-2da0fd26817a/EcoRV/0	FAW54670	iPSCORE_2_11	FIBRO	20	chr20	Q	9206
36978e1c-215b-4737-8781-f12add99b5e1/EcoRV/0	FAW54670	iPSCORE_2_11	FIBRO	20	chr8	P	4548
3690edab-a0a5-440c-87e1-0a41fc98b633/EcoRV/0	FAW54670	iPSCORE_2_11	FIBRO	20	chr16	P	6459
368c6a5a-51a5-4cb7-ac85-667553928365/EcoRV/0	FAW54670	iPSCORE_2_11	FIBRO	20	chr9	P	6527
368b24a4-7c62-44de-a4d8-87503f480727/EcoRV/0	FAW54670	iPSCORE_2_11	FIBRO	20	chr9	P	9370
367bba10-0cbb-46bd-9feb-758787bdfa32/EcoRV/0	FAW54670	iPSCORE_2_11	FIBRO	20	chr9	P	6369
36771977-390f-4a79-8108-e3eaba44315a/EcoRV/0	FAW54670	iPSCORE_2_11	FIBRO	20	chr9	P	5138
37056297-3cde-479c-a004-c41a0e064eb6/EcoRV/0	FAW54670	iPSCORE_2_11	FIBRO	20	chr2	Q	9376
377135ed-2354-42be-86d2-529ca390142c/EcoRV/0	FAW54670	iPSCORE_2_11	FIBRO	20	chr3	P	9345
37701c1d-1555-4faf-9c01-32aa593776bd/EcoRV/0	FAW54670	iPSCORE_2_11	FIBRO	20	chr8	Q	6105
376bac09-2ff7-4727-a0e6-aa3392f4eb0c/EcoRV/0	FAW54670	iPSCORE_2_11	FIBRO	20	chr15	Q	7321
375cf927-7a2d-4c47-8d87-89ccb6fa569b/EcoRV/0	FAW54670	iPSCORE_2_11	FIBRO	20	chr5	Q	4689
375c66dd-6f67-4a52-a297-07b806dd15a0/EcoRV/0	FAW54670	iPSCORE_2_11	FIBRO	20	chr6	P	4021
3757d1ef-a84c-4945-964a-49a51a0f9676/EcoRV/0	FAW54670	iPSCORE_2_11	FIBRO	20	chr9	P	6259
3737968a-3220-42ee-b29a-bd7bac0e8409/EcoRV/0	FAW54670	iPSCORE_2_11	FIBRO	20	chr6	Q	9147
3716e5bb-d1d0-4e56-b3de-830d31d0af53/EcoRV/0	FAW54670	iPSCORE_2_11	FIBRO	20	chr14	P	4354
3756f247-6afe-4d9b-86bf-60d3fb87217d/EcoRV/0	FAW54670	iPSCORE_2_11	FIBRO	20	chr9	P	7919
385fdade-0454-43f7-802a-9919374dbbea/EcoRV/0	FAW54670	iPSCORE_2_11	FIBRO	20	chr18	P	7579
39c6f9c5-f414-4da3-9bc4-b424f04291a5/EcoRV/0	FAW54670	iPSCORE_2_11	FIBRO	20	chr6	Q	7462
39c1c4ea-e9e4-4d20-856b-a04f806c6ea8/EcoRV/0	FAW54670	iPSCORE_2_11	FIBRO	20	chr20	P	3785
39ba4965-0338-40a3-a111-a9601d9065a0/EcoRV/0	FAW54670	iPSCORE_2_11	FIBRO	20	chr6	Q	6634
39add421-e66c-4883-81e1-6750fc78a261/EcoRV/0	FAW54670	iPSCORE_2_11	FIBRO	20	chr8	P	8153
39ac165e-da61-4614-a5bc-eaa3e8f1ebde/EcoRV/0	FAW54670	iPSCORE_2_11	FIBRO	20	chr16	P	6670
39a984d8-441a-4d65-8e9f-4fe15fca76c4/EcoRV/0	FAW54670	iPSCORE_2_11	FIBRO	20	chr10	Q	7171
39a8c7cf-df52-447d-a861-6ba43af4e3b5/EcoRV/0	FAW54670	iPSCORE_2_11	FIBRO	20	chr12	Q	7306
39a445e7-cf34-4b96-a97e-bfc745b2930e/EcoRV/0	FAW54670	iPSCORE_2_11	FIBRO	20	chr15	Q	7961
399dedb9-5df5-4a8e-a5fb-ccd2bc7cdd65/EcoRV/0	FAW54670	iPSCORE_2_11	FIBRO	20	chr18	P	5747
3990f2c4-6574-4fde-89ad-b29ea93b01c0/EcoRV/0	FAW54670	iPSCORE_2_11	FIBRO	20	chr20	P	7277
398d0a0a-86fc-4e5f-873f-c4b16741e3d8/EcoRV/0	FAW54670	iPSCORE_2_11	FIBRO	20	chr15	P	13344
398ac625-ee66-4ebd-8ce8-8af72f009a58/EcoRV/0	FAW54670	iPSCORE_2_11	FIBRO	20	chr5	Q	6402
397d6a5e-a6e5-4026-8aba-4b836cc61df8/EcoRV/0	FAW54670	iPSCORE_2_11	FIBRO	20	chr18	P	7184
39797b60-7a55-4bbb-8ca4-0f7297881451/EcoRV/0	FAW54670	iPSCORE_2_11	FIBRO	20	chr2	Q	8818
39d65c72-2f72-49f0-9bdf-69c78c7385c6/EcoRV/0	FAW54670	iPSCORE_2_11	FIBRO	20	chr3	P	4252
39daf14d-c494-42f8-81b6-ef05c01c0d24/EcoRV/0	FAW54670	iPSCORE_2_11	FIBRO	20	chr9	P	8906
3a6ab877-07ce-4ce8-808a-9eb136d2e8dd/EcoRV/0	FAW54670	iPSCORE_2_11	FIBRO	20	chr16	P	5188
3a62fa63-dfef-4ce5-8fd3-8b19b1a87d75/EcoRV/0	FAW54670	iPSCORE_2_11	FIBRO	20	chr8	Q	3401
3a5de5ac-a189-4299-85e7-d6b1d6762a1a/EcoRV/0	FAW54670	iPSCORE_2_11	FIBRO	20	chr18	P	5958
3a5949ff-aedf-417a-b72b-105829c1eae1/EcoRV/0	FAW54670	iPSCORE_2_11	FIBRO	20	chr17	Q	10402
3a48e64c-4ee6-4515-a1f9-aed3077b7c54/EcoRV/0	FAW54670	iPSCORE_2_11	FIBRO	20	chr14	Q	7197
3a42371e-0e21-4a5a-8f1a-3dac06380e73/EcoRV/0	FAW54670	iPSCORE_2_11	FIBRO	20	chr5	Q	7117
3a411a98-aae9-4001-902d-c077d88d8b7d/EcoRV/0	FAW54670	iPSCORE_2_11	FIBRO	20	chr9	P	7538
3a356951-693c-4456-881a-866628005f6c/EcoRV/0	FAW54670	iPSCORE_2_11	FIBRO	20	chr15	P	9423
3a1ea732-a249-4854-8026-66e2a2921837/EcoRV/0	FAW54670	iPSCORE_2_11	FIBRO	20	chr13	Q	7549
3a1c6d40-d401-46e0-8480-6bdc82b2e1f5/EcoRV/0	FAW54670	iPSCORE_2_11	FIBRO	20	chr20	P	7122
3a13d8ca-860a-4120-ac21-a4e559b9f683/EcoRV/0	FAW54670	iPSCORE_2_11	FIBRO	20	chr18	P	7465
39e68d83-4edd-4c31-9d4e-8008c111beb3/EcoRV/0	FAW54670	iPSCORE_2_11	FIBRO	20	chr9	P	6968
3a398549-0ebf-47ad-b2f1-6f39030caa03/EcoRV/0	FAW54670	iPSCORE_2_11	FIBRO	20	chr1	Q	7004
3965a705-01a6-452b-bf5f-9e607c7c73ee/EcoRV/0	FAW54670	iPSCORE_2_11	FIBRO	20	chr17	P	5378
394d9180-1be4-42b5-a0d6-ec6717d2dbd9/EcoRV/0	FAW54670	iPSCORE_2_11	FIBRO	20	chr21	Q	6381
38d7ea8c-c8f5-4aaa-b670-f8d006ec5c9a/EcoRV/0	FAW54670	iPSCORE_2_11	FIBRO	20	chr5	Q	4880
38ccc692-ca9e-4618-945c-9aa7820d70e0/EcoRV/0	FAW54670	iPSCORE_2_11	FIBRO	20	chr10	Q	12951
38cb44d6-10ad-40e3-8ddc-4c617ec31d86/EcoRV/0	FAW54670	iPSCORE_2_11	FIBRO	20	chr10	Q	6112
38c7e722-e366-45d1-a8ee-cb17339d5232/EcoRV/0	FAW54670	iPSCORE_2_11	FIBRO	20	chr16	P	7276
38ba5877-c3ab-4de4-8ca0-6767109f26b5/EcoRV/0	FAW54670	iPSCORE_2_11	FIBRO	20	chr1	Q	6463
38b980f6-8df5-4060-b90b-87280a8f173c/EcoRV/0	FAW54670	iPSCORE_2_11	FIBRO	20	chr5	Q	5885
38b82c7d-8358-4e64-b46e-675d0eb1d271/EcoRV/0	FAW54670	iPSCORE_2_11	FIBRO	20	chr6	Q	5427
38b3357c-e9a1-41b5-aec1-da0865ba2852/EcoRV/0	FAW54670	iPSCORE_2_11	FIBRO	20	chr17	P	8140
38b3160f-3842-4c48-a7bd-652128bcf828/EcoRV/0	FAW54670	iPSCORE_2_11	FIBRO	20	chr14	Q	7016
38d8bdfb-67d8-4058-bfe0-c71f81d3bc77/EcoRV/0	FAW54670	iPSCORE_2_11	FIBRO	20	chr5	Q	5786
38acb081-052e-43b3-a5f2-e7f789e2a6e6/EcoRV/0	FAW54670	iPSCORE_2_11	FIBRO	20	chr1	Q	6072
388dfc6a-7bbd-452d-8ed8-14730eab9ed2/EcoRV/0	FAW54670	iPSCORE_2_11	FIBRO	20	chr14	Q	6746
388d3155-b979-45c0-9cfa-2f1b5a9486c2/EcoRV/0	FAW54670	iPSCORE_2_11	FIBRO	20	chr2	P	7247
3881ad23-12c6-48c8-959e-7aaee4481ad8/EcoRV/0	FAW54670	iPSCORE_2_11	FIBRO	20	chr12	Q	10535
3873d1d4-6f8d-4a80-a708-2bcdf7a347eb/EcoRV/0	FAW54670	iPSCORE_2_11	FIBRO	20	chr16	P	7639
38722ca2-afde-40c7-9bf1-572f0f97fb6e/EcoRV/0	FAW54670	iPSCORE_2_11	FIBRO	20	chr6	Q	10577
386f4664-9711-45ab-a468-3f82a79604b1/EcoRV/0	FAW54670	iPSCORE_2_11	FIBRO	20	chr1	Q	4653
36766135-b40d-4993-a66a-6d1fb8f306e0/EcoRV/0	FAW54670	iPSCORE_2_11	FIBRO	20	chr3	Q	6860
38ddfa34-e813-45e2-9655-b29e5f992f79/EcoRV/0	FAW54670	iPSCORE_2_11	FIBRO	20	chr18	P	6556
38e9e732-d12b-431d-aecb-d72c85773488/EcoRV/0	FAW54670	iPSCORE_2_11	FIBRO	20	chr12	Q	9563
3948a3ee-1450-419e-9756-f2b7f58e1dd4/EcoRV/0	FAW54670	iPSCORE_2_11	FIBRO	20	chr17	Q	6508
394647fe-f7cc-4af9-9ee8-e7d8b638a1ed/EcoRV/0	FAW54670	iPSCORE_2_11	FIBRO	20	chr16	P	5907
3936c344-5682-4631-8c9a-ccc0dc63057d/EcoRV/0	FAW54670	iPSCORE_2_11	FIBRO	20	chr8	Q	9308
392d52bb-c975-49b8-8f90-d79078383855/EcoRV/0	FAW54670	iPSCORE_2_11	FIBRO	20	chr17	P	7426
392cf105-1051-4fef-9534-8dd41db78d6c/EcoRV/0	FAW54670	iPSCORE_2_11	FIBRO	20	chr14	Q	6748
38e72136-b266-43e4-928f-7496e6405957/EcoRV/0	FAW54670	iPSCORE_2_11	FIBRO	20	chr17	Q	8612
391bc7ff-83d2-461c-994a-e17abc22f7b7/EcoRV/0	FAW54670	iPSCORE_2_11	FIBRO	20	chr14	P	5461
38fd43cd-f8f7-4ea4-b661-2db3ae9835a6/EcoRV/0	FAW54670	iPSCORE_2_11	FIBRO	20	chr7	P	5606
38fc70fa-c0e8-4ee9-9310-c92291fb8b0c/EcoRV/0	FAW54670	iPSCORE_2_11	FIBRO	20	chr7	P	6282
38f5bb9b-530a-426c-aa5c-b613b2c77716/EcoRV/0	FAW54670	iPSCORE_2_11	FIBRO	20	chr8	P	8477
38ef79b7-56d0-49e4-8998-eae977b0a155/EcoRV/0	FAW54670	iPSCORE_2_11	FIBRO	20	chr9	P	7212
38eee13a-fdfb-42ff-ae19-54a7a7a22256/EcoRV/0	FAW54670	iPSCORE_2_11	FIBRO	20	chr17	Q	9471
38ee2227-7ce7-49d7-a4c8-735d41cf7486/EcoRV/0	FAW54670	iPSCORE_2_11	FIBRO	20	chr13	P	10181
391822b4-e682-4aec-8a4b-80bccb122f64/EcoRV/0	FAW54670	iPSCORE_2_11	FIBRO	20	chr16	P	7511
3671755b-7ad8-4d25-869e-9e6824eeaf94/EcoRV/0	FAW54670	iPSCORE_2_11	FIBRO	20	chr18	P	6571
33bffac1-ef03-475d-9537-a1dad858027b/EcoRV/0	FAW54670	iPSCORE_2_11	FIBRO	20	chr11	P	4397
33b9313c-1036-4ee8-a4b1-8290cc84c144/EcoRV/0	FAW54670	iPSCORE_2_11	FIBRO	20	chr6	P	5957
33b061a5-1f8b-4e01-a6ae-6f1b59b1391b/EcoRV/0	FAW54670	iPSCORE_2_11	FIBRO	20	chr1	Q	6637
33ab1b5d-c062-4995-a7b8-c3a371562e89/EcoRV/0	FAW54670	iPSCORE_2_11	FIBRO	20	chr5	Q	7957
33a90f5d-5f81-4b35-849a-26d5e8e3d814/EcoRV/0	FAW54670	iPSCORE_2_11	FIBRO	20	chr6	Q	5685
33a08bf4-f2af-4864-a404-94bba31329b5/EcoRV/0	FAW54670	iPSCORE_2_11	FIBRO	20	chr18	P	4457
339b0239-cddb-4f3e-bcc3-9009b792c312/EcoRV/0	FAW54670	iPSCORE_2_11	FIBRO	20	chr8	Q	4056
33997bc5-26cb-49ca-a1d2-136a89434e02/EcoRV/0	FAW54670	iPSCORE_2_11	FIBRO	20	chr2	Q	8339
3392fa99-f916-47be-8a47-c97c0188d2c1/EcoRV/0	FAW54670	iPSCORE_2_11	FIBRO	20	chr3	P	9329
338fc84a-27bc-479b-a6ba-271d9a8bb422/EcoRV/0	FAW54670	iPSCORE_2_11	FIBRO	20	chr5	Q	8834
338e14b9-8731-429f-ad49-f28e7360a6a2/EcoRV/0	FAW54670	iPSCORE_2_11	FIBRO	20	chr1	Q	8364
338da6d5-c494-401c-9aeb-2e743b78ffea/EcoRV/0	FAW54670	iPSCORE_2_11	FIBRO	20	chr4	P	6643
33770dd7-b7ff-4406-b8fe-68c71e70e56e/EcoRV/0	FAW54670	iPSCORE_2_11	FIBRO	20	chr22	Q	6892
336b30e5-6ea2-46b1-b008-6189b8a6c4dc/EcoRV/0	FAW54670	iPSCORE_2_11	FIBRO	20	chr14	Q	5412
336aecfd-9e7c-4183-8ce5-abcd795848e7/EcoRV/0	FAW54670	iPSCORE_2_11	FIBRO	20	chr17	P	3457
33dab7f0-2e18-42da-b385-3fe42d25eb2c/EcoRV/0	FAW54670	iPSCORE_2_11	FIBRO	20	chr2	P	7284
348f9f1d-8cf6-4fc0-987c-64c090709835/EcoRV/0	FAW54670	iPSCORE_2_11	FIBRO	20	chr1	Q	4498
34754468-bd35-46ce-8f52-931ee10dfd46/EcoRV/0	FAW54670	iPSCORE_2_11	FIBRO	20	chr18	P	6395
346b8dd4-102f-423d-b2e3-d370f26a5504/EcoRV/0	FAW54670	iPSCORE_2_11	FIBRO	20	chr6	P	4170
3367571d-562a-41d0-be40-a221494ea894/EcoRV/0	FAW54670	iPSCORE_2_11	FIBRO	20	chr22	Q	5244
3446d13f-79d7-454e-8eb2-2764d42f73d2/EcoRV/0	FAW54670	iPSCORE_2_11	FIBRO	20	chr3	Q	7242
34420ba8-e2fb-4631-bace-598b5f40c35c/EcoRV/0	FAW54670	iPSCORE_2_11	FIBRO	20	chr1	Q	9743
343ec2bb-c591-4de1-8a93-e5123e7afd5d/EcoRV/0	FAW54670	iPSCORE_2_11	FIBRO	20	chr12	P	8544
343dc274-87c9-4483-a34d-fa71352dad1a/EcoRV/0	FAW54670	iPSCORE_2_11	FIBRO	20	chr6	P	6324
343d4e75-204f-47f7-8e07-8185bf6642d7/EcoRV/0	FAW54670	iPSCORE_2_11	FIBRO	20	chr22	Q	7554
34292143-a88e-4b7e-a0bd-395601ec5675/EcoRV/0	FAW54670	iPSCORE_2_11	FIBRO	20	chr2	P	7827
3411a0cb-9fdc-4d33-bfda-0cb11803dfd8/EcoRV/0	FAW54670	iPSCORE_2_11	FIBRO	20	chr9	P	5687
340b6aca-b89f-47e3-8776-3b25d36b8bda/EcoRV/0	FAW54670	iPSCORE_2_11	FIBRO	20	chr11	P	3123
3408eeaf-27bb-48f4-9fed-3ce53c455257/EcoRV/0	FAW54670	iPSCORE_2_11	FIBRO	20	chr9	P	8109
33fd9acc-cb97-4882-82ef-58de5264a0b2/EcoRV/0	FAW54670	iPSCORE_2_11	FIBRO	20	chr21	Q	9071
3491c22c-4a8b-466d-ad72-3bb7b12a795a/EcoRV/0	FAW54670	iPSCORE_2_11	FIBRO	20	chr16	P	5815
32ebab28-b1e4-42a9-919d-e4770e2da9ef/EcoRV/0	FAW54670	iPSCORE_2_11	FIBRO	20	chr22	Q	7188
32eb6317-582a-46f9-bf3c-59f8e4de72ce/EcoRV/0	FAW54670	iPSCORE_2_11	FIBRO	20	chr4	P	7195
32d750ec-a32a-483e-b05f-60b987cb8534/EcoRV/0	FAW54670	iPSCORE_2_11	FIBRO	20	chr5	Q	7689
32c60f0c-cab4-47f1-b3f5-3aeafb801c08/EcoRV/0	FAW54670	iPSCORE_2_11	FIBRO	20	chr2	P	7592
32c1aeee-0a30-424a-ab40-5b4bde17438f/EcoRV/0	FAW54670	iPSCORE_2_11	FIBRO	20	chr13	P	10781
32bfd073-a4dc-41c2-bea5-f1213cbfa78c/EcoRV/0	FAW54670	iPSCORE_2_11	FIBRO	20	chr4	Q	7519
32bef4da-e269-4a2a-9545-31f42aba8e46/EcoRV/0	FAW54670	iPSCORE_2_11	FIBRO	20	chr7	P	6295
32bd8086-5f16-4dbb-aeda-8903e4baaac7/EcoRV/0	FAW54670	iPSCORE_2_11	FIBRO	20	chr1	Q	6848
32b92d8d-9208-4f53-b745-89bb308b279e/EcoRV/0	FAW54670	iPSCORE_2_11	FIBRO	20	chr13	P	7554
32b8ade0-ade0-4ec5-a39c-f3ba00272824/EcoRV/0	FAW54670	iPSCORE_2_11	FIBRO	20	chr21	Q	6288
32b36dc6-ded2-4430-8953-44070bf1ee6a/EcoRV/0	FAW54670	iPSCORE_2_11	FIBRO	20	chr6	Q	5269
32b1448f-7f37-4c8b-8da2-285731f4e5fc/EcoRV/0	FAW54670	iPSCORE_2_11	FIBRO	20	chr2	P	7249
32afa1e4-14b5-441f-8219-51c481da2417/EcoRV/0	FAW54670	iPSCORE_2_11	FIBRO	20	chr10	Q	6826
32ab67ed-3663-4974-85aa-c54cb5dbd2ed/EcoRV/0	FAW54670	iPSCORE_2_11	FIBRO	20	chr16	P	6772
32a56494-6229-4391-a1b4-901117bf60a3/EcoRV/0	FAW54670	iPSCORE_2_11	FIBRO	20	chr10	P	9393
32f3916f-1f59-4696-884b-6f33787d88a8/EcoRV/0	FAW54670	iPSCORE_2_11	FIBRO	20	chr3	P	7811
32f5936b-bdf1-45c4-ac0a-240a5644dfe6/EcoRV/0	FAW54670	iPSCORE_2_11	FIBRO	20	chr10	P	7387
32f897a1-7570-4bab-bf25-18e256cc4b65/EcoRV/0	FAW54670	iPSCORE_2_11	FIBRO	20	chr9	P	7395
335ff7f9-b0ec-4255-99fd-d5af49e7169c/EcoRV/0	FAW54670	iPSCORE_2_11	FIBRO	20	chr17	Q	8332
3351105f-abbb-41d6-bcf4-e35174767319/EcoRV/0	FAW54670	iPSCORE_2_11	FIBRO	20	chr12	Q	11130
33476ae6-1603-4a59-8496-115dc62b73e1/EcoRV/0	FAW54670	iPSCORE_2_11	FIBRO	20	chr12	P	5847
33429435-f183-4911-a370-fcee257007e3/EcoRV/0	FAW54670	iPSCORE_2_11	FIBRO	20	chr16	P	8961
333d9d47-db3f-4221-b07d-fcd2634e4eff/EcoRV/0	FAW54670	iPSCORE_2_11	FIBRO	20	chr8	Q	4737
332fd9bd-d712-47b8-9c14-808da744747b/EcoRV/0	FAW54670	iPSCORE_2_11	FIBRO	20	chr1	Q	7075
332f5b49-61ef-45a5-b0a6-a2c683f403c3/EcoRV/0	FAW54670	iPSCORE_2_11	FIBRO	20	chr1	Q	7616
3325dbe2-d4b0-4231-8066-b5afe0e45df7/EcoRV/0	FAW54670	iPSCORE_2_11	FIBRO	20	chr5	Q	6940
3323eb23-1190-4610-b513-aebe30039ed2/EcoRV/0	FAW54670	iPSCORE_2_11	FIBRO	20	chr12	P	1627
3316ca2a-2eb3-44b5-84e5-c9809cc50679/EcoRV/0	FAW54670	iPSCORE_2_11	FIBRO	20	chr7	P	4339
32ff7142-5fb1-41f3-b989-30acaf1c2ba0/EcoRV/0	FAW54670	iPSCORE_2_11	FIBRO	20	chr7	P	5810
332e674d-48ff-479c-a059-1e2269e4151b/EcoRV/0	FAW54670	iPSCORE_2_11	FIBRO	20	chr1	P	1451
3492c54e-cf0f-4271-8b08-e2a16f68a751/EcoRV/0	FAW54670	iPSCORE_2_11	FIBRO	20	chr9	P	9064
34949f78-4abb-4803-993e-55564d674a76/EcoRV/0	FAW54670	iPSCORE_2_11	FIBRO	20	chr8	Q	5525
3497503e-36a5-4bd5-9424-c3ae4f1ac8f4/EcoRV/0	FAW54670	iPSCORE_2_11	FIBRO	20	chr11	Q	7528
35fbdfa1-b924-4d83-8aae-0ff43789f62b/EcoRV/0	FAW54670	iPSCORE_2_11	FIBRO	20	chr9	P	5742
35f5f3d6-81f6-438b-9697-000295bc4ad0/EcoRV/0	FAW54670	iPSCORE_2_11	FIBRO	20	chr8	P	5753
35ed6955-85e9-45ba-9895-527e4bcad865/EcoRV/0	FAW54670	iPSCORE_2_11	FIBRO	20	chr2	Q	4816
35e97ad3-3545-4653-8603-79df880ed248/EcoRV/0	FAW54670	iPSCORE_2_11	FIBRO	20	chr5	Q	8138
35e9159c-7dfe-4989-86ff-2883731b6eeb/EcoRV/0	FAW54670	iPSCORE_2_11	FIBRO	20	chr21	Q	5108
35bb2126-b77a-47a3-ad1f-126d885a804e/EcoRV/0	FAW54670	iPSCORE_2_11	FIBRO	20	chr12	P	7474
35b9dc03-5119-4a4c-afda-0d863cf3792f/EcoRV/0	FAW54670	iPSCORE_2_11	FIBRO	20	chr12	P	6024
35b592d1-0787-431c-8f62-8e0644b0637a/EcoRV/0	FAW54670	iPSCORE_2_11	FIBRO	20	chr15	P	11083
35b56f7d-0acd-4fb2-bd4d-a92b6d0fb28b/EcoRV/0	FAW54670	iPSCORE_2_11	FIBRO	20	chr13	P	8872
35a9518d-a706-4958-a729-b80a2d6192af/EcoRV/0	FAW54670	iPSCORE_2_11	FIBRO	20	chr2	Q	6219
35a7d32d-cdd8-477b-bf6f-b7d0787d272d/EcoRV/0	FAW54670	iPSCORE_2_11	FIBRO	20	chr16	P	5970
35a35e52-a65c-415c-ad16-08630997145f/EcoRV/0	FAW54670	iPSCORE_2_11	FIBRO	20	chr14	P	5920
3668d308-4906-47fc-a3ac-f09dee98f5c4/EcoRV/0	FAW54670	iPSCORE_2_11	FIBRO	20	chr7	P	4214
36637014-a579-48ed-95a3-e1ee6d8e1cfe/EcoRV/0	FAW54670	iPSCORE_2_11	FIBRO	20	chr15	P	12891
366261b4-990c-4ae6-855d-9f3f560ed7bb/EcoRV/0	FAW54670	iPSCORE_2_11	FIBRO	20	chr17	Q	7309
366252ad-93e2-4fe5-9fb3-7c6d5c9913b5/EcoRV/0	FAW54670	iPSCORE_2_11	FIBRO	20	chr9	P	9420
365a83da-8eb6-4f41-b2fe-eccd813b58c5/EcoRV/0	FAW54670	iPSCORE_2_11	FIBRO	20	chr7	P	4535
3654447f-0ee3-43ff-9b31-23f4282e3909/EcoRV/0	FAW54670	iPSCORE_2_11	FIBRO	20	chr2	P	6268
364fe360-a501-457e-badf-5804623469fa/EcoRV/0	FAW54670	iPSCORE_2_11	FIBRO	20	chr12	P	6210
364c925d-2019-47fd-b8b2-7cb60a490796/EcoRV/0	FAW54670	iPSCORE_2_11	FIBRO	20	chr2	Q	9388
3642eb2d-161f-4cbb-8b01-70d5875a6bcf/EcoRV/0	FAW54670	iPSCORE_2_11	FIBRO	20	chr17	Q	6781
36402da1-7341-4d1b-aed0-78ff658a3426/EcoRV/0	FAW54670	iPSCORE_2_11	FIBRO	20	chr5	Q	6967
36398113-c899-451f-b7af-f860ee87349a/EcoRV/0	FAW54670	iPSCORE_2_11	FIBRO	20	chr9	P	7797
3630ee94-b461-4fe7-9b9f-9db6105bcbd6/EcoRV/0	FAW54670	iPSCORE_2_11	FIBRO	20	chr16	P	5841
362d33ee-9ce0-46b6-8dc9-daf6e80488dd/EcoRV/0	FAW54670	iPSCORE_2_11	FIBRO	20	chr6	Q	5166
362bca46-429c-4ea3-a8ee-b9b18ee432e6/EcoRV/0	FAW54670	iPSCORE_2_11	FIBRO	20	chr14	P	4145
3624d418-36a2-467c-992c-bbb90f672f8d/EcoRV/0	FAW54670	iPSCORE_2_11	FIBRO	20	chr20	P	4498
361c3d96-b338-40c4-882f-1435d0343cba/EcoRV/0	FAW54670	iPSCORE_2_11	FIBRO	20	chr12	Q	6365
3640e4fa-97ef-4933-ba7e-66468aae5f73/EcoRV/0	FAW54670	iPSCORE_2_11	FIBRO	20	chr17	P	5010
359daa46-c3a4-49ac-9a63-54fd375fbcfe/EcoRV/0	FAW54670	iPSCORE_2_11	FIBRO	20	chr18	Q	14216
359d1e6f-657b-457c-86d9-f2d227ffdb3f/EcoRV/0	FAW54670	iPSCORE_2_11	FIBRO	20	chr19	P	6821
352541c6-a12b-45d1-b68f-3fd5166aa6b6/EcoRV/0	FAW54670	iPSCORE_2_11	FIBRO	20	chr13	P	7335
351c090e-bac2-414c-a0d4-aaacf591b412/EcoRV/0	FAW54670	iPSCORE_2_11	FIBRO	20	chr11	P	4328
350287d4-8249-47d4-8c2a-92d9944c14e8/EcoRV/0	FAW54670	iPSCORE_2_11	FIBRO	20	chr9	P	8646
35009d30-b347-4704-8396-0a30288279f8/EcoRV/0	FAW54670	iPSCORE_2_11	FIBRO	20	chr16	P	5880
34eb86cb-6553-466a-a818-4ee7c57b0483/EcoRV/0	FAW54670	iPSCORE_2_11	FIBRO	20	chr16	P	6005
34e8b24b-ec0c-4a5f-a0e5-675badea882f/EcoRV/0	FAW54670	iPSCORE_2_11	FIBRO	20	chr2	P	8361
34e64dd5-e958-4146-99b8-f7483f81ff23/EcoRV/0	FAW54670	iPSCORE_2_11	FIBRO	20	chr14	P	11487
34e28a6a-96d6-4882-9380-04f63121b11d/EcoRV/0	FAW54670	iPSCORE_2_11	FIBRO	20	chr16	P	8571
34e25029-10c7-4fb4-aa03-d43326bb6a5d/EcoRV/0	FAW54670	iPSCORE_2_11	FIBRO	20	chr18	Q	11699
352accac-6469-4c05-9ec4-7dc8cc44e7cc/EcoRV/0	FAW54670	iPSCORE_2_11	FIBRO	20	chr9	P	5910
34ddad89-d7ea-41c9-a51e-b0bcc220708f/EcoRV/0	FAW54670	iPSCORE_2_11	FIBRO	20	chr2	Q	4099
34db3811-1b2b-44b6-a5a6-1926311fc9c2/EcoRV/0	FAW54670	iPSCORE_2_11	FIBRO	20	chr20	P	4442
34d2e1b0-c560-4d2f-be22-36c4b40fee73/EcoRV/0	FAW54670	iPSCORE_2_11	FIBRO	20	chr16	P	6050
34d2d887-0b93-4aab-a614-3d6f435c1e79/EcoRV/0	FAW54670	iPSCORE_2_11	FIBRO	20	chr2	Q	9189
34c18670-e4f2-4ffd-b96b-532fb3c74855/EcoRV/0	FAW54670	iPSCORE_2_11	FIBRO	20	chr16	P	11501
34af858d-e089-400f-9557-d1beda973280/EcoRV/0	FAW54670	iPSCORE_2_11	FIBRO	20	chr21	Q	6483
34acade4-8ac1-4341-8fc8-2e412d70902e/EcoRV/0	FAW54670	iPSCORE_2_11	FIBRO	20	chr8	P	7522
349de7e4-f1fc-4062-bb52-f831ea8782df/EcoRV/0	FAW54670	iPSCORE_2_11	FIBRO	20	chr9	P	6073
349d38fc-969b-4dcf-b8d1-84c79f7c869d/EcoRV/0	FAW54670	iPSCORE_2_11	FIBRO	20	chr18	P	7175
34dd18e3-38b1-48e5-a56b-aa1b50f84f7c/EcoRV/0	FAW54670	iPSCORE_2_11	FIBRO	20	chr7	P	5803
352b9700-b010-4721-b661-db1465f8f38e/EcoRV/0	FAW54670	iPSCORE_2_11	FIBRO	20	chr11	P	3658
3530f618-9f03-4f54-8dfd-e929f71d8ab1/EcoRV/0	FAW54670	iPSCORE_2_11	FIBRO	20	chr16	P	7549
359ba601-3ea9-4ca6-9c05-217db28be20c/EcoRV/0	FAW54670	iPSCORE_2_11	FIBRO	20	chr9	P	6949
3588310d-6125-4232-b64b-9bc3e38bbb2d/EcoRV/0	FAW54670	iPSCORE_2_11	FIBRO	20	chr6	Q	4201
357f74b3-3b1a-4019-82d9-7fb28a092cb0/EcoRV/0	FAW54670	iPSCORE_2_11	FIBRO	20	chr6	Q	11423
357d6016-9f47-4709-942b-cdeaba597049/EcoRV/0	FAW54670	iPSCORE_2_11	FIBRO	20	chr6	Q	7424
35765f54-c019-4bc7-a115-c77aef8fd5f0/EcoRV/0	FAW54670	iPSCORE_2_11	FIBRO	20	chr12	P	5601
3574f331-b55a-4e6e-9736-5477b449e8a4/EcoRV/0	FAW54670	iPSCORE_2_11	FIBRO	20	chr5	Q	5923
3569111e-03ef-4423-83fd-e55a96207593/EcoRV/0	FAW54670	iPSCORE_2_11	FIBRO	20	chr1	Q	8419
352c1b37-303d-46b9-95a8-a03f515c187a/EcoRV/0	FAW54670	iPSCORE_2_11	FIBRO	20	chr17	Q	4129
3567b04e-0fd0-4def-80ef-531c9f27d21d/EcoRV/0	FAW54670	iPSCORE_2_11	FIBRO	20	chr14	Q	8691
355c5089-d9a3-4c9e-86ec-a191f3b4ec64/EcoRV/0	FAW54670	iPSCORE_2_11	FIBRO	20	chr13	P	12778
355c0cb3-3e93-4aec-9bfe-ca88372da511/EcoRV/0	FAW54670	iPSCORE_2_11	FIBRO	20	chr6	P	3105
35597433-0a22-41f7-8dca-e8d557e516c7/EcoRV/0	FAW54670	iPSCORE_2_11	FIBRO	20	chr16	P	5481
3548e771-cfe4-42ca-835b-d2c2dd13da88/EcoRV/0	FAW54670	iPSCORE_2_11	FIBRO	20	chr16	P	7142
35474480-7b15-4535-94eb-1a7c2e3a2a71/EcoRV/0	FAW54670	iPSCORE_2_11	FIBRO	20	chr8	Q	8921
354607ac-5eef-4a03-97ad-17596a6bdef0/EcoRV/0	FAW54670	iPSCORE_2_11	FIBRO	20	chr17	P	3647
3542cfd1-87a4-414f-9012-0d0dbf7815c6/EcoRV/0	FAW54670	iPSCORE_2_11	FIBRO	20	chr5	Q	6437
353cad57-e3a0-4a16-8f4d-97b6bd04ef68/EcoRV/0	FAW54670	iPSCORE_2_11	FIBRO	20	chr5	Q	5909
3537d9b7-38bc-45ee-979c-8c5f8cd8f648/EcoRV/0	FAW54670	iPSCORE_2_11	FIBRO	20	chr18	P	7939
3566f9af-38d9-4b45-bb76-1848b6ae79e3/EcoRV/0	FAW54670	iPSCORE_2_11	FIBRO	20	chr5	Q	9211
20a78e53-973e-41d5-9210-b0c96da56bce/EcoRV/0	FAW54670	iPSCORE_2_11	FIBRO	20	chr10	P	8080
209ae484-9368-4751-bbce-94ead1a50a45/EcoRV/0	FAW54670	iPSCORE_2_11	FIBRO	20	chr1	Q	6023
208702e1-3746-4dda-8442-45a6c6a93904/EcoRV/0	FAW54670	iPSCORE_2_11	FIBRO	20	chr5	Q	3923
2083fde3-0e8a-46e6-ba37-c20939c3698d/EcoRV/0	FAW54670	iPSCORE_2_11	FIBRO	20	chr7	P	4813
2071b5c4-a224-4c86-a76a-7e7b34c5562c/EcoRV/0	FAW54670	iPSCORE_2_11	FIBRO	20	chr3	P	7874
206a9e6e-e52a-46ae-b7a4-4a1e35e66310/EcoRV/0	FAW54670	iPSCORE_2_11	FIBRO	20	chr10	Q	5228
20662b81-5f9d-4a42-974a-23a5be66d7c8/EcoRV/0	FAW54670	iPSCORE_2_11	FIBRO	20	chr1	P	8990
2065fc36-4ef1-4b17-a0d3-479f2cd0ca44/EcoRV/0	FAW54670	iPSCORE_2_11	FIBRO	20	chr14	Q	4121
20592cdf-4789-47c3-903c-cefc350b7318/EcoRV/0	FAW54670	iPSCORE_2_11	FIBRO	20	chr12	P	9431
20554ef0-9475-4ebe-b2f1-bf8ea4406141/EcoRV/0	FAW54670	iPSCORE_2_11	FIBRO	20	chr16	P	12926
205478a8-d371-426f-b16b-89a593d33a64/EcoRV/0	FAW54670	iPSCORE_2_11	FIBRO	20	chr3	P	6957
204b63b8-6d63-4007-b206-c7dfdb81f1bb/EcoRV/0	FAW54670	iPSCORE_2_11	FIBRO	20	chr6	Q	6738
204acb80-725c-4be3-a757-55eb27d40f1f/EcoRV/0	FAW54670	iPSCORE_2_11	FIBRO	20	chr9	P	6501
20b88781-878c-4ec0-9473-6e101ed1f2b7/EcoRV/0	FAW54670	iPSCORE_2_11	FIBRO	20	chr17	Q	7588
20c2cbf4-4e40-437e-af2f-70bd01ec4b2e/EcoRV/0	FAW54670	iPSCORE_2_11	FIBRO	20	chr10	P	8138
20c334db-ad65-473e-af48-c6bd4b8d4483/EcoRV/0	FAW54670	iPSCORE_2_11	FIBRO	20	chr8	P	7626
211caebb-b504-47b4-8d5e-4053267bb553/EcoRV/0	FAW54670	iPSCORE_2_11	FIBRO	20	chr16	P	6868
2113c1ec-2673-4e47-a663-9d5862e76acf/EcoRV/0	FAW54670	iPSCORE_2_11	FIBRO	20	chr10	P	10136
21081ada-2632-4e07-a610-970c5432954e/EcoRV/0	FAW54670	iPSCORE_2_11	FIBRO	20	chr12	Q	6498
210346b4-6522-4801-9bc5-0ca7ed900157/EcoRV/0	FAW54670	iPSCORE_2_11	FIBRO	20	chr4	P	6705
2103387f-21a3-461d-9a03-f658281af2aa/EcoRV/0	FAW54670	iPSCORE_2_11	FIBRO	20	chr20	P	4656
21020c47-2875-4df4-8012-8cd9631a4561/EcoRV/0	FAW54670	iPSCORE_2_11	FIBRO	20	chr16	P	6837
20fd91a1-4f21-4869-a99c-bef238bd3b95/EcoRV/0	FAW54670	iPSCORE_2_11	FIBRO	20	chr3	P	12246
20fcbe3c-d2e8-4747-80bc-7940cdc3aacf/EcoRV/0	FAW54670	iPSCORE_2_11	FIBRO	20	chr16	P	9018
2042437d-aa54-4441-b26e-9a3d7e2c5289/EcoRV/0	FAW54670	iPSCORE_2_11	FIBRO	20	chr1	Q	8118
20f8420f-6116-4b7f-88fd-83c022dc0eb8/EcoRV/0	FAW54670	iPSCORE_2_11	FIBRO	20	chr21	Q	6456
20f1ffbd-cd93-4a6a-a6b6-c4d49aa3f513/EcoRV/0	FAW54670	iPSCORE_2_11	FIBRO	20	chr5	Q	6381
20f105c7-fb14-47d5-bb77-8bbefd93b822/EcoRV/0	FAW54670	iPSCORE_2_11	FIBRO	20	chr17	P	4179
20e75ee3-7385-415b-9927-f778d476ffbe/EcoRV/0	FAW54670	iPSCORE_2_11	FIBRO	20	chr16	P	6862
20e5c039-60a6-4f5f-85b5-234b4cda0a59/EcoRV/0	FAW54670	iPSCORE_2_11	FIBRO	20	chr1	P	9440
20dd6159-153c-461a-9bb6-e90edbf3a80e/EcoRV/0	FAW54670	iPSCORE_2_11	FIBRO	20	chr4	Q	9462
20d9b8ce-87bf-42b4-8efd-22db27a2556e/EcoRV/0	FAW54670	iPSCORE_2_11	FIBRO	20	chr5	Q	6689
20d76337-a995-4825-a068-70170b86c647/EcoRV/0	FAW54670	iPSCORE_2_11	FIBRO	20	chr10	Q	5519
20c3bee8-0438-4b05-945d-0831e45baae6/EcoRV/0	FAW54670	iPSCORE_2_11	FIBRO	20	chr14	P	4492
20f474aa-9371-479e-85df-4bf2ae96d588/EcoRV/0	FAW54670	iPSCORE_2_11	FIBRO	20	chr12	P	8865
2033b920-6e43-4361-ac0f-9bc3600d2561/EcoRV/0	FAW54670	iPSCORE_2_11	FIBRO	20	chr8	P	8352
1fa6b9ba-5e0c-4829-8044-18df0b827a9d/EcoRV/0	FAW54670	iPSCORE_2_11	FIBRO	20	chr8	P	7497
1fa3eedb-ef91-48b0-8775-bc210685a705/EcoRV/0	FAW54670	iPSCORE_2_11	FIBRO	20	chr18	P	6089
1fa157df-94fa-4cee-9866-6f9499497571/EcoRV/0	FAW54670	iPSCORE_2_11	FIBRO	20	chr18	Q	7188
1f8b333a-d0c7-411d-bc32-688e5b5d4b3a/EcoRV/0	FAW54670	iPSCORE_2_11	FIBRO	20	chr13	P	3415
1f8553f5-5724-4cb6-ac99-d9780fd7f947/EcoRV/0	FAW54670	iPSCORE_2_11	FIBRO	20	chr3	P	6979
1f800775-c795-43c7-aca8-44971d6ebc14/EcoRV/0	FAW54670	iPSCORE_2_11	FIBRO	20	chr17	P	4829
1f79fde0-03c3-42af-b516-25db414630c7/EcoRV/0	FAW54670	iPSCORE_2_11	FIBRO	20	chr14	P	9183
1f55e63e-0ce2-45d5-8812-57532e44ab4b/EcoRV/0	FAW54670	iPSCORE_2_11	FIBRO	20	chr11	Q	5906
1f470ba7-20a4-4243-a8d0-1f862a391a7e/EcoRV/0	FAW54670	iPSCORE_2_11	FIBRO	20	chr17	P	5770
1f3f737d-f8b4-4c9d-b675-b67140dd4db6/EcoRV/0	FAW54670	iPSCORE_2_11	FIBRO	20	chr11	P	4475
1f3c51d8-583c-4aa1-a069-7548bbee012a/EcoRV/0	FAW54670	iPSCORE_2_11	FIBRO	20	chr12	Q	7624
1f365dd1-8838-4d87-beb7-428433f09bdf/EcoRV/0	FAW54670	iPSCORE_2_11	FIBRO	20	chr16	P	4902
1f33041c-d5fc-47be-941b-04b332834a06/EcoRV/0	FAW54670	iPSCORE_2_11	FIBRO	20	chr12	P	3537
1f31e94d-a282-4414-92ec-477431bd12e0/EcoRV/0	FAW54670	iPSCORE_2_11	FIBRO	20	chr17	Q	6025
1f2b0253-7f72-4eb3-87bb-06f62c40c928/EcoRV/0	FAW54670	iPSCORE_2_11	FIBRO	20	chr8	P	6620
1f2aa59e-730d-4589-95ad-c5b1ac2ac58c/EcoRV/0	FAW54670	iPSCORE_2_11	FIBRO	20	chr2	Q	6459
1f2509d1-822f-4d28-b980-3fff68c88a41/EcoRV/0	FAW54670	iPSCORE_2_11	FIBRO	20	chr3	P	10756
1fa87ed2-bef5-4bca-b27b-510a42dc3812/EcoRV/0	FAW54670	iPSCORE_2_11	FIBRO	20	chr16	P	14801
20309148-2df1-4633-a0dc-edb0532112bd/EcoRV/0	FAW54670	iPSCORE_2_11	FIBRO	20	chr12	P	6160
202d57d7-27d0-48d1-8bb9-d08ff9871897/EcoRV/0	FAW54670	iPSCORE_2_11	FIBRO	20	chr11	Q	3776
2029b146-f669-4c5e-8393-23e13f9ea60f/EcoRV/0	FAW54670	iPSCORE_2_11	FIBRO	20	chr17	Q	10704
202517f7-eff6-42ad-873a-b9f487816a72/EcoRV/0	FAW54670	iPSCORE_2_11	FIBRO	20	chr9	P	6509
20223fcb-055d-43f1-b518-08ccbbd3f9cb/EcoRV/0	FAW54670	iPSCORE_2_11	FIBRO	20	chr2	P	5785
201e7cd2-4a2f-4f25-bb8d-7be902ac732e/EcoRV/0	FAW54670	iPSCORE_2_11	FIBRO	20	chr18	Q	14110
20194164-5664-4f10-a731-a1d5adcf378e/EcoRV/0	FAW54670	iPSCORE_2_11	FIBRO	20	chr8	P	7398
2036a034-be4e-4ef0-8cb3-579cae3a0d59/EcoRV/0	FAW54670	iPSCORE_2_11	FIBRO	20	chr14	P	2978
20174620-a119-4bc4-a504-acdb53459709/EcoRV/0	FAW54670	iPSCORE_2_11	FIBRO	20	chr17	Q	5118
2009a24e-8e7e-4555-af99-0f41e84c1fdd/EcoRV/0	FAW54670	iPSCORE_2_11	FIBRO	20	chr3	P	4326
2005ca6d-7862-4029-9b72-a7da6a41e33d/EcoRV/0	FAW54670	iPSCORE_2_11	FIBRO	20	chr18	P	7691
1ffdb010-6c4b-4c03-b98c-402b64225fd9/EcoRV/0	FAW54670	iPSCORE_2_11	FIBRO	20	chr18	Q	12835
1ffb9f16-8283-4be1-9c29-c537f06e550c/EcoRV/0	FAW54670	iPSCORE_2_11	FIBRO	20	chr7	P	5214
1fee4118-5e07-4fb3-b161-b48fdee02c72/EcoRV/0	FAW54670	iPSCORE_2_11	FIBRO	20	chr2	Q	6270
1fd819c8-4dc3-4155-b2f1-eff9f9b072e0/EcoRV/0	FAW54670	iPSCORE_2_11	FIBRO	20	chr6	Q	7028
1fd63df0-d99b-48af-befb-f46dd73dc55b/EcoRV/0	FAW54670	iPSCORE_2_11	FIBRO	20	chr16	P	7820
1fcdb7b1-b5f7-4592-be2d-1ced4248ea27/EcoRV/0	FAW54670	iPSCORE_2_11	FIBRO	20	chr1	Q	6828
21222061-0cc5-4354-9a00-f887c812de2e/EcoRV/0	FAW54670	iPSCORE_2_11	FIBRO	20	chr13	Q	5785
21228526-51d7-413a-906d-ada17d62afb6/EcoRV/0	FAW54670	iPSCORE_2_11	FIBRO	20	chr9	P	6663
21240618-7c52-422f-a60b-c756f061b88a/EcoRV/0	FAW54670	iPSCORE_2_11	FIBRO	20	chr14	P	8566
2276d534-540f-4334-beaf-349fcd11b1be/EcoRV/0	FAW54670	iPSCORE_2_11	FIBRO	20	chr16	P	6595
226f42d8-e017-40b7-9637-6edbba3975e3/EcoRV/0	FAW54670	iPSCORE_2_11	FIBRO	20	chr9	P	8616
2265464a-d993-40da-a86d-6f78a0e24be4/EcoRV/0	FAW54670	iPSCORE_2_11	FIBRO	20	chr18	P	7996
225eafd4-e9f5-446c-84c7-9b7bc121d1ab/EcoRV/0	FAW54670	iPSCORE_2_11	FIBRO	20	chr5	Q	7319
225e60e7-d076-4aea-af2e-6b4e2643a882/EcoRV/0	FAW54670	iPSCORE_2_11	FIBRO	20	chr9	P	6342
22505735-9ed9-4f19-83e6-62262e8c4ba9/EcoRV/0	FAW54670	iPSCORE_2_11	FIBRO	20	chr10	P	7272
22461ccb-a646-4cae-a50e-7d330404fa6f/EcoRV/0	FAW54670	iPSCORE_2_11	FIBRO	20	chr6	Q	6776
224204df-5c09-495c-8abe-9cc6b5798913/EcoRV/0	FAW54670	iPSCORE_2_11	FIBRO	20	chr3	Q	7396
2240217f-642d-4dd9-8c38-9c09588cdf16/EcoRV/0	FAW54670	iPSCORE_2_11	FIBRO	20	chr2	P	7402
2239621e-a85a-479a-8eff-caa136262255/EcoRV/0	FAW54670	iPSCORE_2_11	FIBRO	20	chr6	Q	7285
2233ec03-c407-4026-82c4-efd9f049fae7/EcoRV/0	FAW54670	iPSCORE_2_11	FIBRO	20	chr20	P	6236
2231c90a-696c-47a8-9956-abd2355cee4c/EcoRV/0	FAW54670	iPSCORE_2_11	FIBRO	20	chr6	Q	7060
222564ff-5bb1-429e-925b-9f92e6bbab1c/EcoRV/0	FAW54670	iPSCORE_2_11	FIBRO	20	chr7	P	3584
22219bff-38ec-4f94-b40b-1bb1c371767f/EcoRV/0	FAW54670	iPSCORE_2_11	FIBRO	20	chr15	Q	7633
229dac4c-6692-4e50-8e18-c638b89228ce/EcoRV/0	FAW54670	iPSCORE_2_11	FIBRO	20	chr10	Q	6823
22a79b99-6e9a-4c55-9fdb-44c0f46d7d27/EcoRV/0	FAW54670	iPSCORE_2_11	FIBRO	20	chr9	P	4818
23060fe5-7934-4740-a3df-769723b73af1/EcoRV/0	FAW54670	iPSCORE_2_11	FIBRO	20	chr20	Q	6451
23052a6a-b293-499b-850e-ceee7e0facf0/EcoRV/0	FAW54670	iPSCORE_2_11	FIBRO	20	chr15	P	13557
2302c1ae-3647-489a-9c98-65ce87b80b30/EcoRV/0	FAW54670	iPSCORE_2_11	FIBRO	20	chr5	Q	7401
22f894b0-b08e-462f-965a-0b7fc1a8cf68/EcoRV/0	FAW54670	iPSCORE_2_11	FIBRO	20	chr12	P	7367
22f03154-5185-4218-844e-52daf1f5a720/EcoRV/0	FAW54670	iPSCORE_2_11	FIBRO	20	chr2	Q	5255
22ea4170-749a-4609-b9ab-fd80821ee7dd/EcoRV/0	FAW54670	iPSCORE_2_11	FIBRO	20	chr17	Q	4579
22109caa-5b96-4511-ab97-e9d365da1736/EcoRV/0	FAW54670	iPSCORE_2_11	FIBRO	20	chr16	P	8452
22d696a9-5920-4551-86e7-e3b067006be2/EcoRV/0	FAW54670	iPSCORE_2_11	FIBRO	20	chr9	P	6399
22d1b9dd-d85e-450b-be4d-1ec29b823d0a/EcoRV/0	FAW54670	iPSCORE_2_11	FIBRO	20	chr20	P	6080
22d1a219-13ef-4a8e-a1a4-a5913030020f/EcoRV/0	FAW54670	iPSCORE_2_11	FIBRO	20	chr17	P	6854
22d0df28-e407-42ca-8d76-0bbfb52a05d2/EcoRV/0	FAW54670	iPSCORE_2_11	FIBRO	20	chr18	Q	12764
22cfef09-3b4e-4e93-a7c4-daf20dd9c884/EcoRV/0	FAW54670	iPSCORE_2_11	FIBRO	20	chr12	P	7326
22c3b9e0-0941-4e05-9b5d-f5f3b9d60935/EcoRV/0	FAW54670	iPSCORE_2_11	FIBRO	20	chr12	P	6632
22be31d1-985e-4729-811b-7d01ecc55d04/EcoRV/0	FAW54670	iPSCORE_2_11	FIBRO	20	chr10	P	8212
22bbca44-4ff3-4ac2-b0bd-57c4c4474270/EcoRV/0	FAW54670	iPSCORE_2_11	FIBRO	20	chr12	P	8297
22b75e54-5267-46b6-9d64-a529fb066c2a/EcoRV/0	FAW54670	iPSCORE_2_11	FIBRO	20	chr13	Q	14737
22b24346-655a-4af6-9a0c-684ce528efc5/EcoRV/0	FAW54670	iPSCORE_2_11	FIBRO	20	chr6	Q	7469
22d71893-4955-445e-943c-067b3b25775d/EcoRV/0	FAW54670	iPSCORE_2_11	FIBRO	20	chr15	Q	6883
220ccc8c-a1a2-4a1c-bc39-de115e40a1c8/EcoRV/0	FAW54670	iPSCORE_2_11	FIBRO	20	chr12	P	4931
220c3780-109e-4ef7-9a9e-c8a6c2781e3e/EcoRV/0	FAW54670	iPSCORE_2_11	FIBRO	20	chr9	P	5568
2194064e-d282-4788-8c32-8d5d96822c28/EcoRV/0	FAW54670	iPSCORE_2_11	FIBRO	20	chr10	Q	5584
218c90e9-08b7-4edc-a42c-ad3e15362803/EcoRV/0	FAW54670	iPSCORE_2_11	FIBRO	20	chr15	P	11899
2185a672-413c-4215-b654-cbf24e7c6587/EcoRV/0	FAW54670	iPSCORE_2_11	FIBRO	20	chr16	P	11770
2177c8f2-4ab8-41b4-81a5-5e6069f74f0e/EcoRV/0	FAW54670	iPSCORE_2_11	FIBRO	20	chr9	P	6584
21710af1-484a-421a-8989-eb7ae7fc0d63/EcoRV/0	FAW54670	iPSCORE_2_11	FIBRO	20	chr19	P	12085
216d26d9-ed5d-4932-aede-9f7013e22c4c/EcoRV/0	FAW54670	iPSCORE_2_11	FIBRO	20	chr6	Q	6306
21998cb6-3e09-465d-bf1b-a54f65b010ea/EcoRV/0	FAW54670	iPSCORE_2_11	FIBRO	20	chr16	P	6063
215adc92-490c-4d4f-97de-1dd816b92ebb/EcoRV/0	FAW54670	iPSCORE_2_11	FIBRO	20	chr16	P	6799
2154efff-4582-47bd-a1ea-fda45e59d3d0/EcoRV/0	FAW54670	iPSCORE_2_11	FIBRO	20	chr9	P	6500
214d28a6-2c11-46de-9ac3-71d0317c449a/EcoRV/0	FAW54670	iPSCORE_2_11	FIBRO	20	chr12	Q	12528
21416090-2894-4a71-ada8-221a7b847977/EcoRV/0	FAW54670	iPSCORE_2_11	FIBRO	20	chr9	P	8126
213051e5-1656-442b-9b90-db2efb4a6439/EcoRV/0	FAW54670	iPSCORE_2_11	FIBRO	20	chr2	P	9460
212e53f6-061f-4b95-8daa-d21167f09140/EcoRV/0	FAW54670	iPSCORE_2_11	FIBRO	20	chr7	P	3388
212d05cd-e9c4-45ef-9a72-3966eb44341e/EcoRV/0	FAW54670	iPSCORE_2_11	FIBRO	20	chr7	P	15353
21568315-31e9-47ad-98d4-b3eccbf3f341/EcoRV/0	FAW54670	iPSCORE_2_11	FIBRO	20	chr14	Q	6136
21a980ab-19f1-4807-8000-6a56b04815cb/EcoRV/0	FAW54670	iPSCORE_2_11	FIBRO	20	chr1	Q	11646
2207a3f2-111c-4dcb-bd51-f439925dd242/EcoRV/0	FAW54670	iPSCORE_2_11	FIBRO	20	chr22	Q	3060
22032473-c361-4f92-aee7-e72cccf841b6/EcoRV/0	FAW54670	iPSCORE_2_11	FIBRO	20	chr17	P	8772
22019191-a4ae-472a-83f9-ca7bdc216442/EcoRV/0	FAW54670	iPSCORE_2_11	FIBRO	20	chr2	P	10264
21fd94b5-c262-49b0-af68-e98dcae3ae0f/EcoRV/0	FAW54670	iPSCORE_2_11	FIBRO	20	chr1	Q	6714
21f88c1a-ec39-4a50-81e6-b17571cc47c4/EcoRV/0	FAW54670	iPSCORE_2_11	FIBRO	20	chr17	Q	6045
21f82eee-3ebb-4754-a22d-2543ed856802/EcoRV/0	FAW54670	iPSCORE_2_11	FIBRO	20	chr5	Q	6156
21ef28d9-80c5-41e3-9325-59ae8b91cd62/EcoRV/0	FAW54670	iPSCORE_2_11	FIBRO	20	chr6	P	5314
21e515c3-ce25-4a6d-adf9-f081cbc94385/EcoRV/0	FAW54670	iPSCORE_2_11	FIBRO	20	chr22	Q	4282
21d36193-5469-47de-980a-fc3e098ad37a/EcoRV/0	FAW54670	iPSCORE_2_11	FIBRO	20	chr18	P	8203
21cf78e0-5972-40f0-96fd-15b51755d8ec/EcoRV/0	FAW54670	iPSCORE_2_11	FIBRO	20	chr9	P	9023
21c89627-ed40-4766-9fb5-7bab71ca0a73/EcoRV/0	FAW54670	iPSCORE_2_11	FIBRO	20	chr8	Q	9071
21c24309-1d68-4626-b43c-d474e0752100/EcoRV/0	FAW54670	iPSCORE_2_11	FIBRO	20	chr15	Q	8938
21c1413b-42e0-47b1-8f74-77ee31d18bdc/EcoRV/0	FAW54670	iPSCORE_2_11	FIBRO	20	chr9	P	6663
21b49e7d-0a4a-46d4-a818-0f37ff4db654/EcoRV/0	FAW54670	iPSCORE_2_11	FIBRO	20	chr20	P	8375
21e6d92d-3b0e-4d92-beda-be0e473cd572/EcoRV/0	FAW54670	iPSCORE_2_11	FIBRO	20	chr12	Q	9690
230a45f2-b4bf-43f8-9cf0-4fd0b2b7ad5e/EcoRV/0	FAW54670	iPSCORE_2_11	FIBRO	20	chr13	Q	11030
1c4b001b-ae65-4db0-98c1-ed1b3828e7a8/EcoRV/0	FAW54670	iPSCORE_2_11	FIBRO	20	chr14	Q	5780
1c3797be-3e57-4e5a-98ff-c8119de09f7a/EcoRV/0	FAW54670	iPSCORE_2_11	FIBRO	20	chr9	P	9261
1c32470d-2e16-4b37-822d-cf6dc16d3293/EcoRV/0	FAW54670	iPSCORE_2_11	FIBRO	20	chr5	Q	5423
1c2faab6-b5cc-4d31-81ec-d1cf6098a9c0/EcoRV/0	FAW54670	iPSCORE_2_11	FIBRO	20	chr10	Q	4900
1c0d5384-cbad-4fd8-8a5a-4487e4fd8d31/EcoRV/0	FAW54670	iPSCORE_2_11	FIBRO	20	chr2	P	8751
1c0c7947-be92-4ce7-b4f6-ad3dcc3b409b/EcoRV/0	FAW54670	iPSCORE_2_11	FIBRO	20	chr9	P	5030
1c08489e-355e-4446-842b-ac408dc5fdb3/EcoRV/0	FAW54670	iPSCORE_2_11	FIBRO	20	chr16	P	6631
1c079ca3-1045-48c4-939b-e6c1a10196be/EcoRV/0	FAW54670	iPSCORE_2_11	FIBRO	20	chr14	P	13468
1c059a77-b7b8-498b-a6f5-85f2e229a98f/EcoRV/0	FAW54670	iPSCORE_2_11	FIBRO	20	chr6	P	4765
1c036551-af49-41b7-9ffa-e8e1146c3d61/EcoRV/0	FAW54670	iPSCORE_2_11	FIBRO	20	chr10	Q	5581
1c01b696-af29-4cf8-a842-95c6a6a7108d/EcoRV/0	FAW54670	iPSCORE_2_11	FIBRO	20	chr3	P	2074
1bfb3b46-258a-4b2f-a218-1f489572cf30/EcoRV/0	FAW54670	iPSCORE_2_11	FIBRO	20	chr13	P	7069
1c4f2870-e577-4281-908d-4752966af23f/EcoRV/0	FAW54670	iPSCORE_2_11	FIBRO	20	chr12	P	6451
1c661789-1c6d-4bc8-b6b4-77936f03fa04/EcoRV/0	FAW54670	iPSCORE_2_11	FIBRO	20	chr13	Q	4765
1c6a3a67-c30b-4e0e-bbe8-f1df7afc87ec/EcoRV/0	FAW54670	iPSCORE_2_11	FIBRO	20	chr13	P	9594
1d1d6b44-a4cd-4c68-829e-0242ddf78ede/EcoRV/0	FAW54670	iPSCORE_2_11	FIBRO	20	chr13	P	3031
1d128b3f-2f22-4cbb-b3e8-6162fe1d5e03/EcoRV/0	FAW54670	iPSCORE_2_11	FIBRO	20	chr22	Q	6971
1d10910c-ee7c-4ed1-92af-25be23883f16/EcoRV/0	FAW54670	iPSCORE_2_11	FIBRO	20	chr16	P	7448
1cf90f23-b9b0-44a0-a64f-e76338a9109f/EcoRV/0	FAW54670	iPSCORE_2_11	FIBRO	20	chr9	P	3474
1cf268d2-740d-4453-a48f-32a570abcf69/EcoRV/0	FAW54670	iPSCORE_2_11	FIBRO	20	chr5	Q	6456
1bf5a6e5-0d8d-4b39-af5b-32b2d60a2b9d/EcoRV/0	FAW54670	iPSCORE_2_11	FIBRO	20	chr16	P	6011
1cefe2c9-3ef6-4341-b0a0-2217e93a1dd5/EcoRV/0	FAW54670	iPSCORE_2_11	FIBRO	20	chr17	Q	6051
1cd0598b-161f-461f-a7c9-3245b4bb5b5e/EcoRV/0	FAW54670	iPSCORE_2_11	FIBRO	20	chr13	P	8478
1cc05fa1-24e3-464b-94fa-2b31f69af65d/EcoRV/0	FAW54670	iPSCORE_2_11	FIBRO	20	chr13	P	9490
1cbf0c81-50f2-44d1-9d97-25d2158d29ca/EcoRV/0	FAW54670	iPSCORE_2_11	FIBRO	20	chr12	P	6719
1cb40555-aa55-4f17-af79-5be34d00da29/EcoRV/0	FAW54670	iPSCORE_2_11	FIBRO	20	chr16	P	6900
1ca18e5c-a559-4406-adfe-08a5a10e310d/EcoRV/0	FAW54670	iPSCORE_2_11	FIBRO	20	chr17	Q	4531
1c98b845-ca5b-47d3-8d8f-dbdb3d5e295d/EcoRV/0	FAW54670	iPSCORE_2_11	FIBRO	20	chr9	P	6815
1c8be6ea-b2fd-435f-bcec-aae44fc5c883/EcoRV/0	FAW54670	iPSCORE_2_11	FIBRO	20	chr15	Q	8797
1d24ec09-5902-4259-8bb7-11e8e96e7e0f/EcoRV/0	FAW54670	iPSCORE_2_11	FIBRO	20	chr9	P	7171
1becb572-bb97-4ad9-a78c-5059f45e267e/EcoRV/0	FAW54670	iPSCORE_2_11	FIBRO	20	chr15	P	13164
1be76665-b6d5-45ac-bcbb-3658cbdf1729/EcoRV/0	FAW54670	iPSCORE_2_11	FIBRO	20	chr18	P	9509
1b4696a5-3842-4d9d-8856-d53dc57ab0bb/EcoRV/0	FAW54670	iPSCORE_2_11	FIBRO	20	chr6	P	6652
1b3f1154-39de-4a1f-9674-7f70ebbb43e9/EcoRV/0	FAW54670	iPSCORE_2_11	FIBRO	20	chr15	P	12038
1b3d9067-c065-4d3f-8b0c-22b4ec613dbf/EcoRV/0	FAW54670	iPSCORE_2_11	FIBRO	20	chr20	P	4217
1b3b5795-9612-4849-aa57-dfc03acbe4a1/EcoRV/0	FAW54670	iPSCORE_2_11	FIBRO	20	chr5	Q	6982
1b2deef0-cdb5-41a5-ba42-c24552f91506/EcoRV/0	FAW54670	iPSCORE_2_11	FIBRO	20	chr13	Q	2851
1b2c71b6-1699-4ddb-9090-102132c5bc54/EcoRV/0	FAW54670	iPSCORE_2_11	FIBRO	20	chr15	Q	5450
1b22abac-55c3-4292-90ad-1434eda3dcc0/EcoRV/0	FAW54670	iPSCORE_2_11	FIBRO	20	chr9	P	5505
1b21571a-c312-459a-993c-11a5099b8f08/EcoRV/0	FAW54670	iPSCORE_2_11	FIBRO	20	chr2	P	473
1b1ea3d9-bc4b-4389-93b0-99117fb7ca8d/EcoRV/0	FAW54670	iPSCORE_2_11	FIBRO	20	chr2	P	7407
1b1c392c-9002-48e5-b31d-f2c3b6ca94a9/EcoRV/0	FAW54670	iPSCORE_2_11	FIBRO	20	chr5	Q	4175
1b1b1b40-266d-4974-ab74-51a303ede384/EcoRV/0	FAW54670	iPSCORE_2_11	FIBRO	20	chr12	Q	7934
1b18aede-e413-49c0-91fa-e77c5affb058/EcoRV/0	FAW54670	iPSCORE_2_11	FIBRO	20	chr16	P	8157
1b11c0c1-c09b-4b71-841e-ebc238437a65/EcoRV/0	FAW54670	iPSCORE_2_11	FIBRO	20	chr1	P	8147
1afdac79-8090-47fb-ad33-eb2fce0c2e77/EcoRV/0	FAW54670	iPSCORE_2_11	FIBRO	20	chr16	P	6085
1b5a0023-b3ba-4577-ba54-1270b2db4236/EcoRV/0	FAW54670	iPSCORE_2_11	FIBRO	20	chr16	P	5513
1bdbefac-aef4-4932-9446-3776403c8992/EcoRV/0	FAW54670	iPSCORE_2_11	FIBRO	20	chr6	Q	7375
1bd6f63a-ecd8-4f4b-9539-298fa3b3db61/EcoRV/0	FAW54670	iPSCORE_2_11	FIBRO	20	chr11	Q	5732
1bd3ccfc-be7a-42f1-9286-4abc2b009d45/EcoRV/0	FAW54670	iPSCORE_2_11	FIBRO	20	chr5	Q	5298
1bd328d2-ab5d-4f2d-b54d-e446e72b2770/EcoRV/0	FAW54670	iPSCORE_2_11	FIBRO	20	chr18	P	5142
1bd1ee68-8d0d-41b9-9115-c823778fe284/EcoRV/0	FAW54670	iPSCORE_2_11	FIBRO	20	chr3	P	10867
1bc8bd82-b16e-4d1d-9131-28fe596fd863/EcoRV/0	FAW54670	iPSCORE_2_11	FIBRO	20	chr17	P	5005
1bb96bf0-9ad0-44b0-a150-f25779e63bff/EcoRV/0	FAW54670	iPSCORE_2_11	FIBRO	20	chr16	P	11473
1bec0f79-e059-4927-a03b-f1ef7fc708a5/EcoRV/0	FAW54670	iPSCORE_2_11	FIBRO	20	chr2	Q	7717
1bb85f24-9054-4a71-839c-7a3bd54d1f27/EcoRV/0	FAW54670	iPSCORE_2_11	FIBRO	20	chr22	Q	5961
1bac8fff-8d9a-476e-815a-40d77be17cb5/EcoRV/0	FAW54670	iPSCORE_2_11	FIBRO	20	chr8	P	9005
1b9e0c86-bc96-42a0-a1bb-86c9caeb73a3/EcoRV/0	FAW54670	iPSCORE_2_11	FIBRO	20	chr9	P	6389
1b8ce5ab-f37f-4f1d-b322-688be7a1587b/EcoRV/0	FAW54670	iPSCORE_2_11	FIBRO	20	chr14	Q	5338
1b87a789-82f4-4688-a0f3-99ea226e5fbe/EcoRV/0	FAW54670	iPSCORE_2_11	FIBRO	20	chr9	P	7929
1b81a883-75c5-420a-9a68-5439d3824a64/EcoRV/0	FAW54670	iPSCORE_2_11	FIBRO	20	chr17	Q	7351
1b7f304b-1a1b-4780-a017-a43d4cc33777/EcoRV/0	FAW54670	iPSCORE_2_11	FIBRO	20	chr18	P	8043
1b78133f-f14c-445f-af44-eb63a10e747a/EcoRV/0	FAW54670	iPSCORE_2_11	FIBRO	20	chr8	P	5412
1bb8434e-eba8-4aa2-8b09-64bd6a45db04/EcoRV/0	FAW54670	iPSCORE_2_11	FIBRO	20	chr17	Q	6839
1d300242-074b-4ead-a51d-19f7079b22bf/EcoRV/0	FAW54670	iPSCORE_2_11	FIBRO	20	chr11	P	4015
1ea14ed6-6d61-4dd0-b5b0-1eaeba5ec8ae/EcoRV/0	FAW54670	iPSCORE_2_11	FIBRO	20	chr10	Q	4756
1e9bb3bc-64c1-4096-9016-c106dc238be2/EcoRV/0	FAW54670	iPSCORE_2_11	FIBRO	20	chr16	P	6981
1e9a5b9a-0ad2-4f90-a084-0938494ce88e/EcoRV/0	FAW54670	iPSCORE_2_11	FIBRO	20	chr9	P	10689
1e921f1c-4b4d-4115-be70-cabe643ef8bd/EcoRV/0	FAW54670	iPSCORE_2_11	FIBRO	20	chr19	P	6673
1e8e98a5-9407-4b2d-b97f-c50912fa9b6a/EcoRV/0	FAW54670	iPSCORE_2_11	FIBRO	20	chr2	P	7104
1e79c509-2552-43b9-bd9d-8e95b32d1a6e/EcoRV/0	FAW54670	iPSCORE_2_11	FIBRO	20	chr2	Q	7367
1e77b8fe-8d74-449f-a2d7-bd5b72ae2b3d/EcoRV/0	FAW54670	iPSCORE_2_11	FIBRO	20	chr7	P	4221
1e66df00-7a84-4ebf-9392-89dbad3c9791/EcoRV/0	FAW54670	iPSCORE_2_11	FIBRO	20	chr8	Q	4266
1e5d5c3b-edb0-4d06-900b-265c1b5fcf3f/EcoRV/0	FAW54670	iPSCORE_2_11	FIBRO	20	chr9	P	6001
1e52ffff-fa26-4c99-98ed-156a8d6e8b5c/EcoRV/0	FAW54670	iPSCORE_2_11	FIBRO	20	chr17	Q	5631
1e439b96-3ee4-408d-a8f9-4817ad18c8df/EcoRV/0	FAW54670	iPSCORE_2_11	FIBRO	20	chr8	P	6841
1e3fc948-6d0f-4e81-b297-623c6dac2927/EcoRV/0	FAW54670	iPSCORE_2_11	FIBRO	20	chr8	P	7208
1eb3c426-a0bc-4afe-93cf-1da540efb9e0/EcoRV/0	FAW54670	iPSCORE_2_11	FIBRO	20	chr2	Q	7162
1eb672dd-b854-4167-919c-161bab85de6c/EcoRV/0	FAW54670	iPSCORE_2_11	FIBRO	20	chr16	P	5091
1f1d4df7-d244-408c-a27c-8beffd5ce975/EcoRV/0	FAW54670	iPSCORE_2_11	FIBRO	20	chr8	P	6501
1f05af7f-9d85-4aef-bbd3-8ffcd564b9d5/EcoRV/0	FAW54670	iPSCORE_2_11	FIBRO	20	chr9	P	8349
1efe5576-9707-4ac9-a44e-b30ba22fc669/EcoRV/0	FAW54670	iPSCORE_2_11	FIBRO	20	chr14	P	13905
1ef7aff8-1ca1-4321-9e8f-289adab3c58b/EcoRV/0	FAW54670	iPSCORE_2_11	FIBRO	20	chr14	P	8795
1e22eb0b-7037-4267-96ba-c524e31b5f00/EcoRV/0	FAW54670	iPSCORE_2_11	FIBRO	20	chr12	P	6063
1eeedc31-3e09-4b63-a03e-880bfa760322/EcoRV/0	FAW54670	iPSCORE_2_11	FIBRO	20	chr12	P	6849
1ee76c3b-0d6e-4abe-b6eb-d88e8c828c64/EcoRV/0	FAW54670	iPSCORE_2_11	FIBRO	20	chr11	P	3476
1ee56c92-add5-4c56-b34b-0b5e6cdc2281/EcoRV/0	FAW54670	iPSCORE_2_11	FIBRO	20	chr15	P	8877
1edd7b0b-bf2f-430f-a564-db5bddf3b433/EcoRV/0	FAW54670	iPSCORE_2_11	FIBRO	20	chr16	P	7072
1ed548df-b226-4512-ba33-4692057b4066/EcoRV/0	FAW54670	iPSCORE_2_11	FIBRO	20	chr6	P	4650
1ecefcf6-f9a0-4f0e-b787-6a8824352160/EcoRV/0	FAW54670	iPSCORE_2_11	FIBRO	20	chr12	Q	8520
1e1d22f5-6de8-4204-a507-2261d969737a/EcoRV/0	FAW54670	iPSCORE_2_11	FIBRO	20	chr2	P	8821
1da4cd90-2ec3-4165-bee3-1a6d2173692d/EcoRV/0	FAW54670	iPSCORE_2_11	FIBRO	20	chr2	P	5100
1d9dff46-73c1-4f50-b526-c0218506a447/EcoRV/0	FAW54670	iPSCORE_2_11	FIBRO	20	chr14	P	5315
1d99b17b-f3b0-4a65-92e3-d19a45305eee/EcoRV/0	FAW54670	iPSCORE_2_11	FIBRO	20	chr3	Q	7892
1d9874c3-3e2f-4bb9-94c5-bd4705891240/EcoRV/0	FAW54670	iPSCORE_2_11	FIBRO	20	chr17	Q	5179
1d94af5d-b8e1-44d1-8cbc-51549c2eeb8b/EcoRV/0	FAW54670	iPSCORE_2_11	FIBRO	20	chr17	Q	5981
1d9299f2-33ac-4380-b2e2-5f45a1265eec/EcoRV/0	FAW54670	iPSCORE_2_11	FIBRO	20	chr20	P	5803
1d90d44f-5f3d-409f-85d2-670ab55b1ade/EcoRV/0	FAW54670	iPSCORE_2_11	FIBRO	20	chr7	P	5767
1db1fa09-8e20-410a-b259-6424b2f1f09c/EcoRV/0	FAW54670	iPSCORE_2_11	FIBRO	20	chr6	P	5086
1d7d5f7e-e400-440b-8c21-dfb1870f5de1/EcoRV/0	FAW54670	iPSCORE_2_11	FIBRO	20	chr22	Q	4251
1d666bd1-6c1c-4fb4-ac09-260cd04dc600/EcoRV/0	FAW54670	iPSCORE_2_11	FIBRO	20	chr2	P	8431
1d492ef6-5ba5-4848-bee7-0b6f286db077/EcoRV/0	FAW54670	iPSCORE_2_11	FIBRO	20	chr2	Q	9697
1d46b5fc-3473-4364-87a6-04dbc054558f/EcoRV/0	FAW54670	iPSCORE_2_11	FIBRO	20	chr12	P	5045
1d45593b-66ad-41cf-ba56-7e7351edd5ad/EcoRV/0	FAW54670	iPSCORE_2_11	FIBRO	20	chr16	P	4196
1d3eedd7-9116-470c-bdf1-867927d6ba72/EcoRV/0	FAW54670	iPSCORE_2_11	FIBRO	20	chr21	Q	6668
1d3d611f-5670-4794-bcd6-a2cd999e8494/EcoRV/0	FAW54670	iPSCORE_2_11	FIBRO	20	chr12	P	7201
1db56063-7b0f-4d5d-b848-905fe7b01a74/EcoRV/0	FAW54670	iPSCORE_2_11	FIBRO	20	chr14	P	12805
1e086ef7-86b5-457f-8ab2-b5e2127675bb/EcoRV/0	FAW54670	iPSCORE_2_11	FIBRO	20	chr12	P	4628
1e06f104-5d33-477d-9d2c-db70abe2dc46/EcoRV/0	FAW54670	iPSCORE_2_11	FIBRO	20	chr21	Q	2250
1e0012ec-cfc2-4810-b24f-1a5bcafa8a1b/EcoRV/0	FAW54670	iPSCORE_2_11	FIBRO	20	chr9	P	7012
1df82bca-6c44-45f6-92a3-8e30b70526b4/EcoRV/0	FAW54670	iPSCORE_2_11	FIBRO	20	chr15	P	10951
1df624d5-bd44-4667-8b45-7c3bc5ced73f/EcoRV/0	FAW54670	iPSCORE_2_11	FIBRO	20	chr18	P	10443
1df447df-4a9f-4054-b10b-31f63556ffaa/EcoRV/0	FAW54670	iPSCORE_2_11	FIBRO	20	chr12	Q	9219
1def3abe-d87d-4987-be5d-f8facf905677/EcoRV/0	FAW54670	iPSCORE_2_11	FIBRO	20	chr14	P	3992
1ded9f43-6b56-4f0b-95b8-3f21ad253a54/EcoRV/0	FAW54670	iPSCORE_2_11	FIBRO	20	chr16	P	8197
1de7b551-ec82-41b6-865f-d7de8cee546b/EcoRV/0	FAW54670	iPSCORE_2_11	FIBRO	20	chr12	Q	11277
1de26248-9947-4463-b9e7-3cf13cfd781d/EcoRV/0	FAW54670	iPSCORE_2_11	FIBRO	20	chr17	Q	8370
1dcfddd1-f78f-4c0d-ab4d-168a2c5a4869/EcoRV/0	FAW54670	iPSCORE_2_11	FIBRO	20	chr16	P	6311
1dcee985-f1b7-494d-8f4f-f7d3616d4c0d/EcoRV/0	FAW54670	iPSCORE_2_11	FIBRO	20	chr18	Q	14001
1dcd632e-8094-4d47-93f8-12836735860c/EcoRV/0	FAW54670	iPSCORE_2_11	FIBRO	20	chr14	Q	6714
1dc067a5-9205-472d-99a0-760e484841aa/EcoRV/0	FAW54670	iPSCORE_2_11	FIBRO	20	chr18	P	6352
1dbc0f31-22b3-4876-b378-aff351e6ae10/EcoRV/0	FAW54670	iPSCORE_2_11	FIBRO	20	chr9	P	9117
284dfe3e-8ffe-4e8e-ba0c-7d6428c67e4b/EcoRV/0	FAW54670	iPSCORE_2_11	FIBRO	20	chr6	Q	10844
2846c7fe-45ae-4725-ab0b-52abc4d1cd8b/EcoRV/0	FAW54670	iPSCORE_2_11	FIBRO	20	chr16	P	9696
28460c32-9db4-4859-8c2a-6c301f6dcf35/EcoRV/0	FAW54670	iPSCORE_2_11	FIBRO	20	chr10	Q	6618
283ef3f3-1d0c-41c4-bff0-05ccbe6d9f50/EcoRV/0	FAW54670	iPSCORE_2_11	FIBRO	20	chr14	Q	6154
283b3120-7f88-4ef2-8bb1-4d8fa687ae84/EcoRV/0	FAW54670	iPSCORE_2_11	FIBRO	20	chr14	Q	5695
2837a4ac-290e-4dcd-a29a-fa043c29ea2b/EcoRV/0	FAW54670	iPSCORE_2_11	FIBRO	20	chr18	P	4942
2831e635-0b6e-4549-8bbd-0518369685bc/EcoRV/0	FAW54670	iPSCORE_2_11	FIBRO	20	chr5	Q	7995
282a1d29-8da6-4ea3-9df0-84ca49729012/EcoRV/0	FAW54670	iPSCORE_2_11	FIBRO	20	chr1	P	5217
282a0344-c410-4ef0-8a66-5da8b37a1504/EcoRV/0	FAW54670	iPSCORE_2_11	FIBRO	20	chr12	P	4211
28235c37-cfe6-4eb5-a9de-99aa2d52fa39/EcoRV/0	FAW54670	iPSCORE_2_11	FIBRO	20	chr20	P	6968
281d4658-d1d9-4dcc-bae0-1f005d23ea92/EcoRV/0	FAW54670	iPSCORE_2_11	FIBRO	20	chr2	Q	9432
281aaf81-14da-4b5c-be57-1e4dc03662ac/EcoRV/0	FAW54670	iPSCORE_2_11	FIBRO	20	chr8	Q	3594
281a3c0a-80d1-4c98-b1a6-30ecef9ed2a7/EcoRV/0	FAW54670	iPSCORE_2_11	FIBRO	20	chr10	Q	5632
2808a527-e742-4725-a0b1-a239ae1144f8/EcoRV/0	FAW54670	iPSCORE_2_11	FIBRO	20	chr12	P	4449
27ffc425-45a4-49a7-b95e-a4ddfed07938/EcoRV/0	FAW54670	iPSCORE_2_11	FIBRO	20	chr6	P	5048
27fdfe4d-9bd4-4cb7-bd93-9fecd9c20a13/EcoRV/0	FAW54670	iPSCORE_2_11	FIBRO	20	chr6	P	4578
27f179cd-3441-4f00-b40d-be61f2a6afc0/EcoRV/0	FAW54670	iPSCORE_2_11	FIBRO	20	chr12	P	5941
27ed1064-54c6-410d-b6a1-42811a6aa711/EcoRV/0	FAW54670	iPSCORE_2_11	FIBRO	20	chr7	P	4783
284e42a7-1482-4283-8022-dbc6623863ee/EcoRV/0	FAW54670	iPSCORE_2_11	FIBRO	20	chr17	P	7433
284e6839-decd-4e85-8daa-3e8c53110d2c/EcoRV/0	FAW54670	iPSCORE_2_11	FIBRO	20	chr6	Q	7168
284f9b38-a45a-4742-b8a5-c61c3bce16cd/EcoRV/0	FAW54670	iPSCORE_2_11	FIBRO	20	chr9	P	8311
2852045d-ebf4-4362-a67b-05d13e68387b/EcoRV/0	FAW54670	iPSCORE_2_11	FIBRO	20	chr5	Q	7902
28bd9145-4b23-4fb4-8876-ca586ea73dcf/EcoRV/0	FAW54670	iPSCORE_2_11	FIBRO	20	chr18	P	6785
28af2770-ab00-4e46-97b8-c3b8e1e52726/EcoRV/0	FAW54670	iPSCORE_2_11	FIBRO	20	chr16	P	5356
28a825af-e499-4873-87e2-b5f8a652276f/EcoRV/0	FAW54670	iPSCORE_2_11	FIBRO	20	chr16	P	5684
28963959-309b-44bc-801b-659af64c39f8/EcoRV/0	FAW54670	iPSCORE_2_11	FIBRO	20	chr9	P	3105
2894bd63-60c6-4b78-9de9-37fec575a0e2/EcoRV/0	FAW54670	iPSCORE_2_11	FIBRO	20	chr21	Q	6322
27e3cfec-b6a1-403e-8c2e-f04e98b9485d/EcoRV/0	FAW54670	iPSCORE_2_11	FIBRO	20	chr14	P	11003
288e00a3-d9c4-475b-beb1-c3f833f54bba/EcoRV/0	FAW54670	iPSCORE_2_11	FIBRO	20	chr20	P	1855
2885ff39-14b7-462e-90a6-8b67e018148e/EcoRV/0	FAW54670	iPSCORE_2_11	FIBRO	20	chr8	P	8120
2883bd23-8725-4d30-9064-ba408c819138/EcoRV/0	FAW54670	iPSCORE_2_11	FIBRO	20	chr9	P	3673
288257c2-5902-4aa1-9c33-c03c87eb79ed/EcoRV/0	FAW54670	iPSCORE_2_11	FIBRO	20	chr9	P	4468
28745b99-4271-4a51-a1b2-1aebc0ead15f/EcoRV/0	FAW54670	iPSCORE_2_11	FIBRO	20	chr8	P	11754
2870e002-761b-40d5-b8b5-d3e782c159a6/EcoRV/0	FAW54670	iPSCORE_2_11	FIBRO	20	chr10	P	8322
28634341-11cc-44df-94b1-bd31f3e13066/EcoRV/0	FAW54670	iPSCORE_2_11	FIBRO	20	chr6	Q	10343
2860cad8-b0c5-4a27-ad97-808c1e489a74/EcoRV/0	FAW54670	iPSCORE_2_11	FIBRO	20	chr12	P	5413
28544d48-22cb-4792-b4e3-8086750102f8/EcoRV/0	FAW54670	iPSCORE_2_11	FIBRO	20	chr6	P	4352
28521cb1-8dd9-443e-8e42-3fb1274e50f3/EcoRV/0	FAW54670	iPSCORE_2_11	FIBRO	20	chr9	P	6484
28c5eaaf-8c80-4823-b2b0-cf1d813016bc/EcoRV/0	FAW54670	iPSCORE_2_11	FIBRO	20	chr12	Q	9631
27e19c81-f304-49e4-87ac-80981d034235/EcoRV/0	FAW54670	iPSCORE_2_11	FIBRO	20	chr9	P	6564
27d3ab29-1057-4c03-b86a-ed1733982b20/EcoRV/0	FAW54670	iPSCORE_2_11	FIBRO	20	chr5	Q	5188
2745e52b-b66c-40ec-b839-04b0cb78e4c7/EcoRV/0	FAW54670	iPSCORE_2_11	FIBRO	20	chr19	P	5639
27441668-0a28-473d-96a7-b5bac4761f05/EcoRV/0	FAW54670	iPSCORE_2_11	FIBRO	20	chr6	Q	8996
2742eaac-6091-4290-9193-c1e76bd18d9f/EcoRV/0	FAW54670	iPSCORE_2_11	FIBRO	20	chr11	P	4738
273c74f4-1f1a-4555-9a65-e6b136082144/EcoRV/0	FAW54670	iPSCORE_2_11	FIBRO	20	chr17	Q	6080
272de53a-eda9-4e0a-941f-14ee88323d10/EcoRV/0	FAW54670	iPSCORE_2_11	FIBRO	20	chr19	P	4515
272ae265-7950-4ac9-bb0d-1dc80eec6cd4/EcoRV/0	FAW54670	iPSCORE_2_11	FIBRO	20	chr17	P	4499
27288ce6-e337-4987-9a30-6b32ad79ba84/EcoRV/0	FAW54670	iPSCORE_2_11	FIBRO	20	chr18	P	6918
2726fc6e-ab7f-4cd5-b881-b0d247c70f2a/EcoRV/0	FAW54670	iPSCORE_2_11	FIBRO	20	chr13	Q	9194
27206c39-bd02-42db-9526-54d71d9f4d73/EcoRV/0	FAW54670	iPSCORE_2_11	FIBRO	20	chr7	P	4222
2717b535-8292-453e-8d25-e7547bebd781/EcoRV/0	FAW54670	iPSCORE_2_11	FIBRO	20	chr12	Q	6798
270e8c6c-3165-4060-bbf4-9fa4fc26bddc/EcoRV/0	FAW54670	iPSCORE_2_11	FIBRO	20	chr18	Q	8946
2707cbe1-5d12-402d-b77c-cf71429c5ff6/EcoRV/0	FAW54670	iPSCORE_2_11	FIBRO	20	chr13	P	7520
2705bbc3-aefb-4b4d-a4aa-0ce613613f87/EcoRV/0	FAW54670	iPSCORE_2_11	FIBRO	20	chr3	P	12157
2700fb4d-66c4-44b8-88d4-a23650344a9c/EcoRV/0	FAW54670	iPSCORE_2_11	FIBRO	20	chr16	P	8232
27006372-de41-4ae3-9c2f-c1b38a359d8e/EcoRV/0	FAW54670	iPSCORE_2_11	FIBRO	20	chr22	Q	4712
274c74ea-f7a4-4a74-8199-918362b9021e/EcoRV/0	FAW54670	iPSCORE_2_11	FIBRO	20	chr9	P	6839
27570303-ebbb-40d0-85be-16cf4547cf0e/EcoRV/0	FAW54670	iPSCORE_2_11	FIBRO	20	chr1	Q	7019
275bb84d-018d-4a0a-80c9-16a295d1cf76/EcoRV/0	FAW54670	iPSCORE_2_11	FIBRO	20	chr9	P	7686
27cf3fdd-eba2-49fa-9e32-60837b9604be/EcoRV/0	FAW54670	iPSCORE_2_11	FIBRO	20	chr8	P	3920
27c9f6ff-8f25-44e2-992b-d800ac25bc14/EcoRV/0	FAW54670	iPSCORE_2_11	FIBRO	20	chr14	Q	5265
27c90334-5f96-4fa6-bf41-6400fa390b34/EcoRV/0	FAW54670	iPSCORE_2_11	FIBRO	20	chr14	P	9300
27c1af00-8f91-4647-a429-5c7e16a885c0/EcoRV/0	FAW54670	iPSCORE_2_11	FIBRO	20	chr22	P	6836
27b5388c-b22c-45ff-879e-05ed8272ba4f/EcoRV/0	FAW54670	iPSCORE_2_11	FIBRO	20	chr10	Q	6943
27b30f32-2283-48d7-819b-68c414ad8370/EcoRV/0	FAW54670	iPSCORE_2_11	FIBRO	20	chr22	Q	5108
279de51b-4d94-4bce-aac9-cdc22b632d24/EcoRV/0	FAW54670	iPSCORE_2_11	FIBRO	20	chr10	Q	5547
2796fe67-7d37-455f-8132-21ffc6c7871a/EcoRV/0	FAW54670	iPSCORE_2_11	FIBRO	20	chr17	Q	6657
27d88791-eb57-40af-94a7-82005106e720/EcoRV/0	FAW54670	iPSCORE_2_11	FIBRO	20	chr14	P	18593
2796c1dc-841a-47c0-9935-6b76308c1aa0/EcoRV/0	FAW54670	iPSCORE_2_11	FIBRO	20	chr12	P	6054
27927a0e-31f3-44d1-bedf-e7e7f893e79c/EcoRV/0	FAW54670	iPSCORE_2_11	FIBRO	20	chr12	P	4987
2791c7f1-0918-466a-a3f5-68228b6b29ac/EcoRV/0	FAW54670	iPSCORE_2_11	FIBRO	20	chr6	Q	4881
278a6d80-be01-45b3-acea-48cbe2a889df/EcoRV/0	FAW54670	iPSCORE_2_11	FIBRO	20	chr18	P	8177
27839b62-525d-4c3b-a7d8-08d6a981930c/EcoRV/0	FAW54670	iPSCORE_2_11	FIBRO	20	chr2	P	6702
277685cd-9eb1-409e-bf3b-aa411457ab6e/EcoRV/0	FAW54670	iPSCORE_2_11	FIBRO	20	chr17	Q	5718
27715a29-2fd0-43d7-8a8f-bb7233c4cd1d/EcoRV/0	FAW54670	iPSCORE_2_11	FIBRO	20	chr6	P	5081
27649d59-f7f1-43a0-8968-3260bf5ea493/EcoRV/0	FAW54670	iPSCORE_2_11	FIBRO	20	chr5	Q	6126
27952d39-a366-48a5-9bf3-e4af2ca42969/EcoRV/0	FAW54670	iPSCORE_2_11	FIBRO	20	chr16	P	6886
28d2247b-8e48-4d70-9280-d42f28803c72/EcoRV/0	FAW54670	iPSCORE_2_11	FIBRO	20	chr1	P	8950
2a2dd791-29a4-4dc2-841a-d3cb5c241e49/EcoRV/0	FAW54670	iPSCORE_2_11	FIBRO	20	chr5	Q	7463
2a253c5a-45ee-4ef8-991c-91110305f460/EcoRV/0	FAW54670	iPSCORE_2_11	FIBRO	20	chr14	P	3588
2a1ded2d-37df-4612-80b4-1667f19e3528/EcoRV/0	FAW54670	iPSCORE_2_11	FIBRO	20	chr10	P	4815
2a1ce848-87f9-4f04-932d-de77ad4dd53e/EcoRV/0	FAW54670	iPSCORE_2_11	FIBRO	20	chr17	P	5562
2a1be523-1c14-4c4d-ae0f-6e2a5c2877e4/EcoRV/0	FAW54670	iPSCORE_2_11	FIBRO	20	chr9	P	5786
2a11d7c4-2133-48f3-9cfb-9ad431de235a/EcoRV/0	FAW54670	iPSCORE_2_11	FIBRO	20	chr7	P	4286
2a0cd99c-cbb2-4158-9be8-a0178441cf26/EcoRV/0	FAW54670	iPSCORE_2_11	FIBRO	20	chr18	P	3450
2a0ba174-f5d0-4764-9203-a6d9e40c81c5/EcoRV/0	FAW54670	iPSCORE_2_11	FIBRO	20	chr14	Q	3333
2a0482b2-18b8-42b2-8d54-854250a37d48/EcoRV/0	FAW54670	iPSCORE_2_11	FIBRO	20	chr5	Q	6703
2a008f45-f899-41ab-82de-78f424da090c/EcoRV/0	FAW54670	iPSCORE_2_11	FIBRO	20	chr22	Q	7260
29fe1e2a-92ce-42d6-b55a-773b9556f57d/EcoRV/0	FAW54670	iPSCORE_2_11	FIBRO	20	chr2	P	7680
29fcedb7-b9f0-4544-8b9d-19bbc18efc2f/EcoRV/0	FAW54670	iPSCORE_2_11	FIBRO	20	chr14	P	8383
29f27fa4-4a29-4324-a1c4-358e52c0ec90/EcoRV/0	FAW54670	iPSCORE_2_11	FIBRO	20	chr16	P	5087
29eb16c1-49a8-4e07-9f72-d8f461f82ba1/EcoRV/0	FAW54670	iPSCORE_2_11	FIBRO	20	chr16	P	6597
29e69295-902f-44f0-beba-9385c6922a10/EcoRV/0	FAW54670	iPSCORE_2_11	FIBRO	20	chr7	P	3822
2a3dd5a7-c3b6-4e1f-b10f-af4035d7e688/EcoRV/0	FAW54670	iPSCORE_2_11	FIBRO	20	chr9	P	5831
2a911cd0-6e0a-4089-a2ee-ddeaa81d1784/EcoRV/0	FAW54670	iPSCORE_2_11	FIBRO	20	chr16	P	6656
2a89a02f-bf5b-4743-b61d-f1b92556db01/EcoRV/0	FAW54670	iPSCORE_2_11	FIBRO	20	chr11	P	5338
2a859ce2-e7cd-4de4-97f4-1aafcf2a33ab/EcoRV/0	FAW54670	iPSCORE_2_11	FIBRO	20	chr6	Q	6821
2a841441-ec29-4bbf-8a54-2d8519dcbea9/EcoRV/0	FAW54670	iPSCORE_2_11	FIBRO	20	chr17	Q	4356
2a784f42-a3d1-4d80-9e43-84057bef7725/EcoRV/0	FAW54670	iPSCORE_2_11	FIBRO	20	chr9	P	6947
2a70c159-1bcd-45ee-b0fa-6cd35b3c3ea8/EcoRV/0	FAW54670	iPSCORE_2_11	FIBRO	20	chr16	P	10075
29c63f24-bb4f-44f5-ba62-fc22109881ea/EcoRV/0	FAW54670	iPSCORE_2_11	FIBRO	20	chr18	Q	5925
2a6e450d-2240-4e2f-babd-7a6843c6cad5/EcoRV/0	FAW54670	iPSCORE_2_11	FIBRO	20	chr14	P	9560
2a681a2d-d36a-4f30-b021-352cff565168/EcoRV/0	FAW54670	iPSCORE_2_11	FIBRO	20	chr22	Q	7068
2a60b0d9-1433-4a4e-9b07-7f7e2225314f/EcoRV/0	FAW54670	iPSCORE_2_11	FIBRO	20	chr19	P	10822
2a5ec5a1-ded7-47bb-910c-f1fe1d7d6d68/EcoRV/0	FAW54670	iPSCORE_2_11	FIBRO	20	chr17	Q	5281
2a5ca2e6-bad2-460e-bc5f-7692868693e2/EcoRV/0	FAW54670	iPSCORE_2_11	FIBRO	20	chr17	P	7343
2a553a03-669a-40bf-89d1-e9bb1f04a4b3/EcoRV/0	FAW54670	iPSCORE_2_11	FIBRO	20	chr14	P	11722
2a520305-e3f5-49b0-b0ad-8fd882d2c0b0/EcoRV/0	FAW54670	iPSCORE_2_11	FIBRO	20	chr2	P	7423
2a50eac2-cf49-4029-8c2c-fef43508e1e0/EcoRV/0	FAW54670	iPSCORE_2_11	FIBRO	20	chr16	P	4934
2a6e14b8-5d1e-4a41-ba01-394a9c3de141/EcoRV/0	FAW54670	iPSCORE_2_11	FIBRO	20	chr22	Q	6996
29c4fe02-6c12-409e-9c74-5d1c53ed1b69/EcoRV/0	FAW54670	iPSCORE_2_11	FIBRO	20	chr3	P	11317
29c1c4c7-05c8-486d-9560-288264d3aa42/EcoRV/0	FAW54670	iPSCORE_2_11	FIBRO	20	chr6	P	6975
29c1c17f-bc28-474c-9649-b49c9d57d68f/EcoRV/0	FAW54670	iPSCORE_2_11	FIBRO	20	chr18	P	4999
292fd870-bd7e-4a84-80c1-b8ff2b465f47/EcoRV/0	FAW54670	iPSCORE_2_11	FIBRO	20	chr4	Q	6681
292932da-1d80-46cf-ab08-ac17b9035509/EcoRV/0	FAW54670	iPSCORE_2_11	FIBRO	20	chr7	P	10106
2923c87c-005e-482d-9eb5-cd8a4afbeaae/EcoRV/0	FAW54670	iPSCORE_2_11	FIBRO	20	chr13	P	7886
292090b6-1784-428c-8336-0fb221b67bca/EcoRV/0	FAW54670	iPSCORE_2_11	FIBRO	20	chr14	P	9318
2914800c-89b6-4782-b865-6cf49f98333f/EcoRV/0	FAW54670	iPSCORE_2_11	FIBRO	20	chr3	Q	6378
2908aa3b-4496-4e38-916d-f3e56bcf00b3/EcoRV/0	FAW54670	iPSCORE_2_11	FIBRO	20	chr13	P	9706
293ed382-231d-4ed0-992b-e8326ac78d85/EcoRV/0	FAW54670	iPSCORE_2_11	FIBRO	20	chr16	P	8230
28f1e7c6-23e9-4b36-8782-6ce0fd272a44/EcoRV/0	FAW54670	iPSCORE_2_11	FIBRO	20	chr6	Q	9676
28ef4f0c-e68b-44df-b03b-1e30979a3679/EcoRV/0	FAW54670	iPSCORE_2_11	FIBRO	20	chr19	P	11412
28ef32b6-c4d9-476a-b7e9-daec392fefd6/EcoRV/0	FAW54670	iPSCORE_2_11	FIBRO	20	chr20	P	8465
28ec0f52-06d0-456a-8f58-6eca750700c4/EcoRV/0	FAW54670	iPSCORE_2_11	FIBRO	20	chr2	P	7270
28df0da5-de04-4377-a581-6ed52f3cf5f2/EcoRV/0	FAW54670	iPSCORE_2_11	FIBRO	20	chr12	P	5074
28ddbd69-238b-4046-b285-75599e293797/EcoRV/0	FAW54670	iPSCORE_2_11	FIBRO	20	chr17	P	4025
28da3f1e-20eb-4166-ab81-4e7d3a07360e/EcoRV/0	FAW54670	iPSCORE_2_11	FIBRO	20	chr9	P	7940
[truncated: 111,209 more rows]

## Sheet: Supplementary Fig. 5d
read_id	cell_line	arm	chrom	chrom_arm	zscore
bb235f70-1b14-4f2b-bf21-56c02e45facb/EcoRV/0	iPSCORE_2_11	P	chr3	chr3.P	0.599478
0f53c432-974c-4c72-a997-64974198de96/EcoRV/0	iPSCORE_2_11	P	chr9	chr9.P	-0.121026
0f5302eb-466d-410e-9f5d-492cb6ced07a/EcoRV/0	iPSCORE_2_11	Q	chr10	chr10.Q	-0.47647
0f4a349f-c559-47d3-931b-4ac602a1527c/EcoRV/0	iPSCORE_2_11	P	chr11	chr11.P	-0.763441
0f491965-f123-4fde-8aa3-df7d0fd0f63e/EcoRV/0	iPSCORE_2_11	P	chr7	chr7.P	-0.421461
0f4200cd-d797-470e-b2cc-0cbaa198d221/EcoRV/0	iPSCORE_2_11	Q	chr5	chr5.Q	-0.764979
0f3c8741-5b14-49a8-bfb5-a3a915a3bd73/EcoRV/0	iPSCORE_2_11	Q	chr11	chr11.Q	0.0640045
0f3af875-3a52-4f00-a051-50e9b9e99118/EcoRV/0	iPSCORE_2_11	Q	chr21	chr21.Q	-0.462622
0f363af1-d40e-47d7-86d8-c5f4597acc08/EcoRV/0	iPSCORE_2_11	P	chr9	chr9.P	1.77737
0f359c61-88f0-48bc-a679-fb213a3b11ac/EcoRV/0	iPSCORE_2_11	Q	chr2	chr2.Q	0.917223
0f2f5320-466e-4dc0-94fe-7fcf3ac083f5/EcoRV/0	iPSCORE_2_11	P	chr20	chr20.P	-0.00677652
0f2e2fea-c7e1-4744-826f-36f8f1486c6c/EcoRV/0	iPSCORE_2_11	P	chr14	chr14.P	-0.0156241
0f28ba7c-7e22-44d6-b31a-a642c7938590/EcoRV/0	iPSCORE_2_11	P	chr17	chr17.P	-1.23967
0f2770c8-4ef9-4f39-8b13-aa41bc061459/EcoRV/0	iPSCORE_2_11	Q	chr22	chr22.Q	-0.109871
0f26012f-03a1-416e-a5b9-d20948840d49/EcoRV/0	iPSCORE_2_11	P	chr10	chr10.P	0.516772
0f241438-7d37-499b-b518-849feeaf8a38/EcoRV/0	iPSCORE_2_11	P	chr16	chr16.P	-0.408382
0f23a5a9-0dd2-4e8b-8ea7-baf1d4c3b2b0/EcoRV/0	iPSCORE_2_11	P	chr18	chr18.P	2.02087
0f163060-5d34-49e2-b914-83b4adfe4032/EcoRV/0	iPSCORE_2_11	Q	chr2	chr2.Q	0.549085
0f6eb9d0-b755-4b15-8e28-209a24e2827b/EcoRV/0	iPSCORE_2_11	P	chr15	chr15.P	2.5675
0f752abd-5d00-4a61-a974-90210e534140/EcoRV/0	iPSCORE_2_11	Q	chr8	chr8.Q	-1.24968
100111cb-add5-4fb4-bb01-a96a0dbd2266/EcoRV/0	iPSCORE_2_11	Q	chr18	chr18.Q	2.47364
0ff7bb1d-941e-4038-8184-ac5cde0496cc/EcoRV/0	iPSCORE_2_11	Q	chr1	chr1.Q	-0.694198
0ff4407a-f346-475c-bef6-525aca8a9c31/EcoRV/0	iPSCORE_2_11	Q	chr17	chr17.Q	-0.569178
0ff23c75-5bb9-4350-be0d-6e20da76d6ba/EcoRV/0	iPSCORE_2_11	P	chr18	chr18.P	-0.243354
0fe8171f-c032-409d-a183-c8652b8713e0/EcoRV/0	iPSCORE_2_11	P	chr9	chr9.P	2.0074
0fd7a6e8-f633-445c-80c4-1a04adfdba62/EcoRV/0	iPSCORE_2_11	Q	chr8	chr8.Q	-0.749977
0fd2f8b0-f298-44f4-8aa5-6fdfd6670538/EcoRV/0	iPSCORE_2_11	Q	chr10	chr10.Q	-0.586873
0fbdf506-ced5-47f4-a09d-052472a7c380/EcoRV/0	iPSCORE_2_11	P	chr19	chr19.P	-1.24852
0fa82e84-18c5-4031-bfc6-7aa033711bf2/EcoRV/0	iPSCORE_2_11	P	chr10	chr10.P	0.0755449
0fa102df-a261-47a0-8b22-5a52e5137fca/EcoRV/0	iPSCORE_2_11	Q	chr13	chr13.Q	-0.364144
0fa0c4be-9870-4588-aa60-454a49a8c75f/EcoRV/0	iPSCORE_2_11	P	chr15	chr15.P	1.44693
0f9f44c3-abb7-417d-a2dd-94f146b1e2e4/EcoRV/0	iPSCORE_2_11	Q	chr10	chr10.Q	-0.0267798
0f94dc38-0235-4eef-9310-50c295976ba3/EcoRV/0	iPSCORE_2_11	P	chr1	chr1.P	-0.257203
0e7f336e-fe12-4380-bb97-a5ea35390b16/EcoRV/0	iPSCORE_2_11	Q	chr6	chr6.Q	0.0128421
0e73f0ca-86dc-4c5f-a846-168a53e2f913/EcoRV/0	iPSCORE_2_11	P	chr17	chr17.P	-0.271436
0e425702-ef50-45d9-aa7c-9a903f77c131/EcoRV/0	iPSCORE_2_11	P	chr14	chr14.P	-0.816142
0e424fc9-9e1c-488a-b80c-c96832f04306/EcoRV/0	iPSCORE_2_11	P	chr22	chr22.P	1.14188
0e2e51cd-d8c8-45d9-a263-636eee6b2d65/EcoRV/0	iPSCORE_2_11	P	chr18	chr18.P	0.0289987
0e0aa710-fa88-4efc-b159-bdaa90d00fe9/EcoRV/0	iPSCORE_2_11	Q	chr15	chr15.Q	0.304814
0e04c5e7-8671-4989-abe3-f8a240cb0bc6/EcoRV/0	iPSCORE_2_11	P	chr14	chr14.P	3.64652
0e02a651-de45-458a-ae55-bf49af7d1d9d/EcoRV/0	iPSCORE_2_11	P	chr11	chr11.P	-0.031396
0e8777e8-3e64-4a4d-bcb9-de0997a9ba09/EcoRV/0	iPSCORE_2_11	Q	chr17	chr17.Q	0.324432
0e8d2dc9-532d-42ea-a9a5-b975b40c47ee/EcoRV/0	iPSCORE_2_11	P	chr9	chr9.P	-0.423384
0e990c3e-6dfb-4051-932f-4e15fe8cb9e2/EcoRV/0	iPSCORE_2_11	P	chr16	chr16.P	-0.619955
0eff24cb-fb14-4a90-922a-be752baee66d/EcoRV/0	iPSCORE_2_11	Q	chr1	chr1.Q	-0.11064
0efcf4fd-c257-488b-a868-d9c739987ec3/EcoRV/0	iPSCORE_2_11	Q	chr11	chr11.Q	1.09802
0ef73031-5b3c-49be-8676-771038cfdb69/EcoRV/0	iPSCORE_2_11	P	chr18	chr18.P	-0.267974
0ef1f344-a8d2-4a11-8048-e07bafa0db56/EcoRV/0	iPSCORE_2_11	P	chr16	chr16.P	0.388674
0eedcc01-da30-4ac0-bbc3-ae4f911c2459/EcoRV/0	iPSCORE_2_11	Q	chr8	chr8.Q	-0.830375
0ecfb490-e9be-477f-a620-4eb754e0d306/EcoRV/0	iPSCORE_2_11	Q	chr21	chr21.Q	-0.17642
0f10b74e-9c70-47bb-ad8b-78357d656a9f/EcoRV/0	iPSCORE_2_11	P	chr9	chr9.P	0.589092
0eb70b76-77b7-4503-84ea-4e0cf3638509/EcoRV/0	iPSCORE_2_11	P	chr9	chr9.P	0.504847
0ead69e2-4239-4640-821b-43bacbf7c728/EcoRV/0	iPSCORE_2_11	P	chr8	chr8.P	0.96877
0eac49db-1041-4a17-8b78-56da562ac3b5/EcoRV/0	iPSCORE_2_11	P	chr19	chr19.P	-0.453005
0eaaa692-4a1e-46ae-bfee-889f0b9ae55b/EcoRV/0	iPSCORE_2_11	Q	chr19	chr19.Q	-0.217965
0ea9ba16-7778-4d78-a1c4-21200b144971/EcoRV/0	iPSCORE_2_11	Q	chr14	chr14.Q	0.0570802
0ea414cb-50d0-46c3-ac74-9fb7e80b260b/EcoRV/0	iPSCORE_2_11	Q	chr21	chr21.Q	-0.618417
0ea3524f-927f-46c4-95a7-2258de91b2cf/EcoRV/0	iPSCORE_2_11	P	chr18	chr18.P	-0.501859
0ea20f6d-1757-45a2-bffc-a4e89b6d3798/EcoRV/0	iPSCORE_2_11	Q	chr5	chr5.Q	-0.0983302
0e9bb743-7fa4-42a7-a12e-f75d3f93cae7/EcoRV/0	iPSCORE_2_11	P	chr13	chr13.P	1.8116
0e02a14c-0799-464a-8fad-5213e1225a88/EcoRV/0	iPSCORE_2_11	P	chr20	chr20.P	0.265961
10093fac-3421-4bab-a6a8-8fd602cbf7f8/EcoRV/0	iPSCORE_2_11	P	chr11	chr11.P	-1.77669
11833137-8c65-4a66-9053-5093b47b99d7/EcoRV/0	iPSCORE_2_11	P	chr14	chr14.P	-1.00463
11810dfd-d1f1-4b8b-b7b6-d3c1e8e008ca/EcoRV/0	iPSCORE_2_11	P	chr13	chr13.P	0.430219
117c8fdd-9a85-485f-a85b-07028924d692/EcoRV/0	iPSCORE_2_11	Q	chr3	chr3.Q	0.331741
1176b581-f5e2-4170-b8a7-8f2dae5c6434/EcoRV/0	iPSCORE_2_11	Q	chr18	chr18.Q	2.359
11753a52-46fd-462e-8ff8-587f6288b889/EcoRV/0	iPSCORE_2_11	Q	chr19	chr19.Q	0.80682
1171c757-88b2-441e-8a7b-5382f4034444/EcoRV/0	iPSCORE_2_11	P	chr15	chr15.P	0.727576
116f748f-6244-4422-bf1c-a40f5a696034/EcoRV/0	iPSCORE_2_11	P	chr6	chr6.P	-0.2899
11657683-1fd6-4725-a321-5ce8d865c401/EcoRV/0	iPSCORE_2_11	P	chr3	chr3.P	-1.45317
115debf2-bd36-4914-981e-c3d2933c4ec7/EcoRV/0	iPSCORE_2_11	P	chr18	chr18.P	-0.417614
115db461-897a-47fb-9ea0-229eb15794b2/EcoRV/0	iPSCORE_2_11	P	chr12	chr12.P	-0.0902519
115c5551-cafc-4c20-8331-e97b6652e0c6/EcoRV/0	iPSCORE_2_11	Q	chr18	chr18.Q	0.533698
1155729a-d92e-420e-af42-548f157adf6f/EcoRV/0	iPSCORE_2_11	P	chr16	chr16.P	1.77967
114f66be-9678-475d-95fe-78a25bdca04a/EcoRV/0	iPSCORE_2_11	Q	chr2	chr2.Q	0.683338
114f520b-e5fc-4d95-8974-f2b7cf81c4c9/EcoRV/0	iPSCORE_2_11	P	chr14	chr14.P	1.98125
114b4c9e-f0c7-4db8-b5c4-56f1c219a559/EcoRV/0	iPSCORE_2_11	Q	chr8	chr8.Q	-1.15504
11876081-93e5-4fab-8fc9-41a3716da87e/EcoRV/0	iPSCORE_2_11	P	chr20	chr20.P	0.224031
118bd48e-d116-4be2-933e-d9dc0e164505/EcoRV/0	iPSCORE_2_11	P	chr14	chr14.P	0.696417
118c646e-0969-4e99-b098-8489f4300721/EcoRV/0	iPSCORE_2_11	P	chr8	chr8.P	0.420602
12089800-33c9-4e1e-9720-7f801f2e9781/EcoRV/0	iPSCORE_2_11	P	chr16	chr16.P	-1.05657
1200d59e-0643-44e4-8ec8-d865bb1b41b5/EcoRV/0	iPSCORE_2_11	P	chr12	chr12.P	0.616789
11fdcb41-222e-45b3-bbb3-c906a51d4e30/EcoRV/0	iPSCORE_2_11	Q	chr14	chr14.Q	0.797973
11fc4512-fa99-4903-8646-768fcace8067/EcoRV/0	iPSCORE_2_11	P	chr7	chr7.P	-0.178343
11f78f0f-230c-4b31-ad01-73a9f0930790/EcoRV/0	iPSCORE_2_11	P	chr19	chr19.P	-0.636112
11ec96e4-8e2c-4bdf-baa9-6e0a88e477c4/EcoRV/0	iPSCORE_2_11	Q	chr1	chr1.Q	-0.509552
11e0faea-390e-4ccc-b0ef-9bb399b60557/EcoRV/0	iPSCORE_2_11	P	chr17	chr17.P	-1.31776
11dc3c2d-11d8-4469-8723-d9606f3bc834/EcoRV/0	iPSCORE_2_11	Q	chr22	chr22.Q	-1.70129
11d39a2f-cb36-494c-b1f4-2d2584ae98c3/EcoRV/0	iPSCORE_2_11	P	chr7	chr7.P	-2.24869
11cd2f4e-cc6f-4836-b11b-7b49437a3da1/EcoRV/0	iPSCORE_2_11	Q	chr2	chr2.Q	0.282502
11c47f52-f715-44ed-983a-471cf36efc49/EcoRV/0	iPSCORE_2_11	P	chr17	chr17.P	-0.730358
11ac1068-3e12-4a84-8179-c7ee691a8e23/EcoRV/0	iPSCORE_2_11	P	chr15	chr15.P	2.27476
11aafa90-5a9d-412a-8a88-c0a2030274bb/EcoRV/0	iPSCORE_2_11	Q	chr6	chr6.Q	0.362516
11980728-5db2-4d83-b138-52704f9d8f2f/EcoRV/0	iPSCORE_2_11	P	chr17	chr17.P	-1.13004
11e6d872-b585-45a4-b194-7a286f4e5c25/EcoRV/0	iPSCORE_2_11	Q	chr6	chr6.Q	-0.693429
100af491-352a-4611-bba1-7adf54ad11c2/EcoRV/0	iPSCORE_2_11	Q	chr2	chr2.Q	0.522158
113d9715-40b9-41bd-97b3-b3205f497eee/EcoRV/0	iPSCORE_2_11	Q	chr14	chr14.Q	-1.03733
10a4bfff-24f8-41c3-a989-2e79ee74d4a6/EcoRV/0	iPSCORE_2_11	P	chr20	chr20.P	0.440221
109a5123-d945-4d04-91fb-f4737856c568/EcoRV/0	iPSCORE_2_11	Q	chr17	chr17.Q	-0.0221637
108bfca6-92ee-456b-acc0-6b1a091d8970/EcoRV/0	iPSCORE_2_11	P	chr6	chr6.P	-0.610338
107dc891-68e4-4353-b6ad-0e0576ac3ebd/EcoRV/0	iPSCORE_2_11	P	chr17	chr17.P	-1.29122
107302e7-e20c-4254-ab21-9883b17a44fb/EcoRV/0	iPSCORE_2_11	P	chr7	chr7.P	-0.98617
105c1ce0-6b1b-4409-94ab-c5b63b96703a/EcoRV/0	iPSCORE_2_11	P	chr20	chr20.P	-0.657269
1047d8e9-3cff-4da1-bbda-b3871cd84177/EcoRV/0	iPSCORE_2_11	P	chr17	chr17.P	-1.10927
1042fad8-f0c4-457f-8ff1-941936e29eb2/EcoRV/0	iPSCORE_2_11	P	chr16	chr16.P	0.552163
103fd923-e0ba-417c-a030-47c764c72814/EcoRV/0	iPSCORE_2_11	P	chr18	chr18.P	-0.653422
1038863b-4bf2-4845-86ea-74f80fb6cb3a/EcoRV/0	iPSCORE_2_11	P	chr12	chr12.P	-1.15966
1033f829-a57f-4cd2-84f3-2def2d12c899/EcoRV/0	iPSCORE_2_11	Q	chr13	chr13.Q	1.46616
10325509-b078-4097-b172-123668756bc1/EcoRV/0	iPSCORE_2_11	Q	chr15	chr15.Q	3.18337
102f27a4-68fa-4b42-9544-af3189d31c0a/EcoRV/0	iPSCORE_2_11	P	chr18	chr18.P	-0.0840971
102d107d-a004-4413-a555-90e4ffc2cf91/EcoRV/0	iPSCORE_2_11	Q	chr18	chr18.Q	2.39555
10badc62-1c33-4bd0-9c94-7b08acfba007/EcoRV/0	iPSCORE_2_11	Q	chr13	chr13.Q	4.00504
10bb893e-47e6-4294-a2d2-a77b9b98053f/EcoRV/0	iPSCORE_2_11	Q	chr17	chr17.Q	-0.82422
113ce902-8819-4254-99ea-c07bb60fde2c/EcoRV/0	iPSCORE_2_11	P	chr18	chr18.P	-2.05596
112cec7a-fd1a-4141-9c49-ee34df64349b/EcoRV/0	iPSCORE_2_11	Q	chr22	chr22.Q	-0.183344
11285b4f-95fa-4240-abe3-533346e3ccbb/EcoRV/0	iPSCORE_2_11	P	chr2	chr2.P	-0.0140854
111b1c14-b846-473d-b86e-d0ae20c491a8/EcoRV/0	iPSCORE_2_11	P	chr16	chr16.P	0.424064
110b7532-508d-4b16-8cef-e814d3a2377f/EcoRV/0	iPSCORE_2_11	Q	chr21	chr21.Q	-1.31315
110854b5-bd87-4f2b-8824-4dde25b5ae86/EcoRV/0	iPSCORE_2_11	Q	chr7	chr7.Q	2.86601
110718ee-f9ef-4a54-b646-43e001a2d307/EcoRV/0	iPSCORE_2_11	P	chr12	chr12.P	-0.18873
1141a559-5706-407b-a3da-702762cbbe1a/EcoRV/0	iPSCORE_2_11	Q	chr12	chr12.Q	0.0416931
10ff8037-775b-4a60-a23b-2cec9a8799c4/EcoRV/0	iPSCORE_2_11	P	chr9	chr9.P	0.124014
10fa0ae3-f663-42db-bd8b-34080b4c4d61/EcoRV/0	iPSCORE_2_11	P	chr7	chr7.P	-1.01733
10e8f0ee-2e9e-4144-b121-02e10a9d9ea0/EcoRV/0	iPSCORE_2_11	Q	chr5	chr5.Q	0.109781
10e591be-e8e5-498b-8dbc-7726ff7e4433/EcoRV/0	iPSCORE_2_11	Q	chr5	chr5.Q	0.317508
10df05d8-affd-4e78-a6ec-c3b90e698e72/EcoRV/0	iPSCORE_2_11	Q	chr12	chr12.Q	0.809898
10db3ed8-da37-45ac-92d6-ce2a75bb9d83/EcoRV/0	iPSCORE_2_11	P	chr16	chr16.P	2.48633
10d6530a-f782-48f2-95da-00d88e7f87ae/EcoRV/0	iPSCORE_2_11	P	chr8	chr8.P	-0.217196
10c8432d-872c-4c08-8d5b-446f14aa4355/EcoRV/0	iPSCORE_2_11	P	chr20	chr20.P	1.14341
10fcc970-5f0c-4408-a83e-423706989ba3/EcoRV/0	iPSCORE_2_11	P	chr18	chr18.P	-0.391071
0df856fc-ca49-44e1-a1d3-447fa31033e4/EcoRV/0	iPSCORE_2_11	P	chr9	chr9.P	0.648717
0df489f7-115f-4fdf-bd3e-76a2409c9e4c/EcoRV/0	iPSCORE_2_11	P	chr19	chr19.P	0.959538
0b4c6e63-ddbc-4898-a52a-6ae203aef27b/EcoRV/0	iPSCORE_2_11	P	chr8	chr8.P	1.61926
0b4888cc-c14e-42c3-b09e-a085d3c51299/EcoRV/0	iPSCORE_2_11	P	chr16	chr16.P	-0.28413
0b36e569-8062-4b6d-8663-1fa086596a42/EcoRV/0	iPSCORE_2_11	P	chr1	chr1.P	-1.36739
0b35536e-2a8e-49f0-8655-879ac08f5f89/EcoRV/0	iPSCORE_2_11	P	chr11	chr11.P	-0.876152
0b1d69c4-339c-4f71-a334-0fd835776380/EcoRV/0	iPSCORE_2_11	Q	chr18	chr18.Q	-0.0675559
0b135a8d-b330-4de5-abbf-a11ead5e44a4/EcoRV/0	iPSCORE_2_11	P	chr6	chr6.P	0.0228438
0b1315bb-1ab5-4ce5-a9d1-de77cf02cc18/EcoRV/0	iPSCORE_2_11	P	chr9	chr9.P	-0.858072
0b0571c1-4355-48be-8f1f-051374a15bfd/EcoRV/0	iPSCORE_2_11	Q	chr5	chr5.Q	-1.3193
0afded1b-14f6-49f4-8c47-cd63d18407ae/EcoRV/0	iPSCORE_2_11	Q	chr6	chr6.Q	0.0143808
0afd4fde-ae30-4c00-9739-943c66440aa7/EcoRV/0	iPSCORE_2_11	Q	chr1	chr1.Q	-0.353757
0af35c39-9aa6-45f5-ba5a-0ed1974bf3d5/EcoRV/0	iPSCORE_2_11	P	chr9	chr9.P	-0.0971762
0aeb2532-1df6-4ef7-91ab-b779ef095c3b/EcoRV/0	iPSCORE_2_11	Q	chr3	chr3.Q	0.411755
0ac313cc-7a13-4a8b-90cb-a17a0f9c26fb/EcoRV/0	iPSCORE_2_11	P	chr8	chr8.P	0.737963
0ab1b1d1-bcfb-4c93-91f4-012fc6a85939/EcoRV/0	iPSCORE_2_11	Q	chr13	chr13.Q	0.299813
0b55007b-2511-458a-ba32-b1aaefc962fa/EcoRV/0	iPSCORE_2_11	Q	chr8	chr8.Q	-0.661885
0b59b568-015a-4057-bbaa-0fceeefdc6ea/EcoRV/0	iPSCORE_2_11	P	chr12	chr12.P	0.244419
0b645320-6c96-439b-80a0-263f63b01f2b/EcoRV/0	iPSCORE_2_11	P	chr15	chr15.P	1.81199
0bf7e281-9de5-4d13-9712-05be5880df76/EcoRV/0	iPSCORE_2_11	P	chr18	chr18.P	-0.498012
0bf4249d-4c3a-479c-b94a-8c9ecdbcdee8/EcoRV/0	iPSCORE_2_11	P	chr17	chr17.P	-0.610723
0becb9cf-c5f5-40e3-b910-8e7658c0c569/EcoRV/0	iPSCORE_2_11	P	chr16	chr16.P	1.82353
0bea9bb6-ca52-41df-b61b-37d4ffb09063/EcoRV/0	iPSCORE_2_11	Q	chr8	chr8.Q	-0.719587
0be57d21-8543-4235-9211-be6e54ea0fcb/EcoRV/0	iPSCORE_2_11	Q	chr13	chr13.Q	0.767198
0bd726aa-ac9d-4854-8a16-08d984f84f3a/EcoRV/0	iPSCORE_2_11	Q	chr14	chr14.Q	-0.304903
0bc1d55b-2cc6-4ba4-b44d-00ac1a16becb/EcoRV/0	iPSCORE_2_11	P	chr10	chr10.P	0.320201
0ba50780-fe89-4ee2-bcde-0cc629050fb2/EcoRV/0	iPSCORE_2_11	P	chr16	chr16.P	-0.810372
0ba28bf9-e961-40cf-955f-357343f864c8/EcoRV/0	iPSCORE_2_11	P	chr1	chr1.P	1.32652
0b9c1a1f-4723-4e70-86eb-6e29342e76df/EcoRV/0	iPSCORE_2_11	P	chr18	chr18.P	-0.664578
0b99c40d-fbfd-4815-8781-187b625e7735/EcoRV/0	iPSCORE_2_11	Q	chr8	chr8.Q	-1.30699
0b976e7f-b923-49a7-a1b1-17fb3aaea54d/EcoRV/0	iPSCORE_2_11	P	chr21	chr21.P	-2.26831
0b87154b-74e1-405c-8ad2-375b652e5f5c/EcoRV/0	iPSCORE_2_11	P	chr1	chr1.P	2.44979
0b806d16-b8c1-4cac-b8a5-7dee45d0e821/EcoRV/0	iPSCORE_2_11	P	chr4	chr4.P	-0.522247
0b71e9d5-3fa8-4b43-a001-6960d3e867a5/EcoRV/0	iPSCORE_2_11	P	chr2	chr2.P	0.631406
0b711130-9750-4eb8-a1a7-a1944bc9a384/EcoRV/0	iPSCORE_2_11	Q	chr14	chr14.Q	-1.2566
0a9dcd8f-7738-403e-8bbd-818b1c49690c/EcoRV/0	iPSCORE_2_11	P	chr18	chr18.P	-0.759594
0a4240ff-b326-4ca8-93f9-1b71b66115d6/EcoRV/0	iPSCORE_2_11	Q	chr5	chr5.Q	-1.53665
0a35de93-bcb6-4c4c-a192-fa98c43d278d/EcoRV/0	iPSCORE_2_11	Q	chr14	chr14.Q	-0.270667
0a2fc34c-373c-4c8c-a4e7-7f992a6ef908/EcoRV/0	iPSCORE_2_11	Q	chr8	chr8.Q	0.844134
0a1a22af-000a-42f8-a681-4b7c70052402/EcoRV/0	iPSCORE_2_11	P	chr16	chr16.P	-0.756517
0a11ead7-de2d-4ab6-a6fa-36a2f05c2638/EcoRV/0	iPSCORE_2_11	P	chr13	chr13.P	1.66235
09d93da4-6b60-4a76-ac88-761e19b5e573/EcoRV/0	iPSCORE_2_11	Q	chr6	chr6.Q	0.518695
09d5e9f4-4de1-48cc-b01c-0882c71e1ac6/EcoRV/0	iPSCORE_2_11	P	chr18	chr18.P	-0.475701
09d12628-a12a-408b-8d0f-a53601b7e5ce/EcoRV/0	iPSCORE_2_11	Q	chr18	chr18.Q	1.5731
09cc193a-eea4-42dc-9119-5273dec9b4b7/EcoRV/0	iPSCORE_2_11	Q	chr14	chr14.Q	-0.387224
09b2a15a-7880-4310-8efa-fa0ab710cc52/EcoRV/0	iPSCORE_2_11	P	chr12	chr12.P	-0.305288
099cbf03-18a4-4409-bc16-e29c59877d37/EcoRV/0	iPSCORE_2_11	Q	chr14	chr14.Q	-1.39201
0a43c736-a7ea-4ed3-aa30-675030dfea44/EcoRV/0	iPSCORE_2_11	P	chr19	chr19.P	-1.4374
0a47d668-b700-4d89-ae4d-1d3d254c2eb8/EcoRV/0	iPSCORE_2_11	P	chr1	chr1.P	0.0736215
0a4872f1-fd9c-42bb-b273-7ac675abb5f3/EcoRV/0	iPSCORE_2_11	P	chr9	chr9.P	0.443683
0a4cb4e4-007e-47b5-bc7e-70d2e436e3b8/EcoRV/0	iPSCORE_2_11	P	chr19	chr19.P	0.892219
0a9c555e-25fb-458d-a2b6-a2bf4259f305/EcoRV/0	iPSCORE_2_11	P	chr16	chr16.P	0.978772
0a9aa29e-a122-412a-bd28-55788a764764/EcoRV/0	iPSCORE_2_11	Q	chr17	chr17.Q	0.365593
0a971703-78cd-4382-ad97-5559edd86935/EcoRV/0	iPSCORE_2_11	Q	chr12	chr12.Q	0.243265
0a948863-47d3-4bd0-8b12-14403306ac3f/EcoRV/0	iPSCORE_2_11	Q	chr14	chr14.Q	0.352899
0a884be7-5798-4055-8372-2be38d2b67c4/EcoRV/0	iPSCORE_2_11	P	chr9	chr9.P	0.0616964
0a8735f5-6021-4947-8611-91d127c03ad0/EcoRV/0	iPSCORE_2_11	Q	chr21	chr21.Q	-1.5101
0a837054-a2df-4a55-9551-b77f511ea2da/EcoRV/0	iPSCORE_2_11	Q	chr6	chr6.Q	-0.09256
0aa13093-cb78-401b-81a8-0bd83ae90158/EcoRV/0	iPSCORE_2_11	P	chr17	chr17.P	-0.550328
0a72f559-30bc-49ce-b5fd-67429c09061d/EcoRV/0	iPSCORE_2_11	P	chr16	chr16.P	-0.396457
0a6b972a-801f-492d-8f70-e5cf5fe3436b/EcoRV/0	iPSCORE_2_11	P	chr17	chr17.P	-0.423
0a679439-649e-4643-9357-c19ef7a4542f/EcoRV/0	iPSCORE_2_11	Q	chr2	chr2.Q	0.702187
0a606343-d4de-4adb-8cdd-792a3cb02060/EcoRV/0	iPSCORE_2_11	Q	chr10	chr10.Q	-0.468392
0a509ae6-1cac-4e22-b4c8-c4f79a6278fe/EcoRV/0	iPSCORE_2_11	Q	chr15	chr15.Q	0.100164
0a4cc1f7-a3e6-4bc2-84d8-2e48fb49d55a/EcoRV/0	iPSCORE_2_11	P	chr18	chr18.P	1.07186
0a75deae-2bb4-4119-8d16-df50273c1b65/EcoRV/0	iPSCORE_2_11	P	chr15	chr15.P	0.772199
0bfb9f7b-c448-452e-9482-7630e43720b8/EcoRV/0	iPSCORE_2_11	Q	chr11	chr11.Q	0.351745
0c05226f-a051-4d7e-a9c4-ece728968129/EcoRV/0	iPSCORE_2_11	P	chr14	chr14.P	-0.479547
0d829e01-b422-4cf1-8bfd-c132183eddf8/EcoRV/0	iPSCORE_2_11	P	chr18	chr18.P	-0.141414
0d81d445-f293-4cd7-92b2-b58a6cb67c10/EcoRV/0	iPSCORE_2_11	P	chr4	chr4.P	-0.989247
0d814cb4-7ac5-4092-91de-c90dc43ac896/EcoRV/0	iPSCORE_2_11	P	chr16	chr16.P	0.276732
0d7f0f36-aea0-48b9-95d2-969c0986a3a4/EcoRV/0	iPSCORE_2_11	P	chr10	chr10.P	0.5437
0d709b53-c5a1-46d8-b5f4-342495436144/EcoRV/0	iPSCORE_2_11	P	chr18	chr18.P	-0.625726
0d68b4cb-272e-4c0a-a56c-7ce508e538a2/EcoRV/0	iPSCORE_2_11	Q	chr21	chr21.Q	-0.670733
0d6836b6-fb98-4150-808a-fd729caa9b01/EcoRV/0	iPSCORE_2_11	P	chr20	chr20.P	-0.324522
0d667105-eea0-4060-92d8-18d29158ec00/EcoRV/0	iPSCORE_2_11	Q	chr2	chr2.Q	-0.824989
0d60dd47-2a8b-4c3e-8a00-5e36c1d64fdc/EcoRV/0	iPSCORE_2_11	P	chr12	chr12.P	-0.686505
0d59a190-19cc-4397-8fb7-71fb0d76c400/EcoRV/0	iPSCORE_2_11	P	chr8	chr8.P	0.207875
0d4bef5d-bf6e-45c2-aa4e-1f528ff6456c/EcoRV/0	iPSCORE_2_11	Q	chr14	chr14.Q	-0.431462
0d4674f7-c213-4c19-adb5-2cde9204b8fc/EcoRV/0	iPSCORE_2_11	P	chr17	chr17.P	-0.438387
0d4376c3-f008-4611-baa6-cae2799cd595/EcoRV/0	iPSCORE_2_11	Q	chr6	chr6.Q	-0.583026
0d407b0a-50f8-4473-bcc4-95256d9a10be/EcoRV/0	iPSCORE_2_11	P	chr9	chr9.P	-0.306442
0d360297-b067-4a0e-beea-de7ae56d7099/EcoRV/0	iPSCORE_2_11	Q	chr22	chr22.Q	-0.242585
0d295582-f9bb-41d7-aa88-cb53c8e2ecbf/EcoRV/0	iPSCORE_2_11	P	chr2	chr2.P	0.648332
0d851aea-ec1f-4cec-9098-aae86a062aeb/EcoRV/0	iPSCORE_2_11	Q	chr18	chr18.Q	-0.0537074
0d863617-c21c-44e2-8d7e-94c877fcb9b2/EcoRV/0	iPSCORE_2_11	P	chr6	chr6.P	-0.564177
0d96846f-bee9-40dd-a9d9-e3d41c3c6e26/EcoRV/0	iPSCORE_2_11	Q	chr6	chr6.Q	-1.27622
0de59d5a-9874-4dbe-a898-89a8213d5a56/EcoRV/0	iPSCORE_2_11	Q	chr1	chr1.Q	-0.193346
0de52c16-b181-4712-8bcd-5f683242507f/EcoRV/0	iPSCORE_2_11	P	chr19	chr19.P	-0.66227
0dd7038e-450f-4657-860f-13d91ec2f628/EcoRV/0	iPSCORE_2_11	P	chr11	chr11.P	-0.75267
0dd416c2-5308-47ca-853a-9ba499454c39/EcoRV/0	iPSCORE_2_11	P	chr18	chr18.P	-1.0054
0dcf07c8-aa5f-40f3-87d0-2279150d0a11/EcoRV/0	iPSCORE_2_11	P	chr9	chr9.P	0.272501
0d17db58-607b-4449-a9b7-1c8c97eecacb/EcoRV/0	iPSCORE_2_11	P	chr16	chr16.P	0.157866
0dbf8801-93ca-49bc-94e4-788e5b0d70b1/EcoRV/0	iPSCORE_2_11	P	chr10	chr10.P	1.10302
0dbaa423-503a-4c92-b874-712e1569e43d/EcoRV/0	iPSCORE_2_11	P	chr9	chr9.P	0.547546
0db66ed0-00be-4f57-ba4d-f7f60e072800/EcoRV/0	iPSCORE_2_11	P	chr20	chr20.P	-0.257972
0db1f92f-6dbd-4f6c-885d-f6944acf5f44/EcoRV/0	iPSCORE_2_11	P	chr3	chr3.P	0.205182
0db0dfe1-15e1-465b-960a-688b8aeb6132/EcoRV/0	iPSCORE_2_11	Q	chr10	chr10.Q	0.247881
0dafe8bf-d5b2-45e8-ba4f-b9bd6f180278/EcoRV/0	iPSCORE_2_11	P	chr9	chr9.P	-0.473393
0da87cf0-b98b-44e3-86a7-9d13b3c7d6b3/EcoRV/0	iPSCORE_2_11	Q	chr19	chr19.Q	-1.36508
0da429dc-8079-4d4e-8463-13e8143cba88/EcoRV/0	iPSCORE_2_11	P	chr6	chr6.P	-0.0706333
0d9f038c-a39c-4ae9-8b93-f77b520d238b/EcoRV/0	iPSCORE_2_11	P	chr12	chr12.P	-0.243739
0d9c348d-8f1d-4906-92ef-9481be7b64a7/EcoRV/0	iPSCORE_2_11	Q	chr1	chr1.Q	0.402907
0d968d62-3a5d-48f0-a06e-8e47b85ec567/EcoRV/0	iPSCORE_2_11	P	chr14	chr14.P	-1.85285
0d16436a-3428-4a4e-93ff-9edb6c3b850f/EcoRV/0	iPSCORE_2_11	Q	chr5	chr5.Q	-0.350295
0d163538-9bf0-4b33-879e-631e4522b69e/EcoRV/0	iPSCORE_2_11	P	chr6	chr6.P	-0.114871
0d156079-e567-4b44-a47c-c8e748fd557e/EcoRV/0	iPSCORE_2_11	Q	chr11	chr11.Q	0.0851618
0cb29ec9-6454-4d77-857e-ab257c23297d/EcoRV/0	iPSCORE_2_11	P	chr14	chr14.P	0.727961
0ca7348b-11d6-485d-8bf1-4e9c599945c4/EcoRV/0	iPSCORE_2_11	Q	chr13	chr13.Q	1.8693
0c919dc6-9ba8-4688-a615-68e9889554d9/EcoRV/0	iPSCORE_2_11	P	chr9	chr9.P	-0.245278
0c8d18c3-4ed6-404a-8f2f-b24abfb95619/EcoRV/0	iPSCORE_2_11	P	chr16	chr16.P	-0.24797
0c77d18a-6c03-4fdc-9bbd-5ce7466fc3bd/EcoRV/0	iPSCORE_2_11	Q	chr21	chr21.Q	0.319047
0c76adf3-3d70-479e-8b25-a63edfcae98c/EcoRV/0	iPSCORE_2_11	P	chr14	chr14.P	-0.143338
0c6dcfad-429d-490e-9e7a-bf4c1a4ea1d1/EcoRV/0	iPSCORE_2_11	P	chr12	chr12.P	-0.93193
0cb5006f-c790-47e5-b9d4-a0ec593b196e/EcoRV/0	iPSCORE_2_11	P	chr19	chr19.P	-0.495704
0c6739ca-2fed-4ad2-b2e7-1a5bf7c50374/EcoRV/0	iPSCORE_2_11	P	chr16	chr16.P	0.102088
0c55d263-ed0e-4f59-8228-e5c8ef24d3a3/EcoRV/0	iPSCORE_2_11	Q	chr17	chr17.Q	-0.279129
0c5527c7-9369-4440-a72a-ed723c0b1169/EcoRV/0	iPSCORE_2_11	P	chr9	chr9.P	1.33999
0c3f82ea-b8f3-401a-945a-63e9cd3cca4e/EcoRV/0	iPSCORE_2_11	Q	chr6	chr6.Q	0.917608
0c2f028e-3210-4173-874a-4184abd47260/EcoRV/0	iPSCORE_2_11	Q	chr2	chr2.Q	0.0913167
0c2d9bd7-7094-4567-b24a-12d7dd837442/EcoRV/0	iPSCORE_2_11	Q	chr15	chr15.Q	0.211337
0c24bc07-68b9-4dab-9903-b77174b47948/EcoRV/0	iPSCORE_2_11	P	chr9	chr9.P	-0.254895
0c1d8bc7-ed71-415d-b35d-de0887ca7801/EcoRV/0	iPSCORE_2_11	P	chr22	chr22.P	-0.45262
0c0b3c00-0882-4811-8725-e97c2f125d6a/EcoRV/0	iPSCORE_2_11	P	chr12	chr12.P	-1.26737
0c642e40-9f59-44cd-bf4f-2448298e92f3/EcoRV/0	iPSCORE_2_11	P	chr9	chr9.P	-0.0298573
0cb8d5c3-d9f2-44ff-9fbc-3c207a35ffe3/EcoRV/0	iPSCORE_2_11	P	chr9	chr9.P	0.115936
0d101fdd-b26b-4490-a9ca-9dc5290df585/EcoRV/0	iPSCORE_2_11	P	chr12	chr12.P	-0.707278
0d0d6b51-3732-4f21-8c0e-536a08d306c0/EcoRV/0	iPSCORE_2_11	P	chr13	chr13.P	-1.38585
0d0d0dbf-f68a-4dd8-b15e-559c49ac2d21/EcoRV/0	iPSCORE_2_11	Q	chr22	chr22.Q	-0.880383
0d019cc4-a528-4679-ba82-c329d5074479/EcoRV/0	iPSCORE_2_11	P	chr12	chr12.P	-1.16697
0cffcce5-2102-458e-a15e-1f75ebf30504/EcoRV/0	iPSCORE_2_11	P	chr17	chr17.P	-0.337601
0cfa4b72-7c0f-47d0-b4b7-70be8db8a6d3/EcoRV/0	iPSCORE_2_11	P	chr15	chr15.P	0.875678
0cf05f0e-1d17-45c8-93e0-37a8e1a5c045/EcoRV/0	iPSCORE_2_11	P	chr16	chr16.P	-1.29661
0ce2ce4c-4057-4253-852b-bb548e30cc0c/EcoRV/0	iPSCORE_2_11	P	chr2	chr2.P	-0.715356
0ccf33a6-f2fd-4ac9-b7ac-024c2c214488/EcoRV/0	iPSCORE_2_11	P	chr8	chr8.P	-0.137567
0cc04073-b13c-4e09-bef8-1855845dd4cb/EcoRV/0	iPSCORE_2_11	Q	chr18	chr18.Q	3.71461
0cc006ae-f489-4a08-aebe-cd7291417b4f/EcoRV/0	iPSCORE_2_11	Q	chr13	chr13.Q	3.28146
0cb9094f-1a0c-47a6-bc67-23190b785a72/EcoRV/0	iPSCORE_2_11	P	chr8	chr8.P	0.0216897
0ce3e983-6ec5-4e57-b2e2-04a83f0e5b7f/EcoRV/0	iPSCORE_2_11	P	chr9	chr9.P	0.220184
122fde41-303c-4e9b-bfa8-33d0f2d12638/EcoRV/0	iPSCORE_2_11	Q	chr22	chr22.Q	-1.51241
17c9187d-66db-40bd-8c64-071f40df108c/EcoRV/0	iPSCORE_2_11	P	chr9	chr9.P	-0.316828
17c769ac-22e9-4009-be20-2ddda069c0b1/EcoRV/0	iPSCORE_2_11	Q	chr5	chr5.Q	-0.54225
17c288d1-8d92-4481-9399-46580a25ec0f/EcoRV/0	iPSCORE_2_11	Q	chr21	chr21.Q	-0.0890979
17a67bbb-bec4-4eba-a543-43ec4b3f6f22/EcoRV/0	iPSCORE_2_11	Q	chr6	chr6.Q	0.655257
17a4358c-9b58-45ca-84df-ed7ff461c78c/EcoRV/0	iPSCORE_2_11	P	chr2	chr2.P	0.854136
179707a3-0c38-4a92-a935-716a79f55e34/EcoRV/0	iPSCORE_2_11	P	chr12	chr12.P	0.518311
17848f9b-0332-4fe5-a995-f289cd9eab74/EcoRV/0	iPSCORE_2_11	P	chr7	chr7.P	-0.925006
177044f1-ca93-4093-9f30-62965962512b/EcoRV/0	iPSCORE_2_11	P	chr18	chr18.P	0.148634
17699cd3-a908-40b4-8544-ba768dea6af0/EcoRV/0	iPSCORE_2_11	P	chr10	chr10.P	0.592169
175a8bf0-66fa-4e25-9d68-2f48f5b94677/EcoRV/0	iPSCORE_2_11	Q	chr10	chr10.Q	-0.559176
174da7b7-7f81-412f-956a-84109c769c29/EcoRV/0	iPSCORE_2_11	P	chr6	chr6.P	0.0359229
17cb9918-ae7e-47de-8598-05bd4f1ee2ca/EcoRV/0	iPSCORE_2_11	Q	chr10	chr10.Q	-0.18219
17d40dcb-f982-47b0-9d32-6ea9ca38fb14/EcoRV/0	iPSCORE_2_11	P	chr3	chr3.P	0.796049
1858c912-6dca-4a1a-95ba-dd5d6941fab0/EcoRV/0	iPSCORE_2_11	Q	chr6	chr6.Q	0.100164
183ae767-591e-498d-8dc4-d24942cf53dc/EcoRV/0	iPSCORE_2_11	Q	chr1	chr1.Q	-0.443388
182f9a3c-5359-42a1-a1e6-94a898a4ec59/EcoRV/0	iPSCORE_2_11	P	chr16	chr16.P	2.27591
1827f5cf-2740-4d94-ba1e-92f63c810ab9/EcoRV/0	iPSCORE_2_11	P	chr17	chr17.P	-0.920005
1823396c-09c1-4a8f-8bac-bd2fb3405b20/EcoRV/0	iPSCORE_2_11	P	chr16	chr16.P	-0.136029
181d2a08-3229-407a-8b5c-71afd88ba05d/EcoRV/0	iPSCORE_2_11	P	chr9	chr9.P	-0.980785
180e5c69-1615-46b1-b9b6-7ce340a2865d/EcoRV/0	iPSCORE_2_11	Q	chr21	chr21.Q	0.827978
180bc560-7097-4fc0-a0e1-6c50ccb69f1a/EcoRV/0	iPSCORE_2_11	P	chr1	chr1.P	-0.856533
174bd424-a5bc-4d75-914d-3b77f89acdeb/EcoRV/0	iPSCORE_2_11	Q	chr2	chr2.Q	1.32152
180843e7-5fd1-42dd-ab08-641206c1b612/EcoRV/0	iPSCORE_2_11	P	chr12	chr12.P	0.799511
17f73beb-510f-41c5-acc9-aa3b4031f1b3/EcoRV/0	iPSCORE_2_11	P	chr13	chr13.P	-0.0906366
17ecc164-a90c-4151-8f75-5405193ac239/EcoRV/0	iPSCORE_2_11	P	chr10	chr10.P	1.0357
17e8c1ab-8562-4f73-bded-37e716d509a9/EcoRV/0	iPSCORE_2_11	P	chr17	chr17.P	-0.933084
17e53f60-a9ca-488b-832b-487beb449dd7/EcoRV/0	iPSCORE_2_11	P	chr17	chr17.P	-0.585719
17e42507-e5ed-4ec3-ba1b-2a4499c85344/EcoRV/0	iPSCORE_2_11	P	chr16	chr16.P	0.541007
17df748e-b525-418e-b862-fad525d398e9/EcoRV/0	iPSCORE_2_11	P	chr12	chr12.P	0.13517
17dcfb70-399e-4271-8133-c6d381ef7571/EcoRV/0	iPSCORE_2_11	Q	chr5	chr5.Q	0.161328
17d8e7ea-0c0f-4f7b-adff-40fe4d8d9b94/EcoRV/0	iPSCORE_2_11	P	chr17	chr17.P	0.070544
17d89647-dca3-407f-a18a-3479a189f91e/EcoRV/0	iPSCORE_2_11	Q	chr3	chr3.Q	-0.0294726
180446e1-e09a-4477-871e-4d30322f612a/EcoRV/0	iPSCORE_2_11	P	chr8	chr8.P	-0.629572
17494fa3-cfba-4db9-a9b1-8b036362838b/EcoRV/0	iPSCORE_2_11	Q	chr14	chr14.Q	0.69334
1732d662-0422-4ff4-9b45-b1cc899e82e7/EcoRV/0	iPSCORE_2_11	P	chr9	chr9.P	-0.377223
169549ae-2be5-45f0-a70a-d954c879fc64/EcoRV/0	iPSCORE_2_11	P	chr9	chr9.P	0.81913
168efce0-814f-4909-b962-9531c62a0695/EcoRV/0	iPSCORE_2_11	Q	chr22	chr22.Q	-0.234122
168ab19a-d1ee-48a7-a2ac-0a0b4ca19e02/EcoRV/0	iPSCORE_2_11	P	chr9	chr9.P	-0.216427
1685bd4e-cedd-49fa-ac04-5a245abf6429/EcoRV/0	iPSCORE_2_11	P	chr9	chr9.P	-0.385301
167ba96c-dd25-4204-96f5-aabfc8782b71/EcoRV/0	iPSCORE_2_11	P	chr9	chr9.P	0.277886
166f9e5c-71aa-4999-8431-88a23dac39cf/EcoRV/0	iPSCORE_2_11	Q	chr17	chr17.Q	-0.473393
166a421b-5509-45e7-b9ad-9fb8e76faf1e/EcoRV/0	iPSCORE_2_11	Q	chr1	chr1.Q	0.390597
16563daa-5ed3-4bcc-be67-ff6f448a658e/EcoRV/0	iPSCORE_2_11	Q	chr6	chr6.Q	-0.614185
163cd77a-73de-436d-92a1-778b67af3e7f/EcoRV/0	iPSCORE_2_11	P	chr16	chr16.P	0.0628504
1632831a-f8fa-4cdd-b1a4-af2c60043e61/EcoRV/0	iPSCORE_2_11	Q	chr17	chr17.Q	-0.747284
162f2d3b-03ba-409b-abae-7d8fd572c7bd/EcoRV/0	iPSCORE_2_11	P	chr12	chr12.P	0.0678513
162ef71f-3e15-44da-ac93-c6cc89daa3f0/EcoRV/0	iPSCORE_2_11	P	chr13	chr13.P	-1.22736
16a75573-02ce-4151-8bab-1f7182a1df6b/EcoRV/0	iPSCORE_2_11	P	chr16	chr16.P	1.50347
1729db1b-241d-4be4-a092-42d61f673f58/EcoRV/0	iPSCORE_2_11	Q	chr19	chr19.Q	-1.17582
1715bc31-217a-48c6-ae65-a11313a33a21/EcoRV/0	iPSCORE_2_11	P	chr14	chr14.P	1.31998
170a8851-35eb-4088-abb3-ace950122250/EcoRV/0	iPSCORE_2_11	P	chr16	chr16.P	-0.0448598
17056ebb-5033-4586-bd1e-6080425c57fa/EcoRV/0	iPSCORE_2_11	Q	chr1	chr1.Q	0.20749
1744932b-7282-4593-bb41-56c1e14f91d7/EcoRV/0	iPSCORE_2_11	P	chr9	chr9.P	-0.387224
16fde54a-0d44-488b-8000-bb8cd777d5a3/EcoRV/0	iPSCORE_2_11	P	chr17	chr17.P	0.572166
16e84136-7b5e-4003-bb67-c6368ecbfa31/EcoRV/0	iPSCORE_2_11	P	chr10	chr10.P	-0.112179
16e3fbcd-5da7-48a3-ac45-dcaf9e1452fd/EcoRV/0	iPSCORE_2_11	P	chr16	chr16.P	-0.921544
16cd589e-599b-4375-9af3-f43df67b6e8d/EcoRV/0	iPSCORE_2_11	Q	chr21	chr21.Q	-0.535326
16c27589-3365-45b3-9e2b-0676d1e3c994/EcoRV/0	iPSCORE_2_11	P	chr16	chr16.P	-0.201809
16bf5ec6-7439-42ed-931c-d2cfef2d2d81/EcoRV/0	iPSCORE_2_11	Q	chr6	chr6.Q	-1.53357
16f3ad45-b176-469e-8f64-0bd3032abc8b/EcoRV/0	iPSCORE_2_11	Q	chr1	chr1.Q	-0.563407
1a2dd553-1a01-43a5-a629-7b156c176bfd/EcoRV/0	iPSCORE_2_11	P	chr8	chr8.P	1.25574
1a0f742a-f57a-4158-a579-8c07f4daf73f/EcoRV/0	iPSCORE_2_11	Q	chr12	chr12.Q	1.69081
1a0286db-eef7-4314-8172-d54e44f609f3/EcoRV/0	iPSCORE_2_11	P	chr7	chr7.P	-0.0275492
1a00b472-7a91-4831-904e-ea216361bad7/EcoRV/0	iPSCORE_2_11	P	chr16	chr16.P	-0.0856358
19f96fcb-6f0d-4e31-b8d0-977f5d6c6b5d/EcoRV/0	iPSCORE_2_11	P	chr20	chr20.P	0.619097
19f59010-5da5-4129-95ea-6e01463cddd9/EcoRV/0	iPSCORE_2_11	P	chr18	chr18.P	-0.841915
19f4fd3e-67ec-4934-aa73-274103cc7912/EcoRV/0	iPSCORE_2_11	P	chr9	chr9.P	0.214414
19f3a186-b39a-45e2-9250-ae1064de87fb/EcoRV/0	iPSCORE_2_11	P	chr16	chr16.P	0.703726
19f32335-1590-4392-8042-90b329cd840b/EcoRV/0	iPSCORE_2_11	P	chr22	chr22.P	2.12819
19f12d4a-489f-416f-a8c5-353a06d80d45/EcoRV/0	iPSCORE_2_11	P	chr9	chr9.P	-0.47647
19ed7bc1-d3a7-4143-8383-37f7ccb570f6/EcoRV/0	iPSCORE_2_11	P	chr2	chr2.P	0.339435
19ea3261-b683-463c-8202-3a120b9a836d/EcoRV/0	iPSCORE_2_11	P	chr17	chr17.P	-0.816142
19e9c442-cc41-4efa-8b52-b3224f7c346d/EcoRV/0	iPSCORE_2_11	Q	chr10	chr10.Q	2.18205
19e04ef2-fb9f-4ce5-8434-64eff6352a95/EcoRV/0	iPSCORE_2_11	P	chr1	chr1.P	-0.0306266
19dde2ba-c181-4cc2-8abc-edb8eedecbdc/EcoRV/0	iPSCORE_2_11	Q	chr2	chr2.Q	0.288273
19c9fed8-0492-409b-a4c9-145d21002895/EcoRV/0	iPSCORE_2_11	Q	chr2	chr2.Q	0.523696
19c0bf8c-371d-49db-a7fd-d60abb945dc3/EcoRV/0	iPSCORE_2_11	Q	chr2	chr2.Q	1.1261
19bf60cd-7d76-43cf-a111-8889d8331438/EcoRV/0	iPSCORE_2_11	P	chr15	chr15.P	0.437143
1acce02e-5d94-4d9d-8d8a-9e53bd3cc082/EcoRV/0	iPSCORE_2_11	P	chr9	chr9.P	-0.407228
1ac12fa6-ec89-42a0-bc22-d404e72be23a/EcoRV/0	iPSCORE_2_11	Q	chr1	chr1.Q	0.89145
1ac0552b-8537-4058-8a56-c17771678504/EcoRV/0	iPSCORE_2_11	P	chr12	chr12.P	1.07148
1ac03c02-a632-4abc-b24c-e6277c348142/EcoRV/0	iPSCORE_2_11	Q	chr2	chr2.Q	0.728346
1abaf461-f3aa-4635-86dd-183147012532/EcoRV/0	iPSCORE_2_11	P	chr14	chr14.P	2.80985
1aab1101-6c61-4287-aa54-762a1b06e3e9/EcoRV/0	iPSCORE_2_11	P	chr4	chr4.P	-0.696122
1aa00449-afcc-4a85-b9f2-cd6d2841d50c/EcoRV/0	iPSCORE_2_11	Q	chr14	chr14.Q	-0.346448
1a9c4b6a-8edb-4093-9ca0-cd1a26eca8c6/EcoRV/0	iPSCORE_2_11	P	chr4	chr4.P	-0.36799
19b432a5-3319-4366-84f6-7dda48ad7480/EcoRV/0	iPSCORE_2_11	Q	chr14	chr14.Q	-1.01887
1a9120b1-ccc0-4e71-b511-0632eb3a7a44/EcoRV/0	iPSCORE_2_11	P	chr16	chr16.P	-0.791138
1a72d16c-4ff2-44a4-9808-ea9137e714e4/EcoRV/0	iPSCORE_2_11	P	chr2	chr2.P	0.337127
1a672ea2-74d0-49af-a32f-e42e5e2ccebc/EcoRV/0	iPSCORE_2_11	Q	chr18	chr18.Q	2.50172
1a5caeca-4c20-4c22-af70-f878f82cc98c/EcoRV/0	iPSCORE_2_11	Q	chr22	chr22.Q	-0.634958
1a531d2f-1b99-40d8-8154-ec5c5454e8c8/EcoRV/0	iPSCORE_2_11	P	chr11	chr11.P	-0.547636
1a448bfa-a6a5-4138-aa17-899106ce3bac/EcoRV/0	iPSCORE_2_11	P	chr20	chr20.P	-1.11388
1a8b24be-6d66-4a22-9e87-eae8b4481a54/EcoRV/0	iPSCORE_2_11	P	chr16	chr16.P	0.189795
19ae7d95-a459-4f81-afc5-226286e0a182/EcoRV/0	iPSCORE_2_11	P	chr4	chr4.P	-0.145261
19aa66bd-0ef3-4899-a709-b4e9a687c730/EcoRV/0	iPSCORE_2_11	Q	chr22	chr22.Q	-0.664963
18f9adcb-0650-41c7-9692-db83848876c6/EcoRV/0	iPSCORE_2_11	Q	chr11	chr11.Q	-1.39585
18f8e8a7-df4f-4bec-8a67-acb25ceea521/EcoRV/0	iPSCORE_2_11	P	chr7	chr7.P	-0.385301
18e74f5d-19b6-472c-be24-99c9148b9607/EcoRV/0	iPSCORE_2_11	Q	chr5	chr5.Q	-0.110255
18e38cc0-71eb-49d3-854b-66127d150dc1/EcoRV/0	iPSCORE_2_11	P	chr9	chr9.P	-0.281438
18d9bd0f-18da-4f91-804b-7d04abd6747a/EcoRV/0	iPSCORE_2_11	P	chr9	chr9.P	-0.344525
18d376e9-2f5b-42a1-ab9b-0789b36a16e5/EcoRV/0	iPSCORE_2_11	P	chr8	chr8.P	1.5731
18d02d1a-7c78-4d1e-a201-8892f7cc4ed5/EcoRV/0	iPSCORE_2_11	P	chr14	chr14.P	-1.24583
18cbee5e-3feb-48d0-8023-4f6900909162/EcoRV/0	iPSCORE_2_11	P	chr15	chr15.P	2.21744
18c1f91e-6318-4cbc-b063-27fc84760d8b/EcoRV/0	iPSCORE_2_11	P	chr18	chr18.P	0.592939
1898d676-190a-4d4b-8bb5-ef7afb489dea/EcoRV/0	iPSCORE_2_11	P	chr1	chr1.P	0.0936248
188c4a06-27fa-4090-940d-9166ddf7af78/EcoRV/0	iPSCORE_2_11	P	chr11	chr11.P	0.0505407
188799e5-1929-46a4-94da-5d7cdcd01a5f/EcoRV/0	iPSCORE_2_11	Q	chr5	chr5.Q	-0.454159
187b353d-78df-4785-99d4-382904a61601/EcoRV/0	iPSCORE_2_11	P	chr12	chr12.P	-0.228736
1873ecfd-5400-4b08-91dd-8f86fa8a15bb/EcoRV/0	iPSCORE_2_11	P	chr10	chr10.P	-0.373761
18733ac6-9805-4b5e-8381-8d67adeb6520/EcoRV/0	iPSCORE_2_11	P	chr8	chr8.P	0.0478479
18b47842-39dc-4121-a886-6e9d36afb7a7/EcoRV/0	iPSCORE_2_11	Q	chr15	chr15.Q	0.220184
1901b984-de21-40d7-a1ce-c8920c588d59/EcoRV/0	iPSCORE_2_11	Q	chr22	chr22.Q	-0.316059
190d4c32-e9f1-4d13-92be-1b37c97319a3/EcoRV/0	iPSCORE_2_11	Q	chr2	chr2.Q	0.581398
19a635d5-b2c4-4533-a577-09fce51db6d1/EcoRV/0	iPSCORE_2_11	P	chr9	chr9.P	1.05494
19a0fe13-c7d7-4332-952b-6c9636db5d7b/EcoRV/0	iPSCORE_2_11	Q	chr10	chr10.Q	-1.03579
19825a00-56bf-4543-925c-0821c6a61975/EcoRV/0	iPSCORE_2_11	P	chr9	chr9.P	-1.35238
197d656d-e275-4e6e-a2c1-51c2548ef61f/EcoRV/0	iPSCORE_2_11	Q	chr14	chr14.Q	-0.526863
1971dbb7-cb2c-48d5-bb78-8b3747e46235/EcoRV/0	iPSCORE_2_11	Q	chr17	chr17.Q	0.287503
196920bc-d6bd-4f6b-97f6-40b34a30f229/EcoRV/0	iPSCORE_2_11	Q	chr22	chr22.Q	-0.74613
19690cdb-d746-4c6e-9d15-53349a96142c/EcoRV/0	iPSCORE_2_11	P	chr1	chr1.P	-0.962705
19636d2c-dde4-4241-89bf-c60b5ae6a309/EcoRV/0	iPSCORE_2_11	P	chr10	chr10.P	0.452146
190ac156-1c89-487d-b029-b97d911d35e2/EcoRV/0	iPSCORE_2_11	P	chr16	chr16.P	0.796049
19632a8a-3def-4cc4-9bc4-c5909cd2eba1/EcoRV/0	iPSCORE_2_11	P	chr14	chr14.P	-1.63051
1951ccdd-93e4-441d-8782-5dbaba71d704/EcoRV/0	iPSCORE_2_11	P	chr20	chr20.P	-1.05233
194b5866-041d-4b40-acfa-a1c0a0be4850/EcoRV/0	iPSCORE_2_11	P	chr3	chr3.P	1.95663
194340cd-31ba-436a-b0a8-2f893ffe7a59/EcoRV/0	iPSCORE_2_11	P	chr16	chr16.P	-0.112948
19385fd8-63ff-43ec-bfb8-1468bdacb80c/EcoRV/0	iPSCORE_2_11	P	chr6	chr6.P	-0.236815
19324066-76a6-41be-a6da-0b3637207ce1/EcoRV/0	iPSCORE_2_11	Q	chr1	chr1.Q	-0.527632
192cc3b0-1d26-4443-9b16-73c17f4d5f64/EcoRV/0	iPSCORE_2_11	Q	chr13	chr13.Q	0.945305
19271daa-d3f4-423c-8da8-0c3bd79706bd/EcoRV/0	iPSCORE_2_11	P	chr7	chr7.P	-0.610723
19208d1c-0e94-4b03-96ee-eb0a4065a715/EcoRV/0	iPSCORE_2_11	Q	chr17	chr17.Q	-0.149493
19609d66-b3e8-4240-bd91-ded15fb4e313/EcoRV/0	iPSCORE_2_11	Q	chr3	chr3.Q	-0.0406283
13aa6cef-144f-4ca9-b6bd-4136c985b243/EcoRV/0	iPSCORE_2_11	Q	chr6	chr6.Q	0.244419
13a9beba-e289-4718-b8c1-aa4989fa575f/EcoRV/0	iPSCORE_2_11	P	chr8	chr8.P	-0.544943
13a9bc2c-d4ff-4101-83ad-2303f309ce81/EcoRV/0	iPSCORE_2_11	Q	chr10	chr10.Q	-0.374145
13a2b9b8-fe07-4029-a7a4-10d92a5c2f74/EcoRV/0	iPSCORE_2_11	P	chr16	chr16.P	-0.0106233
13a0bb5f-e8d6-452b-b7c2-f672a1d1b667/EcoRV/0	iPSCORE_2_11	P	chr4	chr4.P	-0.441079
139a778e-1766-4adb-95c7-b9c51aa30383/EcoRV/0	iPSCORE_2_11	P	chr18	chr18.P	2.73906
1399b92d-ddf2-465e-a084-25aaf8d5d02d/EcoRV/0	iPSCORE_2_11	P	chr16	chr16.P	2.52134
139502c3-9890-475b-8e6f-28f6eed1e0b0/EcoRV/0	iPSCORE_2_11	Q	chr5	chr5.Q	-0.367606
13870ed2-8188-48cb-ac7d-bbfdbf016b1c/EcoRV/0	iPSCORE_2_11	Q	chr5	chr5.Q	-0.331061
13870a50-b3cc-4e6a-9df0-9f005be813d7/EcoRV/0	iPSCORE_2_11	P	chr9	chr9.P	-1.0608
1384b2d0-e85f-4e68-a7de-1e5f6f16e629/EcoRV/0	iPSCORE_2_11	Q	chr18	chr18.Q	2.24937
137caf18-f5c3-44f9-8e76-d80e5bba25a0/EcoRV/0	iPSCORE_2_11	P	chr9	chr9.P	-0.252971
137a0604-aef2-450b-a11b-b12061fb6946/EcoRV/0	iPSCORE_2_11	P	chr8	chr8.P	1.19727
1365a7ae-b0ba-4683-9e39-531672848b01/EcoRV/0	iPSCORE_2_11	P	chr13	chr13.P	0.954922
1358ac59-a92b-4cf0-b759-119a0b038888/EcoRV/0	iPSCORE_2_11	P	chr16	chr16.P	-0.155263
13ad7a77-88e4-42cc-97e5-eaf7c33872dc/EcoRV/0	iPSCORE_2_11	P	chr10	chr10.P	0.161328
1440fccb-9e40-49d2-8145-e9968903d7d0/EcoRV/0	iPSCORE_2_11	Q	chr8	chr8.Q	-0.995018
1440c35f-64d9-4aef-9fb5-68c849bbb4f6/EcoRV/0	iPSCORE_2_11	Q	chr15	chr15.Q	-1.67628
1438fd7f-a87c-4bd7-93a3-64abd3d24d18/EcoRV/0	iPSCORE_2_11	Q	chr2	chr2.Q	-0.314135
1425ec79-6971-4e9d-ab64-560f1ddb9c24/EcoRV/0	iPSCORE_2_11	Q	chr11	chr11.Q	0.559087
141ff4c4-3136-43fc-9699-73a5f4746419/EcoRV/0	iPSCORE_2_11	P	chr9	chr9.P	-0.152185
1404c561-06de-4c27-8c86-1cfe06f31c6c/EcoRV/0	iPSCORE_2_11	Q	chr22	chr22.Q	-0.758825
13fd93b2-fb7b-44fb-93e4-374970b6e6f9/EcoRV/0	iPSCORE_2_11	Q	chr12	chr12.Q	0.145172
13f8c4dc-5b8f-4de2-b847-1c48ee35fe89/EcoRV/0	iPSCORE_2_11	P	chr6	chr6.P	-1.08965
13f32f47-b7a9-4a5c-9e17-a3bd020ef58f/EcoRV/0	iPSCORE_2_11	P	chr15	chr15.P	1.20535
13dc65e9-4a81-4696-b21c-3d621d29fdde/EcoRV/0	iPSCORE_2_11	P	chr6	chr6.P	-0.665732
13cf511a-f378-4837-b0c1-40b0f1e95abe/EcoRV/0	iPSCORE_2_11	P	chr18	chr18.P	-0.376838
13cb37e5-e2fc-48a2-b42d-b3e054e19612/EcoRV/0	iPSCORE_2_11	P	chr16	chr16.P	-0.5661
13c5b6a8-2bb6-4ab9-b1e8-2a7be3614102/EcoRV/0	iPSCORE_2_11	P	chr11	chr11.P	-0.84807
141a1077-5a55-4f52-8f61-01ec177d8f3c/EcoRV/0	iPSCORE_2_11	P	chr9	chr9.P	0.743733
12b71050-3e33-439f-b98b-92a79ba6a8e2/EcoRV/0	iPSCORE_2_11	Q	chr2	chr2.Q	0.407523
12b470c3-0196-4a02-b904-d2e8ffabe836/EcoRV/0	iPSCORE_2_11	Q	chr12	chr12.Q	1.16188
12abe80a-0428-49d2-87ab-67b51d3e6701/EcoRV/0	iPSCORE_2_11	Q	chr13	chr13.Q	-0.343756
129cca39-b77e-49a3-a06e-09a59345c4c8/EcoRV/0	iPSCORE_2_11	P	chr8	chr8.P	-0.487626
12970697-813b-43f2-b9c5-cde8c35b1df7/EcoRV/0	iPSCORE_2_11	P	chr9	chr9.P	-0.193731
128abed8-6ae5-4209-8771-68b0353424e4/EcoRV/0	iPSCORE_2_11	Q	chr6	chr6.Q	-0.612262
1284270e-0eb2-4216-9f43-46138dec9212/EcoRV/0	iPSCORE_2_11	Q	chr18	chr18.Q	1.6358
128032ce-18da-422b-a7b3-e77efc5aed63/EcoRV/0	iPSCORE_2_11	P	chr17	chr17.P	-0.930007
12793040-7da1-469a-bba3-35ae2693fb0b/EcoRV/0	iPSCORE_2_11	P	chr16	chr16.P	-0.800755
12748b64-5249-46c3-9635-9c2c63094197/EcoRV/0	iPSCORE_2_11	Q	chr5	chr5.Q	-0.351834
12557c30-556e-4bbe-9b91-ec46e6a22d01/EcoRV/0	iPSCORE_2_11	Q	chr13	chr13.Q	3.46226
12498ce2-b18f-473d-8e1f-971821552a8c/EcoRV/0	iPSCORE_2_11	P	chr8	chr8.P	1.0961
12494b1d-e74d-4aab-b85a-a8c978c3e712/EcoRV/0	iPSCORE_2_11	P	chr17	chr17.P	-0.758055
12379360-d057-4e33-a144-1a1a2c77f9c3/EcoRV/0	iPSCORE_2_11	P	chr9	chr9.P	0.521388
12c371a2-f628-47f8-a12f-a3a52c374166/EcoRV/0	iPSCORE_2_11	P	chr4	chr4.P	-0.900771
133b0768-7944-433b-b79d-b72d9b580a49/EcoRV/0	iPSCORE_2_11	Q	chr6	chr6.Q	0.209798
1328cee4-3341-4fae-ac33-ab3a786f735a/EcoRV/0	iPSCORE_2_11	Q	chr6	chr6.Q	-0.0587082
1323e97d-a4c2-4834-83b0-7399a9a0aa66/EcoRV/0	iPSCORE_2_11	P	chr17	chr17.P	-0.0329347
131f46de-1126-4451-8716-84c9983074b5/EcoRV/0	iPSCORE_2_11	P	chr16	chr16.P	2.32938
130d8aa7-0d5a-4e8f-852d-64ff06c7f1bf/EcoRV/0	iPSCORE_2_11	Q	chr13	chr13.Q	0.8676
130ae821-4b3b-4edd-a949-256be8ade3fc/EcoRV/0	iPSCORE_2_11	P	chr16	chr16.P	0.927994
12f28ef5-7c6c-4eb1-af21-94077526a886/EcoRV/0	iPSCORE_2_11	P	chr16	chr16.P	-0.394918
12f1182d-2b4b-46a1-9a7e-64217953e3e8/EcoRV/0	iPSCORE_2_11	P	chr16	chr16.P	2.69906
12ef9df0-3823-4e29-978e-f8029a4741bd/EcoRV/0	iPSCORE_2_11	Q	chr13	chr13.Q	0.214799
12e10d22-6aa8-4101-b08d-1c4f10008ab3/EcoRV/0	iPSCORE_2_11	P	chr16	chr16.P	1.60041
12d1b056-9671-4174-9ae5-68af61a9f90c/EcoRV/0	iPSCORE_2_11	Q	chr5	chr5.Q	-0.465314
12c71831-8c55-4cd4-9ca9-811c77500ca2/EcoRV/0	iPSCORE_2_11	Q	chr17	chr17.Q	-0.246047
13047962-f3bd-490a-9e79-b5d5678ddcc9/EcoRV/0	iPSCORE_2_11	P	chr2	chr2.P	0.0659279
1450de4a-6b06-4706-a24e-276d1a138225/EcoRV/0	iPSCORE_2_11	P	chr12	chr12.P	-1.00194
1456686d-ce65-461c-add3-1de134450d78/EcoRV/0	iPSCORE_2_11	P	chr12	chr12.P	-0.45839
15b7d093-c931-405f-a0d5-576f81dee1b5/EcoRV/0	iPSCORE_2_11	Q	chr15	chr15.Q	-1.58589
15b1ea6e-e7a3-444c-a75b-6fe325a0cc3c/EcoRV/0	iPSCORE_2_11	Q	chr22	chr22.Q	-0.283361
15a2fe3d-0ab1-4935-b261-43a32af93068/EcoRV/0	iPSCORE_2_11	P	chr12	chr12.P	-0.0944834
157b83d9-1146-47cc-93a3-093c94e9f275/EcoRV/0	iPSCORE_2_11	P	chr8	chr8.P	0.900682
157865bd-5ea6-42d1-ad1c-df5ae0d2d90b/EcoRV/0	iPSCORE_2_11	P	chr14	chr14.P	-0.293363
1577446a-37dc-49c4-a990-58bc292d69c2/EcoRV/0	iPSCORE_2_11	P	chr16	chr16.P	-0.0144701
15704b40-1e65-4c4a-8556-f602a099ef9a/EcoRV/0	iPSCORE_2_11	Q	chr2	chr2.Q	1.57772
156f0b7e-5abb-4713-bd00-b811cb9b375d/EcoRV/0	iPSCORE_2_11	Q	chr18	chr18.Q	3.36763
1559e99f-b7cc-43e4-8980-3e0959399fd6/EcoRV/0	iPSCORE_2_11	P	chr18	chr18.P	0.272116
15b80d88-945b-4e81-bc5d-5b55618ff06d/EcoRV/0	iPSCORE_2_11	P	chr16	chr16.P	-0.423
15bfdc0d-54a7-410a-baea-e67c60003c1b/EcoRV/0	iPSCORE_2_11	Q	chr17	chr17.Q	-0.39838
1625f5d5-1867-4427-8769-0b73f298ac58/EcoRV/0	iPSCORE_2_11	P	chr18	chr18.P	-0.886538
161267b4-c366-4494-9f32-36eca87ce2d3/EcoRV/0	iPSCORE_2_11	P	chr9	chr9.P	-0.9804
1610ead1-5d76-45fe-a288-bbc4fabcff83/EcoRV/0	iPSCORE_2_11	P	chr19	chr19.P	-1.85362
160fd86d-b689-4ce1-9a2f-3e3497ec9728/EcoRV/0	iPSCORE_2_11	P	chr18	chr18.P	-0.563792
16068c73-e0c0-471a-b9f2-a9c62d590bcf/EcoRV/0	iPSCORE_2_11	P	chr7	chr7.P	-0.925775
15fa6465-ca27-4d9b-9550-fdaaa5584e5c/EcoRV/0	iPSCORE_2_11	Q	chr18	chr18.Q	2.89486
15f6fe9b-a3be-463e-8c19-ae7cab0cc2cb/EcoRV/0	iPSCORE_2_11	P	chr12	chr12.P	-0.598029
15f36a70-4f1c-4be4-bfa9-13413ae59858/EcoRV/0	iPSCORE_2_11	P	chr9	chr9.P	-0.525709
15e1a7ed-5351-40eb-9118-c4eccbd3653a/EcoRV/0	iPSCORE_2_11	P	chr9	chr9.P	0.0547722
15df653b-b580-4e75-912a-1bb4f1b81e25/EcoRV/0	iPSCORE_2_11	Q	chr1	chr1.Q	-0.391071
15dbecc7-0cfe-43ca-b729-623c2ed5cace/EcoRV/0	iPSCORE_2_11	P	chr2	chr2.P	-1.71014
15d6552b-0bad-48d0-912f-17fdc19c7875/EcoRV/0	iPSCORE_2_11	P	chr10	chr10.P	0.466764
15d31390-982c-4773-a158-91c777ecb1bf/EcoRV/0	iPSCORE_2_11	P	chr9	chr9.P	-0.300287
15c59baf-d6d9-4b59-ab52-d7268ea6f6d8/EcoRV/0	iPSCORE_2_11	Q	chr18	chr18.Q	3.60767
15c052ab-4934-40f5-a7ff-e5ce05fc4980/EcoRV/0	iPSCORE_2_11	Q	chr19	chr19.Q	-0.185268
15c01b8b-bdcd-44c7-bb27-c3262ed4ee9e/EcoRV/0	iPSCORE_2_11	P	chr16	chr16.P	-0.776135
15e7f80c-dbd6-407d-b7ff-48a430fc4f92/EcoRV/0	iPSCORE_2_11	Q	chr10	chr10.Q	-0.45839
1537c921-8081-4d1b-85a2-e4bea05e3687/EcoRV/0	iPSCORE_2_11	Q	chr22	chr22.Q	-0.00408377
14b91b21-8a2f-4709-a25d-9e0ec2018275/EcoRV/0	iPSCORE_2_11	P	chr9	chr9.P	2.48133
14a910e2-17d1-41a2-aa43-1f9716cb0701/EcoRV/0	iPSCORE_2_11	P	chr3	chr3.P	1.11418
14a7ee17-d41d-499e-9160-a8ed8d554a40/EcoRV/0	iPSCORE_2_11	Q	chr2	chr2.Q	0.183255
14a670ad-f760-464a-8cfb-65bc60a1f71b/EcoRV/0	iPSCORE_2_11	Q	chr11	chr11.Q	-0.101408
149900eb-83b3-40f6-a9ed-5f953048206f/EcoRV/0	iPSCORE_2_11	P	chr3	chr3.P	-0.011008
149669f5-d215-46a4-b390-eaf5c6c39cfd/EcoRV/0	iPSCORE_2_11	Q	chr3	chr3.Q	-0.237584
14907521-20e0-4a5e-9f24-d5197c6c2ccb/EcoRV/0	iPSCORE_2_11	P	chr1	chr1.P	-0.0864051
14bc22be-ca34-450d-aacb-ad56816fee69/EcoRV/0	iPSCORE_2_11	P	chr9	chr9.P	-0.831529
148fa43e-bde2-4200-bee3-8ce82c3a42ad/EcoRV/0	iPSCORE_2_11	P	chr7	chr7.P	-0.486087
1486be88-af9e-4aef-8a80-829065052aad/EcoRV/0	iPSCORE_2_11	Q	chr8	chr8.Q	-0.452235
14861348-15d8-49de-a397-aec3c1e2fe90/EcoRV/0	iPSCORE_2_11	P	chr14	chr14.P	1.87161
14787e68-133b-483c-a496-cc247d8f9ee0/EcoRV/0	iPSCORE_2_11	P	chr1	chr1.P	-0.165264
14786845-d483-4991-a077-6b795e20c942/EcoRV/0	iPSCORE_2_11	Q	chr2	chr2.Q	0.98108
14714e75-b990-448f-aa95-758e730684f8/EcoRV/0	iPSCORE_2_11	Q	chr1	chr1.Q	-0.535326
146c5ee9-ebc0-4d83-861b-f1744c6076c6/EcoRV/0	iPSCORE_2_11	Q	chr1	chr1.Q	0.143248
14680d8c-82a0-481c-9bfd-3569685bf595/EcoRV/0	iPSCORE_2_11	P	chr18	chr18.P	-0.34991
145eb65f-aace-4ce8-9b1d-c9af17943a7f/EcoRV/0	iPSCORE_2_11	Q	chr17	chr17.Q	-0.20027
145bfebf-5572-4b44-8ad9-63ee6e54e041/EcoRV/0	iPSCORE_2_11	Q	chr13	chr13.Q	1.18765
148a0d8d-c356-4ef4-8bd0-a1b9704cd6cc/EcoRV/0	iPSCORE_2_11	Q	chr5	chr5.Q	0.472149
162b2cb2-ab0c-4ec7-b4f6-4804e3dd1cc1/EcoRV/0	iPSCORE_2_11	P	chr14	chr14.P	1.30267
14bd29d2-193e-4780-adb7-dd276411cc5d/EcoRV/0	iPSCORE_2_11	P	chr12	chr12.P	0.400599
14c1bf71-09c9-4bad-ae49-a5e4fe5b6705/EcoRV/0	iPSCORE_2_11	P	chr12	chr12.P	0.897605
15293976-cda8-4860-9f0b-6e985c084501/EcoRV/0	iPSCORE_2_11	Q	chr2	chr2.Q	0.550239
152845e0-8010-4e63-8de1-76e483ba6e26/EcoRV/0	iPSCORE_2_11	Q	chr3	chr3.Q	-0.0225484
15159a6f-6ea4-4922-a917-8b08cb26f603/EcoRV/0	iPSCORE_2_11	Q	chr2	chr2.Q	1.84892
1513463e-1630-4a3d-bbae-ad06735f514a/EcoRV/0	iPSCORE_2_11	P	chr16	chr16.P	-0.402612
150d3652-6508-49e7-a35d-d32f8e88d694/EcoRV/0	iPSCORE_2_11	Q	chr12	chr12.Q	1.60465
14fb1c2b-6fd7-42c3-bb31-6544e4e93c17/EcoRV/0	iPSCORE_2_11	P	chr8	chr8.P	0.305968
14f90281-4df5-4b9e-a46d-3c58d2929266/EcoRV/0	iPSCORE_2_11	Q	chr13	chr13.Q	-2.45757
14c10fbc-dbd1-4acd-8086-82144e283c2f/EcoRV/0	iPSCORE_2_11	Q	chr5	chr5.Q	-0.859226
14f12cee-1b51-4b18-9d7d-0f9b16497959/EcoRV/0	iPSCORE_2_11	Q	chr8	chr8.Q	-1.13773
14f11483-93e9-4ce1-905f-8e39e8c8b3e3/EcoRV/0	iPSCORE_2_11	P	chr2	chr2.P	-0.0875592
14f09e20-bfed-46e5-accb-eee0bbd0e372/EcoRV/0	iPSCORE_2_11	P	chr7	chr7.P	-0.988863
14d9c939-25d8-4b81-b13b-d65b6cd0b7fb/EcoRV/0	iPSCORE_2_11	Q	chr19	chr19.Q	0.377133
14d907ab-dcda-4044-a56a-9ac4c51d0845/EcoRV/0	iPSCORE_2_11	P	chr2	chr2.P	0.090932
14d88910-c346-4f81-90f8-a9884f9dde22/EcoRV/0	iPSCORE_2_11	P	chr16	chr16.P	-0.560715
14d846f0-d4d5-4a33-a457-ce3e07cc3b7e/EcoRV/0	iPSCORE_2_11	Q	chr6	chr6.Q	3.0545
14cf16b9-a5c7-4669-9e42-b82be14e7ae2/EcoRV/0	iPSCORE_2_11	P	chr12	chr12.P	-1.01156
14f2d1a9-69cf-4e64-abd7-39caa1e344b3/EcoRV/0	iPSCORE_2_11	P	chr8	chr8.P	-0.629188
098b0059-e8be-4d56-ac79-f87d4cf94519/EcoRV/0	iPSCORE_2_11	P	chr14	chr14.P	-1.30738
0988bcd7-b786-478b-800d-614026e2d0fa/EcoRV/0	iPSCORE_2_11	Q	chr5	chr5.Q	-1.0104
bbaa5272-5138-4d43-bb34-af24096fd026/EcoRV/0	iPSCORE_2_11	P	chr16	chr16.P	0.0305374
bbaf1e9e-891c-49a8-93ad-e71e2886d331/EcoRV/0	iPSCORE_2_11	P	chr13	chr13.P	-0.545712
bbb1e667-ab3a-46f2-9ba5-fd3df87802fc/EcoRV/0	iPSCORE_2_11	Q	chr1	chr1.Q	0.636023
bbb5275e-a28a-4d29-b380-be4144e634ab/EcoRV/0	iPSCORE_2_11	P	chr3	chr3.P	0.92684
bbb7f538-c4f7-4357-953b-faa58d41f5c6/EcoRV/0	iPSCORE_2_11	P	chr16	chr16.P	-0.62034
bbd5ef6d-0666-46c8-b350-5a911a2c2e5a/EcoRV/0	iPSCORE_2_11	P	chr16	chr16.P	-0.164495
bbdba000-b259-46a4-8414-fac1233ac263/EcoRV/0	iPSCORE_2_11	Q	chr6	chr6.Q	0.0843925
bbe04b09-6fb0-4b4b-bbb0-96e3caa07d21/EcoRV/0	iPSCORE_2_11	Q	chr17	chr17.Q	0.285964
bbe117f8-62f8-4ecc-873c-4cb5331cbf32/EcoRV/0	iPSCORE_2_11	P	chr18	chr18.P	-1.18236
bbe31c31-c4ac-41f7-ac79-0ad1fed0a817/EcoRV/0	iPSCORE_2_11	P	chr18	chr18.P	0.692955
bbe596f7-8444-4c9e-a6f9-8a2f7f2f0532/EcoRV/0	iPSCORE_2_11	P	chr16	chr16.P	-0.517246
bbe8a14f-381b-4bca-a783-ebbd3c043b9e/EcoRV/0	iPSCORE_2_11	P	chr8	chr8.P	-0.868074
bbee2cd0-9ae7-4bf8-951d-723bf70598db/EcoRV/0	iPSCORE_2_11	Q	chr21	chr21.Q	-0.469546
bbef90e1-555b-4c54-ae7c-267696b0808d/EcoRV/0	iPSCORE_2_11	Q	chr1	chr1.Q	-0.246432
bbf8521c-50ee-459f-89fe-4eb59086d221/EcoRV/0	iPSCORE_2_11	Q	chr12	chr12.Q	0.14171
bb994d52-6abb-483e-b9b6-225d8aff0936/EcoRV/0	iPSCORE_2_11	P	chr16	chr16.P	-0.663809
bb97aaa6-4702-488a-99ed-8f928da6bc43/EcoRV/0	iPSCORE_2_11	P	chr18	chr18.P	0.23134
bb33870b-ede5-4103-9205-12ad2435fdc6/EcoRV/0	iPSCORE_2_11	Q	chr21	chr21.Q	-0.297979
bb34a1f1-f393-43b4-a381-127e6c1527a9/EcoRV/0	iPSCORE_2_11	P	chr17	chr17.P	-1.17582
bb3ef309-1028-423d-8613-956b7c53961d/EcoRV/0	iPSCORE_2_11	Q	chr5	chr5.Q	0.632176
bb40ce12-0c9a-4336-a9f0-37f987116da8/EcoRV/0	iPSCORE_2_11	P	chr11	chr11.P	-0.77652
bb4185a4-75bd-4ac9-9374-cb36a9148116/EcoRV/0	iPSCORE_2_11	Q	chr8	chr8.Q	-0.966551
bb44ab87-b8df-417e-9294-a70997d39dc3/EcoRV/0	iPSCORE_2_11	P	chr18	chr18.P	0.600632
bb5527f2-36cc-4d3f-a47b-a036b23442b1/EcoRV/0	iPSCORE_2_11	P	chr3	chr3.P	1.07148
bb5b7461-44fe-409e-9a73-525c479ffb14/EcoRV/0	iPSCORE_2_11	P	chr18	chr18.P	-0.272975
bb64602d-b238-4519-9c01-3548d44d8139/EcoRV/0	iPSCORE_2_11	Q	chr17	chr17.Q	-0.496089
bb7b823b-8ca7-4412-b9bc-0da798e2fc3e/EcoRV/0	iPSCORE_2_11	P	chr14	chr14.P	0.74681
bb7d189a-caa6-458f-bf9d-b7d44cb552eb/EcoRV/0	iPSCORE_2_11	P	chr6	chr6.P	-0.579949
bb8107f5-e667-448c-8089-56832cca9499/EcoRV/0	iPSCORE_2_11	Q	chr19	chr19.Q	-1.22313
bb8578ed-e76a-4c35-af33-b4565bed7a38/EcoRV/0	iPSCORE_2_11	P	chr9	chr9.P	-0.061401
bb8cc690-61d5-42e4-a53b-aa43ff412de1/EcoRV/0	iPSCORE_2_11	Q	chr6	chr6.Q	-0.527248
bb2a0837-9684-4520-b662-f396c8ee3c7a/EcoRV/0	iPSCORE_2_11	P	chr9	chr9.P	-0.119872
bc9683ef-2fb8-4dd4-ba32-431e70bde568/EcoRV/0	iPSCORE_2_11	Q	chr13	chr13.Q	2.38593
bc9c46b0-c241-4133-b011-6b67cc2dbcd3/EcoRV/0	iPSCORE_2_11	P	chr9	chr9.P	-0.305672
bca5b4c0-d6ac-4404-9fb3-8d4319ea21e0/EcoRV/0	iPSCORE_2_11	P	chr18	chr18.P	0.600632
bcb1b87b-b3a3-4411-9a84-775acc7977c9/EcoRV/0	iPSCORE_2_11	Q	chr18	chr18.Q	3.23453
bcb284c4-beef-40ef-bac0-120d434a7343/EcoRV/0	iPSCORE_2_11	Q	chr21	chr21.Q	0.125168
bcbe0d3b-df19-426f-9e07-a642f2a9c03e/EcoRV/0	iPSCORE_2_11	Q	chr6	chr6.Q	-0.469161
bcc51493-f534-46a9-821b-cd7255531aa0/EcoRV/0	iPSCORE_2_11	Q	chr18	chr18.Q	2.14089
bcc86ff9-02bf-486c-9a7e-73cfae87d814/EcoRV/0	iPSCORE_2_11	P	chr18	chr18.P	-0.801139
bcc9dca8-2d9c-4565-999d-9ab1c62438ba/EcoRV/0	iPSCORE_2_11	P	chr16	chr16.P	-0.154493
bccfa0d6-1681-455d-8dc9-609d08aea530/EcoRV/0	iPSCORE_2_11	Q	chr17	chr17.Q	-0.271051
bcd62d95-d4a0-40e0-8a34-02107615dae5/EcoRV/0	iPSCORE_2_11	P	chr8	chr8.P	0.771045
bcd64687-b5bb-4268-9847-76e18f174012/EcoRV/0	iPSCORE_2_11	Q	chr17	chr17.Q	0.0193817
bcdd25ae-9ebc-401e-b88e-60d1a723d527/EcoRV/0	iPSCORE_2_11	P	chr10	chr10.P	0.485228
bce1b40c-d2a6-4f88-8ac4-c1a69f484219/EcoRV/0	iPSCORE_2_11	P	chr9	chr9.P	0.422526
bc9025e4-b169-4f16-a528-51933bfdbf02/EcoRV/0	iPSCORE_2_11	P	chr20	chr20.P	-0.366836
bc16fcdf-c3e6-4930-9881-d1bc6fdcad15/EcoRV/0	iPSCORE_2_11	P	chr15	chr15.P	1.9674
bc1b9127-833d-48be-be39-0df415da3bde/EcoRV/0	iPSCORE_2_11	P	chr9	chr9.P	-0.722665
bc1cfab5-66f7-48a4-96b9-76ae8601df61/EcoRV/0	iPSCORE_2_11	P	chr13	chr13.P	0.641023
bc29900b-0a25-44ce-a9f6-de4647818fef/EcoRV/0	iPSCORE_2_11	P	chr20	chr20.P	-1.24929
bc2d4ba1-eae0-4193-a83b-78ecd06b676a/EcoRV/0	iPSCORE_2_11	P	chr19	chr19.P	-0.499935
bc2fee64-aa53-4d92-8ce0-4ee1a7401415/EcoRV/0	iPSCORE_2_11	Q	chr8	chr8.Q	-1.12504
bc3b9792-0bca-4594-b76d-f475f974803a/EcoRV/0	iPSCORE_2_11	P	chr9	chr9.P	0.172099
bc3d4b17-bc1e-4735-8ccc-03cc4dbf2077/EcoRV/0	iPSCORE_2_11	Q	chr5	chr5.Q	-0.481086
bc4a8df1-f26d-4dc7-8ba1-52ebefb91fff/EcoRV/0	iPSCORE_2_11	Q	chr5	chr5.Q	0.224416
bc4b3ca6-a5f9-437f-b575-df2ad302e132/EcoRV/0	iPSCORE_2_11	Q	chr1	chr1.Q	-0.0787116
bc581c31-7e55-4146-bc4c-fb464039bad8/EcoRV/0	iPSCORE_2_11	P	chr8	chr8.P	-1.17428
bc5a9708-7261-45ed-86d0-5ed0afab0934/EcoRV/0	iPSCORE_2_11	P	chr14	chr14.P	0.535621
bc63af03-ff0e-4b90-8d64-0bcfd46e8c31/EcoRV/0	iPSCORE_2_11	Q	chr6	chr6.Q	0.146326
bc6b1606-cc57-43c6-bd6a-1597a77b2494/EcoRV/0	iPSCORE_2_11	P	chr18	chr18.P	0.518311
bc6ca9d7-09b6-49f2-8301-58e50a164ee4/EcoRV/0	iPSCORE_2_11	Q	chr1	chr1.Q	-1.60781
bc6e153b-0f32-4b5e-9c9a-d1cdca8d7c13/EcoRV/0	iPSCORE_2_11	P	chr16	chr16.P	0.556779
bb228470-9f25-4ea2-a159-dc51985ea5e3/EcoRV/0	iPSCORE_2_11	P	chr16	chr16.P	1.21843
00031eb7-9843-436b-af19-2eae81b2ef33/EcoRV/0	iPSCORE_2_11	P	chr6	chr6.P	-0.106793
00045f26-ee6d-400e-852d-52b96d505499/EcoRV/0	iPSCORE_2_11	Q	chr21	chr21.Q	0.0555415
015cfc32-5871-42f8-91dc-4d0581f8d301/EcoRV/0	iPSCORE_2_11	P	chr6	chr6.P	0.0766989
01591137-f440-43de-8408-44bbefc19344/EcoRV/0	iPSCORE_2_11	Q	chr14	chr14.Q	-0.213349
01580b7f-fd4c-4884-88de-4d5546f093a4/EcoRV/0	iPSCORE_2_11	Q	chr18	chr18.Q	2.79715
014fccf4-ff50-4d74-9af9-1125b35b3d41/EcoRV/0	iPSCORE_2_11	Q	chr1	chr1.Q	0.11786
014b8a94-47cb-462f-ab40-245a79c9e4ed/EcoRV/0	iPSCORE_2_11	Q	chr14	chr14.Q	-0.268358
014976b7-268b-4c2f-b658-20c947b6e34c/EcoRV/0	iPSCORE_2_11	Q	chr13	chr13.Q	0.92107
01496182-21a2-4de8-ad6a-7a1898965f77/EcoRV/0	iPSCORE_2_11	Q	chr5	chr5.Q	0.405215
01492a98-2b94-4359-b908-88572ffe8aa4/EcoRV/0	iPSCORE_2_11	P	chr16	chr16.P	0.455608
014366e6-ce60-4ab1-b44a-4139452f7138/EcoRV/0	iPSCORE_2_11	P	chr12	chr12.P	0.789125
0142b2bf-48e8-4132-aaf3-d04360885d41/EcoRV/0	iPSCORE_2_11	P	chr11	chr11.P	-0.372991
013b2694-a8d2-4b54-91d5-581c805c204b/EcoRV/0	iPSCORE_2_11	P	chr9	chr9.P	-0.273359
0137f11f-5957-4c05-803a-dd43764312c1/EcoRV/0	iPSCORE_2_11	Q	chr6	chr6.Q	0.0759295
0135dff6-c0f1-47f4-b5cb-95dfb4d91f63/EcoRV/0	iPSCORE_2_11	P	chr7	chr7.P	-0.87846
01347f32-7f21-4fc5-9acc-68c4487619b5/EcoRV/0	iPSCORE_2_11	Q	chr22	chr22.Q	-0.7469
013209be-c2a0-45ec-9729-854149b86e29/EcoRV/0	iPSCORE_2_11	Q	chr2	chr2.Q	0.444452
01ed0223-e7b2-4106-9dc7-2f95103c633e/EcoRV/0	iPSCORE_2_11	Q	chr10	chr10.Q	-0.712663
01ebfae1-8c46-4bd5-b224-1111ca90d8b7/EcoRV/0	iPSCORE_2_11	P	chr9	chr9.P	-0.736129
01e4b22c-8739-4ac2-a57a-1bb560e29536/EcoRV/0	iPSCORE_2_11	P	chr7	chr7.P	-0.28413
01e37efc-6236-405b-830d-45cc5dbf09a9/EcoRV/0	iPSCORE_2_11	P	chr12	chr12.P	-0.678811
01e1a066-2bd7-46e3-896d-b19d8f1ac45b/EcoRV/0	iPSCORE_2_11	Q	chr17	chr17.Q	-0.0790962
01dadd0b-61f9-4e98-a653-fb92d5cd423c/EcoRV/0	iPSCORE_2_11	P	chr4	chr4.P	-0.486472
01da1e05-f0f8-414b-ac6e-f47ed426e9a5/EcoRV/0	iPSCORE_2_11	Q	chr6	chr6.Q	0.250574
01d13ffc-ac6f-4f8e-b07d-df4c2db80562/EcoRV/0	iPSCORE_2_11	Q	chr18	chr18.Q	2.65405
01c3cf2f-e085-4209-a4ee-4b6809e54b6e/EcoRV/0	iPSCORE_2_11	P	chr11	chr11.P	0.0855465
012c124b-20b6-4d39-8b0b-4066291c48b6/EcoRV/0	iPSCORE_2_11	P	chr10	chr10.P	0.907222
01ae4b06-bd02-4344-aee2-2a1dd555ad1f/EcoRV/0	iPSCORE_2_11	P	chr16	chr16.P	0.612942
01ad6e0c-e2db-4bde-9425-406381ca2258/EcoRV/0	iPSCORE_2_11	Q	chr17	chr17.Q	-0.301056
01a15c6e-c038-4d78-b4fc-7b26f0d69fe0/EcoRV/0	iPSCORE_2_11	Q	chr14	chr14.Q	0.47715
01a01554-8d42-482b-a60c-0498560f83b3/EcoRV/0	iPSCORE_2_11	Q	chr5	chr5.Q	-0.346448
0190d1a1-63e9-41a2-8795-0917e72e002e/EcoRV/0	iPSCORE_2_11	Q	chr5	chr5.Q	-1.57358
0176fbfb-5a19-4f21-9efd-1b507a49cf51/EcoRV/0	iPSCORE_2_11	P	chr12	chr12.P	-0.928083
012b6acc-fbbe-4f60-84f4-b2a437197c39/EcoRV/0	iPSCORE_2_11	Q	chr13	chr13.Q	0.397521
01293c08-7db3-439a-9769-14b816cf0108/EcoRV/0	iPSCORE_2_11	P	chr1	chr1.P	-1.03887
0127ff68-6e7b-4f06-a87a-51dde9f25a0b/EcoRV/0	iPSCORE_2_11	Q	chr5	chr5.Q	0.528312
0098a421-0e59-4891-bc7e-f6a911edfbee/EcoRV/0	iPSCORE_2_11	P	chr18	chr18.P	1.48347
009855c3-1748-4880-8467-1b2d4c75080a/EcoRV/0	iPSCORE_2_11	P	chr10	chr10.P	0.524466
008b7eef-c7ef-44f7-89df-c937d4d67e85/EcoRV/0	iPSCORE_2_11	Q	chr18	chr18.Q	2.26475
00858857-95b1-4a47-9a63-18621ffc020f/EcoRV/0	iPSCORE_2_11	Q	chr17	chr17.Q	0.433681
0082fd0d-60b3-43bf-8dfb-71ed0f611892/EcoRV/0	iPSCORE_2_11	P	chr16	chr16.P	-0.148339
009f8c92-f088-44a8-ac3a-c788e7a0f302/EcoRV/0	iPSCORE_2_11	P	chr9	chr9.P	-0.346448
0067f8a1-9d3f-4bec-9f34-e9fea7225310/EcoRV/0	iPSCORE_2_11	P	chr11	chr11.P	-0.811526
005b7976-24bf-4991-aeb0-8fd6223d41b8/EcoRV/0	iPSCORE_2_11	Q	chr5	chr5.Q	0.0578496
00489956-df6c-4825-930b-378119be826a/EcoRV/0	iPSCORE_2_11	Q	chr18	chr18.Q	3.25646
002df650-a412-4fa2-96bc-905fac4c8991/EcoRV/0	iPSCORE_2_11	P	chr7	chr7.P	-0.689198
001f8bfd-762a-4da1-89eb-4a011885cd8c/EcoRV/0	iPSCORE_2_11	Q	chr6	chr6.Q	-0.328753
00122a3b-4904-46cc-b521-fad4fc2bcde8/EcoRV/0	iPSCORE_2_11	P	chr20	chr20.P	-0.58495
000d4148-d959-467a-9d3d-284f648a037c/EcoRV/0	iPSCORE_2_11	P	chr18	chr18.P	-1.1462
00633d73-8f79-4764-b6fa-0e3eaf2477d3/EcoRV/0	iPSCORE_2_11	Q	chr11	chr11.Q	-0.23643
00ab6958-44fa-42da-8d55-8b89bb69c536/EcoRV/0	iPSCORE_2_11	P	chr7	chr7.P	-0.364144
0122b8a8-98d9-435f-8249-b2814ae5417d/EcoRV/0	iPSCORE_2_11	Q	chr1	chr1.Q	0.685646
0121c53e-0b16-4cb7-ba2f-8138e2fb60e5/EcoRV/0	iPSCORE_2_11	Q	chr22	chr22.Q	-0.799985
011e6d5a-0ae0-4e68-9a73-3e2e1ebd13eb/EcoRV/0	iPSCORE_2_11	P	chr14	chr14.P	1.96509
01178d12-1edc-43c2-9695-b0eda947cd0c/EcoRV/0	iPSCORE_2_11	Q	chr22	chr22.Q	-0.506475
0112c5c3-d277-42fa-906c-97f0f64a8ec0/EcoRV/0	iPSCORE_2_11	P	chr17	chr17.P	-0.53648
010c95da-818c-4d16-9f50-5587de1d0e86/EcoRV/0	iPSCORE_2_11	P	chr9	chr9.P	-0.366067
00fe1c7c-dd37-4dbe-afbe-7445790ffe9f/EcoRV/0	iPSCORE_2_11	P	chr12	chr12.P	0.624482
00fc7a12-216b-4c3a-aff9-26fe06bf61e4/EcoRV/0	iPSCORE_2_11	P	chr14	chr14.P	0.679491
00e11bff-d537-462b-acc5-a446e78e10e0/EcoRV/0	iPSCORE_2_11	P	chr18	chr18.P	-0.198732
00dcc28f-bcbe-4b76-b7bd-0dbfe6f57375/EcoRV/0	iPSCORE_2_11	Q	chr22	chr22.Q	0.00861065
00db43be-3043-4d7b-893e-6e097698f8e7/EcoRV/0	iPSCORE_2_11	P	chr9	chr9.P	-0.217581
00bd0983-9e78-436b-9503-782547a7e194/EcoRV/0	iPSCORE_2_11	P	chr14	chr14.P	0.752965
00bb7456-eb30-4fef-934f-538a0b2ef99f/EcoRV/0	iPSCORE_2_11	Q	chr2	chr2.Q	-0.0556308
00b52c09-093e-448a-b4df-94b832e175cc/EcoRV/0	iPSCORE_2_11	Q	chr17	chr17.Q	-0.948471
00f9555e-c970-4cb3-991a-e377e83667eb/EcoRV/0	iPSCORE_2_11	P	chr16	chr16.P	2.20551
bcf6a202-4b1e-44cb-8993-87930fbfe04c/EcoRV/0	iPSCORE_2_11	Q	chr17	chr17.Q	0.114782
bcf90b02-cee6-499d-a0cf-c3f45ea24e89/EcoRV/0	iPSCORE_2_11	P	chr17	chr17.P	-0.621494
bf47117e-99aa-4367-bbf2-776d7df886db/EcoRV/0	iPSCORE_2_11	Q	chr4	chr4.Q	3.71
bf53949c-d712-4bda-a967-52cd317e3b4c/EcoRV/0	iPSCORE_2_11	P	chr17	chr17.P	-0.883461
bf54b0c7-2715-4d54-8cf9-ca823ea8847e/EcoRV/0	iPSCORE_2_11	P	chr20	chr20.P	-0.152955
bf63f244-6c3f-4278-8b1a-59057cc8ac0b/EcoRV/0	iPSCORE_2_11	P	chr19	chr19.P	-1.48625
bf6eeaf0-23a5-42cb-b0dd-52d03e64f60a/EcoRV/0	iPSCORE_2_11	P	chr11	chr11.P	-1.20082
bf751397-60e0-4e8e-8b66-2aaec92a42a4/EcoRV/0	iPSCORE_2_11	Q	chr5	chr5.Q	-0.535711
bf7741ab-bfc2-4cd0-aad8-7e1b26951693/EcoRV/0	iPSCORE_2_11	P	chr7	chr7.P	-2.39448
bf8bf080-1b2c-4c6d-a6c8-9bbfac05c74c/EcoRV/0	iPSCORE_2_11	P	chr18	chr18.P	0.0940095
bfb177dd-4377-4ce0-8550-48ace94dfaca/EcoRV/0	iPSCORE_2_11	Q	chr1	chr1.Q	0.0740061
bfcdb7b7-5555-4188-847e-54e23bddd43a/EcoRV/0	iPSCORE_2_11	Q	chr21	chr21.Q	0.212875
bfd0b3df-7a7e-465d-bfa6-affe66b62fb4/EcoRV/0	iPSCORE_2_11	P	chr13	chr13.P	1.64927
bfe2d94f-5d24-4003-a070-1de78c91175f/EcoRV/0	iPSCORE_2_11	P	chr19	chr19.P	-0.517631
bff10dba-587f-48d9-ad14-7b74449838c0/EcoRV/0	iPSCORE_2_11	Q	chr17	chr17.Q	-0.94424
bff37428-8793-4cb5-8e2e-2c455f390317/EcoRV/0	iPSCORE_2_11	Q	chr17	chr17.Q	-0.0521687
bff91aab-5ef1-4e5c-b453-4b2ba70a2b24/EcoRV/0	iPSCORE_2_11	P	chr7	chr7.P	0.713728
bf41c5a0-6e49-433b-b3f3-f0442d88a05e/EcoRV/0	iPSCORE_2_11	P	chr9	chr9.P	-0.449542
bf312503-5a2b-4b22-889d-9153972a4b13/EcoRV/0	iPSCORE_2_11	P	chr9	chr9.P	0.181332
bec95d95-cb9a-47a6-aa05-24c0256ec884/EcoRV/0	iPSCORE_2_11	P	chr12	chr12.P	0.685262
bed4ebca-7bdf-4500-9b93-8318204a16bd/EcoRV/0	iPSCORE_2_11	Q	chr22	chr22.Q	-1.10196
bed9a5f2-5aba-42ba-b6ee-757522d66795/EcoRV/0	iPSCORE_2_11	P	chr9	chr9.P	0.592554
beda5b66-7f52-41d7-87fd-923712919366/EcoRV/0	iPSCORE_2_11	Q	chr19	chr19.Q	-0.29067
bee34ea9-4c5e-4b26-b8a5-e6eac202b4ca/EcoRV/0	iPSCORE_2_11	Q	chr7	chr7.Q	1.64965
beebb80c-fc4b-417f-8c51-17526a448e2b/EcoRV/0	iPSCORE_2_11	P	chr9	chr9.P	0.0409237
bef5d5b2-e204-4b46-92b1-082098fe4175/EcoRV/0	iPSCORE_2_11	P	chr12	chr12.P	0.458301
c0004e2b-3913-4b71-a230-c8f09aa403e4/EcoRV/0	iPSCORE_2_11	Q	chr10	chr10.Q	-0.156417
bef7430f-0951-4bbf-98fd-fe0bb08aaba2/EcoRV/0	iPSCORE_2_11	Q	chr8	chr8.Q	-1.62858
bef8d805-9645-4af5-815a-b4d86d083a98/EcoRV/0	iPSCORE_2_11	P	chr9	chr9.P	-0.643805
befea2eb-5419-46da-aa67-1c24b155d3f3/EcoRV/0	iPSCORE_2_11	Q	chr2	chr2.Q	1.56272
bf0831b5-9344-48fa-8e22-38b958bf8b0a/EcoRV/0	iPSCORE_2_11	P	chr16	chr16.P	-1.33931
bf127c35-d3ef-4a7b-975e-f91e4ad2ccd8/EcoRV/0	iPSCORE_2_11	Q	chr3	chr3.Q	-0.0179322
bf1a6518-9658-42ac-8344-e8267eb6901b/EcoRV/0	iPSCORE_2_11	Q	chr14	chr14.Q	-0.157955
bf24a732-d754-424b-8aa3-2bcfb36acaa6/EcoRV/0	iPSCORE_2_11	Q	chr17	chr17.Q	0.245573
c001ca5e-e34c-4455-b135-311d662bb7ec/EcoRV/0	iPSCORE_2_11	P	chr4	chr4.P	-0.736898
c008a1e2-c0f3-4048-9584-cc460b16962d/EcoRV/0	iPSCORE_2_11	P	chr1	chr1.P	0.212106
c07733c4-e8cf-4f6c-b0a3-cf2fe137ec32/EcoRV/0	iPSCORE_2_11	P	chr11	chr11.P	-0.923467
c095896c-21f8-4df5-b040-2a14157746a7/EcoRV/0	iPSCORE_2_11	Q	chr3	chr3.Q	-0.119488
c09d792b-16aa-4176-8750-5698fd72f016/EcoRV/0	iPSCORE_2_11	Q	chr6	chr6.Q	-0.329522
c09fba0e-af8f-46ba-a0d6-838964cde423/EcoRV/0	iPSCORE_2_11	P	chr18	chr18.P	-0.87846
c0a582a0-f7ff-48ca-b17e-ae85bc477647/EcoRV/0	iPSCORE_2_11	Q	chr8	chr8.Q	-0.739591
c0a7df89-3824-4dd6-b8e0-7d9881bc20a1/EcoRV/0	iPSCORE_2_11	P	chr18	chr18.P	-0.392225
c0b101db-e1ff-4561-a3d3-8c5a21a2acc3/EcoRV/0	iPSCORE_2_11	P	chr6	chr6.P	-0.153339
c0c0092d-9a9e-4392-bf07-8b030fbebd56/EcoRV/0	iPSCORE_2_11	Q	chr21	chr21.Q	-0.726127
c0ca0ab8-3d9c-4668-939f-e226a8b3742f/EcoRV/0	iPSCORE_2_11	P	chr11	chr11.P	-0.307211
c0cc0726-f904-43d2-9dcf-7c46d532d4e4/EcoRV/0	iPSCORE_2_11	P	chr7	chr7.P	0.0470786
c0cee2f1-4444-4d8d-b200-1e62ac59a93a/EcoRV/0	iPSCORE_2_11	P	chr2	chr2.P	0.961461
c073a9e7-a2bb-4433-af78-3bb6e9e46b78/EcoRV/0	iPSCORE_2_11	P	chr2	chr2.P	-0.253741
c065b161-039e-4843-ad5f-55b5e0d7f7fe/EcoRV/0	iPSCORE_2_11	Q	chr10	chr10.Q	1.1061
c00a9aa2-5d9f-43fc-ba6d-cacbd2ef229d/EcoRV/0	iPSCORE_2_11	Q	chr19	chr19.Q	-2.02557
c0138329-dae9-4009-9256-67cca963a416/EcoRV/0	iPSCORE_2_11	Q	chr14	chr14.Q	-0.931161
c014aefa-2580-44f9-b50e-b9fbc59e3db8/EcoRV/0	iPSCORE_2_11	P	chr17	chr17.P	-0.824989
c019a393-8844-4100-815d-b6859554bae8/EcoRV/0	iPSCORE_2_11	Q	chr5	chr5.Q	0.173638
c01e76f9-9db8-41da-9f75-88f42a2b29c4/EcoRV/0	iPSCORE_2_11	Q	chr2	chr2.Q	-0.020625
c0379745-b82d-4982-b3a7-7410bce57df2/EcoRV/0	iPSCORE_2_11	Q	chr6	chr6.Q	-2.42641
c00326b9-e0d6-4a6e-b2d6-992c86587bed/EcoRV/0	iPSCORE_2_11	P	chr9	chr9.P	-0.383762
c046142f-b34a-4ff4-8be0-a03612266513/EcoRV/0	iPSCORE_2_11	P	chr17	chr17.P	-0.513015
c058c087-4cc9-4fc8-8b89-5ecfc8989c48/EcoRV/0	iPSCORE_2_11	P	chr18	chr18.P	-0.257972
c059274e-7a47-4422-b47a-675b5b345a9a/EcoRV/0	iPSCORE_2_11	Q	chr13	chr13.Q	0.98108
c05c8dbc-b10b-480e-9bb5-e04cd8afdad1/EcoRV/0	iPSCORE_2_11	P	chr4	chr4.P	-0.687274
c05f6694-237a-4854-a647-299eb010a57f/EcoRV/0	iPSCORE_2_11	P	chr16	chr16.P	-0.15911
c04549d5-eafe-4baa-a864-c5309d9bba59/EcoRV/0	iPSCORE_2_11	Q	chr22	chr22.Q	-0.719972
beb35514-42a9-47d1-97cf-a822c18d8a30/EcoRV/0	iPSCORE_2_11	P	chr19	chr19.P	-1.37316
bd54b92b-43cb-4d51-ad11-53c37c425968/EcoRV/0	iPSCORE_2_11	P	chr16	chr16.P	0.0559262
bd54e04f-75a1-4d59-8a9e-35385ed18e58/EcoRV/0	iPSCORE_2_11	Q	chr20	chr20.Q	-0.468776
bd5d65d8-a878-4b90-bfbe-8b6b38e82604/EcoRV/0	iPSCORE_2_11	Q	chr2	chr2.Q	0.837595
bd608f9e-d1c4-4a1a-aaf0-e089f88f277a/EcoRV/0	iPSCORE_2_11	Q	chr22	chr22.Q	-0.871151
bd7ae2ee-cba0-4d3d-97ea-d02cab6170b9/EcoRV/0	iPSCORE_2_11	P	chr17	chr17.P	-0.94424
bd7c6573-0206-4ee1-be2f-35c6c4258428/EcoRV/0	iPSCORE_2_11	P	chr18	chr18.P	0.445606
bd8334ce-74fc-4c30-9f74-4ff9d67f7bb1/EcoRV/0	iPSCORE_2_11	P	chr1	chr1.P	-0.755747
bd91f038-c580-4ddf-8b3b-14934418a0cd/EcoRV/0	iPSCORE_2_11	Q	chr15	chr15.Q	-0.417614
bda4a561-9285-475e-81c4-9545c896591e/EcoRV/0	iPSCORE_2_11	Q	chr19	chr19.Q	0.116321
bd4ecdc9-0100-4af7-94ab-0a4922ac9fa1/EcoRV/0	iPSCORE_2_11	Q	chr18	chr18.Q	2.76984
bd4bd20a-4241-46b6-9ea2-4b3d357b2b32/EcoRV/0	iPSCORE_2_11	P	chr16	chr16.P	0.358669
bcfd4540-f107-4067-a2e2-720c5f9904f5/EcoRV/0	iPSCORE_2_11	Q	chr18	chr18.Q	0.395598
bcff3bba-63a9-465f-9f35-fc6f9b4c0df8/EcoRV/0	iPSCORE_2_11	Q	chr21	chr21.Q	0.0867006
bd0cfd50-5d00-4646-b40a-fd450519c88e/EcoRV/0	iPSCORE_2_11	Q	chr5	chr5.Q	0.587168
bd0eb97b-15bf-4ae8-af02-8885ab2fa6bd/EcoRV/0	iPSCORE_2_11	P	chr10	chr10.P	0.359054
bd0ec623-e154-499d-8bf5-dfd8d388c67d/EcoRV/0	iPSCORE_2_11	P	chr1	chr1.P	-0.640343
bd148cd3-d780-44ae-83eb-f7c3bbe908c3/EcoRV/0	iPSCORE_2_11	Q	chr5	chr5.Q	0.238264
bd1b940e-819e-4822-b98e-545d3d0a804e/EcoRV/0	iPSCORE_2_11	Q	chr6	chr6.Q	-0.531479
bd1bf3d1-cb15-4aa1-96c5-a8a576f85d0c/EcoRV/0	iPSCORE_2_11	P	chr14	chr14.P	0.0605424
bd1d56c5-79ef-4e0f-818d-1573a1ea6573/EcoRV/0	iPSCORE_2_11	Q	chr6	chr6.Q	0.957999
bd1f51d0-c89d-459f-b069-86ca5d3aca55/EcoRV/0	iPSCORE_2_11	Q	chr8	chr8.Q	-0.917312
bd228a5f-2b50-4117-b896-ff84a601400b/EcoRV/0	iPSCORE_2_11	Q	chr12	chr12.Q	1.54156
bd3275cb-9433-43b2-bab9-2a37ea67fcce/EcoRV/0	iPSCORE_2_11	P	chr9	chr9.P	-1.03618
bd3aa0d4-63c7-4e56-9450-f33dc8714fbb/EcoRV/0	iPSCORE_2_11	Q	chr22	chr22.Q	-1.11196
bd44d205-4daa-4123-bc6c-d7609321488a/EcoRV/0	iPSCORE_2_11	Q	chr3	chr3.Q	-0.0971762
bd4aa4aa-66ef-4004-afe4-bc9ddb83806e/EcoRV/0	iPSCORE_2_11	P	chr7	chr7.P	-0.856148
bdb93405-a823-4b70-8ab1-4ed289fb8435/EcoRV/0	iPSCORE_2_11	P	chr8	chr8.P	-0.919236
be33c960-f8d1-4aeb-9f5f-69bcd72703ea/EcoRV/0	iPSCORE_2_11	Q	chr18	chr18.Q	0.538314
be3f5bd4-a7e6-48f6-af35-b917566c2cd2/EcoRV/0	iPSCORE_2_11	Q	chr14	chr14.Q	0.158636
be405612-d7ea-41a0-b171-a5b883ac1b09/EcoRV/0	iPSCORE_2_11	Q	chr22	chr22.Q	-0.646114
be44ba8a-585c-4040-8702-ddcd3c7d603c/EcoRV/0	iPSCORE_2_11	P	chr9	chr9.P	0.681415
be451af5-886e-4654-b0c2-a894b57940bb/EcoRV/0	iPSCORE_2_11	Q	chr6	chr6.Q	0.0959329
be59c123-3ce7-4009-99cc-c23ab03d8479/EcoRV/0	iPSCORE_2_11	Q	chr1	chr1.Q	-0.252971
be646c6c-056f-4d5b-abcd-5e91d2ca10d3/EcoRV/0	iPSCORE_2_11	Q	chr10	chr10.Q	-0.793446
be6de117-5ca3-432f-8040-2b995bde9e04/EcoRV/0	iPSCORE_2_11	Q	chr6	chr6.Q	-0.263358
be71a0b1-9710-418b-9382-a72e52dbac2b/EcoRV/0	iPSCORE_2_11	Q	chr6	chr6.Q	-0.540327
be72a459-c095-403f-85d2-cdec277bf200/EcoRV/0	iPSCORE_2_11	P	chr9	chr9.P	0.155558
be73c666-8ca8-4bb4-ae2c-e2d7eafe2cba/EcoRV/0	iPSCORE_2_11	Q	chr2	chr2.Q	1.24651
be84e6c1-12f6-465f-9665-4ff552131c7b/EcoRV/0	iPSCORE_2_11	P	chr16	chr16.P	-0.397995
be88b8ad-7263-48b6-b61d-cdfb8f3b0351/EcoRV/0	iPSCORE_2_11	P	chr11	chr11.P	-1.63743
be88e7d2-a8f1-42b3-b3cf-46cc67652cfd/EcoRV/0	iPSCORE_2_11	P	chr21	chr21.P	-1.69783
be97dd59-0db0-43f8-8809-7b71dc989e2f/EcoRV/0	iPSCORE_2_11	Q	chr21	chr21.Q	0.305583
be9c502d-36c0-4245-b02b-a32776ba076b/EcoRV/0	iPSCORE_2_11	P	chr9	chr9.P	-0.148339
be6d3df1-d044-4c92-8e1c-621b4e0c700f/EcoRV/0	iPSCORE_2_11	Q	chr2	chr2.Q	0.523312
bcf6c1e8-3451-47a0-888b-f4c2652f4607/EcoRV/0	iPSCORE_2_11	Q	chr6	chr6.Q	0.10478
be27458a-f008-4fed-b17b-eac566f8ae76/EcoRV/0	iPSCORE_2_11	P	chr16	chr16.P	0.259806
bdc2f4fe-fe80-431b-b3c2-553a1243e9f1/EcoRV/0	iPSCORE_2_11	P	chr16	chr16.P	-0.139876
bdc4a4cf-33f6-4fd0-8c8c-964b46938ce8/EcoRV/0	iPSCORE_2_11	Q	chr10	chr10.Q	0.278656
bdc9ceb0-b0f0-40c5-aeaa-a223ed382be7/EcoRV/0	iPSCORE_2_11	P	chr8	chr8.P	-0.459159
bdcb0565-841d-45f9-b87c-11fa8f93ce9c/EcoRV/0	iPSCORE_2_11	P	chr9	chr9.P	0.224416
bdd053ec-7596-4b81-b768-394669070f51/EcoRV/0	iPSCORE_2_11	Q	chr13	chr13.Q	1.1288
bde02e54-ada9-4936-90a9-2db830794a0e/EcoRV/0	iPSCORE_2_11	P	chr14	chr14.P	1.0307
bde1113b-9924-4701-ba34-c42122905bad/EcoRV/0	iPSCORE_2_11	P	chr16	chr16.P	1.05725
bdf1cef7-94fe-46a0-a8f8-140174bbd0cd/EcoRV/0	iPSCORE_2_11	Q	chr3	chr3.Q	-0.193346
bdfa4388-d553-4c80-aef0-c634932d756e/EcoRV/0	iPSCORE_2_11	P	chr7	chr7.P	-1.01925
bdfba1c1-a840-40e4-90e2-947562df7dc7/EcoRV/0	iPSCORE_2_11	P	chr14	chr14.P	0.870677
bdfcb66c-c12b-4ac5-b98e-5bbacfe7eede/EcoRV/0	iPSCORE_2_11	P	chr16	chr16.P	-0.109486
be077bf2-1362-4242-8d11-3c0db49c8189/EcoRV/0	iPSCORE_2_11	P	chr16	chr16.P	0.826824
be126865-2f75-428b-8d63-2eac23d73666/EcoRV/0	iPSCORE_2_11	P	chr16	chr16.P	0.360592
be1b5423-7d80-4306-8631-2cbd8f504eb5/EcoRV/0	iPSCORE_2_11	P	chr18	chr18.P	1.14649
bdef2443-2de1-4a37-9631-cfa550fe19b2/EcoRV/0	iPSCORE_2_11	Q	chr8	chr8.Q	-0.771134
1add0fe2-fc25-45f1-83da-a7de77a078ae/EcoRV/0	iPSCORE_2_11	P	chr8	chr8.P	-0.707278
021d82bb-388f-46fc-811c-29e6ca00c38c/EcoRV/0	iPSCORE_2_11	P	chr16	chr16.P	-0.860765
06db944b-1b30-4f34-a7aa-6b6aff5ce348/EcoRV/0	iPSCORE_2_11	Q	chr10	chr10.Q	-0.89
06d80854-ddf7-4f54-8a6a-820815eb4949/EcoRV/0	iPSCORE_2_11	Q	chr6	chr6.Q	-0.119488
06d79fb9-f445-4cd6-91a5-3130e2ea7f23/EcoRV/0	iPSCORE_2_11	P	chr6	chr6.P	-0.538019
06d69f23-86d6-4457-a69b-e0dd00c9fdd3/EcoRV/0	iPSCORE_2_11	P	chr18	chr18.P	0.646409
06cc08ee-b57c-447c-bc0f-b59c5c1c89af/EcoRV/0	iPSCORE_2_11	Q	chr1	chr1.Q	-0.250663
06b4bad2-259e-4914-9473-16fc9b7c7b6a/EcoRV/0	iPSCORE_2_11	P	chr14	chr14.P	3.17221
06b059ff-1b7e-45f3-86d6-32d2e373414c/EcoRV/0	iPSCORE_2_11	P	chr16	chr16.P	0.816822
06aecb80-0ea0-4cef-a3d6-e300c6f1e9c2/EcoRV/0	iPSCORE_2_11	Q	chr1	chr1.Q	0.555625
0699f3b0-eb77-4b85-b21b-f5a97121b2ba/EcoRV/0	iPSCORE_2_11	P	chr2	chr2.P	-0.371837
06964e5f-dce4-471f-9071-44aea714e79b/EcoRV/0	iPSCORE_2_11	Q	chr14	chr14.Q	-0.475701
068cb6a1-ffb2-42d4-8f67-3f826912bb5c/EcoRV/0	iPSCORE_2_11	P	chr14	chr14.P	1.6385
068af0c9-0bfa-4c3d-b8ee-4fcfdd0079dc/EcoRV/0	iPSCORE_2_11	P	chr9	chr9.P	-0.60803
068acacb-85b0-4718-bc68-d43bebb15ef5/EcoRV/0	iPSCORE_2_11	P	chr7	chr7.P	-1.14504
0687c888-79cc-409f-8a48-a82226a0d8b1/EcoRV/0	iPSCORE_2_11	Q	chr2	chr2.Q	-0.77652
0683e158-48c2-4ef9-8253-ea78d3c71277/EcoRV/0	iPSCORE_2_11	Q	chr14	chr14.Q	0.772584
06e6e6f9-9501-4ffb-96ed-0c2465902748/EcoRV/0	iPSCORE_2_11	P	chr14	chr14.P	-0.0594776
06ea3700-9b8a-44e8-8ad8-d6002bb3b62f/EcoRV/0	iPSCORE_2_11	Q	chr11	chr11.Q	-0.500705
[truncated: 125,610 more rows]
