# Supplementary material for: High resolution long-read telomere sequencing reveals dynamic mechanisms in aging and cancer
Source: Nat Commun. 2024 Jun 18;15:5149. doi: 10.1038/s41467-024-48917-7 (PMC11189484; doi:10.1038/s41467-024-48917-7)
Supplement: Supplementary file 10 — Source Data [file 41467_2024_48917_MOESM10_ESM.zip › source data/Fig. 3.xlsx]

## Sheet: Fig. 3
read_id	read_len	telomere_len	qmap	haplotype	chromosomes	chrom_name	arms
1b59f7b3-a743-4b32-b685-174dfab00c9a/EcoRV/0	15353	11805	20	PATERNAL	chr1	chr1	P
112adc2d-bbca-4a86-a897-60a980cc868f/EcoRV/0	11246	6714	38	PATERNAL	chr1	chr1	Q
564f4251-df6d-4ce7-af6e-464013d0971a/EcoRV/0	10909	6574	60	PATERNAL	chr1	chr1	Q
d54893f6-6133-498e-8ce1-41ee8a651ca1/EcoRV/0	11852	7363	26	PATERNAL	chr1	chr1	Q
642bc8f4-0488-466e-af5f-dd7644bcd8dd/EcoRV/0	9769	5799	60	MATERNAL	chr1	chr1	Q
9fe217cd-a7da-4a4e-8301-6b202d48d9ab/EcoRV/0	14076	10562	24	PATERNAL	chr1	chr1	P
480bac1c-e6f4-41b2-953f-4c323456dec8/EcoRV/0	10473	6149	60	PATERNAL	chr1	chr1	Q
3904d7bc-9681-4e91-80ea-1ab1d99eb05b/EcoRV/0	11856	7403	60	PATERNAL	chr1	chr1	Q
74b3b5fa-1d52-42e4-a4fd-fba9fdf328e4/EcoRV/0	10900	6965	60	MATERNAL	chr1	chr1	Q
394634d6-8e56-43e9-b199-45d6458a3c50/EcoRV/0	12621	8685	60	MATERNAL	chr1	chr1	Q
1f50835d-66e9-46b3-936c-da9c89f5bf92/EcoRV/0	12519	8010	60	PATERNAL	chr1	chr1	Q
ec954e64-2cb1-4e6b-8c4b-1ef1bc4ae613/EcoRV/0	17528	13022	60	PATERNAL	chr1	chr1	Q
558954b1-2965-45bd-9d51-a7f0e200c2ab/EcoRV/0	7368	4186	60	MATERNAL	chr1	chr1	P
3ba83685-4d2a-40f1-b1b2-c4beff44e5da/EcoRV/0	10542	6020	60	PATERNAL	chr1	chr1	Q
758db853-95df-427a-8fc8-ed2d5bbadb2a/EcoRV/0	7410	4200	60	MATERNAL	chr1	chr1	P
3bad4a3b-32ef-42ce-8ab1-199b155477f2/EcoRV/0	8484	5208	58	MATERNAL	chr1	chr1	P
3bc540d9-c09d-4176-8664-22cc2544f3db/EcoRV/0	11538	8202	60	MATERNAL	chr1	chr1	Q
eca60b8f-439d-482d-a1ed-a5f34fdf3c60/EcoRV/0	7115	3921	60	MATERNAL	chr1	chr1	P
92199e79-94c3-4283-8887-ed606fe36064/EcoRV/0	14087	10565	21	PATERNAL	chr1	chr1	P
c83d4c78-072c-4434-8feb-8ca8840bc3c3/EcoRV/0	7175	3964	60	MATERNAL	chr1	chr1	P
3adc33d7-fb72-48fd-974b-b46a135f0903/EcoRV/0	10853	6656	27	PATERNAL	chr1	chr1	Q
5590d8f1-3358-43dd-a4d8-d4866aca7575/EcoRV/0	9164	5689	15	PATERNAL	chr1	chr1	P
1f48bb28-bca5-4f03-af87-185edcf8cdc4/EcoRV/0	10521	5990	60	PATERNAL	chr1	chr1	Q
9fcab394-7bf9-4499-9765-ba254bab3d1b/EcoRV/0	7900	4688	60	MATERNAL	chr1	chr1	P
1ef44a40-9663-47c9-957a-73d5ebe752ad/EcoRV/0	7526	4306	60	MATERNAL	chr1	chr1	P
113a1049-8337-4a1f-9e72-d604186cb2d8/EcoRV/0	12205	8243	60	MATERNAL	chr1	chr1	Q
4874829b-aeb4-4f4d-b150-b34ef86d527e/EcoRV/0	13542	10014	21	PATERNAL	chr1	chr1	P
3c5938b7-cc7c-48e8-88ac-d7f4e00c0270/EcoRV/0	12265	8258	41	MATERNAL	chr1	chr1	Q
3c22fff0-6d13-421d-b130-436f5a51b8ec/EcoRV/0	7481	4269	60	MATERNAL	chr1	chr1	P
9fce16b1-bc7b-4eda-8434-3b865cf0ca0f/EcoRV/0	7636	4419	60	MATERNAL	chr1	chr1	P
3c3844e4-f817-4686-97ba-8f3efd148c8a/EcoRV/0	11086	7092	60	MATERNAL	chr1	chr1	Q
3bd5da5c-a0cb-4a9a-9f68-ae7cc694b3e6/EcoRV/0	6951	3763	60	MATERNAL	chr1	chr1	P
555bbeea-7d4e-40bb-8b4d-e7842486ca0f/EcoRV/0	11404	6913	37	PATERNAL	chr1	chr1	Q
ecf61f12-4bc1-4738-baab-f07db15fadb2/EcoRV/0	11954	7984	33	MATERNAL	chr1	chr1	Q
3ea8abb4-7a98-439d-820d-9ed93e14dd16/EcoRV/0	7882	4729	48	MATERNAL	chr1	chr1	P
740f14f2-2dfa-4984-ab52-1475620c0383/EcoRV/0	12789	8811	60	MATERNAL	chr1	chr1	Q
8e6f819a-a3fe-48cb-875e-2304772d0c0b/EcoRV/0	12147	8129	60	MATERNAL	chr1	chr1	Q
8e70d5ee-3bfb-4acc-8524-06a8f33a81b8/EcoRV/0	7328	4120	60	MATERNAL	chr1	chr1	P
d5a50b68-beba-4062-8209-00c142c52d61/EcoRV/0	11776	7812	60	MATERNAL	chr1	chr1	Q
edcf01e2-4648-4480-ad10-7bfab1cd9296/EcoRV/0	15272	11744	20	PATERNAL	chr1	chr1	P
d59c4989-f953-4bed-a4f2-34a4c89d7cea/EcoRV/0	11976	7445	60	PATERNAL	chr1	chr1	Q
3c19211c-f2ff-408d-ae80-90be0b19183d/EcoRV/0	12885	8901	60	MATERNAL	chr1	chr1	Q
0b2ec252-d25e-4cdb-813a-9ee2b024adb1/EcoRV/0	10360	5797	60	PATERNAL	chr1	chr1	Q
ee369e6c-7263-4ea4-9559-4988a56b138f/EcoRV/0	13887	9381	60	PATERNAL	chr1	chr1	Q
47314419-603a-4703-bc14-53326ec413ed/EcoRV/0	11291	6832	34	PATERNAL	chr1	chr1	Q
d41b6237-aa4b-4cf9-a6e4-7657232c8e63/EcoRV/0	8055	4826	60	MATERNAL	chr1	chr1	P
ee0b938a-245b-49cf-be2c-30b1737702e6/EcoRV/0	7032	4036	34	MATERNAL	chr1	chr1	P
92b06bf7-6cba-46bb-9431-9ab6a49a2775/EcoRV/0	8619	5453	60	MATERNAL	chr1	chr1	P
d411c009-8eaa-42c4-9b29-c5dd7175fc4a/EcoRV/0	6461	3423	60	MATERNAL	chr1	chr1	P
ee0584b5-b64a-4107-b8fc-e5134ba4f5fc/EcoRV/0	7169	3917	60	MATERNAL	chr1	chr1	P
d5dc26c7-cb0b-46d4-b9e0-53f023bac2df/EcoRV/0	8103	4875	60	MATERNAL	chr1	chr1	P
edb0dfa3-35ac-49bb-9d29-93d8b132bffc/EcoRV/0	10623	6096	60	PATERNAL	chr1	chr1	Q
55fadb81-6dd9-4eff-8f62-e3da242e7e38/EcoRV/0	10083	5700	60	PATERNAL	chr1	chr1	Q
4734ce6b-f3ba-4786-9f3d-e8b635128d37/EcoRV/0	12244	8238	60	MATERNAL	chr1	chr1	Q
3f119dba-2b4c-46bd-8a5b-3d7c900a3e31/EcoRV/0	16953	10030	12	PATERNAL	chr1	chr1	P
8e8cc7f0-5f95-4316-b949-9a7443a2ed58/EcoRV/0	10617	6094	60	PATERNAL	chr1	chr1	Q
1e9b2858-8a28-4957-b2b8-32597afa84e1/EcoRV/0	13112	9104	60	MATERNAL	chr1	chr1	Q
46da002f-1994-42d0-a6cf-73a7dc7b88eb/EcoRV/0	14396	10907	20	PATERNAL	chr1	chr1	P
3dd73b8f-f004-4cd6-9cea-0a3090ce0d52/EcoRV/0	12151	8154	39	MATERNAL	chr1	chr1	Q
d630cef2-b9f5-4931-b400-60fd682580bf/EcoRV/0	9604	7751	37	PATERNAL	chr1	chr1	Q
1ea98ae8-131e-4a2d-9ddb-c57360466688/EcoRV/0	12285	8288	39	MATERNAL	chr1	chr1	Q
ee6c8fff-8086-4b3c-8d06-ef53b0ab94f4/EcoRV/0	5327	1838	60	PATERNAL	chr1	chr1	P
73a46a0a-97bd-4a41-920b-b72d71d85193/EcoRV/0	11539	8039	22	PATERNAL	chr1	chr1	P
566fad7e-9030-45d7-9410-ddbbbcb5563f/EcoRV/0	12466	8508	30	MATERNAL	chr1	chr1	Q
82336f0e-bfa0-4a8b-92e1-990c9d17cd61/EcoRV/0	7031	3806	60	MATERNAL	chr1	chr1	P
d618f032-32ce-4b9c-b3b0-dc9b7b46aa9d/EcoRV/0	16350	12857	18	PATERNAL	chr1	chr1	P
eed024d4-9f77-4ee8-9101-fdf7efe4bd04/EcoRV/0	7204	3992	60	MATERNAL	chr1	chr1	P
11a7e6cb-a001-416a-bfee-a737bd1c197d/EcoRV/0	7087	3860	60	MATERNAL	chr1	chr1	P
a01c1877-b4e3-405d-aa60-0f688580f774/EcoRV/0	11595	7032	60	PATERNAL	chr1	chr1	Q
816c53a8-1580-46b6-8c9c-a9df0a564952/EcoRV/0	7521	4323	60	MATERNAL	chr1	chr1	P
edaec688-df4e-446d-84bb-69433dc10f36/EcoRV/0	11954	7956	60	MATERNAL	chr1	chr1	Q
2fa85854-c6b2-4b71-ac4c-53db4b411911/EcoRV/0	13794	10267	22	PATERNAL	chr1	chr1	P
3fafc115-1c0d-430b-9c0e-13fd3ec81e11/EcoRV/0	11752	7198	60	PATERNAL	chr1	chr1	Q
66c84569-fd92-4b47-a605-47870039e048/EcoRV/0	10331	2920	60	MATERNAL	chr1	chr1	P
3fd050f9-48c7-4c66-ac37-61349d7b18bf/EcoRV/0	7906	4714	60	MATERNAL	chr1	chr1	P
c7cac8a9-cdcd-4eac-aa0f-87899921ce4e/EcoRV/0	6680	3513	60	MATERNAL	chr1	chr1	P
4157d671-8ba9-4c84-a742-f0cdba7d61a6/EcoRV/0	12287	8315	38	MATERNAL	chr1	chr1	Q
91f30cc0-b26c-4e05-a531-02499c3ff4a8/EcoRV/0	7382	4174	60	MATERNAL	chr1	chr1	P
f123d934-fe7e-4659-b373-c96995c5b6e0/EcoRV/0	11782	7807	60	MATERNAL	chr1	chr1	Q
526bc469-163c-49dd-9d09-59c94edbe48a/EcoRV/0	12099	8168	60	MATERNAL	chr1	chr1	Q
c940b147-324e-45f2-9b49-6543bd3b944f/EcoRV/0	10875	6372	60	PATERNAL	chr1	chr1	Q
753c58aa-09a2-44c1-8e8e-fdc0cf773b00/EcoRV/0	11527	7563	60	MATERNAL	chr1	chr1	Q
11e08ff1-28be-4156-9373-c4d1dad33901/EcoRV/0	11202	6805	60	PATERNAL	chr1	chr1	Q
65d5aeb9-56f4-477b-bfc9-059a45c65bce/EcoRV/0	9882	5858	58	PATERNAL	chr1	chr1	Q
9c06e54f-6557-4c03-9c2d-481aaa351a46/EcoRV/0	12895	9096	60	MATERNAL	chr1	chr1	Q
3c8ba61c-2233-4d15-a1c8-fe51b017484b/EcoRV/0	5601	3355	40	MATERNAL	chr1	chr1	P
11ce3ac6-9003-4b0b-907b-c4ae96bc7f24/EcoRV/0	7511	4301	60	MATERNAL	chr1	chr1	P
417ff304-1217-4008-b298-8cdab3bf020c/EcoRV/0	3612	406	53	MATERNAL	chr1	chr1	P
41a0c1eb-faa1-48e5-9ada-13da27159671/EcoRV/0	12144	7747	60	PATERNAL	chr1	chr1	Q
52a8dc58-8252-4627-8613-c2d0d91f7511/EcoRV/0	11689	7767	60	MATERNAL	chr1	chr1	Q
6527af84-72fc-4ba1-aac6-0b0fcb015d5a/EcoRV/0	10732	6330	60	PATERNAL	chr1	chr1	Q
9bea24a9-03ef-462f-bf04-e80ec3b8dd44/EcoRV/0	11709	7717	60	MATERNAL	chr1	chr1	Q
a2f4f30d-8b5c-4127-ac70-679ffb91fd9f/EcoRV/0	5623	3572	26	MATERNAL	chr1	chr1	P
40e411f1-a04e-49f1-b616-079d763a7e82/EcoRV/0	6144	3373	50	MATERNAL	chr1	chr1	P
04a738f4-31dc-4fb6-9026-ee08c931d5fd/EcoRV/0	11052	7079	60	MATERNAL	chr1	chr1	Q
c7f23b04-8f20-4309-a878-68d81fe8a1be/EcoRV/0	5525	939	44	PATERNAL	chr1	chr1	Q
46045bd3-387a-4b03-b4e0-30228fc38e93/EcoRV/0	8275	5071	60	MATERNAL	chr1	chr1	P
4077aee6-dd82-46da-99e7-85d888769d70/EcoRV/0	11924	7932	60	MATERNAL	chr1	chr1	Q
f015df05-4999-4779-861f-8e583239e5cd/EcoRV/0	11536	7633	60	MATERNAL	chr1	chr1	Q
f0d8d3bc-5b94-43f1-83fd-b1de158a4f83/EcoRV/0	7940	4949	60	MATERNAL	chr1	chr1	P
f0e05752-8de5-4b4e-8a25-9bf655fdaef7/EcoRV/0	14480	11023	20	PATERNAL	chr1	chr1	P
4120a6c2-3e96-42d2-8c3c-942a410e4a55/EcoRV/0	10598	6059	60	PATERNAL	chr1	chr1	Q
41bc143e-6289-4d95-9691-5532b1f4d2bd/EcoRV/0	7098	3873	60	MATERNAL	chr1	chr1	P
c91fbc21-77d0-47f2-88bf-44d0173cadfd/EcoRV/0	15829	12341	17	PATERNAL	chr1	chr1	P
c7fcb46d-0087-46fd-a676-a4d3fe9c2530/EcoRV/0	7174	3960	60	MATERNAL	chr1	chr1	P
52480128-3007-40b1-90d2-8356c90ce1b0/EcoRV/0	11006	6611	37	PATERNAL	chr1	chr1	Q
672cff60-d8a2-4ae9-abc6-8c4aff4600d0/EcoRV/0	10841	7953	60	MATERNAL	chr1	chr1	Q
11bfd2c8-1ad1-476e-a342-0db38481f353/EcoRV/0	10182	5858	60	PATERNAL	chr1	chr1	Q
6648649f-97da-434f-aba4-82b1f0109ecc/EcoRV/0	9404	4934	60	PATERNAL	chr1	chr1	Q
75b6ec42-addd-4d98-9ce9-018c2cfbad58/EcoRV/0	10879	6369	60	PATERNAL	chr1	chr1	Q
c84e4ed6-4fdf-468b-906c-e6722cd3f6e8/EcoRV/0	11176	6680	60	PATERNAL	chr1	chr1	Q
8f1a2ec6-98a0-487f-b814-c2009b2a9e9f/EcoRV/0	9787	5788	60	MATERNAL	chr1	chr1	Q
ed41e08f-7cb1-4a7c-9d43-89d90e1f93e8/EcoRV/0	10230	6975	60	PATERNAL	chr1	chr1	Q
55c432dd-7aa4-43c5-9a3e-089aa2dba01a/EcoRV/0	12214	7677	36	PATERNAL	chr1	chr1	Q
44187092-180f-4e2a-8b00-71bfecb2cdbd/EcoRV/0	14457	10976	19	PATERNAL	chr1	chr1	P
ed28be08-1d1d-4ede-b8d0-e467b6ad3846/EcoRV/0	12139	8166	60	MATERNAL	chr1	chr1	Q
ed37e15a-3915-4f46-85f1-38c20cd896ad/EcoRV/0	10684	6213	38	PATERNAL	chr1	chr1	Q
91fd7217-f567-411a-aa88-b82ef42ba1b3/EcoRV/0	7681	4461	60	MATERNAL	chr1	chr1	P
c875b3c7-4418-4bec-a824-b93b83ae3586/EcoRV/0	11440	7558	60	MATERNAL	chr1	chr1	Q
3ca41871-a63c-4a60-97db-0c5db6e36d53/EcoRV/0	14818	11481	16	PATERNAL	chr1	chr1	P
48495e47-2800-4296-92d1-5f526a84b764/EcoRV/0	12328	7853	60	PATERNAL	chr1	chr1	Q
ed27d246-5154-43e0-b722-e6b1cd129ef0/EcoRV/0	14607	11341	8	PATERNAL	chr1	chr1	P
55d59ace-3881-42b9-b7f5-2584dcce93eb/EcoRV/0	7898	4698	60	MATERNAL	chr1	chr1	P
3398a792-4e0b-4cd8-b1d1-3e39502f72e9/EcoRV/0	7371	4274	60	MATERNAL	chr1	chr1	P
75c0d01e-743a-4015-b636-d46b7ec427c6/EcoRV/0	15215	11689	20	PATERNAL	chr1	chr1	P
f105f279-28dd-40a6-8a80-c7f7ac67415a/EcoRV/0	6773	3567	60	MATERNAL	chr1	chr1	P
c7fa644d-5b90-4bd3-a026-b8040ad160dd/EcoRV/0	14835	11331	9	PATERNAL	chr1	chr1	P
a3529790-9fc6-40ed-8f60-fad549eaa26a/EcoRV/0	11739	8255	25	PATERNAL	chr1	chr1	P
3c78083e-7237-4636-b5a3-28b85d9217ed/EcoRV/0	10927	6379	60	PATERNAL	chr1	chr1	Q
91e8a34d-eb04-4eab-a983-a47cd069b1dd/EcoRV/0	11938	8445	23	PATERNAL	chr1	chr1	P
c7a34fe9-a7ab-420a-b7b2-a5b73c1ce79e/EcoRV/0	10395	5934	60	PATERNAL	chr1	chr1	Q
c80105b4-32a9-479a-8a67-816cd6a43e0a/EcoRV/0	14504	11127	11	PATERNAL	chr1	chr1	P
74fa26e9-f6cd-41df-a6e4-490d2d4bdfae/EcoRV/0	14041	10832	56	PATERNAL	chr1	chr1	P
c7ad5156-c495-475c-82a8-6abf96147f79/EcoRV/0	6909	3687	60	MATERNAL	chr1	chr1	P
41d0359d-7956-4df8-8e39-755a87e4f8d6/EcoRV/0	12397	8455	60	MATERNAL	chr1	chr1	Q
f0a22ec0-5e78-41e1-a0c4-42e2fd852b7e/EcoRV/0	15505	12009	20	PATERNAL	chr1	chr1	P
485d3d8c-c537-4f15-8d95-cb9860e9285e/EcoRV/0	14766	11260	18	PATERNAL	chr1	chr1	P
f0a48059-014b-468a-9c5d-caed26e105c5/EcoRV/0	11092	6914	56	PATERNAL	chr1	chr1	Q
75c1d21d-b7f3-4ac3-8ea0-f139e184afda/EcoRV/0	6238	2191	51	MATERNAL	chr1	chr1	Q
f02f96e6-9676-4ae8-882e-f6ebf9dc1667/EcoRV/0	12398	8505	60	MATERNAL	chr1	chr1	Q
ef55e029-9911-4b74-bcbe-4e6093fefbec/EcoRV/0	7761	4576	60	MATERNAL	chr1	chr1	P
0ad9d42e-e7f4-4a19-b4f9-e664b9b9c988/EcoRV/0	12302	8330	42	MATERNAL	chr1	chr1	Q
2fdab4bc-c571-48bc-99ee-ed8fd425ea80/EcoRV/0	15664	12137	18	PATERNAL	chr1	chr1	P
1240ace3-00b0-4bbf-9298-936d1cbf9a56/EcoRV/0	6821	3914	60	MATERNAL	chr1	chr1	P
492050f0-e283-42d9-8703-ce63cd9443fa/EcoRV/0	7105	3999	60	MATERNAL	chr1	chr1	P
f3558a4a-32bf-4fff-ad49-62612509791d/EcoRV/0	12400	8409	40	MATERNAL	chr1	chr1	Q
0a795ae5-6ac2-4243-898b-224f13bfde3d/EcoRV/0	12343	8325	60	MATERNAL	chr1	chr1	Q
77fcd0d7-26ad-453d-8f6e-cc903f1819cd/EcoRV/0	15176	11658	20	PATERNAL	chr1	chr1	P
2ff90282-e3ba-442d-bea5-5c4f552e1c7a/EcoRV/0	7575	4383	54	MATERNAL	chr1	chr1	P
f35f1a05-18b0-43b6-bd12-9f6ebca60f59/EcoRV/0	8500	5297	60	MATERNAL	chr1	chr1	P
3d13d78e-2e0b-4ef7-91f9-c5ad548ae93c/EcoRV/0	7493	4273	60	MATERNAL	chr1	chr1	P
9091c4dd-c42e-46d2-8348-2454732121b4/EcoRV/0	11673	7722	60	MATERNAL	chr1	chr1	Q
7eafc5f8-3cfb-447b-9de2-edf666fe1936/EcoRV/0	12118	11744	5	MATERNAL	chr1	chr1	P
f1a75f2f-ac95-48f8-b0c3-242bbfc589af/EcoRV/0	12057	8050	60	MATERNAL	chr1	chr1	Q
f19ecf49-30cf-4537-8e6b-890aa574bf50/EcoRV/0	11908	8118	60	MATERNAL	chr1	chr1	Q
440448da-0361-4757-b16f-183252dfa7b4/EcoRV/0	13236	9760	20	PATERNAL	chr1	chr1	P
9f9bc519-7dbe-4a67-a2e2-ae03a5d4a892/EcoRV/0	7333	4116	60	MATERNAL	chr1	chr1	P
f18b01b2-bd22-4b97-98f0-42e14be0f5e2/EcoRV/0	12542	8567	60	MATERNAL	chr1	chr1	Q
92aa9aae-aa72-460c-affe-0dae39ad7d1d/EcoRV/0	14616	11101	18	PATERNAL	chr1	chr1	P
f1caf3f2-ea1f-43a5-8e5b-de6c99fcb481/EcoRV/0	7589	4359	60	MATERNAL	chr1	chr1	P
f25cead8-5994-424d-880d-a8456eb43c79/EcoRV/0	10877	6344	37	PATERNAL	chr1	chr1	Q
f266ba8a-fd6b-4150-b6fe-fc387d9d02c1/EcoRV/0	11934	7942	60	MATERNAL	chr1	chr1	Q
132b7ee9-1193-4bc0-b5d1-3c840975aaa9/EcoRV/0	11144	6630	60	PATERNAL	chr1	chr1	Q
f1e386e7-e2a6-44b1-8ef1-15048c5a915f/EcoRV/0	14352	9830	60	PATERNAL	chr1	chr1	Q
7850a88a-aa22-41d3-b38d-cacf929413f9/EcoRV/0	7066	3865	60	MATERNAL	chr1	chr1	P
926e4a6b-9175-4246-a73e-5982d153d8bf/EcoRV/0	11771	7963	60	MATERNAL	chr1	chr1	Q
f349290c-4e0d-4980-af05-20be5fd0a0b0/EcoRV/0	12579	8584	60	MATERNAL	chr1	chr1	Q
09cf6233-24fe-451d-9653-bc32f9f2e824/EcoRV/0	7194	3975	60	MATERNAL	chr1	chr1	P
90d13d88-0d6e-487b-ad36-faab703985bb/EcoRV/0	12001	8007	60	MATERNAL	chr1	chr1	Q
09b7d99a-73ee-48bc-b05e-59aca9e76354/EcoRV/0	11896	7360	60	PATERNAL	chr1	chr1	Q
f1621cee-9a84-4de0-aa39-6b6af853b216/EcoRV/0	5634	2438	60	MATERNAL	chr1	chr1	P
90d8cdf0-43fb-4649-ae88-3c3cc918df10/EcoRV/0	11422	6891	37	PATERNAL	chr1	chr1	Q
f1bf210a-bdcd-4f62-a2b5-76dc006c84e5/EcoRV/0	11149	6593	60	PATERNAL	chr1	chr1	Q
926836a8-7edb-4ddc-afd2-0c66493bfcd2/EcoRV/0	7558	4406	60	MATERNAL	chr1	chr1	P
3811a64c-2e1d-4e88-a38b-9c77263994e8/EcoRV/0	7364	4159	60	MATERNAL	chr1	chr1	P
d4a4b5a5-4e21-4d11-af15-d879fa2c0f1a/EcoRV/0	8297	5108	60	MATERNAL	chr1	chr1	P
f3770865-eb6a-4826-8823-911645d2c68e/EcoRV/0	12217	7812	60	PATERNAL	chr1	chr1	Q
0a5a7f1c-9bcf-49d5-a3e5-3da64e8428a1/EcoRV/0	7054	3827	60	MATERNAL	chr1	chr1	P
f2f88beb-415e-4387-a656-4d441b0ed420/EcoRV/0	15010	11495	22	PATERNAL	chr1	chr1	P
760adc49-49f6-426c-abd0-948154fc9c9e/EcoRV/0	12568	8026	60	PATERNAL	chr1	chr1	Q
a0f70331-ca5b-4b72-a54e-1d53dba34e53/EcoRV/0	9688	5798	27	PATERNAL	chr1	chr1	Q
12ad609a-8bbe-48bf-b8ea-9329a787296f/EcoRV/0	11322	6831	33	PATERNAL	chr1	chr1	Q
d7ac1b3a-dfd6-4225-813a-07ac0928fd4a/EcoRV/0	11533	7522	60	MATERNAL	chr1	chr1	Q
75f07e85-0db9-4e2f-96e7-23a132d790e4/EcoRV/0	11493	7685	60	MATERNAL	chr1	chr1	Q
d7f7aea2-84d5-41ea-b136-48eb37b61c78/EcoRV/0	11899	8054	60	MATERNAL	chr1	chr1	Q
386277d1-8591-42a3-8f2d-602c8540bc7c/EcoRV/0	10834	6341	37	PATERNAL	chr1	chr1	Q
0d8eeb13-87d3-42cc-9bb1-c7a59e50d06a/EcoRV/0	7465	4283	60	MATERNAL	chr1	chr1	P
0d8d8130-2473-4bd8-8630-2ba712cb8611/EcoRV/0	9985	7112	60	PATERNAL	chr1	chr1	Q
0d8d7943-aa50-4103-bdfe-f600d3a8a523/EcoRV/0	7999	6769	42	PATERNAL	chr1	chr1	Q
be885648-de22-48fa-9360-cbaeeca9a45c/EcoRV/0	13566	9032	60	PATERNAL	chr1	chr1	Q
be8bc6de-75e2-46c8-9633-50a23a52acdc/EcoRV/0	12179	7643	33	PATERNAL	chr1	chr1	Q
8fb5e4fa-41a0-4ac6-b301-68be1048a495/EcoRV/0	15103	11590	20	PATERNAL	chr1	chr1	P
87a5275b-d4cb-44c5-86e9-dabf261730f0/EcoRV/0	13048	8472	60	PATERNAL	chr1	chr1	Q
f22dbd7b-3ce3-4a64-9805-d068227a4576/EcoRV/0	11953	7966	60	MATERNAL	chr1	chr1	Q
f2811de7-c87f-4453-9e6d-0641d09699fe/EcoRV/0	11403	7418	60	MATERNAL	chr1	chr1	Q
12aed792-b2a8-4e79-81ec-ffe8d2dcbca6/EcoRV/0	12441	8550	60	MATERNAL	chr1	chr1	Q
771e2751-1429-41ce-9a62-42407bc0c5a2/EcoRV/0	12149	7620	34	PATERNAL	chr1	chr1	Q
43cfe3f3-1086-4385-a3a5-74a9d3f7877e/EcoRV/0	7640	4418	60	MATERNAL	chr1	chr1	P
0dc3f820-79ef-4114-93e0-99cb593211a0/EcoRV/0	11920	7926	60	MATERNAL	chr1	chr1	Q
492c8126-6e90-4f60-a6ab-b72d7eb8d2c6/EcoRV/0	11373	6780	60	PATERNAL	chr1	chr1	Q
4cc701fd-cff6-4bca-bdfd-aa8d6b76f850/EcoRV/0	15527	11998	17	PATERNAL	chr1	chr1	P
765726dd-e743-4cc0-b758-b98316e1eb98/EcoRV/0	10679	6166	60	PATERNAL	chr1	chr1	Q
d7d8f001-d44c-433e-b511-1963ed0a331d/EcoRV/0	10441	5932	60	PATERNAL	chr1	chr1	Q
0db234d6-ee6c-43e5-8f79-8e5717247cb5/EcoRV/0	7433	4248	60	MATERNAL	chr1	chr1	P
7fc50f69-bead-4346-997e-434da58f7881/EcoRV/0	12125	7684	60	PATERNAL	chr1	chr1	Q
43dcfc5b-ea80-4c40-8323-c6254530d515/EcoRV/0	15946	12447	19	PATERNAL	chr1	chr1	P
125336d2-41ff-43e1-9b0c-07c6a8ef00b1/EcoRV/0	11342	7789	60	MATERNAL	chr1	chr1	Q
f2aa3fe2-31e8-4e59-95ee-00dee9539752/EcoRV/0	14444	10924	9	PATERNAL	chr1	chr1	P
0dcef388-a56d-4bd8-8adc-a3204a892eb4/EcoRV/0	11467	6931	60	PATERNAL	chr1	chr1	Q
76807e22-596b-4cdc-952c-a0507292a19a/EcoRV/0	10931	6469	60	PATERNAL	chr1	chr1	Q
a10fe693-f36d-42a4-83eb-2281531e2cfb/EcoRV/0	7088	3859	60	MATERNAL	chr1	chr1	P
8eaf06b3-16db-4e1f-9ced-34f731f05201/EcoRV/0	6453	3251	60	PATERNAL	chr1	chr1	P
61d977b7-0071-4009-be0e-e6f920d61473/EcoRV/0	12209	8205	60	MATERNAL	chr1	chr1	Q
0a088cd4-20a9-4cdc-8672-2afdf13277a8/EcoRV/0	6525	3651	60	MATERNAL	chr1	chr1	P
5460c5e5-5b4c-4aad-ab13-2fd85c4b51b4/EcoRV/0	11635	7657	60	MATERNAL	chr1	chr1	Q
f44408ba-3014-4947-81f3-9fd6b875fb58/EcoRV/0	7298	4308	60	MATERNAL	chr1	chr1	P
f465c57d-ae19-4d4d-8031-837089d8c577/EcoRV/0	11907	7921	60	MATERNAL	chr1	chr1	Q
54424c17-7799-4f9e-a409-7f43cac7a62a/EcoRV/0	11399	6844	60	PATERNAL	chr1	chr1	Q
0be9bd26-f115-4441-a64d-f98faa3fea02/EcoRV/0	10482	5948	60	PATERNAL	chr1	chr1	Q
472a9cc9-1e37-499c-a3a0-c504dc233374/EcoRV/0	12692	8978	32	MATERNAL	chr1	chr1	Q
8ebbfde2-b5e3-4be9-af7f-04e256d8f0e1/EcoRV/0	12061	8053	60	MATERNAL	chr1	chr1	Q
743e327c-c110-437f-ac9d-cf69ca03919f/EcoRV/0	12053	7545	60	PATERNAL	chr1	chr1	Q
f3d34acf-66d3-427e-8fd0-e7959875c412/EcoRV/0	7724	4480	60	MATERNAL	chr1	chr1	P
7424385c-9b36-4857-8cb5-331f73a386e8/EcoRV/0	12148	8154	60	MATERNAL	chr1	chr1	Q
f4e65255-d2ed-4810-b248-3b376f1d6bfb/EcoRV/0	11273	6706	38	PATERNAL	chr1	chr1	Q
742b31fe-0146-4451-a4a2-e275c56a78d2/EcoRV/0	7495	4412	44	MATERNAL	chr1	chr1	P
0bf638fe-3195-4991-8034-6abdd6464d99/EcoRV/0	12016	8019	60	MATERNAL	chr1	chr1	Q
92e237c6-ca0d-4d4b-aefe-0301dddceb11/EcoRV/0	11406	7408	60	MATERNAL	chr1	chr1	Q
1eb0d300-27c9-46db-895d-0febd5181ea3/EcoRV/0	29108	10974	57	MATERNAL	chr1	chr1	P
743bfe2f-efd5-41e3-9396-45fb34a45ec0/EcoRV/0	6973	3797	60	MATERNAL	chr1	chr1	P
f4f1c1e1-ed39-4f62-8cd6-8e76864f6802/EcoRV/0	7107	3859	60	MATERNAL	chr1	chr1	P
d44e9612-0cc9-4512-9c2b-8d395f032a6f/EcoRV/0	14314	10801	23	PATERNAL	chr1	chr1	P
81d8abae-07f2-4ceb-87af-e7825bc6967f/EcoRV/0	14475	10990	14	PATERNAL	chr1	chr1	P
7466d898-f5ab-4eb4-8085-0bf0f9246622/EcoRV/0	14644	11119	21	PATERNAL	chr1	chr1	P
f4be29fe-b9cf-4fb1-ba2c-b5d31c8841b6/EcoRV/0	11345	7459	60	MATERNAL	chr1	chr1	Q
f4bf3a51-3c3e-4d61-8ecd-dae2db60ff12/EcoRV/0	11372	7364	60	MATERNAL	chr1	chr1	Q
1e78c7b7-5c93-44ea-8c82-607426421141/EcoRV/0	3765	269	40	MATERNAL	chr1	chr1	P
0bdf81a7-5ce9-4d03-a0d5-193807b174f9/EcoRV/0	11161	7177	60	MATERNAL	chr1	chr1	Q
f47e632f-5974-4311-9c2c-c2dd8981fbd5/EcoRV/0	4059	3690	58	MATERNAL	chr1	chr1	P
8eef372f-658b-40cc-9d7c-c4f5b83373d9/EcoRV/0	7068	3872	60	MATERNAL	chr1	chr1	P
130e45f0-d672-47d4-a747-c768d67030ae/EcoRV/0	10634	6231	60	PATERNAL	chr1	chr1	Q
546f8bc5-5c9c-4ff4-87d4-7617f5aef72c/EcoRV/0	6773	4735	60	MATERNAL	chr1	chr1	P
f4e9c28d-5a0a-45ab-bbb1-c331f966a5c1/EcoRV/0	7450	4229	60	MATERNAL	chr1	chr1	P
8f01d7ba-3820-4e66-bfab-e3b35e67147a/EcoRV/0	7188	3987	60	MATERNAL	chr1	chr1	P
4721dd0b-9d56-4168-98cf-77d60898859d/EcoRV/0	11850	7841	60	MATERNAL	chr1	chr1	Q
d43f3bd4-ca6e-47e9-b528-661d6be6d498/EcoRV/0	6996	3798	60	MATERNAL	chr1	chr1	P
d3fe140b-241b-4445-b46f-9c4732873f31/EcoRV/0	12661	8692	60	MATERNAL	chr1	chr1	Q
7448d566-9fdc-4e4d-9ba2-281e1c68a0ed/EcoRV/0	6917	6177	60	PATERNAL	chr1	chr1	Q
9f522d93-d435-414d-b409-c45ab14b2058/EcoRV/0	11845	7864	60	MATERNAL	chr1	chr1	Q
77b865cb-c171-42a1-a5fb-9f1bb0441533/EcoRV/0	6963	3748	60	MATERNAL	chr1	chr1	P
1ebbae95-46cc-427a-b2b2-9970015f1c89/EcoRV/0	10125	5900	60	PATERNAL	chr1	chr1	Q
13259b5c-f868-43fa-a579-5ec903c04f32/EcoRV/0	15300	11790	20	PATERNAL	chr1	chr1	P
43ee932a-32b0-40d7-ad21-41d2a53fd9d2/EcoRV/0	11038	6496	60	PATERNAL	chr1	chr1	Q
d4ce0a5d-4a94-4612-80f2-0174522d91b5/EcoRV/0	7029	3832	60	MATERNAL	chr1	chr1	P
f594c6b2-efef-4641-a0c9-0d543cdfc0fc/EcoRV/0	13538	9050	60	PATERNAL	chr1	chr1	Q
12fe2a26-0712-41f1-a086-be02a446f1d0/EcoRV/0	7370	4175	60	MATERNAL	chr1	chr1	P
54bb8223-69cd-45ca-8b89-e40727f50879/EcoRV/0	7178	4008	60	MATERNAL	chr1	chr1	P
d4c9386d-1160-4791-a482-4a1f896e4f72/EcoRV/0	7363	4174	60	MATERNAL	chr1	chr1	P
43f468d1-79ef-4820-9958-43069c15fff3/EcoRV/0	7538	4417	60	MATERNAL	chr1	chr1	P
9f81c552-fe95-47e2-be51-4ef6410785e2/EcoRV/0	11086	6480	60	PATERNAL	chr1	chr1	Q
904d2330-0a19-4fc8-9dfd-ba230936e864/EcoRV/0	6630	3772	33	MATERNAL	chr1	chr1	P
f1ed443d-9ec5-4b99-b183-7cf7f43d109a/EcoRV/0	10737	6311	34	PATERNAL	chr1	chr1	Q
f1edf3d7-fc91-49dd-8dc3-610e1020f1ee/EcoRV/0	14721	11239	17	PATERNAL	chr1	chr1	P
f572184d-4c14-4d2c-adda-be1829daab47/EcoRV/0	11825	7857	60	MATERNAL	chr1	chr1	Q
132b4198-8c8e-4074-a7c6-c00838cb1d71/EcoRV/0	17238	13221	60	MATERNAL	chr1	chr1	Q
9072536b-ed85-41f3-bd69-8918c854d03c/EcoRV/0	13195	9179	60	MATERNAL	chr1	chr1	Q
54ff736a-512f-442a-be5e-326fc7af0b26/EcoRV/0	10555	6047	60	PATERNAL	chr1	chr1	Q
f5ccf6dc-a76b-4ac1-975d-983fb0ed7063/EcoRV/0	7400	4180	60	MATERNAL	chr1	chr1	P
75e6faf2-60f9-43cb-aec5-36090494958d/EcoRV/0	6308	3062	60	MATERNAL	chr1	chr1	P
0b8b49cb-8442-4ed9-9f59-b1d9513644fd/EcoRV/0	7064	3917	43	MATERNAL	chr1	chr1	P
a05e2135-a55e-4a73-b2c8-0f171370999b/EcoRV/0	11650	7106	60	PATERNAL	chr1	chr1	Q
f5e1e5bc-75a2-42b3-b11c-43470654b5e8/EcoRV/0	12106	8105	60	MATERNAL	chr1	chr1	Q
0b94411d-2f7b-4b19-928b-da5faf73d8d9/EcoRV/0	11387	7380	60	MATERNAL	chr1	chr1	Q
9fac240f-eb25-4213-8953-d1974c1be07c/EcoRV/0	7817	4575	60	MATERNAL	chr1	chr1	P
f5c92f85-62bc-4dca-83e2-5c24eb83a898/EcoRV/0	7917	4694	60	MATERNAL	chr1	chr1	P
f5ca2026-f7c5-4637-b6c8-b1964713ab2b/EcoRV/0	5993	5480	58	MATERNAL	chr1	chr1	P
47f5acd1-ab5f-4a56-8fc4-05420acfdbe2/EcoRV/0	13551	10228	13	PATERNAL	chr1	chr1	P
d3fb9cf7-a9dc-4360-93db-cb1ad7632caa/EcoRV/0	14383	10955	18	PATERNAL	chr1	chr1	P
d3eb827e-fc88-483d-9693-b74d9f5df350/EcoRV/0	7354	4163	60	MATERNAL	chr1	chr1	P
0bae1698-0d72-4cbe-b043-ba9fca37ea8e/EcoRV/0	15830	12352	17	PATERNAL	chr1	chr1	P
332947e4-3835-4714-b64b-cf9f2af8438a/EcoRV/0	8306	5085	60	MATERNAL	chr1	chr1	P
12f011fd-307a-4de0-9857-79c90fb273de/EcoRV/0	7361	4074	60	MATERNAL	chr1	chr1	P
be8d54b0-5a08-43c1-9bb7-1a00181e6699/EcoRV/0	14042	10562	22	PATERNAL	chr1	chr1	P
ef31ecf3-2ba4-47c9-9f0b-9f0a17bc2d3a/EcoRV/0	5076	1082	36	MATERNAL	chr1	chr1	Q
30ab072a-ee69-4e30-8ea7-78384343dc19/EcoRV/0	13705	10305	15	PATERNAL	chr1	chr1	P
f7dba44f-411b-43b2-9ab2-76ae5c62de39/EcoRV/0	11003	6996	60	MATERNAL	chr1	chr1	Q
a18f3f7b-c92b-45aa-bfee-cfb59d003e52/EcoRV/0	11411	6869	60	PATERNAL	chr1	chr1	Q
f818d8c5-20e7-45e7-a3c5-e1fdaae6c9c7/EcoRV/0	13541	10039	24	PATERNAL	chr1	chr1	P
b7de94e2-fe74-4edd-8cdb-9a00d0ff2218/EcoRV/0	7631	4452	60	MATERNAL	chr1	chr1	P
65fc6f17-a73f-4927-b166-91a9c4342ef1/EcoRV/0	12187	7656	36	PATERNAL	chr1	chr1	Q
466d7e67-9d2f-49c7-9f89-9fc581c507a0/EcoRV/0	11013	6492	60	PATERNAL	chr1	chr1	Q
5064f89e-3202-4a6f-bc26-6d1d3e8b2d6f/EcoRV/0	16898	12943	60	MATERNAL	chr1	chr1	Q
1de340e3-c0e2-4498-a8c4-2f76811f138c/EcoRV/0	12268	9160	17	PATERNAL	chr1	chr1	P
5920e1e5-6fcb-4bdc-bb38-7d4c8db72679/EcoRV/0	11484	6979	33	PATERNAL	chr1	chr1	Q
65e62d0f-12f6-404a-8332-4facf3974cfc/EcoRV/0	15443	12189	15	PATERNAL	chr1	chr1	P
f79e87cd-8c68-4448-b884-452702d50694/EcoRV/0	12475	8455	60	MATERNAL	chr1	chr1	Q
465e8210-077e-4354-83a6-1a8b2e0c928d/EcoRV/0	14368	10897	18	PATERNAL	chr1	chr1	P
a17ab92a-ca24-43f1-8d46-b24c62671a41/EcoRV/0	10059	6043	60	PATERNAL	chr1	chr1	Q
6ed63392-506c-4ee3-9c98-32571d0a6654/EcoRV/0	7497	4365	60	MATERNAL	chr1	chr1	P
1dd80777-8923-42d2-b6b2-172b309dcf81/EcoRV/0	12532	8568	60	MATERNAL	chr1	chr1	Q
f7bb7ecc-dd6d-45d7-83d8-48e51ac5aec6/EcoRV/0	12716	8762	60	MATERNAL	chr1	chr1	Q
51bd07a4-a078-4af5-bd4b-ce1224ea5be0/EcoRV/0	12233	8240	60	MATERNAL	chr1	chr1	Q
a19d13db-7741-4d5e-912d-5680a9e49ce4/EcoRV/0	12323	8338	60	MATERNAL	chr1	chr1	Q
f838d428-177f-4d62-8885-76cc6d4e652e/EcoRV/0	14661	11158	22	PATERNAL	chr1	chr1	P
c68be704-2c16-4b2f-b7a4-0ddc8858a787/EcoRV/0	11068	6527	60	PATERNAL	chr1	chr1	Q
a1a8855c-feb4-4d0f-a1d8-5e6c863125d1/EcoRV/0	7082	3845	60	MATERNAL	chr1	chr1	P
d075608b-2a54-4a8f-8764-6d858f428c9a/EcoRV/0	8129	4901	60	MATERNAL	chr1	chr1	P
f89b17ab-ac5e-4c73-89ec-bf254d5ae93d/EcoRV/0	9676	5633	60	MATERNAL	chr1	chr1	Q
676f4765-7724-405e-9540-e52ffd169de7/EcoRV/0	11544	7865	33	MATERNAL	chr1	chr1	Q
664278b5-b0cd-4104-bfc1-251817f88b34/EcoRV/0	7668	4466	60	MATERNAL	chr1	chr1	P
1dedaa46-2dc7-4f08-a9aa-9a3372be3c30/EcoRV/0	6501	5152	60	MATERNAL	chr1	chr1	Q
59b7a355-0252-4de6-8ded-7cef2d6ab15c/EcoRV/0	11121	6642	60	PATERNAL	chr1	chr1	Q
a1ade817-a263-4f8d-8b35-682b241ee0df/EcoRV/0	11452	6980	36	PATERNAL	chr1	chr1	Q
3fd09685-3d25-4446-9e37-a031579ab523/EcoRV/0	11594	7082	60	PATERNAL	chr1	chr1	Q
ac61af21-a99c-4661-a7f8-b2ff6145bfb2/EcoRV/0	11394	7412	60	MATERNAL	chr1	chr1	Q
c6a8b792-b051-41a9-a5b9-72325245b789/EcoRV/0	12500	8759	60	MATERNAL	chr1	chr1	Q
59c066ce-d774-4d02-9376-8b874e7708a7/EcoRV/0	14393	10886	21	PATERNAL	chr1	chr1	P
501e3b1d-2500-4333-b2a6-05cb084dd881/EcoRV/0	11122	6643	31	PATERNAL	chr1	chr1	Q
fe36d7a2-8f28-434a-8db6-24202c9465df/EcoRV/0	11452	6923	60	PATERNAL	chr1	chr1	Q
690456f7-e5a2-4cc7-be02-b774fd3a7955/EcoRV/0	15573	12064	18	PATERNAL	chr1	chr1	P
9b098490-8547-40c4-aace-d8799fd4b8d4/EcoRV/0	14701	11219	20	PATERNAL	chr1	chr1	P
d1f8291f-48eb-42d9-a6f2-d6f24eeffc78/EcoRV/0	6370	3159	60	MATERNAL	chr1	chr1	P
c76616c5-678d-478a-afdc-34e56ff03877/EcoRV/0	12185	8194	60	MATERNAL	chr1	chr1	Q
554d3b1b-345d-4861-8821-a5a887cba03e/EcoRV/0	14371	10845	16	PATERNAL	chr1	chr1	P
fe687fe9-5dca-48eb-b6e5-14a33a7170ba/EcoRV/0	7995	4779	60	MATERNAL	chr1	chr1	P
3e11811b-2511-41e8-95e3-4dc46fc3d807/EcoRV/0	14898	11414	20	PATERNAL	chr1	chr1	P
fe4e819b-e40b-4ed3-8171-2fe7db6c8aca/EcoRV/0	14782	11284	21	PATERNAL	chr1	chr1	P
c7599049-e6e6-430c-8c5c-b6f4f02c88eb/EcoRV/0	12606	8620	36	MATERNAL	chr1	chr1	Q
597961d3-3873-4b47-a0e6-1d06c62c4e03/EcoRV/0	14771	11553	11	PATERNAL	chr1	chr1	P
4a42228d-0777-47fa-80a5-e76ce6eb0027/EcoRV/0	6750	3592	60	MATERNAL	chr1	chr1	P
34800a46-a438-4cd1-a041-d0f4d7f03291/EcoRV/0	10834	6317	60	PATERNAL	chr1	chr1	Q
5ecd0749-d1c6-4116-8ed7-526d031a1e04/EcoRV/0	11453	7029	60	PATERNAL	chr1	chr1	Q
abe1d2eb-9f09-4d35-aca9-4b5bcaa5a9a5/EcoRV/0	14253	10755	18	PATERNAL	chr1	chr1	P
68ca2c75-eec8-4139-8cfd-be09bd3c2821/EcoRV/0	10171	5749	60	PATERNAL	chr1	chr1	Q
1e20fc17-dd26-452c-9a83-ffcfad39817b/EcoRV/0	7807	4597	60	MATERNAL	chr1	chr1	P
f85d33ac-b321-4e41-8e0c-846c433c397e/EcoRV/0	10791	6256	60	PATERNAL	chr1	chr1	Q
692154ad-f9b1-413c-9645-901e615703af/EcoRV/0	12604	8610	39	MATERNAL	chr1	chr1	Q
fe870458-f5cc-43c7-9669-4234831d630f/EcoRV/0	12727	8722	35	MATERNAL	chr1	chr1	Q
59c2780e-8d02-4118-a86f-93d96bd49fa9/EcoRV/0	11707	7284	60	PATERNAL	chr1	chr1	Q
fe472fe9-1a36-44e1-8fcf-828edea1413d/EcoRV/0	12006	8389	60	MATERNAL	chr1	chr1	Q
59eef38a-e29e-4114-848e-8023d962b185/EcoRV/0	14268	10749	21	PATERNAL	chr1	chr1	P
5a14ba5e-9d47-4f27-ba7e-a57e54927332/EcoRV/0	7067	3867	60	MATERNAL	chr1	chr1	P
1e3e1c46-352a-4474-b326-79e49b1ab97b/EcoRV/0	6341	3108	60	MATERNAL	chr1	chr1	P
54b1f550-eaea-4663-b7a4-60278ed96024/EcoRV/0	14667	11188	8	PATERNAL	chr1	chr1	P
fe8edf3f-e405-4ac6-b9ea-db01eb951dc6/EcoRV/0	13726	10321	20	PATERNAL	chr1	chr1	P
d2ec3fcf-6dd3-4139-a949-607db1fbb67c/EcoRV/0	6432	3049	60	MATERNAL	chr1	chr1	P
c751cd05-ce7e-49dc-9b26-b405b195818c/EcoRV/0	6770	3570	60	MATERNAL	chr1	chr1	P
fe104a9b-266b-43d1-8be7-31f8c997bc65/EcoRV/0	7231	4030	60	MATERNAL	chr1	chr1	P
d1d523ff-5975-4748-bcbc-17ba91676d3a/EcoRV/0	6928	3759	60	MATERNAL	chr1	chr1	P
9af8f9bd-a3fc-4828-adfd-8a837656935c/EcoRV/0	6438	3961	46	MATERNAL	chr1	chr1	P
a1c201b2-07dc-4872-9db0-76c752a33918/EcoRV/0	12065	7673	60	PATERNAL	chr1	chr1	Q
69122d3b-b0c3-40a8-bbce-5e51ae007273/EcoRV/0	12332	8301	60	MATERNAL	chr1	chr1	Q
a192e08a-505a-4009-b9d9-6e61d1dd4f5a/EcoRV/0	10924	6386	38	PATERNAL	chr1	chr1	Q
c6f5ee50-67a6-4734-80bb-1c081d1259d5/EcoRV/0	6905	3699	60	MATERNAL	chr1	chr1	P
f8518933-8fd2-4705-8a9d-8648b039cbe6/EcoRV/0	6871	3692	60	MATERNAL	chr1	chr1	P
a19c11cc-045e-4a1c-b410-512f8d41e70d/EcoRV/0	15770	12251	18	PATERNAL	chr1	chr1	P
f726e106-d69f-4766-b842-264e6ea2e5b5/EcoRV/0	5946	2334	13	PATERNAL	chr1	chr1	P
65c147dd-34ea-411e-8dac-a990a21749f0/EcoRV/0	7342	4142	60	MATERNAL	chr1	chr1	P
56306a12-6d25-43af-9ede-2b4ab4da5c1c/EcoRV/0	12059	8134	60	MATERNAL	chr1	chr1	Q
f70d5a30-9f71-4a80-854d-2441c2228f3f/EcoRV/0	12297	8252	60	MATERNAL	chr1	chr1	Q
f7178afb-4adb-4c3e-a6f7-d52d94a23382/EcoRV/0	12427	8442	60	MATERNAL	chr1	chr1	Q
f8a68709-7392-48ed-bc01-306f625a5a8c/EcoRV/0	7513	4307	60	MATERNAL	chr1	chr1	P
d60301e3-ca24-4416-ba6a-ce2f85915248/EcoRV/0	8609	4117	41	PATERNAL	chr1	chr1	Q
3fa2f0cc-2a3d-4949-98e1-43cfc64466e9/EcoRV/0	10835	6320	60	PATERNAL	chr1	chr1	Q
5b389c4c-f932-42c1-bb4f-69deb55f2bfc/EcoRV/0	12025	7492	60	PATERNAL	chr1	chr1	Q
5b473190-58fe-4a85-9a37-eef3762ff5f4/EcoRV/0	11989	7500	60	PATERNAL	chr1	chr1	Q
6e528524-e49b-44c1-9e1d-820affc61ee1/EcoRV/0	10018	8274	60	MATERNAL	chr1	chr1	Q
21602681-2a28-48e2-9480-48006282079a/EcoRV/0	6103	2892	60	MATERNAL	chr1	chr1	P
fa28c17a-721a-45b0-b981-8dc4a4529b78/EcoRV/0	9051	5121	38	PATERNAL	chr1	chr1	Q
cd2048ae-12df-4c52-beb3-f8b7ee2c3144/EcoRV/0	7825	4630	60	MATERNAL	chr1	chr1	P
3d79afaf-f3e1-45c2-83df-52ca9d0e7b3c/EcoRV/0	10452	5909	38	PATERNAL	chr1	chr1	Q
702c6cef-0de2-4a47-bd74-434b8ba928e0/EcoRV/0	13487	10018	18	PATERNAL	chr1	chr1	P
670fc4ec-296d-49da-bfb7-545874348a03/EcoRV/0	11732	7731	60	MATERNAL	chr1	chr1	Q
5a30eefd-a7df-4b9f-89b8-75a33911b9c3/EcoRV/0	5824	1836	51	MATERNAL	chr1	chr1	Q
6702c2d9-a9ee-466a-88b2-911c08ef66da/EcoRV/0	7030	4166	60	MATERNAL	chr1	chr1	P
ab7240ab-02f9-4a28-9234-37406bd069da/EcoRV/0	7646	4440	60	MATERNAL	chr1	chr1	P
a22f2ef2-8683-44fb-b778-ebec935a6607/EcoRV/0	10825	6249	60	PATERNAL	chr1	chr1	Q
5a639f96-ab8e-460f-8638-6c26d96c43f5/EcoRV/0	11544	7568	60	MATERNAL	chr1	chr1	Q
fabf9639-bb3f-4ca9-89df-1de7a6ccae92/EcoRV/0	13182	9474	60	MATERNAL	chr1	chr1	Q
f6f3477e-1876-49eb-9c2b-c2f89de11726/EcoRV/0	15214	11697	19	PATERNAL	chr1	chr1	P
f9e87d15-743d-40f7-9d06-e4259fa6efdb/EcoRV/0	12004	8006	60	MATERNAL	chr1	chr1	Q
581275b6-dd93-4121-aab7-de511b51fef3/EcoRV/0	14924	11420	19	PATERNAL	chr1	chr1	P
2e362d71-6b0f-4fd7-9ecb-60e5339da957/EcoRV/0	10931	6401	40	PATERNAL	chr1	chr1	Q
f9f6323e-40aa-4fb8-b8d8-2af5e9c8049b/EcoRV/0	7234	4017	60	MATERNAL	chr1	chr1	P
f9ce5007-546e-4034-a0c8-14445945dc74/EcoRV/0	25893	8480	46	MATERNAL	chr1	chr1	P
f9cec812-0780-486b-b580-a8be8da3fa54/EcoRV/0	11438	7132	60	PATERNAL	chr1	chr1	Q
721a49ed-2ac3-40a6-be96-5b930f50f76d/EcoRV/0	6681	3470	60	MATERNAL	chr1	chr1	P
3f95ad04-b7e0-4d84-bc43-2bcdd004b933/EcoRV/0	7346	4216	39	MATERNAL	chr1	chr1	P
65b72518-f0ed-42f4-9fc4-f582883ab0bf/EcoRV/0	6480	3727	35	MATERNAL	chr1	chr1	P
d611d0c1-4bcf-4ae4-9206-a3b0aee1138d/EcoRV/0	15247	11747	15	PATERNAL	chr1	chr1	P
f76bbf62-5dca-4c2f-ac23-0060d2239081/EcoRV/0	10122	5582	60	PATERNAL	chr1	chr1	Q
f6c9c256-6cd7-4ed7-b0f7-832dea99e6e3/EcoRV/0	14534	11033	18	PATERNAL	chr1	chr1	P
654d66e4-5dc8-4d44-ac51-9e5d9b924a8e/EcoRV/0	11936	7938	60	MATERNAL	chr1	chr1	Q
f6cf75ba-1ae2-4965-a7d3-99609355c48a/EcoRV/0	6571	3357	60	MATERNAL	chr1	chr1	P
5b3d6152-4ecb-4951-8339-0939aba7b0ad/EcoRV/0	11673	7700	40	MATERNAL	chr1	chr1	Q
f6e686e4-0a5b-4393-a168-41cb10e10cfe/EcoRV/0	7213	4032	60	MATERNAL	chr1	chr1	P
6634c3f1-4368-428e-9eb2-cab62fa1d0a0/EcoRV/0	6277	3145	46	MATERNAL	chr1	chr1	P
d11228d8-3442-41f6-ae9c-5f10dbdf3672/EcoRV/0	14952	11602	8	PATERNAL	chr1	chr1	P
f6c6f6fd-52f8-4575-8147-9497839c9d0c/EcoRV/0	7559	4327	60	MATERNAL	chr1	chr1	P
3ff67e74-3553-4d8b-b230-86d038844a3a/EcoRV/0	6846	3665	60	MATERNAL	chr1	chr1	P
f6c46c1c-93ad-4761-af8a-af386a7c5f95/EcoRV/0	7095	3943	60	MATERNAL	chr1	chr1	P
3e2e4be4-e3b2-49f8-b572-ae1c51019067/EcoRV/0	11774	7356	35	PATERNAL	chr1	chr1	Q
a2b60587-82d8-44eb-a18b-a240eb86cae2/EcoRV/0	6218	2995	60	MATERNAL	chr1	chr1	P
f84bed90-c994-4731-b367-fb8afdb0ad56/EcoRV/0	925	169	43	MATERNAL	chr1	chr1	Q
49825cc1-7eca-4113-a8ba-5ff5729da7e4/EcoRV/0	12986	8667	9	MATERNAL	chr1	chr1	Q
9b642340-0deb-4852-9d8a-e115eb441b29/EcoRV/0	12126	8178	60	MATERNAL	chr1	chr1	Q
5999eb0c-5f82-427e-b984-8f4587b38115/EcoRV/0	12455	8648	60	MATERNAL	chr1	chr1	Q
5adce148-d53d-4efd-aeda-ae59caf28d10/EcoRV/0	6931	3702	60	MATERNAL	chr1	chr1	P
d0f21028-e010-40ad-9bf6-6be1bfb229ea/EcoRV/0	10327	7897	39	PATERNAL	chr1	chr1	Q
653f8140-131d-4f9f-b290-9dffdb5a26e3/EcoRV/0	10499	5976	60	PATERNAL	chr1	chr1	Q
9b83fc0a-42b5-4e60-9780-032c4b2e4510/EcoRV/0	11423	6899	39	PATERNAL	chr1	chr1	Q
f76c91a9-b757-4c41-a614-514ff3dc7611/EcoRV/0	7193	3990	60	MATERNAL	chr1	chr1	P
cd489fdd-d950-4ca5-8f46-de929d592142/EcoRV/0	4171	2271	26	MATERNAL	chr1	chr1	P
f73a246b-ae15-400c-b270-ed52e80a8df7/EcoRV/0	9827	6833	33	MATERNAL	chr1	chr1	P
f742e16f-6919-40e7-92de-f17e47409448/EcoRV/0	12037	8181	21	MATERNAL	chr1	chr1	Q
5adff2fa-5711-4f1e-b62f-8a017ddd4fe6/EcoRV/0	12111	8105	60	MATERNAL	chr1	chr1	Q
5af7fd59-6c11-4cbb-a6d4-5d4ac845c3bd/EcoRV/0	12026	8010	60	MATERNAL	chr1	chr1	Q
6dd89220-9c31-4912-a11d-700d7957bbef/EcoRV/0	14760	11244	11	PATERNAL	chr1	chr1	P
6dda855e-8b4f-469e-8822-a2a1803e8f57/EcoRV/0	11995	7413	60	PATERNAL	chr1	chr1	Q
3d77406b-0feb-4b8f-a2ba-0a189b3be30d/EcoRV/0	14839	11349	22	PATERNAL	chr1	chr1	P
651e266c-6e0d-4467-9999-4b6dccc4134c/EcoRV/0	15511	11985	49	PATERNAL	chr1	chr1	P
ccf04d68-998c-4c36-93bc-1ba1301fad77/EcoRV/0	12433	10532	12	PATERNAL	chr1	chr1	P
3ff2d4d4-4320-4abb-90af-2ee8668e0b25/EcoRV/0	16310	12817	10	PATERNAL	chr1	chr1	P
f74ca181-0eb3-422b-b6dd-14e3e8d45ad3/EcoRV/0	6309	3399	46	MATERNAL	chr1	chr1	P
3081caa7-9eb1-466b-8d0b-e81ffbcf0076/EcoRV/0	11618	7616	60	PATERNAL	chr1	chr1	Q
1e267ba7-52c6-45c9-8281-3e32c22f313c/EcoRV/0	16266	12231	60	MATERNAL	chr1	chr1	Q
68c19b04-1ad5-4094-abd9-fc92bb506b01/EcoRV/0	7546	4343	60	MATERNAL	chr1	chr1	P
5235b599-1b5c-4eaa-bad2-144277f6448a/EcoRV/0	12216	8242	60	MATERNAL	chr1	chr1	Q
c5e420a6-9c32-41af-9999-49699b9aa1bf/EcoRV/0	12335	8332	60	MATERNAL	chr1	chr1	Q
fc28b159-b793-4ed9-bad4-b669787a0283/EcoRV/0	4367	3036	59	MATERNAL	chr1	chr1	P
2d67be41-aa29-4241-9386-c431eb56ebaf/EcoRV/0	7139	3910	60	MATERNAL	chr1	chr1	P
6880fd20-e4e9-4cc9-8da4-1b5ce8adc89e/EcoRV/0	7595	4408	60	MATERNAL	chr1	chr1	P
922f6e0b-fd25-42f9-a1f8-fa3301151328/EcoRV/0	15128	11654	15	PATERNAL	chr1	chr1	P
459af96d-c7a7-41c4-a5ff-38bff41f938f/EcoRV/0	12667	8693	38	MATERNAL	chr1	chr1	Q
a3d50d73-3dbf-47da-b4fa-8ce18a1ba57e/EcoRV/0	11213	6680	34	PATERNAL	chr1	chr1	Q
9bcdcb23-510a-4e26-9b12-7a06e99c5106/EcoRV/0	13938	10898	10	PATERNAL	chr1	chr1	P
5e3a3975-0b8a-4e7a-832a-d5729d547522/EcoRV/0	8640	4112	60	PATERNAL	chr1	chr1	Q
a3c90f50-0559-4eb8-8a08-1eddd6a62fec/EcoRV/0	11647	7808	60	MATERNAL	chr1	chr1	Q
67957426-4ed7-421f-b466-80278993e19c/EcoRV/0	11951	7413	60	PATERNAL	chr1	chr1	Q
9bc60e29-f48a-41a4-bf78-49344b01e2f0/EcoRV/0	11774	7757	60	MATERNAL	chr1	chr1	Q
1d73a667-b265-4b69-b45f-dbbe282a37e6/EcoRV/0	11571	7569	60	MATERNAL	chr1	chr1	Q
2f5641ef-63bb-4220-bed9-111f5002e49a/EcoRV/0	7212	4001	60	MATERNAL	chr1	chr1	P
9c2dfc2f-8206-4595-bdfd-0af26958cfc7/EcoRV/0	6266	3039	60	MATERNAL	chr1	chr1	P
2e6844f0-26d2-498a-bd1f-3f8b34b57864/EcoRV/0	6730	3523	60	MATERNAL	chr1	chr1	P
1daa8b00-803e-4d91-af3a-0d49e827f998/EcoRV/0	7765	4551	60	MATERNAL	chr1	chr1	P
1dc3cce2-1f0f-4d9e-aca7-78d9790da53c/EcoRV/0	7235	4027	60	MATERNAL	chr1	chr1	P
fb432ba2-e291-4312-b42c-f9bccda41225/EcoRV/0	13836	12275	50	MATERNAL	chr1	chr1	Q
45b11932-ad92-48aa-a1bf-c728f7da04d1/EcoRV/0	14673	11148	18	PATERNAL	chr1	chr1	P
32df6f2d-7c5b-48e2-becf-31d639bae3d8/EcoRV/0	12812	8840	60	MATERNAL	chr1	chr1	Q
fcf31186-f485-4800-9d6c-6e8a0ed94d0a/EcoRV/0	8155	4930	60	MATERNAL	chr1	chr1	P
9bbb8636-dc1b-44f6-ae57-6c97f9cddaf2/EcoRV/0	10832	6343	60	PATERNAL	chr1	chr1	Q
c6216410-e97a-4552-ad0b-0244d592f3fa/EcoRV/0	15245	11746	19	PATERNAL	chr1	chr1	P
2ec2418f-e097-4702-8e55-05f3623f9bc6/EcoRV/0	10512	6519	60	MATERNAL	chr1	chr1	Q
4a64f2fb-1774-4602-a97f-336e843262dd/EcoRV/0	10971	6816	60	PATERNAL	chr1	chr1	Q
45bf8733-94b5-4dee-9d70-4019965a0894/EcoRV/0	7318	4193	60	MATERNAL	chr1	chr1	P
2e7962bf-8cde-4128-b037-f9a6463384d9/EcoRV/0	12451	8422	60	MATERNAL	chr1	chr1	Q
9244246e-f815-4af3-b48e-5b555cb371fb/EcoRV/0	6907	3696	60	MATERNAL	chr1	chr1	P
fcdb2782-7a66-493d-b223-03eb8671990a/EcoRV/0	10846	6307	60	PATERNAL	chr1	chr1	Q
2ee424ce-ff06-4c7c-abf5-1ff0cbc7ac96/EcoRV/0	7247	4018	60	MATERNAL	chr1	chr1	P
a3a00a37-bd1e-4669-bca8-33754c841de2/EcoRV/0	17098	13075	60	MATERNAL	chr1	chr1	Q
a3a79324-7752-43bf-8813-ff545b1d87a4/EcoRV/0	11450	7110	60	PATERNAL	chr1	chr1	Q
5dd94874-0c88-4c08-a207-b7e23f581971/EcoRV/0	11463	7025	34	PATERNAL	chr1	chr1	Q
c94cb6bd-8084-4cbd-bc9c-c109931b4182/EcoRV/0	7342	4133	60	MATERNAL	chr1	chr1	P
a3063af8-763c-4bf2-8bb8-fdfaf357b84b/EcoRV/0	11693	7679	60	MATERNAL	chr1	chr1	Q
51e74802-08dd-4107-a65a-19d8cc4247ee/EcoRV/0	15453	11933	18	PATERNAL	chr1	chr1	P
30411272-8c49-4a35-b6aa-220f9d1829ea/EcoRV/0	7484	4317	60	MATERNAL	chr1	chr1	P
efe520eb-17be-4281-b1c7-9b1712a3f6f5/EcoRV/0	13371	9384	60	MATERNAL	chr1	chr1	Q
51d7cdee-b5b9-4c59-aa56-c9d96615c0b6/EcoRV/0	7293	4223	60	MATERNAL	chr1	chr1	P
a3025683-e358-418e-9b58-707a433a5fb4/EcoRV/0	10851	6859	60	MATERNAL	chr1	chr1	Q
efce5349-4d5e-4ea6-a87c-75d9cd9ddafe/EcoRV/0	14079	10525	22	PATERNAL	chr1	chr1	P
65b546a1-93ec-44f7-a6bd-0ff9b3b10c6b/EcoRV/0	12221	8196	60	MATERNAL	chr1	chr1	Q
c94ab8a0-d9db-4a8c-a0be-9e10a9200bc5/EcoRV/0	7349	4252	57	MATERNAL	chr1	chr1	P
31050945-36e1-45d2-9ece-16d078bdda00/EcoRV/0	6571	3381	60	MATERNAL	chr1	chr1	P
9257a6d4-9c91-490a-b9a0-835947ad1619/EcoRV/0	11885	8398	25	PATERNAL	chr1	chr1	P
1f14a296-e7b7-4a52-8b32-690899c9caa6/EcoRV/0	12164	9050	60	MATERNAL	chr1	chr1	Q
3d3c48d9-8757-402c-82d1-3e05da01cb82/EcoRV/0	10424	5927	60	PATERNAL	chr1	chr1	Q
efda7a02-dea1-4e5b-9edb-b306465dd473/EcoRV/0	14682	11198	22	PATERNAL	chr1	chr1	P
db35c402-a267-4cbc-a1fb-32df7cc58857/EcoRV/0	11251	7580	60	MATERNAL	chr1	chr1	Q
c8b83cfd-5a85-4342-a3ed-756d053a3db1/EcoRV/0	13789	10257	20	PATERNAL	chr1	chr1	P
ef71f152-bc91-4209-923f-151294a72225/EcoRV/0	12620	8064	30	PATERNAL	chr1	chr1	Q
2fbdc0a1-4f62-4b2b-8027-5358d0a4d313/EcoRV/0	7092	3876	60	MATERNAL	chr1	chr1	P
9ba2dc3a-d086-4e64-b8df-2e12eaa0afa7/EcoRV/0	7602	4385	60	MATERNAL	chr1	chr1	P
fcc02cb0-be8a-42cf-96c7-e5f30bf7b3fc/EcoRV/0	8139	3703	60	PATERNAL	chr1	chr1	Q
46148536-c968-45e7-bec0-5f96a1e9673e/EcoRV/0	11119	6580	60	PATERNAL	chr1	chr1	Q
461b8b70-6daf-42a4-9063-77ff0a321eb8/EcoRV/0	10637	6812	60	MATERNAL	chr1	chr1	Q
49fb8ba9-0d22-45de-93b9-fcca71a52d69/EcoRV/0	11536	7549	43	MATERNAL	chr1	chr1	Q
3156e287-4043-425d-9a14-ab55f4b01cb9/EcoRV/0	12796	8848	60	MATERNAL	chr1	chr1	Q
fc8ec430-69e3-4cb3-b73b-082846ff1b3d/EcoRV/0	10464	6060	60	PATERNAL	chr1	chr1	Q
3dfd1fde-6d13-4f0a-97e3-5c05ad722039/EcoRV/0	15499	12069	9	PATERNAL	chr1	chr1	P
31a43555-078b-4268-9da0-4aa296768fb3/EcoRV/0	8232	6635	60	PATERNAL	chr1	chr1	Q
9bafd920-c8fb-48a1-bae0-d63a6551fb44/EcoRV/0	11278	6813	60	PATERNAL	chr1	chr1	Q
51c3653b-65e2-49ee-8e81-baa11f0c6992/EcoRV/0	15341	11951	5	MATERNAL	chr1	chr1	P
92617a4f-9694-45f6-b1e7-264bf35f114b/EcoRV/0	11031	6498	39	PATERNAL	chr1	chr1	Q
51b77ed5-27f1-47f5-b9ce-791f179983de/EcoRV/0	12386	8461	60	MATERNAL	chr1	chr1	Q
461ef6ce-4131-4d55-9aad-18535402932a/EcoRV/0	11992	8009	60	MATERNAL	chr1	chr1	Q
c6e512b4-8361-462b-8a6b-867f021bc742/EcoRV/0	8308	4835	8	PATERNAL	chr1	chr1	P
1d974c74-7585-4ca8-86de-0aec65d0a15d/EcoRV/0	8708	6761	60	PATERNAL	chr1	chr1	Q
35f48629-511f-4f08-9345-d22069f07e87/EcoRV/0	11614	7119	36	PATERNAL	chr1	chr1	Q
52fbc09e-4cac-429b-8e12-11d5dc028f9a/EcoRV/0	14264	10837	21	PATERNAL	chr1	chr1	P
febee18f-b779-415f-8faf-d98d1bc8d17c/EcoRV/0	7097	3877	60	MATERNAL	chr1	chr1	P
345442fc-4f04-4d6a-a2e2-c9253e0d6f69/EcoRV/0	8723	4200	49	PATERNAL	chr1	chr1	Q
52d997e1-1237-4f36-a30f-f31186fe0d11/EcoRV/0	14333	10897	18	PATERNAL	chr1	chr1	P
feee0aa1-c201-4eed-aa62-4c4c0a7264b4/EcoRV/0	8163	4978	60	MATERNAL	chr1	chr1	P
fee093b1-3bde-4a7c-8ab7-978f1edfd80e/EcoRV/0	9513	8284	46	MATERNAL	chr1	chr1	Q
6040998e-6f50-4328-8549-466cce169371/EcoRV/0	7068	4162	58	MATERNAL	chr1	chr1	P
c5ad2f1c-58dd-4ff8-9bba-c35030d30a88/EcoRV/0	11571	7633	60	MATERNAL	chr1	chr1	Q
69d1b267-ee0c-44cc-9fcf-bf525954d7a4/EcoRV/0	11879	7427	60	PATERNAL	chr1	chr1	Q
ffbe8d91-0599-40fb-b5c1-fb8b02931a35/EcoRV/0	10237	5703	60	PATERNAL	chr1	chr1	Q
537f9967-f298-4c0a-8f0c-f9e7a2e8b3f6/EcoRV/0	7955	4735	60	MATERNAL	chr1	chr1	P
46ac56ce-4ee8-46ba-8a8f-0d9ec8bc2464/EcoRV/0	13029	9557	24	PATERNAL	chr1	chr1	P
5374e8e8-7acf-48c1-9c8a-88db4e464472/EcoRV/0	12884	8974	60	MATERNAL	chr1	chr1	Q
35d8429a-6738-4058-865e-ebeebb05f407/EcoRV/0	11195	7506	60	MATERNAL	chr1	chr1	Q
69962b07-7ec5-4f76-a4b5-3875f2fe8c98/EcoRV/0	10162	8205	45	MATERNAL	chr1	chr1	Q
ac17ff46-2b54-4de7-b51d-d705e022c445/EcoRV/0	11646	7140	60	PATERNAL	chr1	chr1	Q
ffb55448-21a0-407c-9a62-ae7029937e23/EcoRV/0	6384	3302	22	PATERNAL	chr1	chr1	P
da6fe037-6295-44ad-92ca-d0aec1a751dd/EcoRV/0	6349	2833	30	PATERNAL	chr1	chr1	P
59af6b6e-1946-4ef9-a308-97e72f8382f4/EcoRV/0	12912	8965	60	MATERNAL	chr1	chr1	Q
fdb3ab3a-e5aa-4543-a47e-bfe992132d60/EcoRV/0	7191	3965	60	MATERNAL	chr1	chr1	P
59a47036-334e-4d5e-9732-9669cc80c36b/EcoRV/0	7038	3804	60	MATERNAL	chr1	chr1	P
abdaf472-2d72-4376-a86b-5879c1f13e7a/EcoRV/0	11898	7430	60	PATERNAL	chr1	chr1	Q
c6ff82ba-2773-4ff8-a8cc-ba8cc1544767/EcoRV/0	14754	11500	51	PATERNAL	chr1	chr1	P
34356703-430c-4e33-8513-4761bd2ae525/EcoRV/0	11499	7025	60	PATERNAL	chr1	chr1	Q
a1cfd4fc-8f5c-41a5-903a-c190c8dce6da/EcoRV/0	4297	4051	50	MATERNAL	chr1	chr1	P
abd32901-338f-49f2-9755-d557add26f4c/EcoRV/0	11375	7392	60	MATERNAL	chr1	chr1	Q
354748e1-26c8-4846-a27e-308ede2d08c4/EcoRV/0	8055	4823	60	MATERNAL	chr1	chr1	P
69a744f3-b469-415c-b64b-e60254b0626a/EcoRV/0	7554	4343	60	MATERNAL	chr1	chr1	P
35045d97-b649-451e-955c-a115eeb189bc/EcoRV/0	7922	3420	60	PATERNAL	chr1	chr1	Q
c5926f09-442c-4577-bbda-4e6e9f0852ee/EcoRV/0	6164	2932	60	MATERNAL	chr1	chr1	P
ff77d8d7-d9b1-4e15-917a-53743b9306fa/EcoRV/0	12578	8588	60	MATERNAL	chr1	chr1	Q
467b1933-aef0-4ab1-a01e-5b398226322d/EcoRV/0	7405	4311	60	MATERNAL	chr1	chr1	P
db5d0baf-5193-433b-be84-7a44f1b0747b/EcoRV/0	12218	8311	60	MATERNAL	chr1	chr1	Q
34113f3b-16f6-4f8c-b125-5bb8960104c6/EcoRV/0	11143	6675	60	PATERNAL	chr1	chr1	Q
fefb3fff-6a24-4aef-bf8c-37ac3aa76914/EcoRV/0	15033	11613	15	PATERNAL	chr1	chr1	P
53e02d80-2d12-4ebf-93cf-5e6728c9fcce/EcoRV/0	11245	7252	60	MATERNAL	chr1	chr1	Q
5ccdedec-b04b-4082-90bd-260473315984/EcoRV/0	15183	11731	6	PATERNAL	chr1	chr1	P
32e8aaad-0a5a-40f6-9f99-70c2f60de864/EcoRV/0	7125	3949	53	MATERNAL	chr1	chr1	P
9ca62f1c-0fde-4bf1-8f5a-4cb21fc9a49e/EcoRV/0	11660	7699	46	MATERNAL	chr1	chr1	Q
c52c923e-449e-4bfb-a665-d144ca4e249a/EcoRV/0	11256	7256	60	MATERNAL	chr1	chr1	Q
5c796acc-13d2-49c5-8e77-1c91808f314b/EcoRV/0	10953	6442	60	PATERNAL	chr1	chr1	Q
4682a3bf-9a85-435f-b422-af4b526297c1/EcoRV/0	12254	8271	60	MATERNAL	chr1	chr1	Q
67beaa74-f6b6-45a8-b6d7-99d47673ede5/EcoRV/0	13999	10483	17	PATERNAL	chr1	chr1	P
365c9e66-e1c2-45af-9bb0-c3bd213c97cc/EcoRV/0	14806	11289	19	PATERNAL	chr1	chr1	P
468ba218-d104-4341-b023-b5d4eb31f30f/EcoRV/0	12587	8593	60	MATERNAL	chr1	chr1	Q
c558906d-1dff-433b-b77c-4a762d978c9e/EcoRV/0	4959	4391	55	MATERNAL	chr1	chr1	P
54177519-5b62-41b9-a07a-b39b204e10d6/EcoRV/0	11512	7515	60	MATERNAL	chr1	chr1	Q
54269d2e-b9cf-4084-91f5-29d24cff05b3/EcoRV/0	6788	4225	60	MATERNAL	chr1	chr1	P
5be89014-f8bc-4a8e-9e9f-3ad9447c9d27/EcoRV/0	6902	3760	60	MATERNAL	chr1	chr1	P
53da626a-b73f-4f3b-ad2e-3a8e3ecde859/EcoRV/0	14307	10819	17	PATERNAL	chr1	chr1	P
fafc696b-0c32-48db-a712-8916d3d259c1/EcoRV/0	11327	6743	60	PATERNAL	chr1	chr1	Q
fc0f919f-08b7-4d59-9a6d-04bb2b46c670/EcoRV/0	14809	11295	6	PATERNAL	chr1	chr1	P
695ae3bb-8323-43c1-8640-d999c5af8b2e/EcoRV/0	7426	4222	60	MATERNAL	chr1	chr1	P
ff3d5b6d-49a1-4e36-92ea-50fea64128e7/EcoRV/0	15164	7423	44	PATERNAL	chr1	chr1	Q
1d453324-c5d9-4e42-9db2-f5c7e40529a0/EcoRV/0	7869	4652	60	MATERNAL	chr1	chr1	P
ff33c9b0-637c-4269-8e26-08dd52a67a4e/EcoRV/0	28484	5180	46	MATERNAL	chr1	chr1	P
ff10e565-3fd7-41b8-a77c-3315dd4e4ea2/EcoRV/0	12362	8373	60	MATERNAL	chr1	chr1	Q
1d26ac92-9d31-4eb0-8b44-6795ca604975/EcoRV/0	11022	6473	60	PATERNAL	chr1	chr1	Q
532f37f9-e927-4349-b0f6-7ff4ac488727/EcoRV/0	14841	11355	19	PATERNAL	chr1	chr1	P
53f8e7b1-01fa-45a5-80e4-6c48ebe30256/EcoRV/0	10731	6956	60	MATERNAL	chr1	chr1	Q
9c41cad4-e3e8-49a5-b13f-cb96551a4324/EcoRV/0	12428	8440	60	MATERNAL	chr1	chr1	Q
37c09a99-058a-4872-a42e-6baba415855e/EcoRV/0	20278	15741	60	PATERNAL	chr1	chr1	Q
abfea000-97ce-4510-9773-8ef0a283e209/EcoRV/0	7494	4299	60	MATERNAL	chr1	chr1	P
fbc20e02-8653-4323-84bb-28b617352412/EcoRV/0	12001	7467	60	PATERNAL	chr1	chr1	Q
32d5dc08-8d6f-47b2-a904-23189ffd02c1/EcoRV/0	9641	5111	60	PATERNAL	chr1	chr1	Q
38adc253-38d6-4307-8061-f42c338e1476/EcoRV/0	15132	11657	19	PATERNAL	chr1	chr1	P
2ef65912-aa04-45a0-86c3-086de3c782bc/EcoRV/0	10185	5724	60	PATERNAL	chr1	chr1	Q
693803e8-8677-4329-aa93-c4690aa38240/EcoRV/0	12637	8670	60	MATERNAL	chr1	chr1	Q
386789c0-6e36-4394-a3d7-71dcd8075117/EcoRV/0	10237	8003	43	MATERNAL	chr1	chr1	Q
2ce16e08-5aad-4747-b1ab-cd4f8ed3375a/EcoRV/0	11879	7897	60	MATERNAL	chr1	chr1	Q
912995aa-713e-4e62-8b79-95004d853a4b/EcoRV/0	6989	3767	60	MATERNAL	chr1	chr1	P
15474e8c-4635-4606-8e58-ed6398d201da/EcoRV/0	15477	11958	19	PATERNAL	chr1	chr1	P
154834f0-7175-4a9a-857b-9bfd5d5132c8/EcoRV/0	6628	3483	60	MATERNAL	chr1	chr1	P
154d9c60-dd3e-43c4-989a-458fd7634793/EcoRV/0	11212	7905	26	MATERNAL	chr1	chr1	Q
d30075b9-9dfc-4b35-92f7-1564b4041fb7/EcoRV/0	6749	3539	60	MATERNAL	chr1	chr1	P
36b1b1ca-4d5a-44a3-a40f-3b7df26b02ce/EcoRV/0	7500	4302	60	MATERNAL	chr1	chr1	P
a6b1eeb1-dcba-4f5f-a22b-077bd18d328c/EcoRV/0	11144	6642	60	PATERNAL	chr1	chr1	Q
1557adbd-ad4f-421b-b2b6-2e6751b7ea3d/EcoRV/0	6777	3591	60	MATERNAL	chr1	chr1	P
d2c90232-8791-4e7b-ba9a-37c7530f7d9f/EcoRV/0	7695	4445	48	MATERNAL	chr1	chr1	P
1512362f-3ba0-47ad-91cc-1ef4f5d0bdc6/EcoRV/0	12721	8656	60	MATERNAL	chr1	chr1	Q
d2cfa7b2-f703-43ec-b6b3-bab0c57bc3db/EcoRV/0	7795	4575	60	MATERNAL	chr1	chr1	P
152ae9c9-97bf-4a16-8dfd-b1766cacbe9a/EcoRV/0	6193	3796	60	MATERNAL	chr1	chr1	P
1034abb1-8ade-419e-ae31-01a51cd0167b/EcoRV/0	7558	6656	47	PATERNAL	chr1	chr1	Q
5c002fec-41e5-4ce1-a151-17686fa708ba/EcoRV/0	17459	13574	60	MATERNAL	chr1	chr1	Q
9173236e-c2c9-47a2-8383-be44556e69ac/EcoRV/0	7231	4025	60	MATERNAL	chr1	chr1	P
d2e38bd1-d3a0-4fa0-ad8a-4c16322762f2/EcoRV/0	11186	6643	60	PATERNAL	chr1	chr1	Q
b262468d-c132-40b5-8f61-162d6c66d3a5/EcoRV/0	10872	6442	60	PATERNAL	chr1	chr1	Q
d2e5c2b7-992b-440d-af40-c8eb9b7a5a0b/EcoRV/0	12023	8025	60	MATERNAL	chr1	chr1	Q
cf558f67-3f97-469d-8821-23a5ba0dbae6/EcoRV/0	11871	7352	37	PATERNAL	chr1	chr1	Q
079f633e-628a-4608-8ad4-243386ebe2ba/EcoRV/0	2802	2393	60	PATERNAL	chr1	chr1	Q
7984baed-c349-405e-bf0c-ad17326f7d63/EcoRV/0	11208	7383	36	MATERNAL	chr1	chr1	Q
79915bfd-05fc-4785-8a8a-e992a04e48c7/EcoRV/0	7551	4377	50	MATERNAL	chr1	chr1	P
44c522d8-9b5e-49cd-8c97-ea4c91dac9f1/EcoRV/0	7243	4048	60	MATERNAL	chr1	chr1	P
71fb18e3-0ab7-4747-9ae4-0d951e83edcc/EcoRV/0	13795	10298	16	PATERNAL	chr1	chr1	P
153e8e0b-c53e-49b5-8828-adaa321e5c9f/EcoRV/0	9647	5858	60	PATERNAL	chr1	chr1	Q
71f4994e-c088-4126-a8ef-068626ab024f/EcoRV/0	12215	7695	37	PATERNAL	chr1	chr1	Q
5bc24b25-7ebf-4395-8f91-3667880b8428/EcoRV/0	7465	4238	60	MATERNAL	chr1	chr1	P
cf63a5b0-d1d6-4649-9e45-ef0bf54bb5aa/EcoRV/0	13474	9966	22	PATERNAL	chr1	chr1	P
b283501a-ff18-4598-b9af-d42b858c5635/EcoRV/0	8016	4796	60	MATERNAL	chr1	chr1	P
35eda0cd-51e5-4534-9d69-5731d6b8a07a/EcoRV/0	12221	8348	60	MATERNAL	chr1	chr1	Q
b255ca9a-f373-4664-b9d4-1e6e02587fc8/EcoRV/0	13392	9823	7	PATERNAL	chr1	chr1	P
36b5c986-650e-4c54-8929-6ce90db233b7/EcoRV/0	12503	8542	60	MATERNAL	chr1	chr1	Q
918846c6-9d58-4540-8962-3fde3fcd7d9e/EcoRV/0	8747	7419	60	PATERNAL	chr1	chr1	Q
94afb83f-8de6-4f39-8b5a-3677739b58d3/EcoRV/0	14411	10893	20	PATERNAL	chr1	chr1	P
5b7b7467-ab7d-44d0-a8fe-295332b05bb6/EcoRV/0	6353	2866	21	PATERNAL	chr1	chr1	P
71de09e0-024c-43c1-8b5f-cf3d7ec023ed/EcoRV/0	6816	3622	60	MATERNAL	chr1	chr1	P
a57322fa-9db5-4434-b141-cde16f5444f4/EcoRV/0	7118	3890	60	MATERNAL	chr1	chr1	P
d28c54ec-f967-4300-ac32-d2323e07f37c/EcoRV/0	15293	11783	17	MATERNAL	chr1	chr1	P
5eb36344-c83a-4007-a72e-c951f0992a81/EcoRV/0	8007	4657	60	PATERNAL	chr1	chr1	P
2b73deae-244d-4447-a905-4d85ea2b66bd/EcoRV/0	7864	4637	60	MATERNAL	chr1	chr1	P
364da14e-3b57-420c-9361-44f263f60b6b/EcoRV/0	5182	4984	50	PATERNAL	chr1	chr1	Q
a5a5fc3e-d0f1-4fec-a7b0-4ac446d69f17/EcoRV/0	10525	6574	60	MATERNAL	chr1	chr1	Q
b37d31b2-a053-498b-96b8-ac60d1485183/EcoRV/0	5246	2459	60	MATERNAL	chr1	chr1	P
b3d0a3d8-53ca-4d2d-af07-960704a1e4d4/EcoRV/0	10559	6059	60	PATERNAL	chr1	chr1	Q
172ac726-ca6a-439e-b7ed-1de45aae4790/EcoRV/0	12602	8156	60	PATERNAL	chr1	chr1	Q
34e9dea8-b4d3-4e3c-a789-e229e661da2c/EcoRV/0	15584	12101	16	PATERNAL	chr1	chr1	P
b3e023a1-9522-46f4-a46c-8bad1936d69a/EcoRV/0	10849	6872	60	MATERNAL	chr1	chr1	Q
5e8451c4-0401-41b7-a79a-955d4b20b847/EcoRV/0	10485	7065	60	MATERNAL	chr1	chr1	Q
172d09f8-4450-4749-b5d8-9950a00fea26/EcoRV/0	11136	6733	60	PATERNAL	chr1	chr1	Q
b3b6b721-f1d6-4b64-a226-1af0d85169e0/EcoRV/0	10900	6382	37	PATERNAL	chr1	chr1	Q
d2ac8e01-0756-4eb8-af3e-c781bc54a818/EcoRV/0	11281	6756	34	PATERNAL	chr1	chr1	Q
cf850054-b551-4857-92dc-16ef6f02184b/EcoRV/0	14206	10737	19	PATERNAL	chr1	chr1	P
4c77a0a9-0426-4432-b612-7331e119f708/EcoRV/0	12092	8108	60	MATERNAL	chr1	chr1	Q
14f5755f-b5ba-4f4f-a639-2035dfb23e7f/EcoRV/0	11844	7920	60	MATERNAL	chr1	chr1	Q
16bb9fe3-9a70-410f-bb86-837af206821b/EcoRV/0	12166	7628	60	PATERNAL	chr1	chr1	Q
16bc1263-2f95-44b8-92e0-caa9d61bce91/EcoRV/0	7786	4610	60	MATERNAL	chr1	chr1	P
b483acf2-1405-4076-833c-58f3b93a395f/EcoRV/0	6922	3681	60	MATERNAL	chr1	chr1	P
14ccf103-3c66-4cc9-929e-7e3142519f84/EcoRV/0	11560	7068	60	PATERNAL	chr1	chr1	Q
7b4e4ce2-c3a5-4cb1-9560-13e148d1511e/EcoRV/0	9911	5844	60	PATERNAL	chr1	chr1	Q
b4439c22-8115-4d30-a2dc-42e47ecc8b69/EcoRV/0	12549	8590	60	MATERNAL	chr1	chr1	Q
5b9e3bf5-f37c-4d8b-9266-b21dc225bea1/EcoRV/0	10318	5787	60	PATERNAL	chr1	chr1	Q
14dba97e-9db4-419c-ba7d-5b7f19149a16/EcoRV/0	8133	6789	60	PATERNAL	chr1	chr1	Q
941be86d-1cc4-46fc-a0e0-ea4d8031b3cc/EcoRV/0	15842	12334	20	PATERNAL	chr1	chr1	P
b3943a3b-cc17-497f-880e-fe947d64eff4/EcoRV/0	15197	11672	22	PATERNAL	chr1	chr1	P
b3a3ba2e-f8bc-459e-a2f0-4c945d77c9bd/EcoRV/0	10452	6091	60	PATERNAL	chr1	chr1	Q
15055af1-b90b-48c7-a90d-3ab035819c32/EcoRV/0	6321	3116	60	MATERNAL	chr1	chr1	P
7b733ebb-960c-4f94-ad91-2167642bd4b1/EcoRV/0	7868	4662	60	MATERNAL	chr1	chr1	P
14deb0ac-967b-49c2-af6f-6edcdb3d9282/EcoRV/0	7012	3854	60	MATERNAL	chr1	chr1	P
94a933f4-4805-4d58-89b0-b77418ea6f43/EcoRV/0	11768	7805	60	MATERNAL	chr1	chr1	Q
b9e87b89-37a7-42f2-947c-f3400ce4d518/EcoRV/0	15018	11497	18	PATERNAL	chr1	chr1	P
b2effa5d-1e33-4b34-83ae-928910c87daf/EcoRV/0	12606	8630	60	MATERNAL	chr1	chr1	Q
44ba3563-7765-426d-ae19-0b312c85aef1/EcoRV/0	11038	6820	60	PATERNAL	chr1	chr1	Q
a683c6fd-0bec-4284-b68b-7a5f5e5d30e7/EcoRV/0	10535	6029	60	PATERNAL	chr1	chr1	Q
cec27806-b8cd-4111-9cb8-49f86bca6ec6/EcoRV/0	6301	5926	60	PATERNAL	chr1	chr1	Q
2f7e406e-460e-47d6-9fe2-5bc68a2e534f/EcoRV/0	5529	4892	55	MATERNAL	chr1	chr1	P
106571d4-3c24-4fd7-8426-f38d0ab125b6/EcoRV/0	11566	7600	60	MATERNAL	chr1	chr1	Q
5d9921ff-7f02-4a9e-9626-3072d46fedc8/EcoRV/0	11903	7911	60	MATERNAL	chr1	chr1	Q
8d542a7c-68f7-427c-9b9d-4e8ec2841d18/EcoRV/0	15211	11754	18	PATERNAL	chr1	chr1	P
b664fb98-2e31-4051-926d-64544424b769/EcoRV/0	12645	8673	60	MATERNAL	chr1	chr1	Q
2bcde12b-504d-4bee-9707-774311ec66a2/EcoRV/0	12556	8021	60	PATERNAL	chr1	chr1	Q
077521ca-7eb5-4ed2-8006-e401ccaa13d6/EcoRV/0	7080	3867	60	MATERNAL	chr1	chr1	P
b6687aaf-edd9-4a8c-973b-46bbaba5f8be/EcoRV/0	7770	4546	60	MATERNAL	chr1	chr1	P
5ca00678-3ae5-41d6-9561-8c839342cb5f/EcoRV/0	6883	3677	60	MATERNAL	chr1	chr1	P
35d9b7d9-3aa8-490e-9497-90827bb11810/EcoRV/0	7367	4150	60	MATERNAL	chr1	chr1	P
5ca6f05a-ab81-4e1c-b680-0a1326bccb68/EcoRV/0	16774	12677	25	MATERNAL	chr1	chr1	Q
3690ac22-6832-49cf-9f41-e44c40331129/EcoRV/0	5852	2954	23	MATERNAL	chr1	chr1	P
35d437ab-f715-4b77-837b-42e54ff86ccd/EcoRV/0	7040	3785	60	MATERNAL	chr1	chr1	P
5ca9cea1-254d-484a-9a8c-f2911405141e/EcoRV/0	10863	6326	60	PATERNAL	chr1	chr1	Q
91c0f4af-b099-4b9d-ab50-17e21c9e90c3/EcoRV/0	7310	4150	60	MATERNAL	chr1	chr1	P
10ac7849-541f-4136-a5ca-9c3cc40b6ea7/EcoRV/0	10982	6621	60	PATERNAL	chr1	chr1	Q
a747be34-5733-431c-9604-e2efa48a728b/EcoRV/0	10602	6055	60	PATERNAL	chr1	chr1	Q
5cfab80b-e460-46a3-ad39-b3e0b2fc9401/EcoRV/0	13057	9185	60	MATERNAL	chr1	chr1	Q
736851f5-6144-4604-810c-199c9f3a8b28/EcoRV/0	6937	3683	60	MATERNAL	chr1	chr1	P
b51a138a-a89d-4abc-827b-08bb1a70e76c/EcoRV/0	12695	8730	60	MATERNAL	chr1	chr1	Q
735d53b0-01d6-4b84-80e0-b45aab006a07/EcoRV/0	7574	4358	60	MATERNAL	chr1	chr1	P
07684a5f-3c73-40d4-8ae4-0fbceaa808a3/EcoRV/0	12645	8660	60	MATERNAL	chr1	chr1	Q
449af501-f9b3-4362-a9fc-84060f2a2dc8/EcoRV/0	12254	8296	60	MATERNAL	chr1	chr1	Q
d0a4c18c-bb57-4b79-ac2d-925e52a0b2e3/EcoRV/0	11157	6635	60	PATERNAL	chr1	chr1	Q
b560ec34-7a30-475f-8a84-a70b9a90a593/EcoRV/0	11536	7553	60	MATERNAL	chr1	chr1	Q
b56c50df-7a3e-4357-a65c-3b92b5b8d98c/EcoRV/0	11181	6670	60	PATERNAL	chr1	chr1	Q
72fad940-e1a0-43fd-9195-1cca39d7f88c/EcoRV/0	4320	1124	60	MATERNAL	chr1	chr1	P
7c8ed238-0921-469d-9cf7-79a035263c13/EcoRV/0	7549	4362	60	MATERNAL	chr1	chr1	P
09022fe4-08f9-4b99-b097-7fd981692fcc/EcoRV/0	10587	6071	60	PATERNAL	chr1	chr1	Q
91c5eca2-0ecf-428c-bcf6-80ed883be410/EcoRV/0	7476	4268	60	MATERNAL	chr1	chr1	P
0767341f-b836-4602-8ae9-3aec6a6ee59a/EcoRV/0	10703	6168	60	PATERNAL	chr1	chr1	Q
b6b69f26-a672-44e0-bd6e-a08785a5a5b2/EcoRV/0	13231	9705	24	PATERNAL	chr1	chr1	P
5d8601e7-9d34-4005-beec-97cafcb4f2d6/EcoRV/0	7850	4644	60	MATERNAL	chr1	chr1	P
cf98b394-d127-4da4-982e-311a70ea37cd/EcoRV/0	12460	8476	60	MATERNAL	chr1	chr1	Q
cf95fa23-b1d8-4838-a882-7e4da4534142/EcoRV/0	11690	7702	60	MATERNAL	chr1	chr1	Q
cf8bab1d-8bcf-4322-8d1e-d62c1db9f0a7/EcoRV/0	15285	11772	19	PATERNAL	chr1	chr1	P
4c819bf2-5dbf-4f2c-bb68-dde3ca942937/EcoRV/0	5755	1263	60	PATERNAL	chr1	chr1	Q
b4867a73-39af-4f97-8d1a-7852e0921972/EcoRV/0	17456	13424	60	MATERNAL	chr1	chr1	Q
8d969ed6-5e43-4b4d-85a3-9e0768934528/EcoRV/0	9708	5693	60	MATERNAL	chr1	chr1	Q
074363d7-0001-4f7d-b2f4-f1d6f685aa00/EcoRV/0	13604	10163	19	PATERNAL	chr1	chr1	P
3620a882-f7c7-46d8-8c10-28fdd949a598/EcoRV/0	15610	12065	20	PATERNAL	chr1	chr1	P
44f4ef14-7b2d-4a26-8023-3545917ff905/EcoRV/0	12557	8552	60	MATERNAL	chr1	chr1	Q
b30cb1c5-65ad-46e2-a7bb-e1c24dc97770/EcoRV/0	8131	6952	53	PATERNAL	chr1	chr1	Q
1047f3d7-fd96-435a-8332-5aaf2f2db75a/EcoRV/0	11158	6799	38	PATERNAL	chr1	chr1	Q
5d732621-9246-4856-acc7-8f1b5ae38e16/EcoRV/0	12954	8941	60	MATERNAL	chr1	chr1	Q
10487604-f1b4-4803-8d97-30d2c2cc76f4/EcoRV/0	11782	7388	60	PATERNAL	chr1	chr1	Q
07ee8b77-96ee-4e7c-bbc9-a2913137cdf6/EcoRV/0	7315	4189	60	MATERNAL	chr1	chr1	P
083cc883-5d85-42a4-8c78-0e36764f5a46/EcoRV/0	11397	7420	60	MATERNAL	chr1	chr1	Q
79482a93-909c-4d37-95be-02b353b5d996/EcoRV/0	7400	4181	60	MATERNAL	chr1	chr1	P
5d430799-6641-4ba8-b8e9-6333ab879a61/EcoRV/0	11216	7228	60	MATERNAL	chr1	chr1	Q
8d8a7021-02e1-487f-aa51-807e04f4b22b/EcoRV/0	7180	4063	60	MATERNAL	chr1	chr1	P
b6b8a6aa-1bc0-4106-8ba8-2e9d057672be/EcoRV/0	14745	6607	6	PATERNAL	chr1	chr1	Q
b6a30266-ec0b-4abe-9c45-d14bf3559410/EcoRV/0	8081	4864	60	MATERNAL	chr1	chr1	P
b6a28e35-ddb6-4b93-8a91-5d89c4e151dd/EcoRV/0	12060	7522	60	PATERNAL	chr1	chr1	Q
5d7c2859-68f9-422b-9f37-cd4465aba892/EcoRV/0	7730	4574	46	MATERNAL	chr1	chr1	P
44771ce7-6dcb-4bc4-a84e-e4e4af07ff67/EcoRV/0	12171	7620	35	PATERNAL	chr1	chr1	Q
717f65d4-c0cb-4d0b-bf35-f765193aae47/EcoRV/0	16560	12535	60	MATERNAL	chr1	chr1	Q
361b0508-d1e2-4cb9-b25c-55d97aaa9d92/EcoRV/0	15500	11999	17	PATERNAL	chr1	chr1	P
35bd0b8b-2ef0-4895-b75a-61cc4484d17e/EcoRV/0	7403	4171	60	MATERNAL	chr1	chr1	P
35bf2b58-d769-49dc-89d5-1ae03cbace70/EcoRV/0	7829	4631	60	MATERNAL	chr1	chr1	P
0fe038f6-f14b-449f-8709-9f3e6f1c35e2/EcoRV/0	11662	7125	60	PATERNAL	chr1	chr1	Q
5da53681-ce66-4375-b63b-ace2b6ad5cd4/EcoRV/0	11618	7175	33	PATERNAL	chr1	chr1	Q
a6583fcb-951b-46fc-90b5-03db25386bb2/EcoRV/0	6622	3131	43	PATERNAL	chr1	chr1	P
b5d99e98-c5bd-4c7a-b572-bb0e25c97d10/EcoRV/0	15027	11565	18	PATERNAL	chr1	chr1	P
073b824c-ab26-4d9f-968f-7094e98761b9/EcoRV/0	13847	10348	22	PATERNAL	chr1	chr1	P
b5c7c72f-8cb2-4c6a-82c2-a24d0ca96a41/EcoRV/0	6611	3485	60	MATERNAL	chr1	chr1	P
a7477674-d006-4539-acbf-27722b158015/EcoRV/0	9919	6053	60	PATERNAL	chr1	chr1	Q
4c3594c1-e42a-4296-8975-10b325e250ac/EcoRV/0	13187	9162	60	MATERNAL	chr1	chr1	Q
b9fd0bd0-16f8-4b1f-a852-a2505d7762d3/EcoRV/0	12896	8925	38	MATERNAL	chr1	chr1	Q
a4d1fc1e-78f8-4853-b34e-f1b8de170346/EcoRV/0	10608	6119	60	PATERNAL	chr1	chr1	Q
b6e090b1-c890-41aa-a15d-b9f18538006b/EcoRV/0	15202	11701	17	PATERNAL	chr1	chr1	P
947f83de-2011-4978-8992-96bdeabcdebd/EcoRV/0	10624	6105	60	PATERNAL	chr1	chr1	Q
b6da6505-391d-4203-a68e-3bae67aba4c5/EcoRV/0	11908	7951	60	MATERNAL	chr1	chr1	Q
5fef0740-1a96-4407-93a6-d2ceb05b013c/EcoRV/0	6894	3698	60	MATERNAL	chr1	chr1	P
601e4166-9b79-41da-8c76-83de5a59e189/EcoRV/0	7532	4346	60	MATERNAL	chr1	chr1	P
d1ebe65f-a78f-4649-ac33-6fcc6f3f88dc/EcoRV/0	7694	4586	58	MATERNAL	chr1	chr1	P
179711a3-d082-46d7-be0f-39034c518ed9/EcoRV/0	11965	7399	60	PATERNAL	chr1	chr1	Q
602259f4-b9ef-4f85-868b-6f7d282bf1e8/EcoRV/0	7566	4364	60	MATERNAL	chr1	chr1	P
b6f44a98-bdae-4c9b-8caa-0db03bc37519/EcoRV/0	12285	8299	60	MATERNAL	chr1	chr1	Q
17a1a3d1-c7a4-4efe-acd5-8dbdca683d4f/EcoRV/0	12368	8404	60	MATERNAL	chr1	chr1	Q
951afdfc-d447-49a3-a5c9-4055f93c508e/EcoRV/0	14881	11482	10	PATERNAL	chr1	chr1	P
b6ef6b54-69c0-44da-a31c-2460a217e55a/EcoRV/0	7555	4322	60	MATERNAL	chr1	chr1	P
602956cd-ff7f-400f-8244-59b710fc43d5/EcoRV/0	11054	6533	60	PATERNAL	chr1	chr1	Q
36cd426b-ef60-46b6-9530-dcbdd8b0123c/EcoRV/0	6370	3165	60	MATERNAL	chr1	chr1	P
602b6c23-230f-4d43-abd7-912fbd3decc2/EcoRV/0	6737	3607	46	MATERNAL	chr1	chr1	P
6030b2b6-2498-4030-a31c-c385d11b5c21/EcoRV/0	14869	11461	16	PATERNAL	chr1	chr1	P
9522c808-2f03-402d-aaa6-7c98e83bd42d/EcoRV/0	11196	6674	60	PATERNAL	chr1	chr1	Q
d2111afa-a7f0-41b4-bc67-3b94b9803cda/EcoRV/0	2854	1040	60	MATERNAL	chr1	chr1	P
5f37c5a5-2c3b-413d-bc0a-76d18f172cf5/EcoRV/0	7070	3843	60	MATERNAL	chr1	chr1	P
d2107070-428a-472f-a663-4b27f3a4469d/EcoRV/0	10940	6673	25	PATERNAL	chr1	chr1	Q
b7730f55-4b04-4d58-aac1-d00f19d2ca22/EcoRV/0	10537	6037	60	PATERNAL	chr1	chr1	Q
95442717-9b64-4a0e-b008-5ebd3bb670d6/EcoRV/0	14961	10906	60	MATERNAL	chr1	chr1	Q
b6e0d3e9-f18d-4656-ac21-66b4a8a37024/EcoRV/0	11078	6515	60	PATERNAL	chr1	chr1	Q
b7be7a7b-95b4-4921-aaf2-82c64e6973eb/EcoRV/0	15180	11641	21	PATERNAL	chr1	chr1	P
2c66b936-1124-428c-9e51-d99ed723071b/EcoRV/0	13636	10157	8	PATERNAL	chr1	chr1	P
169fd734-065c-41ec-886d-d0294ef10567/EcoRV/0	8317	5097	60	MATERNAL	chr1	chr1	P
b7c4a92b-baeb-4e89-b0eb-143cef12f696/EcoRV/0	11271	7427	38	MATERNAL	chr1	chr1	Q
14610e28-7e88-470c-84ff-614b192d6df1/EcoRV/0	10597	6238	60	PATERNAL	chr1	chr1	Q
2c08f43d-234b-494a-9e5f-8a97de050a84/EcoRV/0	10040	5494	60	PATERNAL	chr1	chr1	Q
b79aa63f-46a6-4804-98ab-0d515bb6732e/EcoRV/0	13148	10053	45	PATERNAL	chr1	chr1	P
a42f9cc2-38a0-49af-850a-2d1e6f1ecadc/EcoRV/0	7533	4297	60	MATERNAL	chr1	chr1	P
4a8fce53-cbc0-4d82-bf81-5806d88a3780/EcoRV/0	10172	7047	60	MATERNAL	chr1	chr1	Q
4a8ef262-99d6-4e45-af89-401ae8653a31/EcoRV/0	7942	4713	60	MATERNAL	chr1	chr1	P
9586c3f6-bc63-46a2-aa91-990e227cf2fa/EcoRV/0	11577	7019	60	PATERNAL	chr1	chr1	Q
b84f5674-fe78-4ed3-a34d-7daeded0a6aa/EcoRV/0	6686	3466	60	MATERNAL	chr1	chr1	P
5e4265a2-89ef-4db7-9dd5-55ae8d09344d/EcoRV/0	12584	8670	60	MATERNAL	chr1	chr1	Q
186a38e3-4c22-4a84-850f-a6dd85eb16e7/EcoRV/0	11966	8274	60	MATERNAL	chr1	chr1	Q
a8111127-3066-4e51-aa9e-6e6770dc7a28/EcoRV/0	9827	5754	40	PATERNAL	chr1	chr1	Q
a4c925b2-8181-4a20-bdff-1acb64fd2fc6/EcoRV/0	10856	6854	60	MATERNAL	chr1	chr1	Q
4abef37b-8fe7-4eb6-9808-2f6a669d9232/EcoRV/0	10168	5795	41	PATERNAL	chr1	chr1	Q
37571ec6-a9d8-4954-aa08-e9b9ad9babcc/EcoRV/0	7406	4234	56	MATERNAL	chr1	chr1	P
b8ed7ece-1e65-40ca-a88d-cde785f2a635/EcoRV/0	14276	10959	6	PATERNAL	chr1	chr1	P
b7eacab9-fb40-4dd1-8d14-937b5fd30a7f/EcoRV/0	14804	11336	19	PATERNAL	chr1	chr1	P
a7d72a6b-0f8b-42f7-8155-fe5ac110b18a/EcoRV/0	12399	8440	60	MATERNAL	chr1	chr1	Q
a7e7954c-2114-4bc3-84ce-3caafa9ab8e3/EcoRV/0	14878	11365	20	PATERNAL	chr1	chr1	P
b7dbbddd-66ad-44c3-97f9-27669346b8da/EcoRV/0	7049	3895	60	MATERNAL	chr1	chr1	P
2c2963b0-9a18-41ca-992c-f6c3e45d2c36/EcoRV/0	5800	3953	60	MATERNAL	chr1	chr1	P
95741b20-904d-4e3b-abcf-f5fee2f6471b/EcoRV/0	14480	10945	21	PATERNAL	chr1	chr1	P
4ade4a2d-cc69-4305-800e-b3573c7e744f/EcoRV/0	8095	4860	60	MATERNAL	chr1	chr1	P
5f2feb30-761a-4e01-b221-81d7f2438abe/EcoRV/0	11943	8230	42	MATERNAL	chr1	chr1	Q
b851293a-c080-4192-8007-7b387f22efeb/EcoRV/0	12184	10689	15	PATERNAL	chr1	chr1	P
5fcf50fe-092d-49b6-bb40-b341193816c8/EcoRV/0	8617	5168	16	PATERNAL	chr1	chr1	Q
5fbd622f-8e4b-4dcc-89ae-3d0117f7cd41/EcoRV/0	12940	8934	60	MATERNAL	chr1	chr1	Q
36e65575-7f42-47d3-8b18-e850efb5c97e/EcoRV/0	14977	11423	5	PATERNAL	chr1	chr1	P
b74af1ed-dfbf-410d-8d21-4243e9cf7b2b/EcoRV/0	11006	7010	60	MATERNAL	chr1	chr1	Q
a4fd2d42-9b75-46a7-bcdc-77752e4e5b47/EcoRV/0	12272	7774	32	PATERNAL	chr1	chr1	Q
b8a88a4d-eac2-4c8a-92be-23508e023891/EcoRV/0	11214	7216	60	MATERNAL	chr1	chr1	Q
185f5fc1-b2b5-4335-b0c7-e4c9b6c4e0db/EcoRV/0	13904	10556	14	PATERNAL	chr1	chr1	P
b8526544-c3f3-4dc3-b143-53bd13236290/EcoRV/0	15157	11657	19	PATERNAL	chr1	chr1	P
959b566d-3236-4080-a7ab-43b5afacef40/EcoRV/0	7404	6857	60	PATERNAL	chr1	chr1	Q
5fe4492e-23a6-49dc-b030-f05481e0a0ac/EcoRV/0	10443	6951	36	PATERNAL	chr1	chr1	Q
947b4256-cd4c-4fb8-b796-7fc40254ef96/EcoRV/0	7637	4510	60	MATERNAL	chr1	chr1	P
b8549653-8faf-4bdd-8d3c-c4f3ce839c12/EcoRV/0	10365	5843	60	PATERNAL	chr1	chr1	Q
947909f8-9314-4948-a597-b26fff07eb09/EcoRV/0	12508	9972	60	PATERNAL	chr1	chr1	Q
a486334e-8e50-46f2-946a-4ca6d41140a5/EcoRV/0	18062	14069	60	MATERNAL	chr1	chr1	Q
957fb5ca-86db-4b2c-aa75-945c08e5b6e2/EcoRV/0	12043	8040	20	MATERNAL	chr1	chr1	Q
5fe8c656-b042-41f4-b304-35829098fb4e/EcoRV/0	5066	4451	50	MATERNAL	chr1	chr1	P
b9f11345-dc81-4fe4-8403-b49a471c97e0/EcoRV/0	10820	7372	50	MATERNAL	chr1	chr1	Q
d255abbb-7ce7-4de1-a807-05779d522dc8/EcoRV/0	13620	10131	13	PATERNAL	chr1	chr1	P
b779f50a-7f1f-4dfe-8f9f-dc27f8ba6b59/EcoRV/0	7529	4345	60	MATERNAL	chr1	chr1	P
4c7398b7-15a7-423f-a88d-483603f5dac2/EcoRV/0	11942	8009	60	MATERNAL	chr1	chr1	Q
3555e2a1-b4fe-4b72-8b1c-87ac5def037a/EcoRV/0	10477	5947	42	PATERNAL	chr1	chr1	Q
5f783cee-2c73-4f98-884f-9cfd528b6b47/EcoRV/0	10623	6110	60	PATERNAL	chr1	chr1	Q
9491f660-311f-4c8c-a17b-d90681caf069/EcoRV/0	15048	11658	14	PATERNAL	chr1	chr1	P
931eab68-d793-465a-ac80-d1226c3d4435/EcoRV/0	10951	6684	60	PATERNAL	chr1	chr1	Q
a62f3427-9b38-4af5-a738-5f53172dcdd9/EcoRV/0	10811	6273	60	PATERNAL	chr1	chr1	Q
5edf5e5f-2bef-40c8-9f6a-0720fd037533/EcoRV/0	14523	11011	19	PATERNAL	chr1	chr1	P
931b446e-cc8f-4376-b21c-9193a5372328/EcoRV/0	7801	4585	60	MATERNAL	chr1	chr1	P
ba50ee8b-5129-4c3a-a887-61af5797694b/EcoRV/0	7165	3950	60	MATERNAL	chr1	chr1	P
5dd8784d-5141-428e-b28b-d69aa552f66e/EcoRV/0	11591	7600	60	MATERNAL	chr1	chr1	Q
5ed8154d-4ce6-43d7-a20d-0fe0d5fdc0c5/EcoRV/0	11977	8012	60	MATERNAL	chr1	chr1	Q
2c314180-241a-434a-aa2d-c02852b42235/EcoRV/0	6633	3413	60	MATERNAL	chr1	chr1	P
d17cec3b-5312-47e4-858c-e5901a636ca3/EcoRV/0	11585	7075	38	PATERNAL	chr1	chr1	Q
5c46e76b-e71d-4c19-80de-451ed4d1f0db/EcoRV/0	14386	9893	60	PATERNAL	chr1	chr1	Q
3591f29c-da39-4038-a25a-eac246dfabde/EcoRV/0	12638	8639	38	MATERNAL	chr1	chr1	Q
5c49c612-75b0-47ae-9913-b396e8281897/EcoRV/0	7137	3943	60	MATERNAL	chr1	chr1	P
13d9a750-e9b6-45c9-9987-cee205047db7/EcoRV/0	6725	3719	51	MATERNAL	chr1	chr1	P
d3babfe9-15a6-4489-aaee-6d62f84769c1/EcoRV/0	7169	3965	60	MATERNAL	chr1	chr1	P
d3a17f8b-d6ff-4406-b830-6610ffc30a73/EcoRV/0	14392	10902	20	PATERNAL	chr1	chr1	P
b9e43bec-1a6c-4f8d-9e3a-12f985b5f756/EcoRV/0	12492	7963	60	PATERNAL	chr1	chr1	Q
93319a38-f508-4082-ad66-77086c2929c8/EcoRV/0	12173	8177	60	MATERNAL	chr1	chr1	Q
a563e74e-94f1-44d7-9104-6fc47125e9c7/EcoRV/0	10395	5887	60	PATERNAL	chr1	chr1	Q
ba48e07a-f53e-4ba8-9cc5-318abf26a2e5/EcoRV/0	12494	7965	60	PATERNAL	chr1	chr1	Q
a5daa95c-d6aa-4775-a71c-1b5bd20ee4d5/EcoRV/0	15115	11944	8	PATERNAL	chr1	chr1	P
a55b1a3a-0709-4b1c-aad7-70b0064cec2d/EcoRV/0	10076	5579	60	PATERNAL	chr1	chr1	Q
a8986463-c4a6-45a0-ba37-b806038d461f/EcoRV/0	8163	4954	60	MATERNAL	chr1	chr1	P
5c2ecfe5-f511-445e-8ece-d8a7012d3213/EcoRV/0	10992	6438	60	PATERNAL	chr1	chr1	Q
9336c341-6ac4-45ca-89b9-69470ab3a7e0/EcoRV/0	12224	4542	60	MATERNAL	chr1	chr1	P
b9408e86-9337-4265-ad5a-10b0165414d4/EcoRV/0	12073	8073	44	MATERNAL	chr1	chr1	Q
5ec8e3e8-188d-456d-a00b-6e3408661735/EcoRV/0	14376	10897	21	PATERNAL	chr1	chr1	P
a616836e-b10a-4add-835c-daf2b5954dc5/EcoRV/0	5074	1830	60	MATERNAL	chr1	chr1	P
15a91ebd-7267-4fcb-8e48-ed0efb286683/EcoRV/0	15142	11641	18	PATERNAL	chr1	chr1	P
d139ccb5-3417-45d9-9ef6-c5a9e93e6b52/EcoRV/0	5899	1968	49	MATERNAL	chr1	chr1	Q
a5c4cdc7-a166-400a-aecb-e84b04ca0979/EcoRV/0	6802	3653	60	MATERNAL	chr1	chr1	P
4b25d6ca-2e49-4338-a316-de7fac733fb1/EcoRV/0	7510	4312	60	MATERNAL	chr1	chr1	P
ba7e2c4c-4c15-4949-88f7-7ce3465da5e5/EcoRV/0	12453	8490	60	MATERNAL	chr1	chr1	Q
9361a3e4-8141-478b-8e05-38812640f0d1/EcoRV/0	12415	8516	38	MATERNAL	chr1	chr1	Q
badac8d5-d997-41f1-b18b-3040deefa57c/EcoRV/0	10198	5661	60	PATERNAL	chr1	chr1	Q
2c5722b8-8d39-4af2-985c-f45593b483d6/EcoRV/0	4915	4696	44	MATERNAL	chr1	chr1	P
148aa3f3-3739-4cd2-93c0-06f5191b5c9d/EcoRV/0	7005	3761	60	MATERNAL	chr1	chr1	P
936f28df-6a8f-44db-934d-10760483485b/EcoRV/0	12397	8433	60	MATERNAL	chr1	chr1	Q
ba71deee-fde0-4439-ad31-352447fd0e0a/EcoRV/0	4651	4377	56	MATERNAL	chr1	chr1	P
5dd8e387-c7b0-4884-beda-371d831429f8/EcoRV/0	11832	7949	60	MATERNAL	chr1	chr1	Q
baec4a86-9734-4b7f-9b7d-1ab101eb8dfb/EcoRV/0	15415	11281	20	PATERNAL	chr1	chr1	P
5f0fee8a-05bc-4418-ad09-47206ee5c8c6/EcoRV/0	17159	13225	60	MATERNAL	chr1	chr1	Q
baac2516-fff2-4bef-b311-c0b0ced20154/EcoRV/0	13492	8955	60	PATERNAL	chr1	chr1	Q
baaeba09-6403-4cf4-8f1f-f24490c6860f/EcoRV/0	11990	8020	60	MATERNAL	chr1	chr1	Q
5ddb029f-0b16-40b5-ae22-97aa4c343cf7/EcoRV/0	14551	11041	20	PATERNAL	chr1	chr1	P
374c5775-efd7-496e-9a93-61f196fe5876/EcoRV/0	10989	6495	60	PATERNAL	chr1	chr1	Q
4b8c910e-fcd1-47dc-8d42-3d5fcae3d412/EcoRV/0	7685	4491	60	MATERNAL	chr1	chr1	P
1436ef74-1821-44df-90ca-50ea304a7af4/EcoRV/0	6937	3698	60	MATERNAL	chr1	chr1	P
2c57ca30-6106-46e7-8fd1-49265ad5441c/EcoRV/0	11594	7036	60	PATERNAL	chr1	chr1	Q
ba6df9b3-666a-4807-bf9a-f07d39889e07/EcoRV/0	7384	4180	60	MATERNAL	chr1	chr1	P
166653e6-b8bd-4b22-8d9c-24c47edcd6f0/EcoRV/0	6776	3588	60	MATERNAL	chr1	chr1	P
d1255b81-69d3-4467-9575-a4d124d0b5c2/EcoRV/0	14344	10857	20	PATERNAL	chr1	chr1	P
bb7951fe-89f0-4cd2-9288-2e899d007b5b/EcoRV/0	12643	8636	60	MATERNAL	chr1	chr1	Q
5f9eb058-4408-4ffe-b174-36944db82edb/EcoRV/0	11722	7879	60	MATERNAL	chr1	chr1	Q
d14523dc-29a2-4044-83d5-cad3b15a2c7b/EcoRV/0	7472	4337	42	MATERNAL	chr1	chr1	P
a5e12294-a761-48c1-9c67-2fc98597bfa3/EcoRV/0	5689	2476	60	MATERNAL	chr1	chr1	P
4b7883f7-08f9-48a2-86e4-ce23044d78ee/EcoRV/0	11830	7424	36	PATERNAL	chr1	chr1	Q
13aeee91-babe-4624-8fac-ddd2889ba712/EcoRV/0	8265	5079	60	MATERNAL	chr1	chr1	P
5e09199a-81d5-4bff-878e-d623dbb36ce4/EcoRV/0	10280	5904	60	PATERNAL	chr1	chr1	Q
35739575-5630-4488-973c-2821a2d484b4/EcoRV/0	14827	11383	14	PATERNAL	chr1	chr1	P
4b58cb65-738d-49fb-ba6d-306d6ced6969/EcoRV/0	8016	4800	60	MATERNAL	chr1	chr1	P
ba9f40d3-5d90-4057-99bb-3a75f49bab37/EcoRV/0	11352	6831	60	PATERNAL	chr1	chr1	Q
945c6631-5df8-4c34-9346-8d8b1f3e7577/EcoRV/0	7793	4566	60	MATERNAL	chr1	chr1	P
1488eae6-7ced-4ce7-81d6-5f359226bda7/EcoRV/0	8378	7905	60	MATERNAL	chr1	chr1	Q
bb683148-b71c-440c-8faf-06ea724f8c17/EcoRV/0	10349	5948	60	PATERNAL	chr1	chr1	Q
b54e0d21-1837-4497-a842-fb7f9db8c809/EcoRV/0	6747	3549	60	MATERNAL	chr1	chr1	P
5cecbbf6-427a-4d5d-9286-f2bae4830f47/EcoRV/0	11330	7298	60	PATERNAL	chr1	chr1	Q
08733867-f5b6-4150-8657-bd251ef80635/EcoRV/0	12673	8712	39	MATERNAL	chr1	chr1	Q
bdb722af-6236-47b4-8e2e-3f8d99340885/EcoRV/0	12860	8879	33	MATERNAL	chr1	chr1	Q
bdb667e5-a374-42e4-bda5-517f09a693fc/EcoRV/0	14820	11290	7	PATERNAL	chr1	chr1	P
90ef2299-8a7c-4185-8e75-e51a48a89b95/EcoRV/0	12523	9004	11	PATERNAL	chr1	chr1	P
bd875909-9290-42a8-ac37-730dedc5d384/EcoRV/0	7984	4813	60	MATERNAL	chr1	chr1	P
a0848589-cad5-40fc-9a00-54b8eef03046/EcoRV/0	13100	8689	60	PATERNAL	chr1	chr1	Q
a0826398-81b0-4c42-8251-bdf6d7ca98a1/EcoRV/0	5008	4657	51	MATERNAL	chr1	chr1	P
d6600e75-5eee-4876-ac38-418829f3c8f5/EcoRV/0	11253	6824	60	PATERNAL	chr1	chr1	Q
bd85521c-4a60-490c-ac95-159e6436b0f8/EcoRV/0	7892	4700	60	MATERNAL	chr1	chr1	P
0fc2b434-85c7-4788-97ad-e9a3bcd050b0/EcoRV/0	11381	7389	60	MATERNAL	chr1	chr1	Q
0d167bdb-611e-414a-b686-d0dc8c5f679e/EcoRV/0	15161	11689	16	PATERNAL	chr1	chr1	P
8d2bb919-631c-4851-afac-96969e33a521/EcoRV/0	14073	9568	60	PATERNAL	chr1	chr1	Q
bbef92ce-a3a0-44d7-b6cc-72183abc5a9e/EcoRV/0	6134	4866	60	MATERNAL	chr1	chr1	P
8d24a774-50a8-485a-aac0-2e3503dd1be8/EcoRV/0	11966	7934	60	MATERNAL	chr1	chr1	Q
d6d76b32-8018-403a-b3e3-fb671a5075cb/EcoRV/0	12391	8580	60	MATERNAL	chr1	chr1	Q
a069a102-ecab-499b-9d64-01851421177d/EcoRV/0	10329	5806	60	PATERNAL	chr1	chr1	Q
bc170a5b-7a00-401a-bfc3-b0aded08b7b3/EcoRV/0	11604	7096	36	PATERNAL	chr1	chr1	Q
bc0f7425-6851-4d45-af4e-a4dff6d4abfc/EcoRV/0	11666	7934	60	MATERNAL	chr1	chr1	Q
8cb7bc94-caa2-40d0-b940-3f780f740ebc/EcoRV/0	12100	8115	60	MATERNAL	chr1	chr1	Q
0c0c854c-4229-4df7-85ec-177bd0883aa9/EcoRV/0	15434	11909	19	PATERNAL	chr1	chr1	P
8cbb9496-e435-4320-9dee-9e6bbe5c4b20/EcoRV/0	11682	7127	60	PATERNAL	chr1	chr1	Q
60dc7705-513a-4dcf-81ab-0de3b0d11ceb/EcoRV/0	14616	11097	19	PATERNAL	chr1	chr1	P
bbc8f649-d542-44bd-9193-8a5c2c422f9a/EcoRV/0	12349	7904	60	PATERNAL	chr1	chr1	Q
bbd23e3f-af77-480c-94b3-4e47739cf742/EcoRV/0	9708	5197	60	PATERNAL	chr1	chr1	Q
a09ca9d9-c950-47b7-b443-46024d12205e/EcoRV/0	7176	3945	60	MATERNAL	chr1	chr1	P
0c0031ee-77fb-4932-899a-ef5765761faa/EcoRV/0	14104	10647	21	PATERNAL	chr1	chr1	P
872996ef-4a2e-44ba-a63a-85e6eef377c3/EcoRV/0	11410	7031	60	PATERNAL	chr1	chr1	Q
0c333861-148a-43a0-8899-07dffc327bda/EcoRV/0	12840	8839	60	MATERNAL	chr1	chr1	Q
bbb4b5ce-6ae0-45c5-a25a-d7ad05c614ba/EcoRV/0	12477	8497	60	MATERNAL	chr1	chr1	Q
bbb6c374-7fb7-495f-b1d2-abbffc27313e/EcoRV/0	14468	11251	5	MATERNAL	chr1	chr1	P
8d192e00-298c-4bcf-8226-9b16638e97bd/EcoRV/0	7722	4554	60	MATERNAL	chr1	chr1	P
d69defad-65b2-4b2b-a36d-70a1e9371b4f/EcoRV/0	11928	7988	60	MATERNAL	chr1	chr1	Q
701f5008-32c3-4a42-af26-6be6535e43bc/EcoRV/0	10009	6069	60	MATERNAL	chr1	chr1	Q
70d35bff-15db-425b-aed9-83461ce24c87/EcoRV/0	12029	7503	60	PATERNAL	chr1	chr1	Q
bd9ec5c1-b26e-41c8-aa6b-8fb8ffd3047c/EcoRV/0	10056	5611	60	PATERNAL	chr1	chr1	Q
8cfe4795-a6ac-4a16-a3df-9939c20daf10/EcoRV/0	15314	11810	18	PATERNAL	chr1	chr1	P
2d8c95af-fe69-4147-aa92-4c7628f2645c/EcoRV/0	10147	5597	60	PATERNAL	chr1	chr1	Q
0fa13907-1c1b-4d35-baaa-defd4d264251/EcoRV/0	11963	7462	60	PATERNAL	chr1	chr1	Q
707e1141-a4b7-44ef-8a48-9584b5959ef3/EcoRV/0	12043	8063	60	MATERNAL	chr1	chr1	Q
bd09eef7-7e1e-401d-ab5a-1f00ab96d87c/EcoRV/0	11859	7847	60	MATERNAL	chr1	chr1	Q
869dec2f-4c31-4f11-ab97-82ed1d69fe28/EcoRV/0	14621	11142	18	PATERNAL	chr1	chr1	P
bd0b3543-4c55-4db5-a660-4596acf5b1a0/EcoRV/0	14112	10604	21	PATERNAL	chr1	chr1	P
bd2c37bd-76e9-470f-90d3-e39fd06c42e4/EcoRV/0	6973	3780	60	MATERNAL	chr1	chr1	P
7077f72e-789d-494b-a63e-1c4c7ec94382/EcoRV/0	12193	8193	60	MATERNAL	chr1	chr1	Q
0ebfdf46-4612-4329-8716-ca519ed40850/EcoRV/0	15758	12280	18	PATERNAL	chr1	chr1	P
06567953-7567-417f-8dae-22f94caf413d/EcoRV/0	13819	10294	20	PATERNAL	chr1	chr1	P
6414acf3-edf2-47f8-86f3-52a8cfb832a1/EcoRV/0	10705	6292	60	PATERNAL	chr1	chr1	Q
64ed2d77-faca-4ae5-a4f0-d391f7bd41c9/EcoRV/0	11790	7793	60	MATERNAL	chr1	chr1	Q
05f851bc-3696-42a2-80c1-94e25abeb7ee/EcoRV/0	11461	7482	60	MATERNAL	chr1	chr1	Q
2da23c5d-c010-4602-9cfd-6973e1de0a53/EcoRV/0	6808	3592	60	MATERNAL	chr1	chr1	P
393eb2f2-f8e3-4387-bfdb-46686d79d581/EcoRV/0	9283	5236	60	MATERNAL	chr1	chr1	Q
bc954db0-98a8-4fa1-8930-8e548a4a4fae/EcoRV/0	12531	8527	60	MATERNAL	chr1	chr1	Q
0cc88c70-728b-482a-8654-81a4dc660e91/EcoRV/0	6459	3249	60	MATERNAL	chr1	chr1	P
70b8ad43-a971-425b-b106-931954984ffb/EcoRV/0	3737	755	36	MATERNAL	chr1	chr1	Q
bda07697-eeb5-4bc6-b90b-31ca6b32ebe4/EcoRV/0	11785	7782	39	MATERNAL	chr1	chr1	Q
90eb9072-6afe-4d58-abd6-f1c8474f2e3e/EcoRV/0	12780	8767	60	MATERNAL	chr1	chr1	Q
0fa45b31-cb4e-4848-8fca-dd2a49e3dcf5/EcoRV/0	11432	6992	60	PATERNAL	chr1	chr1	Q
bcf8108b-1f7d-494f-9217-a2483ead528f/EcoRV/0	10809	7291	32	PATERNAL	chr1	chr1	P
2d7c83ff-6634-4aff-85e9-d47194cc46a8/EcoRV/0	11187	6627	60	PATERNAL	chr1	chr1	Q
8d0af2d1-0854-401b-bec9-dfe45e22ebb4/EcoRV/0	8600	5251	60	MATERNAL	chr1	chr1	Q
0cd63c98-5345-437e-a6a7-d7754b2bd8b2/EcoRV/0	10828	6296	37	PATERNAL	chr1	chr1	Q
bcfd6dc4-9ab5-443e-9c6a-e4098dc54dc5/EcoRV/0	11396	7411	60	MATERNAL	chr1	chr1	Q
a0ccab85-412d-415d-b26b-59cf85d511f1/EcoRV/0	9545	5767	60	MATERNAL	chr1	chr1	Q
394afbc4-1967-4555-8d47-1e449b9a9558/EcoRV/0	13499	10005	20	PATERNAL	chr1	chr1	P
70ea3da4-5966-41b4-bd80-2a878754e39b/EcoRV/0	10755	6257	60	PATERNAL	chr1	chr1	Q
0f94c99e-e680-4e79-85f0-baf47b3a63e0/EcoRV/0	11843	8140	60	MATERNAL	chr1	chr1	Q
43b0b685-64c1-4337-b3de-6f0c7b6a474c/EcoRV/0	11713	7224	34	PATERNAL	chr1	chr1	Q
bd233bf0-77c8-4a00-b208-be8d5bbea7e4/EcoRV/0	12901	8903	60	MATERNAL	chr1	chr1	Q
70f0db82-ea41-4d27-8823-e9065a2cac1b/EcoRV/0	11761	7765	60	MATERNAL	chr1	chr1	Q
c3804dee-0612-4027-b4a1-71c342857f77/EcoRV/0	10941	6396	60	PATERNAL	chr1	chr1	Q
705679d3-ce70-49a2-ab08-435f0542cdea/EcoRV/0	7169	3954	60	MATERNAL	chr1	chr1	P
a0994024-7ace-4153-a6b5-5d97c1d05caf/EcoRV/0	7730	4475	60	MATERNAL	chr1	chr1	P
0e35d3ce-2bad-48a7-8e03-fefc29f41cb6/EcoRV/0	12565	8616	60	MATERNAL	chr1	chr1	Q
2ca05669-8dea-4052-a853-031a9e25da3f/EcoRV/0	9279	4665	60	PATERNAL	chr1	chr1	Q
604bcc30-2d2d-490c-b7a4-8e0f0a601c8a/EcoRV/0	11641	7111	60	PATERNAL	chr1	chr1	Q
604f29d6-2f44-4479-b3b2-ca480249134f/EcoRV/0	11392	6835	60	PATERNAL	chr1	chr1	Q
c0304cd4-d2ae-4a3a-a285-dd88e618a252/EcoRV/0	12923	9390	24	PATERNAL	chr1	chr1	P
bfa9312b-5fd1-4149-8fd2-070a581e33bf/EcoRV/0	7138	3911	60	MATERNAL	chr1	chr1	P
60a07a81-062d-4dc9-a4ee-eb6ffd631b9b/EcoRV/0	11461	7657	60	MATERNAL	chr1	chr1	Q
60a69b42-4e17-4122-9aa3-cb9403ff2f8d/EcoRV/0	7749	4559	60	MATERNAL	chr1	chr1	P
0dffb367-5233-46b2-89ca-df415f9457b7/EcoRV/0	11950	7421	60	PATERNAL	chr1	chr1	Q
a12d934c-84a3-4e82-b9e9-1c40d14a4d34/EcoRV/0	11607	7211	60	PATERNAL	chr1	chr1	Q
a129befd-d669-4a63-8b57-b15d4d47edfe/EcoRV/0	12381	9419	20	PATERNAL	chr1	chr1	P
bf12adda-59fa-4742-be1d-cada5d4a9df5/EcoRV/0	5007	4288	60	PATERNAL	chr1	chr1	Q
be519c69-f14b-4950-833a-1407ec4fffb5/EcoRV/0	12070	7528	33	PATERNAL	chr1	chr1	Q
12a11593-19d3-4e15-87ad-95c383a8d164/EcoRV/0	11400	7430	60	MATERNAL	chr1	chr1	Q
be43c9ea-64e3-4613-867f-5ad2a4368e00/EcoRV/0	12167	7664	60	PATERNAL	chr1	chr1	Q
a16cec78-f3a9-486e-928d-7e9928e0717b/EcoRV/0	12175	7645	60	PATERNAL	chr1	chr1	Q
76fbc268-183c-4f97-a74e-020d9d21c0d1/EcoRV/0	10577	6136	60	PATERNAL	chr1	chr1	Q
0df5d5ef-5f95-4581-8adb-a979aeb84770/EcoRV/0	11242	6707	37	PATERNAL	chr1	chr1	Q
bee539f1-66fc-4527-9ee1-78cff5ec923c/EcoRV/0	12032	7494	60	PATERNAL	chr1	chr1	Q
0e5be491-6409-4e37-a3cb-908d8bdafa13/EcoRV/0	7463	4261	60	MATERNAL	chr1	chr1	P
761efb3d-3a62-44a4-84f1-2aeda03340ef/EcoRV/0	7163	3971	60	MATERNAL	chr1	chr1	P
bed97fd3-efa2-4a3d-9f4f-1a716e90fdf3/EcoRV/0	7344	4141	60	MATERNAL	chr1	chr1	P
48ade930-4d20-41fb-8089-772037de844d/EcoRV/0	7762	4565	60	MATERNAL	chr1	chr1	P
c04466ce-b8ed-47ce-9b6f-076123db782a/EcoRV/0	6474	3272	60	MATERNAL	chr1	chr1	P
a1631c39-b84b-4323-9855-7b9f2e57fd19/EcoRV/0	10315	6006	60	PATERNAL	chr1	chr1	Q
872d2fcb-c819-4d79-978d-8a2f7bb4eec9/EcoRV/0	11797	7816	43	MATERNAL	chr1	chr1	Q
37b5a4c6-6660-41b9-83a6-3644026ebde5/EcoRV/0	6629	3475	60	MATERNAL	chr1	chr1	P
618a1823-5410-4fc6-900f-fea325739bd9/EcoRV/0	12104	7883	60	MATERNAL	chr1	chr1	Q
bdfbd63a-8d12-4d20-b701-6560805e5052/EcoRV/0	14145	10660	17	PATERNAL	chr1	chr1	P
be5d6d8d-73a7-41d8-96c0-8d98d7781c0a/EcoRV/0	10858	7258	21	MATERNAL	chr1	chr1	Q
0e786dbd-a4d8-4ff3-9793-24ed0add55e5/EcoRV/0	12147	8259	60	MATERNAL	chr1	chr1	Q
be0b23b2-7e7f-4e69-9c80-ace8c8be10dd/EcoRV/0	10845	3492	60	MATERNAL	chr1	chr1	P
bffca3f9-46ae-4a73-b5c9-f245d07d8dce/EcoRV/0	7703	4190	23	PATERNAL	chr1	chr1	P
110953d5-fc26-4907-aa91-3d4c0303d3f4/EcoRV/0	8164	4969	60	MATERNAL	chr1	chr1	P
c00526d3-8c39-4e25-9a3a-c72049eeb966/EcoRV/0	12123	8107	60	MATERNAL	chr1	chr1	Q
0f67a975-164b-4012-96eb-62753586f1f9/EcoRV/0	10903	6368	60	PATERNAL	chr1	chr1	Q
bc5af539-debf-4316-b4e9-3485a92f5808/EcoRV/0	6679	3484	60	MATERNAL	chr1	chr1	P
2cd7d9c6-989b-4918-8316-af5a53a21e35/EcoRV/0	6317	3546	60	MATERNAL	chr1	chr1	P
d83e021a-9d73-40df-978b-858b554fc667/EcoRV/0	15831	12312	17	PATERNAL	chr1	chr1	P
bc4c45cb-42ff-45bc-bf44-385bb108074a/EcoRV/0	15530	11991	19	PATERNAL	chr1	chr1	P
d85cf6ff-0b76-4cdf-b4a6-66180da66bdc/EcoRV/0	12540	8582	39	MATERNAL	chr1	chr1	Q
bc34987b-f36d-4726-af0b-440f59d84c69/EcoRV/0	8144	4915	60	MATERNAL	chr1	chr1	P
a0902850-c4dd-4731-bc89-33ec40995b31/EcoRV/0	10893	6354	60	PATERNAL	chr1	chr1	Q
2cd05c3f-9cb9-4591-aab0-8280970e08b0/EcoRV/0	11841	7939	35	MATERNAL	chr1	chr1	Q
0c3d1885-82d2-4364-a434-f4dbfa7b4e2d/EcoRV/0	13973	10570	18	PATERNAL	chr1	chr1	P
8ca5f5e2-5538-4065-bdeb-6365349d8681/EcoRV/0	7954	4792	60	MATERNAL	chr1	chr1	P
d6b3ff7c-b7e6-43be-acdc-90c0f50441f9/EcoRV/0	15039	11532	10	PATERNAL	chr1	chr1	P
0f442f62-baef-4892-b466-16e89b574d81/EcoRV/0	10716	6173	60	PATERNAL	chr1	chr1	Q
8caa8c11-0ede-4cef-bf64-23a1d81cc00a/EcoRV/0	11523	7585	60	MATERNAL	chr1	chr1	Q
bca33316-ad99-4626-a585-ead33d33022a/EcoRV/0	6042	2595	28	PATERNAL	chr1	chr1	P
0f47098d-21df-4dd0-824b-bbbca65451c3/EcoRV/0	11354	6825	35	PATERNAL	chr1	chr1	Q
bc31e5b3-1ece-4c0c-b4c0-8ff31c21311b/EcoRV/0	13372	9834	12	PATERNAL	chr1	chr1	P
0c45ecee-9642-48cf-8545-7113358aef5f/EcoRV/0	14822	11312	13	PATERNAL	chr1	chr1	P
76a2e198-106b-463b-88c3-758c817a1dfd/EcoRV/0	11959	7978	60	MATERNAL	chr1	chr1	Q
c0102365-9ea2-4d35-9365-5b7356dbeb4e/EcoRV/0	8077	4821	60	PATERNAL	chr1	chr1	Q
bfa428ee-ee3f-4c6e-8bbd-b585dd2aabfc/EcoRV/0	14165	9661	60	PATERNAL	chr1	chr1	Q
bfa415b8-b356-43b8-bba4-dee4a3c7fb13/EcoRV/0	13129	9074	33	MATERNAL	chr1	chr1	Q
bf3ccd15-cf5d-4bb0-a9af-a59a9b4a3018/EcoRV/0	11162	6729	60	PATERNAL	chr1	chr1	Q
2c9875aa-62b1-4751-9ff2-c239626fb0f1/EcoRV/0	7794	4577	60	MATERNAL	chr1	chr1	P
a0d7d717-a867-4f51-8191-9be554199512/EcoRV/0	11741	7216	36	PATERNAL	chr1	chr1	Q
d8903b75-90e4-4e8b-9b95-cc325849af7a/EcoRV/0	11030	6634	60	PATERNAL	chr1	chr1	Q
0c5a3055-810e-4b3a-91e1-18194f1bd97e/EcoRV/0	12346	8861	9	PATERNAL	chr1	chr1	P
bf851c9c-e2b5-439a-b710-29947d12e73a/EcoRV/0	6838	3613	60	MATERNAL	chr1	chr1	P
bf8711b6-e79b-4db0-85d9-90a2aea7a10c/EcoRV/0	12288	8992	30	MATERNAL	chr1	chr1	Q
bf78dcf2-eddd-478e-ba6e-38872768040c/EcoRV/0	14757	11424	8	PATERNAL	chr1	chr1	P
8cd58b27-3e77-45d3-ad47-e885b6a3426c/EcoRV/0	7097	3908	60	MATERNAL	chr1	chr1	P
bf7c7db7-fac5-47e5-9553-6212d728595c/EcoRV/0	10461	5920	60	PATERNAL	chr1	chr1	Q
d88cdd7e-107b-4596-b1c0-cff3651f198f/EcoRV/0	7253	4052	60	MATERNAL	chr1	chr1	P
70b2df4f-fe76-4c20-a207-8a24cbf84a5d/EcoRV/0	12661	8640	60	MATERNAL	chr1	chr1	Q
c3cfeff4-d081-4582-8fdd-64ed0a4df419/EcoRV/0	9519	6529	60	PATERNAL	chr1	chr1	Q
05fb67ad-d211-4a79-9b1e-025cef84d26a/EcoRV/0	11496	7508	60	MATERNAL	chr1	chr1	Q
6397bc57-8cf4-4f03-895c-029e0a51bb9f/EcoRV/0	11437	6906	60	PATERNAL	chr1	chr1	Q
639888d4-9f02-40b5-9c5a-304aecebf075/EcoRV/0	11195	6691	60	PATERNAL	chr1	chr1	Q
72d54cca-ec7a-4011-a023-f44344bd8960/EcoRV/0	8369	5163	60	MATERNAL	chr1	chr1	P
0541d09f-20e6-4f99-a77b-8b46d323b9dc/EcoRV/0	8136	4921	60	MATERNAL	chr1	chr1	P
45835dc8-f1c2-4b4f-9c6e-e0a0b5be7dca/EcoRV/0	12542	8530	60	MATERNAL	chr1	chr1	Q
9197ef06-e56a-4502-898e-2a70d7f8b6f8/EcoRV/0	7238	4021	60	MATERNAL	chr1	chr1	P
c276b98b-c5e6-4783-906e-d5dd96abbb1c/EcoRV/0	13885	10277	12	PATERNAL	chr1	chr1	P
c25640fa-ccca-4750-ba4d-7ab08067af32/EcoRV/0	11688	7716	60	MATERNAL	chr1	chr1	Q
1082b7fd-16e6-463b-afaf-8534e93792d0/EcoRV/0	12412	8411	60	MATERNAL	chr1	chr1	Q
10730452-b312-4fc4-9daf-1f6f51654e94/EcoRV/0	16644	12627	60	MATERNAL	chr1	chr1	Q
c0bde972-8a8a-475c-9c5f-60b63e194824/EcoRV/0	15061	11515	13	PATERNAL	chr1	chr1	P
72a2b1bc-a581-4578-88c4-a6ccd5349667/EcoRV/0	12721	8715	60	MATERNAL	chr1	chr1	Q
38bd723c-076d-4759-a5b5-989a9083bb2b/EcoRV/0	6304	3392	27	MATERNAL	chr1	chr1	P
c0b80cfd-2c05-479f-beb0-fa5adc5cc12a/EcoRV/0	11768	7250	60	PATERNAL	chr1	chr1	Q
c0ed80c6-3fee-4b2c-8e95-51ad988d2021/EcoRV/0	11913	7466	60	PATERNAL	chr1	chr1	Q
45790738-aa97-4b44-ad73-5b9364f16f09/EcoRV/0	7330	4128	60	MATERNAL	chr1	chr1	P
c0e44d6d-1ff1-4e6d-892f-a8deba70944a/EcoRV/0	7199	3975	60	MATERNAL	chr1	chr1	P
62adec88-96e5-4f90-8d29-6d58fa290b03/EcoRV/0	14632	11208	14	PATERNAL	chr1	chr1	P
6f72609d-515f-4127-866a-8c99413184c6/EcoRV/0	9672	6861	60	PATERNAL	chr1	chr1	Q
c190d5f6-5e7a-4ac6-8f2e-bb34e845a54d/EcoRV/0	7585	4366	60	MATERNAL	chr1	chr1	P
c194b3c2-7da5-40b8-8c8e-5a4383f7d4dd/EcoRV/0	10493	6166	60	PATERNAL	chr1	chr1	Q
75831c50-6551-40c2-a608-4750c55bfbbc/EcoRV/0	7153	3974	60	MATERNAL	chr1	chr1	P
c16fc09a-13e0-44a5-900a-0607034c1fa9/EcoRV/0	3625	3476	50	MATERNAL	chr1	chr1	P
636a9466-96e0-412a-bfad-a654047f52fd/EcoRV/0	10791	6272	60	PATERNAL	chr1	chr1	Q
109798a4-8a46-47e6-b9a1-a9158fcd6835/EcoRV/0	7868	4474	60	MATERNAL	chr1	chr1	P
c15c03b7-cb0b-4d8a-a77e-3fee273be0d2/EcoRV/0	7600	4390	60	MATERNAL	chr1	chr1	P
73b61d1d-7e68-4814-821e-e6b5eeb37f89/EcoRV/0	14952	11461	17	PATERNAL	chr1	chr1	P
6f899207-4291-4807-8c57-a17f15abdc84/EcoRV/0	11387	6874	60	PATERNAL	chr1	chr1	Q
45738941-9b08-4861-8e69-b1a921cdee18/EcoRV/0	7657	4443	60	MATERNAL	chr1	chr1	P
05d4f973-49d4-42ce-b3e3-d5767be1f360/EcoRV/0	12526	8512	60	MATERNAL	chr1	chr1	Q
6f81204f-447a-4b03-b098-2a2ad372bab0/EcoRV/0	7047	3862	60	MATERNAL	chr1	chr1	P
c1548148-e38c-4ea1-a67a-6807d384cfcf/EcoRV/0	11676	7694	60	MATERNAL	chr1	chr1	Q
729690fb-5133-4c80-9b69-a02ca987e004/EcoRV/0	7061	3873	60	MATERNAL	chr1	chr1	P
7261d8d8-8890-4f6f-8412-1176a19235f8/EcoRV/0	9846	5855	60	MATERNAL	chr1	chr1	Q
725e5b1b-ad8c-4235-a6c4-4a602ffae042/EcoRV/0	9410	5424	60	MATERNAL	chr1	chr1	Q
36a73afd-6abc-4df5-91de-df592f5a8640/EcoRV/0	7872	4691	60	MATERNAL	chr1	chr1	P
0848d6fe-073d-40f6-ae8f-3b55f1fa745a/EcoRV/0	17148	13140	60	MATERNAL	chr1	chr1	Q
5cf86303-40a0-4228-b5c5-99d549ea3dae/EcoRV/0	11798	7817	60	MATERNAL	chr1	chr1	Q
8e40885f-7f2c-4ae5-a75f-1b81e59c7b87/EcoRV/0	13164	9165	60	MATERNAL	chr1	chr1	Q
c21b113b-58f8-4f1a-93b2-740e232d878c/EcoRV/0	7225	4025	60	MATERNAL	chr1	chr1	P
c1f9b42b-b922-466a-9ff6-3587928ab16d/EcoRV/0	7243	3990	60	MATERNAL	chr1	chr1	P
3908c765-196d-4575-a5c0-c564bcc18b9d/EcoRV/0	7210	3990	60	MATERNAL	chr1	chr1	P
c1fa0e73-ebe1-487d-ba41-f003ba26e117/EcoRV/0	11100	6577	60	PATERNAL	chr1	chr1	Q
0895f5fd-57da-4040-af3a-edb4eece797f/EcoRV/0	6780	3566	60	MATERNAL	chr1	chr1	P
088b2342-33c6-4fb8-b049-e542a053c1ec/EcoRV/0	13973	10484	21	PATERNAL	chr1	chr1	P
c20aea70-2514-4187-bfad-b61014d31d81/EcoRV/0	12654	8679	60	MATERNAL	chr1	chr1	Q
c20dca66-916e-456c-949f-fa384b3dfe4e/EcoRV/0	12610	8077	60	PATERNAL	chr1	chr1	Q
c20e267b-f6fa-4b31-8ad4-e4f7507b2b63/EcoRV/0	7510	4338	59	MATERNAL	chr1	chr1	P
087fb961-fea6-46eb-95c0-f99e541ac1f8/EcoRV/0	11889	7904	60	MATERNAL	chr1	chr1	Q
c2094616-20e0-4d0a-9c80-e96e76764992/EcoRV/0	12048	7602	34	PATERNAL	chr1	chr1	Q
04cf58e1-24cd-4ca5-b755-148d4ff5ec2b/EcoRV/0	6927	3724	60	MATERNAL	chr1	chr1	P
6377e860-316a-4bc7-b3df-5589769d4be0/EcoRV/0	6969	3888	9	PATERNAL	chr1	chr1	P
10f54f26-7f43-4c2a-9587-607ad207242d/EcoRV/0	11385	6893	60	PATERNAL	chr1	chr1	Q
63502355-0a07-4b16-ae57-6f6aa8f88b76/EcoRV/0	7856	4643	60	MATERNAL	chr1	chr1	P
d11d42d5-9c4c-4ad4-ac0b-941445936070/EcoRV/0	12833	8864	60	MATERNAL	chr1	chr1	Q
c29bcdde-f9d9-45d1-8c48-b30978309201/EcoRV/0	11089	7149	60	MATERNAL	chr1	chr1	Q
7252dfc1-65f9-4913-b246-f3b8b3aec476/EcoRV/0	14932	11414	19	PATERNAL	chr1	chr1	P
d114e5ec-dde3-4571-823d-a4998872b825/EcoRV/0	7808	4587	60	MATERNAL	chr1	chr1	P
c1cebb70-0f07-48ed-b210-4fa474636789/EcoRV/0	11961	8033	39	MATERNAL	chr1	chr1	Q
8e38c778-cc67-49b6-b41f-4df91e4caa0c/EcoRV/0	12340	7793	31	PATERNAL	chr1	chr1	Q
c1efbf6f-14b3-48d8-8718-d43668559c77/EcoRV/0	10796	6267	35	PATERNAL	chr1	chr1	Q
a77616e6-c434-4655-b918-066f80aea6e6/EcoRV/0	11238	6693	60	PATERNAL	chr1	chr1	Q
4bc75437-f975-4d3c-baad-ec0db29bb137/EcoRV/0	7722	4501	60	MATERNAL	chr1	chr1	P
637f2f88-e984-4ab2-befe-620fdc4ce1c8/EcoRV/0	7570	4339	60	MATERNAL	chr1	chr1	P
755a69ff-4aa8-4820-ba37-2450e9d7280d/EcoRV/0	16745	7609	60	PATERNAL	chr1	chr1	Q
72879e4e-fa7b-405f-ab1f-701867479c07/EcoRV/0	5410	1884	60	PATERNAL	chr1	chr1	P
086564e8-caac-4514-a1be-5bec0b5aaca6/EcoRV/0	6768	3564	60	MATERNAL	chr1	chr1	P
c1a53dd1-03d7-4abf-a6d0-734c3ff1cfb6/EcoRV/0	7376	4154	60	MATERNAL	chr1	chr1	P
04b3824e-d50a-4630-a9ff-be8c27b1635d/EcoRV/0	11536	7556	60	MATERNAL	chr1	chr1	Q
04bc5546-fd06-4060-8e2b-362d7a2db87a/EcoRV/0	12290	8279	60	MATERNAL	chr1	chr1	Q
a705ec02-a80e-4f91-8014-e0e8a0c63b00/EcoRV/0	16760	12764	60	MATERNAL	chr1	chr1	Q
6f3d7ee2-ec88-4763-8c68-4d12dfc2995d/EcoRV/0	6455	3239	60	MATERNAL	chr1	chr1	P
6f312cba-7332-4f15-b70f-68fc23a7af14/EcoRV/0	7911	4696	60	MATERNAL	chr1	chr1	P
6f33c840-bdb3-4a31-961d-d50d836ca015/EcoRV/0	11559	7976	60	MATERNAL	chr1	chr1	Q
c33b8feb-569c-49dd-9b8c-cd8db5e08ec3/EcoRV/0	11483	7129	60	PATERNAL	chr1	chr1	Q
6ee9eb23-03b6-4c1c-bf67-d69eaa82ef0a/EcoRV/0	11245	7255	60	MATERNAL	chr1	chr1	Q
c350e9c7-2147-489e-9027-3633d8ce05ea/EcoRV/0	13899	10537	7	PATERNAL	chr1	chr1	P
06e547e1-ea49-4c32-b8b7-effaae6ed587/EcoRV/0	6620	3606	60	MATERNAL	chr1	chr1	P
c323344f-8a2f-4204-8f27-b5111ec5e1df/EcoRV/0	11518	7139	60	PATERNAL	chr1	chr1	Q
6edb93f2-40c0-4a04-850d-2308ced795e5/EcoRV/0	14893	11374	18	PATERNAL	chr1	chr1	P
0705c068-2f42-4ac0-89b0-8f5772d76155/EcoRV/0	11261	7288	60	MATERNAL	chr1	chr1	Q
45366d82-9dda-42e3-99a9-df3bfe89c9bc/EcoRV/0	15050	11546	20	PATERNAL	chr1	chr1	P
d0425e48-7f4a-4fc2-a8ad-ce28e03f61bd/EcoRV/0	7326	3312	53	MATERNAL	chr1	chr1	Q
451b384d-a902-474c-b1c3-010162078a8d/EcoRV/0	12176	8411	60	MATERNAL	chr1	chr1	Q
c48f9f0f-da63-44a0-8a2d-848d0365399d/EcoRV/0	6771	3614	60	MATERNAL	chr1	chr1	P
c3254d7f-20e0-4b24-b89e-e84da96facc0/EcoRV/0	9885	5393	60	PATERNAL	chr1	chr1	Q
3cf952cd-0c3c-4033-91a2-42f655769b2b/EcoRV/0	12305	8330	60	MATERNAL	chr1	chr1	Q
2d9d6bd3-90cc-4c57-89f3-d8653828d1d2/EcoRV/0	12327	8329	60	MATERNAL	chr1	chr1	Q
4bfad908-3481-4f58-bce1-b19d4e28254e/EcoRV/0	11869	7888	60	MATERNAL	chr1	chr1	Q
0ecccac4-a47a-4272-88ab-ed845a9d6a83/EcoRV/0	12810	8855	34	MATERNAL	chr1	chr1	Q
c3b27421-54a7-4765-904d-3df4cf5134a0/EcoRV/0	11250	6841	60	PATERNAL	chr1	chr1	Q
a0ab5cd2-5d71-490a-9c51-095366b700a9/EcoRV/0	8347	3831	60	PATERNAL	chr1	chr1	Q
9113917f-79ab-4d1e-8576-de065c646325/EcoRV/0	11339	7329	60	MATERNAL	chr1	chr1	Q
863fd986-5516-45f4-9382-ac1619d8215e/EcoRV/0	9915	5382	60	PATERNAL	chr1	chr1	Q
2da7676f-9dff-483a-b1e7-727152e77bae/EcoRV/0	12143	8150	60	MATERNAL	chr1	chr1	Q
c2de35f7-b07c-4acb-973e-bdc90c7b4c0f/EcoRV/0	10090	5611	60	PATERNAL	chr1	chr1	Q
4bde762d-1237-4856-b8a3-ddbba931047e/EcoRV/0	15217	11722	20	PATERNAL	chr1	chr1	P
06055597-03c4-4d42-990c-3622421d3a78/EcoRV/0	8158	4963	60	MATERNAL	chr1	chr1	P
6f2268b4-4051-4c84-a6a1-d5b452ec7e43/EcoRV/0	12569	8609	60	MATERNAL	chr1	chr1	Q
c3545f96-6c10-427e-a299-8f6d24badcd8/EcoRV/0	6184	2989	60	MATERNAL	chr1	chr1	P
4524c550-5b18-4357-ae26-0bfa711e1fd1/EcoRV/0	15242	11725	20	PATERNAL	chr1	chr1	P
8c70f491-1841-40d7-ad59-fe67630048f4/EcoRV/0	14927	11420	18	PATERNAL	chr1	chr1	P
6f4586fe-325f-4606-b524-216a0e17ae32/EcoRV/0	12093	7570	60	PATERNAL	chr1	chr1	Q
864e6ebc-0d82-405a-8d13-318c7f7a2889/EcoRV/0	11273	6933	60	PATERNAL	chr1	chr1	Q
d3bc4022-9a02-4d01-a0f6-e1aa54ec4977/EcoRV/0	10491	6013	60	PATERNAL	chr1	chr1	Q
c504af9c-e08f-4af6-99b7-afdf1aa80e70/EcoRV/0	15096	11589	20	PATERNAL	chr1	chr1	P
6f04a375-0a4f-40fa-bf74-89d0b8fbab94/EcoRV/0	12093	8232	60	MATERNAL	chr1	chr1	Q
38c826f7-b0c5-46db-8852-830029611f75/EcoRV/0	11133	6618	60	PATERNAL	chr1	chr1	Q
8e020be4-3fad-47dd-b06c-22e67421c904/EcoRV/0	7831	4629	60	MATERNAL	chr1	chr1	P
6fc8725b-df1b-44ed-9318-c2b606bdcd64/EcoRV/0	5027	4197	60	MATERNAL	chr1	chr1	P
04ef64c4-14b5-482f-956e-f6a3ee5feace/EcoRV/0	17595	13570	60	MATERNAL	chr1	chr1	Q
c4672be9-a002-4d3f-a3db-0c6a2da7c45e/EcoRV/0	9295	5904	60	PATERNAL	chr1	chr1	Q
6fb8a319-fe5d-499c-b218-8fafab7191a0/EcoRV/0	13217	9985	60	PATERNAL	chr1	chr1	P
6fa08787-22eb-42d1-ad11-cb90fd078897/EcoRV/0	11529	7534	60	MATERNAL	chr1	chr1	Q
c4712abc-a8a1-4033-bcca-07b891602869/EcoRV/0	12182	8705	17	PATERNAL	chr1	chr1	P
456d3a3d-bdcc-462b-8b23-8bff365789f2/EcoRV/0	12454	8462	37	MATERNAL	chr1	chr1	Q
a70185cb-ceec-4770-808d-96207da02c70/EcoRV/0	6676	3481	60	MATERNAL	chr1	chr1	P
cfef5147-8767-40bc-8532-f2d37654336e/EcoRV/0	7974	4785	60	MATERNAL	chr1	chr1	P
c10b8f97-09a5-4556-a9e1-f50c434e061b/EcoRV/0	14874	11315	13	PATERNAL	chr1	chr1	P
04c1ff18-e7e4-49cc-8494-90994cc8f4f7/EcoRV/0	11420	6591	36	PATERNAL	chr1	chr1	Q
c17d891e-6cc3-48e7-9436-776108b094a5/EcoRV/0	11083	6663	60	PATERNAL	chr1	chr1	Q
451900c6-9e26-4b97-b1b6-3d7009bb686a/EcoRV/0	12316	8337	60	MATERNAL	chr1	chr1	Q
76496f31-d479-405c-8be0-8393daf58db4/EcoRV/0	10786	6259	60	PATERNAL	chr1	chr1	Q
6fa23b07-1aea-4bc7-bac5-a8b32298a7c8/EcoRV/0	7652	4670	60	MATERNAL	chr1	chr1	P
633f5928-91a3-402f-abbc-4897c2204cf7/EcoRV/0	11989	7454	60	PATERNAL	chr1	chr1	Q
759651a0-4ce6-4fa1-8c47-e3e3bcea5d91/EcoRV/0	12447	8527	60	MATERNAL	chr1	chr1	Q
067f64e7-598e-4392-9bd8-65b7b6247fac/EcoRV/0	14845	11328	15	PATERNAL	chr1	chr1	P
0ef14288-97e2-4237-ac5f-95bc0a44afbd/EcoRV/0	11730	7251	60	PATERNAL	chr1	chr1	Q
c50dffa0-6379-4bc5-be9a-884e2fa8c0e8/EcoRV/0	12270	8354	58	PATERNAL	chr1	chr1	Q
6efbf289-f99e-47eb-947b-141a67c1c46e/EcoRV/0	14346	10831	20	PATERNAL	chr1	chr1	P
6ef854bd-898b-47ed-8fb2-70fa261c8f9a/EcoRV/0	6908	3702	60	MATERNAL	chr1	chr1	P
6fa2472e-1076-4330-834f-09545131f6e9/EcoRV/0	14160	10645	22	PATERNAL	chr1	chr1	P
6f4bcdee-16d9-40f3-8645-8e819b1a8bd9/EcoRV/0	15048	11852	14	PATERNAL	chr1	chr1	P
c4214597-ea90-4242-885c-c1a722608d43/EcoRV/0	10646	6194	60	PATERNAL	chr1	chr1	Q
d00cd07e-81e3-4532-84d7-aacfbb3ac6e0/EcoRV/0	7206	3984	60	MATERNAL	chr1	chr1	P
8c6ab066-f7f3-4282-9c72-f772a180bc76/EcoRV/0	7654	4448	60	MATERNAL	chr1	chr1	P
6faab553-51d5-4249-bae3-a712e17473c7/EcoRV/0	9424	5194	59	PATERNAL	chr1	chr1	Q
8c6c468e-5383-46d2-aee1-681ebc605187/EcoRV/0	12258	8286	60	MATERNAL	chr1	chr1	Q
45180f6f-53e4-4298-9efe-80f2ae7aff51/EcoRV/0	12416	8439	60	MATERNAL	chr1	chr1	Q
c41bc7df-15d8-4480-96f1-41f3038201a6/EcoRV/0	12661	8656	60	MATERNAL	chr1	chr1	Q
fa8b4607-d977-490b-b660-9c07a4ac01b3/EcoRV/0	10867	6328	60	PATERNAL	chr1	chr1	Q
348704e5-fb33-4fd3-80d1-b4919431a01d/EcoRV/0	15194	11725	18	PATERNAL	chr1	chr1	P
675e8e8e-f289-4f4f-8fab-653167680987/EcoRV/0	11668	7195	35	PATERNAL	chr1	chr1	Q
e6a29626-7c95-4c5d-b7c6-b8eaef463e94/EcoRV/0	11059	6518	60	PATERNAL	chr1	chr1	Q
29b0942c-13cd-444c-8556-35fcf1f0809e/EcoRV/0	14762	11254	20	PATERNAL	chr1	chr1	P
e769efcd-ad3f-4e3b-b925-c0d247c4cb45/EcoRV/0	7889	4677	60	MATERNAL	chr1	chr1	P
e7692a7d-234d-4242-8b0d-7a0917505a30/EcoRV/0	12181	8200	60	MATERNAL	chr1	chr1	Q
41d8fbf0-3ee6-473a-970f-dbceeff42f6b/EcoRV/0	7415	4196	60	MATERNAL	chr1	chr1	P
175eea80-c7f8-4cde-ae38-61c424ee8808/EcoRV/0	11494	7488	60	MATERNAL	chr1	chr1	Q
82a98723-4490-49ce-bc8e-fc985e4e74c8/EcoRV/0	7550	4372	60	MATERNAL	chr1	chr1	P
b58820d7-ccbe-4518-ac35-09d78eb71596/EcoRV/0	6957	4744	60	MATERNAL	chr1	chr1	P
eeff2a82-0426-401a-96b4-22a4667322c2/EcoRV/0	11008	6676	60	PATERNAL	chr1	chr1	Q
ef5dbb6a-5a23-4ad2-a23d-36615d997f00/EcoRV/0	10907	6328	41	PATERNAL	chr1	chr1	Q
82b553ce-386d-4627-b57d-61e3e0c6f23e/EcoRV/0	5615	4868	60	MATERNAL	chr1	chr1	Q
e7189723-0ec0-481d-83bb-ce27affdc970/EcoRV/0	7661	4468	60	MATERNAL	chr1	chr1	P
16c37eb5-215b-46ab-95ec-3122cfdbed30/EcoRV/0	12328	8693	60	MATERNAL	chr1	chr1	Q
18fed83d-c335-4e97-a578-394b7bdd4bd7/EcoRV/0	10904	6428	60	PATERNAL	chr1	chr1	Q
29c92f4b-feee-47da-8d6e-74a6fbdbfad2/EcoRV/0	14803	11294	19	PATERNAL	chr1	chr1	P
ef688175-1d09-47a3-9b89-7d6ff7ef2e47/EcoRV/0	5777	3355	32	MATERNAL	chr1	chr1	P
96f6cc6d-3b4a-4c9d-b23a-0635cb67174e/EcoRV/0	8045	4905	54	MATERNAL	chr1	chr1	P
bfdaeca6-0e87-462d-b448-278fdb0cbdbf/EcoRV/0	7278	5821	60	PATERNAL	chr1	chr1	Q
c02bc1f8-3527-42ce-8d6e-8c184557f0f9/EcoRV/0	6096	3002	54	MATERNAL	chr1	chr1	P
b688e7fe-3ef0-4f0a-80dd-367e9feeb08a/EcoRV/0	7756	4725	60	MATERNAL	chr1	chr1	P
17f7bb4b-1e12-48db-b27e-5e452ed3c6e2/EcoRV/0	11330	7554	20	MATERNAL	chr1	chr1	Q
e5ccb394-7258-45b3-9617-e1d9559ae886/EcoRV/0	10813	6288	40	PATERNAL	chr1	chr1	Q
c023046b-41ac-48a5-8f53-13fd52d5bdf3/EcoRV/0	11373	7480	60	MATERNAL	chr1	chr1	Q
e54849e2-4334-4912-aa27-89be1650dd9d/EcoRV/0	10983	6465	60	PATERNAL	chr1	chr1	Q
e53b2279-e371-4be3-8535-3c18b83846f9/EcoRV/0	15476	11974	18	PATERNAL	chr1	chr1	P
b63a68df-d896-4dd5-a8bf-cfa5aae42434/EcoRV/0	11940	7988	39	MATERNAL	chr1	chr1	Q
17d9065c-79b6-42e0-bb65-23b2b40e131b/EcoRV/0	11005	6514	60	PATERNAL	chr1	chr1	Q
292dba74-3eb0-4183-8d3e-074eb1365c40/EcoRV/0	8875	5661	60	MATERNAL	chr1	chr1	P
bfc8f02f-a86a-4105-a141-ced14e0bbec9/EcoRV/0	14753	11252	14	PATERNAL	chr1	chr1	P
293ef862-8896-48f5-98fb-e7dca2bb1300/EcoRV/0	13954	10629	15	PATERNAL	chr1	chr1	P
eee844d8-6f1f-4d0c-9c1f-c3dde3fa19f0/EcoRV/0	15732	12196	17	PATERNAL	chr1	chr1	P
e63f0ca6-f832-4c1e-948b-1e888aef9165/EcoRV/0	7906	4743	60	MATERNAL	chr1	chr1	P
5152d19d-8a76-4d1b-9f65-e988ac9cbca8/EcoRV/0	11535	7592	60	MATERNAL	chr1	chr1	Q
b6170ee9-0b67-4cf9-901b-ada914754dc6/EcoRV/0	6497	3294	60	MATERNAL	chr1	chr1	P
bcda79c8-c858-4ac4-9a51-359acf67b8e8/EcoRV/0	8144	6440	52	PATERNAL	chr1	chr1	Q
1a2efcaf-d0ff-417f-82b5-9c38b10997b7/EcoRV/0	7208	4209	25	MATERNAL	chr1	chr1	P
40b51684-ce70-4e1b-9157-171260f2ec18/EcoRV/0	10411	6637	60	PATERNAL	chr1	chr1	Q
e3bcbaee-c735-4305-8a1d-28194bc8c782/EcoRV/0	7536	4342	60	MATERNAL	chr1	chr1	P
1b1245f1-6cd4-4ba1-8327-77e368f7a410/EcoRV/0	10323	5790	60	PATERNAL	chr1	chr1	Q
1b1c8049-eb0d-462a-abdb-5689d740ed9c/EcoRV/0	11344	7501	60	MATERNAL	chr1	chr1	Q
a6716f17-e6b1-40fe-99dd-2da0146422c3/EcoRV/0	11528	7541	60	MATERNAL	chr1	chr1	Q
86123c97-e08c-4c79-8e3a-13b041dad56f/EcoRV/0	13924	10415	20	PATERNAL	chr1	chr1	P
1b36e9ce-20b4-4543-83dc-89881af81fec/EcoRV/0	11038	6632	36	PATERNAL	chr1	chr1	Q
f1be5cd3-2243-4cd6-be58-d217eb13336a/EcoRV/0	7694	4468	60	MATERNAL	chr1	chr1	P
86160d9d-6f0e-45f9-9c7f-379df746575e/EcoRV/0	16496	12484	60	MATERNAL	chr1	chr1	Q
e3970990-9ff3-4fbd-a38a-3f9a6289a490/EcoRV/0	6719	3193	36	PATERNAL	chr1	chr1	P
861b891c-0e08-415d-91d2-53da832a4912/EcoRV/0	22333	4634	60	MATERNAL	chr1	chr1	P
23ba7e0a-f824-4aa4-bea5-29d656d77158/EcoRV/0	12276	8271	60	MATERNAL	chr1	chr1	Q
29c0dc15-9f23-46af-936c-49658faa3c6c/EcoRV/0	6650	3426	60	MATERNAL	chr1	chr1	P
8627fa19-916d-4ac4-a419-7ff58805f504/EcoRV/0	14544	10984	21	PATERNAL	chr1	chr1	P
e358cf99-35d6-4cba-b9af-8f92bc982e31/EcoRV/0	10836	6358	60	PATERNAL	chr1	chr1	Q
e3479d0c-4510-43e1-b3da-733f7ab46ac5/EcoRV/0	10869	6366	60	PATERNAL	chr1	chr1	Q
e3416aba-3f2c-4fe0-9d67-478baae26788/EcoRV/0	9452	6655	60	PATERNAL	chr1	chr1	Q
e33f1db4-830c-4337-a489-5b3341c8e393/EcoRV/0	7990	7423	53	MATERNAL	chr1	chr1	Q
85fe06b0-58fb-4bb0-a689-1384ed6b70ba/EcoRV/0	14749	11268	19	PATERNAL	chr1	chr1	P
239fd234-9116-4b51-83c6-5403ef61f27f/EcoRV/0	7985	4795	60	MATERNAL	chr1	chr1	P
e6e998d3-3e96-4d20-8f20-b33dd03328b6/EcoRV/0	15198	11237	60	MATERNAL	chr1	chr1	Q
860acab3-3851-43ec-892d-fdd835dcaf10/EcoRV/0	11473	6933	60	PATERNAL	chr1	chr1	Q
f12806fd-89b7-4f32-80cc-21d5698d4748/EcoRV/0	12016	7450	60	PATERNAL	chr1	chr1	Q
95cd5845-867c-424b-82a3-96013b04843b/EcoRV/0	12675	8680	60	MATERNAL	chr1	chr1	Q
e69a3a0e-75fa-4555-992f-8e2399e95d4f/EcoRV/0	8786	5599	60	MATERNAL	chr1	chr1	P
308ed5b1-3563-4c68-b676-a3a469569c34/EcoRV/0	12487	8531	37	MATERNAL	chr1	chr1	Q
f23f196e-e988-45fd-9eec-d331884402c7/EcoRV/0	12368	8370	60	MATERNAL	chr1	chr1	Q
19093940-fd74-4400-b9bf-7ffe0f99d4a7/EcoRV/0	12249	7719	60	PATERNAL	chr1	chr1	Q
e31d905d-a947-40df-ba3b-328beebe83ac/EcoRV/0	11301	6771	60	PATERNAL	chr1	chr1	Q
85a6daa2-682a-4263-9640-203e9c0d9c9f/EcoRV/0	14465	10990	16	PATERNAL	chr1	chr1	P
b52b4ecc-5148-480f-8b99-8989a2f147a9/EcoRV/0	11707	7142	36	PATERNAL	chr1	chr1	Q
e63508c4-c5c5-4671-af9e-f5c5aff6087d/EcoRV/0	14287	10923	15	PATERNAL	chr1	chr1	P
828c2eef-c11a-4673-a343-1b5085a37f7b/EcoRV/0	7597	4109	24	PATERNAL	chr1	chr1	P
2978ba74-46c9-421c-b2b6-d590a1b6fba3/EcoRV/0	11682	7647	60	MATERNAL	chr1	chr1	Q
7e9eed7b-31bc-4e66-9aea-f7744e0a5cfd/EcoRV/0	9990	5448	60	PATERNAL	chr1	chr1	Q
ccb353d0-5251-42c4-bfdc-db6a08c59b7e/EcoRV/0	11562	7155	60	PATERNAL	chr1	chr1	Q
1cda16da-efee-43ac-870a-a1185cdbcc15/EcoRV/0	11930	7942	39	MATERNAL	chr1	chr1	Q
1c5506f8-f58f-4c93-9879-26ca17e5a722/EcoRV/0	10068	7491	60	MATERNAL	chr1	chr1	Q
1bd03e69-0f05-468d-89cf-b2a77aa34596/EcoRV/0	13428	9966	14	PATERNAL	chr1	chr1	P
7ebca2f7-b532-4631-b02a-e49822367e65/EcoRV/0	8977	7628	43	MATERNAL	chr1	chr1	Q
036af4fd-b82e-472f-a7dc-c25793b7f586/EcoRV/0	14504	10984	22	PATERNAL	chr1	chr1	P
7e6957f6-27f5-4a3e-bdb8-5cff1652d517/EcoRV/0	11918	7944	60	MATERNAL	chr1	chr1	Q
032c902d-8a41-4262-b8ad-98966ba42ebe/EcoRV/0	14814	10274	28	PATERNAL	chr1	chr1	Q
7e8be87d-d68f-4ff5-b74d-f70136a9a571/EcoRV/0	8427	3894	47	PATERNAL	chr1	chr1	Q
0344e847-a556-429a-87fb-0879c70d0f30/EcoRV/0	9535	5512	60	MATERNAL	chr1	chr1	Q
0351561a-3831-4798-a2cb-c0fa7f2b7635/EcoRV/0	14680	11208	17	PATERNAL	chr1	chr1	P
7eadd2e0-37dc-47f6-a5b4-68f1c75b80d5/EcoRV/0	10818	6293	60	PATERNAL	chr1	chr1	Q
cd41dfce-728f-4d0e-95aa-f014dc5082b2/EcoRV/0	11537	7538	60	MATERNAL	chr1	chr1	Q
2b14d155-601d-4dfb-8a72-5aa4b0ef6db4/EcoRV/0	8017	5066	41	MATERNAL	chr1	chr1	P
cd260044-ac69-4be3-9804-675be691a8cb/EcoRV/0	14935	11417	12	PATERNAL	chr1	chr1	P
a97e6a12-3a3e-47c8-bb30-3fd8d0d42e26/EcoRV/0	14958	10418	27	PATERNAL	chr1	chr1	Q
028311e6-8637-4966-a911-fe9e204bcb8e/EcoRV/0	7262	4041	60	MATERNAL	chr1	chr1	P
cc559f8a-d0ca-44b7-9052-f22963d127b0/EcoRV/0	11400	6924	60	PATERNAL	chr1	chr1	Q
02bf8a6b-5a07-4360-a906-056e19f2c17c/EcoRV/0	7832	4616	60	MATERNAL	chr1	chr1	P
7eedaf04-80fa-44d4-92c6-5915a639d137/EcoRV/0	12416	8419	60	MATERNAL	chr1	chr1	Q
0289e3b3-671b-402f-b960-ebcc20b88c0d/EcoRV/0	12130	8155	60	MATERNAL	chr1	chr1	Q
99c630e7-2349-452a-b0d9-5827314535b4/EcoRV/0	11525	6991	37	PATERNAL	chr1	chr1	Q
19b0691f-7fc5-4f2d-8941-a8b6d7503bb6/EcoRV/0	12203	8213	60	MATERNAL	chr1	chr1	Q
b9ecc23a-5379-42ed-8f53-7484c916b6ac/EcoRV/0	13804	10303	19	PATERNAL	chr1	chr1	P
99c28632-cec9-4c79-829f-4f6985a5bc39/EcoRV/0	7494	4290	60	MATERNAL	chr1	chr1	P
83f40520-1fbb-4cee-a5b1-23c7f86f4ea4/EcoRV/0	14635	11164	16	PATERNAL	chr1	chr1	P
2b217e6b-ef46-4489-95c1-913c0653fbbe/EcoRV/0	7609	4409	60	MATERNAL	chr1	chr1	P
2b0aa7e5-28bd-409b-bfba-26ab65649638/EcoRV/0	12026	8010	60	MATERNAL	chr1	chr1	Q
f08c85e0-2ffb-45f8-876c-3e70b2d1b2b5/EcoRV/0	11257	6896	60	PATERNAL	chr1	chr1	Q
1c8da12a-0d92-440a-83ef-32a34f9fae76/EcoRV/0	12531	8531	60	MATERNAL	chr1	chr1	Q
bdede2b4-1913-43aa-b41e-2ed3e8352f80/EcoRV/0	12598	8593	60	MATERNAL	chr1	chr1	Q
1f8d0745-cfd1-41ed-b381-6b1d2ae1f8e9/EcoRV/0	11594	7084	60	PATERNAL	chr1	chr1	Q
b43fa0ec-15f3-4480-9241-d37558561139/EcoRV/0	12455	8503	60	MATERNAL	chr1	chr1	Q
e631f2c6-83da-47bd-9f1d-fc9ba1d186bb/EcoRV/0	12527	8538	39	MATERNAL	chr1	chr1	Q
51795185-5674-4fe7-8119-7c00dad4c7e1/EcoRV/0	7373	4145	60	MATERNAL	chr1	chr1	P
1fc81dae-2d15-495d-9970-2605860faaba/EcoRV/0	6727	3559	60	MATERNAL	chr1	chr1	P
1ff24375-e94a-4b07-a392-604abbb8aeca/EcoRV/0	11551	7583	60	MATERNAL	chr1	chr1	Q
29131d26-ab15-476d-88ff-0dbd1a59b171/EcoRV/0	14878	11401	20	PATERNAL	chr1	chr1	P
1ea65245-fb8b-4bf8-a83a-16d76328e784/EcoRV/0	7721	4487	60	MATERNAL	chr1	chr1	P
e65b5985-d56a-401d-8917-1efc2dfae972/EcoRV/0	7699	4486	60	MATERNAL	chr1	chr1	P
a9a94ce6-3b85-4621-9066-25be8d232624/EcoRV/0	10668	6153	60	PATERNAL	chr1	chr1	Q
ef8ef5a0-fee0-4101-bed8-eb58e4df11bf/EcoRV/0	10459	6047	60	PATERNAL	chr1	chr1	Q
b3f2d0ce-3497-4db1-a263-09f187e4b710/EcoRV/0	7795	4620	60	MATERNAL	chr1	chr1	P
1ec37767-3361-4f1a-801a-151a66dd8c00/EcoRV/0	7269	4082	60	MATERNAL	chr1	chr1	P
e5f1f2d8-ca7e-4a4c-9493-e74444474a0f/EcoRV/0	4091	3676	60	MATERNAL	chr1	chr1	P
032288b9-fe94-434e-8756-4fb209579371/EcoRV/0	11046	7195	60	MATERNAL	chr1	chr1	Q
be871479-a5f8-4b7f-a076-ae4f91650f2e/EcoRV/0	13960	9559	60	PATERNAL	chr1	chr1	Q
02f78f09-58c9-4a7c-b5a8-0decc00840ec/EcoRV/0	12175	7580	60	PATERNAL	chr1	chr1	Q
81f47c8b-eb17-4add-aa52-e323db2b3a98/EcoRV/0	11795	7310	38	PATERNAL	chr1	chr1	Q
968218ca-0350-4388-9dbc-ce56e5d7be09/EcoRV/0	6555	3313	52	MATERNAL	chr1	chr1	Q
21956924-d372-4c7c-b502-810062c94669/EcoRV/0	6869	3793	47	MATERNAL	chr1	chr1	P
81f4963a-98fb-44cc-87d3-5d2c6edf4757/EcoRV/0	10386	5871	60	PATERNAL	chr1	chr1	Q
29696b12-d0bf-4bcb-8278-ec321d62239f/EcoRV/0	11671	7148	60	PATERNAL	chr1	chr1	Q
b4d5fa94-b224-4357-8fd4-28c3beb655ea/EcoRV/0	11571	7050	36	PATERNAL	chr1	chr1	Q
e60caa64-359a-4c58-8e5e-ea385f1e7d1e/EcoRV/0	7143	3935	60	MATERNAL	chr1	chr1	P
18b5faf7-9318-4303-808e-915c2c3622ca/EcoRV/0	9654	5638	60	MATERNAL	chr1	chr1	Q
a965789b-d7f6-49a0-8295-564946c25d3e/EcoRV/0	14106	9583	60	PATERNAL	chr1	chr1	Q
8214dab5-506c-4e51-8b34-3717678ffba3/EcoRV/0	11485	7498	60	MATERNAL	chr1	chr1	Q
966e6e3b-b700-4302-bc5a-fda965c69e26/EcoRV/0	10736	6209	60	PATERNAL	chr1	chr1	Q
e606454b-0cff-4385-8d44-7cd64f046caf/EcoRV/0	12306	7765	60	PATERNAL	chr1	chr1	Q
b4a8a904-0156-49db-812d-b2230ae83fd0/EcoRV/0	10851	6328	40	PATERNAL	chr1	chr1	Q
822f2907-5c73-49f5-be5f-2155696354b7/EcoRV/0	11664	7671	60	MATERNAL	chr1	chr1	Q
85a6311b-2ea1-482b-9bbd-e01364a37723/EcoRV/0	15462	11957	17	PATERNAL	chr1	chr1	P
e28aaad2-9765-47c6-9bcb-6e77c8b1e5cc/EcoRV/0	7553	4977	46	MATERNAL	chr1	chr1	P
194eaa61-775e-4775-8a60-1f9037b6a419/EcoRV/0	13881	9457	60	PATERNAL	chr1	chr1	Q
97f831cb-305d-429f-b16e-2caa1ccd0c85/EcoRV/0	6470	3234	60	MATERNAL	chr1	chr1	P
21ee8489-5064-4802-b1c7-b26c4f776c60/EcoRV/0	12264	8277	60	MATERNAL	chr1	chr1	Q
ebca903b-a473-44c2-977c-1be399edc856/EcoRV/0	10095	5714	36	PATERNAL	chr1	chr1	Q
850cf3f9-f164-4628-8af3-fafc22637eea/EcoRV/0	7691	4507	60	MATERNAL	chr1	chr1	P
4211e740-b1c9-4fcb-adc6-1a036809f766/EcoRV/0	2561	262	35	MATERNAL	chr1	chr1	P
981950e2-e6af-4fc2-8446-4df6f4852d8c/EcoRV/0	11263	6857	35	PATERNAL	chr1	chr1	Q
85139c35-7eac-49a8-b5a4-75e1dd701ff0/EcoRV/0	12363	8419	60	MATERNAL	chr1	chr1	Q
8516be60-8d8c-45b8-91df-742f37a5223a/EcoRV/0	8302	5108	60	MATERNAL	chr1	chr1	P
fd7661fa-d47e-4adb-9ff1-c0a59575a3b3/EcoRV/0	10209	6404	60	MATERNAL	chr1	chr1	Q
ac78eb16-acec-4917-b254-1cf63512932a/EcoRV/0	7743	4592	38	MATERNAL	chr1	chr1	P
9811cf67-b015-400b-9ea9-918b24bc87ca/EcoRV/0	13811	10776	12	PATERNAL	chr1	chr1	P
eb6b683f-d6e1-44ab-ad79-feffa06628af/EcoRV/0	18086	14078	60	MATERNAL	chr1	chr1	Q
ae89da62-be93-4358-9867-d47f87a92942/EcoRV/0	11539	7062	60	PATERNAL	chr1	chr1	Q
eb8ce0a0-c5a9-4d65-9451-d0b697a3a6be/EcoRV/0	11060	6886	60	PATERNAL	chr1	chr1	Q
a4ce593b-2c75-47db-9a94-46b8cac29b51/EcoRV/0	7133	4003	57	MATERNAL	chr1	chr1	P
ae751e46-e90e-41ee-abda-c01808a47a44/EcoRV/0	14627	11177	18	PATERNAL	chr1	chr1	P
4f981870-7245-4738-9493-0e874f41dc7e/EcoRV/0	14840	11317	7	PATERNAL	chr1	chr1	P
c482f5ce-3554-46d0-aeb0-0041fdc8e1b2/EcoRV/0	10923	6536	60	PATERNAL	chr1	chr1	Q
23369492-9f85-46dc-8134-42ef06266838/EcoRV/0	8167	5001	60	MATERNAL	chr1	chr1	P
22952fee-f482-4973-b21c-e28f65b370cd/EcoRV/0	15986	12490	19	PATERNAL	chr1	chr1	P
23386108-994d-4d54-9dde-a6829c49c92a/EcoRV/0	7835	4611	60	MATERNAL	chr1	chr1	P
ec1d1240-52b8-4c02-8091-32e8434f22eb/EcoRV/0	10684	6694	60	MATERNAL	chr1	chr1	Q
ec10e28e-949a-41aa-994e-fd0420d32c53/EcoRV/0	12161	8016	60	PATERNAL	chr1	chr1	Q
8559f5c2-5ef7-49ac-9963-d77941e788f9/EcoRV/0	11472	7529	60	MATERNAL	chr1	chr1	Q
305c195f-46ec-4e13-a5fd-b0917ffa40bd/EcoRV/0	13724	10541	9	MATERNAL	chr1	chr1	P
eb5c45d8-3582-46ab-b2f1-6edc37677a33/EcoRV/0	10848	6479	60	PATERNAL	chr1	chr1	Q
fe3f18da-eb0b-4fa1-b7bc-f5570f1cc67b/EcoRV/0	11183	6667	60	PATERNAL	chr1	chr1	Q
430275e8-2aa3-4605-b632-64c19fffe777/EcoRV/0	11330	7791	19	PATERNAL	chr1	chr1	P
2b47d50f-ddea-4b36-a38c-f0e8346a2cdc/EcoRV/0	8099	4274	45	MATERNAL	chr1	chr1	Q
eaa7c6a1-2426-4b4b-a07a-d7e7466c43e5/EcoRV/0	11502	7198	60	PATERNAL	chr1	chr1	Q
eb86401d-ec44-4d78-924e-5b84d9e1a1df/EcoRV/0	7017	3821	60	MATERNAL	chr1	chr1	P
eac5d35c-e935-4aff-a5f8-60c135a2ad4f/EcoRV/0	12367	8532	60	MATERNAL	chr1	chr1	Q
c14c2ade-9306-433c-87df-bec58ea4acc3/EcoRV/0	11239	6826	35	PATERNAL	chr1	chr1	Q
eb9c8704-a110-4a30-8f0e-c6668c587fcf/EcoRV/0	12170	8208	60	MATERNAL	chr1	chr1	Q
c2d07668-f789-455f-872a-94e33c67cbf6/EcoRV/0	7720	4555	60	MATERNAL	chr1	chr1	P
4f2e35f8-412d-4d89-8211-60b4c0800304/EcoRV/0	6093	2608	16	PATERNAL	chr1	chr1	P
ac29ffb7-1314-457f-ab7f-5884edb1db15/EcoRV/0	12539	8575	60	MATERNAL	chr1	chr1	Q
aeb90a5a-4874-4348-af60-9bc7b8fc4ac8/EcoRV/0	12416	8441	60	MATERNAL	chr1	chr1	Q
e7bdd36d-3526-4810-a5c1-690d2fc0bc63/EcoRV/0	12412	8448	60	MATERNAL	chr1	chr1	Q
e7e70d21-4234-4dd2-95cd-4d31e470dbab/EcoRV/0	15224	11712	18	PATERNAL	chr1	chr1	P
c0e10750-f4c2-40e6-a1b4-c5dabe8df784/EcoRV/0	11882	7898	60	MATERNAL	chr1	chr1	Q
c0ceba38-80e7-4918-bbb0-1e037b22c531/EcoRV/0	7761	4656	37	MATERNAL	chr1	chr1	P
973431e0-a393-402e-80b3-501407e24ac8/EcoRV/0	11222	7204	60	MATERNAL	chr1	chr1	Q
e7d893a3-80a4-48f5-a976-f7c438649d4f/EcoRV/0	11242	6717	60	PATERNAL	chr1	chr1	Q
6b913707-5f92-4eb2-a693-4f34eb918f31/EcoRV/0	11806	7842	60	MATERNAL	chr1	chr1	Q
f4030310-4c04-467f-a7ca-5315605b3e93/EcoRV/0	6578	3667	51	MATERNAL	chr1	chr1	P
e8cf46ea-2586-44d1-8620-89ec31a7a938/EcoRV/0	11221	6782	60	PATERNAL	chr1	chr1	Q
f3d097f3-0435-4589-b676-77724f200cb7/EcoRV/0	11567	7114	60	PATERNAL	chr1	chr1	Q
22ab7511-3ff1-485d-8e8a-fd3342e7ab0e/EcoRV/0	12216	8241	39	MATERNAL	chr1	chr1	Q
2680219c-3529-45af-ab7c-7ecf8d9fe831/EcoRV/0	11181	6674	35	PATERNAL	chr1	chr1	Q
6b640277-fcc9-422c-9344-a4bf41d5e181/EcoRV/0	7657	4458	60	MATERNAL	chr1	chr1	P
30b274b5-a5f8-4db9-9e06-462561b900b5/EcoRV/0	11588	7586	60	MATERNAL	chr1	chr1	Q
e8e77ae2-0096-4651-8a50-d68ea661c200/EcoRV/0	7725	4526	60	MATERNAL	chr1	chr1	P
19d91fe5-fd6b-440d-b0f0-9d75b24a3150/EcoRV/0	12505	8526	60	MATERNAL	chr1	chr1	Q
e8a6b28e-bb26-4a14-9afa-ad82287a6247/EcoRV/0	10415	5974	60	PATERNAL	chr1	chr1	Q
e8a2ea4e-90ba-4148-9e25-95654a218362/EcoRV/0	7338	4206	60	MATERNAL	chr1	chr1	P
26405542-652b-4a65-a15f-497ac256d7ab/EcoRV/0	4550	1370	60	MATERNAL	chr1	chr1	P
f63c782f-aa08-4340-892f-24f11daf5d05/EcoRV/0	15174	11778	9	PATERNAL	chr1	chr1	P
3a8c47f4-107a-405a-9958-af5188c53577/EcoRV/0	6390	4423	60	MATERNAL	chr1	chr1	P
e24dd3ad-e7ae-4502-b008-e20a73b9ab23/EcoRV/0	12015	8030	60	MATERNAL	chr1	chr1	Q
ebad81e2-b1c0-4f10-815a-c5b0f84c9782/EcoRV/0	12040	8041	60	MATERNAL	chr1	chr1	Q
8542237e-dae0-4c78-a0ba-1c074bd34010/EcoRV/0	7119	3937	60	MATERNAL	chr1	chr1	P
3a957020-9f7e-45e8-9890-35163d9a893a/EcoRV/0	11799	7816	60	MATERNAL	chr1	chr1	Q
421519e4-306a-4eb7-ad27-be5ae3f8312f/EcoRV/0	4859	3397	60	MATERNAL	chr1	chr1	P
22c04548-4544-45d1-bac9-74a537758e4e/EcoRV/0	12268	8280	60	MATERNAL	chr1	chr1	Q
856c2c24-ceed-4a65-886f-9553d44ba48b/EcoRV/0	12747	8758	60	MATERNAL	chr1	chr1	Q
eab77711-f5b0-48f9-b6aa-ee61d984a0d0/EcoRV/0	7106	3900	60	MATERNAL	chr1	chr1	P
a3bf8819-1acc-4e1c-b1cb-28e778c80588/EcoRV/0	12410	8535	60	MATERNAL	chr1	chr1	Q
a84e4cc2-18b6-49a7-9073-44d9544c6768/EcoRV/0	8485	4352	30	PATERNAL	chr1	chr1	Q
2a0260be-f933-4336-8ee8-c1955fffb8bf/EcoRV/0	11204	7352	60	MATERNAL	chr1	chr1	Q
e4e4c405-bfac-4a29-bc10-3d7eff3299aa/EcoRV/0	4614	1055	5	MATERNAL	chr1	chr1	P
ed7083dc-0570-4fde-8824-fdc8379fa02b/EcoRV/0	7869	4664	60	MATERNAL	chr1	chr1	P
e4b77ff7-b3d8-484c-9642-83811bf294f7/EcoRV/0	7094	3865	60	MATERNAL	chr1	chr1	P
b140325e-d0c2-4767-9ea2-93b7e75a79b7/EcoRV/0	11849	7928	60	MATERNAL	chr1	chr1	Q
a83793a6-004b-4702-a01f-1c1c79174646/EcoRV/0	11748	7761	60	MATERNAL	chr1	chr1	Q
86d93594-a26e-420c-9764-5457a4f21f19/EcoRV/0	12842	8896	60	MATERNAL	chr1	chr1	Q
ea53f760-2839-4add-afb3-e0fa55d8fb4a/EcoRV/0	14467	9930	38	MATERNAL	chr1	chr1	Q
e4d9c394-4e52-4e67-953f-4e9b3c1c9f4e/EcoRV/0	13679	10183	16	PATERNAL	chr1	chr1	P
bbc6fa81-2ef2-4f37-9e14-d64d26493b2a/EcoRV/0	7777	4578	60	MATERNAL	chr1	chr1	P
868e5830-1f17-4e4f-a4ae-6120c5d9c9a9/EcoRV/0	10983	6694	60	PATERNAL	chr1	chr1	Q
9637a367-418c-4b6e-afc2-1ce8aa7c1dea/EcoRV/0	11371	6875	32	PATERNAL	chr1	chr1	Q
e2b54919-c12b-4a5d-a87d-6d6b14f27484/EcoRV/0	8013	4824	60	MATERNAL	chr1	chr1	P
ed530ad7-969f-4e81-aedf-fa68cb063cf2/EcoRV/0	10735	6175	60	PATERNAL	chr1	chr1	Q
243c77dc-4f4f-4466-8e7d-403e1a123bdc/EcoRV/0	6783	3585	60	MATERNAL	chr1	chr1	P
e2f05518-ca5a-4d71-a096-0d91e7357ea9/EcoRV/0	12212	8208	60	MATERNAL	chr1	chr1	Q
1a7d7ab0-2179-45e8-a1bb-ebba35ac5029/EcoRV/0	7887	4692	60	MATERNAL	chr1	chr1	P
e2e0a66a-6664-41cb-99a7-daa5531c346b/EcoRV/0	7479	4264	60	MATERNAL	chr1	chr1	P
85d7d74b-5381-43c0-9458-72cf1f71b59b/EcoRV/0	12120	8194	60	MATERNAL	chr1	chr1	Q
199524f0-45b3-42ec-a67a-eb3c5572cd78/EcoRV/0	10086	6215	60	MATERNAL	chr1	chr1	Q
bd013484-b518-4103-b8a5-f6c40af7ab18/EcoRV/0	14501	11024	21	PATERNAL	chr1	chr1	P
85de3021-4675-4288-9d63-12ebc770a9ac/EcoRV/0	6433	1921	54	PATERNAL	chr1	chr1	Q
23749355-a0e8-4c54-b772-747f8f9a12d0/EcoRV/0	7455	4270	60	MATERNAL	chr1	chr1	P
a6f07219-54ed-4618-8a3e-4dc4d8760c43/EcoRV/0	14320	10826	9	PATERNAL	chr1	chr1	P
e2593cd5-8160-4ead-af93-752929128452/EcoRV/0	15083	11572	19	PATERNAL	chr1	chr1	P
b21860a4-42f7-4517-9fc6-ad5a50b02c76/EcoRV/0	12516	8518	60	MATERNAL	chr1	chr1	Q
e28b286f-8130-4c74-930d-c111588378f5/EcoRV/0	4223	3404	39	MATERNAL	chr1	chr1	P
19933146-9df7-4be2-831a-a72fe7298fb9/EcoRV/0	12446	8440	60	MATERNAL	chr1	chr1	Q
1948bd22-e2a3-44d8-8af6-aa82312a6f0b/EcoRV/0	7694	4482	60	MATERNAL	chr1	chr1	P
e2d85ec0-c6fc-409d-8476-37b174db2a9e/EcoRV/0	7120	3928	60	MATERNAL	chr1	chr1	P
e511fd37-b9fd-4110-947c-742ee1ca14ee/EcoRV/0	5033	4400	42	MATERNAL	chr1	chr1	P
39cf45e8-3568-46c3-8a32-9a656f287690/EcoRV/0	7157	3935	60	MATERNAL	chr1	chr1	P
a8617abc-32de-4c80-8fa8-68534be67a58/EcoRV/0	7107	3976	46	MATERNAL	chr1	chr1	P
a3ef3673-4f68-467b-9e74-2f324a7d4aea/EcoRV/0	7228	4009	60	MATERNAL	chr1	chr1	P
2a7e7b8a-3de8-4b10-946e-f3ed2da5eb47/EcoRV/0	14584	11396	45	PATERNAL	chr1	chr1	P
ea557589-b465-47f6-b47f-2e311e0d9ebc/EcoRV/0	7582	4399	60	MATERNAL	chr1	chr1	P
84b9408f-9ed4-4f0b-a947-bbba8b09ff8d/EcoRV/0	7436	4303	60	MATERNAL	chr1	chr1	P
c52bb944-7284-4569-a4d0-34c72338a06a/EcoRV/0	11688	7222	35	PATERNAL	chr1	chr1	Q
2248f0bb-431f-4b8d-be86-be45a2756eeb/EcoRV/0	15137	11674	18	PATERNAL	chr1	chr1	P
eae5ab94-2d57-4bb8-87a1-53ceda9b157e/EcoRV/0	11267	7364	60	MATERNAL	chr1	chr1	Q
a3994fc9-f762-4350-9879-c716c77d9053/EcoRV/0	5728	4794	58	MATERNAL	chr1	chr1	P
429711dc-7e92-4854-b06e-6acd4d850ee2/EcoRV/0	11556	7590	60	MATERNAL	chr1	chr1	Q
22602b53-a108-4506-bfe5-e076ecdb8f51/EcoRV/0	15169	11652	19	PATERNAL	chr1	chr1	P
3057c77b-a721-4725-b27f-67d5b3519a99/EcoRV/0	11515	8116	60	MATERNAL	chr1	chr1	Q
b14febb8-adca-431f-a84b-df387cb97393/EcoRV/0	14625	11131	20	PATERNAL	chr1	chr1	P
42a61fb4-aa02-4497-ac5b-beae28961612/EcoRV/0	10756	6506	60	PATERNAL	chr1	chr1	Q
226315bb-118a-4f4b-8d05-8633b26f59cc/EcoRV/0	5826	1803	48	MATERNAL	chr1	chr1	Q
84fb3c03-432f-44bc-aee5-63b634cecd17/EcoRV/0	5793	1807	48	MATERNAL	chr1	chr1	Q
eceb2649-fdf3-4b7a-84b5-da48b0db62c0/EcoRV/0	6177	2969	60	MATERNAL	chr1	chr1	P
24011a57-97fb-4e00-8dfa-4f1adf58d1a5/EcoRV/0	12383	8401	60	MATERNAL	chr1	chr1	Q
ee1490d2-da78-4699-b2fc-0c22b6c7d8aa/EcoRV/0	11058	6577	31	PATERNAL	chr1	chr1	Q
e50a932e-3abe-478a-8e24-c8b5192e6d7f/EcoRV/0	7808	4606	60	MATERNAL	chr1	chr1	P
edb90319-b611-4530-922a-f45e15fd8529/EcoRV/0	8649	5427	60	MATERNAL	chr1	chr1	P
23e312aa-2ca7-46bb-b3c7-decda0d5fc6f/EcoRV/0	11643	8148	33	PATERNAL	chr1	chr1	P
865cf6ed-4dd9-411c-83fe-487376e3d06e/EcoRV/0	11475	7464	60	MATERNAL	chr1	chr1	Q
302f939c-2326-472f-9ebe-6a92966c3858/EcoRV/0	7758	4548	60	MATERNAL	chr1	chr1	P
b0105aa1-b598-413f-9ea5-e6d9eede51f3/EcoRV/0	7681	4490	60	MATERNAL	chr1	chr1	P
23eeeeb0-c357-4ed6-a293-a70497ef4e4c/EcoRV/0	8130	3627	60	PATERNAL	chr1	chr1	Q
ebf11684-66a8-46fc-b963-b6252dad1f0d/EcoRV/0	7864	4678	60	MATERNAL	chr1	chr1	P
28b4c297-4506-45b6-b341-4686339718ae/EcoRV/0	8410	5259	56	MATERNAL	chr1	chr1	P
1ac31f47-92a5-438e-a153-f24a3170f79b/EcoRV/0	10327	5856	60	PATERNAL	chr1	chr1	Q
41dc60a5-34cc-42b7-b0be-1821f0bfc216/EcoRV/0	6873	3680	60	MATERNAL	chr1	chr1	P
e4742811-84ed-46a8-a48e-77f6700b1e03/EcoRV/0	11718	7195	60	PATERNAL	chr1	chr1	Q
429c8206-b970-4d01-8d35-ca24d95d193a/EcoRV/0	11044	6571	60	PATERNAL	chr1	chr1	Q
86639d00-39fe-4ca6-bce5-4947017f7776/EcoRV/0	12186	8203	60	MATERNAL	chr1	chr1	Q
2b2a0710-ce07-407a-832e-b5a768d29de1/EcoRV/0	14773	11373	17	PATERNAL	chr1	chr1	P
7da536ca-1bb3-4f32-96e0-dc17c7e3bd9f/EcoRV/0	11773	7764	36	MATERNAL	chr1	chr1	Q
b9d33b83-85d9-48ae-bdfc-7f6219b6e0d8/EcoRV/0	10408	6148	60	PATERNAL	chr1	chr1	Q
aa22a8b0-3673-460c-bf73-66fd71d9aa3c/EcoRV/0	12985	9004	34	MATERNAL	chr1	chr1	Q
7c65eb6c-44ad-4780-a0fd-3abb84ade17e/EcoRV/0	7444	4251	60	MATERNAL	chr1	chr1	P
982785e2-4c60-4db3-939e-b9ef1fca915b/EcoRV/0	11583	8053	28	PATERNAL	chr1	chr1	P
a953dd14-d393-4c81-969c-6cc90d88e99d/EcoRV/0	11934	7944	60	MATERNAL	chr1	chr1	Q
caa78e73-c4f5-4aa6-b618-096c62fcb005/EcoRV/0	11074	6650	60	PATERNAL	chr1	chr1	Q
7c170f9c-1d86-488e-9432-fb4c42adb3d5/EcoRV/0	12495	9230	12	PATERNAL	chr1	chr1	P
7c0f7b51-7b6a-48fe-949c-0e286d935a5c/EcoRV/0	7115	3919	60	MATERNAL	chr1	chr1	P
9003fbb3-475b-405f-949e-d06e3a60f7cf/EcoRV/0	15486	11976	18	PATERNAL	chr1	chr1	P
7c063f52-5605-4545-963c-dfbf13a657aa/EcoRV/0	7357	4153	60	MATERNAL	chr1	chr1	P
0050c264-c07c-4082-bd2c-9bc0297dc3d4/EcoRV/0	11585	7624	60	MATERNAL	chr1	chr1	Q
7bfa07de-8b23-465d-94d1-c5fc2e888c0c/EcoRV/0	8671	5314	60	PATERNAL	chr1	chr1	P
aa42d747-e463-4575-9ff6-dcd814cf5c50/EcoRV/0	12064	8067	60	MATERNAL	chr1	chr1	Q
7cfaa313-4e45-455b-aee9-b8cb6de9c39c/EcoRV/0	11490	7346	46	PATERNAL	chr1	chr1	Q
8f48aa24-c4b3-43d4-892c-6145e60144e2/EcoRV/0	7704	4519	60	MATERNAL	chr1	chr1	P
8d67520c-20bc-447a-a8b0-1b053319f4d4/EcoRV/0	6360	3573	22	MATERNAL	chr1	chr1	P
b0faa93a-e94a-4803-a008-da24024addc3/EcoRV/0	11061	6526	60	PATERNAL	chr1	chr1	Q
4d9b65fb-419b-42e0-9de3-c78b80cfe5ef/EcoRV/0	12186	8193	60	MATERNAL	chr1	chr1	Q
8aef33f3-a0f5-4863-8d33-29783951b71e/EcoRV/0	11543	7241	60	PATERNAL	chr1	chr1	Q
1ca15052-997c-4957-87ee-8e3d19920395/EcoRV/0	7709	4520	60	MATERNAL	chr1	chr1	P
0056e02d-c868-455f-a5e0-11885bbe466e/EcoRV/0	11245	6872	33	PATERNAL	chr1	chr1	Q
7d106f77-23b7-4eb6-8fad-958c58a66227/EcoRV/0	11658	7664	60	MATERNAL	chr1	chr1	Q
7cab6882-3cfe-455f-b7ae-7b207cd8c924/EcoRV/0	8324	3920	60	PATERNAL	chr1	chr1	Q
c91b9ac8-0217-411e-93c3-a87c59ed9dcf/EcoRV/0	7790	4590	60	MATERNAL	chr1	chr1	P
7cc9757f-71a3-4af6-957c-ed3587db8324/EcoRV/0	6778	3543	60	MATERNAL	chr1	chr1	P
aaa78e3f-1ee4-4aef-9f64-7ed5ac22d43e/EcoRV/0	7522	4916	60	MATERNAL	chr1	chr1	P
01cf8a24-d093-4f49-b25f-9a9fa53ad6fa/EcoRV/0	10192	6187	47	PATERNAL	chr1	chr1	Q
01dffc82-0a85-4ae0-b49f-1afd986a3a59/EcoRV/0	7028	3828	60	MATERNAL	chr1	chr1	P
990ee670-3c2b-47a7-abd5-1c7fdf78b8fb/EcoRV/0	7254	4046	60	MATERNAL	chr1	chr1	P
ab0ba5a5-9e0f-417a-8a83-3fcd547089a6/EcoRV/0	6669	3518	60	MATERNAL	chr1	chr1	P
c974c2a5-c92b-441a-a309-87ef0694419b/EcoRV/0	12271	8738	22	PATERNAL	chr1	chr1	P
3b77f7f4-1098-41c6-a87a-07bcbb81f658/EcoRV/0	12326	8359	60	MATERNAL	chr1	chr1	Q
1c98c06a-e2fc-44e9-880f-5dffbde39653/EcoRV/0	8175	4967	60	MATERNAL	chr1	chr1	P
9830566a-7aa7-4966-a40f-1a72e4fc7ba2/EcoRV/0	12412	8462	60	MATERNAL	chr1	chr1	Q
984a3724-ac5b-4f44-9112-ca53f3d6c540/EcoRV/0	12422	8440	60	MATERNAL	chr1	chr1	Q
9ee47942-ae3d-43f1-84c5-825d09819f4d/EcoRV/0	13368	9125	43	PATERNAL	chr1	chr1	Q
4e84a27c-184a-4df3-a25e-d5b89237fe73/EcoRV/0	14547	11295	14	PATERNAL	chr1	chr1	P
002cac38-087f-4f3f-b6de-374b7bc962bc/EcoRV/0	7305	4147	39	MATERNAL	chr1	chr1	P
002ea436-df04-4f06-8e73-676a66c5a06e/EcoRV/0	7212	4005	60	MATERNAL	chr1	chr1	P
ffed89ec-aa64-480c-acae-ce1241395fd3/EcoRV/0	6151	3068	48	MATERNAL	chr1	chr1	P
1cd90aba-2aba-45d6-8cb5-9310ff747eee/EcoRV/0	11347	7434	60	MATERNAL	chr1	chr1	Q
00011683-d3d8-4fae-92ac-d7b3f6ce790b/EcoRV/0	7280	4073	60	MATERNAL	chr1	chr1	P
9e4bdd49-e46b-486f-a6ef-388af14078b2/EcoRV/0	13213	9221	40	MATERNAL	chr1	chr1	Q
79386f1e-c622-4bf4-a27d-2e917f4c2735/EcoRV/0	11940	7953	60	MATERNAL	chr1	chr1	Q
8b5bf576-f597-45de-8e81-a8a61e6ac95e/EcoRV/0	12277	8326	34	MATERNAL	chr1	chr1	Q
9dcfff80-8b8b-4188-aa1f-d1a1c5cfc587/EcoRV/0	12401	8732	29	MATERNAL	chr1	chr1	Q
288dcb37-4e83-43d2-8ed4-efd6a80853e6/EcoRV/0	8299	5131	60	MATERNAL	chr1	chr1	P
8b60de4f-df24-42fe-9ada-7ee82025e2f8/EcoRV/0	7465	4249	60	MATERNAL	chr1	chr1	P
78fcddca-c680-4b23-9e15-710b2aab25c5/EcoRV/0	11143	6603	60	PATERNAL	chr1	chr1	Q
4db5f3ae-f209-4e8a-b0ff-6dfd8cb40335/EcoRV/0	7344	4135	60	MATERNAL	chr1	chr1	P
8b72ee26-39a2-4008-8010-9bcce1fce820/EcoRV/0	7199	3972	60	MATERNAL	chr1	chr1	P
8b7acf90-28b1-4ee9-b279-95300b66ccc9/EcoRV/0	10399	5894	60	PATERNAL	chr1	chr1	Q
a93e6616-0aab-429c-8553-de0985ad8c6d/EcoRV/0	7126	3915	60	MATERNAL	chr1	chr1	P
b2c83f35-ca59-497f-907a-faed67d08b69/EcoRV/0	14180	10661	20	PATERNAL	chr1	chr1	P
8d8f78a9-c7ff-470a-bc3a-c3ac5afb5e0a/EcoRV/0	11999	8133	60	MATERNAL	chr1	chr1	Q
7900d71a-5de8-4f3b-b0b0-0487593673a7/EcoRV/0	13771	10252	19	PATERNAL	chr1	chr1	P
7900c635-da95-43fc-99ab-6ad3b64b1d57/EcoRV/0	8089	5005	41	MATERNAL	chr1	chr1	P
b38244ea-90e8-484f-8252-31fdc2c9f1c5/EcoRV/0	12234	7818	60	PATERNAL	chr1	chr1	Q
4e99c62c-3b9f-4680-ab9b-12cede8722c9/EcoRV/0	6978	3618	5	PATERNAL	chr1	chr1	P
8e5b8242-88bf-4811-b605-ba21779c137d/EcoRV/0	7226	3983	60	MATERNAL	chr1	chr1	P
4dddea19-a41f-4b76-8e9e-1c86547e581a/EcoRV/0	11760	7744	60	MATERNAL	chr1	chr1	Q
cb20d01e-5938-4f43-96fd-791eea01c8ad/EcoRV/0	11090	6628	60	PATERNAL	chr1	chr1	Q
8bf0872c-3ced-4904-b942-1ca9e664c9c7/EcoRV/0	7099	3937	46	MATERNAL	chr1	chr1	P
7aa139af-867f-4b24-8e7f-ac6ccf87da23/EcoRV/0	4335	4076	56	MATERNAL	chr1	chr1	P
8d4a2544-6cb3-4cf7-b6fe-861478c20641/EcoRV/0	12144	8192	60	MATERNAL	chr1	chr1	Q
8b74d6f7-ed40-4edf-bebd-c346c9d31021/EcoRV/0	7740	4655	34	MATERNAL	chr1	chr1	P
04a52568-9a7d-4e98-b53f-9d37034af54b/EcoRV/0	14377	10864	21	PATERNAL	chr1	chr1	P
31a36c12-6c1f-4082-80dc-a281cc1def8f/EcoRV/0	17738	17526	60	MATERNAL	chr1	chr1	Q
281d16cd-e09f-437a-85a3-15b294f49353/EcoRV/0	11254	6693	60	PATERNAL	chr1	chr1	Q
31831342-d2a4-493f-888b-5c0e902e21a5/EcoRV/0	11031	6499	60	PATERNAL	chr1	chr1	Q
885ba1f9-8af0-49f1-9145-006d3400c298/EcoRV/0	11340	6852	60	PATERNAL	chr1	chr1	Q
9286d44d-3f2e-46f9-b903-675701123333/EcoRV/0	11031	6711	32	PATERNAL	chr1	chr1	Q
93108ba5-0774-4e99-9bae-2fe1ca1163e1/EcoRV/0	11407	6903	60	PATERNAL	chr1	chr1	Q
9222d09f-31f2-4d67-a38a-4e0f283c40f8/EcoRV/0	15392	11859	19	PATERNAL	chr1	chr1	P
1be2db83-10ce-4d27-95cd-656b25570a86/EcoRV/0	15111	11630	9	PATERNAL	chr1	chr1	P
9226ebac-7443-4cb4-8b4e-a8fecb8ce5b7/EcoRV/0	11497	7089	55	PATERNAL	chr1	chr1	Q
88580a34-77ef-4d9e-90c7-3a1fd66b7418/EcoRV/0	7017	3831	60	MATERNAL	chr1	chr1	P
3187169b-5f3e-4ad6-8a58-afae480dec9a/EcoRV/0	7462	4686	38	MATERNAL	chr1	chr1	P
1be51edc-e424-40ce-ac59-b1e0b1b2b694/EcoRV/0	11975	7998	60	MATERNAL	chr1	chr1	Q
3b233a99-b1e4-4aca-b524-6475b65bf2b0/EcoRV/0	11202	6655	34	PATERNAL	chr1	chr1	Q
893256a4-48d6-4161-9247-6281e29a8348/EcoRV/0	14778	11434	12	PATERNAL	chr1	chr1	P
4d361962-cf19-4dfe-bd22-50e39decd1a7/EcoRV/0	7189	4048	43	MATERNAL	chr1	chr1	P
91913fcb-8acf-495d-979d-642c4109cab5/EcoRV/0	10876	6386	60	PATERNAL	chr1	chr1	Q
88604bbe-c459-4040-a0e1-a9571d961107/EcoRV/0	15229	11730	18	PATERNAL	chr1	chr1	P
aace8240-337b-4fb3-8830-4250adde57dd/EcoRV/0	12183	8249	60	MATERNAL	chr1	chr1	Q
aad0faaa-e616-4932-8fd4-db70cf4a71bf/EcoRV/0	10181	6303	40	PATERNAL	chr1	chr1	Q
88ddc49f-fb08-4eb8-be48-fa319e382528/EcoRV/0	7213	4130	60	MATERNAL	chr1	chr1	P
1b43f47d-a701-4b33-a556-00b2f23bac3b/EcoRV/0	7087	3854	60	MATERNAL	chr1	chr1	P
1aea626e-ab6f-4883-b67e-fa8259f6653e/EcoRV/0	7094	3902	60	MATERNAL	chr1	chr1	P
90929e4c-5445-4941-a90c-6df359195bac/EcoRV/0	7346	4147	60	MATERNAL	chr1	chr1	P
90858f01-8380-4aa6-b45b-fa714628215c/EcoRV/0	11652	7290	21	PATERNAL	chr1	chr1	Q
87451c55-e90f-457b-bcbf-c39f5ba84f7a/EcoRV/0	11007	6530	60	PATERNAL	chr1	chr1	Q
878724ac-48dc-41ee-9cb4-76cf3a1031eb/EcoRV/0	12068	7562	60	PATERNAL	chr1	chr1	Q
4cfb5f99-0fb1-48b2-9213-9a4444fb16d2/EcoRV/0	8050	4834	60	MATERNAL	chr1	chr1	P
87696800-3239-4d99-b419-3691c7d45013/EcoRV/0	11906	7924	60	MATERNAL	chr1	chr1	Q
01a445c0-1340-472f-896b-b66d0f740f49/EcoRV/0	11746	7755	60	MATERNAL	chr1	chr1	Q
98e412cd-cc25-4e43-8083-5e5e2c890a56/EcoRV/0	12291	8326	60	MATERNAL	chr1	chr1	Q
91249ace-07dd-40cd-83b5-346e4462184b/EcoRV/0	11310	7296	60	MATERNAL	chr1	chr1	Q
4cdbcb78-488c-4136-b4ff-e020137cb71a/EcoRV/0	11344	7450	60	MATERNAL	chr1	chr1	Q
aad0e95f-0f3f-477a-afcb-2561a1392694/EcoRV/0	14320	10832	20	PATERNAL	chr1	chr1	P
88430e58-b4a1-4a67-b8a1-7f13144cec9b/EcoRV/0	14975	11421	15	PATERNAL	chr1	chr1	P
88baad84-5d15-436b-b928-a7e085e7b197/EcoRV/0	5653	3163	31	MATERNAL	chr1	chr1	P
878e0fb0-42dd-4d6f-8944-838950efb4e5/EcoRV/0	11540	7554	44	MATERNAL	chr1	chr1	Q
8c0fb1fb-8e1d-436e-91f1-08adefe12c10/EcoRV/0	11999	7984	60	MATERNAL	chr1	chr1	Q
98ff70be-8e51-4d8f-8343-597aafb8407c/EcoRV/0	14605	11424	17	PATERNAL	chr1	chr1	P
21f3ef17-360a-4cd9-ad91-d0a19bfb195c/EcoRV/0	11378	6838	36	PATERNAL	chr1	chr1	Q
7b44d0ad-20a1-4ac3-a6f4-08fbafc319d2/EcoRV/0	6441	3260	60	MATERNAL	chr1	chr1	P
aafa5214-fb53-46cb-805f-d874828d09e9/EcoRV/0	11645	7132	60	PATERNAL	chr1	chr1	Q
4d469c4a-c5f0-49a8-88c7-5247bdd69d4b/EcoRV/0	6309	2790	22	PATERNAL	chr1	chr1	P
aaf9a31a-02af-4e59-8fc5-37813d620e29/EcoRV/0	15268	11776	17	PATERNAL	chr1	chr1	P
31ad0007-703f-418d-8e85-b8fa4bcbdd10/EcoRV/0	7589	4372	60	MATERNAL	chr1	chr1	P
8b11e0f6-5f85-4d80-9c27-7502200311b4/EcoRV/0	6647	3453	60	MATERNAL	chr1	chr1	P
98f358be-c77e-4cc8-9428-4b32dd5503a3/EcoRV/0	11191	7271	60	MATERNAL	chr1	chr1	Q
8c57bff8-e158-4a93-8ef9-cfbe3a492fd3/EcoRV/0	12267	8281	60	MATERNAL	chr1	chr1	Q
b165db83-9ffb-4e36-9b23-56c32be64cf8/EcoRV/0	5214	4386	44	MATERNAL	chr1	chr1	P
1ba8666c-8916-4f5c-85cc-cef5060f472b/EcoRV/0	11660	8046	60	MATERNAL	chr1	chr1	Q
8b160e60-97d3-4495-b530-333136309260/EcoRV/0	11287	7279	60	MATERNAL	chr1	chr1	Q
1ba91387-db35-488a-9084-67a325ac5106/EcoRV/0	7020	3867	60	MATERNAL	chr1	chr1	P
021cf95b-c669-4d36-bc90-7642326b6457/EcoRV/0	6430	3236	60	MATERNAL	chr1	chr1	P
7bc105f0-27bd-4a15-9968-04b8fccc749b/EcoRV/0	12196	7792	34	PATERNAL	chr1	chr1	Q
8894d9dc-be5b-46d2-8754-99253717e36e/EcoRV/0	7193	3983	60	MATERNAL	chr1	chr1	P
88a19508-44c1-4a3c-b310-8cebbdd464aa/EcoRV/0	9717	6588	60	PATERNAL	chr1	chr1	Q
785dff83-8574-445a-9b53-d55a1687284d/EcoRV/0	10677	6158	60	PATERNAL	chr1	chr1	Q
1b7efb01-845a-4011-b6c2-b6c2817eec09/EcoRV/0	15210	11681	18	PATERNAL	chr1	chr1	P
01fc01d8-fbe3-4b6a-b949-70a7cf0bc2d9/EcoRV/0	5991	4922	60	MATERNAL	chr1	chr1	Q
7b9510e3-0ae9-4446-a7a2-8386aeda19eb/EcoRV/0	14063	10526	20	PATERNAL	chr1	chr1	P
aa87c2a2-1600-496b-94ca-37741c0b5efa/EcoRV/0	12114	8145	60	MATERNAL	chr1	chr1	Q
7b4509ad-5e53-4d9f-935c-a19667345ae1/EcoRV/0	11281	6752	36	PATERNAL	chr1	chr1	Q
991d6b54-264b-41cf-806d-92ab16a3f309/EcoRV/0	11020	6480	60	PATERNAL	chr1	chr1	Q
02270aab-cc99-4bd4-b7b6-91bdcfa40a4e/EcoRV/0	7356	4148	60	MATERNAL	chr1	chr1	P
7bd19152-5f3d-4022-9013-606b05fa2ec0/EcoRV/0	7285	7177	47	PATERNAL	chr1	chr1	Q
1cc4cbc6-253a-4e88-bc35-9899abb13484/EcoRV/0	6926	3720	60	MATERNAL	chr1	chr1	P
9926b30e-c446-4e0a-bf7e-3d75e20fd87d/EcoRV/0	14353	10876	20	PATERNAL	chr1	chr1	P
ab1a4423-c59a-4563-8135-3c80686eb151/EcoRV/0	12089	8081	60	MATERNAL	chr1	chr1	Q
91ab79ec-f7da-45cc-a49a-085e14d2ce60/EcoRV/0	10644	6152	60	PATERNAL	chr1	chr1	Q
26059e08-1bf1-48f5-9d83-0366be483286/EcoRV/0	9038	4412	60	MATERNAL	chr1	chr1	P
c6c32bdd-fa77-487b-a6a5-877b16390492/EcoRV/0	7339	4187	60	MATERNAL	chr1	chr1	P
7864ce85-767c-46b7-89db-dfa9deeb8eee/EcoRV/0	7695	4604	60	MATERNAL	chr1	chr1	P
9bc1bf62-032a-44db-8776-0b89e55a6559/EcoRV/0	14671	11162	20	PATERNAL	chr1	chr1	P
2abd8add-03f2-4090-b2c8-317e9f563c04/EcoRV/0	11046	6522	60	PATERNAL	chr1	chr1	Q
99710d5c-5f8e-45d5-b606-4ac58a24996e/EcoRV/0	12204	8221	60	MATERNAL	chr1	chr1	Q
834c17ff-9bf0-48ab-990d-fb368d8ae0e4/EcoRV/0	11725	7753	60	MATERNAL	chr1	chr1	Q
b73c1e05-cad7-47b7-83ac-07a92e1637d1/EcoRV/0	7236	4107	45	MATERNAL	chr1	chr1	P
cf161d25-588a-4907-8875-c312a26b0aab/EcoRV/0	6839	3778	60	MATERNAL	chr1	chr1	P
b0bd8b5c-2f44-4726-862f-14a98d293eee/EcoRV/0	6466	3274	60	MATERNAL	chr1	chr1	P
194ccdca-72f6-406c-9f11-14b8569070d7/EcoRV/0	10452	5975	60	PATERNAL	chr1	chr1	Q
1ae24c66-6649-4ab6-9614-0bedb947ec9d/EcoRV/0	7125	3920	60	MATERNAL	chr1	chr1	P
9b26a3ab-405f-4b56-9103-f1ca2c1f741b/EcoRV/0	6966	6478	34	PATERNAL	chr1	chr1	Q
324fa394-ff1e-4a05-9ae3-bc4e2e9754ba/EcoRV/0	11849	7418	60	PATERNAL	chr1	chr1	Q
1c6eacb7-af9c-4ee3-8187-3662184240f6/EcoRV/0	12379	8471	60	MATERNAL	chr1	chr1	Q
80e00ae0-c0f1-45b2-a173-df1d338dc559/EcoRV/0	11509	7016	60	PATERNAL	chr1	chr1	Q
cfee5d13-fac2-428d-b8ff-d7b6eb4346b1/EcoRV/0	10186	6238	60	PATERNAL	chr1	chr1	Q
2abbb4eb-77b8-48a3-83a2-166f8a78c3c4/EcoRV/0	10766	6380	60	PATERNAL	chr1	chr1	Q
cfe69a84-6ec5-4fbd-a305-5add96dfe0ef/EcoRV/0	6826	3782	60	MATERNAL	chr1	chr1	P
81dfaac2-1821-4398-bf5f-e5a58f745564/EcoRV/0	15257	11736	8	PATERNAL	chr1	chr1	P
049c85ab-3994-4753-b989-cd982eb53976/EcoRV/0	12234	7719	60	PATERNAL	chr1	chr1	Q
1c5e4f36-27a6-4998-8408-8bbef0bbc9fe/EcoRV/0	10883	6494	60	PATERNAL	chr1	chr1	Q
4dfad25c-a1b2-49b9-bf57-f9da4973d131/EcoRV/0	11550	7058	60	PATERNAL	chr1	chr1	Q
814b17f2-0d53-487c-8cc9-ae90a9ce98ae/EcoRV/0	10623	6234	38	PATERNAL	chr1	chr1	Q
32540448-d483-4557-85f0-178cf0f4e35c/EcoRV/0	10984	7006	60	MATERNAL	chr1	chr1	Q
04a27d3b-e0d3-41e6-8a76-7bd2eac8bced/EcoRV/0	12041	7570	30	PATERNAL	chr1	chr1	Q
96650bfb-e61c-403f-954f-0f0dd4147bc3/EcoRV/0	3820	592	57	MATERNAL	chr1	chr1	P
27837a96-5c27-4704-a5ef-ed0c8e5988d6/EcoRV/0	7669	4445	60	MATERNAL	chr1	chr1	P
0475f628-9d49-4ed8-9cb5-1928193bf860/EcoRV/0	11624	7094	60	PATERNAL	chr1	chr1	Q
afa830e9-3312-4ece-8cb5-fec008bf094e/EcoRV/0	7458	4161	60	MATERNAL	chr1	chr1	P
8164e5b4-ee3b-42be-b3bb-851e255a226f/EcoRV/0	7173	4073	60	MATERNAL	chr1	chr1	P
7fde1cc8-8e8e-41d2-ba77-15d2e42e7370/EcoRV/0	6725	3518	60	MATERNAL	chr1	chr1	P
b0fa7c14-cc81-46bb-96a2-23f600eae31c/EcoRV/0	7246	4046	60	MATERNAL	chr1	chr1	P
cfde9428-21e4-49a5-bf6d-1723c9943be7/EcoRV/0	10256	5908	60	PATERNAL	chr1	chr1	Q
34e00e1e-12a8-44ce-8316-a3425acc46fc/EcoRV/0	15259	11747	20	PATERNAL	chr1	chr1	P
0428da85-9719-4dbc-8c9a-2cf8df841258/EcoRV/0	8751	5550	60	MATERNAL	chr1	chr1	P
045db440-87c0-45f6-8d00-940a1a0d41d3/EcoRV/0	13482	10254	12	PATERNAL	chr1	chr1	P
19995f00-6af7-4983-8528-c20dcba22e0c/EcoRV/0	14912	11390	19	PATERNAL	chr1	chr1	P
2b357824-36aa-4877-8c80-ca07e292ce82/EcoRV/0	11268	6762	36	PATERNAL	chr1	chr1	Q
02aeec12-d265-4e39-b424-0374ebf8b005/EcoRV/0	5007	4808	42	MATERNAL	chr1	chr1	P
2e94aff1-05f1-464f-a2b8-69a5f1273d6c/EcoRV/0	11940	7357	39	PATERNAL	chr1	chr1	Q
846cca49-5eab-40db-b9a1-fb3e4b5a320b/EcoRV/0	15368	11803	20	PATERNAL	chr1	chr1	P
7d698524-3f64-4e3a-8653-b73524d420b2/EcoRV/0	8375	5156	60	MATERNAL	chr1	chr1	P
194104e3-1c11-4a37-963f-4ed01dcd2e1a/EcoRV/0	8064	4817	60	MATERNAL	chr1	chr1	P
7d6637eb-4a0b-4436-a1b7-78e434979c5a/EcoRV/0	6982	3754	60	MATERNAL	chr1	chr1	P
b00a1f52-cd30-422e-bff5-4e604d9a12bc/EcoRV/0	11477	8088	24	PATERNAL	chr1	chr1	P
2a6b69db-ac9d-40ec-8194-cc72ec9c03df/EcoRV/0	7461	4243	60	MATERNAL	chr1	chr1	P
9956ac2e-68c7-4020-b0f2-54caf90b74ed/EcoRV/0	12335	8290	60	MATERNAL	chr1	chr1	Q
7e1e43bc-e494-44bb-aec5-ca236e1eb831/EcoRV/0	15593	12037	19	PATERNAL	chr1	chr1	P
4e538e0e-5210-4df5-bbd2-125324aba650/EcoRV/0	11169	6766	60	PATERNAL	chr1	chr1	Q
7e4b90a8-5256-4f2d-a8cc-2f66606a3b39/EcoRV/0	7002	3793	60	MATERNAL	chr1	chr1	P
812b1acc-c08d-4ba1-8a66-5b2c425dd778/EcoRV/0	12590	8589	60	MATERNAL	chr1	chr1	Q
8443f90f-64be-42c7-a4a5-af77091b1dec/EcoRV/0	8338	5155	60	MATERNAL	chr1	chr1	P
7e3b46c1-30e7-4787-94a1-cde61dded75a/EcoRV/0	11799	7271	60	PATERNAL	chr1	chr1	Q
323c1bd2-8158-484f-8674-c47b53bf525f/EcoRV/0	12018	8048	39	MATERNAL	chr1	chr1	Q
1925c3b4-af6f-403d-b109-90c4b0ea6216/EcoRV/0	11191	6645	60	PATERNAL	chr1	chr1	Q
cbc49ca0-0f17-46ff-9da6-002753719e7c/EcoRV/0	12216	8433	60	MATERNAL	chr1	chr1	Q
50f7e92a-c620-4fc1-bb0b-25b97d69ff97/EcoRV/0	4340	825	30	MATERNAL	chr1	chr1	P
993c8c86-78be-4dae-9085-2bfec178d72b/EcoRV/0	14767	11266	18	PATERNAL	chr1	chr1	P
2a3d9bb8-7a4c-4f52-9d1a-5c8be72a7f29/EcoRV/0	17989	13484	22	PATERNAL	chr1	chr1	Q
7df9963f-ab75-4cb9-a6ec-01d7f499a001/EcoRV/0	7488	4327	60	MATERNAL	chr1	chr1	P
50fc29ec-e99e-41cd-951a-59ddd7ca08b4/EcoRV/0	10055	5519	60	PATERNAL	chr1	chr1	Q
83540d48-83a8-4cc6-b424-55f9d026bc35/EcoRV/0	12234	7864	60	PATERNAL	chr1	chr1	Q
8119db85-1091-4ed2-ac24-561408d0c703/EcoRV/0	11765	7251	60	PATERNAL	chr1	chr1	Q
8113e00c-a3a8-4e4c-b87f-868cd4873d72/EcoRV/0	11547	7562	40	MATERNAL	chr1	chr1	Q
99dcfa86-87ab-44f2-8511-5005fd252ebb/EcoRV/0	12260	8262	60	MATERNAL	chr1	chr1	Q
8110b38a-016d-4c53-8f8d-05bd51446a65/EcoRV/0	10896	6621	60	PATERNAL	chr1	chr1	Q
7e3d9e14-a79c-43b7-92c5-17bf0dea5094/EcoRV/0	7442	4230	60	MATERNAL	chr1	chr1	P
3b7ec0d6-605c-4f93-b5c2-4fe20824f8a6/EcoRV/0	7230	4005	60	MATERNAL	chr1	chr1	P
7f9bf6ce-b1e7-4651-9315-67ce08724fac/EcoRV/0	7254	3955	60	MATERNAL	chr1	chr1	P
96e0c747-ac0a-4b64-aafb-d22b893428f9/EcoRV/0	7071	3862	60	MATERNAL	chr1	chr1	P
c749c320-47d9-41fa-acbf-91c02c35a29a/EcoRV/0	8536	5328	60	MATERNAL	chr1	chr1	P
ae7021f3-1723-4aa1-898c-6e4b5970b3a1/EcoRV/0	15617	12076	18	PATERNAL	chr1	chr1	P
3bf74915-37c7-4cd7-a147-bebfe3668c02/EcoRV/0	15037	11592	19	PATERNAL	chr1	chr1	P
00c86494-db16-46f7-a2de-deddb562201d/EcoRV/0	6753	3519	60	MATERNAL	chr1	chr1	P
9f3939cb-74a4-4342-9907-95d1c1c241de/EcoRV/0	12655	8620	60	MATERNAL	chr1	chr1	Q
aa677597-5222-4f01-845f-d606dace02b9/EcoRV/0	11628	7776	60	MATERNAL	chr1	chr1	Q
0092712f-b51e-424e-8442-16a1389f1756/EcoRV/0	9968	5437	60	PATERNAL	chr1	chr1	Q
4eede80a-894c-421b-862d-ed5ac6d4ab0b/EcoRV/0	8677	7346	60	MATERNAL	chr1	chr1	Q
7a6d00f2-f7f1-451c-8946-a6a394d1c40f/EcoRV/0	8383	5178	60	MATERNAL	chr1	chr1	P
9a00e12b-3e8d-4ab9-93ce-443c71792ec3/EcoRV/0	16096	12595	8	PATERNAL	chr1	chr1	P
9a00d50e-1e76-46fa-9245-478db8dd44cd/EcoRV/0	14554	10277	52	PATERNAL	chr1	chr1	Q
7a65ef6c-2102-46e2-9830-cf44d5d20aa9/EcoRV/0	12319	8347	35	MATERNAL	chr1	chr1	Q
9d5343e6-1d6c-4391-8c29-ceeefde548bd/EcoRV/0	10587	6051	60	PATERNAL	chr1	chr1	Q
2708beeb-5988-41a1-adaf-094855c56b1b/EcoRV/0	7844	4600	60	MATERNAL	chr1	chr1	P
a8fc32ce-49d1-42fe-af6f-d1c5c0c284ec/EcoRV/0	11527	7573	41	MATERNAL	chr1	chr1	Q
898ac71e-d303-4d90-80e9-6416f7659182/EcoRV/0	7429	4187	60	MATERNAL	chr1	chr1	P
aa5c0fff-5a3a-499d-abac-3f7937cfc1a1/EcoRV/0	14281	10782	17	PATERNAL	chr1	chr1	P
0109249e-f170-4ab8-a091-d3739b481545/EcoRV/0	5981	3349	52	MATERNAL	chr1	chr1	Q
3b35e02e-b2c7-426b-97df-1b2ab2739f66/EcoRV/0	6807	3594	60	MATERNAL	chr1	chr1	P
7a2da1f1-92f5-4f8b-ac74-43beba3bee01/EcoRV/0	6910	4240	60	MATERNAL	chr1	chr1	P
7968eb55-8529-4c6f-9e97-fc10f376a21b/EcoRV/0	7279	4052	60	MATERNAL	chr1	chr1	P
1c8fa4e6-e86c-45f4-a0a8-4dda271edf4e/EcoRV/0	10737	6216	60	PATERNAL	chr1	chr1	Q
3c12ad0f-b844-4502-b3c5-082042925c1e/EcoRV/0	12799	8789	60	MATERNAL	chr1	chr1	Q
78dd4741-a6ac-4851-ab1f-5851e70c45d8/EcoRV/0	6922	3719	60	MATERNAL	chr1	chr1	P
9d8ddf37-76e1-4528-aa42-b184a0805cd8/EcoRV/0	13182	9238	60	MATERNAL	chr1	chr1	Q
00eaf5d6-81bb-47aa-8006-7d9e0d2c9e92/EcoRV/0	6930	3728	60	MATERNAL	chr1	chr1	P
78cb81b7-b1c8-46bf-9b5d-c1acb9961dd6/EcoRV/0	10935	6398	60	PATERNAL	chr1	chr1	Q
3be35dad-71d8-4e62-bcc8-b557862114ba/EcoRV/0	15624	12081	19	PATERNAL	chr1	chr1	P
78a65b07-6542-4ef0-83a4-e433b9be8fdb/EcoRV/0	12946	9023	29	MATERNAL	chr1	chr1	Q
c6f3a995-7f24-4612-a95e-9a1cafe9e9e6/EcoRV/0	11828	7847	60	MATERNAL	chr1	chr1	Q
7a5bd3a2-f047-45ff-a5dc-fdb1fe5f8914/EcoRV/0	10490	5981	60	PATERNAL	chr1	chr1	Q
798a25d5-4792-46bb-ab15-f634dcc4bc9d/EcoRV/0	10930	6518	60	PATERNAL	chr1	chr1	Q
a22e2849-ffd5-4bd9-b08d-25cdc9465d86/EcoRV/0	17068	13081	60	MATERNAL	chr1	chr1	Q
9a20a9d9-7e91-4b44-852d-eb8868e1e107/EcoRV/0	13543	10054	15	PATERNAL	chr1	chr1	P
af41c762-6f8d-4c57-ab72-1a8f389ef640/EcoRV/0	12550	8620	60	MATERNAL	chr1	chr1	Q
7f93cd75-dada-4ae3-8d78-079723f496f0/EcoRV/0	7497	3681	52	MATERNAL	chr1	chr1	P
8a13ef31-90b2-40f8-aa60-ef48c3e4cbed/EcoRV/0	6656	3459	60	MATERNAL	chr1	chr1	P
8a359302-d612-4be1-8814-2014d724d9c4/EcoRV/0	6837	3647	60	MATERNAL	chr1	chr1	P
98f0b52e-eced-4ff6-8c0d-7284dc6f896b/EcoRV/0	11803	7284	37	PATERNAL	chr1	chr1	Q
03ae11b3-ff54-4885-8130-f15b4d4e185d/EcoRV/0	11335	6824	60	PATERNAL	chr1	chr1	Q
4e1881b2-78a3-4970-8369-5f67aa86a0fe/EcoRV/0	11305	7473	60	MATERNAL	chr1	chr1	Q
80742b4b-7b3b-4bd7-b136-17eba8ab663e/EcoRV/0	12033	8026	35	MATERNAL	chr1	chr1	Q
806aacae-068c-457c-b440-95952e0dc109/EcoRV/0	9506	5713	52	PATERNAL	chr1	chr1	Q
9a5210b1-48c0-474b-9151-810d4c22a82f/EcoRV/0	7953	4741	60	MATERNAL	chr1	chr1	P
b0411a96-75ca-4906-b10c-efc3fcf4a023/EcoRV/0	11246	6897	60	PATERNAL	chr1	chr1	Q
97fadd38-cb81-4c1e-a103-fe65ea6297b7/EcoRV/0	7799	4626	31	MATERNAL	chr1	chr1	P
98426b50-a8df-443e-83ab-adbc72a4043f/EcoRV/0	12480	8464	60	MATERNAL	chr1	chr1	Q
80659107-d976-4254-aeff-6fba67177427/EcoRV/0	15580	12077	18	PATERNAL	chr1	chr1	P
80456e1d-7c4a-4bf4-b767-4aba11879f25/EcoRV/0	7965	4767	60	MATERNAL	chr1	chr1	P
a9605e18-6da2-4526-b100-847c52178f55/EcoRV/0	7418	4208	60	MATERNAL	chr1	chr1	P
afe82f2b-d946-4831-8970-c251e00341d0/EcoRV/0	11049	6673	28	PATERNAL	chr1	chr1	Q
79b489e5-1117-4446-9800-5564ca574b8a/EcoRV/0	9772	5225	60	PATERNAL	chr1	chr1	Q
a8f909af-e03f-45c5-a29c-b091e4f85c71/EcoRV/0	11779	7192	60	PATERNAL	chr1	chr1	Q
00b80851-ff09-436d-a16f-c2c73353a747/EcoRV/0	7629	4450	60	MATERNAL	chr1	chr1	P
3be9dc9d-ff6c-403f-bafd-59e21dc00f09/EcoRV/0	10680	6162	60	PATERNAL	chr1	chr1	Q
9f92c2c7-6fda-4e73-9882-7bd550290d33/EcoRV/0	11816	8092	28	MATERNAL	chr1	chr1	Q
8a8ca654-c73d-46e9-88be-edfbb8456102/EcoRV/0	10990	6528	60	PATERNAL	chr1	chr1	Q
007d1662-4240-4f27-9892-610570bc6ba4/EcoRV/0	10764	6344	60	PATERNAL	chr1	chr1	Q
323264f4-8e70-4b56-ad52-78f64b9e094a/EcoRV/0	7406	4288	47	MATERNAL	chr1	chr1	P
03cb6b0f-9666-4592-9c3c-e8fd97c6c9af/EcoRV/0	12384	8624	32	MATERNAL	chr1	chr1	Q
041535c7-3bf9-4fc4-8a60-b87afe222cd9/EcoRV/0	7288	4062	60	MATERNAL	chr1	chr1	P
9f77c1f2-ea0e-45f3-b4ac-1ff0a3aaf766/EcoRV/0	7046	3951	46	MATERNAL	chr1	chr1	P
4ecabc86-701d-4674-a35a-8d1c972ce651/EcoRV/0	12917	8917	60	MATERNAL	chr1	chr1	Q
03918c4f-40f8-4208-9830-585262551782/EcoRV/0	11340	7364	60	MATERNAL	chr1	chr1	Q
a0497d8a-0486-4262-808f-3e8c13076dac/EcoRV/0	6697	3504	60	MATERNAL	chr1	chr1	P
03e7c129-a34a-4691-bca2-9d85c6f3ef30/EcoRV/0	12045	9028	43	MATERNAL	chr1	chr1	Q
6b0b4a8a-d3cc-472b-af2d-63b52c7e99ef/EcoRV/0	14003	10491	23	PATERNAL	chr1	chr1	P
e47c7799-063d-4843-ac91-a4560d653a01/EcoRV/0	11407	7437	60	MATERNAL	chr1	chr1	Q
ce6dc85b-36e8-4b17-9bec-23b123af81c9/EcoRV/0	11122	6582	36	PATERNAL	chr1	chr1	Q
9db4f145-8578-461e-9bdf-8011c9cf16e3/EcoRV/0	12330	8345	60	MATERNAL	chr1	chr1	Q
4d0532e4-09f7-4b5e-b6c5-a927b743b165/EcoRV/0	14790	10213	60	PATERNAL	chr1	chr1	Q
aa6eda8e-8e07-4cc1-96d8-0182328c4141/EcoRV/0	11788	7776	60	MATERNAL	chr1	chr1	Q
d8c514ca-2e28-427e-9445-62bb47e7676d/EcoRV/0	10775	6783	60	MATERNAL	chr1	chr1	Q
de120ee8-ea69-41b9-ba89-e0e1f0432ae4/EcoRV/0	15701	12242	18	PATERNAL	chr1	chr1	P
cb298d23-93fc-413b-89d2-6f551a0c23d9/EcoRV/0	5441	947	46	PATERNAL	chr1	chr1	Q
3efde5e1-e4df-41d4-8cb1-bcec7e6a6ba5/EcoRV/0	11680	7691	60	MATERNAL	chr1	chr1	Q
aa55d543-cd15-491d-91de-d5959db93346/EcoRV/0	11836	7874	60	MATERNAL	chr1	chr1	Q
256edef8-bba1-439d-962a-004a733a2486/EcoRV/0	10383	5866	60	PATERNAL	chr1	chr1	Q
2583be40-0ce8-4a19-bef4-974ff1bcc6c5/EcoRV/0	13978	10463	23	PATERNAL	chr1	chr1	P
ce641a88-462e-47b5-a65d-6ae1524ab982/EcoRV/0	11578	7573	60	MATERNAL	chr1	chr1	Q
2557a1c1-5661-46bf-b74d-f4ca976ed5c7/EcoRV/0	11527	7037	35	PATERNAL	chr1	chr1	Q
e0639895-2de1-4543-9752-f6597915cfcb/EcoRV/0	5158	1627	60	PATERNAL	chr1	chr1	P
c9d6f85f-6090-4467-b068-81cd50e29d3c/EcoRV/0	10182	5656	60	PATERNAL	chr1	chr1	Q
58b2b513-d721-404c-aea6-bd5e2a725917/EcoRV/0	6322	3094	55	PATERNAL	chr1	chr1	P
ab504a4a-febf-416a-b351-032e252a8ab1/EcoRV/0	14346	10777	16	PATERNAL	chr1	chr1	P
ae10f14c-11a0-4252-98f4-1bac35271264/EcoRV/0	12223	8216	60	MATERNAL	chr1	chr1	Q
02be6c63-03d9-4588-bdf5-24bda785c4cf/EcoRV/0	8456	5353	34	MATERNAL	chr1	chr1	P
4da02ff4-ed46-4fed-ab34-8bff71e460f3/EcoRV/0	38090	2821	36	MATERNAL	chr1	chr1	P
3ef26861-6e4a-4ec9-8d09-cd0f3ab37738/EcoRV/0	8350	4625	60	MATERNAL	chr1	chr1	Q
6908903b-1f0d-4d21-a280-29d8905f5f2f/EcoRV/0	7068	4019	53	MATERNAL	chr1	chr1	P
30e829c4-0191-4c3f-8385-bea197cc1d3f/EcoRV/0	10520	6006	60	PATERNAL	chr1	chr1	Q
03350a53-c9f0-4839-885c-59451d7bc1a7/EcoRV/0	9788	5372	60	PATERNAL	chr1	chr1	Q
ae0a567c-e663-4f2e-a418-97803e35d5d9/EcoRV/0	7079	3856	60	MATERNAL	chr1	chr1	P
33e9b6ce-6265-414e-91c6-5c2d7fc46ca8/EcoRV/0	6608	3470	60	MATERNAL	chr1	chr1	P
57eb4fb6-1614-4f1c-aa09-242d91f0b3b8/EcoRV/0	11891	7373	34	PATERNAL	chr1	chr1	Q
df5f1ddb-db47-42c9-99c4-49cc65f32148/EcoRV/0	17345	13318	60	MATERNAL	chr1	chr1	Q
20a37302-0df3-473c-8e85-7bdfa5f9e3b2/EcoRV/0	18705	14219	60	PATERNAL	chr1	chr1	Q
9d64fe1c-e0bc-4e1a-82d1-c2bf0a8010dc/EcoRV/0	9412	7796	60	MATERNAL	chr1	chr1	Q
9d6578fd-6ef3-4d90-8491-15f7a82950f5/EcoRV/0	12351	8365	60	MATERNAL	chr1	chr1	Q
d8f841c3-6188-437d-976d-454f2c783020/EcoRV/0	8934	4395	60	PATERNAL	chr1	chr1	Q
209d69ae-2654-496e-94d8-ea84fc83c28f/EcoRV/0	18327	14257	60	MATERNAL	chr1	chr1	Q
d8e63a76-fd59-4030-b7ef-8c489f57f0eb/EcoRV/0	11773	7826	60	MATERNAL	chr1	chr1	Q
e1173a4c-29b2-47ef-9523-5d5ff0231ceb/EcoRV/0	11711	7446	60	PATERNAL	chr1	chr1	Q
6a263d7a-6c31-42be-90de-3d0d295174bf/EcoRV/0	7272	4097	60	MATERNAL	chr1	chr1	P
6dd51898-3cd8-4f21-b751-625f4b560cf2/EcoRV/0	7593	4393	60	MATERNAL	chr1	chr1	P
cb145b8c-ead9-445a-be25-b70410a983d4/EcoRV/0	13786	10463	14	PATERNAL	chr1	chr1	P
df87dd29-625f-4c70-b57c-02f891e9e21b/EcoRV/0	7683	4480	60	MATERNAL	chr1	chr1	P
3f047ab5-d6ab-456b-9838-c75919dfb2f7/EcoRV/0	6770	3553	60	MATERNAL	chr1	chr1	P
4cfd1295-88b6-4114-a611-4799e0fe0ba8/EcoRV/0	6911	3714	60	MATERNAL	chr1	chr1	P
9d2dbaa1-3f88-4c76-8003-d4227c6f176e/EcoRV/0	11596	7598	60	MATERNAL	chr1	chr1	Q
4e9c7883-9662-42a0-8ce3-57d23607542a/EcoRV/0	14093	10543	21	PATERNAL	chr1	chr1	P
c9d45f89-bb91-4a58-81d6-8aa9a961aaba/EcoRV/0	7292	4085	60	MATERNAL	chr1	chr1	P
9dc30697-9289-4c1c-b173-d7c6fa46d066/EcoRV/0	12497	8526	60	MATERNAL	chr1	chr1	Q
9dc1faa8-a429-442b-98e1-564b2955aaca/EcoRV/0	7837	4600	60	MATERNAL	chr1	chr1	P
6a84bde4-bf50-4f7f-9a8c-e641bfdb1c57/EcoRV/0	14247	10749	21	PATERNAL	chr1	chr1	P
2563fd7b-5e0f-4101-a87f-770fba638ef4/EcoRV/0	10952	6467	31	PATERNAL	chr1	chr1	Q
cb6e6f43-8ad9-4b31-9426-d253c42f14ce/EcoRV/0	12196	8175	60	MATERNAL	chr1	chr1	Q
048bad79-8a24-4673-a2c5-25a7c97ecacd/EcoRV/0	10591	6175	60	PATERNAL	chr1	chr1	Q
33d3cd46-25c4-4ab4-808d-95601e6dcd39/EcoRV/0	5745	2666	60	MATERNAL	chr1	chr1	P
24ae285f-4c08-47fb-ac82-9b76eb17bc5c/EcoRV/0	11429	6951	60	PATERNAL	chr1	chr1	Q
adad3d91-b7ac-4871-b453-b18e631cde3a/EcoRV/0	14740	11238	6	PATERNAL	chr1	chr1	P
debe42bf-356d-4b37-a77d-8b508e8d859f/EcoRV/0	12382	8366	60	MATERNAL	chr1	chr1	Q
4e924b9d-8e71-45d7-918e-b24abba33635/EcoRV/0	11362	7382	60	MATERNAL	chr1	chr1	Q
dc7287fe-bad3-4032-8569-02af359fc82b/EcoRV/0	7809	4803	53	MATERNAL	chr1	chr1	P
57aef857-add3-4bc5-ae66-4083d658f53a/EcoRV/0	10822	6399	60	PATERNAL	chr1	chr1	Q
abc2e59b-4b2e-4766-87fa-884e424851aa/EcoRV/0	7729	4510	60	MATERNAL	chr1	chr1	P
f7b9633e-acf4-44ba-870d-79683899a62c/EcoRV/0	15685	12185	18	PATERNAL	chr1	chr1	P
dec57d78-33b7-48e0-851d-896484f500f0/EcoRV/0	11322	6651	21	PATERNAL	chr1	chr1	Q
4fa36bb9-03f5-4f9d-8ed0-ccf338c04758/EcoRV/0	14124	9615	60	PATERNAL	chr1	chr1	Q
e11b5603-98d6-49f5-bcc9-c337e614bd18/EcoRV/0	11252	6737	35	PATERNAL	chr1	chr1	Q
6ade3237-ce1a-45b1-9e86-d2ef9bfed815/EcoRV/0	8400	5205	60	MATERNAL	chr1	chr1	P
6a7a67c5-454d-4d9d-a65c-9c919aaae29d/EcoRV/0	11246	6774	60	PATERNAL	chr1	chr1	Q
247ba49f-d1b8-4410-a5c1-dcaa86cb0cef/EcoRV/0	11006	6545	36	PATERNAL	chr1	chr1	Q
de6c6d7e-3267-42b9-90bf-d0c9f7a140fc/EcoRV/0	11804	7281	36	PATERNAL	chr1	chr1	Q
e1da166e-8bf5-4c5d-976a-5ca3dd7714dd/EcoRV/0	12568	8614	60	MATERNAL	chr1	chr1	Q
4e251df9-6281-47f6-8606-f285ead150f2/EcoRV/0	6243	3055	60	MATERNAL	chr1	chr1	P
30cb92f0-f2cd-4723-86ce-c6fa0c822aac/EcoRV/0	7421	4144	60	MATERNAL	chr1	chr1	P
30ccb236-bf7d-4408-8560-b963f64ee2a4/EcoRV/0	11100	6560	60	PATERNAL	chr1	chr1	Q
247c91b9-f9b0-4473-8274-beda91db6bf0/EcoRV/0	11751	7753	43	MATERNAL	chr1	chr1	Q
21c8df32-25ab-44c2-ba34-e39ead30a9e3/EcoRV/0	7577	4391	60	MATERNAL	chr1	chr1	P
21db336b-a74e-4da4-9a0d-1801371e214e/EcoRV/0	12022	8092	60	MATERNAL	chr1	chr1	Q
adb0de7d-935b-4ca9-911f-aef3de7a88c3/EcoRV/0	7284	4071	60	MATERNAL	chr1	chr1	P
de52d3ed-610d-4cef-ac42-503681ec5d9b/EcoRV/0	11423	6901	32	PATERNAL	chr1	chr1	Q
20bb9f74-4234-47f4-9f0c-564609e58e65/EcoRV/0	8535	5331	58	MATERNAL	chr1	chr1	P
e626fa58-4000-4bc9-8288-7bf0cbcacb5f/EcoRV/0	18234	14208	60	MATERNAL	chr1	chr1	Q
33e30138-70f6-4214-87f8-a7df050c4eff/EcoRV/0	11264	7336	60	MATERNAL	chr1	chr1	Q
2011a94b-76c2-437e-bfb3-4c7c0de6df0f/EcoRV/0	12026	8041	60	MATERNAL	chr1	chr1	Q
9cc638a9-d6d0-4855-99b0-88fa6ff3e849/EcoRV/0	4716	4376	52	MATERNAL	chr1	chr1	P
d92df9bb-f000-4751-b07b-e4ac23e1fe2d/EcoRV/0	11797	7352	60	PATERNAL	chr1	chr1	Q
5781d77e-47d3-4b03-9263-3771912440a3/EcoRV/0	8561	5312	60	PATERNAL	chr1	chr1	Q
af92705b-139b-4752-af86-29a163623fcc/EcoRV/0	15581	11980	14	PATERNAL	chr1	chr1	P
e0552e45-6242-4e96-bc6e-d4145c5f8875/EcoRV/0	15626	12933	60	MATERNAL	chr1	chr1	Q
af10e670-f081-47ef-9b81-46cc63c2b6ff/EcoRV/0	12245	8343	60	MATERNAL	chr1	chr1	Q
20160cd0-3577-48e2-9051-f4d71438afe7/EcoRV/0	16959	12950	60	MATERNAL	chr1	chr1	Q
30b96fa4-a885-4d51-a699-36c55ea4904d/EcoRV/0	11479	7529	60	MATERNAL	chr1	chr1	Q
2493cc98-95d7-47cc-868a-3f75ccca6314/EcoRV/0	12051	8026	60	MATERNAL	chr1	chr1	Q
df8a893e-8cef-4287-94e4-5fbebb2270ee/EcoRV/0	11324	7351	60	MATERNAL	chr1	chr1	Q
d973d697-fdff-43f2-94f8-79a52d00e34f/EcoRV/0	7006	3826	60	MATERNAL	chr1	chr1	P
ab06d663-ca16-4276-9e99-dfe219895da3/EcoRV/0	10864	7081	31	PATERNAL	chr1	chr1	Q
6af3a88e-78c1-45b0-80d6-a03d2815951c/EcoRV/0	9709	6905	60	PATERNAL	chr1	chr1	Q
cb47ec08-4459-48f0-912b-dd82b5b7a11f/EcoRV/0	12644	8666	60	MATERNAL	chr1	chr1	Q
cb4bd216-cdd0-4d10-aca0-8da22936ec3a/EcoRV/0	11849	7322	60	PATERNAL	chr1	chr1	Q
dc8f08d5-6dd7-48cc-a1a9-f7e51b45edc4/EcoRV/0	15420	11924	17	PATERNAL	chr1	chr1	P
24a3e80f-f7a2-4119-9432-12ed25ab3cef/EcoRV/0	8224	5621	60	PATERNAL	chr1	chr1	Q
5795bed3-127e-4ab1-bd4a-df40306ac3ef/EcoRV/0	7265	4058	60	MATERNAL	chr1	chr1	P
e1e528cc-bee4-4e34-9e6a-ecb3a7dc8c24/EcoRV/0	6978	3781	60	MATERNAL	chr1	chr1	P
30df931c-7e72-49be-adb3-f0032b565ba6/EcoRV/0	11820	7406	60	PATERNAL	chr1	chr1	Q
9e2de696-366b-4ed6-b45d-dfff833bc707/EcoRV/0	13500	10182	50	MATERNAL	chr1	chr1	Q
57c7e179-7d7d-40e0-86be-f84938ac083c/EcoRV/0	8479	5275	58	MATERNAL	chr1	chr1	P
57136fe5-96e2-4235-9604-f9fda69a7e24/EcoRV/0	12430	8440	60	MATERNAL	chr1	chr1	Q
6e6c158e-67a0-4cb5-8f40-48605e00e31e/EcoRV/0	11492	7515	60	MATERNAL	chr1	chr1	Q
e0f01a53-eac7-49fd-870f-1efac2054adf/EcoRV/0	15324	11786	18	PATERNAL	chr1	chr1	P
e2ea1627-8445-458b-ac0b-e7f472a7d052/EcoRV/0	14069	10568	20	PATERNAL	chr1	chr1	P
dd81a42f-8efb-4494-81a5-11525a98523a/EcoRV/0	14494	10996	19	PATERNAL	chr1	chr1	P
4b8f6847-c91e-4dae-8664-45e296ce1a8d/EcoRV/0	12134	8334	58	MATERNAL	chr1	chr1	Q
ca00d563-e096-4ad7-8e17-cd12b1d40f9b/EcoRV/0	6483	3030	24	PATERNAL	chr1	chr1	P
15fabe12-c493-4b3e-8bea-85329a751b3e/EcoRV/0	11707	7698	40	MATERNAL	chr1	chr1	Q
56918338-2fc6-463b-9195-baf305a0ba34/EcoRV/0	8347	5152	60	MATERNAL	chr1	chr1	P
58577c0f-8333-490c-a043-3166a2314e4c/EcoRV/0	12080	8121	38	MATERNAL	chr1	chr1	Q
ca082eec-e55b-489b-9dbd-a5dc27ecf73f/EcoRV/0	11698	7184	34	PATERNAL	chr1	chr1	Q
6cf0bd5f-80be-4034-91e2-fe0e1938dc46/EcoRV/0	4971	499	60	PATERNAL	chr1	chr1	Q
ca0e6283-e5a8-4ab3-becb-c1080c388147/EcoRV/0	11370	7380	60	MATERNAL	chr1	chr1	Q
4ff45404-c1a9-4283-9887-7467556d68dd/EcoRV/0	12695	8664	60	MATERNAL	chr1	chr1	Q
9ce00f1d-470f-49bc-b086-ad9e5ec13c41/EcoRV/0	15066	11559	8	PATERNAL	chr1	chr1	P
6a4a05d0-99f9-4046-ab6b-0c69a810d83e/EcoRV/0	7053	3878	60	MATERNAL	chr1	chr1	P
585914de-c2ec-4648-b1bb-e78c86771836/EcoRV/0	7576	4345	60	MATERNAL	chr1	chr1	P
9ef25e76-956e-4e60-944b-0ff8a09078b0/EcoRV/0	12101	8103	60	MATERNAL	chr1	chr1	Q
de9d181f-3f36-4923-93e4-3e7cc65d6bc5/EcoRV/0	12491	8490	60	MATERNAL	chr1	chr1	Q
cdf9376a-bac6-4cb4-9e39-441835182ede/EcoRV/0	6090	3130	13	PATERNAL	chr1	chr1	Q
3a5634ed-86a6-48a3-ad22-2086ceb2fb1b/EcoRV/0	6927	3717	60	MATERNAL	chr1	chr1	P
1fa77616-5a0a-4cc4-b0c0-ff3553a17e1c/EcoRV/0	7960	4743	60	MATERNAL	chr1	chr1	P
1f917149-c6a2-48b7-a316-8ace1234536d/EcoRV/0	14650	11158	20	PATERNAL	chr1	chr1	P
e826d64d-c124-44ed-b02e-aec81dc1ac6c/EcoRV/0	14818	11375	17	PATERNAL	chr1	chr1	P
9edb6216-8c39-4bc6-9df3-912b49e59252/EcoRV/0	11087	6680	16	PATERNAL	chr1	chr1	Q
ad33d60d-f46c-4cf0-9b8c-cb6a985b2a24/EcoRV/0	12282	8391	28	MATERNAL	chr1	chr1	Q
ca2b8e7e-d3db-4443-bbd6-cbc08862491c/EcoRV/0	9132	4596	60	PATERNAL	chr1	chr1	Q
56fa3241-2c1a-41c2-b647-15ef8ea78517/EcoRV/0	12072	8084	60	MATERNAL	chr1	chr1	Q
6d689571-234d-4fd3-80ba-a4919fe2232a/EcoRV/0	11274	8352	60	MATERNAL	chr1	chr1	Q
afb5e33e-77f8-45d5-aabb-a34314695055/EcoRV/0	14465	11032	22	PATERNAL	chr1	chr1	P
e7b765d2-4fb0-42f4-bf83-f9907a3f94ee/EcoRV/0	11655	7123	60	PATERNAL	chr1	chr1	Q
ca46b7b5-d146-425c-8920-f8b7dde5ee2e/EcoRV/0	15508	12128	6	PATERNAL	chr1	chr1	P
9edd6299-9440-48da-94af-b5ff3ca0e5d6/EcoRV/0	12382	8403	60	MATERNAL	chr1	chr1	Q
6e659688-04d7-4894-856d-ac60b58adbfc/EcoRV/0	14804	11347	16	PATERNAL	chr1	chr1	P
14531e06-f353-4573-9371-f6c0842bae5d/EcoRV/0	12383	8875	20	PATERNAL	chr1	chr1	P
6ab39773-e5be-4a17-88f9-2925c269c55b/EcoRV/0	6998	3930	60	MATERNAL	chr1	chr1	P
6a965d42-5fef-409e-945d-988adf622dca/EcoRV/0	11665	7678	60	MATERNAL	chr1	chr1	Q
e0a2e4e5-9fb3-4bf3-952f-1d8d3086feaa/EcoRV/0	10885	6419	60	PATERNAL	chr1	chr1	Q
1f949632-0bb8-4ab4-b679-b09d7e42e268/EcoRV/0	14672	11139	19	PATERNAL	chr1	chr1	P
e094c1d5-aefc-4c08-baa6-3d0e6fada3d5/EcoRV/0	13692	13425	29	MATERNAL	chr1	chr1	Q
3dbf05f1-16b2-44ac-b48e-92b4c858cb24/EcoRV/0	16786	12753	60	MATERNAL	chr1	chr1	Q
9d61410a-e4f7-4702-b3c4-5d85fda876b0/EcoRV/0	12120	8171	60	MATERNAL	chr1	chr1	Q
ca490312-cc4f-4c06-85ad-0aa3cccb3ef7/EcoRV/0	11170	6620	34	PATERNAL	chr1	chr1	Q
6e655f0e-2004-45d3-af86-508b9d8cb7ab/EcoRV/0	7674	4459	60	MATERNAL	chr1	chr1	P
58165ceb-3a76-4c41-8419-63d27b03a3fa/EcoRV/0	11493	6953	60	PATERNAL	chr1	chr1	Q
da5785d7-923b-45f5-ba32-90f9241930b7/EcoRV/0	12698	8716	60	MATERNAL	chr1	chr1	Q
14c6345a-6276-4ae6-bd46-aac444b5d0f5/EcoRV/0	6509	3287	60	MATERNAL	chr1	chr1	P
ddf84c68-f2b4-4bd0-a7f7-32fe040fb526/EcoRV/0	6320	3345	46	MATERNAL	chr1	chr1	P
30dab202-6e35-4755-b654-814bdf1d392f/EcoRV/0	11778	7365	60	PATERNAL	chr1	chr1	Q
cda0c4f6-c535-423a-8c5e-dcaff379e024/EcoRV/0	7913	4690	60	MATERNAL	chr1	chr1	P
dad4ae23-80a5-4b65-b002-a98457df9619/EcoRV/0	11447	7425	60	MATERNAL	chr1	chr1	Q
9d07c611-325d-4678-b4c8-7015add01302/EcoRV/0	11928	7977	60	MATERNAL	chr1	chr1	Q
cbdddd66-1a44-467a-aefa-e492f0ff944b/EcoRV/0	10934	6409	60	PATERNAL	chr1	chr1	Q
5801e354-1b99-4ed6-a039-db80c7738202/EcoRV/0	11780	7261	33	PATERNAL	chr1	chr1	Q
da6c07cd-bd26-4f02-aab9-a7d1bd5116b0/EcoRV/0	11638	7129	60	PATERNAL	chr1	chr1	Q
e6931a27-42dc-411c-bc40-c9ebe4be20c1/EcoRV/0	7980	4852	31	MATERNAL	chr1	chr1	P
9e263154-8e61-45fb-82f9-2969afbd742a/EcoRV/0	14335	10747	19	PATERNAL	chr1	chr1	P
df707cc9-4247-4613-a1b4-229634fc5bc5/EcoRV/0	11534	7018	36	PATERNAL	chr1	chr1	Q
13429ae5-50ca-40f0-b458-dd179576c549/EcoRV/0	5964	3127	15	MATERNAL	chr1	chr1	P
4f35a3e6-319d-48ec-945f-8d7f9911ba14/EcoRV/0	10384	6097	60	PATERNAL	chr1	chr1	Q
3f5ac937-afc3-4f0e-8ed2-2963ad5ddf8c/EcoRV/0	8084	4871	60	MATERNAL	chr1	chr1	P
da6cc8ba-1375-47f6-bf49-6fcb065b65f9/EcoRV/0	11783	7244	60	PATERNAL	chr1	chr1	Q
da67e35a-98e2-430f-93d8-e4567f844bc8/EcoRV/0	9561	5048	60	PATERNAL	chr1	chr1	Q
139d37a0-f412-462b-bc04-5c5526588408/EcoRV/0	11250	6893	32	PATERNAL	chr1	chr1	Q
6a0ad999-d251-464d-824f-8fb338eb454a/EcoRV/0	7683	4475	60	MATERNAL	chr1	chr1	P
3e804f31-b952-46f9-9cd5-fede3b46e37f/EcoRV/0	12859	8854	60	MATERNAL	chr1	chr1	Q
cbee9d02-cd16-43f1-a662-466712e9c963/EcoRV/0	7837	4632	60	MATERNAL	chr1	chr1	P
4fc8a949-1eba-4cf2-92f6-a77426f2bc47/EcoRV/0	12216	8245	60	MATERNAL	chr1	chr1	Q
3f64af83-458c-4b13-bcb2-fc04891dee36/EcoRV/0	11070	7180	60	MATERNAL	chr1	chr1	Q
4ca8ee6c-5268-4327-ae4a-adcd3349f488/EcoRV/0	10926	6952	60	MATERNAL	chr1	chr1	Q
ac6de161-45a5-48b1-b269-a9a646fc7998/EcoRV/0	14313	10782	19	PATERNAL	chr1	chr1	P
dad8b204-e6ab-4f84-8a5f-37f2991851af/EcoRV/0	12263	8290	60	MATERNAL	chr1	chr1	Q
cc126d6a-384a-4e73-b273-f5d732eeddf6/EcoRV/0	15562	12034	5	PATERNAL	chr1	chr1	P
6e1c837c-99a8-4d0d-97a8-ff88ad7986ad/EcoRV/0	15109	11607	17	PATERNAL	chr1	chr1	P
cdc81047-7970-4ef1-9ecc-4df792f7aee8/EcoRV/0	7486	7245	59	MATERNAL	chr1	chr1	Q
3a61ac03-64ff-42ff-b098-89dbdd2bdf9c/EcoRV/0	11131	6728	60	PATERNAL	chr1	chr1	Q
4b530f8a-03f9-4253-9771-1a0e1130b2c9/EcoRV/0	11557	7562	60	MATERNAL	chr1	chr1	Q
e01fae30-80a1-4821-8b20-8133a7b7931f/EcoRV/0	7697	4471	60	MATERNAL	chr1	chr1	P
499b7fcf-fa98-4c88-8784-f273b22e7161/EcoRV/0	10500	6131	60	PATERNAL	chr1	chr1	Q
df3a4612-b016-4af3-99fb-95f91fbe2160/EcoRV/0	7340	5007	31	MATERNAL	chr1	chr1	P
d9d7cf7e-5e75-497c-b3d6-3c8b38978c8d/EcoRV/0	8252	5040	60	MATERNAL	chr1	chr1	P
6d34f360-7bf8-4877-ae7b-daa9ec945b2b/EcoRV/0	5491	3049	60	MATERNAL	chr1	chr1	P
e7bd2397-509d-4ed0-8e34-415df5a23201/EcoRV/0	6276	3713	60	MATERNAL	chr1	chr1	P
9cd0caf6-7ba2-49d1-b98a-90c6e5ed3b54/EcoRV/0	10889	6839	17	PATERNAL	chr1	chr1	Q
cd99251c-8cf7-4a9f-ac77-bf3e527ec82d/EcoRV/0	6578	3357	60	MATERNAL	chr1	chr1	P
2524fffc-b0c4-46e8-a058-1bc46343c672/EcoRV/0	12689	8664	60	MATERNAL	chr1	chr1	Q
cbcb0be1-411c-4742-9b30-b8cb0bb1b4d9/EcoRV/0	13356	10157	34	PATERNAL	chr1	chr1	P
3f340178-dcf6-454d-9937-8ae25ddaaa9e/EcoRV/0	13543	9527	60	MATERNAL	chr1	chr1	Q
9d17f422-f2ad-4ee1-99aa-13295e1a80f6/EcoRV/0	11169	6612	38	PATERNAL	chr1	chr1	Q
ddbfe917-95f1-479f-b18e-fe0b51c0aff5/EcoRV/0	7395	4194	60	MATERNAL	chr1	chr1	P
e016689c-fa22-402e-a62f-1c6d712f4b20/EcoRV/0	7984	4777	60	MATERNAL	chr1	chr1	P
dac91588-c4c9-4e80-ad02-d7f93b9e1350/EcoRV/0	7878	4645	60	MATERNAL	chr1	chr1	P
cba80307-c9c8-43c9-8ec0-cac57ed15f1b/EcoRV/0	11938	7965	60	MATERNAL	chr1	chr1	Q
569830f7-f964-48b5-a3e9-6a031f5f7da0/EcoRV/0	14846	11372	15	PATERNAL	chr1	chr1	P
dfe2c0e0-8b09-44ea-9ec6-8dd83165380c/EcoRV/0	14585	11120	19	PATERNAL	chr1	chr1	P
dc3f635e-9636-498c-9e51-0a4d827a57dc/EcoRV/0	13896	10375	22	PATERNAL	chr1	chr1	P
deda7f3b-62da-48aa-adff-f64188e58217/EcoRV/0	7088	3886	60	MATERNAL	chr1	chr1	P
cab334ea-1698-476e-aabe-e0018669ff6a/EcoRV/0	10900	6511	60	PATERNAL	chr1	chr1	Q
e06accd5-f669-4c31-bf5c-4b091a2d1563/EcoRV/0	12669	8693	38	MATERNAL	chr1	chr1	Q
e969239b-b6d1-49eb-a8ef-32f34774910c/EcoRV/0	13975	10590	17	PATERNAL	chr1	chr1	P
09f9bcd0-5ce6-470c-bda2-144d60fd8fb1/EcoRV/0	6837	3851	41	MATERNAL	chr1	chr1	P
d0468b6c-e0aa-43aa-983d-39e60530aece/EcoRV/0	7790	4325	25	PATERNAL	chr1	chr1	P
ab79de06-f23d-4e34-97bc-c72cfb460251/EcoRV/0	19013	15508	13	PATERNAL	chr1	chr1	P
e972e2d0-885e-44ab-a206-bf5f8b5c78db/EcoRV/0	12085	8111	60	MATERNAL	chr1	chr1	Q
e1bb1b04-e990-4e87-9df8-25f68240f82a/EcoRV/0	7200	3995	60	MATERNAL	chr1	chr1	P
70e4766f-022f-4df2-b3de-821e3abb6ade/EcoRV/0	7355	4130	60	MATERNAL	chr1	chr1	P
f8c7e269-9bb4-4912-9c4c-84ac9bc01554/EcoRV/0	12551	8550	60	MATERNAL	chr1	chr1	Q
4959415c-ec86-4346-a1ff-6c62bcd76d62/EcoRV/0	11918	7947	60	MATERNAL	chr1	chr1	Q
6d6f995d-ea8d-40fe-902e-45b3186cc012/EcoRV/0	11298	6971	60	PATERNAL	chr1	chr1	Q
e906ecae-e6cb-4065-a24c-0ca1eedc6fea/EcoRV/0	10274	5761	60	PATERNAL	chr1	chr1	Q
25bdb4c0-96e9-4386-9ce8-972a1f0f6cdf/EcoRV/0	12369	8362	60	MATERNAL	chr1	chr1	Q
9e68beff-3002-4894-ab31-268651419b71/EcoRV/0	14966	11459	19	PATERNAL	chr1	chr1	P
f8b95ceb-e154-42c2-bde0-d454c1a84b76/EcoRV/0	12086	8120	60	MATERNAL	chr1	chr1	Q
71d09b80-e1ae-48de-86a7-4fbbe1e026dd/EcoRV/0	11671	7136	35	PATERNAL	chr1	chr1	Q
062fb4de-2328-4394-8d72-3b1b28db3bed/EcoRV/0	10528	6002	60	PATERNAL	chr1	chr1	Q
e1a56545-3a28-4dab-94c9-5881a94abf8c/EcoRV/0	15016	11572	10	PATERNAL	chr1	chr1	P
f8c1b1d6-a7ab-4697-88ab-160c54463984/EcoRV/0	10417	5867	60	PATERNAL	chr1	chr1	Q
1a44d90f-02a0-446d-abe4-77c9eb5c3113/EcoRV/0	12245	7716	60	PATERNAL	chr1	chr1	Q
70f410dd-ff9d-44a2-830f-68f46f4ea18c/EcoRV/0	6114	2664	36	PATERNAL	chr1	chr1	P
9769c889-b34a-447f-b1d8-db9460fadf9d/EcoRV/0	12302	8315	60	MATERNAL	chr1	chr1	Q
1a0ec199-9fe4-44c3-b147-832c4c4d7066/EcoRV/0	7292	4074	60	MATERNAL	chr1	chr1	P
a21e8c03-8d1c-4ac4-90a2-fdcffe7aba03/EcoRV/0	7779	4587	60	MATERNAL	chr1	chr1	P
9e520b37-8445-4cde-96cc-d9036f826089/EcoRV/0	10700	6177	60	PATERNAL	chr1	chr1	Q
2ef45b8c-be79-4aec-bae2-e2a567338bbc/EcoRV/0	12175	8200	34	MATERNAL	chr1	chr1	Q
263226da-1750-4f8b-bf23-f86b4f439584/EcoRV/0	10836	6464	46	PATERNAL	chr1	chr1	Q
58cc5f93-22eb-444a-95c3-08fe9227a18e/EcoRV/0	12637	8729	60	MATERNAL	chr1	chr1	Q
4f2e4505-05d3-46f0-9818-d5e7740b7dc0/EcoRV/0	7414	6961	48	PATERNAL	chr1	chr1	Q
24b249d8-e2f4-433b-ab59-38c58d1890f6/EcoRV/0	7597	4375	60	MATERNAL	chr1	chr1	P
a98aaeb8-4e36-45c0-8a96-45ce784c2f61/EcoRV/0	6620	3430	60	MATERNAL	chr1	chr1	P
dc0f2fdd-e421-423c-9006-d0114528f71f/EcoRV/0	11058	6549	60	PATERNAL	chr1	chr1	Q
588161e5-19b3-42f8-8082-efe6d7a1303b/EcoRV/0	7162	3962	60	MATERNAL	chr1	chr1	P
e8555408-98f7-4cbc-b7a7-44ee44708fe9/EcoRV/0	11694	7908	60	MATERNAL	chr1	chr1	Q
1044cd4d-eac9-4cf5-be13-1efb68b2dd39/EcoRV/0	8491	5327	54	MATERNAL	chr1	chr1	P
9e56b278-6568-4c8e-a78d-524ff5699af7/EcoRV/0	7799	4611	60	MATERNAL	chr1	chr1	P
db81b90a-6ed4-48f6-8904-0f30820df62f/EcoRV/0	7098	3900	60	MATERNAL	chr1	chr1	P
db7fd989-335e-44e6-b294-8475c9fb4285/EcoRV/0	12395	8403	60	MATERNAL	chr1	chr1	Q
f9c2a854-7edc-43a2-8268-d121b770dadb/EcoRV/0	11012	7258	60	MATERNAL	chr1	chr1	Q
f9b70cda-964d-418c-8c0a-a0947a349600/EcoRV/0	15057	11587	13	PATERNAL	chr1	chr1	P
f9bdbc96-2102-4603-8827-d3e0f39a1d5d/EcoRV/0	6639	3703	60	MATERNAL	chr1	chr1	P
db9edfc1-90e5-4efa-a567-d2b5e6e00a4e/EcoRV/0	14985	11527	17	PATERNAL	chr1	chr1	P
f8c92384-2794-46ab-b16f-d58a171ed6c8/EcoRV/0	14958	5959	60	PATERNAL	chr1	chr1	Q
49859f7b-c116-4aab-9277-a1e35c203461/EcoRV/0	1856	1315	54	PATERNAL	chr1	chr1	Q
dbf05d85-a736-4b53-9ced-de65b4fd901b/EcoRV/0	11127	6590	60	PATERNAL	chr1	chr1	Q
4243c778-4a77-4edf-9b4e-834cf51f5882/EcoRV/0	7229	4040	43	MATERNAL	chr1	chr1	P
ae9e63be-991b-4c00-9c03-e85ff487a9cc/EcoRV/0	5598	1606	60	MATERNAL	chr1	chr1	Q
061aa686-02bb-4415-8166-437ce0cd54b5/EcoRV/0	7893	4798	44	MATERNAL	chr1	chr1	P
07c77b2e-aa66-4378-9be7-852ff21fdf3b/EcoRV/0	6434	3183	22	PATERNAL	chr1	chr1	P
6b2f97cf-e58d-4e38-b4d4-ca016db42622/EcoRV/0	10328	5784	60	PATERNAL	chr1	chr1	Q
5a43862d-c9d7-47fe-b91a-93f9ea6779cc/EcoRV/0	7512	4312	60	MATERNAL	chr1	chr1	P
6b2fabec-a23d-41c6-8bbf-b26984c7cef1/EcoRV/0	13846	10961	12	PATERNAL	chr1	chr1	P
6b34b6bd-85b9-4dd5-a3d7-ed5a6eff8637/EcoRV/0	7391	4207	60	MATERNAL	chr1	chr1	P
07e116c3-148a-436f-bf24-8ae883f15218/EcoRV/0	8122	4917	60	MATERNAL	chr1	chr1	P
e148f066-54d8-4b10-9472-36b28254ee18/EcoRV/0	18081	14070	60	MATERNAL	chr1	chr1	Q
e9e832a3-eec6-4fc4-b6cc-0e48c5ed627a/EcoRV/0	15912	12377	18	PATERNAL	chr1	chr1	P
e9e81e35-b12b-44bd-a975-79905889a392/EcoRV/0	11270	7295	60	MATERNAL	chr1	chr1	Q
ea2bb32f-1b86-4f41-9cc7-bfc44347bc08/EcoRV/0	11330	6819	60	PATERNAL	chr1	chr1	Q
6762ddf9-d040-4931-aa82-f1ca0a4aad34/EcoRV/0	6392	3198	60	MATERNAL	chr1	chr1	P
96ff9fca-1724-45ae-8d16-89baa66c442f/EcoRV/0	9585	6706	41	PATERNAL	chr1	chr1	Q
ae9402ae-b70b-43a3-b55e-4f8268aab869/EcoRV/0	14326	10816	16	PATERNAL	chr1	chr1	P
e128b991-db4e-4b23-aed2-c04e9d2e6846/EcoRV/0	15123	11586	17	PATERNAL	chr1	chr1	P
586bc8f9-c255-4934-9be0-5a460614aeec/EcoRV/0	11559	7577	60	MATERNAL	chr1	chr1	Q
3fb1e7c1-e5a8-488d-b4dc-c24da9f4de0c/EcoRV/0	12595	9085	25	PATERNAL	chr1	chr1	P
96fd3d88-8014-40ba-a6bb-3712d6840c4c/EcoRV/0	10741	7227	29	PATERNAL	chr1	chr1	P
1a245900-0a37-4356-b818-e3f234a0b33e/EcoRV/0	6901	3695	60	MATERNAL	chr1	chr1	P
6b44986f-d918-4db4-ba6c-e2a5721a66bd/EcoRV/0	11156	6643	38	PATERNAL	chr1	chr1	Q
2600d9bf-f8f0-423b-abd7-e950a5b5fc07/EcoRV/0	11115	7105	60	MATERNAL	chr1	chr1	Q
ab8604e2-6657-4aaf-bf44-25b4e866ffd3/EcoRV/0	12086	7952	18	MATERNAL	chr1	chr1	Q
f9108276-ee34-4aef-a367-31797322b409/EcoRV/0	7193	4004	60	MATERNAL	chr1	chr1	P
6a380653-e771-4f9c-99d4-f393ae37be7d/EcoRV/0	7308	4351	38	MATERNAL	chr1	chr1	P
e9f71ece-323e-4ac9-add4-953d7d4435f6/EcoRV/0	11630	7620	60	MATERNAL	chr1	chr1	Q
f919c47c-a284-469b-8324-fc3ebc45207f/EcoRV/0	14296	10792	19	PATERNAL	chr1	chr1	P
e145f16c-2187-4921-a2c0-9f9b39455527/EcoRV/0	11280	6711	60	PATERNAL	chr1	chr1	Q
f4230e37-3bf2-43c7-af68-894c75b9f5e7/EcoRV/0	11953	7552	29	PATERNAL	chr1	chr1	Q
7252d4e4-2af9-450c-ab4f-98f148352579/EcoRV/0	14642	11139	15	PATERNAL	chr1	chr1	P
059520f5-1910-4d99-b91b-0ada56206044/EcoRV/0	15206	11741	19	PATERNAL	chr1	chr1	P
e1b49c70-de05-4c8a-a254-e00127a662e6/EcoRV/0	14827	11286	6	PATERNAL	chr1	chr1	P
e996b09a-797e-411f-8967-687e98536ef7/EcoRV/0	8397	4886	17	PATERNAL	chr1	chr1	P
971ec399-e71b-40a6-ae41-b88e35afca8b/EcoRV/0	7281	4058	60	MATERNAL	chr1	chr1	P
25aae246-453a-4a48-9b0d-3bdc21232627/EcoRV/0	7715	4486	60	MATERNAL	chr1	chr1	P
3ac913b8-cb9a-422b-b30a-64de2d2737d9/EcoRV/0	11640	8126	60	MATERNAL	chr1	chr1	Q
e1a1865d-8557-4ac3-9fb1-90aede621051/EcoRV/0	12506	8608	60	MATERNAL	chr1	chr1	Q
49c102ac-3ea9-4f6d-9e6c-d6c6a0725248/EcoRV/0	12327	8655	59	MATERNAL	chr1	chr1	Q
5a9e9f0c-7ed6-44b8-b51b-534bec83fb6c/EcoRV/0	13315	9307	60	MATERNAL	chr1	chr1	Q
72aec0b7-9cd6-426a-9374-a83348054b72/EcoRV/0	12384	9233	15	PATERNAL	chr1	chr1	P
6c46de97-131d-4e40-81c7-08b46784b2b4/EcoRV/0	15205	11698	21	PATERNAL	chr1	chr1	P
9e9dbc79-3ebf-40dc-bb69-fbb60ce61f1a/EcoRV/0	12117	8096	60	MATERNAL	chr1	chr1	Q
1a21a3fc-7c1c-4cc3-b79f-75277075ff75/EcoRV/0	7084	3857	40	MATERNAL	chr1	chr1	P
25aa8427-4666-486c-a3d0-84b1df3e33ad/EcoRV/0	11564	7052	60	PATERNAL	chr1	chr1	Q
6c5de5de-1ad9-4dec-b073-bed0e455839e/EcoRV/0	6986	3781	60	MATERNAL	chr1	chr1	P
6c026112-ea5f-4387-a0bf-0b525c31188c/EcoRV/0	11699	7775	34	MATERNAL	chr1	chr1	Q
258f5771-86ee-4c5d-8f5d-b06c2211cccd/EcoRV/0	7432	4248	60	MATERNAL	chr1	chr1	P
6c3827a2-5da2-4dab-97c7-474fb6f44ec9/EcoRV/0	12552	8599	60	MATERNAL	chr1	chr1	Q
4062b7fe-d439-4199-ac36-c1d166539fe2/EcoRV/0	7982	4756	60	MATERNAL	chr1	chr1	P
ab7d9f34-1007-4cd3-a820-3bf443db9e26/EcoRV/0	11675	7683	60	MATERNAL	chr1	chr1	Q
db127499-d6e4-43a1-ba9e-706d02bc4c1d/EcoRV/0	7892	4681	60	MATERNAL	chr1	chr1	P
9ecda532-ad71-49cd-816f-2240c5ab3e38/EcoRV/0	13139	9148	60	MATERNAL	chr1	chr1	Q
9e856883-788b-41ee-bcf7-695abb044e1f/EcoRV/0	12014	8063	40	MATERNAL	chr1	chr1	Q
2df3391e-8dd9-4bf2-b706-7279ca24a54a/EcoRV/0	12253	8292	37	MATERNAL	chr1	chr1	Q
33d2ed39-5e6b-48fd-9497-6b294ae8c30d/EcoRV/0	8083	4850	60	MATERNAL	chr1	chr1	P
a9098f5f-e504-400c-98d9-b0399551e9a5/EcoRV/0	11360	7442	37	MATERNAL	chr1	chr1	Q
ce43f57f-6bd4-432c-a9be-b69f99d7d8a1/EcoRV/0	11687	7171	37	PATERNAL	chr1	chr1	Q
3aba1785-8bcb-4f19-9e27-a417f821387d/EcoRV/0	10737	6215	60	PATERNAL	chr1	chr1	Q
264928d5-e40b-49ba-94c4-03981ee8e121/EcoRV/0	8039	4825	60	MATERNAL	chr1	chr1	P
f73051c9-789b-4c45-97d4-0b625adcdf91/EcoRV/0	11598	7702	60	MATERNAL	chr1	chr1	Q
9e86755d-fcfa-4624-bafe-2f8aa582ccc8/EcoRV/0	7490	4293	60	MATERNAL	chr1	chr1	P
9da3fca8-b35b-44c7-bee0-38194a0d2d50/EcoRV/0	7717	3646	52	MATERNAL	chr1	chr1	Q
6a65f955-bf03-456e-88c5-2f6e6a949cb8/EcoRV/0	7586	4384	60	MATERNAL	chr1	chr1	P
f957805b-43c2-4366-82c8-0365b718be59/EcoRV/0	8324	5157	60	MATERNAL	chr1	chr1	P
668c3121-26d8-4c14-ac3d-0fe909e720ab/EcoRV/0	12436	8464	60	MATERNAL	chr1	chr1	Q
f957e05f-2de5-4266-bf21-70d557d8874e/EcoRV/0	11898	7895	41	MATERNAL	chr1	chr1	Q
46d1b32b-04ed-45f0-9492-4be7939f77ea/EcoRV/0	7593	4379	60	MATERNAL	chr1	chr1	P
66ba2995-f1e8-45cf-8e70-ab6692226bb1/EcoRV/0	7030	3844	60	MATERNAL	chr1	chr1	P
ca8b318e-77b3-4a5f-8139-a80df09fd94e/EcoRV/0	13903	10435	16	PATERNAL	chr1	chr1	P
1fe7efd5-abd2-4c9b-a620-94348f7d8c41/EcoRV/0	11287	6929	60	PATERNAL	chr1	chr1	Q
[truncated: 46,392 more rows]
