# Supplementary material for: High resolution long-read telomere sequencing reveals dynamic mechanisms in aging and cancer
Source: Nat Commun. 2024 Jun 18;15:5149. doi: 10.1038/s41467-024-48917-7 (PMC11189484; doi:10.1038/s41467-024-48917-7)
Supplement: Supplementary file 10 — Source Data [file 41467_2024_48917_MOESM10_ESM.zip › source data/Supplementary Fig. 2.xlsx]

## Sheet: Supplementary Fig. 2a
read_id	subtelomere_len	flowcell	cell_line	repeat
000393ff-dfdf-4cc8-8a78-818c3083797f/EcoRV/0	4606	FAR62417	HG002	2
98de8732-f6e4-41f6-8632-ad8b68927af7/EcoRV/0	8493	FAV29018	HG002	1
98e08748-1434-4daa-a806-a48c7f86ac9f/EcoRV/0	9062	FAV29018	HG002	1
98e1554d-1f5d-4ba8-8a8e-cc05a6800080/EcoRV/0	3453	FAV29018	HG002	1
98e3381b-5304-4412-a6ae-73cd67ebe830/EcoRV/0	3940	FAV29018	HG002	1
98e36743-ad3c-4c3e-a80b-0a7976297ed3/EcoRV/0	10762	FAV29018	HG002	1
98e412cd-cc25-4e43-8083-5e5e2c890a56/EcoRV/0	3965	FAV29018	HG002	1
98e455ca-c954-41f3-a249-cfad714a5dbd/EcoRV/0	8576	FAV29018	HG002	1
98e5ecab-b27b-4e57-8b44-798b1f387d1a/EcoRV/0	4723	FAV29018	HG002	1
98e636c7-bfd5-4542-994c-0e648f58efb4/EcoRV/0	14520	FAV29018	HG002	1
98e739e5-9cbb-425b-bf37-cf013b43d0c7/EcoRV/0	8510	FAV29018	HG002	1
98dd1531-6ddd-4dfc-b859-e4f95c2a8c09/EcoRV/0	2595	FAV29018	HG002	1
98e8525e-29b4-40a3-9d9f-2eab68994685/EcoRV/0	1389	FAV29018	HG002	1
98ea31e0-ee97-4959-b974-c5c1da4ec7f6/EcoRV/0	8352	FAV29018	HG002	1
98ea8d17-e66d-4eff-ae65-b5a07ab3c811/EcoRV/0	9473	FAV29018	HG002	1
98ea95f1-5230-44b6-ad40-4eff7d67f896/EcoRV/0	4557	FAV29018	HG002	1
98ec8749-a761-41b5-8871-4af08400f891/EcoRV/0	4456	FAV29018	HG002	1
98eebd06-1979-4a74-8c35-45127761b5bf/EcoRV/0	5513	FAV29018	HG002	1
98ef05f7-d697-4da2-94e3-24c2d17fc942/EcoRV/0	14317	FAV29018	HG002	1
98f0beb7-67cf-4111-b918-1264f193ed04/EcoRV/0	9181	FAV29018	HG002	1
98f0dfa6-4735-4edb-9857-7c7d72fb2789/EcoRV/0	5668	FAV29018	HG002	1
98f0ecbd-237f-41bd-9486-cd7194d5be06/EcoRV/0	8738	FAV29018	HG002	1
98f1edd5-5f48-4914-b6a1-af6faaa054e0/EcoRV/0	15226	FAV29018	HG002	1
98e9943e-7f1a-484a-b97f-ff0f58335bf4/EcoRV/0	4699	FAV29018	HG002	1
98f25896-b5c9-461e-aaf5-a81d8e435c0f/EcoRV/0	8307	FAV29018	HG002	1
98da354c-9ad5-406a-a5b1-02b5523692e0/EcoRV/0	3951	FAV29018	HG002	1
98d553fc-c32a-4b7e-bc04-694fa306763a/EcoRV/0	4423	FAV29018	HG002	1
98b45d49-dae9-4a55-8392-87e30328615a/EcoRV/0	1449	FAV29018	HG002	1
98b5cf85-a35d-4a5b-bfe9-9e015dfa3103/EcoRV/0	4756	FAV29018	HG002	1
98b76e21-f042-48b3-ae9e-83d6b3ddd383/EcoRV/0	8604	FAV29018	HG002	1
98b7f0df-1c54-4c0c-a2b6-69b4f5b3fa64/EcoRV/0	3762	FAV29018	HG002	1
98b8fdd3-cfd3-4045-a474-346bd5bca62a/EcoRV/0	13457	FAV29018	HG002	1
98b9aa7e-68ed-48ad-a4f5-0bf6c1adf7f8/EcoRV/0	4297	FAV29018	HG002	1
98ba5cbb-c892-4230-a665-571758a13da2/EcoRV/0	4597	FAV29018	HG002	1
98bd4ba1-ea18-4c04-a98f-a5fcfc6739a1/EcoRV/0	8583	FAV29018	HG002	1
98c00d86-75fc-4b81-95f1-82942be0a6d5/EcoRV/0	3717	FAV29018	HG002	1
98c0a6fe-087e-4e58-a1c4-65d17ebc29a3/EcoRV/0	16129	FAV29018	HG002	1
98d5d79e-c36a-4eeb-848c-2327d083490d/EcoRV/0	12989	FAV29018	HG002	1
98c3624e-e206-4f30-b878-8aed9270f04f/EcoRV/0	3983	FAV29018	HG002	1
98c7f5dc-4886-4b5c-ae3e-842691d16fdd/EcoRV/0	15239	FAV29018	HG002	1
98c80e16-72c8-47ea-88b5-b9726249ffe4/EcoRV/0	4452	FAV29018	HG002	1
98c91b0d-1bd7-4a2c-b8de-51a08efc4d36/EcoRV/0	16703	FAV29018	HG002	1
98ccf776-9e9c-4ad8-b04c-70426ac3ff3c/EcoRV/0	4119	FAV29018	HG002	1
98cd8981-f80b-4042-8937-72bc5f3b4664/EcoRV/0	8908	FAV29018	HG002	1
98cdba48-e6c0-468d-a372-1bf97405544c/EcoRV/0	4310	FAV29018	HG002	1
98ce2e07-57c6-4666-bf54-045ccf72b913/EcoRV/0	5008	FAV29018	HG002	1
98d0e422-0cda-46cd-97b5-688bfd9626be/EcoRV/0	4519	FAV29018	HG002	1
98d21572-63a5-4d53-b75a-13b6c0827ff4/EcoRV/0	8559	FAV29018	HG002	1
98d3d388-1123-4e0b-9aff-b669bb52a571/EcoRV/0	4374	FAV29018	HG002	1
98c3a307-2b20-4fbb-819f-5fbb45b2681d/EcoRV/0	9918	FAV29018	HG002	1
98f25f5b-bb10-49d6-a7da-089a91efa4dc/EcoRV/0	72	FAV29018	HG002	1
98f263da-e231-4f95-9b16-df0c859b1351/EcoRV/0	9082	FAV29018	HG002	1
98f281f4-46c9-4edc-924f-845a8314c6c6/EcoRV/0	4633	FAV29018	HG002	1
99162bfc-1bea-45fd-86bb-0d74b7001857/EcoRV/0	12089	FAV29018	HG002	1
9916c0c2-7def-47d3-ae5a-2b2254a8f703/EcoRV/0	7168	FAV29018	HG002	1
99180d29-2f24-401f-b528-8731c6294764/EcoRV/0	126	FAV29018	HG002	1
99182658-9982-43af-8602-496cb0fd9c9e/EcoRV/0	3741	FAV29018	HG002	1
99195cbe-1187-489c-bee2-fc7dd5dad4fd/EcoRV/0	754	FAV29018	HG002	1
991d6b54-264b-41cf-806d-92ab16a3f309/EcoRV/0	4540	FAV29018	HG002	1
991f0e7b-4d6e-4d96-85ae-55a492e52dfd/EcoRV/0	1467	FAV29018	HG002	1
991fea79-f6aa-4623-a4e1-014efa8be230/EcoRV/0	4349	FAV29018	HG002	1
99249cff-2915-40d3-8f60-fa388b2871a0/EcoRV/0	11477	FAV29018	HG002	1
9925c054-0db1-4222-a637-fb6fe0937de6/EcoRV/0	4047	FAV29018	HG002	1
9915471c-3c72-4444-aca4-2de8e9a82573/EcoRV/0	10609	FAV29018	HG002	1
99264fb4-da6c-49ae-97bd-0ebd93a310ef/EcoRV/0	8390	FAV29018	HG002	1
992687bf-9014-4014-8bae-1615e6c4bfd2/EcoRV/0	3456	FAV29018	HG002	1
9926b30e-c446-4e0a-bf7e-3d75e20fd87d/EcoRV/0	3477	FAV29018	HG002	1
99273920-1cae-4efb-a7a6-92b11b0b034d/EcoRV/0	104	FAV29018	HG002	1
9927dce4-bd38-4164-a380-250178f753a8/EcoRV/0	3706	FAV29018	HG002	1
9929bd43-6af6-457e-a7d9-6f5a720b531c/EcoRV/0	5654	FAV29018	HG002	1
992a29f2-0278-41ae-b2ce-f3de795e3520/EcoRV/0	4088	FAV29018	HG002	1
992aa86a-d249-44c7-b562-b9645e5b774b/EcoRV/0	3643	FAV29018	HG002	1
992c06e6-5a68-4725-903d-3bbd5b50a1ae/EcoRV/0	10457	FAV29018	HG002	1
992d6e00-4e5f-4553-ba9a-44e482a55d53/EcoRV/0	181	FAV29018	HG002	1
9930a45e-02df-438c-9c03-7bae862f1ffc/EcoRV/0	8324	FAV29018	HG002	1
99268238-3131-45a9-91db-7771593c3f4a/EcoRV/0	4635	FAV29018	HG002	1
99147cfe-d842-4d2c-a12e-76cdc0dd1e89/EcoRV/0	126	FAV29018	HG002	1
9913b8a8-af29-4cf9-ad86-2f51a44ab402/EcoRV/0	8542	FAV29018	HG002	1
99119e7a-7e3e-4c1a-afba-19d05eafbe86/EcoRV/0	5297	FAV29018	HG002	1
98f358be-c77e-4cc8-9428-4b32dd5503a3/EcoRV/0	3920	FAV29018	HG002	1
98f3d9db-5b89-4e3c-8717-7647d0746e50/EcoRV/0	13443	FAV29018	HG002	1
98f5f5d7-ff11-497d-9f7d-d025baac9bf6/EcoRV/0	4557	FAV29018	HG002	1
98f7945b-93b0-49ff-8f7b-36c4cae3ceee/EcoRV/0	152	FAV29018	HG002	1
98f8bccb-8fce-40bf-9f93-3675b7cd32d5/EcoRV/0	4359	FAV29018	HG002	1
98f9a6ef-3c2f-47d8-aeb1-147dce895747/EcoRV/0	4629	FAV29018	HG002	1
98fda753-12b5-413c-8df0-c5da3c0a6346/EcoRV/0	4682	FAV29018	HG002	1
98ff29bd-7775-45f7-ad89-bc6546e6e555/EcoRV/0	2848	FAV29018	HG002	1
98ff3301-4b36-4882-973b-ebb81ee76c2e/EcoRV/0	10065	FAV29018	HG002	1
98ff70be-8e51-4d8f-8343-597aafb8407c/EcoRV/0	3181	FAV29018	HG002	1
98fff205-9605-47dc-84ce-c2e2d4e53944/EcoRV/0	4102	FAV29018	HG002	1
99018e60-1122-42bc-9d15-be19590a2d87/EcoRV/0	12644	FAV29018	HG002	1
9902d503-327c-488a-b380-49738be7c7d9/EcoRV/0	4562	FAV29018	HG002	1
99057be5-5b58-4d8d-93c5-8bd4d74408c1/EcoRV/0	9189	FAV29018	HG002	1
99090c36-e8a3-4939-8f69-0abfcd0cac9b/EcoRV/0	4098	FAV29018	HG002	1
99092f15-b1ea-4a51-aba4-2959d68d57f6/EcoRV/0	8592	FAV29018	HG002	1
990946ff-214a-49d2-a063-cbd632c7a3d7/EcoRV/0	8475	FAV29018	HG002	1
990cf789-25e2-444c-b492-2eda9e49371e/EcoRV/0	8459	FAV29018	HG002	1
990d262b-1223-4d33-89fc-317669bbdb23/EcoRV/0	15435	FAV29018	HG002	1
990e9f90-5c23-46aa-9383-c5d14e8e33f6/EcoRV/0	1435	FAV29018	HG002	1
990ee670-3c2b-47a7-abd5-1c7fdf78b8fb/EcoRV/0	3208	FAV29018	HG002	1
990fa152-b2fc-4029-8437-d1c77308a980/EcoRV/0	4234	FAV29018	HG002	1
9910e5b1-8225-4ee7-857b-e80fc0365ed3/EcoRV/0	698	FAV29018	HG002	1
98b428fd-bdda-41a9-b787-fc3a740266c4/EcoRV/0	13311	FAV29018	HG002	1
9933145f-9c71-43bd-8702-b7b0ed3e0c81/EcoRV/0	4219	FAV29018	HG002	1
98b3d41e-0a2d-4bb4-9029-f9fcc18528b8/EcoRV/0	12373	FAV29018	HG002	1
98b1ddf5-cf86-4b62-82b8-c59558788f6b/EcoRV/0	2070	FAV29018	HG002	1
984dce40-ea59-4035-8a26-f173d15f7354/EcoRV/0	7067	FAV29018	HG002	1
985070ff-61fd-446c-8eef-f1bf9d394310/EcoRV/0	12932	FAV29018	HG002	1
985129db-2395-4d84-98b1-ce964b19bbd3/EcoRV/0	2847	FAV29018	HG002	1
9852fc0d-1c27-4259-9271-7470ed60fcdb/EcoRV/0	12148	FAV29018	HG002	1
98542d01-9252-4468-b6cb-113894489721/EcoRV/0	4463	FAV29018	HG002	1
98543713-f137-4191-a8b5-016679a515b8/EcoRV/0	5328	FAV29018	HG002	1
9854e18b-3625-4e43-bf76-94d63d3c79cc/EcoRV/0	1863	FAV29018	HG002	1
9855847c-2d6f-472e-aa86-3028bc25b0ce/EcoRV/0	7168	FAV29018	HG002	1
98558a10-032a-43ab-b6b7-0feabfec3de3/EcoRV/0	4715	FAV29018	HG002	1
9855d893-18f0-4903-91d6-896dd1b752b6/EcoRV/0	4408	FAV29018	HG002	1
984d2b15-a8d5-444c-89df-13eb05c461ef/EcoRV/0	10809	FAV29018	HG002	1
98578de5-dcfd-47f3-b87b-1318687f6619/EcoRV/0	4126	FAV29018	HG002	1
98595515-9e3a-4b9a-9c7c-200a16f20aba/EcoRV/0	12648	FAV29018	HG002	1
985971cd-fc03-432d-9e1f-1506aa7d94a0/EcoRV/0	12824	FAV29018	HG002	1
985baa14-c874-4dce-994c-7449558d2d76/EcoRV/0	7568	FAV29018	HG002	1
985c70c2-15c5-4728-8958-efbf3a732e94/EcoRV/0	10034	FAV29018	HG002	1
985d9bf5-85cd-4624-8a70-347602d7ab4a/EcoRV/0	4718	FAV29018	HG002	1
9861545f-180c-4bb9-88e0-85c4a3eaba93/EcoRV/0	4093	FAV29018	HG002	1
98632a14-17cc-4b84-8d99-be583de3183c/EcoRV/0	10659	FAV29018	HG002	1
9863a07a-f044-4ede-9fb3-a75945f9f50d/EcoRV/0	2829	FAV29018	HG002	1
9865c77b-6ded-4549-adc4-34860b905de8/EcoRV/0	10956	FAV29018	HG002	1
98665330-de62-4f4d-a2e7-5e26ff21ce6f/EcoRV/0	9730	FAV29018	HG002	1
98582e41-4fdc-4667-84ed-6f5a50a541dd/EcoRV/0	3373	FAV29018	HG002	1
98675660-c023-45c7-b020-b4bde7a2ce18/EcoRV/0	4133	FAV29018	HG002	1
984cb072-e7ef-4111-a38e-b76135eecb58/EcoRV/0	2829	FAV29018	HG002	1
9847b5e8-912e-4f1a-8e2e-7621bb170a50/EcoRV/0	16342	FAV29018	HG002	1
9827592c-3db5-44ce-b38a-c50073350289/EcoRV/0	4584	FAV29018	HG002	1
98276ed8-1b71-4e06-a504-2716120a2989/EcoRV/0	2616	FAV29018	HG002	1
982785e2-4c60-4db3-939e-b9ef1fca915b/EcoRV/0	3530	FAV29018	HG002	1
982a3e30-66fc-4577-9de4-e34a6842e5ee/EcoRV/0	10799	FAV29018	HG002	1
982a7a63-b0e9-4cbd-b6e9-bfc708fed079/EcoRV/0	7217	FAV29018	HG002	1
982f8de6-eb0c-409f-b6e8-74c5e5f64e8b/EcoRV/0	3761	FAV29018	HG002	1
98301e17-94ae-44bf-bb6e-d6d2ca941ce9/EcoRV/0	5012	FAV29018	HG002	1
9830566a-7aa7-4966-a40f-1a72e4fc7ba2/EcoRV/0	3950	FAV29018	HG002	1
9831969d-c935-49aa-a4c4-2e7ca66640f8/EcoRV/0	3737	FAV29018	HG002	1
9833591b-f004-4473-aad8-c88a4b2a573f/EcoRV/0	4139	FAV29018	HG002	1
984a3724-ac5b-4f44-9112-ca53f3d6c540/EcoRV/0	3982	FAV29018	HG002	1
9835343e-7123-4a33-8a00-05f50b896b5e/EcoRV/0	2945	FAV29018	HG002	1
98398a8e-7a73-4c88-ad4b-d0a38ef4644f/EcoRV/0	13869	FAV29018	HG002	1
983a3e03-7d8e-4bc9-a2c3-32fb08da702d/EcoRV/0	5295	FAV29018	HG002	1
983ca46e-0c41-4419-aa12-b6f4d1dcfb43/EcoRV/0	4140	FAV29018	HG002	1
98424d0e-4861-416d-9b7f-d189cf5a856f/EcoRV/0	2137	FAV29018	HG002	1
9843dd7b-2312-476f-aff7-8bad3176d777/EcoRV/0	12186	FAV29018	HG002	1
984483cd-f821-4497-ae4c-f0cc7007cb07/EcoRV/0	3289	FAV29018	HG002	1
984532f1-7af2-4d17-bc1a-6cea51daf75b/EcoRV/0	3026	FAV29018	HG002	1
984632ae-9db7-4c17-ac5a-91a88a2dc997/EcoRV/0	8897	FAV29018	HG002	1
98466b7d-93c6-40e7-9cf5-743dbd73aa99/EcoRV/0	128	FAV29018	HG002	1
9847485b-4cee-4997-b436-6d965b771ebd/EcoRV/0	6752	FAV29018	HG002	1
9836551a-f562-493c-ae7e-c59f3ba72a3f/EcoRV/0	2046	FAV29018	HG002	1
98676c54-703a-4c5e-b386-4a71e0eb6efa/EcoRV/0	8473	FAV29018	HG002	1
986a0dd0-8ea2-4540-a787-bc4b93ab721e/EcoRV/0	4466	FAV29018	HG002	1
986a9fae-ea37-4af8-9d45-62e38ead6eb0/EcoRV/0	126	FAV29018	HG002	1
988915a9-349a-4c52-98be-8bdbfc504a67/EcoRV/0	4157	FAV29018	HG002	1
988aac3e-fed7-49c0-8ed6-800726493a33/EcoRV/0	8865	FAV29018	HG002	1
988db3de-4194-40c5-9d73-d7b78b543aed/EcoRV/0	9058	FAV29018	HG002	1
988f0770-3616-45e9-a2b2-9fe37a5d5367/EcoRV/0	7193	FAV29018	HG002	1
9892b282-2d06-4a7f-8f50-b391a795f11a/EcoRV/0	8328	FAV29018	HG002	1
9892f795-da68-4070-bed1-afd216ccf4f1/EcoRV/0	4639	FAV29018	HG002	1
9895940b-8552-434b-85fa-9304a2cfc581/EcoRV/0	8594	FAV29018	HG002	1
9899c1d2-dc68-4bf0-be98-2ca0b64f1288/EcoRV/0	4419	FAV29018	HG002	1
989aaeb3-78bc-449a-93e7-b6011ed245e1/EcoRV/0	5476	FAV29018	HG002	1
989b5b7d-b280-44f5-aab8-11e4eaa91105/EcoRV/0	4629	FAV29018	HG002	1
9887aad1-c4cc-4de4-8f92-09e4670d2bb4/EcoRV/0	2093	FAV29018	HG002	1
989ca434-575b-466b-9a8a-9e306b93ab25/EcoRV/0	3034	FAV29018	HG002	1
98a1b9aa-0c35-4557-9e61-a90e31b931dc/EcoRV/0	13233	FAV29018	HG002	1
98a29d8b-7562-4c93-9067-4e3ed62fd6db/EcoRV/0	3385	FAV29018	HG002	1
98a39de1-f966-421f-ae17-60c7f7f42eaa/EcoRV/0	4476	FAV29018	HG002	1
98a59156-6d7c-4fc4-8ad2-e81a18e42f52/EcoRV/0	12613	FAV29018	HG002	1
98a8e0fa-fa52-42c4-ab1b-b86d45098b40/EcoRV/0	4147	FAV29018	HG002	1
98a9a3b2-806c-4b96-b6e3-c57fc1b5cc09/EcoRV/0	15247	FAV29018	HG002	1
98acbe3b-b304-42ac-9329-85d01570d04a/EcoRV/0	8508	FAV29018	HG002	1
98af054b-e175-419c-9916-c295e731c98c/EcoRV/0	9030	FAV29018	HG002	1
98af7027-1659-454f-b62b-8ce829d2b683/EcoRV/0	4648	FAV29018	HG002	1
98aff45b-6919-4090-af37-5ece205de3bc/EcoRV/0	1382	FAV29018	HG002	1
98a17da1-2e56-4ac9-ab43-0ce2433db737/EcoRV/0	4589	FAV29018	HG002	1
988705c5-8f85-4898-9f77-0edc40f1219f/EcoRV/0	10268	FAV29018	HG002	1
9884dd55-4fea-4faa-936a-afe66f5ff456/EcoRV/0	5506	FAV29018	HG002	1
988330fa-f61b-454c-bc66-a2233dea4016/EcoRV/0	3024	FAV29018	HG002	1
986b0dac-88a5-4820-b8b1-4bc1c39ba0a3/EcoRV/0	331	FAV29018	HG002	1
986b0ef4-d142-4fa0-a316-06678c90bfc4/EcoRV/0	4715	FAV29018	HG002	1
986b167b-8192-4135-9196-c0959b53a2f4/EcoRV/0	7738	FAV29018	HG002	1
986b7cc1-a238-4c33-ac53-dba98a99b6da/EcoRV/0	13449	FAV29018	HG002	1
986c1272-be4a-48d7-8d49-9f083677072d/EcoRV/0	8705	FAV29018	HG002	1
986e3796-22cc-4d35-8df4-d132c4c963d2/EcoRV/0	5201	FAV29018	HG002	1
986e6b9c-1b20-45df-b4b6-0c4499abaf3f/EcoRV/0	1474	FAV29018	HG002	1
9870f77f-a4b6-42d2-bb79-85a99c49b2c4/EcoRV/0	4106	FAV29018	HG002	1
987262cc-be3f-4322-86fb-bd4120d93754/EcoRV/0	4248	FAV29018	HG002	1
9872b3ab-b408-4a29-bf2a-71f365ec2713/EcoRV/0	4299	FAV29018	HG002	1
9872d1ea-6a59-49bc-9f78-94d19e309fc3/EcoRV/0	4396	FAV29018	HG002	1
9874a976-eb0c-450b-b123-6108500a497c/EcoRV/0	2050	FAV29018	HG002	1
9874fda0-d08a-4e06-8f39-f023efb61317/EcoRV/0	4120	FAV29018	HG002	1
98756ad7-d5ff-4d1c-8f18-abeb8b2e0070/EcoRV/0	3314	FAV29018	HG002	1
98759d37-6973-4da3-a284-785eb416794d/EcoRV/0	4077	FAV29018	HG002	1
98761a32-62d9-4ce1-a0d7-427ef59a008e/EcoRV/0	4321	FAV29018	HG002	1
9879f0da-2b37-4f77-a84c-a59f42c95510/EcoRV/0	4511	FAV29018	HG002	1
987bd6d4-47ee-43dc-96ea-811c8504d084/EcoRV/0	128	FAV29018	HG002	1
987d918e-9ac2-47df-b7ad-df59f3038f6d/EcoRV/0	2598	FAV29018	HG002	1
987f0cb3-6450-4a4d-bdea-cb8f0b400375/EcoRV/0	3838	FAV29018	HG002	1
987fd61a-3776-4fed-95e5-a52fb4e8e15f/EcoRV/0	12103	FAV29018	HG002	1
9880798a-534e-489b-8e5c-477e989afcc8/EcoRV/0	4589	FAV29018	HG002	1
9881018f-9a7d-4f7c-8e45-36b0f033e723/EcoRV/0	1526	FAV29018	HG002	1
98b218fa-72db-4f01-801d-69cee5c39240/EcoRV/0	4173	FAV29018	HG002	1
99351220-9c35-4a4e-97eb-8bf69d8748ef/EcoRV/0	559	FAV29018	HG002	1
993528fb-98c4-45ee-9560-d641cda341c6/EcoRV/0	4166	FAV29018	HG002	1
99362273-2315-4dc7-a076-bc11a058888d/EcoRV/0	5324	FAV29018	HG002	1
9a00bf81-59db-4ffa-915a-415baee16a27/EcoRV/0	170	FAV29018	HG002	1
9a00d50e-1e76-46fa-9245-478db8dd44cd/EcoRV/0	4277	FAV29018	HG002	1
9a00e12b-3e8d-4ab9-93ce-443c71792ec3/EcoRV/0	3501	FAV29018	HG002	1
9a011447-0a0b-46f4-9291-4039b5c04b0c/EcoRV/0	1482	FAV29018	HG002	1
9a05a55f-41b7-4cc8-aee4-4a412aa2483a/EcoRV/0	12693	FAV29018	HG002	1
9a06a8f1-142b-4997-81a5-67e34e5d2288/EcoRV/0	1712	FAV29018	HG002	1
9a070ef5-86b7-446f-8310-0568f567fc15/EcoRV/0	3286	FAV29018	HG002	1
9a0972bb-1bee-4947-90c5-c6681581d057/EcoRV/0	4311	FAV29018	HG002	1
9a0a180a-1e5f-4b66-b7be-55f60bf235ae/EcoRV/0	4656	FAV29018	HG002	1
9a0a67e3-ec1f-4a03-9d24-7fdc47593d7f/EcoRV/0	5042	FAV29018	HG002	1
99fdf71f-067a-4be1-80f9-83e0d898bb86/EcoRV/0	1602	FAV29018	HG002	1
9a0d0cfa-b5ba-4aa7-ab33-b83a37003eb7/EcoRV/0	217	FAV29018	HG002	1
9a11899f-ee8e-4829-9110-a3e2909e2e33/EcoRV/0	4521	FAV29018	HG002	1
9a133a43-a603-4387-872a-01b1190a9f4b/EcoRV/0	7116	FAV29018	HG002	1
9a13f50d-3bc9-4bbe-900d-f76726109901/EcoRV/0	4285	FAV29018	HG002	1
9a187dec-d31d-444d-9029-0ee269a33c5f/EcoRV/0	13204	FAV29018	HG002	1
9a192d1d-e5b6-4305-9330-4427f95f372f/EcoRV/0	4040	FAV29018	HG002	1
9a1b0175-47d3-4402-a68d-0c38c78fdd90/EcoRV/0	8809	FAV29018	HG002	1
9a1de2d0-483a-4927-b614-a7e220491f68/EcoRV/0	2947	FAV29018	HG002	1
9a2075d6-8f4d-4453-9ff2-a4fa347c38cd/EcoRV/0	4503	FAV29018	HG002	1
9a20a9d9-7e91-4b44-852d-eb8868e1e107/EcoRV/0	3489	FAV29018	HG002	1
9a2167bc-727c-4d5c-9138-e06354d126d1/EcoRV/0	3772	FAV29018	HG002	1
9a10655d-7186-4239-9d74-28225831a7a6/EcoRV/0	4421	FAV29018	HG002	1
9a2354bc-970f-4b1e-b3a4-4d35ac403645/EcoRV/0	3707	FAV29018	HG002	1
99fb5211-ffbb-47a3-9223-dc64fc208bbd/EcoRV/0	127	FAV29018	HG002	1
99f8ff81-2fc9-4048-8409-c3b3135d10f7/EcoRV/0	8461	FAV29018	HG002	1
99d048a1-d720-4750-a95f-ef370b5ff889/EcoRV/0	4070	FAV29018	HG002	1
99d12ab9-d239-48be-bd85-21061c163b1b/EcoRV/0	15352	FAV29018	HG002	1
99d3de29-07ff-499c-a474-de01018535de/EcoRV/0	9068	FAV29018	HG002	1
99d48409-076e-4dae-8114-0b99608839af/EcoRV/0	10312	FAV29018	HG002	1
99d6c32b-2fcd-4ece-b751-21411f767877/EcoRV/0	4421	FAV29018	HG002	1
99d8e2f6-ec58-412b-b871-6eab515b4959/EcoRV/0	7150	FAV29018	HG002	1
99d98d5f-cef8-4f7b-a806-49c3ad91c96b/EcoRV/0	4489	FAV29018	HG002	1
99e09933-b119-4ab9-ba55-fc5254678882/EcoRV/0	8530	FAV29018	HG002	1
99e36f09-439d-484a-bb9a-3209d39a46bf/EcoRV/0	4527	FAV29018	HG002	1
99e42f95-c3f2-4bfe-bf0c-673bcf51318d/EcoRV/0	5962	FAV29018	HG002	1
99fb3e6a-395e-4a04-88db-18f4760282b6/EcoRV/0	13380	FAV29018	HG002	1
99e65427-134e-4c79-a45b-4e553c9f01c9/EcoRV/0	3948	FAV29018	HG002	1
99eb9bbf-8fc4-4d37-a740-9cd329503288/EcoRV/0	7196	FAV29018	HG002	1
99ed637e-160b-4d34-8da3-8d307dc2497e/EcoRV/0	2612	FAV29018	HG002	1
99ed6517-5512-448a-a66d-3b0342692dd7/EcoRV/0	126	FAV29018	HG002	1
99ed8bdc-f9c7-40c8-adc3-9c01fe485961/EcoRV/0	4402	FAV29018	HG002	1
99efba71-f549-4e37-ada3-11b7b8229cd7/EcoRV/0	125	FAV29018	HG002	1
99f27682-40bc-42a5-9339-05cb1e77d8c6/EcoRV/0	7761	FAV29018	HG002	1
99f2eefb-29ee-4189-a1ed-55e31b5678e7/EcoRV/0	182	FAV29018	HG002	1
99f2f840-a4f7-437f-8b28-aecedbc9e6fa/EcoRV/0	10127	FAV29018	HG002	1
99f353f6-babd-40bd-b69d-d309a47cb610/EcoRV/0	2299	FAV29018	HG002	1
99f73095-e212-48c5-9819-6f2a04693a98/EcoRV/0	7128	FAV29018	HG002	1
99ea3426-a856-466d-8790-2aebd393afc2/EcoRV/0	3897	FAV29018	HG002	1
9a2836b6-9ab3-46db-984e-74444715f051/EcoRV/0	208	FAV29018	HG002	1
9a286655-d3c4-4354-b1cd-02da8b54cc42/EcoRV/0	15390	FAV29018	HG002	1
9a2a0492-3d3d-4725-9ff5-da97e1678576/EcoRV/0	4122	FAV29018	HG002	1
9a4d9734-09ae-4268-b931-dc681a9f4e2a/EcoRV/0	2298	FAV29018	HG002	1
9a4fe365-d39f-465f-aa14-49099516d277/EcoRV/0	480	FAV29018	HG002	1
9a501bb3-25b2-41fd-b7de-23ca85ba59ec/EcoRV/0	10075	FAV29018	HG002	1
9a5210b1-48c0-474b-9151-810d4c22a82f/EcoRV/0	3212	FAV29018	HG002	1
9a52d71b-13e4-4de2-86be-c4ce153eb37b/EcoRV/0	3987	FAV29018	HG002	1
9a534de7-7215-47bd-8ba9-43ec90792378/EcoRV/0	10709	FAV29018	HG002	1
9a55229a-78e4-4793-96b3-782b9168c5b9/EcoRV/0	1857	FAV29018	HG002	1
9a56c8e8-f55e-4dd5-b592-e13eacd040c9/EcoRV/0	4947	FAV29018	HG002	1
9a57606b-c160-48ed-a78f-903da9769b2f/EcoRV/0	9043	FAV29018	HG002	1
9a58f77b-a809-4583-aeec-db1ff3d0618f/EcoRV/0	4414	FAV29018	HG002	1
9a4d8100-4bb6-4a76-8ee6-38f3f0e4dc37/EcoRV/0	10543	FAV29018	HG002	1
9a59b96c-b640-49ff-b5c6-4b3f03b07fa5/EcoRV/0	15014	FAV29018	HG002	1
9a5b81a7-c375-487b-badd-d527d60bd6de/EcoRV/0	8666	FAV29018	HG002	1
9a601d87-cd83-4e22-8ba5-8ad3e0cec5ac/EcoRV/0	7189	FAV29018	HG002	1
9a61ba04-0a1c-406e-9c97-b7b6fe481e2e/EcoRV/0	4686	FAV29018	HG002	1
9a62e45d-45f7-4af6-8402-fa4bb8901ed4/EcoRV/0	2267	FAV29018	HG002	1
9a64baa1-d460-4c5d-8aa8-ec2fc6b18fe9/EcoRV/0	7744	FAV29018	HG002	1
9a64e2bf-9c9f-49da-88b1-afc1b56462cf/EcoRV/0	1376	FAV29018	HG002	1
9a658a97-bf7a-4f42-a099-094004d1281b/EcoRV/0	12881	FAV29018	HG002	1
9a68608f-2f4a-43f1-a33d-06ff179c4e84/EcoRV/0	4154	FAV29018	HG002	1
9a6b33e9-4a3f-47bd-bb36-776d07bd32b1/EcoRV/0	9408	FAV29018	HG002	1
9a6e524e-af18-44ed-a9bf-5d7226fa695f/EcoRV/0	9644	FAV29018	HG002	1
9a59f8d3-b629-44f0-a9de-575b8770ceda/EcoRV/0	8774	FAV29018	HG002	1
9a4b8f01-2f6a-450e-8eb9-ad1bd4eb822c/EcoRV/0	3066	FAV29018	HG002	1
9a4b7fd4-f7de-4f29-907d-fd01bb1c1976/EcoRV/0	9003	FAV29018	HG002	1
9a4af092-3cc3-4029-9d6f-46f38adaf135/EcoRV/0	4515	FAV29018	HG002	1
9a2b9478-2c2b-4446-ab29-1444c3b698d1/EcoRV/0	4514	FAV29018	HG002	1
9a2e1369-4fc1-4bf5-8681-0799dd489d63/EcoRV/0	10542	FAV29018	HG002	1
9a2eb139-021b-453b-b62d-f5e65fcbd964/EcoRV/0	15269	FAV29018	HG002	1
9a2ee236-ffb6-4186-bd87-be6c53ebe593/EcoRV/0	1246	FAV29018	HG002	1
9a2f2924-462c-44a9-80a4-d302bbe62dc0/EcoRV/0	10043	FAV29018	HG002	1
9a300202-5fb6-4a4a-b1f2-64eef2114925/EcoRV/0	3062	FAV29018	HG002	1
9a313f15-2e37-4de5-8abb-e6acd9375b0f/EcoRV/0	307	FAV29018	HG002	1
9a3151f7-c132-43ac-bcb0-55b26d7eff51/EcoRV/0	4703	FAV29018	HG002	1
9a325134-f9b2-4860-a339-327fc7e037da/EcoRV/0	4387	FAV29018	HG002	1
9a34fd93-0914-4d60-bd56-4fe6aa86e700/EcoRV/0	4450	FAV29018	HG002	1
9a35dc01-e933-49d5-a1cb-41f48ace3838/EcoRV/0	4328	FAV29018	HG002	1
9a3b0db8-dba8-4a75-92df-fc60c7afefc6/EcoRV/0	2482	FAV29018	HG002	1
9a3d8818-fdc3-46e3-9188-4048ffd44f95/EcoRV/0	12564	FAV29018	HG002	1
9a3dcc6b-bf8e-4da9-9e1f-305e4134ab08/EcoRV/0	4522	FAV29018	HG002	1
9a3e1bd5-3854-4974-847d-b99aeea3db4b/EcoRV/0	4616	FAV29018	HG002	1
9a4020fc-0605-4fbd-8827-0444b2675b44/EcoRV/0	8920	FAV29018	HG002	1
9a40f6d9-f4d1-40a7-b2b4-ac8c5541803b/EcoRV/0	4449	FAV29018	HG002	1
9a40f768-f4a6-4d9b-ad14-f21ef7ffdc57/EcoRV/0	8342	FAV29018	HG002	1
9a41ecf7-b316-46de-9709-3af848d5eb57/EcoRV/0	12571	FAV29018	HG002	1
9a433fa4-ed81-42d5-9c98-1234802fdc8f/EcoRV/0	4101	FAV29018	HG002	1
9a45f9d5-d453-4f17-b054-09e5db1a95fe/EcoRV/0	8768	FAV29018	HG002	1
9a460303-c047-49fb-8691-ce62027c3828/EcoRV/0	135	FAV29018	HG002	1
9a49687a-4b36-4efa-ad75-3884fb2cc338/EcoRV/0	4462	FAV29018	HG002	1
99cc1630-116b-4aee-932c-524528e312b1/EcoRV/0	3064	FAV29018	HG002	1
99cbb468-59d0-481e-8692-d99db56db66a/EcoRV/0	4408	FAV29018	HG002	1
99c7e033-eb52-4083-b9a4-42867c1acae2/EcoRV/0	4583	FAV29018	HG002	1
99c79014-ed2e-4156-b0dd-d99489036c1d/EcoRV/0	2912	FAV29018	HG002	1
99622bfd-8f8d-4f3c-b606-da6f1df1efd9/EcoRV/0	2924	FAV29018	HG002	1
9966273e-72b2-4d78-8868-1fd811cb16e2/EcoRV/0	1528	FAV29018	HG002	1
9967b4d2-b04e-4fa2-ac3a-0df228742749/EcoRV/0	12578	FAV29018	HG002	1
9968bd0b-ea92-45d2-b9bd-5ba2b6ccc5eb/EcoRV/0	10056	FAV29018	HG002	1
996ae316-583f-426a-b514-8d4aaec7d42f/EcoRV/0	3275	FAV29018	HG002	1
996ba6a9-ff37-4f20-9b1e-7bf82a0bf8e3/EcoRV/0	4768	FAV29018	HG002	1
996c62d5-dd0c-43ad-a2d3-3bfef4407cf7/EcoRV/0	541	FAV29018	HG002	1
996df7a6-8d44-4900-aa54-611d0ed60030/EcoRV/0	4260	FAV29018	HG002	1
996ef67d-77e5-4e2c-a6b5-6e7b38db929c/EcoRV/0	2047	FAV29018	HG002	1
99710d5c-5f8e-45d5-b606-4ac58a24996e/EcoRV/0	3983	FAV29018	HG002	1
99619610-a518-4381-9d81-64b5fa51c2b7/EcoRV/0	4050	FAV29018	HG002	1
99725d03-036f-41f9-a0d0-3b0ec03ff9d5/EcoRV/0	15245	FAV29018	HG002	1
99744813-1b7a-480d-bcea-06bee24e91a0/EcoRV/0	4601	FAV29018	HG002	1
9974adc7-aa88-47e1-9547-1f1e0ac0403e/EcoRV/0	11970	FAV29018	HG002	1
9975dcf3-b456-467b-bafb-270d4f0c5c7b/EcoRV/0	13378	FAV29018	HG002	1
99762f0b-9a15-41b9-85ac-37136e90c16b/EcoRV/0	12748	FAV29018	HG002	1
9978247b-2e97-4444-9140-7b484041d099/EcoRV/0	10075	FAV29018	HG002	1
9979bc94-1da9-450f-8129-5c01d373e294/EcoRV/0	2947	FAV29018	HG002	1
997c4efc-6c9c-436d-8f43-4821167336c5/EcoRV/0	4397	FAV29018	HG002	1
997e6b6b-0dbe-4d56-9c0a-38ac95c6c08d/EcoRV/0	10674	FAV29018	HG002	1
997f140d-80c1-454b-9f5d-7522d59deeba/EcoRV/0	4645	FAV29018	HG002	1
997fef26-304f-41bf-ba69-f0926070105c/EcoRV/0	7191	FAV29018	HG002	1
99729548-a5c2-47d1-a0b2-33eefb1d25b0/EcoRV/0	4404	FAV29018	HG002	1
995c3d47-ca24-4f79-88cf-abfee106ec4a/EcoRV/0	4250	FAV29018	HG002	1
995b4429-daa6-4320-a4cd-7ac5351c4dd5/EcoRV/0	4704	FAV29018	HG002	1
995adf7f-b159-4a11-be2d-45ebf1e6283c/EcoRV/0	4507	FAV29018	HG002	1
99370191-2c35-4b4a-ae20-959c509d59c2/EcoRV/0	8370	FAV29018	HG002	1
99382e6a-264a-4d9d-a257-1c76c835457e/EcoRV/0	151	FAV29018	HG002	1
99385aa8-b496-4946-852f-57841a4cf701/EcoRV/0	9234	FAV29018	HG002	1
993b14f3-a420-42e7-939f-01b9cd808180/EcoRV/0	9846	FAV29018	HG002	1
993c8c86-78be-4dae-9085-2bfec178d72b/EcoRV/0	3501	FAV29018	HG002	1
99422e70-b5f4-4d8d-9708-b17185c6b34a/EcoRV/0	13435	FAV29018	HG002	1
994378de-1942-4fea-980e-f7fd77b493f4/EcoRV/0	2609	FAV29018	HG002	1
99442559-2779-409b-a35d-dbfd084cc635/EcoRV/0	1483	FAV29018	HG002	1
99469d26-2277-4857-9f60-0edd25cb464f/EcoRV/0	4410	FAV29018	HG002	1
9949abc9-fe50-4151-91d7-4902576fc879/EcoRV/0	1447	FAV29018	HG002	1
994c0067-8576-4192-bbe1-c17edf69e6ca/EcoRV/0	19326	FAV29018	HG002	1
994c5ce0-8ed3-4478-acda-cff61004a033/EcoRV/0	7079	FAV29018	HG002	1
994eab4d-d8be-4823-a418-23f60e7db7c3/EcoRV/0	8001	FAV29018	HG002	1
994f2150-8a8b-4a8e-b4f2-8c0e7afdcf09/EcoRV/0	8303	FAV29018	HG002	1
994fa2c1-b1dd-4ca0-900c-5cf7046bcbcb/EcoRV/0	4375	FAV29018	HG002	1
9951139b-5e60-4105-b0e3-e1a91d0a5d05/EcoRV/0	6829	FAV29018	HG002	1
99517176-5b7e-45ae-92d3-c1af317bd805/EcoRV/0	3274	FAV29018	HG002	1
9952e6c3-87fb-4ce8-8195-9f700792566a/EcoRV/0	9197	FAV29018	HG002	1
995414c7-4e4d-4988-943d-9a00d0d72aba/EcoRV/0	1466	FAV29018	HG002	1
9954ab8a-4997-4c34-aba2-4fd7cb7be47d/EcoRV/0	405	FAV29018	HG002	1
9956ac2e-68c7-4020-b0f2-54caf90b74ed/EcoRV/0	4045	FAV29018	HG002	1
9956f15e-2e22-4ed0-a4ca-28c679a14bcd/EcoRV/0	2813	FAV29018	HG002	1
995a6511-78a5-4b7c-9ddc-849104b707a3/EcoRV/0	134	FAV29018	HG002	1
99800547-b039-4bd3-b6a7-c3d7da327028/EcoRV/0	4663	FAV29018	HG002	1
98266517-7dc2-4179-b938-6c399ba8480b/EcoRV/0	1638	FAV29018	HG002	1
9981b3ef-8959-47a7-9993-ce912e5f965a/EcoRV/0	102	FAV29018	HG002	1
99849893-1233-4018-a426-b2ea267fff3b/EcoRV/0	1653	FAV29018	HG002	1
99aba899-7d74-4ff0-91db-bf3d12e70482/EcoRV/0	32374	FAV29018	HG002	1
99ac4cb1-6abc-4aee-95d1-3991010bce83/EcoRV/0	7558	FAV29018	HG002	1
99ac6de2-7a21-4a95-8673-ec8332447bbc/EcoRV/0	12431	FAV29018	HG002	1
99ad54ed-3d10-4fc9-b8f5-182a59864c00/EcoRV/0	2560	FAV29018	HG002	1
99b0a738-74da-4bfc-aacd-1d17663e9128/EcoRV/0	2853	FAV29018	HG002	1
99b0d849-47d4-46db-9a66-986729018265/EcoRV/0	15154	FAV29018	HG002	1
99b2bb15-08ba-4b53-8490-5014e87c0186/EcoRV/0	3354	FAV29018	HG002	1
99b3a1a4-f3e4-445b-ac48-dd23d701a348/EcoRV/0	9294	FAV29018	HG002	1
99b4a38a-23dd-4041-929f-6c488b79f428/EcoRV/0	4115	FAV29018	HG002	1
99b662a0-c89b-47c1-a0c2-54a04bec9647/EcoRV/0	10648	FAV29018	HG002	1
99a8c68b-5cf0-4115-a0a0-1ed63cee7643/EcoRV/0	2702	FAV29018	HG002	1
99b6d144-d2bf-4ccd-9d2b-508d9e0d986d/EcoRV/0	2058	FAV29018	HG002	1
99ba65fa-f549-45fe-934b-72e3a2d3c213/EcoRV/0	9226	FAV29018	HG002	1
99bb94ad-1b40-49f4-9be6-a94ad8d9bb9e/EcoRV/0	9013	FAV29018	HG002	1
99c14962-dc9f-40bd-a955-e59d418214a3/EcoRV/0	2006	FAV29018	HG002	1
99c28632-cec9-4c79-829f-4f6985a5bc39/EcoRV/0	3204	FAV29018	HG002	1
99c5319e-cf52-4f0e-bed0-dda9baba8eec/EcoRV/0	13103	FAV29018	HG002	1
99c5e0df-2344-4941-80bc-d8fc25c90ac3/EcoRV/0	8543	FAV29018	HG002	1
99c609a5-8ef8-4c14-a505-25208242d3f4/EcoRV/0	3835	FAV29018	HG002	1
99c630e7-2349-452a-b0d9-5827314535b4/EcoRV/0	4534	FAV29018	HG002	1
99c69003-50ce-49b3-b866-f95b923744c5/EcoRV/0	13089	FAV29018	HG002	1
99c7104a-7ccd-4542-998b-e898b4112075/EcoRV/0	857	FAV29018	HG002	1
99b8cc3a-3ae4-4625-8e07-48058aa66dc2/EcoRV/0	4281	FAV29018	HG002	1
99a8a6bb-a395-4c30-bbe5-01acd22c77a6/EcoRV/0	3285	FAV29018	HG002	1
99a7f3a0-bef4-4afc-aa18-71acd46ad821/EcoRV/0	4365	FAV29018	HG002	1
99a7e954-d771-4ec8-819a-35b145f70c6b/EcoRV/0	8450	FAV29018	HG002	1
99849941-ecfb-4afc-895d-07d24351ec2f/EcoRV/0	4513	FAV29018	HG002	1
998b570a-6ef8-4791-bcbb-a742601ab633/EcoRV/0	10666	FAV29018	HG002	1
998b9fee-5288-4aee-a99b-f4f7f30c8640/EcoRV/0	2020	FAV29018	HG002	1
998cdf1b-e4d9-46ef-81f3-1a92a99884b9/EcoRV/0	8588	FAV29018	HG002	1
998f2b96-8c7c-4357-b909-8e7d5770de27/EcoRV/0	3729	FAV29018	HG002	1
998f627d-3cf0-493f-b992-031f04f7f68d/EcoRV/0	640	FAV29018	HG002	1
998fb1d7-3c53-4f4e-936c-c1343ca778ad/EcoRV/0	4122	FAV29018	HG002	1
999001eb-4bc2-4ea2-a220-998deae51f4b/EcoRV/0	7498	FAV29018	HG002	1
9990a6df-e9bc-44f8-93a0-35879203c0e0/EcoRV/0	5891	FAV29018	HG002	1
9990d43d-1e75-416f-81d4-a20f297216ed/EcoRV/0	8967	FAV29018	HG002	1
99939389-f018-4d1c-bee5-b470f1f1949f/EcoRV/0	9001	FAV29018	HG002	1
9996125b-4bc0-416a-b41c-64dd5345be00/EcoRV/0	3262	FAV29018	HG002	1
99967eff-7074-475b-99a9-97ecb7892c66/EcoRV/0	8944	FAV29018	HG002	1
999907c8-4f8d-429e-88bd-11e8c73c5582/EcoRV/0	13395	FAV29018	HG002	1
99995fe6-90c8-4caa-89b3-b09fa9803953/EcoRV/0	4641	FAV29018	HG002	1
999f9161-e770-4077-8b95-1138fb29d078/EcoRV/0	13447	FAV29018	HG002	1
99a038ae-cb74-4e6e-8c6a-df692f3aaaba/EcoRV/0	1982	FAV29018	HG002	1
99a04cfc-4cb5-402d-bc18-d07bd0178609/EcoRV/0	4188	FAV29018	HG002	1
99a36cfc-4e45-4857-8682-27b05d4c0616/EcoRV/0	3776	FAV29018	HG002	1
99a38ad2-1546-4f9c-815f-ae2ec01d4711/EcoRV/0	8606	FAV29018	HG002	1
99a5eba5-cbe2-4a85-818d-47701e06c260/EcoRV/0	4418	FAV29018	HG002	1
99a690f4-0da0-43b4-a90f-80ef28eb19f9/EcoRV/0	4363	FAV29018	HG002	1
99a71be9-4e66-4e6c-b246-baa1c2b45bab/EcoRV/0	8564	FAV29018	HG002	1
9982cdf3-3d70-463c-a02f-f4c06a62a07c/EcoRV/0	4283	FAV29018	HG002	1
9825d4f8-956c-4f4d-bca7-510b02460cf7/EcoRV/0	5198	FAV29018	HG002	1
98203ffa-e565-4afe-8052-4f726efd25a4/EcoRV/0	4472	FAV29018	HG002	1
981ede50-6997-4459-9499-e3e623675bdb/EcoRV/0	7147	FAV29018	HG002	1
966f41bb-2b29-46cf-bfa9-327b000a0cd9/EcoRV/0	8833	FAV29018	HG002	1
966fa076-bbef-4362-936d-ee779c8f8cf8/EcoRV/0	4141	FAV29018	HG002	1
96765972-26a7-45f2-92df-aa9c4abb0c4c/EcoRV/0	2586	FAV29018	HG002	1
9678546a-efe9-4661-8a0f-2c32279fbb5e/EcoRV/0	15320	FAV29018	HG002	1
967962fd-b242-4ff0-aee7-cea267664c68/EcoRV/0	8664	FAV29018	HG002	1
967b53ba-662c-4b9b-8930-9b9d60ead3e0/EcoRV/0	1507	FAV29018	HG002	1
967bcd44-b225-4653-859c-96cca3376518/EcoRV/0	8470	FAV29018	HG002	1
967dc7cf-8a7d-40a3-a197-29958a572ccf/EcoRV/0	6670	FAV29018	HG002	1
967e7dd7-6239-4ccf-85ce-298e170de36d/EcoRV/0	4405	FAV29018	HG002	1
967f5167-de37-4f73-b469-b4e2ff453ce6/EcoRV/0	4406	FAV29018	HG002	1
966e6e3b-b700-4302-bc5a-fda965c69e26/EcoRV/0	4527	FAV29018	HG002	1
967f58ee-6104-4563-92d9-64f1d478d36c/EcoRV/0	13199	FAV29018	HG002	1
9684b764-639c-4164-a344-397fb410c2bd/EcoRV/0	3154	FAV29018	HG002	1
96858ee2-f0f8-4fdf-9dc4-ca92b3421f13/EcoRV/0	8149	FAV29018	HG002	1
96859e99-c9a8-46ba-94be-77f985b7f9f0/EcoRV/0	5437	FAV29018	HG002	1
9687fc97-1c81-4c54-9431-6ccd29a2241e/EcoRV/0	4130	FAV29018	HG002	1
9689528a-f8fb-4a51-871f-af921073c4ff/EcoRV/0	3794	FAV29018	HG002	1
968b0e80-8c19-4869-b512-9ed674ffad19/EcoRV/0	10267	FAV29018	HG002	1
968b7a96-3765-4fc1-89c3-875e3910977d/EcoRV/0	8453	FAV29018	HG002	1
968dae3c-2b47-4954-a157-b7a3033ecbf8/EcoRV/0	2060	FAV29018	HG002	1
968e8dd9-0f7a-4e38-9644-7b79db3e68b1/EcoRV/0	8581	FAV29018	HG002	1
9690e347-ff32-4938-bf1f-d79a37e6e78c/EcoRV/0	2049	FAV29018	HG002	1
968218ca-0350-4388-9dbc-ce56e5d7be09/EcoRV/0	3242	FAV29018	HG002	1
9693879e-dc51-4c1e-9419-530eafef2212/EcoRV/0	13494	FAV29018	HG002	1
966c6d57-4483-43c1-be72-13e7bed413a9/EcoRV/0	13210	FAV29018	HG002	1
966b5850-4075-4291-8bbf-7ddb94220a46/EcoRV/0	9781	FAV29018	HG002	1
964a7a09-cd25-44a7-9584-969aedc9268d/EcoRV/0	6846	FAV29018	HG002	1
964daea9-b5cc-4aaf-8a7f-40827db8ff56/EcoRV/0	12785	FAV29018	HG002	1
964dec02-1182-4c05-b618-5e580ed7e925/EcoRV/0	4374	FAV29018	HG002	1
964ee090-7d8d-4561-8dca-09c29e7bbf20/EcoRV/0	8835	FAV29018	HG002	1
964ef56e-f518-4eb8-a5a2-7e8a06cd0321/EcoRV/0	13488	FAV29018	HG002	1
96502785-3852-47a1-ba95-6f8f16540cc6/EcoRV/0	2579	FAV29018	HG002	1
96506182-0b3e-4b39-97cb-70fe87ad0a81/EcoRV/0	10190	FAV29018	HG002	1
9651744a-7ca1-4f8b-bb1d-974bd0a700e9/EcoRV/0	4128	FAV29018	HG002	1
965328ba-055c-4ae8-b688-c6d57a444b51/EcoRV/0	8531	FAV29018	HG002	1
9653adc1-816a-463a-9990-e9b9b53f0563/EcoRV/0	4001	FAV29018	HG002	1
966ba71e-fa81-4c7b-bc63-7415cf4193f7/EcoRV/0	3736	FAV29018	HG002	1
965447c4-6116-4af8-a251-2f3bf27b1cbe/EcoRV/0	44626	FAV29018	HG002	1
96567830-5cfa-454e-8b33-129352f630dc/EcoRV/0	15684	FAV29018	HG002	1
96583420-d5fc-49c2-ae6c-1ba992d3530f/EcoRV/0	4205	FAV29018	HG002	1
965b57c9-a56b-4662-a6bd-828fc3f9b592/EcoRV/0	8599	FAV29018	HG002	1
965c2b4c-2607-46df-9555-7b41db3da4bc/EcoRV/0	22911	FAV29018	HG002	1
965e6c43-419a-4eca-ae4b-eb32ffaf0d3d/EcoRV/0	144	FAV29018	HG002	1
9662683d-63b1-4a2c-b637-2979bec95546/EcoRV/0	1818	FAV29018	HG002	1
9663d1a7-abf6-4adc-9e33-201a99914844/EcoRV/0	4413	FAV29018	HG002	1
96646231-7e52-432b-8254-32b5b6cd331a/EcoRV/0	8257	FAV29018	HG002	1
9667e652-60ab-4732-9194-d3e7358d292b/EcoRV/0	9301	FAV29018	HG002	1
966a894d-0083-4b9c-b344-b82e063c0445/EcoRV/0	2830	FAV29018	HG002	1
96549d36-54b9-4b96-bcf9-d40ba70b4912/EcoRV/0	2813	FAV29018	HG002	1
9695ca86-9899-4ad1-b816-fbe9a1b24825/EcoRV/0	9744	FAV29018	HG002	1
9695eb14-c8e9-4e4a-9826-701f0dc09876/EcoRV/0	3095	FAV29018	HG002	1
96967ffd-4a3a-465e-b2fd-3200a388d7a4/EcoRV/0	4140	FAV29018	HG002	1
96cdb3db-4df7-4691-9dc4-697575e421ac/EcoRV/0	8552	FAV29018	HG002	1
96cdc00d-72ab-458e-a736-030dcd9b44d5/EcoRV/0	1573	FAV29018	HG002	1
96d0f093-a3ca-48be-bbb2-9cbad0b28379/EcoRV/0	14108	FAV29018	HG002	1
96d1c8cc-6882-42c8-afcc-0697eacb8af7/EcoRV/0	10635	FAV29018	HG002	1
96d38475-a5e3-460d-8198-1acafe37b280/EcoRV/0	13057	FAV29018	HG002	1
96d3e8fa-bb59-42b7-a899-0bc4c75ef5e6/EcoRV/0	15446	FAV29018	HG002	1
96d5bc6a-5146-4b90-a177-0a68d3bd33d2/EcoRV/0	117	FAV29018	HG002	1
96d63c99-0df9-4bc2-a8bb-43fe34761177/EcoRV/0	1947	FAV29018	HG002	1
96dafe94-e460-415b-8bd8-6e1dfb7a018a/EcoRV/0	1107	FAV29018	HG002	1
96deae75-6643-4fb5-b00a-fc5939aa176b/EcoRV/0	13550	FAV29018	HG002	1
96c92551-d8b9-4b24-ab27-3f70298ddf2d/EcoRV/0	4661	FAV29018	HG002	1
96e0d961-647d-48f8-91b8-5c560432588a/EcoRV/0	4251	FAV29018	HG002	1
96e4e01c-1728-4cf0-aa00-657b3863683a/EcoRV/0	12993	FAV29018	HG002	1
96e69b1e-eb5d-48af-9097-ed08de5aa4bc/EcoRV/0	8967	FAV29018	HG002	1
96e8b4f3-6374-4331-94e8-5c8358cb77dd/EcoRV/0	4546	FAV29018	HG002	1
96e8be89-d1a7-4741-8c1a-b2a0240fdb48/EcoRV/0	4328	FAV29018	HG002	1
96e9da9f-ad89-425e-be80-9c7c2faeced1/EcoRV/0	6675	FAV29018	HG002	1
96ea01e0-8a8f-4821-b96d-ec8cecbf7863/EcoRV/0	9975	FAV29018	HG002	1
96ea5fa4-8888-46a5-8361-c139fbfc6455/EcoRV/0	1601	FAV29018	HG002	1
96ec704c-a51e-43e6-aaaa-d1abb65a3699/EcoRV/0	12714	FAV29018	HG002	1
96f2665a-113d-432e-b4e2-738c31677b13/EcoRV/0	4364	FAV29018	HG002	1
96f6cc6d-3b4a-4c9d-b23a-0635cb67174e/EcoRV/0	3140	FAV29018	HG002	1
96e1eb44-291b-4d6d-b477-b07839957248/EcoRV/0	7176	FAV29018	HG002	1
96c4514f-197f-4dec-ba46-978f17187968/EcoRV/0	13416	FAV29018	HG002	1
96c3aee4-fff7-49c1-918f-1ce5035d6151/EcoRV/0	1555	FAV29018	HG002	1
96c2eb7a-b4b1-40b7-a014-e725a0c3d2f5/EcoRV/0	3830	FAV29018	HG002	1
969b32a4-64ae-40a1-9dd0-30a4dad18048/EcoRV/0	8355	FAV29018	HG002	1
969c2580-9f39-4ceb-8a7d-dd83844b577d/EcoRV/0	9845	FAV29018	HG002	1
969ce5d4-6f01-49e8-9a6e-03b9539a9ec4/EcoRV/0	137	FAV29018	HG002	1
969de7c6-9038-4569-8243-1c0b81122dfe/EcoRV/0	2657	FAV29018	HG002	1
969f6ba1-d940-4727-916f-155d7e410e64/EcoRV/0	12559	FAV29018	HG002	1
96a0b122-df52-4336-9b2c-77e159657765/EcoRV/0	4669	FAV29018	HG002	1
96a2d2c5-5fcb-4990-a882-76f00f7bcffd/EcoRV/0	10757	FAV29018	HG002	1
96a3a224-0c62-4f73-99e6-8aacc80abc2f/EcoRV/0	14976	FAV29018	HG002	1
96a5a887-6917-4dc8-be68-399d66159632/EcoRV/0	8524	FAV29018	HG002	1
96a6fcac-9c9f-4478-8f47-b456eb1fc0aa/EcoRV/0	9167	FAV29018	HG002	1
96a707c4-916b-488a-b0b7-493ff46397f9/EcoRV/0	217	FAV29018	HG002	1
96aa1b3b-21bd-4586-bad7-7e5f360c0c03/EcoRV/0	1656	FAV29018	HG002	1
96ac5125-36e0-472d-84fd-ff9b38372f18/EcoRV/0	2037	FAV29018	HG002	1
96adc1b1-eb11-4505-a65f-464c9379f03a/EcoRV/0	8529	FAV29018	HG002	1
96b182ce-0099-45ec-a0ad-aadf5edc8f22/EcoRV/0	8357	FAV29018	HG002	1
96b19c4d-a591-4bf4-8271-ceac78047c56/EcoRV/0	4150	FAV29018	HG002	1
96b2cd41-2886-48df-a90f-7bbe4c673dd3/EcoRV/0	4639	FAV29018	HG002	1
96b3902c-c1f1-4e48-bdea-d8f0dff64e08/EcoRV/0	2526	FAV29018	HG002	1
96b805e9-b96e-4f5d-9a89-48336dae6090/EcoRV/0	9085	FAV29018	HG002	1
96b8a64a-72e1-4364-a350-430abde6373a/EcoRV/0	4385	FAV29018	HG002	1
96b9a3a1-601b-4811-a311-6e3cd4ac6711/EcoRV/0	2880	FAV29018	HG002	1
96bab41c-86f0-4122-a2e3-bd70ee1508d1/EcoRV/0	9083	FAV29018	HG002	1
96bbd165-6264-4d6c-a4d8-e33b81db8a49/EcoRV/0	4516	FAV29018	HG002	1
96472412-5604-4286-8dd4-493701630b59/EcoRV/0	4562	FAV29018	HG002	1
96468eba-fa60-4fa3-9324-cf47b4d62d15/EcoRV/0	2912	FAV29018	HG002	1
96456f99-0146-4717-b6af-ed3550df210e/EcoRV/0	4568	FAV29018	HG002	1
96444c5c-1d79-448c-a93a-cd0f00285088/EcoRV/0	12202	FAV29018	HG002	1
95cd5845-867c-424b-82a3-96013b04843b/EcoRV/0	3995	FAV29018	HG002	1
95cf318b-bd1e-4cc8-8971-566fcfecdc8f/EcoRV/0	4539	FAV29018	HG002	1
95d18505-224d-4b04-b1fe-0a0ba80a9fd5/EcoRV/0	4084	FAV29018	HG002	1
95d2ad86-bead-457c-bf4f-f8fa47c0a8a3/EcoRV/0	10675	FAV29018	HG002	1
95d37024-0925-4071-bd41-c0c26b927c07/EcoRV/0	8562	FAV29018	HG002	1
95d42637-7b9a-427e-9e66-0e5d65e55ef0/EcoRV/0	4502	FAV29018	HG002	1
95d453a9-3e9e-41b4-a111-64f00b07dab1/EcoRV/0	8104	FAV29018	HG002	1
95d49208-a0f9-49d0-9547-bf0fdd2bbae5/EcoRV/0	4133	FAV29018	HG002	1
95d5975b-6e56-4edd-9fbb-3a836bf4088c/EcoRV/0	1478	FAV29018	HG002	1
95d894d4-4147-494c-a271-414613075287/EcoRV/0	4526	FAV29018	HG002	1
95cb3a14-a7d9-4e3a-9903-40eddb654ecb/EcoRV/0	705	FAV29018	HG002	1
95d92922-09f6-4c21-a0f7-b159c4257d6c/EcoRV/0	2054	FAV29018	HG002	1
95e133b1-e1a1-4bfb-bec3-316ff2e02ec4/EcoRV/0	4152	FAV29018	HG002	1
95e1bdc6-56fd-47b6-bcb2-53d48c92d208/EcoRV/0	1282	FAV29018	HG002	1
95e218be-f718-47dc-a1d5-60ba52b9ec26/EcoRV/0	8387	FAV29018	HG002	1
95e376a2-6cdb-4502-a5b5-79b6fbe67eb5/EcoRV/0	2874	FAV29018	HG002	1
95e3aa71-6904-4d56-8144-38efb5f3a1b1/EcoRV/0	9839	FAV29018	HG002	1
95e3d3db-6e7b-43cb-8c4a-f5d38d70c06e/EcoRV/0	4505	FAV29018	HG002	1
95e3eae8-127a-403e-85bd-4a2e22b11bef/EcoRV/0	4627	FAV29018	HG002	1
95e4849c-1054-413b-89c9-4d75fb004df3/EcoRV/0	15016	FAV29018	HG002	1
95e55d75-b6d5-4f48-9424-6f07116a8444/EcoRV/0	7700	FAV29018	HG002	1
95e62576-fdd9-4369-8563-4b17b858a7e6/EcoRV/0	4454	FAV29018	HG002	1
95ddb960-2602-4a8b-ac5c-740369b425ec/EcoRV/0	8067	FAV29018	HG002	1
95c8bc25-7908-4059-a5eb-319e9c998216/EcoRV/0	133	FAV29018	HG002	1
95c78089-4fe8-487c-985e-728c7667c83d/EcoRV/0	4128	FAV29018	HG002	1
95c42298-0986-4b17-a02f-2ab2aaac27fd/EcoRV/0	15396	FAV29018	HG002	1
95a86f32-d82a-4c09-ab82-f092fb1f1cb4/EcoRV/0	10839	FAV29018	HG002	1
95a9f9f2-cb99-4c4f-8e5e-bdd6c295531f/EcoRV/0	4026	FAV29018	HG002	1
95ac50f9-82aa-42da-a3d7-be7a200e1b02/EcoRV/0	6916	FAV29018	HG002	1
95ac5b8a-181f-420a-ae33-c28e86f8ef89/EcoRV/0	8528	FAV29018	HG002	1
95ac5bf2-c089-4a9a-82b7-246395ebb7da/EcoRV/0	6709	FAV29018	HG002	1
95acad3b-0bbe-43cc-80bb-03308f399db8/EcoRV/0	3766	FAV29018	HG002	1
95acae4d-b7db-4b2b-b7f3-a9c81d64667a/EcoRV/0	3770	FAV29018	HG002	1
95b133b7-9c62-4fbc-81f7-69b144957145/EcoRV/0	4588	FAV29018	HG002	1
95b222b1-2407-462e-8cb5-67d03ff7a17c/EcoRV/0	132	FAV29018	HG002	1
95b339aa-ea9b-4ba2-9e84-c70bd43b767a/EcoRV/0	6286	FAV29018	HG002	1
95b3b0ba-fb0c-43de-99bb-0bcfe1e622e0/EcoRV/0	15257	FAV29018	HG002	1
95b578e3-ff26-4dda-9538-991599fb6b60/EcoRV/0	3283	FAV29018	HG002	1
95b5da45-7dc7-4d8f-8607-bad2d92d9002/EcoRV/0	8501	FAV29018	HG002	1
95b7d810-c956-47f2-85eb-5975a9b50252/EcoRV/0	4155	FAV29018	HG002	1
95b85ee1-57f5-489d-8fdb-27332ecf34da/EcoRV/0	3225	FAV29018	HG002	1
95b86bff-3661-47cc-b720-6bb776afe7d7/EcoRV/0	4144	FAV29018	HG002	1
95b88044-bc2c-445c-b053-e49e65f05d76/EcoRV/0	12969	FAV29018	HG002	1
95bab8be-b900-4a30-8cd9-cc1591a73385/EcoRV/0	3285	FAV29018	HG002	1
95bb74ee-95da-4c4a-88c1-93bcd790153f/EcoRV/0	3511	FAV29018	HG002	1
95bc613f-9691-4298-872b-0c37703e1db2/EcoRV/0	3073	FAV29018	HG002	1
95bf54f2-c32b-43f5-8bbe-8370ff1c0879/EcoRV/0	8494	FAV29018	HG002	1
95c06d4b-9fb2-4a35-8331-0573dff2bc27/EcoRV/0	7202	FAV29018	HG002	1
95c289cf-7cf0-4f9e-9b21-6d72c87cfce4/EcoRV/0	8419	FAV29018	HG002	1
95e7532e-11fb-4fe0-bfbd-a36956cff721/EcoRV/0	4648	FAV29018	HG002	1
96f9f684-afc2-48e5-a5de-7233092d5693/EcoRV/0	12946	FAV29018	HG002	1
95ea45ed-0036-4ecf-914b-2f5dd69b3d24/EcoRV/0	4130	FAV29018	HG002	1
95f04359-fb1c-4c72-a252-2affb71eb742/EcoRV/0	4714	FAV29018	HG002	1
96253c1b-c24a-47ff-a1a1-5329d3141bbc/EcoRV/0	4348	FAV29018	HG002	1
96264402-2598-484b-91a6-a2b5c672ee52/EcoRV/0	31666	FAV29018	HG002	1
962702c3-0ac7-4ecf-a9b2-641beb4b81b4/EcoRV/0	4399	FAV29018	HG002	1
9629d2e3-aed0-4047-aab2-b96dadc02c35/EcoRV/0	12459	FAV29018	HG002	1
962afc85-9a94-4c5e-92d8-92383b386fda/EcoRV/0	9440	FAV29018	HG002	1
962bcfed-e494-4ead-bfb9-9619c2b8b82b/EcoRV/0	1837	FAV29018	HG002	1
962c0e1c-da63-46de-9437-ddf1d1e5df05/EcoRV/0	4597	FAV29018	HG002	1
9633ed4c-33c8-4e6a-8709-ad51481dccbe/EcoRV/0	13106	FAV29018	HG002	1
9634c46f-5d92-426c-8421-8702e5e9cdd3/EcoRV/0	12944	FAV29018	HG002	1
9635e171-3934-4812-8d77-db1b9ae36315/EcoRV/0	9196	FAV29018	HG002	1
9624f895-8eac-4495-a66d-f51c26017357/EcoRV/0	4652	FAV29018	HG002	1
963667a8-4871-4e30-ae2a-15ccad88adb8/EcoRV/0	70146	FAV29018	HG002	1
9636d4f5-abb9-4979-aee7-a294dcc5f219/EcoRV/0	8489	FAV29018	HG002	1
9637a367-418c-4b6e-afc2-1ce8aa7c1dea/EcoRV/0	4496	FAV29018	HG002	1
96381cb3-d2e1-4ae9-8dce-5a6ae8091bcb/EcoRV/0	4215	FAV29018	HG002	1
963ceb64-9d29-402f-9a36-b27169ab40f8/EcoRV/0	2297	FAV29018	HG002	1
963d680f-76b6-416c-85f2-ea50e080f5e0/EcoRV/0	4689	FAV29018	HG002	1
963f76cc-9225-4091-aa33-efe97d7eb953/EcoRV/0	8233	FAV29018	HG002	1
9640b728-2dfc-4ab3-a786-fb72eb6fb8cc/EcoRV/0	9091	FAV29018	HG002	1
96434527-af7a-4559-a635-3276f873102b/EcoRV/0	4500	FAV29018	HG002	1
9643c461-97eb-4d4b-b4b3-372eb8172cab/EcoRV/0	8550	FAV29018	HG002	1
9643fb12-9334-44d3-8e59-4251a284defc/EcoRV/0	4113	FAV29018	HG002	1
9636d0b9-48c1-4621-84f8-16089481becc/EcoRV/0	8826	FAV29018	HG002	1
96220ea9-4edb-4966-91cc-9580d67c6439/EcoRV/0	8418	FAV29018	HG002	1
962184fb-610d-4fb5-bacf-edd2efb7ebb1/EcoRV/0	4221	FAV29018	HG002	1
961f8f29-060a-4a6e-93e2-398b0d6913a6/EcoRV/0	3051	FAV29018	HG002	1
95f0a889-13f7-4a9c-aa36-7d9a70052bcd/EcoRV/0	13170	FAV29018	HG002	1
95f114a9-c782-4585-b40c-0c28dd29ac72/EcoRV/0	127	FAV29018	HG002	1
95f205cf-f083-42d9-b1ec-0c2803be8843/EcoRV/0	2039	FAV29018	HG002	1
95f467f7-5786-4546-aed7-99e65382f931/EcoRV/0	30606	FAV29018	HG002	1
95f4cf69-6f27-49e1-bc38-6512efb742df/EcoRV/0	4351	FAV29018	HG002	1
95f543ab-3c5b-4489-9d17-3a2f7dfeffac/EcoRV/0	8510	FAV29018	HG002	1
95f63c82-32f1-47f1-b88a-255d24a02cbd/EcoRV/0	4269	FAV29018	HG002	1
95f6eb56-a424-4795-b6b6-4f17033e797c/EcoRV/0	3048	FAV29018	HG002	1
95fa95d4-41b6-4ee6-b21c-ef12591f8ba5/EcoRV/0	2812	FAV29018	HG002	1
95face2c-eabc-4f45-b03e-41214227d3a1/EcoRV/0	3153	FAV29018	HG002	1
95fdf4e6-48d7-41a8-9c9c-a29892bf7a33/EcoRV/0	10649	FAV29018	HG002	1
96017c48-355f-4b7d-b95d-791fed8d06fe/EcoRV/0	11766	FAV29018	HG002	1
96066621-ce83-46d2-80af-fc60c81998e2/EcoRV/0	1480	FAV29018	HG002	1
960c5231-b8ab-425f-9800-6437c35806c8/EcoRV/0	4301	FAV29018	HG002	1
960d0b18-74f5-4b92-9c97-9022581ede84/EcoRV/0	7752	FAV29018	HG002	1
960eed63-e18d-4806-b5ed-bfe91ef7491c/EcoRV/0	13513	FAV29018	HG002	1
960fac40-4bd3-410f-b4c3-b118a3e58df8/EcoRV/0	4902	FAV29018	HG002	1
961185bd-404c-4126-b7f9-16d565c0d11d/EcoRV/0	4273	FAV29018	HG002	1
9617f6fa-4802-40fb-94e8-74928670a409/EcoRV/0	7673	FAV29018	HG002	1
961831d2-e1bc-4345-9f7a-19d4765efb71/EcoRV/0	8470	FAV29018	HG002	1
96189298-a644-4082-91aa-37a3d30a6d2c/EcoRV/0	12749	FAV29018	HG002	1
961a0565-3f63-4dd5-a3b3-2be58c6c7986/EcoRV/0	10406	FAV29018	HG002	1
961adc1d-e69a-4165-a169-b99a8b09834a/EcoRV/0	3029	FAV29018	HG002	1
95eae165-d642-45f8-9a24-35d2849705cb/EcoRV/0	4640	FAV29018	HG002	1
9a6e9561-6b5e-4b80-8306-3b7151c09f6b/EcoRV/0	2877	FAV29018	HG002	1
96fa0ea4-d99f-4e3b-a3d9-849836b53766/EcoRV/0	5389	FAV29018	HG002	1
96fcce34-ece5-4f58-b347-8e025fe2b78d/EcoRV/0	10327	FAV29018	HG002	1
97b7387e-3800-4396-bb60-f176105bc6a4/EcoRV/0	127	FAV29018	HG002	1
97b94b2b-409a-4821-89f0-6f8ebf99bbcb/EcoRV/0	4221	FAV29018	HG002	1
97b96c36-b09d-49e0-a374-294344d89890/EcoRV/0	8448	FAV29018	HG002	1
97baada8-b185-4848-9253-0d453b58127e/EcoRV/0	3437	FAV29018	HG002	1
97bbcb11-ab1f-4a2f-9b68-1868843de971/EcoRV/0	4544	FAV29018	HG002	1
97bca7c0-a4c2-4cb1-86b2-d0579497f137/EcoRV/0	4298	FAV29018	HG002	1
97bd071b-8e6c-4df4-a8a5-ee67a2205983/EcoRV/0	472	FAV29018	HG002	1
97bdbcba-615f-47d5-a9a8-1ca356740f36/EcoRV/0	4616	FAV29018	HG002	1
97c0cc26-658d-4332-9a66-5fcbd4d78107/EcoRV/0	8606	FAV29018	HG002	1
97c2b679-f465-4694-a878-4dc387773c01/EcoRV/0	10578	FAV29018	HG002	1
97b7039c-b347-4db0-a492-9329859ffc3a/EcoRV/0	4188	FAV29018	HG002	1
97c63785-7487-49ac-a39a-4570e068848b/EcoRV/0	8567	FAV29018	HG002	1
97c8145c-52c6-4b62-8fed-f4dc52a37258/EcoRV/0	10545	FAV29018	HG002	1
97cb1dd5-61d3-4cef-ba32-6b8fac1a90f8/EcoRV/0	4140	FAV29018	HG002	1
97cb3114-6732-4fd2-8dfd-46779a59cbc6/EcoRV/0	9078	FAV29018	HG002	1
97cc6b77-6182-4a10-b7a9-c98fc0a25673/EcoRV/0	4214	FAV29018	HG002	1
97cf3511-9ca7-4177-92c6-9d903d149344/EcoRV/0	6694	FAV29018	HG002	1
97cf5fdc-6579-4c22-99f5-386f9a91c27b/EcoRV/0	8544	FAV29018	HG002	1
97cfcbe0-ead9-42d1-b07e-10ec2481579c/EcoRV/0	4088	FAV29018	HG002	1
97d19a9e-f438-493d-87d6-440bd5842673/EcoRV/0	520	FAV29018	HG002	1
97d20562-f9bd-42d5-82c6-f0e2595d20c7/EcoRV/0	7003	FAV29018	HG002	1
97d20b16-69b0-4ce9-a50d-6829094718bb/EcoRV/0	15192	FAV29018	HG002	1
97c7425b-6a3d-4ac3-b513-c71a5c2a877c/EcoRV/0	1963	FAV29018	HG002	1
97d2e04b-96a1-4cb2-9dc0-00a23380fd0a/EcoRV/0	7971	FAV29018	HG002	1
97b5b8c2-0403-4e48-b3da-c2814bef4c31/EcoRV/0	1374	FAV29018	HG002	1
97b4a210-646e-435f-b922-1e21bd4084ef/EcoRV/0	6351	FAV29018	HG002	1
9787d46a-739e-4d0e-a7e1-a9ba9c4dabe2/EcoRV/0	4089	FAV29018	HG002	1
9787d868-f81a-445e-802c-cb411f7435e0/EcoRV/0	1387	FAV29018	HG002	1
9789693c-ec27-4704-a564-62998fe9a267/EcoRV/0	4049	FAV29018	HG002	1
978b6931-297b-4143-85ab-a9d1ec55ffe9/EcoRV/0	13493	FAV29018	HG002	1
97911f77-40fb-4b3d-8ccb-82a68651b193/EcoRV/0	8366	FAV29018	HG002	1
9793025d-1a31-47c9-bbe4-4636dcc207cd/EcoRV/0	12685	FAV29018	HG002	1
9793e131-6001-456e-a485-c172a1fec88f/EcoRV/0	4651	FAV29018	HG002	1
9793fcda-d98b-47a4-874c-a0ecb3df9253/EcoRV/0	4245	FAV29018	HG002	1
97956c6a-2ed1-42c4-b317-e27f48aa84ea/EcoRV/0	4218	FAV29018	HG002	1
979a05c3-3204-481b-a9b2-eb6272bf8488/EcoRV/0	12995	FAV29018	HG002	1
97b57a18-a2ab-486c-97df-6a6f36a27ce2/EcoRV/0	3049	FAV29018	HG002	1
979b1e9d-9b8b-452c-8971-380fceb5eaef/EcoRV/0	15355	FAV29018	HG002	1
97a54a47-5ddb-4f83-9bfc-c1dec0d2314d/EcoRV/0	4391	FAV29018	HG002	1
97a94ef3-50c1-43fa-8a2e-43c3ce933ce1/EcoRV/0	10678	FAV29018	HG002	1
97aa4edd-c68c-45f9-b31a-511f48315f99/EcoRV/0	6718	FAV29018	HG002	1
97ab44cb-b54c-4709-b404-56a364696f1f/EcoRV/0	15159	FAV29018	HG002	1
97ad2422-8af9-4f26-8354-b27dd157a886/EcoRV/0	8524	FAV29018	HG002	1
97ae0df2-406a-4bf2-a69e-77184c1fa48c/EcoRV/0	2885	FAV29018	HG002	1
97b22ce1-87de-4957-9515-713b051640f3/EcoRV/0	2581	FAV29018	HG002	1
97b33085-6993-4f78-b2ab-4cc237e0cb9b/EcoRV/0	4069	FAV29018	HG002	1
97b3e464-145d-4ea8-b351-e0bdfaa26917/EcoRV/0	7145	FAV29018	HG002	1
97b41a1d-8e4d-4da2-817d-bf75a5205bc7/EcoRV/0	4609	FAV29018	HG002	1
979f9286-a4f4-4aa8-9d35-14281e05a24c/EcoRV/0	8925	FAV29018	HG002	1
97d4d3fb-863c-48ff-9b65-3fe224e9bc1d/EcoRV/0	12665	FAV29018	HG002	1
97d4eb1e-b310-4f2b-93e4-fd0e883c423f/EcoRV/0	8502	FAV29018	HG002	1
97d65ca6-5139-417f-88b9-325b98368363/EcoRV/0	4487	FAV29018	HG002	1
97fdf357-c261-489d-ad29-cc67d987b08c/EcoRV/0	14185	FAV29018	HG002	1
97fe811d-98a5-4965-88f7-fdd06f5f5f36/EcoRV/0	8557	FAV29018	HG002	1
97feafb2-26ed-492b-8b39-5aa8832ee505/EcoRV/0	4063	FAV29018	HG002	1
98002518-9520-4e55-a263-81ba4dc4ae8e/EcoRV/0	13322	FAV29018	HG002	1
9801ad98-ddbd-4037-a2f4-b4b408d22f93/EcoRV/0	8413	FAV29018	HG002	1
98022934-3ee6-4001-afc1-921010f537fc/EcoRV/0	3710	FAV29018	HG002	1
98047c21-ce8b-4001-ba8d-da6619303c01/EcoRV/0	8343	FAV29018	HG002	1
9804ec64-6a50-482e-a3ff-00267d7ea46e/EcoRV/0	8262	FAV29018	HG002	1
980501b1-8e6f-4b8f-b102-090fba5039bc/EcoRV/0	5550	FAV29018	HG002	1
9805d073-4d4c-4e7a-b752-09e3267b3005/EcoRV/0	2785	FAV29018	HG002	1
97fdb277-a5a7-456b-931b-e158f1ccbae4/EcoRV/0	7118	FAV29018	HG002	1
9807ebfc-4fdf-4122-aabd-ca392708f4af/EcoRV/0	15155	FAV29018	HG002	1
980e8bf5-b5bb-41a3-b5b0-720428b6242c/EcoRV/0	5541	FAV29018	HG002	1
9811cf67-b015-400b-9ea9-918b24bc87ca/EcoRV/0	3035	FAV29018	HG002	1
98122962-6832-44d7-926c-d237cdfe993d/EcoRV/0	3110	FAV29018	HG002	1
98177b5c-d728-4027-939c-08161b86cbb6/EcoRV/0	14231	FAV29018	HG002	1
9818f49b-b62d-444d-80b4-2b784d1a67e7/EcoRV/0	4099	FAV29018	HG002	1
98193f92-4016-4b85-b693-27e1c3a6883d/EcoRV/0	4235	FAV29018	HG002	1
981950e2-e6af-4fc2-8446-4df6f4852d8c/EcoRV/0	4406	FAV29018	HG002	1
9819ec06-17a4-4669-a983-6ffa661f4b64/EcoRV/0	7809	FAV29018	HG002	1
981ab62a-f5aa-412e-8769-00884f0f4110/EcoRV/0	8527	FAV29018	HG002	1
981e7e75-a736-4f9d-b5ad-72e577de7384/EcoRV/0	4112	FAV29018	HG002	1
98080475-993a-4f36-b22d-356ddbe2d6ba/EcoRV/0	2971	FAV29018	HG002	1
97f91920-969f-48c4-82ca-38650b710b4e/EcoRV/0	97	FAV29018	HG002	1
97f890ce-348c-4bfb-bb9c-61a6fce82c95/EcoRV/0	4591	FAV29018	HG002	1
97f831cb-305d-429f-b16e-2caa1ccd0c85/EcoRV/0	3236	FAV29018	HG002	1
97d8b041-9923-4790-abae-1aded3cb925a/EcoRV/0	7535	FAV29018	HG002	1
97d9ea2f-4d48-4a7c-b5b7-75f439b84df3/EcoRV/0	9104	FAV29018	HG002	1
97da61de-d514-4058-b875-53c3d514eca0/EcoRV/0	68	FAV29018	HG002	1
97daaa7e-41e6-47bf-bd08-ba19b96341e3/EcoRV/0	1189	FAV29018	HG002	1
97dd8175-7096-4dc9-a929-527cb7bbb5d3/EcoRV/0	8983	FAV29018	HG002	1
97dfda9c-62b6-4ebd-aa24-02573746c4c8/EcoRV/0	3122	FAV29018	HG002	1
97dfe078-12d4-472a-baf1-4fdcf3c7ab7d/EcoRV/0	15388	FAV29018	HG002	1
97e04e9b-9bf4-48cb-adfd-de316a5ff448/EcoRV/0	3172	FAV29018	HG002	1
97e0ddd2-9e77-40c8-af38-a060db0e2592/EcoRV/0	4534	FAV29018	HG002	1
97e1fce7-9e1a-44b3-bae1-93f7bfe4f53c/EcoRV/0	6777	FAV29018	HG002	1
97e28556-1583-4d1a-887d-ac8abbb189f9/EcoRV/0	9129	FAV29018	HG002	1
97e6015e-0777-4af4-b1cc-4bcbff28f3e8/EcoRV/0	4086	FAV29018	HG002	1
97e84b9a-8257-439a-9595-72da75ec263c/EcoRV/0	9156	FAV29018	HG002	1
97e96543-b499-4fef-8218-602090309aee/EcoRV/0	8467	FAV29018	HG002	1
97ed2e35-1ae0-4ecb-927f-7dfa416340a3/EcoRV/0	5423	FAV29018	HG002	1
97ed5ed9-731e-4bfa-88f0-39c2a2465e6b/EcoRV/0	8578	FAV29018	HG002	1
97f02dd8-9a10-4846-9d85-ffa77aaa1d57/EcoRV/0	4630	FAV29018	HG002	1
97f053ad-e3a4-4f31-9fb6-98b2596630cf/EcoRV/0	2980	FAV29018	HG002	1
97f08c5a-80dd-4707-8f7c-ee0d92fbb274/EcoRV/0	1570	FAV29018	HG002	1
97f2afe0-f768-4618-b11c-9e9b9a4e6291/EcoRV/0	347	FAV29018	HG002	1
97f3f943-d817-4ee5-a9f5-f9b3d9e6b5aa/EcoRV/0	2580	FAV29018	HG002	1
97f552bf-1092-4bc8-a6a7-ebfcd6cf3519/EcoRV/0	2036	FAV29018	HG002	1
97f6e116-e173-4613-a847-6489020917fd/EcoRV/0	4463	FAV29018	HG002	1
9787a5df-a830-4354-ae19-91ca5cdc2efc/EcoRV/0	4585	FAV29018	HG002	1
978596ee-ba15-4461-b234-a26a18046a39/EcoRV/0	14584	FAV29018	HG002	1
97822a2c-fca8-4a6c-a4a8-d382d1df6ec7/EcoRV/0	9824	FAV29018	HG002	1
977fd43e-3d39-4ded-a3ef-c262fe208e19/EcoRV/0	2559	FAV29018	HG002	1
97219d61-3ec6-4d2f-82d0-e9a84b2a0ca7/EcoRV/0	9196	FAV29018	HG002	1
972250f0-a1cf-42ab-918b-16f254f4ed32/EcoRV/0	4060	FAV29018	HG002	1
9723163f-1ed8-452a-a987-91590be44356/EcoRV/0	4100	FAV29018	HG002	1
972ad466-de1e-4cb6-9e72-9fcc40d06b0a/EcoRV/0	5308	FAV29018	HG002	1
972d5787-3bc7-4157-910b-2dd5f711d7f2/EcoRV/0	13482	FAV29018	HG002	1
973004f3-25cb-4f47-bee9-c8957ce94ec5/EcoRV/0	13405	FAV29018	HG002	1
9731532f-2682-4bbf-a733-8e10b52715f7/EcoRV/0	8557	FAV29018	HG002	1
973431e0-a393-402e-80b3-501407e24ac8/EcoRV/0	4018	FAV29018	HG002	1
9734bb94-7fa6-4277-bfea-d306c07c6aaf/EcoRV/0	14017	FAV29018	HG002	1
9734ee7f-e0cc-4ffa-8d1b-1106e973ff9b/EcoRV/0	10047	FAV29018	HG002	1
9721946d-2f4a-43dd-992c-dcc4e137c06c/EcoRV/0	4132	FAV29018	HG002	1
973691ba-cc81-4b75-afdc-99b0920db26c/EcoRV/0	15459	FAV29018	HG002	1
973832e3-3353-448d-a569-52fec169e994/EcoRV/0	2025	FAV29018	HG002	1
9739f011-7ebc-4a75-b476-889536158492/EcoRV/0	8851	FAV29018	HG002	1
973a095f-76ab-41df-b401-7d90d6f8bf7e/EcoRV/0	2071	FAV29018	HG002	1
973e5c30-b7d8-47f0-809c-2fbc58cf9352/EcoRV/0	8917	FAV29018	HG002	1
973f5ba5-739c-47aa-8374-8cca18dbc47a/EcoRV/0	8083	FAV29018	HG002	1
973fa453-2b8b-4a56-84b2-996e6b1f9a3e/EcoRV/0	4531	FAV29018	HG002	1
97404abf-2edf-4486-ad9a-a9e22be279cd/EcoRV/0	4626	FAV29018	HG002	1
9741e84d-ea23-4af7-8ddc-fc6a6a72ebc8/EcoRV/0	2003	FAV29018	HG002	1
97421c1d-8b8d-4209-924a-9695f3f02d8a/EcoRV/0	8282	FAV29018	HG002	1
9744e440-6568-4736-8bd2-a7c5f4fe072c/EcoRV/0	8482	FAV29018	HG002	1
97375683-d2d1-4961-bc5c-12d0473a36cf/EcoRV/0	446	FAV29018	HG002	1
9720b53f-f651-449d-8655-de7ccb052dc4/EcoRV/0	5242	FAV29018	HG002	1
9720180f-0bd5-4f74-83f5-d0c74049a8ab/EcoRV/0	206	FAV29018	HG002	1
971fd724-6b74-4bfc-87f5-2a0837f7e3bc/EcoRV/0	485	FAV29018	HG002	1
96fd3d88-8014-40ba-a6bb-3712d6840c4c/EcoRV/0	3514	FAV29018	HG002	1
96fe6262-8ea1-4ca6-8d60-0a55b9cb8c6e/EcoRV/0	13027	FAV29018	HG002	1
96feac62-8561-4983-847f-456135c57b90/EcoRV/0	8229	FAV29018	HG002	1
96ff9fca-1724-45ae-8d16-89baa66c442f/EcoRV/0	2879	FAV29018	HG002	1
9702126c-ebe3-436e-89a1-a974a4d20379/EcoRV/0	7561	FAV29018	HG002	1
97068819-ab84-4a2e-8398-408c5e52c107/EcoRV/0	8521	FAV29018	HG002	1
970c1ce9-dbe1-4201-bcea-d4417d0e9a53/EcoRV/0	15155	FAV29018	HG002	1
970f062f-8465-476f-96a1-f089dbfb5595/EcoRV/0	4092	FAV29018	HG002	1
970f4e7e-d438-449a-a775-94d26a2b0f51/EcoRV/0	8476	FAV29018	HG002	1
970ffa45-41de-4fdb-8cf6-cefb331e1b27/EcoRV/0	7928	FAV29018	HG002	1
9711b4b6-674f-48f9-9ef6-0e3282f89eee/EcoRV/0	10121	FAV29018	HG002	1
9712351a-ebd4-4460-a1a5-712d72c98d48/EcoRV/0	8318	FAV29018	HG002	1
9712fadc-90f7-43bc-acd5-08b64ea4a0af/EcoRV/0	4565	FAV29018	HG002	1
9714b323-4a99-4311-affd-d0d8b9d5ced6/EcoRV/0	8438	FAV29018	HG002	1
9716b9bf-a1b3-4c1b-9668-695cb9c9e6db/EcoRV/0	8537	FAV29018	HG002	1
9716ed4b-b56f-46a3-9f60-ccc73d4e627f/EcoRV/0	3998	FAV29018	HG002	1
97176fff-1b62-45ff-b08d-8b3d337c4b4a/EcoRV/0	8848	FAV29018	HG002	1
971775b9-d909-47ba-baa4-bf8bfe0e15b5/EcoRV/0	4100	FAV29018	HG002	1
97183b1b-c1d5-4fcc-9647-8b9a0ea63652/EcoRV/0	4547	FAV29018	HG002	1
971cb32b-91ac-4eb3-834a-a6a869395bed/EcoRV/0	8548	FAV29018	HG002	1
971ec399-e71b-40a6-ae41-b88e35afca8b/EcoRV/0	3223	FAV29018	HG002	1
971f0c9b-829e-44c4-b499-d41bf37991a5/EcoRV/0	3775	FAV29018	HG002	1
971fc84f-b42e-460b-b564-7f0dd5a5ddbe/EcoRV/0	4344	FAV29018	HG002	1
9746c8e6-879e-4b8f-bc2d-fac31fb78905/EcoRV/0	1590	FAV29018	HG002	1
96fc96fb-5664-4226-b130-591af0af1c3c/EcoRV/0	9388	FAV29018	HG002	1
9746f0e4-dacd-42c7-99bc-c10ec79b833b/EcoRV/0	4157	FAV29018	HG002	1
9748d26c-e042-4233-8ae4-0bd6c2c96a8d/EcoRV/0	4210	FAV29018	HG002	1
97691f96-583e-4c4b-b5b3-78f59747cfe2/EcoRV/0	8159	FAV29018	HG002	1
97695f04-225a-4e69-be8d-a4963f22c490/EcoRV/0	13423	FAV29018	HG002	1
97697844-0e36-4334-9aa7-31b837aae446/EcoRV/0	9063	FAV29018	HG002	1
9769c889-b34a-447f-b1d8-db9460fadf9d/EcoRV/0	3987	FAV29018	HG002	1
976a8508-d6c6-438e-ae79-56058e90a476/EcoRV/0	3966	FAV29018	HG002	1
976b5042-ffbc-43e4-83f0-a3d76e27ebf0/EcoRV/0	3107	FAV29018	HG002	1
976b7a18-6815-465a-88df-c28750359eb1/EcoRV/0	15155	FAV29018	HG002	1
976c757e-7277-49ab-affa-9b04ab4ed3d6/EcoRV/0	8678	FAV29018	HG002	1
976d6ebb-67bf-4932-9bb3-32c22b582209/EcoRV/0	2830	FAV29018	HG002	1
976e8be1-037f-4279-9dc5-940a17dd26f1/EcoRV/0	4526	FAV29018	HG002	1
97670176-ae97-48ef-b84f-96e84b24ff79/EcoRV/0	8409	FAV29018	HG002	1
97703efb-f591-4a6b-bf66-e1ef07d88f91/EcoRV/0	4559	FAV29018	HG002	1
97713cb0-6579-4731-853f-183d5e60dbbb/EcoRV/0	8460	FAV29018	HG002	1
9775aad5-3426-4ba5-9764-82aeb664d2ba/EcoRV/0	2941	FAV29018	HG002	1
977682a7-a432-4b08-bde1-6c31f53a989b/EcoRV/0	8803	FAV29018	HG002	1
97773b17-496c-4619-9d01-7fe304e74fed/EcoRV/0	7212	FAV29018	HG002	1
97776401-2095-4ac5-8cf3-4e0b54cb7308/EcoRV/0	4382	FAV29018	HG002	1
97776eb0-ec71-463c-8368-5b73198a7fff/EcoRV/0	14243	FAV29018	HG002	1
97793f83-511f-4a74-bc42-892646df2a1a/EcoRV/0	4376	FAV29018	HG002	1
977dca8a-fbbe-4d62-8f30-563afb20898e/EcoRV/0	4546	FAV29018	HG002	1
977f1994-36d5-49aa-998d-7978b9a33e08/EcoRV/0	4651	FAV29018	HG002	1
977f9768-cbfb-4590-aa12-8821d7699868/EcoRV/0	8761	FAV29018	HG002	1
9770d114-68d8-4878-8aab-b76174526ffe/EcoRV/0	5049	FAV29018	HG002	1
97669603-3d78-4e3c-a6cc-ad78cea0546f/EcoRV/0	6670	FAV29018	HG002	1
97652871-72cd-412a-a037-234b936c3061/EcoRV/0	5376	FAV29018	HG002	1
976509be-59a1-4257-b3ef-cc40319efc53/EcoRV/0	4413	FAV29018	HG002	1
9749d174-cdb6-41ba-bc8f-ca5eb5c8d727/EcoRV/0	7189	FAV29018	HG002	1
9749e4d5-2c2a-42bf-a4af-6cd62848a621/EcoRV/0	6765	FAV29018	HG002	1
974b42c8-d624-4a77-a3cf-c9f4062c2e06/EcoRV/0	4079	FAV29018	HG002	1
974c4481-196a-464b-a139-4d533adb69fa/EcoRV/0	4724	FAV29018	HG002	1
974cb79a-3b95-4284-b103-7bea4936b0a4/EcoRV/0	3279	FAV29018	HG002	1
974cefa4-4fe0-4d39-b3bd-30eeaea0df48/EcoRV/0	5051	FAV29018	HG002	1
974f05d3-a4d2-4e91-a293-50a27e66b4a9/EcoRV/0	4143	FAV29018	HG002	1
9751367d-542e-460e-a288-6fbb61348455/EcoRV/0	4334	FAV29018	HG002	1
97589e5f-a175-4b66-9fef-bb5f0881ce0e/EcoRV/0	8833	FAV29018	HG002	1
9758c8c0-67de-479b-a6ec-4345c4012362/EcoRV/0	131	FAV29018	HG002	1
975987d9-85eb-4296-9903-37559fd53c8b/EcoRV/0	5562	FAV29018	HG002	1
9759dc95-f06c-4684-9ab7-fb7d376e4959/EcoRV/0	3147	FAV29018	HG002	1
9759f60e-e439-405a-b999-eb00e63749e6/EcoRV/0	13432	FAV29018	HG002	1
975ac14d-bcc0-4c98-8a2a-916d8c2c396c/EcoRV/0	15147	FAV29018	HG002	1
975cb8a6-a0ee-4d52-9c51-7231373dd2c5/EcoRV/0	8466	FAV29018	HG002	1
975ef4ab-e5b3-4e97-a034-d8a764e0cf26/EcoRV/0	15390	FAV29018	HG002	1
975f5ed5-8bf5-4396-bc0c-01c7266aef79/EcoRV/0	5520	FAV29018	HG002	1
975f905f-88b8-41a0-96b3-dc21d6190395/EcoRV/0	2544	FAV29018	HG002	1
975fef9e-e0fd-4172-928b-24e8403ccd1a/EcoRV/0	3972	FAV29018	HG002	1
97604513-22d4-4124-a3ff-14d6dc2d2ae4/EcoRV/0	2273	FAV29018	HG002	1
97623300-d109-450e-8233-69f46b6b4b91/EcoRV/0	2058	FAV29018	HG002	1
97627372-5b80-47e1-97af-d0b130cf4243/EcoRV/0	3810	FAV29018	HG002	1
97633be0-b7cb-404a-a7fa-61e4791a7ff0/EcoRV/0	4124	FAV29018	HG002	1
974733bb-69b5-466d-b3a9-134f564ed1dd/EcoRV/0	3301	FAV29018	HG002	1
9a707774-432f-4c21-8c0a-15dee8938350/EcoRV/0	7871	FAV29018	HG002	1
9a756a47-78ea-431c-aaf8-29df631b7610/EcoRV/0	124	FAV29018	HG002	1
9a767050-ddf6-48a3-b9c7-b7d76a119cf1/EcoRV/0	2054	FAV29018	HG002	1
9d89174d-44df-4317-8d22-1d73e56e9051/EcoRV/0	4165	FAV29018	HG002	1
9d892b5c-70b2-4877-9036-0a5fbcaaac72/EcoRV/0	2573	FAV29018	HG002	1
9d8b9a44-57ed-4a97-ac9d-3162b127fbe1/EcoRV/0	5319	FAV29018	HG002	1
9d8bc46c-a08e-4830-80dd-4886d5b68e9b/EcoRV/0	4249	FAV29018	HG002	1
9d8f0b13-cecb-4dad-8f62-6371fc710221/EcoRV/0	9841	FAV29018	HG002	1
9d8f4b23-26e2-44f2-ab94-41dd3f17b7b8/EcoRV/0	8587	FAV29018	HG002	1
9d90cd41-878d-4c6d-bca3-756f19c090d9/EcoRV/0	4157	FAV29018	HG002	1
9d936898-5ab0-4c49-87ff-667c232dd9be/EcoRV/0	8845	FAV29018	HG002	1
9d97574c-6273-4438-a8f8-857540d48a04/EcoRV/0	4103	FAV29018	HG002	1
9d97e598-7de0-4ca4-ab0f-61ddeffee0d7/EcoRV/0	7766	FAV29018	HG002	1
9d882c7f-6b7a-4bf9-b4fd-d97db553fbf1/EcoRV/0	7729	FAV29018	HG002	1
9d98197b-2886-4bd9-a0ed-1304131b028d/EcoRV/0	4394	FAV29018	HG002	1
9d9981a8-6b26-4e83-90ed-dd5acf4595e5/EcoRV/0	9060	FAV29018	HG002	1
9d998aa0-c92a-4924-b7d0-7df23dcdbd1e/EcoRV/0	126	FAV29018	HG002	1
9d9997e2-64c4-4c65-81ed-10fa4f19c117/EcoRV/0	11753	FAV29018	HG002	1
9d9edcb2-c7d8-432b-9b55-275bde212013/EcoRV/0	4225	FAV29018	HG002	1
9da21d45-af6a-4f1d-92f9-473bcf3d05ea/EcoRV/0	3554	FAV29018	HG002	1
9da28ef1-98d6-4ee7-8ceb-4ac9d7d469df/EcoRV/0	5921	FAV29018	HG002	1
9da2c0b4-6ff9-4048-8005-150e03862f03/EcoRV/0	8513	FAV29018	HG002	1
9da3fca8-b35b-44c7-bee0-38194a0d2d50/EcoRV/0	4071	FAV29018	HG002	1
9da44028-92a8-4ede-94ba-07d56627d83f/EcoRV/0	3762	FAV29018	HG002	1
9da751ef-c5e8-4bad-a4dd-c6bbcdbdd4a8/EcoRV/0	4525	FAV29018	HG002	1
9d995225-f3f6-4028-bc2d-c9517929f60e/EcoRV/0	4496	FAV29018	HG002	1
9daa2cff-41e2-44e6-b024-2116e2db9b29/EcoRV/0	4563	FAV29018	HG002	1
9d87f13d-ff78-465b-9128-8d66d00280d7/EcoRV/0	5520	FAV29018	HG002	1
9d861b20-6408-4701-9028-1661c9ed190f/EcoRV/0	12023	FAV29018	HG002	1
9d66fb5a-8175-4b7d-866e-ca5deb372658/EcoRV/0	3178	FAV29018	HG002	1
9d699ffe-d58d-47b1-a0cf-1142fe20d8b7/EcoRV/0	4194	FAV29018	HG002	1
9d69aea5-1dba-44e5-8d98-86ce7e17fa31/EcoRV/0	4444	FAV29018	HG002	1
9d6cc448-d560-4dcf-96eb-196fc094ab25/EcoRV/0	4665	FAV29018	HG002	1
9d6cf6fb-519b-420d-814d-b6bd91607e81/EcoRV/0	2638	FAV29018	HG002	1
9d6da570-3cac-4a19-bedd-e92b3947aca5/EcoRV/0	8709	FAV29018	HG002	1
9d70e350-27f0-41fd-ad1c-bbabe4767d34/EcoRV/0	4483	FAV29018	HG002	1
9d711802-c856-4215-a9e0-55a802468372/EcoRV/0	3295	FAV29018	HG002	1
9d76812a-e847-49d9-a689-ea1aa7716f49/EcoRV/0	7960	FAV29018	HG002	1
9d770df3-3fac-42ee-96c0-4a5aa1735768/EcoRV/0	8450	FAV29018	HG002	1
9d86bd19-684a-4071-9e76-07f596a05985/EcoRV/0	4181	FAV29018	HG002	1
9d773f2e-cae4-4b80-84c4-d49025b88b8d/EcoRV/0	2882	FAV29018	HG002	1
9d7983bb-5e29-4e96-923e-2eca946b8b4b/EcoRV/0	9104	FAV29018	HG002	1
9d7a4b25-d877-466e-be2d-140e8edd2284/EcoRV/0	154	FAV29018	HG002	1
9d7a7827-2923-4026-93e1-a46903455dec/EcoRV/0	2301	FAV29018	HG002	1
9d7ae848-f24c-4367-8fb2-4069e18e26a3/EcoRV/0	5069	FAV29018	HG002	1
9d7c0ff1-3338-4f0f-8ea4-7c50b963222c/EcoRV/0	1465	FAV29018	HG002	1
9d7fd5d3-46fb-41fe-8897-aa2e0742dc7e/EcoRV/0	4169	FAV29018	HG002	1
9d7ff281-1d61-45e4-8d58-1874bda278b4/EcoRV/0	4047	FAV29018	HG002	1
9d80d2fd-a5c9-4935-91e8-df6585b65d1c/EcoRV/0	5071	FAV29018	HG002	1
9d81ce4c-99c7-45ac-818f-04da9f6b763c/EcoRV/0	3283	FAV29018	HG002	1
9d8397f9-8e40-4a19-a5ff-6a197a36f784/EcoRV/0	1456	FAV29018	HG002	1
9d7938af-f895-4187-b769-2b59ff4c6052/EcoRV/0	13202	FAV29018	HG002	1
9dabde6b-6b7c-4ea1-bfdc-f845dce5dd34/EcoRV/0	4532	FAV29018	HG002	1
9dad2832-aa9f-430b-9a34-4d07e42b889c/EcoRV/0	4666	FAV29018	HG002	1
9dadebc1-ea38-429a-8d35-9765762484b4/EcoRV/0	4246	FAV29018	HG002	1
9ddc2e50-68c7-449a-ade2-55762dc05a98/EcoRV/0	10248	FAV29018	HG002	1
9ddc3420-b3e8-4c4d-bfb1-780803cf016b/EcoRV/0	5043	FAV29018	HG002	1
9ddc65a0-d17c-49bb-9914-ac4e123456d9/EcoRV/0	15549	FAV29018	HG002	1
9ddce4ca-04a4-4447-8e0d-bc5a065c36a0/EcoRV/0	7164	FAV29018	HG002	1
9de16eaf-03f6-4740-9836-58d35c760ea9/EcoRV/0	7207	FAV29018	HG002	1
9de29ac0-0302-484e-85c7-da862ca5efbd/EcoRV/0	805	FAV29018	HG002	1
9de3d013-a65a-4827-ac93-2a85499faa83/EcoRV/0	30114	FAV29018	HG002	1
9de4a494-5a45-4269-b455-c998c2f7c65f/EcoRV/0	628	FAV29018	HG002	1
9de4bcb3-e90e-4c2b-b756-46e73cdf8950/EcoRV/0	4533	FAV29018	HG002	1
9de4f7a4-0e7e-4ca8-a4b1-8762675cc749/EcoRV/0	4082	FAV29018	HG002	1
9ddc2548-23ca-473f-92ed-f0514bc67d34/EcoRV/0	2058	FAV29018	HG002	1
9de5f5cf-1c76-4507-bc88-75cfa4f247d2/EcoRV/0	2540	FAV29018	HG002	1
9de95406-66f6-4308-aff1-d8875a1ed0a9/EcoRV/0	2057	FAV29018	HG002	1
9de9a397-7201-481a-aa72-037ddfd21b92/EcoRV/0	1472	FAV29018	HG002	1
9dec75d8-1eb1-441f-a76b-d4890275a58d/EcoRV/0	8286	FAV29018	HG002	1
9df30477-0d32-4dd8-975a-c9fbb393791c/EcoRV/0	15504	FAV29018	HG002	1
9df392c9-9944-4740-86ea-2f134393f76a/EcoRV/0	4687	FAV29018	HG002	1
9df3cbd0-8fe5-4405-bd66-b23e7f624c85/EcoRV/0	9506	FAV29018	HG002	1
9df41fd0-59be-4428-92e7-e47391571ace/EcoRV/0	2819	FAV29018	HG002	1
9df6a80c-9abc-4ca6-b771-3be95a1b1334/EcoRV/0	13012	FAV29018	HG002	1
9dfec60e-a193-44fc-b89c-39f555651c32/EcoRV/0	4384	FAV29018	HG002	1
9e037fe5-bae9-49af-8455-865e2fc42e57/EcoRV/0	4099	FAV29018	HG002	1
9de8dd04-ab00-4c1e-948a-aa834edbc863/EcoRV/0	7164	FAV29018	HG002	1
9dda1cf0-7750-4c2e-95d9-f30ca3a6fe68/EcoRV/0	13391	FAV29018	HG002	1
9dd936df-56ee-4e1a-b960-67980be05428/EcoRV/0	127	FAV29018	HG002	1
9dd70f1c-bc39-43f8-98bc-1241139bf8c3/EcoRV/0	8889	FAV29018	HG002	1
9dae1059-126f-4cf2-b8a9-20a0d4a41e6a/EcoRV/0	4230	FAV29018	HG002	1
9db07801-f085-41f7-ba87-a16fc544edbf/EcoRV/0	5481	FAV29018	HG002	1
9db2084b-5ea0-4657-a135-1bdfe05f72cd/EcoRV/0	4322	FAV29018	HG002	1
9db23de6-15e9-4799-9b13-13ce11394fe7/EcoRV/0	4562	FAV29018	HG002	1
9db275fe-54be-4c52-971d-61509b44885e/EcoRV/0	1543	FAV29018	HG002	1
9db30cf2-6d70-4439-8bbb-a6a431df14eb/EcoRV/0	4381	FAV29018	HG002	1
9db37831-129b-425e-b311-76098d925ad4/EcoRV/0	7187	FAV29018	HG002	1
9db4f145-8578-461e-9bdf-8011c9cf16e3/EcoRV/0	3985	FAV29018	HG002	1
9db671a5-0aa8-4532-9c1d-358a196fd4e5/EcoRV/0	5583	FAV29018	HG002	1
9dbe7170-99ae-432f-82c3-cf7655044f30/EcoRV/0	4532	FAV29018	HG002	1
9dbebb2b-17e8-45c5-97e0-e732500f0b68/EcoRV/0	4171	FAV29018	HG002	1
9dc07342-3d3d-4669-a206-c94835f0d032/EcoRV/0	4138	FAV29018	HG002	1
9dc1faa8-a429-442b-98e1-564b2955aaca/EcoRV/0	3237	FAV29018	HG002	1
9dc30697-9289-4c1c-b173-d7c6fa46d066/EcoRV/0	3971	FAV29018	HG002	1
9dc897c5-409e-4720-9b5e-ecb960ad7635/EcoRV/0	4924	FAV29018	HG002	1
9dcc0ab1-2c0c-41c8-9adb-c104afc96e75/EcoRV/0	8523	FAV29018	HG002	1
9dcd000e-cff1-45c7-83f3-424d81982660/EcoRV/0	8850	FAV29018	HG002	1
9dcd1e02-06f9-450b-bfc7-c1c8e77a7653/EcoRV/0	76	FAV29018	HG002	1
9dcf6ac4-b84a-4aed-b08b-4d344c5d346b/EcoRV/0	12943	FAV29018	HG002	1
9dd22fe9-62d3-461c-9830-ae3052b0be2e/EcoRV/0	8135	FAV29018	HG002	1
9dd56039-450b-4205-9e49-0ea6e29e11f1/EcoRV/0	7163	FAV29018	HG002	1
9dd61af4-629c-4963-b5a9-b2915f7aaa58/EcoRV/0	8457	FAV29018	HG002	1
9dd6fbea-b192-4418-b681-479e8629bfae/EcoRV/0	8277	FAV29018	HG002	1
9d66b7fb-7d36-496a-bf73-7fb7e90c1e34/EcoRV/0	1442	FAV29018	HG002	1
9d6578fd-6ef3-4d90-8491-15f7a82950f5/EcoRV/0	3986	FAV29018	HG002	1
9d64fe1c-e0bc-4e1a-82d1-c2bf0a8010dc/EcoRV/0	1616	FAV29018	HG002	1
9d63e4a5-5bf2-41b4-bbb3-8a42dd57a4db/EcoRV/0	2550	FAV29018	HG002	1
9cf02218-7e4b-4643-b6e2-97439593ad85/EcoRV/0	4401	FAV29018	HG002	1
9cf0af0e-87ec-4e3e-844e-7e336c90c22f/EcoRV/0	21888	FAV29018	HG002	1
9cf168e1-0f7e-49cc-acb8-ce661301aaba/EcoRV/0	13284	FAV29018	HG002	1
9cf53bd2-2f58-4186-bec6-f3f9035cb283/EcoRV/0	2025	FAV29018	HG002	1
9cf559f2-359d-4019-9145-2ea184d6d97c/EcoRV/0	3069	FAV29018	HG002	1
9cf7b278-431c-4f93-b5e0-d50dff61eb8e/EcoRV/0	13193	FAV29018	HG002	1
9cfcddd5-92eb-4284-ba92-02e86a876882/EcoRV/0	4113	FAV29018	HG002	1
9cfd0b08-0783-4693-a148-1817b895feaf/EcoRV/0	4720	FAV29018	HG002	1
9cfd1f11-de4c-4e55-96dd-0368d276eca2/EcoRV/0	15295	FAV29018	HG002	1
9cfe37a0-238d-4b67-a4fa-0a78f8098125/EcoRV/0	8504	FAV29018	HG002	1
9cef4980-a86b-425b-b98b-9535ba0fef2a/EcoRV/0	2930	FAV29018	HG002	1
9cfe8648-335f-48eb-bc38-2689a2a05bc4/EcoRV/0	4444	FAV29018	HG002	1
9d00f15d-dcf7-473e-88b6-d21c9bb55e46/EcoRV/0	9817	FAV29018	HG002	1
9d040312-313d-4679-881d-5d76a4803b5b/EcoRV/0	9905	FAV29018	HG002	1
9d0456e9-e6b9-43a4-b199-7d8cc027676f/EcoRV/0	29691	FAV29018	HG002	1
9d052ed8-9a15-41c2-8b46-9c3244c02ee8/EcoRV/0	14104	FAV29018	HG002	1
9d07aad8-917d-49de-914d-af3de16fae12/EcoRV/0	4368	FAV29018	HG002	1
9d07bb92-ddb5-4bf9-ab01-855501262168/EcoRV/0	2974	FAV29018	HG002	1
9d07c611-325d-4678-b4c8-7015add01302/EcoRV/0	3951	FAV29018	HG002	1
9d089288-95ea-40e3-ba7f-3d1afcd74924/EcoRV/0	4337	FAV29018	HG002	1
9d08eb21-880e-4408-9fb4-1666452491a0/EcoRV/0	4666	FAV29018	HG002	1
9d08f478-4886-4b7e-9825-e29ba9e7f4be/EcoRV/0	8495	FAV29018	HG002	1
9cffade9-b826-453c-a0e2-b6444914220d/EcoRV/0	1341	FAV29018	HG002	1
9cef0c20-c5c3-45db-bf1d-d8738640c161/EcoRV/0	9038	FAV29018	HG002	1
9ce99737-9237-445a-a15e-a452f60e4855/EcoRV/0	3044	FAV29018	HG002	1
9ce6b6fe-da2b-4dc9-b708-13f235c86ca2/EcoRV/0	4023	FAV29018	HG002	1
9cc66569-5b82-4ab5-9b55-37d07f1902af/EcoRV/0	2101	FAV29018	HG002	1
9cc8067f-d561-4c05-a088-ad42fb289501/EcoRV/0	9885	FAV29018	HG002	1
9cc890e5-f5f8-40e4-8f9d-79cbd3b0b247/EcoRV/0	4437	FAV29018	HG002	1
9ccb6fd8-242c-4365-b3e4-3a683a70150d/EcoRV/0	90	FAV29018	HG002	1
9cceb98d-e14d-47f1-96ce-d405d4114887/EcoRV/0	7785	FAV29018	HG002	1
9cd02409-475c-499a-a57f-ea411b4d3b5e/EcoRV/0	4309	FAV29018	HG002	1
9cd0caf6-7ba2-49d1-b98a-90c6e5ed3b54/EcoRV/0	4050	FAV29018	HG002	1
9cd1a430-8f85-4526-91f6-67c150e7021d/EcoRV/0	2911	FAV29018	HG002	1
9cd1b5af-d8a2-4e52-9028-21b36751ca30/EcoRV/0	8394	FAV29018	HG002	1
9cd2403c-d401-416e-80da-715bb147d49c/EcoRV/0	4210	FAV29018	HG002	1
9cd26770-d0e2-4f37-9c52-384b8bf3ed60/EcoRV/0	8940	FAV29018	HG002	1
9cd26f6c-2b1d-44c2-b4b4-2870edc296ea/EcoRV/0	4594	FAV29018	HG002	1
9cd5df43-f795-4290-a7ae-b290646efe05/EcoRV/0	6602	FAV29018	HG002	1
9cd95102-f26b-4be2-bd5f-efe82f20012e/EcoRV/0	8005	FAV29018	HG002	1
9cd97652-99c3-4e12-bcfe-15abdc5c2f34/EcoRV/0	120	FAV29018	HG002	1
9cdba209-90a4-49f0-958f-c774312c2324/EcoRV/0	2069	FAV29018	HG002	1
9cdbf18d-2232-4c62-9d0e-87568a17121b/EcoRV/0	10272	FAV29018	HG002	1
9cde8ce4-9c71-46d3-86c8-f34d917d8516/EcoRV/0	4107	FAV29018	HG002	1
9cdefec5-f3e6-4161-81fa-67183316e56e/EcoRV/0	5561	FAV29018	HG002	1
9ce00f1d-470f-49bc-b086-ad9e5ec13c41/EcoRV/0	3507	FAV29018	HG002	1
9ce1b9b8-7f5e-492e-b33b-0429fdcbee7b/EcoRV/0	8544	FAV29018	HG002	1
9ce21b9f-4f4b-4136-952f-ba6c8a9677ae/EcoRV/0	14232	FAV29018	HG002	1
9ce21ed0-8f8b-486c-97ee-dce01472c6ef/EcoRV/0	4323	FAV29018	HG002	1
9d096d3c-eb6c-4398-b60e-757210f08dc4/EcoRV/0	3730	FAV29018	HG002	1
9e060cbe-b8a1-4962-aab7-cf3e2d8d1798/EcoRV/0	13369	FAV29018	HG002	1
9d09bc41-7da3-45e9-bb32-db2bba37a13a/EcoRV/0	3154	FAV29018	HG002	1
9d0a608c-1790-4f23-a9b0-c6ddd31f060d/EcoRV/0	7344	FAV29018	HG002	1
9d3b36e7-7642-4dd4-90b6-85fd0731f4af/EcoRV/0	10229	FAV29018	HG002	1
9d3b7380-4b8c-4e82-adee-132894cdfec9/EcoRV/0	14257	FAV29018	HG002	1
9d3c2b09-259f-4156-bef5-0033b1863337/EcoRV/0	10792	FAV29018	HG002	1
9d3d7e7a-4555-4b5f-bf52-13c18eead235/EcoRV/0	15166	FAV29018	HG002	1
9d3db234-ccdb-4e1c-a2e8-a6affc0c9478/EcoRV/0	5280	FAV29018	HG002	1
9d3e1df5-198f-4104-b1f4-e5b41413d3c2/EcoRV/0	9780	FAV29018	HG002	1
9d449bd0-9677-4026-8163-cfe0793e1e99/EcoRV/0	3006	FAV29018	HG002	1
9d487b62-510e-4145-9553-1406e9a23a95/EcoRV/0	6597	FAV29018	HG002	1
9d4cb506-1875-4313-8dd7-b302d02fa73c/EcoRV/0	8405	FAV29018	HG002	1
9d4d22cc-8cd1-461c-8c33-ff109d488ed9/EcoRV/0	4122	FAV29018	HG002	1
9d3a37d4-6fc5-476f-bb35-68b2c813cdde/EcoRV/0	4510	FAV29018	HG002	1
9d4d5360-5c8a-4bb0-8e51-7b35d08c034f/EcoRV/0	4265	FAV29018	HG002	1
9d4ed5af-2cc7-4510-9965-b783dbbec2f4/EcoRV/0	8911	FAV29018	HG002	1
9d5505fd-3ecb-43e3-8b68-1a35a0fc64aa/EcoRV/0	13447	FAV29018	HG002	1
9d551ef8-fb45-459b-b39d-ff1dc528722b/EcoRV/0	5531	FAV29018	HG002	1
9d554ad2-185f-4781-ae45-21be270c9cab/EcoRV/0	12183	FAV29018	HG002	1
9d559228-d40f-47b4-a202-379b605a109a/EcoRV/0	9873	FAV29018	HG002	1
9d58b1f2-fd79-406f-af2c-b7eb63ae1524/EcoRV/0	13203	FAV29018	HG002	1
9d5e34b5-22ef-45be-8896-a1b34f16b033/EcoRV/0	9183	FAV29018	HG002	1
9d60c5c3-d18c-4e21-91f1-92d51e74e000/EcoRV/0	13345	FAV29018	HG002	1
9d61410a-e4f7-4702-b3c4-5d85fda876b0/EcoRV/0	3949	FAV29018	HG002	1
9d618617-8088-4af2-b6fb-19b0b6460547/EcoRV/0	8477	FAV29018	HG002	1
9d4da875-d1c6-4456-ac2a-349a2fe9f823/EcoRV/0	2026	FAV29018	HG002	1
9d394478-6f6b-414f-bfea-0cd0130ce5d3/EcoRV/0	10102	FAV29018	HG002	1
9d381255-65ad-433f-a73c-f38bc354980f/EcoRV/0	4630	FAV29018	HG002	1
9d32c0a2-9096-4db9-9140-19b134451c69/EcoRV/0	4091	FAV29018	HG002	1
9d0b0bcc-8d9f-4ed2-a8c6-a8624e77842b/EcoRV/0	9071	FAV29018	HG002	1
9d0e7a7c-3e7a-4595-bcb2-40eec7320eb4/EcoRV/0	2496	FAV29018	HG002	1
9d0fec07-3c0e-46d0-a67b-81e66868a65b/EcoRV/0	4141	FAV29018	HG002	1
9d12487d-2c7e-4535-9401-c9c29ef2a5fc/EcoRV/0	117	FAV29018	HG002	1
9d142b34-c385-452b-bef9-8a3f1d9061b3/EcoRV/0	4383	FAV29018	HG002	1
9d14daca-a29f-493b-9a94-e5ae8b8d9566/EcoRV/0	8393	FAV29018	HG002	1
9d17f422-f2ad-4ee1-99aa-13295e1a80f6/EcoRV/0	4557	FAV29018	HG002	1
9d185ccb-bdef-4075-9271-55fa76bf0a62/EcoRV/0	4997	FAV29018	HG002	1
9d1f746e-4904-4d04-b6d0-4ac899f12804/EcoRV/0	6698	FAV29018	HG002	1
9d1fbde7-2eda-4eb1-b53c-63e3332f3d63/EcoRV/0	3275	FAV29018	HG002	1
9d200bf4-9934-46ea-bd96-8870957a4fae/EcoRV/0	13414	FAV29018	HG002	1
9d21bae3-c684-4c6a-b770-640071846228/EcoRV/0	8675	FAV29018	HG002	1
9d24a777-d2d0-45e5-a2d7-325976543a05/EcoRV/0	3317	FAV29018	HG002	1
9d24b14e-cee0-47c9-850e-f08b15044397/EcoRV/0	8891	FAV29018	HG002	1
9d2620a3-4b79-4a11-8ca8-10ff2bb4185b/EcoRV/0	4264	FAV29018	HG002	1
9d266238-cb79-4711-94b6-ce1aa8bbd01f/EcoRV/0	10313	FAV29018	HG002	1
9d289b4a-2fb1-4ac9-b922-a258c71df029/EcoRV/0	15386	FAV29018	HG002	1
9d293ba4-52ac-43b9-ac07-090a90e28bcf/EcoRV/0	4224	FAV29018	HG002	1
9d2dbaa1-3f88-4c76-8003-d4227c6f176e/EcoRV/0	3998	FAV29018	HG002	1
9d2ebce7-2618-48fb-943d-14723018c350/EcoRV/0	8113	FAV29018	HG002	1
9d2fc31c-1ca3-4de6-ab06-4bb3f5fd501b/EcoRV/0	1204	FAV29018	HG002	1
9d3197c7-e2e0-411e-9602-193771a9f476/EcoRV/0	4127	FAV29018	HG002	1
9d324c54-8c5b-4db4-9ade-5173c7edbb05/EcoRV/0	3042	FAV29018	HG002	1
9d0a5d1c-3ae2-4d9d-bff0-25f9fccbe689/EcoRV/0	1394	FAV29018	HG002	1
9cc638a9-d6d0-4855-99b0-88fa6ff3e849/EcoRV/0	340	FAV29018	HG002	1
9e061150-a105-45d9-a04e-fc338510c5fe/EcoRV/0	4462	FAV29018	HG002	1
9e06db70-6f1a-4f80-b59e-fd5fbc987b26/EcoRV/0	9384	FAV29018	HG002	1
9eb73b30-67c1-4d86-b631-423df7ba741c/EcoRV/0	4523	FAV29018	HG002	1
9eb80031-f819-4085-8e7b-acd4d3a8fdb6/EcoRV/0	2971	FAV29018	HG002	1
9ebbc208-1931-4449-9e56-8d4d294a30a9/EcoRV/0	4646	FAV29018	HG002	1
9ec0eebc-7427-423a-8571-41af89a25574/EcoRV/0	8302	FAV29018	HG002	1
9ec1c007-262c-4915-8f3d-1bda14b4d43b/EcoRV/0	9815	FAV29018	HG002	1
9ec1d144-de6a-4fb9-b913-38ff99d44db4/EcoRV/0	4154	FAV29018	HG002	1
9ec33f98-344f-484d-8669-c5c5f26028ea/EcoRV/0	4619	FAV29018	HG002	1
9ec4802b-8da8-4a68-a98a-9b8665937ffc/EcoRV/0	5047	FAV29018	HG002	1
9ec5504e-c04a-4387-9bee-daad8b74c50e/EcoRV/0	4636	FAV29018	HG002	1
9ec7f543-19c3-4d72-a245-eb2ba2a595a7/EcoRV/0	156	FAV29018	HG002	1
9eb7352a-8f94-4e84-bdbc-1503aa76e948/EcoRV/0	4567	FAV29018	HG002	1
9ec8c7d3-2b7b-4edf-a0cb-21eb0a58f43a/EcoRV/0	8432	FAV29018	HG002	1
9ecbcb89-c517-4cda-a9da-91a810290cbb/EcoRV/0	1575	FAV29018	HG002	1
9ecd9fdb-cf4c-49c3-ac9e-5e16e92b92fb/EcoRV/0	3083	FAV29018	HG002	1
9ecda532-ad71-49cd-816f-2240c5ab3e38/EcoRV/0	3991	FAV29018	HG002	1
9ecddc1d-5dcb-4fd4-806b-f88bb9decc00/EcoRV/0	9419	FAV29018	HG002	1
9ed23e28-244b-4416-83b9-e9c6e35ffdef/EcoRV/0	2871	FAV29018	HG002	1
9ed249b2-bf11-46b7-9fc6-0e8d497a2c48/EcoRV/0	4145	FAV29018	HG002	1
9ed37305-2da1-4983-a6ac-b52298a1245e/EcoRV/0	8404	FAV29018	HG002	1
9ed41f11-2132-4b30-a93d-ae470d21e3d6/EcoRV/0	8469	FAV29018	HG002	1
9ed4ca8c-7e0a-45c8-a46b-81aad0927039/EcoRV/0	4210	FAV29018	HG002	1
9ed4dc8e-535a-4c17-b06e-e029b901e35a/EcoRV/0	4394	FAV29018	HG002	1
9ec94523-d931-428a-91f2-92ae387cf299/EcoRV/0	13144	FAV29018	HG002	1
9ed4fcb1-2a91-482a-ba85-071e8527929b/EcoRV/0	4082	FAV29018	HG002	1
9eb70ccc-c4e6-4e9b-9185-654c77b6bf4b/EcoRV/0	3271	FAV29018	HG002	1
9eb508b3-0d79-4b2a-86dc-a569c46a9c74/EcoRV/0	4122	FAV29018	HG002	1
9e981d5c-0660-4b70-85c1-27f38cbbcfff/EcoRV/0	3301	FAV29018	HG002	1
9e983507-8864-49ca-9566-cbcd6094b222/EcoRV/0	1385	FAV29018	HG002	1
9e9afcfe-9137-4389-8fa8-fa261adfaba2/EcoRV/0	8472	FAV29018	HG002	1
9e9d3872-57e3-4379-bffd-321c5881f28f/EcoRV/0	9091	FAV29018	HG002	1
9e9d54f6-8f39-4d06-bde6-578f1158d14a/EcoRV/0	1055	FAV29018	HG002	1
9e9dbc79-3ebf-40dc-bb69-fbb60ce61f1a/EcoRV/0	4021	FAV29018	HG002	1
9e9ff234-afb4-4047-8943-c1c3f8bb6863/EcoRV/0	7672	FAV29018	HG002	1
9ea0c165-7677-4fb1-a28d-225d1f3d5347/EcoRV/0	4501	FAV29018	HG002	1
9ea1f3f8-d554-42df-9f46-f4070d8cbfe0/EcoRV/0	8543	FAV29018	HG002	1
9ea377a8-3eaa-4310-b5b1-a89dea24a866/EcoRV/0	4197	FAV29018	HG002	1
9eb64ffc-cd01-43c4-88c6-abb85f9dde97/EcoRV/0	4093	FAV29018	HG002	1
9ea44b21-efa3-447c-90d8-7dadc20b9cb9/EcoRV/0	3347	FAV29018	HG002	1
9ea4d561-353f-4df5-8d93-3fd71f315cd7/EcoRV/0	8374	FAV29018	HG002	1
9ea6320d-936e-4002-b641-eab1a43285a4/EcoRV/0	105	FAV29018	HG002	1
9ea79f7f-6a0d-47de-a7c1-257c03b4c0dc/EcoRV/0	8497	FAV29018	HG002	1
9ea8a153-5175-458d-9bf5-73dca2159d1e/EcoRV/0	4654	FAV29018	HG002	1
9eaa0602-4373-44b8-9697-d3bc1ecff5b1/EcoRV/0	4257	FAV29018	HG002	1
9eaa682b-451a-4fd0-98bc-30e251a1bb5d/EcoRV/0	8488	FAV29018	HG002	1
9eadcd1b-c486-4e9e-9e1c-6c235019b7d6/EcoRV/0	10687	FAV29018	HG002	1
9eaf775a-9ed7-4965-a1d6-998d8caf5730/EcoRV/0	12796	FAV29018	HG002	1
9eaf7f12-f88a-46f9-80bf-e5e50c928050/EcoRV/0	70102	FAV29018	HG002	1
9eb342d6-edd3-4e34-b19d-75a50271ca9d/EcoRV/0	4129	FAV29018	HG002	1
9ea4aba3-5065-4242-ae93-e4366b284b76/EcoRV/0	2928	FAV29018	HG002	1
9ed5f16f-ad9a-4306-b1d9-ac2f94abcf38/EcoRV/0	1162	FAV29018	HG002	1
9ed73cff-0de6-4d07-88cb-b44d9bbebb25/EcoRV/0	2067	FAV29018	HG002	1
9ed7b12d-9f7c-44a0-b150-2c113e2e69d8/EcoRV/0	3143	FAV29018	HG002	1
9efbafcd-fcc4-4435-be22-07d8989dd3a9/EcoRV/0	8592	FAV29018	HG002	1
9efc7cd1-33b6-47b2-ade3-d3d019d46e1d/EcoRV/0	2063	FAV29018	HG002	1
9efd8406-43c2-419a-b7b1-4b2015d3133b/EcoRV/0	6143	FAV29018	HG002	1
9efdfdc6-cf0b-45cc-b796-936143be0351/EcoRV/0	4524	FAV29018	HG002	1
9f03ab7e-cbc6-4d38-bba1-90c347f9dffb/EcoRV/0	4314	FAV29018	HG002	1
9f049942-eb8f-402a-9430-30e59226a498/EcoRV/0	8938	FAV29018	HG002	1
9f04b794-58cf-432c-a899-6ce9302f089a/EcoRV/0	4163	FAV29018	HG002	1
9f04f09b-8f05-473f-afb5-bf7517af5125/EcoRV/0	8207	FAV29018	HG002	1
9f068511-b9fd-47a3-b283-ffc6f4a6a99c/EcoRV/0	1844	FAV29018	HG002	1
9f0ace30-71f9-4e56-833b-f95bd09feaae/EcoRV/0	5715	FAV29018	HG002	1
9efb29ed-8980-48c9-8100-a4ed0b25d324/EcoRV/0	1426	FAV29018	HG002	1
9f0b1de7-b2bd-44a4-8e06-6d86627a72c8/EcoRV/0	3275	FAV29018	HG002	1
9f0ef23e-12d8-412a-ada4-854cef4b7f11/EcoRV/0	128	FAV29018	HG002	1
9f0f19a0-0e60-421e-82a3-f6c7338bb12d/EcoRV/0	10763	FAV29018	HG002	1
9f1112cb-bd60-4816-ba4f-1da7d263601a/EcoRV/0	13459	FAV29018	HG002	1
9f134077-736b-40d8-bbbd-75822e16a6fb/EcoRV/0	866	FAV29018	HG002	1
9f14369a-db96-49ce-969b-3cdee1163d10/EcoRV/0	3300	FAV29018	HG002	1
9f14fda7-4061-4164-954f-83dd49aab556/EcoRV/0	4663	FAV29018	HG002	1
9f16f7fc-2fe4-4671-9f01-fa730c9b602e/EcoRV/0	10647	FAV29018	HG002	1
9f1abc1f-add9-4719-889d-f6af006d6e24/EcoRV/0	2316	FAV29018	HG002	1
9f1aeaaf-e74e-4b4a-9def-7fac38e53558/EcoRV/0	4594	FAV29018	HG002	1
9f255395-054e-45f6-b138-0c58a48182a1/EcoRV/0	8863	FAV29018	HG002	1
9f0d0081-901d-4e5f-9873-aa09ca83180d/EcoRV/0	15256	FAV29018	HG002	1
9efade2b-2999-4675-b05d-6bccfbd4ad8c/EcoRV/0	2923	FAV29018	HG002	1
9ef992fa-2f05-441e-aad8-960bfcf19d5b/EcoRV/0	8445	FAV29018	HG002	1
9ef950c9-ad72-44c0-ae96-ad8472a8ae50/EcoRV/0	3377	FAV29018	HG002	1
9ed82a36-69e0-48ab-9437-a077cd114729/EcoRV/0	8328	FAV29018	HG002	1
9ed9cf6c-ce00-4ae8-a2e8-14437560c96f/EcoRV/0	8187	FAV29018	HG002	1
9edb6216-8c39-4bc6-9df3-912b49e59252/EcoRV/0	4407	FAV29018	HG002	1
9edd33e4-3ce7-4443-8f3f-96f4998995ab/EcoRV/0	4832	FAV29018	HG002	1
9edd3671-5514-4834-98a8-11d76010b5a9/EcoRV/0	7133	FAV29018	HG002	1
9edd6299-9440-48da-94af-b5ff3ca0e5d6/EcoRV/0	3979	FAV29018	HG002	1
9edf60fa-a392-453d-8a35-e5810e55e854/EcoRV/0	7166	FAV29018	HG002	1
9ee23366-c5c2-4610-9087-0b91663fc817/EcoRV/0	154	FAV29018	HG002	1
9ee519ea-3a2e-43f9-9634-6149736773dd/EcoRV/0	3500	FAV29018	HG002	1
9ee51c53-4d30-46a0-aa6f-08e5641c32c1/EcoRV/0	4381	FAV29018	HG002	1
9ee5251c-0714-42a5-901c-9157311f3a53/EcoRV/0	8485	FAV29018	HG002	1
9eed1c1a-369a-41ce-994a-7f3131bf1213/EcoRV/0	8814	FAV29018	HG002	1
9eeef533-d236-437a-bf36-d38f5bde5ea3/EcoRV/0	285	FAV29018	HG002	1
9eef9384-8eec-422c-8ad9-1454889c4e81/EcoRV/0	2020	FAV29018	HG002	1
9ef052df-dace-437c-b5e9-c30020a6bb69/EcoRV/0	4263	FAV29018	HG002	1
9ef10b3a-0b02-4310-8fc7-a2de2cd57a2d/EcoRV/0	4567	FAV29018	HG002	1
9ef25e76-956e-4e60-944b-0ff8a09078b0/EcoRV/0	3998	FAV29018	HG002	1
9ef268f3-9a96-43d8-a4c9-7d6d04e92cd2/EcoRV/0	12104	FAV29018	HG002	1
9ef2b217-251d-453f-8f0d-7456f97874f5/EcoRV/0	4294	FAV29018	HG002	1
9ef32193-ff8c-44ac-ba52-8045c77ce79a/EcoRV/0	4257	FAV29018	HG002	1
9ef8119c-445d-496a-9d6b-ebaa3bd56562/EcoRV/0	1625	FAV29018	HG002	1
9ef89626-4d7f-404a-9911-1b5b2f68cd4b/EcoRV/0	4105	FAV29018	HG002	1
9ef95090-6b1d-4ee2-bafb-112d265238ab/EcoRV/0	4162	FAV29018	HG002	1
9e975a1c-0a3a-4f00-a819-360207030f48/EcoRV/0	3030	FAV29018	HG002	1
9e9727c3-6e17-4c2d-a88c-f2ca142ef1df/EcoRV/0	3028	FAV29018	HG002	1
9e9610a6-a7db-435b-96ba-4d20e98c7bc8/EcoRV/0	2616	FAV29018	HG002	1
9e94c8da-06e4-45cf-8ac6-65aabd6bcd8e/EcoRV/0	3048	FAV29018	HG002	1
9e22ba88-a415-4e13-9ca5-98f2bdafd5b0/EcoRV/0	12572	FAV29018	HG002	1
9e238f31-e5dd-4751-b742-9f70b7463f9c/EcoRV/0	10017	FAV29018	HG002	1
9e248b2a-b76f-4787-8921-09ead5c9fb12/EcoRV/0	4064	FAV29018	HG002	1
9e263154-8e61-45fb-82f9-2969afbd742a/EcoRV/0	3588	FAV29018	HG002	1
9e27aceb-656f-48ca-add0-5ee6af87c163/EcoRV/0	8359	FAV29018	HG002	1
9e29391f-f48a-40c0-89e5-351ed3897271/EcoRV/0	3064	FAV29018	HG002	1
9e2c0cc7-6296-4d33-8ad7-5438953ea22d/EcoRV/0	4988	FAV29018	HG002	1
9e2c255c-b619-4129-86d2-e7ecd78e7f74/EcoRV/0	4624	FAV29018	HG002	1
9e2de696-366b-4ed6-b45d-dfff833bc707/EcoRV/0	3318	FAV29018	HG002	1
9e2e4a42-8486-42a0-8d34-4efaf4b48e3d/EcoRV/0	8546	FAV29018	HG002	1
9e20e872-c56b-4484-9388-187c824275df/EcoRV/0	4645	FAV29018	HG002	1
9e306dba-213a-4151-bb61-8910f9c42ee1/EcoRV/0	4130	FAV29018	HG002	1
9e378ccb-58ba-4d57-9e15-9df02d82b282/EcoRV/0	8520	FAV29018	HG002	1
9e3a75bb-2e24-43bb-a79e-07c2fe87f1f5/EcoRV/0	3745	FAV29018	HG002	1
9e3bfdcc-1673-4a07-83b0-cf779347e1ec/EcoRV/0	2096	FAV29018	HG002	1
9e3f52ef-65ed-48af-b1e2-7be4755d2a08/EcoRV/0	9063	FAV29018	HG002	1
9e3fed66-60bd-46e0-ad5e-cbb9d1b94f21/EcoRV/0	10062	FAV29018	HG002	1
9e404990-bfd7-4cea-a903-f86dde21eedd/EcoRV/0	20218	FAV29018	HG002	1
9e40f73a-1009-4062-b597-476ff8f7fe2c/EcoRV/0	299	FAV29018	HG002	1
9e41bc89-004e-466f-a881-66cd7557a868/EcoRV/0	2597	FAV29018	HG002	1
9e41e2b6-e9e2-4654-9e9f-26742637735f/EcoRV/0	14224	FAV29018	HG002	1
9e437e00-0e34-4f28-b84e-132a0bfe9420/EcoRV/0	98	FAV29018	HG002	1
9e33ea0a-96af-48d2-8123-a4ca7a32ade9/EcoRV/0	2427	FAV29018	HG002	1
9e1e0070-757d-426e-96d0-0a5d123c0d2e/EcoRV/0	13348	FAV29018	HG002	1
9e1d748b-6f5f-4af8-a32b-72fe2cd7a57a/EcoRV/0	4631	FAV29018	HG002	1
9e1c034f-43ac-4d68-9c1a-0980a9662f38/EcoRV/0	4734	FAV29018	HG002	1
9e07a259-78bb-4216-b327-f6fb368857f7/EcoRV/0	15270	FAV29018	HG002	1
9e080ce3-a238-4cbf-aaa5-9b6018fc5c41/EcoRV/0	12730	FAV29018	HG002	1
9e0908d7-1114-466e-a8a1-626cab806b2a/EcoRV/0	1629	FAV29018	HG002	1
9e0bb246-e8ae-48f8-b46b-18cb167be9f9/EcoRV/0	4164	FAV29018	HG002	1
9e0d03b2-f77b-44a6-9c5c-98d6ef354e0e/EcoRV/0	2803	FAV29018	HG002	1
9e0ec7c7-e871-45a1-b953-0e2374e16fec/EcoRV/0	4093	FAV29018	HG002	1
9e0ef714-8d1e-439e-8be2-7910d9fed398/EcoRV/0	8870	FAV29018	HG002	1
9e0f4001-c55f-4aad-b750-17a2ecfe50d7/EcoRV/0	4523	FAV29018	HG002	1
9e0f5387-c55b-4935-876c-c694e585b260/EcoRV/0	4038	FAV29018	HG002	1
9e107c1e-ca3c-4afc-8137-96879bbfc6ae/EcoRV/0	8539	FAV29018	HG002	1
9e10c9a9-5c68-4eb0-9313-c0dc4cd1bc2a/EcoRV/0	8587	FAV29018	HG002	1
9e10f693-91b2-437f-8c9b-f0a6c5bc2eec/EcoRV/0	2042	FAV29018	HG002	1
9e11b920-09c4-48ae-8260-4e1c15979b75/EcoRV/0	4376	FAV29018	HG002	1
9e155bb5-dc3d-48a4-a6c4-e078c26ad81b/EcoRV/0	11120	FAV29018	HG002	1
9e1597a2-88b5-4ca0-9652-b9e1e67e0502/EcoRV/0	12873	FAV29018	HG002	1
9e15cf5b-9d30-487b-bb69-2089fabc5f1d/EcoRV/0	1636	FAV29018	HG002	1
9e15d190-4a78-4cf7-926b-39d02f4293e7/EcoRV/0	2841	FAV29018	HG002	1
9e17b8f4-933e-4032-8df9-1ee9feacd253/EcoRV/0	385	FAV29018	HG002	1
9e18ac98-d670-4e19-9540-6d2007072fa0/EcoRV/0	3203	FAV29018	HG002	1
9e195595-67f3-4903-8157-a1b25a87ca68/EcoRV/0	8483	FAV29018	HG002	1
9e195d5c-c7ba-4ea7-bef7-075dda7fca00/EcoRV/0	1844	FAV29018	HG002	1
9e19d4bc-c179-49f8-9374-935359aa6699/EcoRV/0	3268	FAV29018	HG002	1
9e19eb54-fc8b-4c97-be38-d63025f369b9/EcoRV/0	8584	FAV29018	HG002	1
9e43ec2e-30e6-4177-b321-53df0b12f93a/EcoRV/0	4382	FAV29018	HG002	1
9e06b19c-704f-44e9-97ee-790e7776deed/EcoRV/0	2079	FAV29018	HG002	1
9e43fbfe-ad34-417a-a55a-bee7b5b0b4b2/EcoRV/0	4141	FAV29018	HG002	1
9e449214-ac7c-46e4-9124-6eac690df8bc/EcoRV/0	13555	FAV29018	HG002	1
9e790a4f-c925-46ea-9e29-fed27f4ed1d2/EcoRV/0	3969	FAV29018	HG002	1
9e7d02ae-871d-474c-9cdd-af2a543f70d0/EcoRV/0	8939	FAV29018	HG002	1
9e7e68e9-fad6-4500-b5b2-679e4c769be2/EcoRV/0	9482	FAV29018	HG002	1
9e800ba5-e33e-45c8-b55f-5f362979f755/EcoRV/0	4454	FAV29018	HG002	1
9e80fc4c-33dc-4776-bb90-28dac57454dd/EcoRV/0	10681	FAV29018	HG002	1
9e8197b5-3098-44c2-948b-ae0f9c692545/EcoRV/0	2821	FAV29018	HG002	1
9e840f44-ccd4-41a6-9418-5803a1f4a705/EcoRV/0	15348	FAV29018	HG002	1
9e848642-d8e8-41ab-9b15-4a03ae5e6bcb/EcoRV/0	7740	FAV29018	HG002	1
9e84ac46-2875-4ff0-aed5-962655daf2f6/EcoRV/0	818	FAV29018	HG002	1
9e856883-788b-41ee-bcf7-695abb044e1f/EcoRV/0	3951	FAV29018	HG002	1
9e77f09c-05b2-46e8-ba64-57bfbd7c56de/EcoRV/0	4528	FAV29018	HG002	1
9e86755d-fcfa-4624-bafe-2f8aa582ccc8/EcoRV/0	3197	FAV29018	HG002	1
9e884849-4005-4a9e-a092-dfe52d35d7f5/EcoRV/0	3053	FAV29018	HG002	1
9e891ea8-590c-4432-b2da-052619cd984b/EcoRV/0	11723	FAV29018	HG002	1
9e894fc6-256a-4218-a7cf-33290c06c7bf/EcoRV/0	2798	FAV29018	HG002	1
9e8a6158-d5f1-4444-b3d6-233746088e28/EcoRV/0	3291	FAV29018	HG002	1
9e8b5f90-a804-4d65-b112-a0f064c3cd59/EcoRV/0	4453	FAV29018	HG002	1
9e8bcff0-f2ec-47bc-80af-ec2e56432ab2/EcoRV/0	5543	FAV29018	HG002	1
9e8f18b0-ac11-497f-a848-f856f8a38b9d/EcoRV/0	2763	FAV29018	HG002	1
9e9017ee-e0e3-4f46-a43e-79eda5c14b28/EcoRV/0	13451	FAV29018	HG002	1
9e90c788-c40d-4a94-9ae2-8ac03c47a597/EcoRV/0	118	FAV29018	HG002	1
9e92dc4b-8aab-47be-bd34-3a1d4feea4f7/EcoRV/0	4400	FAV29018	HG002	1
9e8705ec-f7d9-4c1f-b365-85460e7d726b/EcoRV/0	10039	FAV29018	HG002	1
9e741afc-b794-4421-b561-42d58115c69c/EcoRV/0	8451	FAV29018	HG002	1
9e6bfff9-dd47-4ad3-924f-f1bafa09853a/EcoRV/0	15466	FAV29018	HG002	1
9e69f20e-77e0-42e8-b5cb-65d3481b4447/EcoRV/0	7764	FAV29018	HG002	1
9e45cebb-dacc-4f9c-9bf8-8935da2c5f8b/EcoRV/0	4631	FAV29018	HG002	1
9e496228-40db-4df7-b3a6-a81d1ae3423f/EcoRV/0	4459	FAV29018	HG002	1
9e4a5084-1b6a-490e-8d9b-b83331a1613c/EcoRV/0	1298	FAV29018	HG002	1
9e50deb7-1261-44c1-ad56-0faa48455565/EcoRV/0	8164	FAV29018	HG002	1
9e510609-6c30-4ed5-bf2d-3daea54672e0/EcoRV/0	4066	FAV29018	HG002	1
9e51b886-f3f1-43b1-8c1b-40642831b281/EcoRV/0	4155	FAV29018	HG002	1
9e51df7a-b5cb-4d47-9ddb-2c0e72dc3315/EcoRV/0	12973	FAV29018	HG002	1
9e520b37-8445-4cde-96cc-d9036f826089/EcoRV/0	4523	FAV29018	HG002	1
9e524bd9-6fe8-4cb3-afa1-769a6ae785f2/EcoRV/0	4503	FAV29018	HG002	1
9e53c357-33d6-4625-899c-8d2590ad34d7/EcoRV/0	2053	FAV29018	HG002	1
9e5426aa-7fbd-4b35-af1c-56ce1f1c78f5/EcoRV/0	1241	FAV29018	HG002	1
9e56b278-6568-4c8e-a78d-524ff5699af7/EcoRV/0	3188	FAV29018	HG002	1
9e583161-8c4a-455b-b7b3-e8fda9e79a8e/EcoRV/0	3167	FAV29018	HG002	1
9e58a047-e580-4f4c-99c9-7f6ec3921cd5/EcoRV/0	2910	FAV29018	HG002	1
9e5ae90e-f489-499a-8a60-01c719f39992/EcoRV/0	4183	FAV29018	HG002	1
9e5b37d1-b151-4dd4-b3e5-46ebd678742a/EcoRV/0	2892	FAV29018	HG002	1
9e5bd4bb-2835-49fa-ae7f-52fff539c411/EcoRV/0	4321	FAV29018	HG002	1
9e5dcec8-431f-4410-bd9f-146ad3fd2d9a/EcoRV/0	2018	FAV29018	HG002	1
9e5f1e49-6789-48a6-8032-4ee247fa92f4/EcoRV/0	4183	FAV29018	HG002	1
9e615c20-4815-4a7e-9823-0e92e968c25d/EcoRV/0	779	FAV29018	HG002	1
9e633b48-1dd4-40ba-aa11-431b139d8a37/EcoRV/0	4499	FAV29018	HG002	1
9e655db7-241c-496f-bbda-3b3014c3226f/EcoRV/0	1082	FAV29018	HG002	1
9e68beff-3002-4894-ab31-268651419b71/EcoRV/0	3507	FAV29018	HG002	1
9e443844-9186-4573-b9cf-a330e8aac99b/EcoRV/0	5046	FAV29018	HG002	1
95a78452-bf0f-4e32-b779-ce37c4e0557b/EcoRV/0	3730	FAV29018	HG002	1
9cc51e8b-a650-40a5-ad7c-31d90d7a2feb/EcoRV/0	2952	FAV29018	HG002	1
9cbd95e7-9e90-4194-b57d-7eef028d9057/EcoRV/0	4127	FAV29018	HG002	1
9b39729d-dec9-407e-8930-9d108bd956b9/EcoRV/0	4658	FAV29018	HG002	1
9b3a32c6-af0b-419f-b24b-ef62ec9486fa/EcoRV/0	8596	FAV29018	HG002	1
9b3b3451-4c0a-43cb-8efc-e856249a587d/EcoRV/0	7965	FAV29018	HG002	1
9b3b4c2e-bfc1-452d-9e00-0f99a6731bc0/EcoRV/0	4648	FAV29018	HG002	1
9b3d9f5b-ddcc-426e-aeaa-a27cdd8ec61f/EcoRV/0	7142	FAV29018	HG002	1
9b3da890-925b-4886-a1a7-8b43076432ba/EcoRV/0	9834	FAV29018	HG002	1
9b3ec9ed-ca33-41dc-aa7a-b2d016fdb016/EcoRV/0	6159	FAV29018	HG002	1
9b3ed5f0-4db3-44ee-b2c5-0fff34df9996/EcoRV/0	1862	FAV29018	HG002	1
9b3fd51e-b954-4233-ae57-f26a724acf75/EcoRV/0	7213	FAV29018	HG002	1
9b40689f-6ee5-426d-be7c-603917e6dc23/EcoRV/0	4306	FAV29018	HG002	1
9b385f6f-73d0-4325-b1ec-cf30ffbb0c7f/EcoRV/0	4352	FAV29018	HG002	1
9b40998a-9553-475c-a4fb-32d17449edd3/EcoRV/0	4501	FAV29018	HG002	1
9b434242-813c-481d-a9e0-8143c896c659/EcoRV/0	4566	FAV29018	HG002	1
9b45d9dc-057a-4e0b-962b-5487af0d15b1/EcoRV/0	9949	FAV29018	HG002	1
9b470526-ed6a-4415-be03-90e4ef6db51d/EcoRV/0	1513	FAV29018	HG002	1
9b479348-12cd-4bfe-839a-c243de340c0a/EcoRV/0	9979	FAV29018	HG002	1
9b48f712-dc29-4558-b6ca-e0a654db0fe6/EcoRV/0	4332	FAV29018	HG002	1
9b496e99-4c1e-47a7-b3b2-3705bdd994a8/EcoRV/0	129	FAV29018	HG002	1
9b4c3f46-8d65-4d28-bd7a-b7b3bd5e9522/EcoRV/0	4145	FAV29018	HG002	1
9b4e9cf7-90a3-41d7-bfdd-b88909256990/EcoRV/0	2870	FAV29018	HG002	1
9b4f2152-f0c5-4d9d-bd32-54d7882c51ad/EcoRV/0	4647	FAV29018	HG002	1
9b50d980-4569-449b-962e-3779f70e8948/EcoRV/0	4655	FAV29018	HG002	1
9b411452-2c80-4ac3-b398-e1d7e2f71b91/EcoRV/0	7674	FAV29018	HG002	1
9b50e907-86f2-4251-99fb-177582f00a6c/EcoRV/0	3791	FAV29018	HG002	1
9b36c772-2a84-47bd-a2a6-e12c0e1987aa/EcoRV/0	4594	FAV29018	HG002	1
9b35314d-aa99-4852-8825-e91db39cd317/EcoRV/0	8495	FAV29018	HG002	1
9b1785b7-baa2-4ecd-85e6-a2d524e7a63b/EcoRV/0	106	FAV29018	HG002	1
9b1d3a1c-fc4b-4008-8894-96d2c1add475/EcoRV/0	4126	FAV29018	HG002	1
9b1d668a-bfec-44d9-84e9-7a08a0af0fb6/EcoRV/0	3798	FAV29018	HG002	1
9b1db89f-b3fe-4c85-8046-9b7fa46f908d/EcoRV/0	8614	FAV29018	HG002	1
9b1ee358-bd4d-4020-ae44-7ec357ffc25f/EcoRV/0	3274	FAV29018	HG002	1
9b1f51f0-91cf-4e69-88c7-4f534a6e9261/EcoRV/0	10315	FAV29018	HG002	1
9b228c96-72cc-4fd6-aa60-c85439692973/EcoRV/0	8554	FAV29018	HG002	1
9b228fbf-2056-4937-b20d-1c1df3cad32b/EcoRV/0	96	FAV29018	HG002	1
9b24a4af-ccba-442b-a538-1dc70b9ab983/EcoRV/0	4675	FAV29018	HG002	1
9b25097b-33c9-47e0-bef1-faeed8118f3b/EcoRV/0	4263	FAV29018	HG002	1
9b364040-54d7-4167-8c8e-0eac2420c9d7/EcoRV/0	15404	FAV29018	HG002	1
9b256555-1181-430a-9eed-69f2cc1e4e4c/EcoRV/0	10296	FAV29018	HG002	1
9b2669fc-dc1d-4166-b7a7-3f83261e43ba/EcoRV/0	1758	FAV29018	HG002	1
9b2737d4-1b27-4077-b6d0-5df381b9ad7b/EcoRV/0	12592	FAV29018	HG002	1
9b276d14-b3db-41fa-a6fe-376c42e6883b/EcoRV/0	88	FAV29018	HG002	1
9b2a72a5-8747-4b4d-9785-aa151784811b/EcoRV/0	3327	FAV29018	HG002	1
9b2b5506-6583-47aa-b74e-a6c25dc40361/EcoRV/0	4355	FAV29018	HG002	1
9b2d60cd-2d2d-4107-abfb-b3837f24cfc3/EcoRV/0	4594	FAV29018	HG002	1
9b30b542-bf98-43e2-9f42-b91df5a9e6da/EcoRV/0	12956	FAV29018	HG002	1
9b333d49-9e10-4fec-b7f6-b199461e008e/EcoRV/0	87	FAV29018	HG002	1
9b34b60c-9a79-4c2a-b96e-96751eae0dfa/EcoRV/0	6314	FAV29018	HG002	1
9b35007a-063a-45db-9a94-635b11e170d6/EcoRV/0	127	FAV29018	HG002	1
9b26637f-219f-42c5-820d-126b237e00d3/EcoRV/0	8485	FAV29018	HG002	1
9b5179b5-39ad-4f84-b1ab-3178a1dcecdc/EcoRV/0	3139	FAV29018	HG002	1
9b52ec3e-2f9c-4a66-9d7b-a53fa6cc64f7/EcoRV/0	13301	FAV29018	HG002	1
9b53ddd3-e3bf-4c0b-bffc-2f0a29262b60/EcoRV/0	5440	FAV29018	HG002	1
9b748efd-0b43-455c-8724-befd6a96f488/EcoRV/0	10064	FAV29018	HG002	1
9b78e85f-c12a-4e6a-9212-107167bf9031/EcoRV/0	13334	FAV29018	HG002	1
9b790865-4627-46d8-9b23-686d6f75addd/EcoRV/0	4414	FAV29018	HG002	1
9b79af54-3272-42bd-be68-a62ad699084f/EcoRV/0	12393	FAV29018	HG002	1
9b7dccd6-307f-417e-8686-54a19cda1679/EcoRV/0	8366	FAV29018	HG002	1
9b7fc611-79b8-484a-befe-0e5ef9b93648/EcoRV/0	3272	FAV29018	HG002	1
9b801d62-3fc3-4ecc-b742-a72b156927ba/EcoRV/0	2256	FAV29018	HG002	1
9b81795f-5e30-4015-b4a2-a0d34b5c3a52/EcoRV/0	4629	FAV29018	HG002	1
9b832473-cf74-4788-9d02-01b2669ba29e/EcoRV/0	544	FAV29018	HG002	1
9b83fc0a-42b5-4e60-9780-032c4b2e4510/EcoRV/0	4524	FAV29018	HG002	1
9b742fb8-e38b-4bb4-9b40-8c9691d7051a/EcoRV/0	960	FAV29018	HG002	1
9b8460ef-2c00-4548-afc3-72e89301e6da/EcoRV/0	3440	FAV29018	HG002	1
9b861bfb-a03e-4347-aff4-d773fca60e61/EcoRV/0	4398	FAV29018	HG002	1
9b8728a9-7af8-43e6-9025-c613a98816c0/EcoRV/0	604	FAV29018	HG002	1
9b87b098-cc2a-4ce1-a6a7-5435792ed408/EcoRV/0	3909	FAV29018	HG002	1
9b87b6f9-abef-4374-9bf2-dd7562e1e502/EcoRV/0	7379	FAV29018	HG002	1
9b882d92-1cc2-4789-b605-96d4df6665e4/EcoRV/0	3207	FAV29018	HG002	1
9b887d01-7bab-42d0-92ba-30e8856dfaaa/EcoRV/0	8959	FAV29018	HG002	1
9b889f5b-478e-4a6d-838f-86cf5bb57319/EcoRV/0	2034	FAV29018	HG002	1
9b8912e8-ccb1-4ba5-928e-bb0f787a672f/EcoRV/0	4470	FAV29018	HG002	1
9b8af72a-4bac-42b0-879e-d445a5f0aab6/EcoRV/0	8233	FAV29018	HG002	1
9b8b95e6-0ec1-416f-afe5-62e1f5d8d239/EcoRV/0	4320	FAV29018	HG002	1
9b84b9c9-1975-4336-9133-951cf5287cd1/EcoRV/0	8743	FAV29018	HG002	1
9b73d766-eb99-4557-93e9-62a32992ab14/EcoRV/0	12865	FAV29018	HG002	1
9b738ee1-fa8b-4719-b392-995d5b7b3245/EcoRV/0	8495	FAV29018	HG002	1
9b7136ba-48bc-49c9-a66d-86bb30c5b537/EcoRV/0	8389	FAV29018	HG002	1
9b547196-795c-437a-816f-16720232fc39/EcoRV/0	4508	FAV29018	HG002	1
9b565f49-3842-4189-8248-2e58d524a86a/EcoRV/0	4182	FAV29018	HG002	1
9b5801af-3376-4d6b-810c-94362b57d557/EcoRV/0	2825	FAV29018	HG002	1
9b583c9d-38aa-4552-873d-f8c13fb0c0e4/EcoRV/0	1511	FAV29018	HG002	1
9b5b1900-162f-4bbd-97fa-3b9a51690202/EcoRV/0	4129	FAV29018	HG002	1
9b5dfd7d-a00d-4348-8616-ceeba2814530/EcoRV/0	1639	FAV29018	HG002	1
9b5e5bcf-0e5d-4753-8eb0-1963821eb910/EcoRV/0	129	FAV29018	HG002	1
9b5eb22d-cf6d-483c-8333-2c4ffb8a570e/EcoRV/0	4416	FAV29018	HG002	1
9b601f6f-8852-4d00-b332-e332ca2e123c/EcoRV/0	3030	FAV29018	HG002	1
9b60fef4-0911-4cae-ba5f-eb6db834cd18/EcoRV/0	10657	FAV29018	HG002	1
9b61b8fe-fb00-4957-a8f0-882ba4196fd3/EcoRV/0	10644	FAV29018	HG002	1
9b62a379-dd2d-4553-a3e6-9f9f183d46ab/EcoRV/0	1685	FAV29018	HG002	1
9b642340-0deb-4852-9d8a-e115eb441b29/EcoRV/0	3948	FAV29018	HG002	1
9b64f2da-70de-402a-a485-9fad2e34345a/EcoRV/0	4413	FAV29018	HG002	1
9b65f01f-3dde-41e2-befb-ddabc914c1db/EcoRV/0	4030	FAV29018	HG002	1
9b664a1b-ecb7-4541-a0d2-c6927ac3d08d/EcoRV/0	1966	FAV29018	HG002	1
9b6a4447-a9df-4049-8f47-999076598e89/EcoRV/0	8451	FAV29018	HG002	1
9b6ad3e2-91ba-4801-9c82-ee4e7dc093d7/EcoRV/0	7643	FAV29018	HG002	1
9b6c568e-bc79-4b38-bee5-61d99362071f/EcoRV/0	10800	FAV29018	HG002	1
9b6d30f3-bd4f-400f-9e78-c4eeb9654848/EcoRV/0	3585	FAV29018	HG002	1
9b6f8942-979f-4bb8-a451-e3311137ecc9/EcoRV/0	4228	FAV29018	HG002	1
9b70251a-6337-49e9-a122-dca05cbcc5dd/EcoRV/0	4021	FAV29018	HG002	1
9b70e9ed-283f-435e-ab7a-60da45b7f921/EcoRV/0	4318	FAV29018	HG002	1
9b168d0e-b9ce-42a3-8d0f-13998f0b5515/EcoRV/0	8398	FAV29018	HG002	1
9b15c7fc-ffee-4cca-8ee2-a1c97ea42f7c/EcoRV/0	2842	FAV29018	HG002	1
9b15c563-8b1a-4f00-b4ac-23cf20561f27/EcoRV/0	2893	FAV29018	HG002	1
9b153f66-f457-4bc4-a3cb-65669e964d04/EcoRV/0	4161	FAV29018	HG002	1
9a957bee-b261-43c2-bd57-a436dd742976/EcoRV/0	4527	FAV29018	HG002	1
9a9988db-9a63-4a82-b843-f5fb8e26363a/EcoRV/0	2955	FAV29018	HG002	1
9a9bab75-7c52-4be2-a0d0-db759a8ae8a8/EcoRV/0	3772	FAV29018	HG002	1
9a9ca1e1-c05e-4657-a2e3-dc34ddbb65a4/EcoRV/0	9059	FAV29018	HG002	1
9a9dce86-4f7b-4131-b7a8-4eb5a049c6a8/EcoRV/0	4133	FAV29018	HG002	1
9a9faeef-b7fa-437d-8f75-88bd66cead71/EcoRV/0	1641	FAV29018	HG002	1
9aa025a7-0be5-4f7b-a168-3d5e51e63f0c/EcoRV/0	4541	FAV29018	HG002	1
9aa07868-a96a-45f9-b1c8-7f92b9a6d434/EcoRV/0	4125	FAV29018	HG002	1
9aa1d508-f692-41c3-a749-ec0e8956f2b3/EcoRV/0	13056	FAV29018	HG002	1
9aa289c3-8c53-4455-a061-10c4d88d47e8/EcoRV/0	4118	FAV29018	HG002	1
9a956dab-6713-4cbb-9638-559dcddcfa05/EcoRV/0	3290	FAV29018	HG002	1
9aa2c271-c0c6-491b-90b6-ba095399971d/EcoRV/0	10026	FAV29018	HG002	1
9aa4dd32-072f-4c09-a821-e33ce62d39af/EcoRV/0	1477	FAV29018	HG002	1
9aa6fc5a-9257-4e4f-833d-03961b634b8d/EcoRV/0	8772	FAV29018	HG002	1
9aa8e6f2-4b5f-4279-8383-eef996d5ea8b/EcoRV/0	13212	FAV29018	HG002	1
9aa95465-c1a9-41de-8162-79caea853e59/EcoRV/0	12105	FAV29018	HG002	1
9aa99167-1af5-47c3-b0b2-cb82f29666ca/EcoRV/0	8235	FAV29018	HG002	1
9aabf421-bae6-48a7-9b41-6bbdcfac16b2/EcoRV/0	2605	FAV29018	HG002	1
9aae7f1e-2e87-439d-9942-bb2641abe0a9/EcoRV/0	6748	FAV29018	HG002	1
9aaf0b4c-25a1-4b12-9e71-b0a96af6bd7e/EcoRV/0	4382	FAV29018	HG002	1
9ab34a09-28f3-45f9-9f84-bc8cb04b7d60/EcoRV/0	10034	FAV29018	HG002	1
9ab496e9-68a5-4d15-a1ae-ad99f99dd3a7/EcoRV/0	4597	FAV29018	HG002	1
9aa31f53-3879-4b83-918f-8949429d91bc/EcoRV/0	4696	FAV29018	HG002	1
9a942993-a983-4877-a807-540d3bbfa204/EcoRV/0	12324	FAV29018	HG002	1
9a93bdd8-2d09-4dbe-9ba4-6d218ce231fe/EcoRV/0	1509	FAV29018	HG002	1
9a93300b-4de4-408d-bc45-0214bcf4b63d/EcoRV/0	9048	FAV29018	HG002	1
9a767a1b-c91a-4bf2-95d6-fc41693986fe/EcoRV/0	10760	FAV29018	HG002	1
9a77b7bc-dcaa-4c05-be9d-96a5523a3a45/EcoRV/0	8378	FAV29018	HG002	1
9a791c6c-7bc4-41ed-8603-72e3b348785a/EcoRV/0	4600	FAV29018	HG002	1
9a79d381-e10c-440a-b6ed-8b0a45f3af40/EcoRV/0	4340	FAV29018	HG002	1
9a7e917f-e53f-4a72-8f48-69c2d5bc24dc/EcoRV/0	4721	FAV29018	HG002	1
9a7f4507-2ffc-4876-8e98-025dfc6ce1ef/EcoRV/0	4603	FAV29018	HG002	1
9a7f7c5c-e48e-43f7-a690-16037b1046b8/EcoRV/0	10176	FAV29018	HG002	1
9a80e495-6a65-489c-9a06-d21fbf79aa0f/EcoRV/0	8431	FAV29018	HG002	1
9a82d375-8025-4354-b37c-37ac21ec3028/EcoRV/0	10066	FAV29018	HG002	1
9a84ff46-6b50-4d5e-97d2-81f1b3c5aa1c/EcoRV/0	8798	FAV29018	HG002	1
9a875c5d-0e1b-4d14-8e9c-67fd8c0a1d50/EcoRV/0	13280	FAV29018	HG002	1
9a881b61-e198-4612-93f9-c6af93ec8165/EcoRV/0	2632	FAV29018	HG002	1
9a899c6b-e2eb-4abf-8260-a74ef6719637/EcoRV/0	8463	FAV29018	HG002	1
9a8c2a75-f708-42b9-9a16-c570a7e2d09e/EcoRV/0	4211	FAV29018	HG002	1
9a8c525d-df51-4553-92cb-6d6dd0df72d7/EcoRV/0	4542	FAV29018	HG002	1
9a8c68af-7b77-40d7-b5eb-dce3d97e4c80/EcoRV/0	12146	FAV29018	HG002	1
9a8d2ac7-9bca-4af8-b84d-d12b71e78a7d/EcoRV/0	3262	FAV29018	HG002	1
9a8da9ca-640d-4864-8d93-7a2618d622b2/EcoRV/0	8582	FAV29018	HG002	1
9a8e1ae6-59c8-4f28-9805-088256ce31ae/EcoRV/0	8456	FAV29018	HG002	1
9a8f25b5-bfd4-47ae-b473-107a611d81f7/EcoRV/0	127	FAV29018	HG002	1
9a8f3796-5750-46f6-8b31-69a4e5ebe7d3/EcoRV/0	4218	FAV29018	HG002	1
9a90dc24-201f-4297-aab4-678406b80071/EcoRV/0	7085	FAV29018	HG002	1
9a92d5a7-b158-4d9a-b248-55cc1e8af0f1/EcoRV/0	4175	FAV29018	HG002	1
9ab572e8-f87c-4028-9ceb-f1a5990aa348/EcoRV/0	8485	FAV29018	HG002	1
9b8ba0dc-e9d3-4e12-88a7-fbc8e7b80ea2/EcoRV/0	954	FAV29018	HG002	1
9ab5d3d5-ed65-4f66-bcad-56ee30cde2fe/EcoRV/0	10076	FAV29018	HG002	1
9ab687f9-0de1-493b-ac71-63fae607bcb0/EcoRV/0	4155	FAV29018	HG002	1
9af1d854-b4a3-4e18-8eb4-7b23c734de8f/EcoRV/0	4311	FAV29018	HG002	1
9af527bf-c2da-4d15-8486-f12dda5e5286/EcoRV/0	4618	FAV29018	HG002	1
9af70bfe-85c3-4d69-9606-de07989e5b73/EcoRV/0	12710	FAV29018	HG002	1
9af76cad-fcde-451a-ba62-138d5acbe748/EcoRV/0	8489	FAV29018	HG002	1
9af8f9bd-a3fc-4828-adfd-8a837656935c/EcoRV/0	2477	FAV29018	HG002	1
9afc3830-9381-4a3d-a916-bcaa6e18e461/EcoRV/0	8575	FAV29018	HG002	1
9afca777-c610-48d7-8a18-15a8ff2df0da/EcoRV/0	15158	FAV29018	HG002	1
9afd3b28-1ed1-4cce-9769-524fd0869de6/EcoRV/0	3154	FAV29018	HG002	1
9b00b11e-1520-4628-b7d4-ac8cfee41437/EcoRV/0	43481	FAV29018	HG002	1
9b01fc27-3290-4084-a664-28946da6d3a4/EcoRV/0	4821	FAV29018	HG002	1
9af18b42-60c0-4b00-879a-14a947806be2/EcoRV/0	12783	FAV29018	HG002	1
9b026edf-6556-4cc1-97ef-0de37e21524c/EcoRV/0	4645	FAV29018	HG002	1
9b06147a-335d-478d-b504-cb24a18a1e08/EcoRV/0	9922	FAV29018	HG002	1
9b098490-8547-40c4-aace-d8799fd4b8d4/EcoRV/0	3482	FAV29018	HG002	1
9b0a785c-7da9-4c4b-a0a2-4a8df72070e7/EcoRV/0	5514	FAV29018	HG002	1
9b0bd11b-b497-4fbb-9a96-07cfc9255145/EcoRV/0	4380	FAV29018	HG002	1
9b0cb45f-62c0-4f99-a53d-147e3cdd89d6/EcoRV/0	11415	FAV29018	HG002	1
9b0d3cb9-867c-495c-91ff-47aec038ffa8/EcoRV/0	5070	FAV29018	HG002	1
9b0e7b03-9833-4b8b-8306-ce4acd640e37/EcoRV/0	1465	FAV29018	HG002	1
9b0ef493-488e-4776-b848-b2293ca3b2ac/EcoRV/0	5079	FAV29018	HG002	1
9b11be61-9183-4e4a-967f-edfc38a22616/EcoRV/0	4540	FAV29018	HG002	1
9b1227dd-fed9-4014-a38d-b9d709b0057c/EcoRV/0	4580	FAV29018	HG002	1
9b044a9c-efc3-47f2-b20f-4495ffd0757a/EcoRV/0	3285	FAV29018	HG002	1
9aeff60b-5fb3-4335-942d-45251001e427/EcoRV/0	4297	FAV29018	HG002	1
9aef2c92-8e9b-4837-a767-229f419604a2/EcoRV/0	3048	FAV29018	HG002	1
9aedf1e7-7c45-4417-95d4-56f9e78883ec/EcoRV/0	3041	FAV29018	HG002	1
9ab98a9d-80d9-4d1b-b2fb-eed424f9b91c/EcoRV/0	4686	FAV29018	HG002	1
9abb7d77-b7e5-43a4-b183-a8fe5af80f89/EcoRV/0	4607	FAV29018	HG002	1
9abbd115-0873-4c37-afa5-aa4bbeabac0d/EcoRV/0	4464	FAV29018	HG002	1
9abde3eb-ef91-41b8-995b-f88fc8eed213/EcoRV/0	9997	FAV29018	HG002	1
9abfbbe6-0702-4581-98dd-a13c8ba11886/EcoRV/0	1640	FAV29018	HG002	1
9abfe044-7270-4c78-873f-85955e9773ac/EcoRV/0	7785	FAV29018	HG002	1
9aca5b93-78a4-41be-8194-3a3313fb7f74/EcoRV/0	3718	FAV29018	HG002	1
9accff71-226e-405f-b573-a9c4bc6652fe/EcoRV/0	4070	FAV29018	HG002	1
9acd013a-22b4-42b7-bc46-f2bfc50e04ab/EcoRV/0	13489	FAV29018	HG002	1
9acdd116-eecb-4592-9360-b17959978edb/EcoRV/0	8367	FAV29018	HG002	1
9ad2363a-a15f-4390-bd87-2b0aa883eb39/EcoRV/0	1413	FAV29018	HG002	1
9ad2d0e5-940b-4ea8-8bd0-f8c585eb310d/EcoRV/0	4126	FAV29018	HG002	1
9ad30417-8b83-4f51-841a-7c81fd0604ac/EcoRV/0	4035	FAV29018	HG002	1
9ad374db-0f1b-4bdc-b30e-bfd164708583/EcoRV/0	9706	FAV29018	HG002	1
9ad91052-2af4-466b-a978-657d657d9465/EcoRV/0	12102	FAV29018	HG002	1
9adaa080-0dd1-4e1f-9e9e-3f29b8b7de67/EcoRV/0	15405	FAV29018	HG002	1
9adbc05d-7940-4e89-b671-9f774425b1f2/EcoRV/0	130	FAV29018	HG002	1
9adf834b-1fb4-43f0-b35d-4ac949584087/EcoRV/0	17677	FAV29018	HG002	1
9adfa1e9-e6a6-47dd-b695-67ed48582cd7/EcoRV/0	7998	FAV29018	HG002	1
9ae0104b-5092-48cd-832e-f956545213b0/EcoRV/0	3056	FAV29018	HG002	1
9ae28649-7777-43b8-990d-b9eea77e8ff0/EcoRV/0	12113	FAV29018	HG002	1
9ae7aefe-0f28-49fe-829c-b48e550150e8/EcoRV/0	4333	FAV29018	HG002	1
9aec3a14-d3c5-42a7-a6a1-14bfdc2e087a/EcoRV/0	9091	FAV29018	HG002	1
9ab6508a-1b3f-4bab-a03f-537940f68e03/EcoRV/0	4587	FAV29018	HG002	1
9cc05c7f-8428-459f-927b-93ddd7015ca1/EcoRV/0	2058	FAV29018	HG002	1
9b8e6fc1-297b-4c90-b191-9e44b743dba6/EcoRV/0	4236	FAV29018	HG002	1
9b95a049-f42f-4647-8edf-19a8c97ec3f1/EcoRV/0	963	FAV29018	HG002	1
9c468bc2-c4df-4b3a-93cb-65f7b3c45ff4/EcoRV/0	14211	FAV29018	HG002	1
9c468de8-021e-4f93-97cc-25eed6bb62ca/EcoRV/0	8443	FAV29018	HG002	1
9c47cd7d-7cc9-494d-9fd8-bd86235bd333/EcoRV/0	4304	FAV29018	HG002	1
9c4883aa-9374-4d2d-a9e1-19a9bcd3bc3f/EcoRV/0	130	FAV29018	HG002	1
9c49fe06-fcb3-4dd6-9c27-d0c571153d68/EcoRV/0	8492	FAV29018	HG002	1
9c4a13fc-d097-4630-9055-6b8df68ceb50/EcoRV/0	517	FAV29018	HG002	1
9c4a3e56-acd1-4926-ba68-8252919b0376/EcoRV/0	4139	FAV29018	HG002	1
9c4a969d-02d9-4ea4-b795-6e50b44e546d/EcoRV/0	3703	FAV29018	HG002	1
9c4c2e42-4566-463c-bc48-935fd050245d/EcoRV/0	9202	FAV29018	HG002	1
9c4d13df-5909-4bd3-a453-735780cc07c2/EcoRV/0	13194	FAV29018	HG002	1
9c464e68-0f21-454b-85a3-03b367781a56/EcoRV/0	128	FAV29018	HG002	1
9c4d3d50-9686-4458-b08a-ffb37a0cdb0a/EcoRV/0	10210	FAV29018	HG002	1
9c5197e4-56ed-4028-bbc6-f8de4207a346/EcoRV/0	12841	FAV29018	HG002	1
9c53dfe4-9697-477c-bb07-0f759d5e4abb/EcoRV/0	8477	FAV29018	HG002	1
9c557e63-416d-4c0a-97f6-390169cc0804/EcoRV/0	5013	FAV29018	HG002	1
9c56f000-3acb-459d-9d9e-23d29537f3a6/EcoRV/0	12380	FAV29018	HG002	1
9c57a4db-ca0a-4566-b947-f12c393a5cf6/EcoRV/0	14131	FAV29018	HG002	1
9c581d0d-faef-4c66-9be7-40c548e7c88e/EcoRV/0	10086	FAV29018	HG002	1
9c5d3fdc-9478-4d51-b1fe-8a650fbbf2fd/EcoRV/0	1048	FAV29018	HG002	1
9c5d54a0-c89a-4126-a24c-349feefd6a00/EcoRV/0	7225	FAV29018	HG002	1
9c5f6326-a7cb-4c5a-a373-d3e68e231424/EcoRV/0	14145	FAV29018	HG002	1
9c5f85bb-eb08-435b-bb7e-22b1abd654f2/EcoRV/0	8293	FAV29018	HG002	1
9c4d93ae-d2e4-4d27-8cb6-fd12f753ccba/EcoRV/0	13113	FAV29018	HG002	1
9c5fc069-099b-4f2c-bfeb-63add7a17ea4/EcoRV/0	8528	FAV29018	HG002	1
9c45ee73-f6e1-4409-9fea-8408423a4163/EcoRV/0	7187	FAV29018	HG002	1
9c44f177-6bb4-4d32-891e-ee8d7d19dcf9/EcoRV/0	4348	FAV29018	HG002	1
9c305b71-fa9d-4610-8cbb-f015c6642b9d/EcoRV/0	5115	FAV29018	HG002	1
9c315004-c4b1-4b22-8ab9-bf4e94a0a925/EcoRV/0	15209	FAV29018	HG002	1
9c319c77-d816-423f-80d0-90323b3ad248/EcoRV/0	4670	FAV29018	HG002	1
9c324712-0d34-4f5b-b788-c07adacb1977/EcoRV/0	4392	FAV29018	HG002	1
9c32cc78-396e-485a-9215-657ef51c1613/EcoRV/0	8797	FAV29018	HG002	1
9c32db55-f0f4-4885-bf93-0c2745239760/EcoRV/0	8508	FAV29018	HG002	1
9c34b2e3-caa8-4898-9d91-bb9c9d0e335b/EcoRV/0	9003	FAV29018	HG002	1
9c3623e4-0db9-4326-ad1f-ba37a9e8f9ba/EcoRV/0	8596	FAV29018	HG002	1
9c3753bf-38ba-472d-b948-cbda103bda3f/EcoRV/0	4141	FAV29018	HG002	1
9c389c28-e0c7-4ead-a579-e27ea3418184/EcoRV/0	4367	FAV29018	HG002	1
9c452547-6ade-4808-a014-fea4d054172b/EcoRV/0	1198	FAV29018	HG002	1
9c39309e-e550-4631-9d62-2c7f4770aff4/EcoRV/0	4165	FAV29018	HG002	1
9c3c5b22-3d74-408a-a62b-a91b2080e82b/EcoRV/0	4874	FAV29018	HG002	1
9c3ccc63-a526-4101-abff-77df42eeff80/EcoRV/0	4715	FAV29018	HG002	1
9c3d7de6-6955-49be-92f1-de08d6638be1/EcoRV/0	13079	FAV29018	HG002	1
9c3de4c9-7a7a-4565-844b-d7da4b29c096/EcoRV/0	8976	FAV29018	HG002	1
9c3fc5b2-8303-42a0-9317-1f703198006d/EcoRV/0	8553	FAV29018	HG002	1
9c41cad4-e3e8-49a5-b13f-cb96551a4324/EcoRV/0	3988	FAV29018	HG002	1
9c423d51-fa69-4ec7-8d20-a4085c3d19b3/EcoRV/0	2570	FAV29018	HG002	1
9c437d5e-21ad-4b3a-a184-f74980b97bde/EcoRV/0	3826	FAV29018	HG002	1
9c446ca7-1074-41b0-a724-b0f71e00ab4a/EcoRV/0	125	FAV29018	HG002	1
9c44a2ff-18f1-486f-bc44-efa9504475bf/EcoRV/0	9847	FAV29018	HG002	1
9c398a35-ad81-4632-b535-5150f2356059/EcoRV/0	10442	FAV29018	HG002	1
9c617dff-84d4-4769-a01a-a0ecba97ddb0/EcoRV/0	4074	FAV29018	HG002	1
9c62f770-7a40-46a4-8968-90961f490d6e/EcoRV/0	7688	FAV29018	HG002	1
9c63750c-892c-42b1-bf95-9b7480ebde12/EcoRV/0	4093	FAV29018	HG002	1
9c988fc1-4b33-4453-ad20-e9f106f7403f/EcoRV/0	131	FAV29018	HG002	1
9c997ebd-b388-4d0c-84c9-aece1c2e0509/EcoRV/0	4632	FAV29018	HG002	1
9c9a0352-fbfc-4722-90a2-f7be8d2b362d/EcoRV/0	3131	FAV29018	HG002	1
9c9a87c1-ecd1-4e61-b66e-e80fa7e9e3c8/EcoRV/0	3866	FAV29018	HG002	1
9c9f63d3-1249-40db-a79f-38d8e645cc23/EcoRV/0	4629	FAV29018	HG002	1
9ca1249d-5251-4f1d-b3db-46053cb45b36/EcoRV/0	704	FAV29018	HG002	1
9ca134e3-8c25-4110-affe-457a3330dcc3/EcoRV/0	138	FAV29018	HG002	1
9ca1a8ce-9615-45ef-ae1a-3201357db5ae/EcoRV/0	9257	FAV29018	HG002	1
9ca58964-7740-4016-bf9a-d7e845c7d597/EcoRV/0	8775	FAV29018	HG002	1
9ca5d41b-6412-4ec1-ab71-3e12980f4192/EcoRV/0	8546	FAV29018	HG002	1
9c9822cb-66e4-4f24-9cce-25c3f09fbae1/EcoRV/0	4625	FAV29018	HG002	1
9ca62f1c-0fde-4bf1-8f5a-4cb21fc9a49e/EcoRV/0	3961	FAV29018	HG002	1
9caa7f6a-f2af-41a3-9b6e-c2d38352ad61/EcoRV/0	2129	FAV29018	HG002	1
9cb034bf-59a9-4d4c-a931-0f2397999af9/EcoRV/0	981	FAV29018	HG002	1
9cb2bfac-1910-4d23-bd1a-96eef2b4e6b4/EcoRV/0	4412	FAV29018	HG002	1
9cb4cedc-8ff8-457b-b364-21761c0a87d9/EcoRV/0	4477	FAV29018	HG002	1
9cb8884b-dd07-40e6-a130-11ac7226d59a/EcoRV/0	8518	FAV29018	HG002	1
9cb90c8c-c1ec-46a4-a427-769c98a686f6/EcoRV/0	13330	FAV29018	HG002	1
9cba8c80-3e9f-4471-bc94-8f648efb7ba7/EcoRV/0	15530	FAV29018	HG002	1
9cbafc54-e6f9-4e9b-8e9f-b850bcaa2295/EcoRV/0	3137	FAV29018	HG002	1
9cbb2c73-03a4-488c-8766-ec3769db9ac0/EcoRV/0	4391	FAV29018	HG002	1
9cbc68fb-496e-446d-b916-197a927c83fb/EcoRV/0	4052	FAV29018	HG002	1
9caa6d87-4714-4c24-89f8-19c5d2d7495a/EcoRV/0	10312	FAV29018	HG002	1
9c945eec-76ed-402e-bf66-35c73a4deabb/EcoRV/0	2089	FAV29018	HG002	1
9c93a548-76e9-483c-b08e-669a439d79f8/EcoRV/0	4516	FAV29018	HG002	1
9c929c68-ee58-4c7c-955a-155ff52150d9/EcoRV/0	3269	FAV29018	HG002	1
9c63f253-7d1b-4dad-9870-a4bb785c3cd5/EcoRV/0	128	FAV29018	HG002	1
9c64515f-901a-4d42-a9b4-c95eb7988cb2/EcoRV/0	3799	FAV29018	HG002	1
9c65327c-c424-46c5-a0a5-56a8bac7ce77/EcoRV/0	4516	FAV29018	HG002	1
9c66338c-f537-488d-9dfe-33c7dc33f9b1/EcoRV/0	3693	FAV29018	HG002	1
9c693e18-757b-4474-a69b-845f95d8c10a/EcoRV/0	15107	FAV29018	HG002	1
9c69d0be-c323-4afe-948a-d195720d2c66/EcoRV/0	1221	FAV29018	HG002	1
9c6a9dfb-c297-48b4-b1c5-7cd2c45ac3fb/EcoRV/0	4521	FAV29018	HG002	1
9c6e3f6c-07d7-4eba-8471-d8ebeb746de5/EcoRV/0	12912	FAV29018	HG002	1
9c6f5ca4-4abb-4a0c-b595-c4859dfb327c/EcoRV/0	3535	FAV29018	HG002	1
9c7391dc-74f3-4277-aac0-b8f0e70548fb/EcoRV/0	2988	FAV29018	HG002	1
9c744dcd-a4e9-47a0-99b2-e221d41234af/EcoRV/0	4062	FAV29018	HG002	1
9c758231-a061-4532-8b1e-d3c2f0535799/EcoRV/0	11464	FAV29018	HG002	1
9c75ea83-61cc-4937-8653-d83048f9af54/EcoRV/0	9259	FAV29018	HG002	1
9c75eb9f-cbe9-42d0-8661-785b669fa241/EcoRV/0	8566	FAV29018	HG002	1
9c792382-c678-483f-bf3b-baa902e0c3c1/EcoRV/0	4414	FAV29018	HG002	1
9c7fca00-87e1-4ec8-a82f-6313b68be989/EcoRV/0	9543	FAV29018	HG002	1
9c7ffea7-1480-4edc-80e2-5fa24f003dc2/EcoRV/0	7758	FAV29018	HG002	1
9c813037-69db-4866-8c81-d52492c5b4d0/EcoRV/0	8890	FAV29018	HG002	1
9c82d8c1-b3fb-4e9b-8c0f-ba9932f67866/EcoRV/0	8925	FAV29018	HG002	1
9c83f3ac-2f87-4ec1-a786-0812646541c3/EcoRV/0	4360	FAV29018	HG002	1
9c85b2ad-01b7-4269-a5f5-ac0fd78ca5be/EcoRV/0	4355	FAV29018	HG002	1
9c8aa362-3b18-467a-bf0a-d2bebbdae844/EcoRV/0	3281	FAV29018	HG002	1
9c91d446-25cf-4ecf-8cb0-51588079481b/EcoRV/0	8953	FAV29018	HG002	1
9c2fbf82-a61e-44f0-9f4e-029197342511/EcoRV/0	15202	FAV29018	HG002	1
9c2dfc2f-8206-4595-bdfd-0af26958cfc7/EcoRV/0	3227	FAV29018	HG002	1
9c2bb899-41d3-44fe-bc0f-f9fa598e0d22/EcoRV/0	1249	FAV29018	HG002	1
9c292ffc-0485-4005-88f0-c15aecb46f66/EcoRV/0	12866	FAV29018	HG002	1
9bbdd630-8a60-47d7-85fa-9e2b10296830/EcoRV/0	2887	FAV29018	HG002	1
9bc28fb4-394e-4bb9-98a9-c7636a974747/EcoRV/0	5100	FAV29018	HG002	1
9bc3dfd0-60f7-4f18-96b9-b4b45a2bce5c/EcoRV/0	12894	FAV29018	HG002	1
9bc43944-663a-4b8f-8902-06e492ae2fb9/EcoRV/0	4959	FAV29018	HG002	1
9bc581c5-4ed3-426f-b45b-f2be7a620efd/EcoRV/0	110	FAV29018	HG002	1
9bc60e29-f48a-41a4-bf78-49344b01e2f0/EcoRV/0	4017	FAV29018	HG002	1
9bc7f24c-30d3-4d60-9f88-1d86f1044c71/EcoRV/0	3140	FAV29018	HG002	1
9bc90919-7d38-49ea-acbe-ede29a4dcce8/EcoRV/0	146	FAV29018	HG002	1
9bc9e02f-26e4-4041-96ab-2a13182e9ccb/EcoRV/0	1810	FAV29018	HG002	1
9bccd785-9771-454c-a678-d30dfb6fa0d8/EcoRV/0	8809	FAV29018	HG002	1
9bbd854f-90c7-4bc2-af98-f670dce5fa9d/EcoRV/0	1098	FAV29018	HG002	1
9bcdcb23-510a-4e26-9b12-7a06e99c5106/EcoRV/0	3040	FAV29018	HG002	1
9bd28bd2-e3d0-4314-87f8-cc3cae233601/EcoRV/0	1934	FAV29018	HG002	1
9bd2d438-a2ba-4a0e-9c78-afc5456edbd8/EcoRV/0	4668	FAV29018	HG002	1
9bd47556-a876-46e7-8719-3fd46796772d/EcoRV/0	4128	FAV29018	HG002	1
9bd77a7c-8786-4d8b-a9d1-efa0a0f16130/EcoRV/0	318	FAV29018	HG002	1
9bd8434f-a4f9-43ef-84b2-f79520f80e6b/EcoRV/0	2549	FAV29018	HG002	1
9bda2631-07f8-4e2c-9792-d491f5371f2e/EcoRV/0	8409	FAV29018	HG002	1
9bda2631-07f8-4e2c-9792-d491f5371f2e/EcoRV/6	22079	FAV29018	HG002	1
9bdb66d3-5027-4d93-a591-fb5030846c72/EcoRV/0	1562	FAV29018	HG002	1
9bdb7368-2d08-4ca4-8be8-2a027bac37b2/EcoRV/0	6801	FAV29018	HG002	1
9bdc622c-0608-4175-985c-a90cdc007991/EcoRV/0	4241	FAV29018	HG002	1
9bced909-52cf-4775-aefd-760c9b8323be/EcoRV/0	10735	FAV29018	HG002	1
9bbd808c-b3c3-4308-964b-06db0466c125/EcoRV/0	2885	FAV29018	HG002	1
9bbbc2e1-44a2-406e-9cb0-f20aded1a053/EcoRV/0	9982	FAV29018	HG002	1
9bbb8636-dc1b-44f6-ae57-6c97f9cddaf2/EcoRV/0	4489	FAV29018	HG002	1
9b97c58f-e851-4258-bf7e-8b5e17ff6064/EcoRV/0	4419	FAV29018	HG002	1
9b9a073f-cb45-4d53-8ac2-f8104ed23a0b/EcoRV/0	4081	FAV29018	HG002	1
9b9e270b-1ed1-47ce-bffa-bd2ac1cb5d04/EcoRV/0	115	FAV29018	HG002	1
9ba0e9be-9f6b-4761-b0ce-8d9187f35995/EcoRV/0	2583	FAV29018	HG002	1
9ba13f67-072e-4501-97d3-c4f58752868f/EcoRV/0	2051	FAV29018	HG002	1
9ba2dc3a-d086-4e64-b8df-2e12eaa0afa7/EcoRV/0	3217	FAV29018	HG002	1
9ba523c7-ff80-4bf5-b5bc-3684269db4e2/EcoRV/0	4527	FAV29018	HG002	1
9ba6a9b5-b3ee-4e7a-accc-63bc608ac6d9/EcoRV/0	121	FAV29018	HG002	1
9ba7a9a4-4bb8-484e-9ff9-7c3ba7408a77/EcoRV/0	3331	FAV29018	HG002	1
9ba7ad51-7a74-46d4-97e9-abb8bdf23420/EcoRV/0	8403	FAV29018	HG002	1
9ba7f957-a2af-4476-92cc-0414051aeced/EcoRV/0	4493	FAV29018	HG002	1
9bac6956-3bce-45da-b048-0cd763c61f88/EcoRV/0	8546	FAV29018	HG002	1
9bac8dfe-fb2f-464b-80b6-f2564bcf4733/EcoRV/0	4490	FAV29018	HG002	1
9baceaef-6cff-4237-a868-b0b54d5c9016/EcoRV/0	8596	FAV29018	HG002	1
9badef77-59a3-4798-90e7-bda6adc520b8/EcoRV/0	2812	FAV29018	HG002	1
9bafd920-c8fb-48a1-bae0-d63a6551fb44/EcoRV/0	4465	FAV29018	HG002	1
9bb38722-1df1-45b3-be44-559b5586277d/EcoRV/0	130	FAV29018	HG002	1
9bb402c2-15f7-4e9a-95a5-2aa644807282/EcoRV/0	7635	FAV29018	HG002	1
9bb5ac11-4938-444c-aec9-3e60b4fd9f5f/EcoRV/0	1351	FAV29018	HG002	1
9bb67260-1e9b-4c5c-b896-dcc742e809b6/EcoRV/0	2796	FAV29018	HG002	1
9bb73c4b-34f3-44de-ac0f-f3b2ab022a3f/EcoRV/0	8590	FAV29018	HG002	1
9bba2715-4d74-4045-ad83-2b5cf3291509/EcoRV/0	7125	FAV29018	HG002	1
9bba6624-2016-4c31-b5c5-3ee84b80ad89/EcoRV/0	9016	FAV29018	HG002	1
9bdd0bce-203f-4f42-b2d0-40c9c7cfb022/EcoRV/0	7153	FAV29018	HG002	1
9b924b97-f356-4d1f-a8f0-6bfe09a3deff/EcoRV/0	12928	FAV29018	HG002	1
9be5d351-79a8-47e7-bd7b-1389409687f2/EcoRV/0	8477	FAV29018	HG002	1
9be8af2a-4609-4153-88e3-c9d3eb96b5a1/EcoRV/0	6816	FAV29018	HG002	1
9c0ecc42-cd53-4268-975f-bc89ca3c640e/EcoRV/0	4048	FAV29018	HG002	1
9c0eeb09-5b13-4534-aace-3ba418fe229a/EcoRV/0	4601	FAV29018	HG002	1
9c121a61-29d4-4eb8-991c-fbb88eb5c8b0/EcoRV/0	10198	FAV29018	HG002	1
9c1569fd-861c-4522-bc22-0c37898eb87e/EcoRV/0	4645	FAV29018	HG002	1
9c15b54a-9004-4cc0-8cd9-eec36480601e/EcoRV/0	4704	FAV29018	HG002	1
9c168ab6-0e36-43de-bf80-47015a233b5e/EcoRV/0	2379	FAV29018	HG002	1
9c16c211-c24d-4223-b05b-123cdd5f7373/EcoRV/0	4311	FAV29018	HG002	1
9c17ecaa-7c5a-4bae-b240-5a7887357b19/EcoRV/0	4340	FAV29018	HG002	1
9c186833-ae8e-4d19-8f50-4ac24246f796/EcoRV/0	3499	FAV29018	HG002	1
9c198b07-96b6-4cc7-b9d4-16d27ceb86f1/EcoRV/0	4454	FAV29018	HG002	1
9c0d6127-e9fc-48fd-ac2c-aee397357d4e/EcoRV/0	1776	FAV29018	HG002	1
9c1a6f51-2635-4ebd-95d8-08d6d80096cd/EcoRV/0	4406	FAV29018	HG002	1
9c1c8659-f1e7-4af1-940c-f14716686a3f/EcoRV/0	4414	FAV29018	HG002	1
9c1e564e-b144-48cd-a8de-4373a3295bb7/EcoRV/0	10619	FAV29018	HG002	1
9c206097-810e-40c2-a628-3309bde43e4a/EcoRV/0	8170	FAV29018	HG002	1
9c210cca-2f96-475e-9e2c-0f229ef13097/EcoRV/0	2058	FAV29018	HG002	1
9c241317-5b56-47f1-9eb6-93a55a7ac8f6/EcoRV/0	2840	FAV29018	HG002	1
9c241db7-d606-4e1c-81d1-58d235f7af3d/EcoRV/0	13193	FAV29018	HG002	1
9c25f1ed-1584-4c9e-93f2-cf6c789ba2a3/EcoRV/0	4110	FAV29018	HG002	1
9c2705be-f425-4904-90dd-8de29b292dcd/EcoRV/0	4524	FAV29018	HG002	1
9c278af4-8ddf-4520-98ce-75154a6f66cc/EcoRV/0	10303	FAV29018	HG002	1
9c28a9d2-671b-462c-b40d-d865094cd7ae/EcoRV/0	43076	FAV29018	HG002	1
9c1b250c-d44f-4e0e-86c9-1be0fc01bb19/EcoRV/0	7721	FAV29018	HG002	1
9c0c984b-0f60-434a-a1f6-4f5034dfe68e/EcoRV/0	8969	FAV29018	HG002	1
9c0bbd99-c637-4011-95cb-43aeda4dff69/EcoRV/0	10798	FAV29018	HG002	1
9c0ae358-82ca-451f-b543-e6e7a8c6db3e/EcoRV/0	8428	FAV29018	HG002	1
9bea24a9-03ef-462f-bf04-e80ec3b8dd44/EcoRV/0	3992	FAV29018	HG002	1
9bea98b6-c4f4-495d-8084-5a5db34594ab/EcoRV/0	2339	FAV29018	HG002	1
9beb3c83-6fcd-4ae7-81c1-b599a83ba512/EcoRV/0	4673	FAV29018	HG002	1
9beda0fb-d645-480d-9e8c-b3df6df6b7ab/EcoRV/0	9793	FAV29018	HG002	1
9bedafc5-ab22-414b-8204-ace3ec74849e/EcoRV/0	13366	FAV29018	HG002	1
9bee4bb3-0bfc-402b-b893-93ab20840d46/EcoRV/0	6313	FAV29018	HG002	1
9bef167f-e0b6-498d-8dd1-c252698be61b/EcoRV/0	9831	FAV29018	HG002	1
9befe43b-4001-4612-9e2c-c5031295478c/EcoRV/0	2267	FAV29018	HG002	1
9bf13dbc-8d35-4803-afc2-25aef81673a2/EcoRV/0	4623	FAV29018	HG002	1
9bf223cf-49dc-4e80-a68d-1dfa77665883/EcoRV/0	8906	FAV29018	HG002	1
9bf27aae-fb05-4658-a0e3-90dad0c37f22/EcoRV/0	4423	FAV29018	HG002	1
9bf39949-9f76-4464-a6de-4c6e1870df2f/EcoRV/0	3679	FAV29018	HG002	1
9bf94f3c-9198-4b1c-a83d-b9cb003d9a94/EcoRV/0	2023	FAV29018	HG002	1
9bfa5776-b7a8-404a-a0c8-71bc6008c1c8/EcoRV/0	4258	FAV29018	HG002	1
9bfd09e4-f600-4b70-95d2-8e736cbcdc4b/EcoRV/0	7188	FAV29018	HG002	1
9c014802-d0d2-40d9-a764-845401642c8e/EcoRV/0	12039	FAV29018	HG002	1
9c01a466-f08c-4f2c-9a76-937e6ceb651f/EcoRV/0	2582	FAV29018	HG002	1
9c01f56c-1e66-41af-92f4-481eade044fd/EcoRV/0	7524	FAV29018	HG002	1
9c0260e6-635f-43e0-b869-a92d7fa207b4/EcoRV/0	1453	FAV29018	HG002	1
9c036ded-c861-4a19-8967-6ebbb2ef3488/EcoRV/0	4448	FAV29018	HG002	1
9c041c7e-aa76-4f76-8e76-f864e616a446/EcoRV/0	116	FAV29018	HG002	1
9c06e54f-6557-4c03-9c2d-481aaa351a46/EcoRV/0	3799	FAV29018	HG002	1
9c0780cb-cf2b-4a59-a89d-6093b316d5d9/EcoRV/0	4462	FAV29018	HG002	1
9be828eb-4dd6-4b1d-a06d-7f4566c03fa1/EcoRV/0	4536	FAV29018	HG002	1
9f25c94a-1eeb-49a2-b422-84b8cab131a5/EcoRV/0	2876	FAV29018	HG002	1
95a6b73f-f90e-4b37-a823-4fe1bad7c12c/EcoRV/0	4478	FAV29018	HG002	1
95a59448-2191-4e15-85e0-e94f011a9c72/EcoRV/0	4565	FAV29018	HG002	1
8f2e5fd4-9ada-4e77-ba4a-970efa243967/EcoRV/0	4446	FAV29018	HG002	1
8f30fc7a-1bf4-4306-91de-ef9a2460703e/EcoRV/0	3259	FAV29018	HG002	1
8f31c8b5-5742-49d3-a210-91456edc0b31/EcoRV/0	3819	FAV29018	HG002	1
8f3279a3-6c9c-4ac0-80d4-513ba2ea5ed6/EcoRV/0	4519	FAV29018	HG002	1
8f32b243-95b9-40f7-aa74-cbfb08edbb2e/EcoRV/0	4478	FAV29018	HG002	1
8f32b728-2a11-4963-824b-bb8e8eed43f9/EcoRV/0	4448	FAV29018	HG002	1
8f32c139-f44c-47d1-b1ae-2688758918c9/EcoRV/0	4638	FAV29018	HG002	1
8f33fb40-979d-4259-860a-e1b436bdf186/EcoRV/0	8867	FAV29018	HG002	1
8f3ac27f-fe0f-4786-a9c3-a382ff432ee7/EcoRV/0	3048	FAV29018	HG002	1
8f3be1d3-1e9d-48be-b8d0-402281a4b5ff/EcoRV/0	5966	FAV29018	HG002	1
8f2d9c11-f035-4039-8019-41b3969ddff5/EcoRV/0	129	FAV29018	HG002	1
8f3bf72c-c8de-49e4-9bc0-681e40a5f086/EcoRV/0	8464	FAV29018	HG002	1
8f3e68cc-26b3-4ff9-a238-78da8d2aab4e/EcoRV/0	13202	FAV29018	HG002	1
8f3e8ec2-4a74-4f80-8fe7-5a3dd6e1494d/EcoRV/0	8445	FAV29018	HG002	1
8f42331c-380f-41ce-b154-db5ca3a3bf53/EcoRV/0	13287	FAV29018	HG002	1
8f4316aa-6b8e-4476-b956-d43bf04dd200/EcoRV/0	1611	FAV29018	HG002	1
8f45e363-e5d3-4365-b517-2a49420d007b/EcoRV/0	92	FAV29018	HG002	1
8f46547d-bd79-4000-ae73-418d2ff3adb9/EcoRV/0	2989	FAV29018	HG002	1
8f4a4329-40e5-4673-ae7d-f8ecd589fd27/EcoRV/0	4161	FAV29018	HG002	1
8f4db996-de30-438d-8b03-85d692dc1cab/EcoRV/0	1388	FAV29018	HG002	1
8f4ed272-6707-424c-8a01-73f0dd422b7c/EcoRV/0	8101	FAV29018	HG002	1
8f508b25-5e89-4e97-9d58-81b719925074/EcoRV/0	4170	FAV29018	HG002	1
8f3dea26-4bdf-4581-ba1e-908c72ea60d3/EcoRV/0	4564	FAV29018	HG002	1
8f50ef8a-96bd-4ef4-9328-a8b6e8cb4418/EcoRV/0	4413	FAV29018	HG002	1
8f28de7b-9606-4c1e-8938-913425e43b5b/EcoRV/0	3589	FAV29018	HG002	1
8f285ec0-1495-4792-aabf-d88627013ed9/EcoRV/0	7934	FAV29018	HG002	1
8f0d9f2f-054e-4f69-8872-1081eaa7022e/EcoRV/0	4615	FAV29018	HG002	1
8f0ebd92-8463-42ce-9c96-8b2f7a965182/EcoRV/0	8961	FAV29018	HG002	1
8f1062b5-a41f-4c4b-aec5-7f1bcd065ded/EcoRV/0	6751	FAV29018	HG002	1
8f1074de-71a5-4bd3-8352-2123fb280b3f/EcoRV/0	15454	FAV29018	HG002	1
8f1085e3-0b7e-4439-bfe2-2d585927e16a/EcoRV/0	8180	FAV29018	HG002	1
8f10e90c-7bbb-492b-93f5-e3171f4ff9c5/EcoRV/0	4633	FAV29018	HG002	1
8f11b3ab-4382-4d76-a582-bc6a9064592b/EcoRV/0	97	FAV29018	HG002	1
8f12032d-b664-4892-86d0-70cd7299d3a8/EcoRV/0	10266	FAV29018	HG002	1
8f1283db-02aa-4510-ab20-02b51b1cefb0/EcoRV/0	9490	FAV29018	HG002	1
8f1328d4-1098-416f-a8b8-fc958b6b5e7e/EcoRV/0	8480	FAV29018	HG002	1
8f28dd69-f47b-4adb-b910-f87839132664/EcoRV/0	4326	FAV29018	HG002	1
8f13a145-8a43-4dd3-ba40-3a993052307b/EcoRV/0	8465	FAV29018	HG002	1
8f13fae3-7e5e-41a6-9148-02f7e3efaab0/EcoRV/0	4101	FAV29018	HG002	1
8f176153-18c2-452f-8e1f-013dfa3c01ed/EcoRV/0	1446	FAV29018	HG002	1
8f1a2ec6-98a0-487f-b814-c2009b2a9e9f/EcoRV/0	3999	FAV29018	HG002	1
8f1c35a8-a73f-4d32-b581-aea7c9406d84/EcoRV/0	4173	FAV29018	HG002	1
8f1d6203-1fc8-4d00-ab9f-f76ee29de3ad/EcoRV/0	9087	FAV29018	HG002	1
8f203d51-fc33-4c87-ab21-3650a06fe925/EcoRV/0	4470	FAV29018	HG002	1
8f219241-63df-4f7d-aa53-cc64590e428e/EcoRV/0	2828	FAV29018	HG002	1
8f23d0c3-d2e9-4881-b7cb-2886b70ed77c/EcoRV/0	4157	FAV29018	HG002	1
8f23f777-076a-40b6-b066-d25de0c78453/EcoRV/0	13898	FAV29018	HG002	1
8f241c13-4afa-4a52-b2b2-749155f9f8e1/EcoRV/0	15233	FAV29018	HG002	1
8f13e3f6-3428-4777-8002-2fa4cb71383b/EcoRV/0	127	FAV29018	HG002	1
8f50f89b-4011-40f9-b590-905c1d2f588c/EcoRV/0	3040	FAV29018	HG002	1
8f522005-d10d-420f-b602-7983881e27cf/EcoRV/0	10556	FAV29018	HG002	1
8f523483-216a-4b1a-a9d7-0ccb0ced49c2/EcoRV/0	8485	FAV29018	HG002	1
8f74dafa-b795-4f6d-ba22-3e33935543cd/EcoRV/0	13007	FAV29018	HG002	1
8f75070f-dcbe-4bdc-a69f-c52b58e417c5/EcoRV/0	2028	FAV29018	HG002	1
8f76552d-1c45-4bb9-86d8-71bcd105b08b/EcoRV/0	8785	FAV29018	HG002	1
8f77eaa1-a459-47c4-b145-1ff289bbaf67/EcoRV/0	3064	FAV29018	HG002	1
8f78d2be-8067-4ec1-bafc-78cd70c4a8fe/EcoRV/0	4517	FAV29018	HG002	1
8f7c9c9e-4676-484c-8ed7-acd88b4443fc/EcoRV/0	3306	FAV29018	HG002	1
8f8012eb-cb86-451b-8116-1d6ad17bd0cf/EcoRV/0	4604	FAV29018	HG002	1
8f813bd1-b92f-4450-b9a0-f1f09fcd59f9/EcoRV/0	4568	FAV29018	HG002	1
8f858cbf-e3dd-4904-aa63-acfc61cc4610/EcoRV/0	1625	FAV29018	HG002	1
8f88dbe2-b8ca-4258-955b-0d8ed13dca8a/EcoRV/0	2892	FAV29018	HG002	1
8f74c2fe-160f-4593-a64e-041fdb151363/EcoRV/0	5381	FAV29018	HG002	1
8f891e72-c62d-4409-8b36-25f133e17af3/EcoRV/0	1583	FAV29018	HG002	1
8f8beada-08ee-4994-b0d4-2edef807e0e5/EcoRV/0	2860	FAV29018	HG002	1
8f8c117a-760f-4f58-896b-4ff235aab0b9/EcoRV/0	1650	FAV29018	HG002	1
8f901f10-4252-41ea-b76a-9fce5b7d4171/EcoRV/0	4529	FAV29018	HG002	1
8f92d109-bdb1-43dd-8852-8aa792ea2ee0/EcoRV/0	4229	FAV29018	HG002	1
8f94fe0a-413c-4a3a-a00c-877859a2b28f/EcoRV/0	169	FAV29018	HG002	1
8f95f0a1-9c29-4f69-8a7f-e1ef4bd3d687/EcoRV/0	9234	FAV29018	HG002	1
8f96b73c-f603-4f4b-a1bf-266070e92d7c/EcoRV/0	9937	FAV29018	HG002	1
8f96ce83-8610-460d-b0e1-5a147fbcbb50/EcoRV/0	4191	FAV29018	HG002	1
8f985ff3-7f9b-4e19-ae25-ce1c0757bf2f/EcoRV/0	4520	FAV29018	HG002	1
8f9b0599-ee78-47ca-84ff-31d7ba4c5da8/EcoRV/0	74	FAV29018	HG002	1
8f89927d-0e74-4da4-bd62-7f48ad22dde2/EcoRV/0	4277	FAV29018	HG002	1
8f73a752-b329-40cd-a25d-411b57800c25/EcoRV/0	4098	FAV29018	HG002	1
8f7393c9-ce37-4b96-b85b-7ac30ffd2676/EcoRV/0	13306	FAV29018	HG002	1
8f730e04-40b3-4e3c-80e1-f2d403819f9b/EcoRV/0	9512	FAV29018	HG002	1
8f52429a-a3ce-4700-8020-1eeb65505909/EcoRV/0	8937	FAV29018	HG002	1
8f531cf6-5a1a-4163-ab75-cc00c939ea26/EcoRV/0	3055	FAV29018	HG002	1
8f543f8e-8b12-440a-a4fb-310cd9af08fd/EcoRV/0	6415	FAV29018	HG002	1
8f54ae66-f23b-4749-949e-c85273855760/EcoRV/0	603	FAV29018	HG002	1
8f57a535-3b31-4777-b917-1b594218a1ae/EcoRV/0	1565	FAV29018	HG002	1
8f5c5bd3-20ff-4f2c-bf4d-e3b07c358e11/EcoRV/0	15242	FAV29018	HG002	1
8f5dde87-388c-4c83-8086-793a1ea2d173/EcoRV/0	15465	FAV29018	HG002	1
8f6267b2-7c8b-4d1f-b0fc-c779c9f539ce/EcoRV/0	13977	FAV29018	HG002	1
8f6350a6-1ec5-4674-bf9b-71da545799c7/EcoRV/0	3304	FAV29018	HG002	1
8f639eb5-7038-4e51-a825-b39a3730fbc6/EcoRV/0	2619	FAV29018	HG002	1
8f648031-f8ce-49e2-a299-f09aba55e5ca/EcoRV/0	12819	FAV29018	HG002	1
8f65991f-8b96-4162-98fa-f862c7465bb2/EcoRV/0	7173	FAV29018	HG002	1
8f66b4b5-1414-4832-8ce0-1b5c951ca75c/EcoRV/0	2043	FAV29018	HG002	1
8f67aa52-fd89-4752-a167-61bff3af660e/EcoRV/0	4442	FAV29018	HG002	1
8f686387-efe3-481b-a101-ba5f2b44e480/EcoRV/0	4386	FAV29018	HG002	1
8f6a206e-12bd-4b7d-bd78-ed6fbb18280b/EcoRV/0	266	FAV29018	HG002	1
8f6aba14-5513-44ea-ba1b-07bec4841247/EcoRV/0	2414	FAV29018	HG002	1
8f6c4fb2-9d50-46f7-9c89-498bd23df050/EcoRV/0	8481	FAV29018	HG002	1
8f6cb1e0-458b-41d8-bfc6-04f9c4aa96b6/EcoRV/0	864	FAV29018	HG002	1
8f6d5cb1-2376-4412-bf6c-3ffd1edc034f/EcoRV/0	2765	FAV29018	HG002	1
8f702161-6268-4235-bf9c-706b6f5921e4/EcoRV/0	2880	FAV29018	HG002	1
8f7157f0-b110-4871-b3de-6c22e1c67397/EcoRV/0	9114	FAV29018	HG002	1
8f7161c4-2c87-4d0b-87a3-010359dd3ab4/EcoRV/0	4039	FAV29018	HG002	1
8f0b1c3a-d6fc-4035-a10a-52018a96112b/EcoRV/0	3758	FAV29018	HG002	1
8f9cd6dd-693c-4253-9248-0e3c73dbf0f7/EcoRV/0	132	FAV29018	HG002	1
8f083655-905b-418d-adbe-b7fdeb40fce9/EcoRV/0	10035	FAV29018	HG002	1
8f06a482-ea8c-48ac-9928-d26cc29b2361/EcoRV/0	8497	FAV29018	HG002	1
8e869cdc-8b36-4afb-99b0-dbdff36d097f/EcoRV/0	2571	FAV29018	HG002	1
8e8770da-7d7c-4957-8952-59b6dc97dd37/EcoRV/0	1490	FAV29018	HG002	1
8e8ba752-dfea-4708-8b06-e3495863167d/EcoRV/0	6744	FAV29018	HG002	1
8e8c6ccf-ddb0-4a0e-b211-18b166704647/EcoRV/0	3330	FAV29018	HG002	1
8e8cb4e7-eefa-48d6-8c51-e616613be2a0/EcoRV/0	7990	FAV29018	HG002	1
8e8cc7f0-5f95-4316-b949-9a7443a2ed58/EcoRV/0	4523	FAV29018	HG002	1
8e8cde11-cfb0-4400-9fd4-dd2799c2aa2a/EcoRV/0	4529	FAV29018	HG002	1
8e8f8a2f-faa3-433b-a543-a418bb302ce9/EcoRV/0	1600	FAV29018	HG002	1
8e901dcb-72e2-4ec6-8dd3-baf25153cd3e/EcoRV/0	7287	FAV29018	HG002	1
8e91dd71-a30f-4def-9d89-db82f4d182d0/EcoRV/0	4652	FAV29018	HG002	1
8e85aadf-7051-4050-a7ec-621049e54bd7/EcoRV/0	7149	FAV29018	HG002	1
8e97db13-1fc6-4248-9312-6a7f7a3073d8/EcoRV/0	2970	FAV29018	HG002	1
8e9ad25f-6880-435a-b083-efb1fd4f0de7/EcoRV/0	4232	FAV29018	HG002	1
8e9cdc8e-1e8a-4278-931b-9d7e61e3b163/EcoRV/0	7208	FAV29018	HG002	1
8e9d9127-f138-4cd2-8e1e-dd629e3548fb/EcoRV/0	2721	FAV29018	HG002	1
8e9e64fa-6ee3-4642-91ee-a9316586188f/EcoRV/0	7586	FAV29018	HG002	1
8ea3703c-f115-483a-aa66-dceb68a2ac3e/EcoRV/0	1474	FAV29018	HG002	1
8ea4669c-1517-415f-bc94-6155a9d2f141/EcoRV/0	4182	FAV29018	HG002	1
8ea93c8a-a328-4933-999b-12a27c100fce/EcoRV/0	12167	FAV29018	HG002	1
8eab5be2-6aa1-4ce6-af29-7bd92905bfc2/EcoRV/0	5423	FAV29018	HG002	1
8eab8969-5747-4758-be40-436b5dca1934/EcoRV/0	10655	FAV29018	HG002	1
8eacbf1b-11d1-4a21-ab20-e5ff1bb1bdf6/EcoRV/0	8827	FAV29018	HG002	1
8e98211f-4cab-48bc-bb1a-e0e9f41b30ff/EcoRV/0	4575	FAV29018	HG002	1
8ead3497-8236-49f5-b46d-e2667482c348/EcoRV/0	2055	FAV29018	HG002	1
8e844c80-e1c6-42f6-b000-cbf648eb51f4/EcoRV/0	4101	FAV29018	HG002	1
8e7fe13b-8c60-4a2e-8a68-875e2abcdef0/EcoRV/0	3269	FAV29018	HG002	1
8e6c4066-74ce-4573-97cd-afde73fc5fd3/EcoRV/0	4225	FAV29018	HG002	1
8e6caefc-def1-4efa-8a4a-f0e3f4e02393/EcoRV/0	10055	FAV29018	HG002	1
8e6f5eed-798b-41bc-aea5-9527b5b65440/EcoRV/0	5361	FAV29018	HG002	1
8e6f819a-a3fe-48cb-875e-2304772d0c0b/EcoRV/0	4018	FAV29018	HG002	1
8e6facdc-9ce5-4b19-b3f6-3f9135b1b6ec/EcoRV/0	1178	FAV29018	HG002	1
8e70d5ee-3bfb-4acc-8524-06a8f33a81b8/EcoRV/0	3208	FAV29018	HG002	1
8e7109cd-420d-4965-b2e8-602df80bc97c/EcoRV/0	1763	FAV29018	HG002	1
8e715cac-eeb3-4a66-94cd-559d496f034e/EcoRV/0	12829	FAV29018	HG002	1
8e71a02a-2218-4b90-8149-22e25e35613a/EcoRV/0	2275	FAV29018	HG002	1
8e721e9d-6a6e-4b99-8e6c-50cc0c0d5462/EcoRV/0	10333	FAV29018	HG002	1
8e83d4f3-5d66-4296-a0a0-58fe31228e96/EcoRV/0	128	FAV29018	HG002	1
8e723151-bd04-40fb-93a6-f97af8ef6355/EcoRV/0	6137	FAV29018	HG002	1
8e75ccf4-d25f-43eb-8d1a-b44e98be6746/EcoRV/0	6781	FAV29018	HG002	1
8e762df9-8594-4cf9-b7fe-0b06082eeff1/EcoRV/0	9720	FAV29018	HG002	1
8e7722de-ee9b-49af-bbdf-9424ac6822cc/EcoRV/0	4398	FAV29018	HG002	1
8e795b4b-817e-4e87-aca1-b05c0a5d97df/EcoRV/0	4447	FAV29018	HG002	1
8e79650a-69d3-4972-9a7d-374cf29ed75a/EcoRV/0	5793	FAV29018	HG002	1
8e7a40b3-8f0f-4264-abc4-755448dc8309/EcoRV/0	8144	FAV29018	HG002	1
8e7d7de8-b335-48bf-a346-72d811f000ea/EcoRV/0	4416	FAV29018	HG002	1
8e7ddd67-a129-4b5b-8ae4-1ba4a41dd835/EcoRV/0	13313	FAV29018	HG002	1
8e7f7bd9-aba9-4bc8-8a89-15005b7a4951/EcoRV/0	4706	FAV29018	HG002	1
8e7f8962-0dfb-4b9a-98aa-1896ae6e4dd4/EcoRV/0	4396	FAV29018	HG002	1
8e73589e-bed6-40d6-a606-31de306db19a/EcoRV/0	8541	FAV29018	HG002	1
8eaf06b3-16db-4e1f-9ced-34f731f05201/EcoRV/0	3202	FAV29018	HG002	1
8eaf8795-0c49-43cd-8c9c-9869ef976692/EcoRV/0	4341	FAV29018	HG002	1
8eb3ce05-2c48-4293-b3cf-b525bbb4bf15/EcoRV/0	7767	FAV29018	HG002	1
8ed8e9bd-8b8b-4f79-ab3d-14134732b697/EcoRV/0	4071	FAV29018	HG002	1
8edadf20-bc49-4d84-a6d4-ecebb189c615/EcoRV/0	9444	FAV29018	HG002	1
8edb5ea7-77cb-4f3b-acf0-934e51ef9211/EcoRV/0	4147	FAV29018	HG002	1
8edb8923-fdb2-4cb0-a0ec-82007aca981e/EcoRV/0	8453	FAV29018	HG002	1
8edd5ceb-240f-4dc9-9605-4d0871a60b38/EcoRV/0	4326	FAV29018	HG002	1
8edef189-03a5-4008-99a1-4299a69c052d/EcoRV/0	7752	FAV29018	HG002	1
8ee3b651-c0d4-4535-8d9e-f21ec44be09e/EcoRV/0	5571	FAV29018	HG002	1
8ee46725-5ee3-4dbc-b0c8-460d12c09052/EcoRV/0	12028	FAV29018	HG002	1
8ee4df3a-5cae-4ffa-bbcf-b7ca68a6ff97/EcoRV/0	9268	FAV29018	HG002	1
8ee5f040-523f-4a71-a7a4-65430501c578/EcoRV/0	4819	FAV29018	HG002	1
8ed7bb00-c992-4a18-ba59-5c38233870f4/EcoRV/0	4417	FAV29018	HG002	1
8ee7706f-66ba-4725-b860-c723a5cfb900/EcoRV/0	2582	FAV29018	HG002	1
8eef0c2c-29e8-4ca5-9d18-ce73f814c5ae/EcoRV/0	2047	FAV29018	HG002	1
8eef372f-658b-40cc-9d7c-c4f5b83373d9/EcoRV/0	3196	FAV29018	HG002	1
8ef55d74-6141-4da4-8427-c9af46a1bfd5/EcoRV/0	459	FAV29018	HG002	1
8ef72ed4-cce2-479e-a88f-3f09e5fe273e/EcoRV/0	3287	FAV29018	HG002	1
8efb4152-d733-4c94-aa7b-1b58b4b68ea1/EcoRV/0	9685	FAV29018	HG002	1
8f00111c-b730-43e9-a574-2d2650973553/EcoRV/0	4036	FAV29018	HG002	1
8f01d7ba-3820-4e66-bfab-e3b35e67147a/EcoRV/0	3201	FAV29018	HG002	1
8f0202bf-368d-424a-808d-657b03da048b/EcoRV/0	10508	FAV29018	HG002	1
8f02b84b-184f-4434-816f-3339775628a1/EcoRV/0	12448	FAV29018	HG002	1
8f044877-dd1d-422a-b525-5edd56ffb397/EcoRV/0	3869	FAV29018	HG002	1
8eee0dbd-4451-4e65-ad76-dead967d6c93/EcoRV/0	8913	FAV29018	HG002	1
8ed42fb8-d27d-4fd4-b835-9e6f96bb8144/EcoRV/0	8449	FAV29018	HG002	1
8ed2fd71-e99c-4641-8aac-7acb06fee1de/EcoRV/0	4375	FAV29018	HG002	1
8ed2a8fc-cf1b-4c8a-918b-3d11589bd5a4/EcoRV/0	4312	FAV29018	HG002	1
8eb4b081-c650-4c3c-bb11-6acfe9cfbcd6/EcoRV/0	12953	FAV29018	HG002	1
8eb817c1-8f6a-4c92-8b04-d0eedc0864a8/EcoRV/0	4381	FAV29018	HG002	1
8eb9db35-0d2a-4e8e-a065-e30025752e7f/EcoRV/0	4435	FAV29018	HG002	1
8ebafde3-e045-4c20-8253-5d82d837612a/EcoRV/0	4296	FAV29018	HG002	1
8ebb0c4f-bb8b-49d9-b474-ef44c83163e5/EcoRV/0	8518	FAV29018	HG002	1
8ebbafa3-c29b-4cd3-8e2a-30b8fdba9a0a/EcoRV/0	4254	FAV29018	HG002	1
8ebbb7a2-3b10-415b-8bce-7cbd1adfcb9a/EcoRV/0	4336	FAV29018	HG002	1
8ebbfde2-b5e3-4be9-af7f-04e256d8f0e1/EcoRV/0	4008	FAV29018	HG002	1
8ebc04bb-9918-462b-b1c8-ebf4761ec473/EcoRV/0	5312	FAV29018	HG002	1
8ebc8fb7-da74-4dda-936f-0bfec8fb13bc/EcoRV/0	2289	FAV29018	HG002	1
8ebd201f-1d2e-4674-9a96-76f36859680f/EcoRV/0	1346	FAV29018	HG002	1
8ebe62be-426e-4f78-a864-ef4135eb5574/EcoRV/0	12556	FAV29018	HG002	1
8ebfdff0-27c1-4b08-a627-3f28dba90edf/EcoRV/0	9484	FAV29018	HG002	1
8ec02b4d-02f3-41ac-ac5a-2fd50032ab70/EcoRV/0	8397	FAV29018	HG002	1
8ec08586-86fb-483b-a495-81ffe9da5931/EcoRV/0	7867	FAV29018	HG002	1
8ec0c631-77f1-48d6-ac4d-49242c272643/EcoRV/0	4278	FAV29018	HG002	1
8ec38baf-0dd1-451a-be40-9d0b99ac7c8e/EcoRV/0	8745	FAV29018	HG002	1
8ec5759a-9bd1-4b8c-9900-0ba2104601e0/EcoRV/0	8049	FAV29018	HG002	1
8ec5e780-437c-4e8c-ab59-813e34e2ba57/EcoRV/0	10800	FAV29018	HG002	1
8ec6bc7a-2471-4a15-a592-488c3c72879a/EcoRV/0	9815	FAV29018	HG002	1
8ecca1c5-0d0d-41d7-9f6b-52ac8d51d4e3/EcoRV/0	3808	FAV29018	HG002	1
8ece1dc3-aa82-478b-b882-db055938ec20/EcoRV/0	8598	FAV29018	HG002	1
8ed1e829-f199-4748-b889-d14c7ebf23e7/EcoRV/0	8460	FAV29018	HG002	1
8f06f721-18dd-4233-8e74-34f582bc76ef/EcoRV/0	7543	FAV29018	HG002	1
8f9ef00f-128c-4202-a020-2efdd1181d44/EcoRV/0	8926	FAV29018	HG002	1
8fa18056-d291-4582-a3ee-34696792ba7e/EcoRV/0	6765	FAV29018	HG002	1
8fa1ceb2-887c-473b-8009-d1220fbb6c3e/EcoRV/0	7612	FAV29018	HG002	1
9060f7eb-207f-4eff-8f8b-41f205c0a1cf/EcoRV/0	8431	FAV29018	HG002	1
90631cdc-df47-424f-8d68-1dd4340ff3b5/EcoRV/0	10275	FAV29018	HG002	1
9063c1ac-36e7-4efa-8b30-9c9fbeb2aa76/EcoRV/0	14103	FAV29018	HG002	1
906489a2-35c2-4012-8842-1ea9adcbab94/EcoRV/0	4322	FAV29018	HG002	1
906562a5-2cf6-4d2b-b7ce-fdbf5eca260e/EcoRV/0	129	FAV29018	HG002	1
906772d9-5416-44b4-b76d-a71e0585d2d2/EcoRV/0	9404	FAV29018	HG002	1
9067aa36-4794-4292-9906-6a06451e0afc/EcoRV/0	10280	FAV29018	HG002	1
906bfe41-5fb4-42ac-ad6e-a9d2a85108ef/EcoRV/0	4451	FAV29018	HG002	1
906c5346-9f0f-43a7-8071-ab7f31ca9b1a/EcoRV/0	7557	FAV29018	HG002	1
906cf4d6-82fe-40d1-9348-8d7643b1c0b3/EcoRV/0	4249	FAV29018	HG002	1
905fa074-4d1a-4129-9d1d-4453a8831dca/EcoRV/0	8576	FAV29018	HG002	1
906d5416-7233-4ad2-b69f-4136aa5af529/EcoRV/0	3204	FAV29018	HG002	1
906e0547-fc68-42d0-a872-377452ea8996/EcoRV/0	4727	FAV29018	HG002	1
906ebdfb-b864-431e-9cd1-43e66b78eca9/EcoRV/0	2849	FAV29018	HG002	1
906ee510-6111-4cc8-8d87-f8f5f02ae826/EcoRV/0	10324	FAV29018	HG002	1
906fd34f-4c33-444d-a418-8504b2932f15/EcoRV/0	4398	FAV29018	HG002	1
9072536b-ed85-41f3-bd69-8918c854d03c/EcoRV/0	4016	FAV29018	HG002	1
9075f7bb-2114-4e6f-9d8c-87a96b9ceaf5/EcoRV/0	3007	FAV29018	HG002	1
907ba7d6-3940-4736-9cfb-553950e940fd/EcoRV/0	4050	FAV29018	HG002	1
907d1547-7e45-4f25-9a8d-e70b5ee4afff/EcoRV/0	5256	FAV29018	HG002	1
907f48ab-0341-4c90-b537-2593c0a94d15/EcoRV/0	8482	FAV29018	HG002	1
908134a9-1b54-4be5-9b91-43e0e43c11b7/EcoRV/0	4115	FAV29018	HG002	1
906db636-1775-4e16-ab3c-295e1c8e3ad6/EcoRV/0	4514	FAV29018	HG002	1
9081c5eb-9939-4f61-bc61-68b417418612/EcoRV/0	8916	FAV29018	HG002	1
905ee4de-1520-4235-a24b-c1164f0b42a1/EcoRV/0	9092	FAV29018	HG002	1
905a5fd1-ec99-4306-a77a-2d7b67df2246/EcoRV/0	3209	FAV29018	HG002	1
903972e6-786b-4925-9007-8ce1d6417817/EcoRV/0	6773	FAV29018	HG002	1
90398ccc-acb0-4a75-84c9-b54bb790be21/EcoRV/0	10253	FAV29018	HG002	1
903995a6-c252-41a9-8974-2759f77825c6/EcoRV/0	613	FAV29018	HG002	1
9039c874-cf79-491a-b6da-1ae7b7e9cea6/EcoRV/0	2603	FAV29018	HG002	1
903abf4d-1ad2-41a2-9e31-847e851f23f4/EcoRV/0	2599	FAV29018	HG002	1
903c9f1c-3f31-4936-ac7d-88c4dc549ddf/EcoRV/0	8047	FAV29018	HG002	1
903d3fbb-9eb7-491d-9333-f2fa3af9049c/EcoRV/0	6744	FAV29018	HG002	1
903f3cdb-ff27-46c5-8afe-5a4d27e4ede3/EcoRV/0	14318	FAV29018	HG002	1
90423e90-5ac1-471a-8fbe-c45890f396aa/EcoRV/0	1635	FAV29018	HG002	1
9042c706-14d1-47ab-a3b6-50ef8b1db04a/EcoRV/0	8508	FAV29018	HG002	1
905b3744-fe2e-4a42-ab2a-2b569642eab3/EcoRV/0	8720	FAV29018	HG002	1
9049a01d-9650-4d3c-8ead-f3f0925c2219/EcoRV/0	13930	FAV29018	HG002	1
904d2330-0a19-4fc8-9dfd-ba230936e864/EcoRV/0	2858	FAV29018	HG002	1
904e0f5c-a071-4a3c-9fd2-ad5250030b6f/EcoRV/0	7694	FAV29018	HG002	1
90500aae-d2b0-455f-a376-32f033ad42ad/EcoRV/0	11631	FAV29018	HG002	1
90507c51-4ebe-4d8b-a06a-f6479fed3ee8/EcoRV/0	4465	FAV29018	HG002	1
905286f4-78d4-4747-8cb3-f631e68b0fe1/EcoRV/0	12930	FAV29018	HG002	1
9053422a-c3ab-4e96-8074-1c6f991149a5/EcoRV/0	1537	FAV29018	HG002	1
905431a0-d551-4b09-be3e-dde2577061ad/EcoRV/0	4134	FAV29018	HG002	1
9054f810-4dd0-4a00-918d-d0a51f8a4d49/EcoRV/0	15082	FAV29018	HG002	1
90550a87-475e-4faa-90d3-311834d495e5/EcoRV/0	4591	FAV29018	HG002	1
905a371b-e6a0-4f9e-bdef-3261f4abbf47/EcoRV/0	1857	FAV29018	HG002	1
904c1521-411a-4ea7-b358-68eede78bab0/EcoRV/0	1016	FAV29018	HG002	1
90823731-f697-4cf1-b062-c90d1da396dd/EcoRV/0	153	FAV29018	HG002	1
9082c142-6e92-48e3-8b64-7052bdf4762c/EcoRV/0	4088	FAV29018	HG002	1
9082ead1-a830-4e53-9a22-ddecd7573699/EcoRV/0	8456	FAV29018	HG002	1
90c68b98-cdae-4e5f-9459-0ad14f95d3e2/EcoRV/0	4194	FAV29018	HG002	1
90c7529a-a9b1-451e-a272-b1fe3758c21f/EcoRV/0	12805	FAV29018	HG002	1
90c83499-6c6f-4aa6-ade1-4d322160a44f/EcoRV/0	6770	FAV29018	HG002	1
90cbe129-d7bd-4da2-88e8-edbbcb3e68bb/EcoRV/0	4595	FAV29018	HG002	1
90ccd2a5-8a49-472d-9d82-a22a93c8d57f/EcoRV/0	6618	FAV29018	HG002	1
90cd91e8-734d-456c-947a-ce2b6219d164/EcoRV/0	4711	FAV29018	HG002	1
90cdd9d0-9f0b-4ca0-8ce8-93a62ba0e573/EcoRV/0	13480	FAV29018	HG002	1
90cf9d43-23a1-4d7e-a53a-9e75339c2d9b/EcoRV/0	4251	FAV29018	HG002	1
90cffa8f-2541-4180-a6d5-7a0b51e0abab/EcoRV/0	1895	FAV29018	HG002	1
90d13d88-0d6e-487b-ad36-faab703985bb/EcoRV/0	3994	FAV29018	HG002	1
90bf1b31-87a9-4fc3-b666-7f64223d066c/EcoRV/0	4475	FAV29018	HG002	1
90d4a9c7-7220-4404-b1e6-1c076d7113cc/EcoRV/0	190	FAV29018	HG002	1
90d60443-6c39-49ce-a64d-f82d0c9e611d/EcoRV/0	8847	FAV29018	HG002	1
90d69151-6371-43f5-a853-b8db4aa275d8/EcoRV/0	4504	FAV29018	HG002	1
90d8cdf0-43fb-4649-ae88-3c3cc918df10/EcoRV/0	4531	FAV29018	HG002	1
90da88de-0211-4259-b4ed-f6eae9c35d02/EcoRV/0	4967	FAV29018	HG002	1
90db4aa0-67a7-4f7a-bfeb-6f74f2753557/EcoRV/0	1627	FAV29018	HG002	1
90dd5abb-34ca-44e1-8791-c5e8a005da7a/EcoRV/0	4433	FAV29018	HG002	1
90dd7ce4-b701-4bdd-bc06-879b604c619d/EcoRV/0	1268	FAV29018	HG002	1
90df39ee-c248-4c44-bf5c-6513342163d2/EcoRV/0	13430	FAV29018	HG002	1
90e0051a-7b86-46d2-92c2-e2ba3d90d5e3/EcoRV/0	1848	FAV29018	HG002	1
90e177c4-e162-4aaf-9bec-dda4b25f0738/EcoRV/0	1505	FAV29018	HG002	1
90d520fc-5871-4304-a831-b8789a610198/EcoRV/0	232	FAV29018	HG002	1
90bbe51b-2458-4205-8525-5b4370b5de1d/EcoRV/0	15442	FAV29018	HG002	1
90bb9644-8c60-4ce8-9668-19f05ef2b536/EcoRV/0	5061	FAV29018	HG002	1
90b90a48-b854-43be-a822-a6c83d70a5e1/EcoRV/0	13026	FAV29018	HG002	1
9083116d-a999-4551-9aeb-568f92f86b06/EcoRV/0	9030	FAV29018	HG002	1
9083e6f6-2c70-42b5-b811-ff8f781076aa/EcoRV/0	2881	FAV29018	HG002	1
9088b1b1-9d76-49de-82f4-f8d27f80f07c/EcoRV/0	13269	FAV29018	HG002	1
9089e2b4-4990-4fcd-9d5f-af4c9cf3c5d2/EcoRV/0	14049	FAV29018	HG002	1
908cef88-3c7e-4f7f-a18e-c67b9bc40072/EcoRV/0	4507	FAV29018	HG002	1
9091c4dd-c42e-46d2-8348-2454732121b4/EcoRV/0	3951	FAV29018	HG002	1
9093db66-b853-48dd-bb83-7054c34637ba/EcoRV/0	13354	FAV29018	HG002	1
9093f66d-fa98-4a72-b460-0816e0b55026/EcoRV/0	4148	FAV29018	HG002	1
9094cf80-b848-4ec2-9b9c-ace674c8db8c/EcoRV/0	8450	FAV29018	HG002	1
90977f84-c8f8-4794-abb2-daf04147fa86/EcoRV/0	3045	FAV29018	HG002	1
90980c54-dba2-4565-8354-c709151531a7/EcoRV/0	4566	FAV29018	HG002	1
90985ecc-4f9b-4834-9dcc-2d091994fe04/EcoRV/0	8852	FAV29018	HG002	1
90986069-071f-4785-8e7c-cc32881d974a/EcoRV/0	4375	FAV29018	HG002	1
90987bfc-0081-45a4-8758-1f11b6bae1bd/EcoRV/0	4636	FAV29018	HG002	1
9098c5fd-fd97-4be8-90db-9ca54ef395e4/EcoRV/0	7763	FAV29018	HG002	1
909e59e1-b5c8-445b-a733-9d59fbaf19fe/EcoRV/0	3794	FAV29018	HG002	1
90a09fd4-2b80-4b98-8e52-3a5f08ae2249/EcoRV/0	4505	FAV29018	HG002	1
90ab25e3-a368-4ae9-8274-a7e3ac14a62e/EcoRV/0	2792	FAV29018	HG002	1
90af1287-7dd7-4c1e-b852-22a32a48bfe6/EcoRV/0	8489	FAV29018	HG002	1
90b25fbb-1437-4fa8-8cbb-cf77dd4fcd21/EcoRV/0	2580	FAV29018	HG002	1
90b2e788-ca99-4071-8e35-b2f19fb8c27a/EcoRV/0	102	FAV29018	HG002	1
90b76a50-223f-4eff-b078-740dade9797a/EcoRV/0	15449	FAV29018	HG002	1
90b836f5-5595-4e57-b2fb-858d5a7c8cf9/EcoRV/0	8434	FAV29018	HG002	1
[truncated: 51,987 more rows]

## Sheet: Supplementary Fig. 2b
experimental subtelomere length HG002									in silico subtelomere length HG002
chromosomes	arms	Min	Q25	Median	Q75	Max	IQR		chromosomes	arm	median
chr1	P	149	3167	3201	3217	35269	50		chr1	P	3402
chr1	Q	212	3934	3980.5	3998	4537	64		chr1	Q	4642
chr2	P	66	2869	2900	3114	14557	245		chr2	P	3384
chr2	Q	149	4091	4131	4151	9107	60		chr2	Q	4222
chr3	P	186	1425	1457	1473	4690	48		chr3	P	1628
chr3	Q	126	8341	8443	8480	15229	139		chr3	Q	8890
chr4	P	201	13203	13404.5	13458.8	13565	255.75		chr4	P	13654
chr4	Q	114	4443.5	4517	4539.5	6349	96		chr4	Q	4684
chr5	P	61	125	128	130	29058	5		chr5	P	247
chr5	Q	79	4160	4223	4245	10001	85		chr5	Q	4570
chr6	P	717	8378.5	8500	8539.25	18973	160.75		chr6	P	8794
chr6	Q	195	4501.5	4561	4582	10973	80.5		chr6	Q	5040
chr7	P	186	4018	4062	4084	13521	66		chr7	P	4511
chr7	Q	72	2800.75	2827.5	2848.25	16126	47.5		chr7	Q	2948
chr8	P	86	2906.5	2941	2957	17603	50.5		chr8	P	3432
chr8	Q	112	7089	7170	7194	11011	105		chr8	Q	7339
chr9	P	134	8857.25	9004	9046.75	17689	189.5		chr9	P	9218
chr9	Q	169	8615	8822	8866	19491	251		chr9	Q	9039
chr10	P	75	12450	12860.5	12932.8	14059	482.75		chr10	P	13358
chr10	Q	217	4047	4105	4128	8842	81		chr10	Q	4218
chr11	P	251	8322.75	8470	8513	17089	190.25		chr11	P	8953
chr11	Q	102	13145.8	13377	13441	17088	295.25		chr11	Q	13946
chr12	P	199	8671.5	8894	8938	17509	266.5		chr12	P	9590
chr12	Q	134	2020	2040	2051	8742	31		chr12	Q	2256
chr13	P	152	11740.2	12053	12109.8	12841	369.5		chr13	P	12536
chr13	Q	85	4115	4168	4188	7723	73		chr13	Q	4232
chr14	P	174	5000.75	5066.5	5352	17010	351.25		chr14	P	5904
chr14	Q	153	10551	10742.5	10787	15860	236		chr14	Q	11192
chr15	P	267	9917	10037	10171.2	11609	254.25		chr15	P	11887
chr15	Q	310	8328	8444	8478	19512	150		chr15	Q	8953
chr16	P	148	8912.75	9055.5	9108.75	17809	196		chr16	P	9334
chr16	Q	91	4314	4390	4414	9042	100		chr16	Q	4536
chr17	P	61	13041	13194	13257	19802	216		chr17	P	13920
chr17	Q	247	4578	4632	4655.5	13160	77.5		chr17	Q	6291
chr18	P	231	12745	13029.5	13085	14032	340		chr18	P	13288
chr18	Q	74	3262	3289	3309.5	8108	47.5		chr18	Q	7673
chr19	P	62	8299	8521	8566	17064	267		chr19	P	8864
chr19	Q	75	4438.5	4504	4527	6938	88.5		chr19	Q	4579
chr20	P	139	4247	4299	4315	8024	68		chr20	P	4528
chr20	Q	137	3726	3768	3784	11778	58		chr20	Q	4653
chr21	P	3714	9459	11802	16688	23698	7229		chr21	P	20220
chr21	Q	157	4607.5	4685	4708	12631	100.5		chr21	Q	4998
chr22	P	384	9951.5	10083	10206	16980	254.5		chr22	P	10466
chr22	Q	88	4503.75	4559.5	4582	13138	78.25		chr22	Q	4126

## Sheet: Supplementary Fig. 2c
Left panel: HG002 maternal																	Middle panel: HG002 paternal																	Right panel: CHM13
name	ref	coverage	qstart	qend	rstart	rend	direction	length	iden	acc	truth	test	matched	arm	chrom		name	ref	coverage	qstart	qend	rstart	rend	direction	length	iden	acc	truth	test	matched	arm	chrom		name	ref	coverage	qstart	qend	rstart	rend	direction	length	iden	acc	truth	test	matched	arm	chrom
chr7.P|HG002|chr7_MATERNAL:0-25000/EcoRV/0_trimmed_0_ow8mdcph|1.15	chr7.P|HG002|chr7_MATERNAL:0-25000	100	0	13132	0	13139	+	13186	98.83	98.07	chr7.P	chr7.P	TRUE	P	chr7		chr8.P|HG002|chr8_PATERNAL:0-25000/EcoRV/0_trimmed_0_4is0btgt|0.89	chr8.P|HG002|chr8_PATERNAL:0-25000	100	0	8396	0	8400	+	8422	98.87	98.3	chr8.P	chr8.P	TRUE	P	chr8		chr1.P|CHM13|chr1:0-25000/EcoRV/0_trimmed_0_79xkfzcl|0.94	chr1.P|CHM13|chr1:0-25000	99.9459	0	5545	0	5537	+	5557	99.13	98.56	chr1.P	chr1.P	TRUE	P	chr1
chr7.P|HG002|chr7_MATERNAL:0-25000/EcoRV/0_trimmed_0_jniswt4g|0.84	chr7.P|HG002|chr7_MATERNAL:0-25000	100	0	13130	0	13139	+	13173	99.14	98.57	chr7.P	chr7.P	TRUE	P	chr7		chr8.P|HG002|chr8_PATERNAL:0-25000/EcoRV/0_trimmed_0_gkpnoz8c|1.19	chr8.P|HG002|chr8_PATERNAL:0-25000	100	0	8399	0	8400	+	8433	98.97	98.19	chr8.P	chr8.P	TRUE	P	chr8		chr1.P|CHM13|chr1:0-25000/EcoRV/0_trimmed_0_rj7esry8|0.88	chr1.P|CHM13|chr1:0-25000	100	0	5551	0	5540	+	5560	98.72	98.2	chr1.P	chr1.P	TRUE	P	chr1
chr7.P|HG002|chr7_MATERNAL:0-25000/EcoRV/0_trimmed_0_v0yzhtzu|0.93	chr7.P|HG002|chr7_MATERNAL:0-25000	100	0	13137	0	13139	+	13178	99.02	98.41	chr7.P	chr7.P	TRUE	P	chr7		chr8.P|HG002|chr8_PATERNAL:0-25000/EcoRV/0_trimmed_0_6y8q1wkl|0.80	chr8.P|HG002|chr8_PATERNAL:0-25000	100	0	8388	0	8400	+	8417	98.95	98.41	chr8.P	chr8.P	TRUE	P	chr8		chr1.P|CHM13|chr1:0-25000/EcoRV/0_trimmed_0_t5wdfi4f|0.81	chr1.P|CHM13|chr1:0-25000	100	0	5543	0	5540	+	5555	99.1	98.61	chr1.P	chr1.P	TRUE	P	chr1
chr7.P|HG002|chr7_MATERNAL:0-25000/EcoRV/0_trimmed_0_wkvcqf3m|0.95	chr7.P|HG002|chr7_MATERNAL:0-25000	100	0	13130	0	13139	+	13176	99.05	98.43	chr7.P	chr7.P	TRUE	P	chr7		chr8.P|HG002|chr8_PATERNAL:0-25000/EcoRV/0_trimmed_0_qc0ms87w|0.86	chr8.P|HG002|chr8_PATERNAL:0-25000	100	0	8391	0	8400	+	8421	99.21	98.61	chr8.P	chr8.P	TRUE	P	chr8		chr1.P|CHM13|chr1:0-25000/EcoRV/0_trimmed_0_i8jnsdfm|0.87	chr1.P|CHM13|chr1:0-25000	100	0	5534	0	5540	+	5554	98.91	98.31	chr1.P	chr1.P	TRUE	P	chr1
chr7.P|HG002|chr7_MATERNAL:0-25000/EcoRV/0_trimmed_0_5b8kh2yn|0.91	chr7.P|HG002|chr7_MATERNAL:0-25000	100	0	13127	0	13139	+	13175	98.89	98.26	chr7.P	chr7.P	TRUE	P	chr7		chr8.P|HG002|chr8_PATERNAL:0-25000/EcoRV/0_trimmed_0_ws616hlo|0.94	chr8.P|HG002|chr8_PATERNAL:0-25000	100	0	8396	0	8400	+	8424	98.89	98.28	chr8.P	chr8.P	TRUE	P	chr8		chr1.P|CHM13|chr1:0-25000/EcoRV/0_trimmed_0_cm5rffl9|0.99	chr1.P|CHM13|chr1:0-25000	100	0	5536	0	5540	+	5556	98.97	98.33	chr1.P	chr1.P	TRUE	P	chr1
chr7.P|HG002|chr7_MATERNAL:0-25000/EcoRV/0_trimmed_0_gvrozv03|0.94	chr7.P|HG002|chr7_MATERNAL:0-25000	100	0	13127	0	13139	+	13180	99.14	98.43	chr7.P	chr7.P	TRUE	P	chr7		chr8.P|HG002|chr8_PATERNAL:0-25000/EcoRV/0_trimmed_0_dvcedq70|0.96	chr8.P|HG002|chr8_PATERNAL:0-25000	100	0	8394	0	8400	+	8425	98.96	98.3	chr8.P	chr8.P	TRUE	P	chr8		chr1.P|CHM13|chr1:0-25000/EcoRV/0_trimmed_0_4wlyprvm|0.63	chr1.P|CHM13|chr1:0-25000	100	0	5535	0	5540	+	5550	98.75	98.31	chr1.P	chr1.P	TRUE	P	chr1
chr7.P|HG002|chr7_MATERNAL:0-25000/EcoRV/0_trimmed_0_13hrmokq|0.86	chr7.P|HG002|chr7_MATERNAL:0-25000	100	0	13136	0	13139	+	13175	99.05	98.49	chr7.P	chr7.P	TRUE	P	chr7		chr8.P|HG002|chr8_PATERNAL:0-25000/EcoRV/0_trimmed_0_iamwoabt|0.68	chr8.P|HG002|chr8_PATERNAL:0-25000	99.9762	0	8401	0	8399	+	8418	98.93	98.5	chr8.P	chr8.P	TRUE	P	chr8		chr1.P|CHM13|chr1:0-25000/EcoRV/0_trimmed_0_5tbxzm6o|1.05	chr1.P|CHM13|chr1:0-25000	100	0	5533	0	5540	+	5556	99.02	98.33	chr1.P	chr1.P	TRUE	P	chr1
chr7.P|HG002|chr7_MATERNAL:0-25000/EcoRV/0_trimmed_0_amciv4ha|0.97	chr7.P|HG002|chr7_MATERNAL:0-25000	100	0	13150	0	13139	+	13185	99.08	98.47	chr7.P	chr7.P	TRUE	P	chr7		chr8.P|HG002|chr8_PATERNAL:0-25000/EcoRV/0_trimmed_0_l0s6qcfu|0.90	chr8.P|HG002|chr8_PATERNAL:0-25000	100	0	8399	0	8400	+	8425	98.82	98.22	chr8.P	chr8.P	TRUE	P	chr8		chr1.P|CHM13|chr1:0-25000/EcoRV/0_trimmed_0_wmqmqn45|1.10	chr1.P|CHM13|chr1:0-25000	100	0	5536	0	5540	+	5559	98.98	98.24	chr1.P	chr1.P	TRUE	P	chr1
chr7.P|HG002|chr7_MATERNAL:0-25000/EcoRV/0_trimmed_0_01c4ipe9|0.84	chr7.P|HG002|chr7_MATERNAL:0-25000	100	0	13140	0	13139	+	13176	99.01	98.46	chr7.P	chr7.P	TRUE	P	chr7		chr8.P|HG002|chr8_PATERNAL:0-25000/EcoRV/0_trimmed_0_rxe8p4on|1.04	chr8.P|HG002|chr8_PATERNAL:0-25000	100	0	8400	0	8400	+	8429	98.96	98.28	chr8.P	chr8.P	TRUE	P	chr8		chr1.P|CHM13|chr1:0-25000/EcoRV/0_trimmed_0_hus38wts|1.23	chr1.P|CHM13|chr1:0-25000	100	0	5547	0	5540	+	5565	99.09	98.33	chr1.P	chr1.P	TRUE	P	chr1
chr7.P|HG002|chr7_MATERNAL:0-25000/EcoRV/0_trimmed_0_0mxhhm4t|0.90	chr7.P|HG002|chr7_MATERNAL:0-25000	100	0	13135	0	13139	+	13177	98.93	98.33	chr7.P	chr7.P	TRUE	P	chr7		chr8.P|HG002|chr8_PATERNAL:0-25000/EcoRV/0_trimmed_0_sdan81fq|1.13	chr8.P|HG002|chr8_PATERNAL:0-25000	100	0	8398	0	8400	+	8431	99.08	98.33	chr8.P	chr8.P	TRUE	P	chr8		chr1.P|CHM13|chr1:0-25000/EcoRV/0_trimmed_0_owpxiwf9|0.99	chr1.P|CHM13|chr1:0-25000	100	0	5539	0	5540	+	5558	98.82	98.16	chr1.P	chr1.P	TRUE	P	chr1
chr7.P|HG002|chr7_MATERNAL:0-25000/EcoRV/0_trimmed_0_b0abn5ha|0.88	chr7.P|HG002|chr7_MATERNAL:0-25000	100	0	13140	0	13139	+	13178	99.27	98.69	chr7.P	chr7.P	TRUE	P	chr7		chr8.P|HG002|chr8_PATERNAL:0-25000/EcoRV/0_trimmed_0_npz77vdn|1.01	chr8.P|HG002|chr8_PATERNAL:0-25000	100	0	8395	0	8400	+	8426	98.86	98.2	chr8.P	chr8.P	TRUE	P	chr8		chr1.P|CHM13|chr1:0-25000/EcoRV/0_trimmed_0_9ras4g4z|0.83	chr1.P|CHM13|chr1:0-25000	100	0	5527	0	5540	+	5551	98.82	98.2	chr1.P	chr1.P	TRUE	P	chr1
chr7.P|HG002|chr7_MATERNAL:0-25000/EcoRV/0_trimmed_0_uk19jbf4|0.86	chr7.P|HG002|chr7_MATERNAL:0-25000	100	0	13128	0	13139	+	13172	98.98	98.41	chr7.P	chr7.P	TRUE	P	chr7		chr8.P|HG002|chr8_PATERNAL:0-25000/EcoRV/0_trimmed_0_9bbzubxf|1.33	chr8.P|HG002|chr8_PATERNAL:0-25000	100	0	8387	0	8400	+	8438	98.99	97.95	chr8.P	chr8.P	TRUE	P	chr8		chr1.P|CHM13|chr1:0-25000/EcoRV/0_trimmed_0_sy171v3n|0.83	chr1.P|CHM13|chr1:0-25000	99.9639	0	5540	0	5538	+	5554	98.84	98.31	chr1.P	chr1.P	TRUE	P	chr1
chr7.P|HG002|chr7_MATERNAL:0-25000/EcoRV/0_trimmed_0_ow86d647|0.91	chr7.P|HG002|chr7_MATERNAL:0-25000	100	0	13120	0	13139	+	13172	99	98.36	chr7.P	chr7.P	TRUE	P	chr7		chr8.P|HG002|chr8_PATERNAL:0-25000/EcoRV/0_trimmed_0_y53gbbuk|0.95	chr8.P|HG002|chr8_PATERNAL:0-25000	100	0	8410	0	8400	+	8430	98.88	98.29	chr8.P	chr8.P	TRUE	P	chr8		chr1.P|CHM13|chr1:0-25000/EcoRV/0_trimmed_0_xp68d0nm|0.81	chr1.P|CHM13|chr1:0-25000	100	0	5549	0	5540	+	5558	99.04	98.56	chr1.P	chr1.P	TRUE	P	chr1
chr7.P|HG002|chr7_MATERNAL:0-25000/EcoRV/0_trimmed_0_908bus8r|1.11	chr7.P|HG002|chr7_MATERNAL:0-25000	100	0	13143	0	13139	+	13187	98.95	98.26	chr7.P	chr7.P	TRUE	P	chr7		chr8.P|HG002|chr8_PATERNAL:0-25000/EcoRV/0_trimmed_0_3399bjhu|0.74	chr8.P|HG002|chr8_PATERNAL:0-25000	100	0	8404	0	8400	+	8422	98.85	98.39	chr8.P	chr8.P	TRUE	P	chr8		chr1.P|CHM13|chr1:0-25000/EcoRV/0_trimmed_0_hlsfgl2p|0.99	chr1.P|CHM13|chr1:0-25000	99.9639	0	5539	0	5537	+	5555	98.97	98.36	chr1.P	chr1.P	TRUE	P	chr1
chr7.P|HG002|chr7_MATERNAL:0-25000/EcoRV/0_trimmed_0_xezxeh2c|0.98	chr7.P|HG002|chr7_MATERNAL:0-25000	100	0	13148	0	13139	+	13185	98.91	98.29	chr7.P	chr7.P	TRUE	P	chr7		chr8.P|HG002|chr8_PATERNAL:0-25000/EcoRV/0_trimmed_0_7g61dxxw|1.21	chr8.P|HG002|chr8_PATERNAL:0-25000	100	0	8397	0	8400	+	8433	98.94	98.13	chr8.P	chr8.P	TRUE	P	chr8		chr1.P|CHM13|chr1:0-25000/EcoRV/0_trimmed_0_pjw3rigv|1.10	chr1.P|CHM13|chr1:0-25000	100	0	5542	0	5540	+	5578	98.98	97.67	chr1.P	chr1.P	TRUE	P	chr1
chr7.P|HG002|chr7_MATERNAL:0-25000/EcoRV/0_trimmed_0_okj7sqfs|1.16	chr7.P|HG002|chr7_MATERNAL:0-25000	100	0	13157	0	13139	+	13196	99.15	98.42	chr7.P	chr7.P	TRUE	P	chr7		chr8.P|HG002|chr8_PATERNAL:0-25000/EcoRV/0_trimmed_0_thqc0g0c|0.98	chr8.P|HG002|chr8_PATERNAL:0-25000	100	0	8408	0	8400	+	8429	98.88	98.29	chr8.P	chr8.P	TRUE	P	chr8		chr1.P|CHM13|chr1:0-25000/EcoRV/0_trimmed_0_qkrgjddi|1.01	chr1.P|CHM13|chr1:0-25000	100	0	5535	0	5540	+	5556	99	98.34	chr1.P	chr1.P	TRUE	P	chr1
chr7.P|HG002|chr7_MATERNAL:0-25000/EcoRV/0_trimmed_0_js5nkkdx|0.87	chr7.P|HG002|chr7_MATERNAL:0-25000	100	0	13146	0	13139	+	13178	98.93	98.4	chr7.P	chr7.P	TRUE	P	chr7		chr8.P|HG002|chr8_PATERNAL:0-25000/EcoRV/0_trimmed_0_ftdnxf3s|1.04	chr8.P|HG002|chr8_PATERNAL:0-25000	99.9643	3	8394	3	8400	+	8424	99.13	98.42	chr8.P	chr8.P	TRUE	P	chr8		chr1.P|CHM13|chr1:0-25000/EcoRV/0_trimmed_0_qk77gp77|1.12	chr1.P|CHM13|chr1:0-25000	100	0	5547	0	5540	+	5562	99.28	98.62	chr1.P	chr1.P	TRUE	P	chr1
chr7.P|HG002|chr7_MATERNAL:0-25000/EcoRV/0_trimmed_0_8qlimxhq|0.92	chr7.P|HG002|chr7_MATERNAL:0-25000	100	0	13129	0	13139	+	13176	99.1	98.47	chr7.P	chr7.P	TRUE	P	chr7		chr8.P|HG002|chr8_PATERNAL:0-25000/EcoRV/0_trimmed_93_lk92rz3k|1.11	chr8.P|HG002|chr8_PATERNAL:0-25000	100	0	8307	93	8400	+	8341	99.19	98.38	chr8.P	chr8.P	TRUE	P	chr8		chr1.P|CHM13|chr1:0-25000/EcoRV/0_trimmed_0_8alddqqz|1.05	chr1.P|CHM13|chr1:0-25000	100	0	5544	0	5540	+	5576	98.97	97.76	chr1.P	chr1.P	TRUE	P	chr1
chr7.P|HG002|chr7_MATERNAL:0-25000/EcoRV/0_trimmed_0_gqnbn0vi|1.11	chr7.P|HG002|chr7_MATERNAL:0-25000	100	0	13143	0	13139	+	13187	98.93	98.24	chr7.P	chr7.P	TRUE	P	chr7		chr8.P|HG002|chr8_PATERNAL:0-25000/EcoRV/0_trimmed_327_1vta66mw|1.00	chr8.P|HG002|chr8_PATERNAL:0-25000	100	0	8067	327	8400	+	8098	99.1	98.42	chr8.P	chr8.P	TRUE	P	chr8		chr1.P|CHM13|chr1:0-25000/EcoRV/0_trimmed_358_dio4eqw6|1.15	chr1.P|CHM13|chr1:0-25000	100	0	5184	360	5540	+	5200	99.21	98.52	chr1.P	chr1.P	TRUE	P	chr1
chr7.P|HG002|chr7_MATERNAL:0-25000/EcoRV/0_trimmed_0_pa1b2o0q|1.18	chr7.P|HG002|chr7_MATERNAL:0-25000	100	0	13159	0	13139	+	13196	98.96	98.26	chr7.P	chr7.P	TRUE	P	chr7		chr8.P|HG002|chr8_PATERNAL:0-25000/EcoRV/0_trimmed_513_6fr97ru8|0.88	chr8.P|HG002|chr8_PATERNAL:0-25000	100	0	7891	514	8400	+	7912	98.96	98.37	chr8.P	chr8.P	TRUE	P	chr8		chr1.P|CHM13|chr1:0-25000/EcoRV/0_trimmed_497_lbx5oq8u|0.85	chr1.P|CHM13|chr1:0-25000	100	0	5038	498	5540	+	5056	98.89	98.26	chr1.P	chr1.P	TRUE	P	chr1
chr7.P|HG002|chr7_MATERNAL:0-25000/EcoRV/0_trimmed_166_mzz9q2p5|0.92	chr7.P|HG002|chr7_MATERNAL:0-25000	100	0	12980	164	13139	+	13014	98.95	98.39	chr7.P	chr7.P	TRUE	P	chr7		chr8.P|HG002|chr8_PATERNAL:0-25000/EcoRV/0_trimmed_613_omah0umn|0.98	chr8.P|HG002|chr8_PATERNAL:0-25000	100	0	7780	611	8400	+	7810	99.1	98.45	chr8.P	chr8.P	TRUE	P	chr8		chr1.P|CHM13|chr1:0-25000/EcoRV/0_trimmed_963_4v0voom7|1.44	chr1.P|CHM13|chr1:0-25000	100	0	4590	966	5540	+	4601	98.99	98.17	chr1.P	chr1.P	TRUE	P	chr1
chr7.P|HG002|chr7_MATERNAL:0-25000/EcoRV/0_trimmed_1671_cwk1mpte|1.03	chr7.P|HG002|chr7_MATERNAL:0-25000	100	0	11479	1666	13139	+	11515	98.99	98.32	chr7.P	chr7.P	TRUE	P	chr7		chr8.P|HG002|chr8_PATERNAL:0-25000/EcoRV/0_trimmed_745_f8msfwxk|0.86	chr8.P|HG002|chr8_PATERNAL:0-25000	100	0	7664	744	8400	+	7681	98.94	98.4	chr8.P	chr8.P	TRUE	P	chr8		chr1.P|CHM13|chr1:0-25000/EcoRV/0_trimmed_981_x310hxgn|0.90	chr1.P|CHM13|chr1:0-25000	100	0	4557	982	5540	+	4584	99.07	97.93	chr1.P	chr1.P	TRUE	P	chr1
chr7.P|HG002|chr7_MATERNAL:0-25000/EcoRV/0_trimmed_1722_xzqw29l4|1.08	chr7.P|HG002|chr7_MATERNAL:0-25000	100	0	11422	1721	13139	+	11462	98.96	98.24	chr7.P	chr7.P	TRUE	P	chr7		chr8.P|HG002|chr8_PATERNAL:0-25000/EcoRV/0_trimmed_1014_wcqk8xr5|0.94	chr8.P|HG002|chr8_PATERNAL:0-25000	100	0	7387	1015	8400	+	7409	98.94	98.33	chr8.P	chr8.P	TRUE	P	chr8		chr1.P|CHM13|chr1:0-25000/EcoRV/0_trimmed_991_bfyg7f0j|1.06	chr1.P|CHM13|chr1:0-25000	99.978	1	4553	994	5540	+	4564	98.79	98.14	chr1.P	chr1.P	TRUE	P	chr1
chr7.P|HG002|chr7_MATERNAL:0-25000/EcoRV/0_trimmed_1754_7tdohpsr|1.03	chr7.P|HG002|chr7_MATERNAL:0-25000	100	0	11395	1748	13139	+	11449	99.06	98.09	chr7.P	chr7.P	TRUE	P	chr7		chr8.P|HG002|chr8_PATERNAL:0-25000/EcoRV/0_trimmed_1650_j0xctahc|1.01	chr8.P|HG002|chr8_PATERNAL:0-25000	100	0	6764	1641	8400	+	6781	99.11	98.54	chr8.P	chr8.P	TRUE	P	chr8		chr1.P|CHM13|chr1:0-25000/EcoRV/0_trimmed_1482_n1ai8xbx|1.05	chr1.P|CHM13|chr1:0-25000	100	0	4057	1480	5540	+	4074	98.96	98.21	chr1.P	chr1.P	TRUE	P	chr1
chr7.P|HG002|chr7_MATERNAL:0-25000/EcoRV/0_trimmed_2032_nabllpi6|0.98	chr7.P|HG002|chr7_MATERNAL:0-25000	100	0	11122	2035	13139	+	11152	99.07	98.38	chr7.P	chr7.P	TRUE	P	chr7		chr8.P|HG002|chr8_PATERNAL:0-25000/EcoRV/0_trimmed_1657_txj039rj|1.10	chr8.P|HG002|chr8_PATERNAL:0-25000	100	0	6743	1651	8400	+	6770	99.12	98.42	chr8.P	chr8.P	TRUE	P	chr8		chr1.P|CHM13|chr1:0-25000/EcoRV/0_trimmed_1592_4lyps6pw|0.78	chr1.P|CHM13|chr1:0-25000	100	0	3940	1593	5540	+	3954	98.45	97.93	chr1.P	chr1.P	TRUE	P	chr1
chr7.P|HG002|chr7_MATERNAL:0-25000/EcoRV/0_trimmed_2045_vbtp22r4|0.84	chr7.P|HG002|chr7_MATERNAL:0-25000	100	0	11085	2048	13139	+	11121	98.92	98.34	chr7.P	chr7.P	TRUE	P	chr7		chr8.P|HG002|chr8_PATERNAL:0-25000/EcoRV/0_trimmed_1720_f8e9odd6|1.17	chr8.P|HG002|chr8_PATERNAL:0-25000	100	0	6683	1719	8400	+	6707	98.95	98.21	chr8.P	chr8.P	TRUE	P	chr8		chr1.P|CHM13|chr1:0-25000/EcoRV/0_trimmed_1651_xjk3badh|0.79	chr1.P|CHM13|chr1:0-25000	100	0	3893	1650	5540	+	3901	99.07	98.59	chr1.P	chr1.P	TRUE	P	chr1
chr7.P|HG002|chr7_MATERNAL:0-25000/EcoRV/0_trimmed_2112_rzokvd2d|0.82	chr7.P|HG002|chr7_MATERNAL:0-25000	100	0	11018	2112	13139	+	11054	98.98	98.42	chr7.P	chr7.P	TRUE	P	chr7		chr8.P|HG002|chr8_PATERNAL:0-25000/EcoRV/0_trimmed_2209_dibrcil9|0.99	chr8.P|HG002|chr8_PATERNAL:0-25000	100	0	6180	2216	8400	+	6202	98.93	98.29	chr8.P	chr8.P	TRUE	P	chr8		chr1.P|CHM13|chr1:0-25000/EcoRV/0_trimmed_2225_it5f4atj|1.10	chr1.P|CHM13|chr1:0-25000	100	0	3311	2227	5540	+	3323	99	98.34	chr1.P	chr1.P	TRUE	P	chr1
chr7.P|HG002|chr7_MATERNAL:0-25000/EcoRV/0_trimmed_2447_1gol2qy6|0.96	chr7.P|HG002|chr7_MATERNAL:0-25000	100	0	10707	2455	13139	+	10725	99.05	98.51	chr7.P	chr7.P	TRUE	P	chr7		chr8.P|HG002|chr8_PATERNAL:0-25000/EcoRV/0_trimmed_2256_icj7wpfd|1.08	chr8.P|HG002|chr8_PATERNAL:0-25000	99.9837	0	6130	2258	8398	+	6161	98.85	98.02	chr8.P	chr8.P	TRUE	P	chr8		chr1.P|CHM13|chr1:0-25000/EcoRV/0_trimmed_2341_m3etlt6z|1.01	chr1.P|CHM13|chr1:0-25000	99.8123	3	3194	2343	5537	+	3202	99.12	98.53	chr1.P	chr1.P	TRUE	P	chr1
chr7.P|HG002|chr7_MATERNAL:0-25000/EcoRV/0_trimmed_2501_e4wgzikf|1.04	chr7.P|HG002|chr7_MATERNAL:0-25000	100	0	10631	2500	13139	+	10681	98.92	98.07	chr7.P	chr7.P	TRUE	P	chr7		chr8.P|HG002|chr8_PATERNAL:0-25000/EcoRV/0_trimmed_2835_ok150ltw|1.04	chr8.P|HG002|chr8_PATERNAL:0-25000	100	0	5568	2835	8400	+	5585	99.17	98.51	chr8.P	chr8.P	TRUE	P	chr8		chr1.P|CHM13|chr1:0-25000/EcoRV/0_trimmed_2424_cvxh37dc|1.03	chr1.P|CHM13|chr1:0-25000	99.9358	2	3116	2423	5540	+	3128	98.84	98.05	chr1.P	chr1.P	TRUE	P	chr1
chr7.P|HG002|chr7_MATERNAL:0-25000/EcoRV/0_trimmed_2902_kx2i3zyw|1.12	chr7.P|HG002|chr7_MATERNAL:0-25000	100	0	10240	2901	13139	+	10277	99.17	98.43	chr7.P	chr7.P	TRUE	P	chr7		chr8.P|HG002|chr8_PATERNAL:0-25000/EcoRV/0_trimmed_2989_arh326qr|1.03	chr8.P|HG002|chr8_PATERNAL:0-25000	100	0	5420	2982	8400	+	5437	98.8	98.14	chr8.P	chr8.P	TRUE	P	chr8		chr1.P|CHM13|chr1:0-25000/EcoRV/0_trimmed_2944_sykpvsz4|0.60	chr1.P|CHM13|chr1:0-25000	100	0	2593	2943	5540	+	2601	99	98.54	chr1.P	chr1.P	TRUE	P	chr1
chr7.Q|HG002|chr7_MATERNAL:160965594-160940594/EcoRV/2_trimmed_0_rgeezg8z|1.07	chr7.Q|HG002|chr7_MATERNAL:160965594-160940594	100	0	8167	16836	25000	-	8198	98.82	98.04	chr7.Q	chr7.Q	TRUE	Q	chr7		chr8.Q|HG002|chr8_PATERNAL:146793688-146768688/EcoRV/4_trimmed_0_ifcc56r2|0.96	chr8.Q|HG002|chr8_PATERNAL:146793688-146768688	100	0	12789	12208	25000	-	12831	99.02	98.39	chr8.Q	chr8.Q	TRUE	Q	chr8		chr1.Q|CHM13|chr1:248387328-248362328/EcoRV/4_trimmed_0_09w1ut1o|0.99	chr1.Q|CHM13|chr1:248387328-248362328	100	0	7489	17517	25000	-	7509	98.97	98.36	chr1.Q	chr1.Q	TRUE	Q	chr1
chr7.Q|HG002|chr7_MATERNAL:160965594-160940594/EcoRV/2_trimmed_0_upw9j6s7|1.19	chr7.Q|HG002|chr7_MATERNAL:160965594-160940594	100	0	8178	16836	25000	-	8201	99.05	98.33	chr7.Q	chr7.Q	TRUE	Q	chr7		chr8.Q|HG002|chr8_PATERNAL:146793688-146768688/EcoRV/4_trimmed_0_kxcq0qd0|1.08	chr8.Q|HG002|chr8_PATERNAL:146793688-146768688	100	0	12810	12208	25000	-	12844	99.1	98.44	chr8.Q	chr8.Q	TRUE	Q	chr8		chr1.Q|CHM13|chr1:248387328-248362328/EcoRV/4_trimmed_0_djsubuof|0.98	chr1.Q|CHM13|chr1:248387328-248362328	100	0	7470	17517	25000	-	7503	99.13	98.43	chr1.Q	chr1.Q	TRUE	Q	chr1
chr7.Q|HG002|chr7_MATERNAL:160965594-160940594/EcoRV/2_trimmed_0_ikh2jp09|1.11	chr7.Q|HG002|chr7_MATERNAL:160965594-160940594	100	0	8175	16836	25000	-	8198	98.91	98.22	chr7.Q	chr7.Q	TRUE	Q	chr7		chr8.Q|HG002|chr8_PATERNAL:146793688-146768688/EcoRV/4_trimmed_0_08tgdzz8|1.06	chr8.Q|HG002|chr8_PATERNAL:146793688-146768688	100	0	12791	12208	25000	-	12835	99	98.33	chr8.Q	chr8.Q	TRUE	Q	chr8		chr1.Q|CHM13|chr1:248387328-248362328/EcoRV/4_trimmed_0_tye05hth|0.90	chr1.Q|CHM13|chr1:248387328-248362328	100	0	7484	17517	25000	-	7505	99.04	98.47	chr1.Q	chr1.Q	TRUE	Q	chr1
chr7.Q|HG002|chr7_MATERNAL:160965594-160940594/EcoRV/2_trimmed_0_cbbalftw|0.93	chr7.Q|HG002|chr7_MATERNAL:160965594-160940594	100	0	8160	16836	25000	-	8186	98.83	98.25	chr7.Q	chr7.Q	TRUE	Q	chr7		chr8.Q|HG002|chr8_PATERNAL:146793688-146768688/EcoRV/4_trimmed_0_x1ajykxh|0.93	chr8.Q|HG002|chr8_PATERNAL:146793688-146768688	100	0	12789	12208	25000	-	12830	98.91	98.3	chr8.Q	chr8.Q	TRUE	Q	chr8		chr1.Q|CHM13|chr1:248387328-248362328/EcoRV/4_trimmed_0_lblxfv00|0.98	chr1.Q|CHM13|chr1:248387328-248362328	100	0	7470	17517	25000	-	7503	99.1	98.4	chr1.Q	chr1.Q	TRUE	Q	chr1
chr7.Q|HG002|chr7_MATERNAL:160965594-160940594/EcoRV/2_trimmed_0_p1ecez4c|1.00	chr7.Q|HG002|chr7_MATERNAL:160965594-160940594	100	0	8169	16836	25000	-	8193	98.96	98.32	chr7.Q	chr7.Q	TRUE	Q	chr7		chr8.Q|HG002|chr8_PATERNAL:146793688-146768688/EcoRV/4_trimmed_0_fzxw2bo0|0.90	chr8.Q|HG002|chr8_PATERNAL:146793688-146768688	100	0	12788	12208	25000	-	12829	98.95	98.35	chr8.Q	chr8.Q	TRUE	Q	chr8		chr1.Q|CHM13|chr1:248387328-248362328/EcoRV/4_trimmed_0_jsnmfrbd|1.06	chr1.Q|CHM13|chr1:248387328-248362328	100	0	7488	17517	25000	-	7511	98.97	98.3	chr1.Q	chr1.Q	TRUE	Q	chr1
chr7.Q|HG002|chr7_MATERNAL:160965594-160940594/EcoRV/2_trimmed_0_ln5tkqis|0.88	chr7.Q|HG002|chr7_MATERNAL:160965594-160940594	100	0	8175	16836	25000	-	8191	98.91	98.39	chr7.Q	chr7.Q	TRUE	Q	chr7		chr8.Q|HG002|chr8_PATERNAL:146793688-146768688/EcoRV/4_trimmed_0_urjk05r7|1.05	chr8.Q|HG002|chr8_PATERNAL:146793688-146768688	100	0	12795	12208	25000	-	12835	99.04	98.4	chr8.Q	chr8.Q	TRUE	Q	chr8		chr1.Q|CHM13|chr1:248387328-248362328/EcoRV/4_trimmed_0_f8tcaa6b|1.02	chr1.Q|CHM13|chr1:248387328-248362328	100	0	7479	17517	25000	-	7507	98.93	98.24	chr1.Q	chr1.Q	TRUE	Q	chr1
chr7.Q|HG002|chr7_MATERNAL:160965594-160940594/EcoRV/2_trimmed_0_bqxk9b64|0.87	chr7.Q|HG002|chr7_MATERNAL:160965594-160940594	100	0	8153	16836	25000	-	8184	98.92	98.3	chr7.Q	chr7.Q	TRUE	Q	chr7		chr8.Q|HG002|chr8_PATERNAL:146793688-146768688/EcoRV/4_trimmed_0_2dx99iuu|0.81	chr8.Q|HG002|chr8_PATERNAL:146793688-146768688	100	0	12794	12208	25000	-	12825	99.05	98.56	chr8.Q	chr8.Q	TRUE	Q	chr8		chr1.Q|CHM13|chr1:248387328-248362328/EcoRV/4_trimmed_0_iuqg55ou|1.12	chr1.Q|CHM13|chr1:248387328-248362328	99.9866	0	7484	17517	25000	-	7510	98.82	98.12	chr1.Q	chr1.Q	TRUE	Q	chr1
chr7.Q|HG002|chr7_MATERNAL:160965594-160940594/EcoRV/2_trimmed_0_igcriqhw|0.83	chr7.Q|HG002|chr7_MATERNAL:160965594-160940594	100	0	8156	16836	25000	-	8184	99.03	98.45	chr7.Q	chr7.Q	TRUE	Q	chr7		chr8.Q|HG002|chr8_PATERNAL:146793688-146768688/EcoRV/4_trimmed_0_q3zwi58t|1.23	chr8.Q|HG002|chr8_PATERNAL:146793688-146768688	100	0	12815	12208	25000	-	12852	99.07	98.32	chr8.Q	chr8.Q	TRUE	Q	chr8		chr1.Q|CHM13|chr1:248387328-248362328/EcoRV/4_trimmed_0_vj8ypyfj|1.19	chr1.Q|CHM13|chr1:248387328-248362328	100	0	7493	17517	25000	-	7516	99.17	98.43	chr1.Q	chr1.Q	TRUE	Q	chr1
chr7.Q|HG002|chr7_MATERNAL:160965594-160940594/EcoRV/2_trimmed_0_9i7guzwh|1.03	chr7.Q|HG002|chr7_MATERNAL:160965594-160940594	100	0	8164	16836	25000	-	8192	98.98	98.3	chr7.Q	chr7.Q	TRUE	Q	chr7		chr8.Q|HG002|chr8_PATERNAL:146793688-146768688/EcoRV/4_trimmed_0_ztw5xs1y|1.06	chr8.Q|HG002|chr8_PATERNAL:146793688-146768688	99.9844	0	12798	12208	24998	-	12838	98.9	98.22	chr8.Q	chr8.Q	TRUE	Q	chr8		chr1.Q|CHM13|chr1:248387328-248362328/EcoRV/4_trimmed_0_dzmctvob|1.20	chr1.Q|CHM13|chr1:248387328-248362328	100	0	7477	17517	24958	-	7512	99.03	97.63	chr1.Q	chr1.Q	TRUE	Q	chr1
chr7.Q|HG002|chr7_MATERNAL:160965594-160940594/EcoRV/2_trimmed_0_bh4qfit8|1.24	chr7.Q|HG002|chr7_MATERNAL:160965594-160940594	100	0	8165	16836	25000	-	8197	98.87	98.08	chr7.Q	chr7.Q	TRUE	Q	chr7		chr8.Q|HG002|chr8_PATERNAL:146793688-146768688/EcoRV/4_trimmed_0_bys09yxi|0.92	chr8.Q|HG002|chr8_PATERNAL:146793688-146768688	100	0	12809	12208	25000	-	12837	98.97	98.41	chr8.Q	chr8.Q	TRUE	Q	chr8		chr1.Q|CHM13|chr1:248387328-248362328/EcoRV/4_trimmed_0_7bvi72wk|0.92	chr1.Q|CHM13|chr1:248387328-248362328	100	0	7477	17517	25000	-	7515	99.17	98.24	chr1.Q	chr1.Q	TRUE	Q	chr1
chr7.Q|HG002|chr7_MATERNAL:160965594-160940594/EcoRV/2_trimmed_0_zcdtqxcs|0.70	chr7.Q|HG002|chr7_MATERNAL:160965594-160940594	100	0	8163	16836	25000	-	8181	99.09	98.67	chr7.Q	chr7.Q	TRUE	Q	chr7		chr8.Q|HG002|chr8_PATERNAL:146793688-146768688/EcoRV/4_trimmed_0_nohshy2t|0.92	chr8.Q|HG002|chr8_PATERNAL:146793688-146768688	100	0	12774	12208	25000	-	12824	99.06	98.42	chr8.Q	chr8.Q	TRUE	Q	chr8		chr1.Q|CHM13|chr1:248387328-248362328/EcoRV/4_trimmed_0_fmw37mjf|1.34	chr1.Q|CHM13|chr1:248387328-248362328	100	0	7481	17517	25000	-	7515	99.06	98.19	chr1.Q	chr1.Q	TRUE	Q	chr1
chr7.Q|HG002|chr7_MATERNAL:160965594-160940594/EcoRV/2_trimmed_0_a70b1nyl|0.97	chr7.Q|HG002|chr7_MATERNAL:160965594-160940594	100	0	8174	16836	25000	-	8192	98.97	98.41	chr7.Q	chr7.Q	TRUE	Q	chr7		chr8.Q|HG002|chr8_PATERNAL:146793688-146768688/EcoRV/4_trimmed_0_zsi1qz0s|1.02	chr8.Q|HG002|chr8_PATERNAL:146793688-146768688	100	0	12807	12208	25000	-	12840	98.83	98.21	chr8.Q	chr8.Q	TRUE	Q	chr8		chr1.Q|CHM13|chr1:248387328-248362328/EcoRV/4_trimmed_0_t346mns8|0.86	chr1.Q|CHM13|chr1:248387328-248362328	100	0	7479	17517	25000	-	7503	98.9	98.32	chr1.Q	chr1.Q	TRUE	Q	chr1
chr7.Q|HG002|chr7_MATERNAL:160965594-160940594/EcoRV/2_trimmed_0_9i0y27ub|1.00	chr7.Q|HG002|chr7_MATERNAL:160965594-160940594	100	0	8166	16836	25000	-	8192	99.13	98.47	chr7.Q	chr7.Q	TRUE	Q	chr7		chr8.Q|HG002|chr8_PATERNAL:146793688-146768688/EcoRV/4_trimmed_0_wpqf2jex|0.94	chr8.Q|HG002|chr8_PATERNAL:146793688-146768688	99.9922	0	12790	12208	24999	-	12830	98.96	98.36	chr8.Q	chr8.Q	TRUE	Q	chr8		chr1.Q|CHM13|chr1:248387328-248362328/EcoRV/4_trimmed_0_s2fbo75t|1.12	chr1.Q|CHM13|chr1:248387328-248362328	100	0	7480	17517	25000	-	7510	98.94	98.19	chr1.Q	chr1.Q	TRUE	Q	chr1
chr7.Q|HG002|chr7_MATERNAL:160965594-160940594/EcoRV/2_trimmed_0_9jg58vtd|0.88	chr7.Q|HG002|chr7_MATERNAL:160965594-160940594	100	0	8169	16836	25000	-	8189	98.97	98.42	chr7.Q	chr7.Q	TRUE	Q	chr7		chr8.Q|HG002|chr8_PATERNAL:146793688-146768688/EcoRV/4_trimmed_0_fghgk0ub|1.01	chr8.Q|HG002|chr8_PATERNAL:146793688-146768688	100	0	12792	12208	25000	-	12834	99.25	98.6	chr8.Q	chr8.Q	TRUE	Q	chr8		chr1.Q|CHM13|chr1:248387328-248362328/EcoRV/4_trimmed_0_r9ajtgae|0.82	chr1.Q|CHM13|chr1:248387328-248362328	100	0	7476	17517	25000	-	7501	98.99	98.43	chr1.Q	chr1.Q	TRUE	Q	chr1
chr7.Q|HG002|chr7_MATERNAL:160965594-160940594/EcoRV/2_trimmed_0_w07kqpjd|0.96	chr7.Q|HG002|chr7_MATERNAL:160965594-160940594	100	0	8166	16836	25000	-	8191	99	98.38	chr7.Q	chr7.Q	TRUE	Q	chr7		chr8.Q|HG002|chr8_PATERNAL:146793688-146768688/EcoRV/4_trimmed_0_temrkar8|1.04	chr8.Q|HG002|chr8_PATERNAL:146793688-146768688	100	0	12800	12208	25000	-	12838	99.04	98.39	chr8.Q	chr8.Q	TRUE	Q	chr8		chr1.Q|CHM13|chr1:248387328-248362328/EcoRV/4_trimmed_0_yo1hyq16|0.78	chr1.Q|CHM13|chr1:248387328-248362328	100	0	7473	17517	25000	-	7499	99.03	98.48	chr1.Q	chr1.Q	TRUE	Q	chr1
chr7.Q|HG002|chr7_MATERNAL:160965594-160940594/EcoRV/2_trimmed_0_h6048903|0.99	chr7.Q|HG002|chr7_MATERNAL:160965594-160940594	100	0	8167	16836	25000	-	8192	99.04	98.4	chr7.Q	chr7.Q	TRUE	Q	chr7		chr8.Q|HG002|chr8_PATERNAL:146793688-146768688/EcoRV/4_trimmed_0_ugb4rgih|1.09	chr8.Q|HG002|chr8_PATERNAL:146793688-146768688	100	0	12790	12208	25000	-	12837	99.05	98.34	chr8.Q	chr8.Q	TRUE	Q	chr8		chr1.Q|CHM13|chr1:248387328-248362328/EcoRV/4_trimmed_0_sfk2d60h|0.90	chr1.Q|CHM13|chr1:248387328-248362328	100	0	7479	17517	25000	-	7503	99.02	98.44	chr1.Q	chr1.Q	TRUE	Q	chr1
chr7.Q|HG002|chr7_MATERNAL:160965594-160940594/EcoRV/2_trimmed_0_z13omj8l|0.94	chr7.Q|HG002|chr7_MATERNAL:160965594-160940594	100	0	8146	16836	25000	-	8183	98.93	98.25	chr7.Q	chr7.Q	TRUE	Q	chr7		chr8.Q|HG002|chr8_PATERNAL:146793688-146768688/EcoRV/4_trimmed_0_wq6oqd3n|0.98	chr8.Q|HG002|chr8_PATERNAL:146793688-146768688	100	0	12784	12208	25000	-	12831	99.09	98.43	chr8.Q	chr8.Q	TRUE	Q	chr8		chr1.Q|CHM13|chr1:248387328-248362328/EcoRV/4_trimmed_0_nkq11uyw|0.97	chr1.Q|CHM13|chr1:248387328-248362328	100	0	7491	17517	25000	-	7510	99.09	98.48	chr1.Q	chr1.Q	TRUE	Q	chr1
chr7.Q|HG002|chr7_MATERNAL:160965594-160940594/EcoRV/2_trimmed_0_uof9t1z1|0.97	chr7.Q|HG002|chr7_MATERNAL:160965594-160940594	99.9878	0	8165	16836	24998	-	8189	98.97	98.35	chr7.Q	chr7.Q	TRUE	Q	chr7		chr8.Q|HG002|chr8_PATERNAL:146793688-146768688/EcoRV/4_trimmed_0_phywn3nd|1.17	chr8.Q|HG002|chr8_PATERNAL:146793688-146768688	100	0	12809	12208	25000	-	12847	99.09	98.37	chr8.Q	chr8.Q	TRUE	Q	chr8		chr1.Q|CHM13|chr1:248387328-248362328/EcoRV/4_trimmed_0_1555n4ar|0.93	chr1.Q|CHM13|chr1:248387328-248362328	100	0	7488	17517	25000	-	7507	99.13	98.56	chr1.Q	chr1.Q	TRUE	Q	chr1
chr7.Q|HG002|chr7_MATERNAL:160965594-160940594/EcoRV/2_trimmed_0_gqobtyrq|1.02	chr7.Q|HG002|chr7_MATERNAL:160965594-160940594	100	0	8165	16836	25000	-	8191	98.92	98.28	chr7.Q	chr7.Q	TRUE	Q	chr7		chr8.Q|HG002|chr8_PATERNAL:146793688-146768688/EcoRV/4_trimmed_0_twxwrxg0|1.34	chr8.Q|HG002|chr8_PATERNAL:146793688-146768688	100	0	12817	12208	25000	-	12857	99.02	98.21	chr8.Q	chr8.Q	TRUE	Q	chr8		chr1.Q|CHM13|chr1:248387328-248362328/EcoRV/4_trimmed_0_0n4bt78k|0.91	chr1.Q|CHM13|chr1:248387328-248362328	100	0	7490	17517	25000	-	7507	98.83	98.29	chr1.Q	chr1.Q	TRUE	Q	chr1
chr7.Q|HG002|chr7_MATERNAL:160965594-160940594/EcoRV/2_trimmed_0_w7rcnczp|1.24	chr7.Q|HG002|chr7_MATERNAL:160965594-160940594	100	0	8156	16836	25000	-	8194	99.04	98.22	chr7.Q	chr7.Q	TRUE	Q	chr7		chr8.Q|HG002|chr8_PATERNAL:146793688-146768688/EcoRV/4_trimmed_0_o8aevfnf|1.10	chr8.Q|HG002|chr8_PATERNAL:146793688-146768688	100	0	12789	12208	25000	-	12838	98.95	98.22	chr8.Q	chr8.Q	TRUE	Q	chr8		chr1.Q|CHM13|chr1:248387328-248362328/EcoRV/4_trimmed_0_h1jo0uxy|1.28	chr1.Q|CHM13|chr1:248387328-248362328	99.9733	2	7494	17519	25000	-	7516	99.21	98.43	chr1.Q	chr1.Q	TRUE	Q	chr1
chr7.Q|HG002|chr7_MATERNAL:160965594-160940594/EcoRV/2_trimmed_0_qur77cf3|1.02	chr7.Q|HG002|chr7_MATERNAL:160965594-160940594	100	0	8168	16836	25000	-	8191	98.88	98.28	chr7.Q	chr7.Q	TRUE	Q	chr7		chr8.Q|HG002|chr8_PATERNAL:146793688-146768688/EcoRV/4_trimmed_0_kq340uo0|0.98	chr8.Q|HG002|chr8_PATERNAL:146793688-146768688	100	0	12783	12208	25000	-	12848	99.07	98.14	chr8.Q	chr8.Q	TRUE	Q	chr8		chr1.Q|CHM13|chr1:248387328-248362328/EcoRV/4_trimmed_0_127nq5in|0.99	chr1.Q|CHM13|chr1:248387328-248362328	99.9466	4	7486	17520	25000	-	7504	99.06	98.45	chr1.Q	chr1.Q	TRUE	Q	chr1
chr7.Q|HG002|chr7_MATERNAL:160965594-160940594/EcoRV/2_trimmed_136_53ngyvon|1.08	chr7.Q|HG002|chr7_MATERNAL:160965594-160940594	100	0	8019	16973	25000	-	8051	98.91	98.22	chr7.Q	chr7.Q	TRUE	Q	chr7		chr8.Q|HG002|chr8_PATERNAL:146793688-146768688/EcoRV/4_trimmed_0_ak1q4fop|1.11	chr8.Q|HG002|chr8_PATERNAL:146793688-146768688	100	0	12791	12208	25000	-	12839	99.05	98.32	chr8.Q	chr8.Q	TRUE	Q	chr8		chr1.Q|CHM13|chr1:248387328-248362328/EcoRV/4_trimmed_296_55j3ci5a|0.92	chr1.Q|CHM13|chr1:248387328-248362328	100	0	7194	17816	25000	-	7208	98.86	98.34	chr1.Q	chr1.Q	TRUE	Q	chr1
chr7.Q|HG002|chr7_MATERNAL:160965594-160940594/EcoRV/2_trimmed_320_u44m4yd1|1.15	chr7.Q|HG002|chr7_MATERNAL:160965594-160940594	100	0	7834	17156	25000	-	7870	98.92	98.14	chr7.Q	chr7.Q	TRUE	Q	chr7		chr8.Q|HG002|chr8_PATERNAL:146793688-146768688/EcoRV/4_trimmed_551_84wd79s0|1.00	chr8.Q|HG002|chr8_PATERNAL:146793688-146768688	100	0	12236	12757	25000	-	12281	98.81	98.14	chr8.Q	chr8.Q	TRUE	Q	chr8		chr1.Q|CHM13|chr1:248387328-248362328/EcoRV/4_trimmed_457_7kz3vm8i|0.84	chr1.Q|CHM13|chr1:248387328-248362328	100	0	7032	17975	25000	-	7047	98.87	98.35	chr1.Q	chr1.Q	TRUE	Q	chr1
chr7.Q|HG002|chr7_MATERNAL:160965594-160940594/EcoRV/2_trimmed_784_2b7e30df|1.03	chr7.Q|HG002|chr7_MATERNAL:160965594-160940594	100	0	7389	17620	25000	-	7408	99.18	98.56	chr7.Q	chr7.Q	TRUE	Q	chr7		chr8.Q|HG002|chr8_PATERNAL:146793688-146768688/EcoRV/4_trimmed_941_wd0gb8f7|1.12	chr8.Q|HG002|chr8_PATERNAL:146793688-146768688	100	0	11864	13147	25000	-	11901	98.85	98.14	chr8.Q	chr8.Q	TRUE	Q	chr8		chr1.Q|CHM13|chr1:248387328-248362328/EcoRV/4_trimmed_505_bbmg7y65|1.50	chr1.Q|CHM13|chr1:248387328-248362328	100	0	6980	18021	25000	-	7012	98.76	97.85	chr1.Q	chr1.Q	TRUE	Q	chr1
chr7.Q|HG002|chr7_MATERNAL:160965594-160940594/EcoRV/2_trimmed_1126_uk117typ|0.85	chr7.Q|HG002|chr7_MATERNAL:160965594-160940594	100	0	7038	17964	25000	-	7056	98.95	98.41	chr7.Q	chr7.Q	TRUE	Q	chr7		chr8.Q|HG002|chr8_PATERNAL:146793688-146768688/EcoRV/4_trimmed_1041_510svml4|1.16	chr8.Q|HG002|chr8_PATERNAL:146793688-146768688	100	0	11747	13249	25000	-	11792	99.08	98.35	chr8.Q	chr8.Q	TRUE	Q	chr8		chr1.Q|CHM13|chr1:248387328-248362328/EcoRV/4_trimmed_641_a7h61zh2|1.04	chr1.Q|CHM13|chr1:248387328-248362328	100	0	6842	18161	25000	-	6861	98.97	98.38	chr1.Q	chr1.Q	TRUE	Q	chr1
chr7.Q|HG002|chr7_MATERNAL:160965594-160940594/EcoRV/2_trimmed_1797_pumqu53n|0.81	chr7.Q|HG002|chr7_MATERNAL:160965594-160940594	100	0	6369	18664	25000	-	6387	99.15	98.07	chr7.Q	chr7.Q	TRUE	Q	chr7		chr8.Q|HG002|chr8_PATERNAL:146793688-146768688/EcoRV/4_trimmed_1071_esf8z53b|1.09	chr8.Q|HG002|chr8_PATERNAL:146793688-146768688	100	0	11720	13279	25000	-	11763	98.97	98.26	chr8.Q	chr8.Q	TRUE	Q	chr8		chr1.Q|CHM13|chr1:248387328-248362328/EcoRV/4_trimmed_2202_6q6pfp9u|0.96	chr1.Q|CHM13|chr1:248387328-248362328	100	0	5275	19722	25000	-	5294	99.07	98.41	chr1.Q	chr1.Q	TRUE	Q	chr1
chr7.Q|HG002|chr7_MATERNAL:160965594-160940594/EcoRV/2_trimmed_1874_ozqnignm|0.91	chr7.Q|HG002|chr7_MATERNAL:160965594-160940594	100	0	6300	18706	25000	-	6323	98.96	98.15	chr7.Q	chr7.Q	TRUE	Q	chr7		chr8.Q|HG002|chr8_PATERNAL:146793688-146768688/EcoRV/4_trimmed_1839_563olchv|1.00	chr8.Q|HG002|chr8_PATERNAL:146793688-146768688	100	0	10954	14046	25000	-	10989	99.1	98.47	chr8.Q	chr8.Q	TRUE	Q	chr8		chr1.Q|CHM13|chr1:248387328-248362328/EcoRV/4_trimmed_2452_5uzgn5xa|0.88	chr1.Q|CHM13|chr1:248387328-248362328	100	0	5028	19966	25000	-	5047	99.22	98.59	chr1.Q	chr1.Q	TRUE	Q	chr1
chr7.Q|HG002|chr7_MATERNAL:160965594-160940594/EcoRV/2_trimmed_2333_z41aid65|1.00	chr7.Q|HG002|chr7_MATERNAL:160965594-160940594	100	0	5821	19173	25000	-	5846	98.97	98.22	chr7.Q	chr7.Q	TRUE	Q	chr7		chr8.Q|HG002|chr8_PATERNAL:146793688-146768688/EcoRV/4_trimmed_2430_wm2rg409|0.95	chr8.Q|HG002|chr8_PATERNAL:146793688-146768688	99.9807	0	10358	14631	24998	-	10396	99.07	98.43	chr8.Q	chr8.Q	TRUE	Q	chr8		chr1.Q|CHM13|chr1:248387328-248362328/EcoRV/4_trimmed_2527_ey2hwyjh|1.18	chr1.Q|CHM13|chr1:248387328-248362328	99.9597	0	4955	20044	24998	-	4971	99.09	98.43	chr1.Q	chr1.Q	TRUE	Q	chr1
chr7.Q|HG002|chr7_MATERNAL:160965594-160940594/EcoRV/2_trimmed_2347_btk4bgn1|0.82	chr7.Q|HG002|chr7_MATERNAL:160965594-160940594	100	0	5804	19189	24999	-	5828	99.08	98.37	chr7.Q	chr7.Q	TRUE	Q	chr7		chr8.Q|HG002|chr8_PATERNAL:146793688-146768688/EcoRV/4_trimmed_2496_z9s6yqb0|0.91	chr8.Q|HG002|chr8_PATERNAL:146793688-146768688	100	0	10299	14699	25000	-	10330	99.14	98.57	chr8.Q	chr8.Q	TRUE	Q	chr8		chr1.Q|CHM13|chr1:248387328-248362328/EcoRV/4_trimmed_2542_111naruu|0.89	chr1.Q|CHM13|chr1:248387328-248362328	100	0	4946	20060	25000	-	4959	98.96	98.33	chr1.Q	chr1.Q	TRUE	Q	chr1
chr7.Q|HG002|chr7_MATERNAL:160965594-160940594/EcoRV/2_trimmed_2985_hna37cwr|0.88	chr7.Q|HG002|chr7_MATERNAL:160965594-160940594	100	0	5167	19827	25000	-	5184	98.99	98.46	chr7.Q	chr7.Q	TRUE	Q	chr7		chr8.Q|HG002|chr8_PATERNAL:146793688-146768688/EcoRV/4_trimmed_2676_443z0o7p|0.97	chr8.Q|HG002|chr8_PATERNAL:146793688-146768688	100	0	10096	14888	25000	-	10138	99.05	98.38	chr8.Q	chr8.Q	TRUE	Q	chr8		chr1.Q|CHM13|chr1:248387328-248362328/EcoRV/4_trimmed_2815_uq8p5h7u|1.08	chr1.Q|CHM13|chr1:248387328-248362328	100	0	4686	20320	25000	-	4699	98.95	98.28	chr1.Q	chr1.Q	TRUE	Q	chr1
chr11.P|HG002|chr11_MATERNAL:0-25000/EcoRV/0_trimmed_0_rzp8kb32|0.90	chr11.P|HG002|chr11_MATERNAL:0-25000	99.987	0	15382	0	15393	+	15434	99.11	98.52	chr11.P	chr11.P	TRUE	P	chr11		chrY.P|HG002|chrY_PATERNAL:0-25000/EcoRV/0_trimmed_0_w294dj2q|0.89	chrY.P|HG002|chrY_PATERNAL:0-25000	99.982	0	22183	0	22207	+	22264	98.97	98.35	chrY.P	chrY.P	TRUE	P	chrY		chr2.P|CHM13|chr2:0-25000/EcoRV/0_trimmed_0_knooudc1|1.08	chr2.P|CHM13|chr2:0-25000	100	0	6563	0	6568	+	6589	99.1	98.39	chr2.P	chr2.P	TRUE	P	chr2
chr11.P|HG002|chr11_MATERNAL:0-25000/EcoRV/0_trimmed_0_od6bgc44|0.90	chr11.P|HG002|chr11_MATERNAL:0-25000	100	0	15378	0	15396	+	15442	99.09	98.38	chr11.P	chr11.P	TRUE	P	chr11		chrY.P|HG002|chrY_PATERNAL:0-25000/EcoRV/0_trimmed_0_ropkeu7i|0.89	chrY.P|HG002|chrY_PATERNAL:0-25000	100	0	22197	0	22210	+	22270	98.97	98.38	chrY.P	chrY.P	TRUE	P	chrY		chr2.P|CHM13|chr2:0-25000/EcoRV/0_trimmed_0_5xfhu341|1.12	chr2.P|CHM13|chr2:0-25000	100	0	6578	0	6568	+	6596	98.75	98.06	chr2.P	chr2.P	TRUE	P	chr2
chr11.P|HG002|chr11_MATERNAL:0-25000/EcoRV/0_trimmed_0_v8hq92gx|0.91	chr11.P|HG002|chr11_MATERNAL:0-25000	100	0	15393	0	15396	+	15441	99.04	98.44	chr11.P	chr11.P	TRUE	P	chr11		chrY.P|HG002|chrY_PATERNAL:0-25000/EcoRV/0_trimmed_0_qraguycb|1.19	chrY.P|HG002|chrY_PATERNAL:0-25000	100	0	22213	0	22209	+	22298	99.15	98.37	chrY.P	chrY.P	TRUE	P	chrY		chr2.P|CHM13|chr2:0-25000/EcoRV/0_trimmed_0_cdjx2dg6|1.07	chr2.P|CHM13|chr2:0-25000	100	0	6570	0	6568	+	6592	98.93	98.24	chr2.P	chr2.P	TRUE	P	chr2
chr11.P|HG002|chr11_MATERNAL:0-25000/EcoRV/0_trimmed_0_wxf2o97e|0.83	chr11.P|HG002|chr11_MATERNAL:0-25000	100	0	15394	0	15396	+	15438	98.98	98.43	chr11.P	chr11.P	TRUE	P	chr11		chrY.P|HG002|chrY_PATERNAL:0-25000/EcoRV/0_trimmed_0_vn4b5h9g|1.03	chrY.P|HG002|chrY_PATERNAL:0-25000	100	0	22198	0	22210	+	22280	99.03	98.36	chrY.P	chrY.P	TRUE	P	chrY		chr2.P|CHM13|chr2:0-25000/EcoRV/0_trimmed_0_26kbqdyv|0.87	chr2.P|CHM13|chr2:0-25000	100	0	6559	0	6568	+	6584	99.07	98.45	chr2.P	chr2.P	TRUE	P	chr2
chr11.P|HG002|chr11_MATERNAL:0-25000/EcoRV/0_trimmed_0_2aj1saiw|0.86	chr11.P|HG002|chr11_MATERNAL:0-25000	100	0	15392	0	15396	+	15438	99.03	98.46	chr11.P	chr11.P	TRUE	P	chr11		chrY.P|HG002|chrY_PATERNAL:0-25000/EcoRV/0_trimmed_0_o0zcestn|1.17	chrY.P|HG002|chrY_PATERNAL:0-25000	99.991	0	22208	0	22207	+	22292	99.02	98.27	chrY.P	chrY.P	TRUE	P	chrY		chr2.P|CHM13|chr2:0-25000/EcoRV/0_trimmed_0_caafg27g|0.90	chr2.P|CHM13|chr2:0-25000	100	0	6574	0	6568	+	6589	98.93	98.39	chr2.P	chr2.P	TRUE	P	chr2
chr11.P|HG002|chr11_MATERNAL:0-25000/EcoRV/0_trimmed_0_m9mbdz6i|0.94	chr11.P|HG002|chr11_MATERNAL:0-25000	100	0	15394	0	15396	+	15441	99.02	98.43	chr11.P	chr11.P	TRUE	P	chr11		chrY.P|HG002|chrY_PATERNAL:0-25000/EcoRV/0_trimmed_0_52x67ocq|0.99	chrY.P|HG002|chrY_PATERNAL:0-25000	100	0	22225	0	22210	+	22331	99	97.99	chrY.P	chrY.P	TRUE	P	chrY		chr2.P|CHM13|chr2:0-25000/EcoRV/0_trimmed_0_zqgrazax|1.11	chr2.P|CHM13|chr2:0-25000	100	0	6570	0	6568	+	6592	98.85	98.16	chr2.P	chr2.P	TRUE	P	chr2
chr11.P|HG002|chr11_MATERNAL:0-25000/EcoRV/0_trimmed_0_9en36n86|0.97	chr11.P|HG002|chr11_MATERNAL:0-25000	100	0	15399	0	15396	+	15445	98.87	98.26	chr11.P	chr11.P	TRUE	P	chr11		chrY.P|HG002|chrY_PATERNAL:0-25000/EcoRV/0_trimmed_0_a40g9vzl|0.90	chrY.P|HG002|chrY_PATERNAL:0-25000	100	0	22193	0	22210	+	22286	98.95	98.2	chrY.P	chrY.P	TRUE	P	chrY		chr2.P|CHM13|chr2:0-25000/EcoRV/0_trimmed_0_z3m2mcwh|0.85	chr2.P|CHM13|chr2:0-25000	100	0	6559	0	6568	+	6583	98.93	98.34	chr2.P	chr2.P	TRUE	P	chr2
chr11.P|HG002|chr11_MATERNAL:0-25000/EcoRV/0_trimmed_0_jlgq8xmc|1.12	chr11.P|HG002|chr11_MATERNAL:0-25000	99.9805	0	15375	0	15393	+	15444	99.04	98.27	chr11.P	chr11.P	TRUE	P	chr11		chrY.P|HG002|chrY_PATERNAL:0-25000/EcoRV/0_trimmed_0_vx7u0bdk|1.10	chrY.P|HG002|chrY_PATERNAL:0-25000	100	0	22214	0	22210	+	22293	98.94	98.22	chrY.P	chrY.P	TRUE	P	chrY		chr2.P|CHM13|chr2:0-25000/EcoRV/0_trimmed_0_065n2r8r|0.93	chr2.P|CHM13|chr2:0-25000	100	0	6573	0	6568	+	6590	99.08	98.5	chr2.P	chr2.P	TRUE	P	chr2
chr11.P|HG002|chr11_MATERNAL:0-25000/EcoRV/0_trimmed_0_hg8eg4ea|1.03	chr11.P|HG002|chr11_MATERNAL:0-25000	100	0	15398	0	15396	+	15449	98.91	98.25	chr11.P	chr11.P	TRUE	P	chr11		chrY.P|HG002|chrY_PATERNAL:0-25000/EcoRV/0_trimmed_0_ssho54g4|0.90	chrY.P|HG002|chrY_PATERNAL:0-25000	100	0	22215	0	22210	+	22276	98.9	98.33	chrY.P	chrY.P	TRUE	P	chrY		chr2.P|CHM13|chr2:0-25000/EcoRV/0_trimmed_0_04v4y8ud|0.91	chr2.P|CHM13|chr2:0-25000	100	0	6568	0	6568	+	6588	98.81	98.21	chr2.P	chr2.P	TRUE	P	chr2
chr11.P|HG002|chr11_MATERNAL:0-25000/EcoRV/0_trimmed_0_nuhuktpu|1.10	chr11.P|HG002|chr11_MATERNAL:0-25000	100	0	15389	0	15396	+	15454	98.99	98.2	chr11.P	chr11.P	TRUE	P	chr11		chrY.P|HG002|chrY_PATERNAL:0-25000/EcoRV/0_trimmed_0_qurnw9gc|0.99	chrY.P|HG002|chrY_PATERNAL:0-25000	100	0	22212	0	22210	+	22280	99	98.39	chrY.P	chrY.P	TRUE	P	chrY		chr2.P|CHM13|chr2:0-25000/EcoRV/0_trimmed_0_vly55uhp|0.73	chr2.P|CHM13|chr2:0-25000	100	0	6571	0	6568	+	6586	99.08	98.59	chr2.P	chr2.P	TRUE	P	chr2
chr11.P|HG002|chr11_MATERNAL:0-25000/EcoRV/0_trimmed_0_agajemkb|0.96	chr11.P|HG002|chr11_MATERNAL:0-25000	100	0	15401	0	15396	+	15447	99.11	98.49	chr11.P	chr11.P	TRUE	P	chr11		chrY.P|HG002|chrY_PATERNAL:0-25000/EcoRV/0_trimmed_0_cryig735|1.02	chrY.P|HG002|chrY_PATERNAL:0-25000	100	0	22182	0	22210	+	22273	99.03	98.34	chrY.P	chrY.P	TRUE	P	chrY		chr2.P|CHM13|chr2:0-25000/EcoRV/0_trimmed_0_5yw9g60x|1.02	chr2.P|CHM13|chr2:0-25000	100	0	6567	0	6568	+	6616	98.96	97.51	chr2.P	chr2.P	TRUE	P	chr2
chr11.P|HG002|chr11_MATERNAL:0-25000/EcoRV/0_trimmed_0_ezpyvs5o|1.02	chr11.P|HG002|chr11_MATERNAL:0-25000	99.9935	0	15397	0	15394	+	15447	99.12	98.46	chr11.P	chr11.P	TRUE	P	chr11		chrY.P|HG002|chrY_PATERNAL:0-25000/EcoRV/0_trimmed_0_1torsfqz|0.90	chrY.P|HG002|chrY_PATERNAL:0-25000	100	0	22218	0	22210	+	22277	98.91	98.35	chrY.P	chrY.P	TRUE	P	chrY		chr2.P|CHM13|chr2:0-25000/EcoRV/0_trimmed_0_g4urs9oq|0.78	chr2.P|CHM13|chr2:0-25000	100	0	6574	0	6568	+	6587	99.08	98.6	chr2.P	chr2.P	TRUE	P	chr2
chr11.P|HG002|chr11_MATERNAL:0-25000/EcoRV/0_trimmed_0_nul6k7fz|1.06	chr11.P|HG002|chr11_MATERNAL:0-25000	100	0	15394	0	15396	+	15449	99.12	98.43	chr11.P	chr11.P	TRUE	P	chr11		chrY.P|HG002|chrY_PATERNAL:0-25000/EcoRV/0_trimmed_0_b6by244o|0.89	chrY.P|HG002|chrY_PATERNAL:0-25000	99.9865	0	22207	0	22207	+	22271	98.91	98.34	chrY.P	chrY.P	TRUE	P	chrY		chr2.P|CHM13|chr2:0-25000/EcoRV/0_trimmed_0_4b7ol7zi|0.96	chr2.P|CHM13|chr2:0-25000	100	0	6553	0	6568	+	6584	98.99	98.28	chr2.P	chr2.P	TRUE	P	chr2
chr11.P|HG002|chr11_MATERNAL:0-25000/EcoRV/0_trimmed_0_62hol7al|0.93	chr11.P|HG002|chr11_MATERNAL:0-25000	100	0	15402	0	15396	+	15444	98.91	98.34	chr11.P	chr11.P	TRUE	P	chr11		chrY.P|HG002|chrY_PATERNAL:0-25000/EcoRV/0_trimmed_0_e42qcr9w|0.98	chrY.P|HG002|chrY_PATERNAL:0-25000	100	0	22224	0	22210	+	22285	99.06	98.45	chrY.P	chrY.P	TRUE	P	chrY		chr2.P|CHM13|chr2:0-25000/EcoRV/0_trimmed_0_t8fsh29o|1.08	chr2.P|CHM13|chr2:0-25000	100	0	6563	0	6568	+	6590	98.93	98.19	chr2.P	chr2.P	TRUE	P	chr2
chr11.P|HG002|chr11_MATERNAL:0-25000/EcoRV/0_trimmed_0_pk329gpn|1.06	chr11.P|HG002|chr11_MATERNAL:0-25000	100	0	15389	0	15396	+	15448	98.94	98.23	chr11.P	chr11.P	TRUE	P	chr11		chrY.P|HG002|chrY_PATERNAL:0-25000/EcoRV/0_trimmed_0_zmvuvl4k|0.92	chrY.P|HG002|chrY_PATERNAL:0-25000	100	0	22198	0	22210	+	22272	99.06	98.46	chrY.P	chrY.P	TRUE	P	chrY		chr2.P|CHM13|chr2:0-25000/EcoRV/0_trimmed_0_u4r0lmgm|1.13	chr2.P|CHM13|chr2:0-25000	100	0	6575	0	6568	+	6594	99.04	98.36	chr2.P	chr2.P	TRUE	P	chr2
chr11.P|HG002|chr11_MATERNAL:0-25000/EcoRV/0_trimmed_0_hpb4mwzr|0.95	chr11.P|HG002|chr11_MATERNAL:0-25000	100	0	15389	0	15396	+	15452	98.85	98.08	chr11.P	chr11.P	TRUE	P	chr11		chrY.P|HG002|chrY_PATERNAL:0-25000/EcoRV/0_trimmed_0_xp68qrv6|1.01	chrY.P|HG002|chrY_PATERNAL:0-25000	100	0	22213	0	22210	+	22304	98.89	98.07	chrY.P	chrY.P	TRUE	P	chrY		chr2.P|CHM13|chr2:0-25000/EcoRV/0_trimmed_0_mcxcgpsz|0.97	chr2.P|CHM13|chr2:0-25000	99.9696	0	6568	0	6566	+	6588	98.85	98.22	chr2.P	chr2.P	TRUE	P	chr2
chr11.P|HG002|chr11_MATERNAL:0-25000/EcoRV/0_trimmed_0_qd4kvryy|0.97	chr11.P|HG002|chr11_MATERNAL:0-25000	100	0	15375	0	15396	+	15437	98.98	98.32	chr11.P	chr11.P	TRUE	P	chr11		chrY.P|HG002|chrY_PATERNAL:0-25000/EcoRV/0_trimmed_0_wnsrm1vb|0.88	chrY.P|HG002|chrY_PATERNAL:0-25000	100	0	22212	0	22210	+	22276	98.95	98.37	chrY.P	chrY.P	TRUE	P	chrY		chr2.P|CHM13|chr2:0-25000/EcoRV/0_trimmed_0_4ofl6nw9|1.14	chr2.P|CHM13|chr2:0-25000	99.9696	2	6573	2	6568	+	6592	99.19	98.48	chr2.P	chr2.P	TRUE	P	chr2
chr11.P|HG002|chr11_MATERNAL:0-25000/EcoRV/0_trimmed_0_y4kvagf6|0.88	chr11.P|HG002|chr11_MATERNAL:0-25000	100	0	15404	0	15396	+	15441	99.06	98.53	chr11.P	chr11.P	TRUE	P	chr11		chrY.P|HG002|chrY_PATERNAL:0-25000/EcoRV/0_trimmed_0_6jptenht|0.90	chrY.P|HG002|chrY_PATERNAL:0-25000	100	0	22202	0	22210	+	22271	98.97	98.4	chrY.P	chrY.P	TRUE	P	chrY		chr2.P|CHM13|chr2:0-25000/EcoRV/0_trimmed_120_1yr0t3nn|1.02	chr2.P|CHM13|chr2:0-25000	100	0	6441	118	6568	+	6467	98.97	98.31	chr2.P	chr2.P	TRUE	P	chr2
chr11.P|HG002|chr11_MATERNAL:0-25000/EcoRV/0_trimmed_0_l34a19t9|0.80	chr11.P|HG002|chr11_MATERNAL:0-25000	100	0	15402	0	15396	+	15439	98.95	98.44	chr11.P	chr11.P	TRUE	P	chr11		chrY.P|HG002|chrY_PATERNAL:0-25000/EcoRV/0_trimmed_0_su6pd0jl|1.12	chrY.P|HG002|chrY_PATERNAL:0-25000	100	0	22235	0	22210	+	22300	99.1	98.41	chrY.P	chrY.P	TRUE	P	chrY		chr2.P|CHM13|chr2:0-25000/EcoRV/0_trimmed_617_oyh331yw|0.90	chr2.P|CHM13|chr2:0-25000	100	0	5943	615	6568	+	5966	99.06	98.46	chr2.P	chr2.P	TRUE	P	chr2
chr11.P|HG002|chr11_MATERNAL:0-25000/EcoRV/0_trimmed_0_xzbyz0uw|0.76	chr11.P|HG002|chr11_MATERNAL:0-25000	100	0	15408	0	15396	+	15439	99.09	98.61	chr11.P	chr11.P	TRUE	P	chr11		chrY.P|HG002|chrY_PATERNAL:0-25000/EcoRV/0_trimmed_84_90glcbbq|0.91	chrY.P|HG002|chrY_PATERNAL:0-25000	100	0	22133	85	22210	+	22193	98.98	98.41	chrY.P	chrY.P	TRUE	P	chrY		chr2.P|CHM13|chr2:0-25000/EcoRV/0_trimmed_730_un5c7u9t|1.32	chr2.P|CHM13|chr2:0-25000	100	0	5841	729	6568	+	5864	98.88	98.07	chr2.P	chr2.P	TRUE	P	chr2
chr11.P|HG002|chr11_MATERNAL:0-25000/EcoRV/0_trimmed_0_as6406ar|1.01	chr11.P|HG002|chr11_MATERNAL:0-25000	100	0	15376	0	15396	+	15449	99.03	98.22	chr11.P	chr11.P	TRUE	P	chr11		chrY.P|HG002|chrY_PATERNAL:0-25000/EcoRV/0_trimmed_1228_i1zs558i|1.08	chrY.P|HG002|chrY_PATERNAL:0-25000	100	0	20995	1229	22210	+	21062	99.04	98.34	chrY.P	chrY.P	TRUE	P	chrY		chr2.P|CHM13|chr2:0-25000/EcoRV/0_trimmed_740_puch73cy|0.88	chr2.P|CHM13|chr2:0-25000	100	0	5827	740	6568	+	5844	98.92	98.36	chr2.P	chr2.P	TRUE	P	chr2
chr11.P|HG002|chr11_MATERNAL:0-25000/EcoRV/0_trimmed_0_ztwwse0h|0.96	chr11.P|HG002|chr11_MATERNAL:0-25000	100	0	15401	0	15396	+	15445	98.86	98.26	chr11.P	chr11.P	TRUE	P	chr11		chrY.P|HG002|chrY_PATERNAL:0-25000/EcoRV/0_trimmed_1236_fruuyx4m|0.96	chrY.P|HG002|chrY_PATERNAL:0-25000	100	0	20970	1236	22210	+	21042	99.11	98.45	chrY.P	chrY.P	TRUE	P	chrY		chr2.P|CHM13|chr2:0-25000/EcoRV/0_trimmed_904_lm2teylo|0.82	chr2.P|CHM13|chr2:0-25000	99.9646	2	5649	907	6568	+	5672	98.97	98.34	chr2.P	chr2.P	TRUE	P	chr2
chr11.P|HG002|chr11_MATERNAL:0-25000/EcoRV/0_trimmed_32_ext8iooa|1.02	chr11.P|HG002|chr11_MATERNAL:0-25000	100	0	15359	32	15396	+	15427	99.02	98.18	chr11.P	chr11.P	TRUE	P	chr11		chrY.P|HG002|chrY_PATERNAL:0-25000/EcoRV/0_trimmed_1590_i7hm530l|1.06	chrY.P|HG002|chrY_PATERNAL:0-25000	99.9952	0	20629	1585	22209	+	20693	98.97	98.33	chrY.P	chrY.P	TRUE	P	chrY		chr2.P|CHM13|chr2:0-25000/EcoRV/0_trimmed_1109_dafkct4u|0.81	chr2.P|CHM13|chr2:0-25000	99.9451	3	5460	1109	6568	+	5477	98.8	98.12	chr2.P	chr2.P	TRUE	P	chr2
chr11.P|HG002|chr11_MATERNAL:0-25000/EcoRV/0_trimmed_925_hs7zgsvb|1.04	chr11.P|HG002|chr11_MATERNAL:0-25000	100	0	14481	915	15396	+	14531	98.86	98.18	chr11.P	chr11.P	TRUE	P	chr11		chrY.P|HG002|chrY_PATERNAL:0-25000/EcoRV/0_trimmed_1703_3bi6j5k2|1.06	chrY.P|HG002|chrY_PATERNAL:0-25000	100	0	20525	1706	22210	+	20582	98.87	98.22	chrY.P	chrY.P	TRUE	P	chrY		chr2.P|CHM13|chr2:0-25000/EcoRV/0_trimmed_1119_yg9tcrav|1.00	chr2.P|CHM13|chr2:0-25000	100	0	5451	1121	6568	+	5476	98.93	97.95	chr2.P	chr2.P	TRUE	P	chr2
chr11.P|HG002|chr11_MATERNAL:0-25000/EcoRV/0_trimmed_2114_i75pfuuq|0.94	chr11.P|HG002|chr11_MATERNAL:0-25000	100	0	13284	2110	15396	+	13324	99.03	98.45	chr11.P	chr11.P	TRUE	P	chr11		chrY.P|HG002|chrY_PATERNAL:0-25000/EcoRV/0_trimmed_1852_sf8yzu0k|0.99	chrY.P|HG002|chrY_PATERNAL:0-25000	100	0	20351	1856	22210	+	20415	99.17	98.56	chrY.P	chrY.P	TRUE	P	chrY		chr2.P|CHM13|chr2:0-25000/EcoRV/0_trimmed_1269_v2x69hri|1.07	chr2.P|CHM13|chr2:0-25000	100	0	5295	1274	6568	+	5313	98.79	98.1	chr2.P	chr2.P	TRUE	P	chr2
chr11.P|HG002|chr11_MATERNAL:0-25000/EcoRV/0_trimmed_2124_67q2cfu7|1.07	chr11.P|HG002|chr11_MATERNAL:0-25000	100	0	13278	2124	15396	+	13321	99.01	98.33	chr11.P	chr11.P	TRUE	P	chr11		chrY.P|HG002|chrY_PATERNAL:0-25000/EcoRV/0_trimmed_1869_hqxv0sc9|0.90	chrY.P|HG002|chrY_PATERNAL:0-25000	100	0	20336	1874	22210	+	20398	99.05	98.45	chrY.P	chrY.P	TRUE	P	chrY		chr2.P|CHM13|chr2:0-25000/EcoRV/0_trimmed_1694_bqhg79pn|0.99	chr2.P|CHM13|chr2:0-25000	100	0	4863	1693	6568	+	4894	98.84	97.83	chr2.P	chr2.P	TRUE	P	chr2
chr11.P|HG002|chr11_MATERNAL:0-25000/EcoRV/0_trimmed_2291_8rd3b7ur|0.86	chr11.P|HG002|chr11_MATERNAL:0-25000	100	0	13101	2287	15396	+	13142	98.91	98.36	chr11.P	chr11.P	TRUE	P	chr11		chrY.P|HG002|chrY_PATERNAL:0-25000/EcoRV/0_trimmed_1889_nnt0el52|0.93	chrY.P|HG002|chrY_PATERNAL:0-25000	100	0	20306	1890	22210	+	20377	98.89	98.27	chrY.P	chrY.P	TRUE	P	chrY		chr2.P|CHM13|chr2:0-25000/EcoRV/0_trimmed_1901_vy7lq928|0.90	chr2.P|CHM13|chr2:0-25000	100	0	4660	1906	6568	+	4674	99.23	98.67	chr2.P	chr2.P	TRUE	P	chr2
chr11.P|HG002|chr11_MATERNAL:0-25000/EcoRV/0_trimmed_2534_bv2r5vfi|1.01	chr11.P|HG002|chr11_MATERNAL:0-25000	100	0	12865	2532	15396	+	12909	99.04	98.36	chr11.P	chr11.P	TRUE	P	chr11		chrY.P|HG002|chrY_PATERNAL:0-25000/EcoRV/0_trimmed_2100_e2le17e6|0.94	chrY.P|HG002|chrY_PATERNAL:0-25000	100	0	20104	2099	22210	+	20169	99.04	98.43	chrY.P	chrY.P	TRUE	P	chrY		chr2.P|CHM13|chr2:0-25000/EcoRV/0_trimmed_1934_tglsncar|1.06	chr2.P|CHM13|chr2:0-25000	100	0	4644	1934	6568	+	4653	99.05	98.45	chr2.P	chr2.P	TRUE	P	chr2
chr11.P|HG002|chr11_MATERNAL:0-25000/EcoRV/0_trimmed_2674_kpbhvmwf|1.04	chr11.P|HG002|chr11_MATERNAL:0-25000	100	0	12738	2673	15396	+	12771	99.03	98.4	chr11.P	chr11.P	TRUE	P	chr11		chrY.P|HG002|chrY_PATERNAL:0-25000/EcoRV/0_trimmed_2391_30cyz9t6|0.91	chrY.P|HG002|chrY_PATERNAL:0-25000	100	0	19808	2393	22210	+	19886	99.01	98.28	chrY.P	chrY.P	TRUE	P	chrY		chr2.P|CHM13|chr2:0-25000/EcoRV/0_trimmed_2088_mp9opuvi|0.96	chr2.P|CHM13|chr2:0-25000	100	0	4477	2086	6568	+	4493	99.17	98.58	chr2.P	chr2.P	TRUE	P	chr2
chr11.P|HG002|chr11_MATERNAL:0-25000/EcoRV/0_trimmed_2780_ao23dual|1.16	chr11.P|HG002|chr11_MATERNAL:0-25000	100	0	12626	2782	15396	+	12664	98.91	98.22	chr11.P	chr11.P	TRUE	P	chr11		chrY.P|HG002|chrY_PATERNAL:0-25000/EcoRV/0_trimmed_2648_q4yootkm|0.98	chrY.P|HG002|chrY_PATERNAL:0-25000	100	0	19566	2653	22210	+	19628	98.95	98.28	chrY.P	chrY.P	TRUE	P	chrY		chr2.P|CHM13|chr2:0-25000/EcoRV/0_trimmed_2193_stdfqq4c|0.72	chr2.P|CHM13|chr2:0-25000	100	0	4373	2191	6568	+	4385	98.99	98.54	chr2.P	chr2.P	TRUE	P	chr2
chr11.Q|HG002|chr11_MATERNAL:135244200-135219200/EcoRV/1_trimmed_0_mxes0d8b|1.04	chr11.Q|HG002|chr11_MATERNAL:135244200-135219200	100	0	22201	2815	25000	-	22267	99.19	98.53	chr11.Q	chr11.Q	TRUE	Q	chr11		chrY.Q|HG002|chrY_PATERNAL:62434359-62409359/EcoRV/2_trimmed_0_wqsoua6t|0.87	chrY.Q|HG002|chrY_PATERNAL:62434359-62409359	100	0	13733	11258	25000	-	13778	98.96	98.37	chrY.Q	chrY.Q	TRUE	Q	chrY		chr2.Q|CHM13|chr2:242696752-242671752/EcoRV/5_trimmed_0_jecze5tv|0.92	chr2.Q|CHM13|chr2:242696752-242671752	100	0	6755	18243	25000	-	6777	98.77	98.16	chr2.Q	chr2.Q	TRUE	Q	chr2
chr11.Q|HG002|chr11_MATERNAL:135244200-135219200/EcoRV/1_trimmed_0_f2kl37fh|0.88	chr11.Q|HG002|chr11_MATERNAL:135244200-135219200	100	0	22181	2815	25000	-	22247	98.86	98.29	chr11.Q	chr11.Q	TRUE	Q	chr11		chrY.Q|HG002|chrY_PATERNAL:62434359-62409359/EcoRV/2_trimmed_0_yrn0tbn9|1.23	chrY.Q|HG002|chrY_PATERNAL:62434359-62409359	100	0	13754	11258	25000	-	13800	99.04	98.29	chrY.Q	chrY.Q	TRUE	Q	chrY		chr2.Q|CHM13|chr2:242696752-242671752/EcoRV/5_trimmed_0_l7yvmigm|1.33	chr2.Q|CHM13|chr2:242696752-242671752	100	0	6766	18243	25000	-	6789	98.83	98.03	chr2.Q	chr2.Q	TRUE	Q	chr2
chr11.Q|HG002|chr11_MATERNAL:135244200-135219200/EcoRV/1_trimmed_0_n8ob2lef|1.04	chr11.Q|HG002|chr11_MATERNAL:135244200-135219200	100	0	22193	2815	25000	-	22263	98.99	98.33	chr11.Q	chr11.Q	TRUE	Q	chr11		chrY.Q|HG002|chrY_PATERNAL:62434359-62409359/EcoRV/2_trimmed_0_l8osam13|0.98	chrY.Q|HG002|chrY_PATERNAL:62434359-62409359	99.9782	0	13736	11258	24996	-	13780	98.88	98.27	chrY.Q	chrY.Q	TRUE	Q	chrY		chr2.Q|CHM13|chr2:242696752-242671752/EcoRV/5_trimmed_0_iqa8kk4x|0.87	chr2.Q|CHM13|chr2:242696752-242671752	100	0	6749	18243	25000	-	6774	98.83	98.21	chr2.Q	chr2.Q	TRUE	Q	chr2
chr11.Q|HG002|chr11_MATERNAL:135244200-135219200/EcoRV/1_trimmed_0_mpaubn4q|0.91	chr11.Q|HG002|chr11_MATERNAL:135244200-135219200	100	0	22181	2815	25000	-	22251	99.04	98.44	chr11.Q	chr11.Q	TRUE	Q	chr11		chrY.Q|HG002|chrY_PATERNAL:62434359-62409359/EcoRV/2_trimmed_0_blivs5mp|0.90	chrY.Q|HG002|chrY_PATERNAL:62434359-62409359	100	0	13735	11258	25000	-	13781	99	98.39	chrY.Q	chrY.Q	TRUE	Q	chrY		chr2.Q|CHM13|chr2:242696752-242671752/EcoRV/5_trimmed_0_a27av02v|1.08	chr2.Q|CHM13|chr2:242696752-242671752	100	0	6762	18243	25000	-	6794	99.14	98.13	chr2.Q	chr2.Q	TRUE	Q	chr2
chr11.Q|HG002|chr11_MATERNAL:135244200-135219200/EcoRV/1_trimmed_0_ig6udpnj|1.07	chr11.Q|HG002|chr11_MATERNAL:135244200-135219200	100	0	22184	2815	25000	-	22264	98.97	98.27	chr11.Q	chr11.Q	TRUE	Q	chr11		chrY.Q|HG002|chrY_PATERNAL:62434359-62409359/EcoRV/2_trimmed_0_c1vxjdpr|0.88	chrY.Q|HG002|chrY_PATERNAL:62434359-62409359	100	0	13732	11258	25000	-	13779	98.99	98.39	chrY.Q	chrY.Q	TRUE	Q	chrY		chr2.Q|CHM13|chr2:242696752-242671752/EcoRV/5_trimmed_0_sdu81bkt|1.24	chr2.Q|CHM13|chr2:242696752-242671752	100	0	6756	18243	25000	-	6784	99.08	98.28	chr2.Q	chr2.Q	TRUE	Q	chr2
chr11.Q|HG002|chr11_MATERNAL:135244200-135219200/EcoRV/1_trimmed_0_qxi6xfkw|0.96	chr11.Q|HG002|chr11_MATERNAL:135244200-135219200	100	0	22185	2815	25000	-	22255	98.84	98.22	chr11.Q	chr11.Q	TRUE	Q	chr11		chrY.Q|HG002|chrY_PATERNAL:62434359-62409359/EcoRV/2_trimmed_0_vm891s64|1.32	chrY.Q|HG002|chrY_PATERNAL:62434359-62409359	99.9927	0	13736	11258	24998	-	13805	98.98	98.02	chrY.Q	chrY.Q	TRUE	Q	chrY		chr2.Q|CHM13|chr2:242696752-242671752/EcoRV/5_trimmed_0_wqabq2cc|0.93	chr2.Q|CHM13|chr2:242696752-242671752	99.6593	0	6728	18243	24998	-	6773	99.27	98.35	chr2.Q	chr2.Q	TRUE	Q	chr2
chr11.Q|HG002|chr11_MATERNAL:135244200-135219200/EcoRV/1_trimmed_0_77w7otqf|0.92	chr11.Q|HG002|chr11_MATERNAL:135244200-135219200	99.9955	0	22180	2815	25000	-	22259	98.95	98.27	chr11.Q	chr11.Q	TRUE	Q	chr11		chrY.Q|HG002|chrY_PATERNAL:62434359-62409359/EcoRV/2_trimmed_0_lnpgrsp7|1.10	chrY.Q|HG002|chrY_PATERNAL:62434359-62409359	100	0	13738	11258	25000	-	13791	98.86	98.13	chrY.Q	chrY.Q	TRUE	Q	chrY		chr2.Q|CHM13|chr2:242696752-242671752/EcoRV/5_trimmed_0_70z2ub58|0.77	chr2.Q|CHM13|chr2:242696752-242671752	100	0	6747	18243	25000	-	6783	98.82	97.92	chr2.Q	chr2.Q	TRUE	Q	chr2
chr11.Q|HG002|chr11_MATERNAL:135244200-135219200/EcoRV/1_trimmed_0_41oq2u2d|0.83	chr11.Q|HG002|chr11_MATERNAL:135244200-135219200	99.9865	0	22175	2815	24997	-	22241	98.81	98.25	chr11.Q	chr11.Q	TRUE	Q	chr11		chrY.Q|HG002|chrY_PATERNAL:62434359-62409359/EcoRV/2_trimmed_0_yrp0bp02|1.05	chrY.Q|HG002|chrY_PATERNAL:62434359-62409359	100	0	13747	11258	25000	-	13792	98.96	98.28	chrY.Q	chrY.Q	TRUE	Q	chrY		chr2.Q|CHM13|chr2:242696752-242671752/EcoRV/5_trimmed_0_tq0avq0h|0.87	chr2.Q|CHM13|chr2:242696752-242671752	100	0	6754	18243	25000	-	6775	99.14	98.57	chr2.Q	chr2.Q	TRUE	Q	chr2
chr11.Q|HG002|chr11_MATERNAL:135244200-135219200/EcoRV/1_trimmed_0_idnggg2w|0.99	chr11.Q|HG002|chr11_MATERNAL:135244200-135219200	100	0	22186	2815	25000	-	22256	98.86	98.23	chr11.Q	chr11.Q	TRUE	Q	chr11		chrY.Q|HG002|chrY_PATERNAL:62434359-62409359/EcoRV/2_trimmed_0_3yru52mp|1.08	chrY.Q|HG002|chrY_PATERNAL:62434359-62409359	100	0	13743	11258	25000	-	13790	98.96	98.27	chrY.Q	chrY.Q	TRUE	Q	chrY		chr2.Q|CHM13|chr2:242696752-242671752/EcoRV/5_trimmed_0_ztnja48b|0.93	chr2.Q|CHM13|chr2:242696752-242671752	100	0	6762	18243	25000	-	6779	99.21	98.64	chr2.Q	chr2.Q	TRUE	Q	chr2
chr11.Q|HG002|chr11_MATERNAL:135244200-135219200/EcoRV/1_trimmed_0_uwda92d4|1.01	chr11.Q|HG002|chr11_MATERNAL:135244200-135219200	100	0	22183	2815	25000	-	22258	99.06	98.41	chr11.Q	chr11.Q	TRUE	Q	chr11		chrY.Q|HG002|chrY_PATERNAL:62434359-62409359/EcoRV/2_trimmed_0_frwack5s|0.84	chrY.Q|HG002|chrY_PATERNAL:62434359-62409359	100	0	13756	11258	25000	-	13784	98.84	98.34	chrY.Q	chrY.Q	TRUE	Q	chrY		chr2.Q|CHM13|chr2:242696752-242671752/EcoRV/5_trimmed_0_z6ntqjwj|0.86	chr2.Q|CHM13|chr2:242696752-242671752	100	0	6762	18243	25000	-	6778	99.04	98.5	chr2.Q	chr2.Q	TRUE	Q	chr2
chr11.Q|HG002|chr11_MATERNAL:135244200-135219200/EcoRV/1_trimmed_0_9nun0f3h|1.16	chr11.Q|HG002|chr11_MATERNAL:135244200-135219200	100	0	22186	2815	25000	-	22269	98.87	98.13	chr11.Q	chr11.Q	TRUE	Q	chr11		chrY.Q|HG002|chrY_PATERNAL:62434359-62409359/EcoRV/2_trimmed_0_uf202j1v|1.27	chrY.Q|HG002|chrY_PATERNAL:62434359-62409359	100	0	13741	11258	25000	-	13799	98.98	98.15	chrY.Q	chrY.Q	TRUE	Q	chrY		chr2.Q|CHM13|chr2:242696752-242671752/EcoRV/5_trimmed_0_ab726gi6|0.98	chr2.Q|CHM13|chr2:242696752-242671752	100	0	6748	18243	25000	-	6776	98.8	98.11	chr2.Q	chr2.Q	TRUE	Q	chr2
chr11.Q|HG002|chr11_MATERNAL:135244200-135219200/EcoRV/1_trimmed_0_r2m8bzkd|1.01	chr11.Q|HG002|chr11_MATERNAL:135244200-135219200	100	0	22181	2815	25000	-	22258	98.99	98.32	chr11.Q	chr11.Q	TRUE	Q	chr11		chrY.Q|HG002|chrY_PATERNAL:62434359-62409359/EcoRV/2_trimmed_0_i15wck8f|1.00	chrY.Q|HG002|chrY_PATERNAL:62434359-62409359	100	0	13746	11258	25000	-	13788	99.07	98.43	chrY.Q	chrY.Q	TRUE	Q	chrY		chr2.Q|CHM13|chr2:242696752-242671752/EcoRV/5_trimmed_0_tir3cmde|1.09	chr2.Q|CHM13|chr2:242696752-242671752	100	0	6761	18243	25000	-	6783	98.9	98.2	chr2.Q	chr2.Q	TRUE	Q	chr2
chr11.Q|HG002|chr11_MATERNAL:135244200-135219200/EcoRV/1_trimmed_0_qzb181t1|1.01	chr11.Q|HG002|chr11_MATERNAL:135244200-135219200	100	0	22195	2815	25000	-	22262	98.91	98.27	chr11.Q	chr11.Q	TRUE	Q	chr11		chrY.Q|HG002|chrY_PATERNAL:62434359-62409359/EcoRV/2_trimmed_0_vdx9w99e|0.87	chrY.Q|HG002|chrY_PATERNAL:62434359-62409359	100	0	13756	11258	25000	-	13785	99.14	98.62	chrY.Q	chrY.Q	TRUE	Q	chrY		chr2.Q|CHM13|chr2:242696752-242671752/EcoRV/5_trimmed_0_7vxrxmdi|0.86	chr2.Q|CHM13|chr2:242696752-242671752	100	0	6757	18243	25000	-	6786	99.21	98.36	chr2.Q	chr2.Q	TRUE	Q	chr2
chr11.Q|HG002|chr11_MATERNAL:135244200-135219200/EcoRV/1_trimmed_0_3g9412d8|1.09	chr11.Q|HG002|chr11_MATERNAL:135244200-135219200	100	0	22184	2815	25000	-	22270	99.14	98.37	chr11.Q	chr11.Q	TRUE	Q	chr11		chrY.Q|HG002|chrY_PATERNAL:62434359-62409359/EcoRV/2_trimmed_0_f34nt2n8|0.89	chrY.Q|HG002|chrY_PATERNAL:62434359-62409359	100	0	13745	11258	25000	-	13784	99.15	98.56	chrY.Q	chrY.Q	TRUE	Q	chrY		chr2.Q|CHM13|chr2:242696752-242671752/EcoRV/5_trimmed_0_jpg99xjd|1.07	chr2.Q|CHM13|chr2:242696752-242671752	100	0	6760	18243	25000	-	6782	99.01	98.32	chr2.Q	chr2.Q	TRUE	Q	chr2
chr11.Q|HG002|chr11_MATERNAL:135244200-135219200/EcoRV/1_trimmed_0_ecq6nxz0|1.10	chr11.Q|HG002|chr11_MATERNAL:135244200-135219200	100	0	22204	2815	25000	-	22272	98.96	98.28	chr11.Q	chr11.Q	TRUE	Q	chr11		chrY.Q|HG002|chrY_PATERNAL:62434359-62409359/EcoRV/2_trimmed_0_yeld7pbm|0.93	chrY.Q|HG002|chrY_PATERNAL:62434359-62409359	100	0	13740	11258	25000	-	13784	99.1	98.48	chrY.Q	chrY.Q	TRUE	Q	chrY		chr2.Q|CHM13|chr2:242696752-242671752/EcoRV/5_trimmed_0_hq90dfyg|0.95	chr2.Q|CHM13|chr2:242696752-242671752	100	0	6756	18243	25000	-	6778	99.02	98.39	chr2.Q	chr2.Q	TRUE	Q	chr2
chr11.Q|HG002|chr11_MATERNAL:135244200-135219200/EcoRV/1_trimmed_0_7rpivlxu|0.95	chr11.Q|HG002|chr11_MATERNAL:135244200-135219200	100	0	22173	2815	25000	-	22260	98.95	98.23	chr11.Q	chr11.Q	TRUE	Q	chr11		chrY.Q|HG002|chrY_PATERNAL:62434359-62409359/EcoRV/2_trimmed_0_0pohpdvt|1.10	chrY.Q|HG002|chrY_PATERNAL:62434359-62409359	100	0	13761	11258	25000	-	13798	99.07	98.4	chrY.Q	chrY.Q	TRUE	Q	chrY		chr2.Q|CHM13|chr2:242696752-242671752/EcoRV/5_trimmed_0_9exoa4ma|1.12	chr2.Q|CHM13|chr2:242696752-242671752	100	0	6766	18243	25000	-	6784	99.15	98.5	chr2.Q	chr2.Q	TRUE	Q	chr2
chr11.Q|HG002|chr11_MATERNAL:135244200-135219200/EcoRV/1_trimmed_0_o3fnq3eg|1.14	chr11.Q|HG002|chr11_MATERNAL:135244200-135219200	100	0	22152	2815	25000	-	22256	98.87	98.09	chr11.Q	chr11.Q	TRUE	Q	chr11		chrY.Q|HG002|chrY_PATERNAL:62434359-62409359/EcoRV/2_trimmed_0_hidd9lb1|0.79	chrY.Q|HG002|chrY_PATERNAL:62434359-62409359	100	0	13738	11258	25000	-	13777	98.98	98.45	chrY.Q	chrY.Q	TRUE	Q	chrY		chr2.Q|CHM13|chr2:242696752-242671752/EcoRV/5_trimmed_0_bmuj7tcc|0.99	chr2.Q|CHM13|chr2:242696752-242671752	100	0	6753	18243	25000	-	6778	98.9	98.23	chr2.Q	chr2.Q	TRUE	Q	chr2
chr11.Q|HG002|chr11_MATERNAL:135244200-135219200/EcoRV/1_trimmed_0_ewsxq789|1.05	chr11.Q|HG002|chr11_MATERNAL:135244200-135219200	100	0	22172	2815	25000	-	22258	99	98.3	chr11.Q	chr11.Q	TRUE	Q	chr11		chrY.Q|HG002|chrY_PATERNAL:62434359-62409359/EcoRV/2_trimmed_0_b5oxsl31|1.05	chrY.Q|HG002|chrY_PATERNAL:62434359-62409359	100	0	13752	11258	25000	-	13791	99.01	98.38	chrY.Q	chrY.Q	TRUE	Q	chrY		chr2.Q|CHM13|chr2:242696752-242671752/EcoRV/5_trimmed_0_17opz9z0|1.33	chr2.Q|CHM13|chr2:242696752-242671752	99.9704	2	6766	18245	25000	-	6788	99	98.17	chr2.Q	chr2.Q	TRUE	Q	chr2
chr11.Q|HG002|chr11_MATERNAL:135244200-135219200/EcoRV/1_trimmed_0_s7jvrkxq|0.96	chr11.Q|HG002|chr11_MATERNAL:135244200-135219200	100	0	22178	2815	25000	-	22253	98.99	98.35	chr11.Q	chr11.Q	TRUE	Q	chr11		chrY.Q|HG002|chrY_PATERNAL:62434359-62409359/EcoRV/2_trimmed_0_lx1kjq0v|0.89	chrY.Q|HG002|chrY_PATERNAL:62434359-62409359	100	0	13751	11258	25000	-	13786	98.97	98.4	chrY.Q	chrY.Q	TRUE	Q	chrY		chr2.Q|CHM13|chr2:242696752-242671752/EcoRV/5_trimmed_191_inn19cq4|0.78	chr2.Q|CHM13|chr2:242696752-242671752	100	0	6551	18434	25000	-	6578	99.01	98.42	chr2.Q	chr2.Q	TRUE	Q	chr2
chr11.Q|HG002|chr11_MATERNAL:135244200-135219200/EcoRV/1_trimmed_0_6pr215bu|0.93	chr11.Q|HG002|chr11_MATERNAL:135244200-135219200	100	0	22201	2815	25000	-	22258	99.01	98.43	chr11.Q	chr11.Q	TRUE	Q	chr11		chrY.Q|HG002|chrY_PATERNAL:62434359-62409359/EcoRV/2_trimmed_0_kpxjb529|1.01	chrY.Q|HG002|chrY_PATERNAL:62434359-62409359	100	0	13750	11258	25000	-	13791	99.06	98.41	chrY.Q	chrY.Q	TRUE	Q	chrY		chr2.Q|CHM13|chr2:242696752-242671752/EcoRV/5_trimmed_329_my9h985c|0.98	chr2.Q|CHM13|chr2:242696752-242671752	100	0	6422	18572	25000	-	6448	99.11	98.4	chr2.Q	chr2.Q	TRUE	Q	chr2
chr11.Q|HG002|chr11_MATERNAL:135244200-135219200/EcoRV/1_trimmed_0_pwy8e5b3|1.08	chr11.Q|HG002|chr11_MATERNAL:135244200-135219200	100	0	22162	2815	25000	-	22256	99.06	98.32	chr11.Q	chr11.Q	TRUE	Q	chr11		chrY.Q|HG002|chrY_PATERNAL:62434359-62409359/EcoRV/2_trimmed_0_cwzu0ad6|0.97	chrY.Q|HG002|chrY_PATERNAL:62434359-62409359	100	0	13750	11258	25000	-	13789	98.98	98.36	chrY.Q	chrY.Q	TRUE	Q	chrY		chr2.Q|CHM13|chr2:242696752-242671752/EcoRV/5_trimmed_490_c3y671dr|1.46	chr2.Q|CHM13|chr2:242696752-242671752	100	0	6270	18732	25000	-	6296	99.26	98.41	chr2.Q	chr2.Q	TRUE	Q	chr2
chr11.Q|HG002|chr11_MATERNAL:135244200-135219200/EcoRV/1_trimmed_343_qzjuss7c|1.08	chr11.Q|HG002|chr11_MATERNAL:135244200-135219200	100	0	21842	3159	25000	-	21919	98.93	98.23	chr11.Q	chr11.Q	TRUE	Q	chr11		chrY.Q|HG002|chrY_PATERNAL:62434359-62409359/EcoRV/2_trimmed_0_xk7dm804|1.03	chrY.Q|HG002|chrY_PATERNAL:62434359-62409359	100	0	13730	11258	25000	-	13802	98.99	98.04	chrY.Q	chrY.Q	TRUE	Q	chrY		chr2.Q|CHM13|chr2:242696752-242671752/EcoRV/5_trimmed_849_2l6ry6nm|1.05	chr2.Q|CHM13|chr2:242696752-242671752	100	0	5915	19091	25000	-	5944	99.1	98.03	chr2.Q	chr2.Q	TRUE	Q	chr2
chr11.Q|HG002|chr11_MATERNAL:135244200-135219200/EcoRV/1_trimmed_452_eb18pdfs|1.15	chr11.Q|HG002|chr11_MATERNAL:135244200-135219200	100	0	21720	3270	25000	-	21808	98.99	98.23	chr11.Q	chr11.Q	TRUE	Q	chr11		chrY.Q|HG002|chrY_PATERNAL:62434359-62409359/EcoRV/2_trimmed_0_2gumt1tb|0.84	chrY.Q|HG002|chrY_PATERNAL:62434359-62409359	100	0	13733	11258	25000	-	13777	99.14	98.57	chrY.Q	chrY.Q	TRUE	Q	chrY		chr2.Q|CHM13|chr2:242696752-242671752/EcoRV/5_trimmed_1286_hxs96vel|0.84	chr2.Q|CHM13|chr2:242696752-242671752	100	0	5479	19526	25000	-	5492	98.66	98.11	chr2.Q	chr2.Q	TRUE	Q	chr2
chr11.Q|HG002|chr11_MATERNAL:135244200-135219200/EcoRV/1_trimmed_538_4pnhyfu4|1.14	chr11.Q|HG002|chr11_MATERNAL:135244200-135219200	100	0	21634	3355	25000	-	21724	98.95	98.18	chr11.Q	chr11.Q	TRUE	Q	chr11		chrY.Q|HG002|chrY_PATERNAL:62434359-62409359/EcoRV/2_trimmed_216_l9a5hq9k|0.92	chrY.Q|HG002|chrY_PATERNAL:62434359-62409359	100	0	13519	11474	25000	-	13565	98.99	98.37	chrY.Q	chrY.Q	TRUE	Q	chrY		chr2.Q|CHM13|chr2:242696752-242671752/EcoRV/5_trimmed_1537_w4cuqknp|1.12	chr2.Q|CHM13|chr2:242696752-242671752	99.9809	0	5226	19779	24999	-	5240	98.89	98.24	chr2.Q	chr2.Q	TRUE	Q	chr2
chr11.Q|HG002|chr11_MATERNAL:135244200-135219200/EcoRV/1_trimmed_818_po80dt9k|1.03	chr11.Q|HG002|chr11_MATERNAL:135244200-135219200	100	0	21393	3637	25000	-	21445	98.98	98.36	chr11.Q	chr11.Q	TRUE	Q	chr11		chrY.Q|HG002|chrY_PATERNAL:62434359-62409359/EcoRV/2_trimmed_226_6k56s890|0.95	chrY.Q|HG002|chrY_PATERNAL:62434359-62409359	100	0	13520	11483	25000	-	13559	98.94	98.35	chrY.Q	chrY.Q	TRUE	Q	chrY		chr2.Q|CHM13|chr2:242696752-242671752/EcoRV/5_trimmed_1941_om7srtsp|1.17	chr2.Q|CHM13|chr2:242696752-242671752	100	0	4806	20181	25000	-	4834	99	98.12	chr2.Q	chr2.Q	TRUE	Q	chr2
chr11.Q|HG002|chr11_MATERNAL:135244200-135219200/EcoRV/1_trimmed_1630_cq294m7f|1.00	chr11.Q|HG002|chr11_MATERNAL:135244200-135219200	100	0	20544	4450	25000	-	20617	99.06	98.38	chr11.Q	chr11.Q	TRUE	Q	chr11		chrY.Q|HG002|chrY_PATERNAL:62434359-62409359/EcoRV/2_trimmed_846_w4xf07lk|0.90	chrY.Q|HG002|chrY_PATERNAL:62434359-62409359	100	0	12877	12105	25000	-	12932	98.96	98.26	chrY.Q	chrY.Q	TRUE	Q	chrY		chr2.Q|CHM13|chr2:242696752-242671752/EcoRV/5_trimmed_1967_1p1xdkx2|0.96	chr2.Q|CHM13|chr2:242696752-242671752	100	0	4806	20205	25000	-	4812	98.94	98.46	chr2.Q	chr2.Q	TRUE	Q	chr2
chr11.Q|HG002|chr11_MATERNAL:135244200-135219200/EcoRV/1_trimmed_1648_m025xt6s|1.05	chr11.Q|HG002|chr11_MATERNAL:135244200-135219200	99.9805	0	20516	4460	24997	-	20601	99.03	98.31	chr11.Q	chr11.Q	TRUE	Q	chr11		chrY.Q|HG002|chrY_PATERNAL:62434359-62409359/EcoRV/2_trimmed_1025_wmlld1o0|1.01	chrY.Q|HG002|chrY_PATERNAL:62434359-62409359	99.9764	0	12721	12283	24997	-	12758	99.05	98.42	chrY.Q	chrY.Q	TRUE	Q	chrY		chr2.Q|CHM13|chr2:242696752-242671752/EcoRV/5_trimmed_2078_wo9nb34r|1.04	chr2.Q|CHM13|chr2:242696752-242671752	100	0	4684	20318	25000	-	4698	99.04	98.4	chr2.Q	chr2.Q	TRUE	Q	chr2
chr11.Q|HG002|chr11_MATERNAL:135244200-135219200/EcoRV/1_trimmed_1849_0nq9r9kf|1.05	chr11.Q|HG002|chr11_MATERNAL:135244200-135219200	100	0	20347	4668	25000	-	20405	99.06	98.43	chr11.Q	chr11.Q	TRUE	Q	chr11		chrY.Q|HG002|chrY_PATERNAL:62434359-62409359/EcoRV/2_trimmed_2323_nzf82isj|1.07	chrY.Q|HG002|chrY_PATERNAL:62434359-62409359	100	0	11425	13582	25000	-	11458	98.81	98.18	chrY.Q	chrY.Q	TRUE	Q	chrY		chr2.Q|CHM13|chr2:242696752-242671752/EcoRV/5_trimmed_2195_re8wq962|1.08	chr2.Q|CHM13|chr2:242696752-242671752	100	0	4561	20434	25000	-	4581	98.92	98.17	chr2.Q	chr2.Q	TRUE	Q	chr2
chr11.Q|HG002|chr11_MATERNAL:135244200-135219200/EcoRV/1_trimmed_2231_gvc0h8ub|0.94	chr11.Q|HG002|chr11_MATERNAL:135244200-135219200	99.9549	1	19929	5047	24992	-	20005	99.03	98.36	chr11.Q	chr11.Q	TRUE	Q	chr11		chrY.Q|HG002|chrY_PATERNAL:62434359-62409359/EcoRV/2_trimmed_2709_n6qyreg9|1.08	chrY.Q|HG002|chrY_PATERNAL:62434359-62409359	100	0	11039	13958	25000	-	11081	99.15	98.43	chrY.Q	chrY.Q	TRUE	Q	chrY		chr2.Q|CHM13|chr2:242696752-242671752/EcoRV/5_trimmed_2187_8be4iuhf|0.83	chr2.Q|CHM13|chr2:242696752-242671752	100	0	4561	20436	25000	-	4575	99.03	98.49	chr2.Q	chr2.Q	TRUE	Q	chr2
chr11.Q|HG002|chr11_MATERNAL:135244200-135219200/EcoRV/1_trimmed_2684_t5516evb|1.01	chr11.Q|HG002|chr11_MATERNAL:135244200-135219200	100	0	19501	5499	25000	-	19562	99.06	98.45	chr11.Q	chr11.Q	TRUE	Q	chr11		chrY.Q|HG002|chrY_PATERNAL:62434359-62409359/EcoRV/2_trimmed_2859_zypcgxxg|1.11	chrY.Q|HG002|chrY_PATERNAL:62434359-62409359	99.9816	0	10894	14113	24998	-	10926	99.17	98.51	chrY.Q	chrY.Q	TRUE	Q	chrY		chr2.Q|CHM13|chr2:242696752-242671752/EcoRV/5_trimmed_2273_u87jg60p|1.02	chr2.Q|CHM13|chr2:242696752-242671752	100	0	4490	20515	25000	-	4503	98.66	97.98	chr2.Q	chr2.Q	TRUE	Q	chr2
chr18.P|HG002|chr18_MATERNAL:0-25000/EcoRV/0_trimmed_0_4yhe90lg|0.83	chr18.P|HG002|chr18_MATERNAL:0-25000	100	0	18894	0	18899	+	18948	98.94	98.4	chr18.P	chr18.P	TRUE	P	chr18		chr4.P|HG002|chr4_PATERNAL:0-25000/EcoRV/0_trimmed_0_1bekdvpe|1.07	chr4.P|HG002|chr4_PATERNAL:0-25000	100	0	18473	0	18471	+	18537	99.01	98.31	chr4.P	chr4.P	TRUE	P	chr4		chr3.P|CHM13|chr3:0-25000/EcoRV/0_trimmed_0_zippkbfl|0.99	chr3.P|CHM13|chr3:0-25000	100	0	4149	0	4151	+	4164	98.77	98.1	chr3.P	chr3.P	TRUE	P	chr3
chr18.P|HG002|chr18_MATERNAL:0-25000/EcoRV/0_trimmed_0_8oesqq6b|0.96	chr18.P|HG002|chr18_MATERNAL:0-25000	100	0	18893	0	18899	+	18957	99.11	98.47	chr18.P	chr18.P	TRUE	P	chr18		chr4.P|HG002|chr4_PATERNAL:0-25000/EcoRV/0_trimmed_0_ulc9v8ey|0.91	chr4.P|HG002|chr4_PATERNAL:0-25000	100	0	18482	0	18471	+	18529	98.89	98.33	chr4.P	chr4.P	TRUE	P	chr4		chr3.P|CHM13|chr3:0-25000/EcoRV/0_trimmed_0_vi3a1tez|0.96	chr3.P|CHM13|chr3:0-25000	100	0	4141	0	4151	+	4161	99.1	98.39	chr3.P	chr3.P	TRUE	P	chr3
chr18.P|HG002|chr18_MATERNAL:0-25000/EcoRV/0_trimmed_0_nijs05i0|0.91	chr18.P|HG002|chr18_MATERNAL:0-25000	100	0	18912	0	18899	+	18964	99	98.39	chr18.P	chr18.P	TRUE	P	chr18		chr4.P|HG002|chr4_PATERNAL:0-25000/EcoRV/0_trimmed_0_7gvyngff|0.87	chr4.P|HG002|chr4_PATERNAL:0-25000	100	0	18445	0	18471	+	18514	98.86	98.27	chr4.P	chr4.P	TRUE	P	chr4		chr3.P|CHM13|chr3:0-25000/EcoRV/0_trimmed_0_wk4g967g|0.96	chr3.P|CHM13|chr3:0-25000	100	0	4140	0	4151	+	4160	99.1	98.41	chr3.P	chr3.P	TRUE	P	chr3
chr18.P|HG002|chr18_MATERNAL:0-25000/EcoRV/0_trimmed_0_67mmgaal|0.77	chr18.P|HG002|chr18_MATERNAL:0-25000	100	0	18892	0	18899	+	18945	98.97	98.45	chr18.P	chr18.P	TRUE	P	chr18		chr4.P|HG002|chr4_PATERNAL:0-25000/EcoRV/0_trimmed_0_x53yb0wk|1.04	chr4.P|HG002|chr4_PATERNAL:0-25000	100	0	18487	0	18471	+	18540	98.97	98.32	chr4.P	chr4.P	TRUE	P	chr4		chr3.P|CHM13|chr3:0-25000/EcoRV/0_trimmed_0_t8w9nt8x|1.35	chr3.P|CHM13|chr3:0-25000	100	0	4146	0	4151	+	4167	98.96	98.08	chr3.P	chr3.P	TRUE	P	chr3
chr18.P|HG002|chr18_MATERNAL:0-25000/EcoRV/0_trimmed_0_fej8kj6x|0.92	chr18.P|HG002|chr18_MATERNAL:0-25000	100	0	18888	0	18899	+	18953	99.04	98.42	chr18.P	chr18.P	TRUE	P	chr18		chr4.P|HG002|chr4_PATERNAL:0-25000/EcoRV/0_trimmed_0_8zhza44e|1.03	chr4.P|HG002|chr4_PATERNAL:0-25000	100	0	18484	0	18471	+	18538	98.97	98.32	chr4.P	chr4.P	TRUE	P	chr4		chr3.P|CHM13|chr3:0-25000/EcoRV/0_trimmed_0_u4q4ilyc|0.84	chr3.P|CHM13|chr3:0-25000	100	0	4149	0	4151	+	4162	99.08	98.51	chr3.P	chr3.P	TRUE	P	chr3
chr18.P|HG002|chr18_MATERNAL:0-25000/EcoRV/0_trimmed_0_lemh4jk4|0.99	chr18.P|HG002|chr18_MATERNAL:0-25000	100	0	18905	0	18899	+	18961	98.97	98.35	chr18.P	chr18.P	TRUE	P	chr18		chr4.P|HG002|chr4_PATERNAL:0-25000/EcoRV/0_trimmed_0_fv6xtp3c|0.90	chr4.P|HG002|chr4_PATERNAL:0-25000	99.9892	0	18468	0	18468	+	18522	98.98	98.4	chr4.P	chr4.P	TRUE	P	chr4		chr3.P|CHM13|chr3:0-25000/EcoRV/0_trimmed_0_el6pmahn|0.96	chr3.P|CHM13|chr3:0-25000	100	0	4152	0	4151	+	4164	98.99	98.39	chr3.P	chr3.P	TRUE	P	chr3
chr18.P|HG002|chr18_MATERNAL:0-25000/EcoRV/0_trimmed_0_s39zc563|0.99	chr18.P|HG002|chr18_MATERNAL:0-25000	100	0	18888	0	18899	+	18958	98.95	98.28	chr18.P	chr18.P	TRUE	P	chr18		chr4.P|HG002|chr4_PATERNAL:0-25000/EcoRV/0_trimmed_0_fpow62gt|1.03	chr4.P|HG002|chr4_PATERNAL:0-25000	100	0	18457	0	18471	+	18530	98.92	98.21	chr4.P	chr4.P	TRUE	P	chr4		chr3.P|CHM13|chr3:0-25000/EcoRV/0_trimmed_0_a4t0wi12|1.32	chr3.P|CHM13|chr3:0-25000	100	0	4152	0	4151	+	4169	99.06	98.22	chr3.P	chr3.P	TRUE	P	chr3
chr18.P|HG002|chr18_MATERNAL:0-25000/EcoRV/0_trimmed_0_24a6k7lg|0.88	chr18.P|HG002|chr18_MATERNAL:0-25000	100	0	18877	0	18899	+	18946	98.94	98.33	chr18.P	chr18.P	TRUE	P	chr18		chr4.P|HG002|chr4_PATERNAL:0-25000/EcoRV/0_trimmed_0_7eh7b683|1.09	chr4.P|HG002|chr4_PATERNAL:0-25000	100	0	18458	0	18471	+	18531	98.98	98.27	chr4.P	chr4.P	TRUE	P	chr4		chr3.P|CHM13|chr3:0-25000/EcoRV/0_trimmed_0_5qffskng|1.30	chr3.P|CHM13|chr3:0-25000	99.9519	0	4152	0	4148	+	4166	99.1	98.34	chr3.P	chr3.P	TRUE	P	chr3
chr18.P|HG002|chr18_MATERNAL:0-25000/EcoRV/0_trimmed_0_5320tawx|1.11	chr18.P|HG002|chr18_MATERNAL:0-25000	100	0	18887	0	18899	+	18966	98.91	98.15	chr18.P	chr18.P	TRUE	P	chr18		chr4.P|HG002|chr4_PATERNAL:0-25000/EcoRV/0_trimmed_0_oig24i27|0.98	chr4.P|HG002|chr4_PATERNAL:0-25000	100	0	18480	0	18471	+	18532	99.04	98.44	chr4.P	chr4.P	TRUE	P	chr4		chr3.P|CHM13|chr3:0-25000/EcoRV/0_trimmed_0_mmjb08pp|1.01	chr3.P|CHM13|chr3:0-25000	100	0	4145	0	4151	+	4163	98.86	98.15	chr3.P	chr3.P	TRUE	P	chr3
chr18.P|HG002|chr18_MATERNAL:0-25000/EcoRV/0_trimmed_0_5wjzetg4|1.19	chr18.P|HG002|chr18_MATERNAL:0-25000	100	0	18890	0	18899	+	18970	98.92	98.13	chr18.P	chr18.P	TRUE	P	chr18		chr4.P|HG002|chr4_PATERNAL:0-25000/EcoRV/0_trimmed_0_ezwm1bga|1.11	chr4.P|HG002|chr4_PATERNAL:0-25000	100	0	18477	0	18471	+	18539	98.93	98.24	chr4.P	chr4.P	TRUE	P	chr4		chr3.P|CHM13|chr3:0-25000/EcoRV/0_trimmed_0_pbgbz1q9|0.70	chr3.P|CHM13|chr3:0-25000	100	0	4155	0	4151	+	4162	99.08	98.65	chr3.P	chr3.P	TRUE	P	chr3
chr18.P|HG002|chr18_MATERNAL:0-25000/EcoRV/0_trimmed_0_4dv569ye|1.00	chr18.P|HG002|chr18_MATERNAL:0-25000	100	0	18898	0	18899	+	18961	99.05	98.4	chr18.P	chr18.P	TRUE	P	chr18		chr4.P|HG002|chr4_PATERNAL:0-25000/EcoRV/0_trimmed_0_wvwwvn3r|0.90	chr4.P|HG002|chr4_PATERNAL:0-25000	100	0	18466	0	18471	+	18525	98.97	98.37	chr4.P	chr4.P	TRUE	P	chr4		chr3.P|CHM13|chr3:0-25000/EcoRV/0_trimmed_0_awvjp29q|1.04	chr3.P|CHM13|chr3:0-25000	100	0	4150	0	4151	+	4165	98.96	98.27	chr3.P	chr3.P	TRUE	P	chr3
chr18.P|HG002|chr18_MATERNAL:0-25000/EcoRV/0_trimmed_0_eq4wuv95|1.01	chr18.P|HG002|chr18_MATERNAL:0-25000	100	0	18897	0	18899	+	18963	99.04	98.37	chr18.P	chr18.P	TRUE	P	chr18		chr4.P|HG002|chr4_PATERNAL:0-25000/EcoRV/0_trimmed_0_hbmuuv1j|0.93	chr4.P|HG002|chr4_PATERNAL:0-25000	100	0	18471	0	18471	+	18528	99	98.39	chr4.P	chr4.P	TRUE	P	chr4		chr3.P|CHM13|chr3:0-25000/EcoRV/0_trimmed_0_lqel09tr|0.96	chr3.P|CHM13|chr3:0-25000	100	0	4147	0	4151	+	4163	99.01	98.34	chr3.P	chr3.P	TRUE	P	chr3
chr18.P|HG002|chr18_MATERNAL:0-25000/EcoRV/0_trimmed_0_zqz9g2aj|0.93	chr18.P|HG002|chr18_MATERNAL:0-25000	100	0	18900	0	18899	+	18957	98.98	98.38	chr18.P	chr18.P	TRUE	P	chr18		chr4.P|HG002|chr4_PATERNAL:0-25000/EcoRV/0_trimmed_0_er9v9wss|0.99	chr4.P|HG002|chr4_PATERNAL:0-25000	100	0	18461	0	18471	+	18527	99.02	98.37	chr4.P	chr4.P	TRUE	P	chr4		chr3.P|CHM13|chr3:0-25000/EcoRV/0_trimmed_0_nxxbhzfc|0.79	chr3.P|CHM13|chr3:0-25000	100	0	4151	0	4151	+	4162	99.25	98.73	chr3.P	chr3.P	TRUE	P	chr3
chr18.P|HG002|chr18_MATERNAL:0-25000/EcoRV/0_trimmed_0_7ngtmtn9|1.16	chr18.P|HG002|chr18_MATERNAL:0-25000	100	0	18892	0	18899	+	18968	98.91	98.15	chr18.P	chr18.P	TRUE	P	chr18		chr4.P|HG002|chr4_PATERNAL:0-25000/EcoRV/0_trimmed_0_ejnaeuva|1.09	chr4.P|HG002|chr4_PATERNAL:0-25000	99.9675	6	18461	0	18471	+	18538	99.03	98.23	chr4.P	chr4.P	TRUE	P	chr4		chr3.P|CHM13|chr3:0-25000/EcoRV/0_trimmed_0_wl1txzco|1.11	chr3.P|CHM13|chr3:0-25000	100	0	4152	0	4151	+	4166	99.2	98.51	chr3.P	chr3.P	TRUE	P	chr3
chr18.P|HG002|chr18_MATERNAL:0-25000/EcoRV/0_trimmed_0_dpgu6y92|0.89	chr18.P|HG002|chr18_MATERNAL:0-25000	100	0	18896	0	18899	+	18954	98.9	98.31	chr18.P	chr18.P	TRUE	P	chr18		chr4.P|HG002|chr4_PATERNAL:0-25000/EcoRV/0_trimmed_0_q8b107q6|0.98	chr4.P|HG002|chr4_PATERNAL:0-25000	100	0	18470	0	18471	+	18531	98.97	98.32	chr4.P	chr4.P	TRUE	P	chr4		chr3.P|CHM13|chr3:0-25000/EcoRV/0_trimmed_0_nuq1ivdl|1.37	chr3.P|CHM13|chr3:0-25000	100	0	4162	0	4151	+	4173	99.28	98.49	chr3.P	chr3.P	TRUE	P	chr3
chr18.P|HG002|chr18_MATERNAL:0-25000/EcoRV/0_trimmed_0_8nc62mku|0.95	chr18.P|HG002|chr18_MATERNAL:0-25000	100	0	18905	0	18899	+	18961	99.09	98.47	chr18.P	chr18.P	TRUE	P	chr18		chr4.P|HG002|chr4_PATERNAL:0-25000/EcoRV/0_trimmed_0_j1rseh27|1.17	chr4.P|HG002|chr4_PATERNAL:0-25000	99.9946	0	18488	0	18469	+	18550	98.97	98.2	chr4.P	chr4.P	TRUE	P	chr4		chr3.P|CHM13|chr3:0-25000/EcoRV/0_trimmed_0_cwkcph7x|0.84	chr3.P|CHM13|chr3:0-25000	100	0	4154	0	4151	+	4163	98.99	98.49	chr3.P	chr3.P	TRUE	P	chr3
chr18.P|HG002|chr18_MATERNAL:0-25000/EcoRV/0_trimmed_0_3w1vysp3|1.09	chr18.P|HG002|chr18_MATERNAL:0-25000	100	0	18919	0	18899	+	18973	98.92	98.25	chr18.P	chr18.P	TRUE	P	chr18		chr4.P|HG002|chr4_PATERNAL:0-25000/EcoRV/0_trimmed_0_u9kjfu4u|0.95	chr4.P|HG002|chr4_PATERNAL:0-25000	100	0	18470	0	18471	+	18529	99	98.37	chr4.P	chr4.P	TRUE	P	chr4		chr3.P|CHM13|chr3:0-25000/EcoRV/0_trimmed_0_x4392iye|1.13	chr3.P|CHM13|chr3:0-25000	100	0	4158	0	4151	+	4169	99.01	98.32	chr3.P	chr3.P	TRUE	P	chr3
chr18.P|HG002|chr18_MATERNAL:0-25000/EcoRV/0_trimmed_0_cq63292k|1.04	chr18.P|HG002|chr18_MATERNAL:0-25000	100	0	18896	0	18899	+	18963	98.96	98.28	chr18.P	chr18.P	TRUE	P	chr18		chr4.P|HG002|chr4_PATERNAL:0-25000/EcoRV/0_trimmed_0_roiyowgr|1.06	chr4.P|HG002|chr4_PATERNAL:0-25000	100	0	18469	0	18471	+	18533	98.98	98.31	chr4.P	chr4.P	TRUE	P	chr4		chr3.P|CHM13|chr3:0-25000/EcoRV/0_trimmed_0_lr14ply8|0.91	chr3.P|CHM13|chr3:0-25000	100	0	4154	0	4151	+	4164	98.96	98.41	chr3.P	chr3.P	TRUE	P	chr3
chr18.P|HG002|chr18_MATERNAL:0-25000/EcoRV/0_trimmed_0_hpg0tzkk|1.04	chr18.P|HG002|chr18_MATERNAL:0-25000	100	0	18912	0	18899	+	18968	99	98.35	chr18.P	chr18.P	TRUE	P	chr18		chr4.P|HG002|chr4_PATERNAL:0-25000/EcoRV/0_trimmed_0_sdvjj124|0.93	chr4.P|HG002|chr4_PATERNAL:0-25000	100	0	18479	0	18471	+	18531	99.04	98.44	chr4.P	chr4.P	TRUE	P	chr4		chr3.P|CHM13|chr3:0-25000/EcoRV/0_trimmed_0_pst2iipv|0.94	chr3.P|CHM13|chr3:0-25000	100	0	4145	0	4151	+	4161	98.96	98.34	chr3.P	chr3.P	TRUE	P	chr3
chr18.P|HG002|chr18_MATERNAL:0-25000/EcoRV/0_trimmed_0_691fr3vs|0.88	chr18.P|HG002|chr18_MATERNAL:0-25000	99.9894	0	18886	0	18897	+	18949	99	98.4	chr18.P	chr18.P	TRUE	P	chr18		chr4.P|HG002|chr4_PATERNAL:0-25000/EcoRV/0_trimmed_0_pxikjv9k|1.02	chr4.P|HG002|chr4_PATERNAL:0-25000	99.9838	3	18483	3	18471	+	18534	99.19	98.54	chr4.P	chr4.P	TRUE	P	chr4		chr3.P|CHM13|chr3:0-25000/EcoRV/0_trimmed_0_rbaauimk|0.91	chr3.P|CHM13|chr3:0-25000	100	0	4154	0	4151	+	4164	98.89	98.34	chr3.P	chr3.P	TRUE	P	chr3
chr18.P|HG002|chr18_MATERNAL:0-25000/EcoRV/0_trimmed_0_ws9m6w4q|1.08	chr18.P|HG002|chr18_MATERNAL:0-25000	100	0	18901	0	18899	+	18967	99.04	98.34	chr18.P	chr18.P	TRUE	P	chr18		chr4.P|HG002|chr4_PATERNAL:0-25000/EcoRV/0_trimmed_129_kk2lw566|0.96	chr4.P|HG002|chr4_PATERNAL:0-25000	100	0	18343	128	18471	+	18420	98.86	98.03	chr4.P	chr4.P	TRUE	P	chr4		chr3.P|CHM13|chr3:0-25000/EcoRV/0_trimmed_0_6fakn1oz|0.77	chr3.P|CHM13|chr3:0-25000	100	0	4152	0	4151	+	4162	99.15	98.65	chr3.P	chr3.P	TRUE	P	chr3
chr18.P|HG002|chr18_MATERNAL:0-25000/EcoRV/0_trimmed_0_0zxe0i7n|1.04	chr18.P|HG002|chr18_MATERNAL:0-25000	99.9947	1	18905	1	18899	+	18965	99.02	98.35	chr18.P	chr18.P	TRUE	P	chr18		chr4.P|HG002|chr4_PATERNAL:0-25000/EcoRV/0_trimmed_284_ks14gkuc|1.08	chr4.P|HG002|chr4_PATERNAL:0-25000	100	0	18182	283	18471	+	18249	99.16	98.47	chr4.P	chr4.P	TRUE	P	chr4		chr3.P|CHM13|chr3:0-25000/EcoRV/0_trimmed_0_9ibic58d|1.18	chr3.P|CHM13|chr3:0-25000	100	0	4156	0	4151	+	4169	99.01	98.27	chr3.P	chr3.P	TRUE	P	chr3
chr18.P|HG002|chr18_MATERNAL:0-25000/EcoRV/0_trimmed_505_o9asz5l2|0.81	chr18.P|HG002|chr18_MATERNAL:0-25000	100	0	18382	507	18899	+	18439	98.91	98.35	chr18.P	chr18.P	TRUE	P	chr18		chr4.P|HG002|chr4_PATERNAL:0-25000/EcoRV/0_trimmed_426_3be1rcqa|0.91	chr4.P|HG002|chr4_PATERNAL:0-25000	100	0	18041	427	18471	+	18098	99.02	98.41	chr4.P	chr4.P	TRUE	P	chr4		chr3.P|CHM13|chr3:0-25000/EcoRV/0_trimmed_23_piglij66|0.82	chr3.P|CHM13|chr3:0-25000	100	0	4126	23	4151	+	4138	98.91	98.38	chr3.P	chr3.P	TRUE	P	chr3
chr18.P|HG002|chr18_MATERNAL:0-25000/EcoRV/0_trimmed_847_wwwwsw5x|0.91	chr18.P|HG002|chr18_MATERNAL:0-25000	100	0	18039	848	18899	+	18100	99.01	98.4	chr18.P	chr18.P	TRUE	P	chr18		chr4.P|HG002|chr4_PATERNAL:0-25000/EcoRV/0_trimmed_1039_rcd01wt0|0.97	chr4.P|HG002|chr4_PATERNAL:0-25000	99.9828	3	17423	1035	18471	+	17483	99	98.38	chr4.P	chr4.P	TRUE	P	chr4		chr3.P|CHM13|chr3:0-25000/EcoRV/0_trimmed_1024_gj1s4vek|0.94	chr3.P|CHM13|chr3:0-25000	99.968	1	3121	1032	4151	+	3129	98.84	98.24	chr3.P	chr3.P	TRUE	P	chr3
chr18.P|HG002|chr18_MATERNAL:0-25000/EcoRV/0_trimmed_1047_0wmuzlfb|1.15	chr18.P|HG002|chr18_MATERNAL:0-25000	100	0	17857	1044	18899	+	17919	99.04	98.35	chr18.P	chr18.P	TRUE	P	chr18		chr4.P|HG002|chr4_PATERNAL:0-25000/EcoRV/0_trimmed_1204_229vun8l|0.95	chr4.P|HG002|chr4_PATERNAL:0-25000	100	0	17264	1205	18471	+	17317	99.02	98.43	chr4.P	chr4.P	TRUE	P	chr4		chr3.P|CHM13|chr3:0-25000/EcoRV/0_trimmed_1090_9vanjnrc|1.13	chr3.P|CHM13|chr3:0-25000	100	0	3071	1087	4151	+	3078	99.18	98.51	chr3.P	chr3.P	TRUE	P	chr3
chr18.P|HG002|chr18_MATERNAL:0-25000/EcoRV/0_trimmed_1251_bqju1wps|0.92	chr18.P|HG002|chr18_MATERNAL:0-25000	100	0	17643	1254	18899	+	17698	98.96	98.36	chr18.P	chr18.P	TRUE	P	chr18		chr4.P|HG002|chr4_PATERNAL:0-25000/EcoRV/0_trimmed_1947_7p0n3yex|1.03	chr4.P|HG002|chr4_PATERNAL:0-25000	100	0	16532	1946	18471	+	16580	98.91	98.29	chr4.P	chr4.P	TRUE	P	chr4		chr3.P|CHM13|chr3:0-25000/EcoRV/0_trimmed_1165_ul36v84q|1.06	chr3.P|CHM13|chr3:0-25000	100	0	2984	1165	4151	+	2994	98.76	98.16	chr3.P	chr3.P	TRUE	P	chr3
chr18.P|HG002|chr18_MATERNAL:0-25000/EcoRV/0_trimmed_1815_k09hufmo|0.96	chr18.P|HG002|chr18_MATERNAL:0-25000	100	0	17080	1816	18899	+	17134	99.07	98.46	chr18.P	chr18.P	TRUE	P	chr18		chr4.P|HG002|chr4_PATERNAL:0-25000/EcoRV/0_trimmed_1969_ou4hf4sa|1.03	chr4.P|HG002|chr4_PATERNAL:0-25000	100	0	16490	1970	18471	+	16555	99.08	98.36	chr4.P	chr4.P	TRUE	P	chr4		chr3.P|CHM13|chr3:0-25000/EcoRV/0_trimmed_1400_rknq5zqy|1.06	chr3.P|CHM13|chr3:0-25000	100	0	2746	1402	4151	+	2757	99.38	98.69	chr3.P	chr3.P	TRUE	P	chr3
chr18.P|HG002|chr18_MATERNAL:0-25000/EcoRV/0_trimmed_1878_jespo7c6|1.00	chr18.P|HG002|chr18_MATERNAL:0-25000	99.9883	2	17021	1886	18899	+	17075	99.07	98.39	chr18.P	chr18.P	TRUE	P	chr18		chr4.P|HG002|chr4_PATERNAL:0-25000/EcoRV/0_trimmed_2028_6x64ds0i|1.05	chr4.P|HG002|chr4_PATERNAL:0-25000	100	0	16459	2028	18471	+	16502	98.98	98.37	chr4.P	chr4.P	TRUE	P	chr4		chr3.P|CHM13|chr3:0-25000/EcoRV/0_trimmed_1610_jj9khkcu|0.75	chr3.P|CHM13|chr3:0-25000	100	0	2546	1609	4151	+	2549	99.09	98.71	chr3.P	chr3.P	TRUE	P	chr3
chr18.P|HG002|chr18_MATERNAL:0-25000/EcoRV/0_trimmed_2276_x15fdjyi|1.03	chr18.P|HG002|chr18_MATERNAL:0-25000	100	0	16628	2272	18899	+	16682	99.03	98.38	chr18.P	chr18.P	TRUE	P	chr18		chr4.P|HG002|chr4_PATERNAL:0-25000/EcoRV/0_trimmed_2240_w63u0vmn|1.05	chr4.P|HG002|chr4_PATERNAL:0-25000	99.9938	1	16217	2246	18471	+	16279	99.11	98.4	chr4.P	chr4.P	TRUE	P	chr4		chr3.P|CHM13|chr3:0-25000/EcoRV/0_trimmed_2279_b5ytrpyg|1.04	chr3.P|CHM13|chr3:0-25000	100	0	1873	2281	4151	+	1879	99.3	98.51	chr3.P	chr3.P	TRUE	P	chr3
chr18.P|HG002|chr18_MATERNAL:0-25000/EcoRV/0_trimmed_2724_xnhrh7zk|0.99	chr18.P|HG002|chr18_MATERNAL:0-25000	100	0	16184	2728	18899	+	16228	99	98.38	chr18.P	chr18.P	TRUE	P	chr18		chr4.P|HG002|chr4_PATERNAL:0-25000/EcoRV/0_trimmed_2796_dfta5p0i|0.99	chr4.P|HG002|chr4_PATERNAL:0-25000	100	0	15683	2790	18471	+	15733	99.05	98.41	chr4.P	chr4.P	TRUE	P	chr4		chr3.P|CHM13|chr3:0-25000/EcoRV/0_trimmed_2683_qbam74p1|1.40	chr3.P|CHM13|chr3:0-25000	100	0	1473	2708	4151	+	1478	98.96	96.28	chr3.P	chr3.P	TRUE	P	chr3
chr18.Q|HG002|chr18_MATERNAL:78916807-78891807/EcoRV/2_trimmed_0_fy26vxv8|0.94	chr18.Q|HG002|chr18_MATERNAL:78916807-78891807	100	0	16449	8560	25000	-	16494	98.95	98.36	chr18.Q	chr18.Q	TRUE	Q	chr18		chr4.Q|HG002|chr4_PATERNAL:192376001-192351001/EcoRV/2_trimmed_0_ge7y1fg3|0.91	chr4.Q|HG002|chr4_PATERNAL:192376001-192351001	100	0	21337	3649	25000	-	21411	98.91	98.29	chr4.Q	chr4.Q	TRUE	Q	chr4		chr3.Q|CHM13|chr3:201105948-201080948/EcoRV/2_trimmed_0_bu3zxhzz|1.16	chr3.Q|CHM13|chr3:201105948-201080948	100	0	13199	11795	25000	-	13254	99.04	98.26	chr3.Q	chr3.Q	TRUE	Q	chr3
chr18.Q|HG002|chr18_MATERNAL:78916807-78891807/EcoRV/2_trimmed_0_viwjqa9d|0.94	chr18.Q|HG002|chr18_MATERNAL:78916807-78891807	100	0	16438	8560	25000	-	16490	99.03	98.42	chr18.Q	chr18.Q	TRUE	Q	chr18		chr4.Q|HG002|chr4_PATERNAL:192376001-192351001/EcoRV/2_trimmed_0_t93olq1t|1.03	chr4.Q|HG002|chr4_PATERNAL:192376001-192351001	100	0	21339	3649	25000	-	21441	99.07	98.18	chr4.Q	chr4.Q	TRUE	Q	chr4		chr3.Q|CHM13|chr3:201105948-201080948/EcoRV/2_trimmed_0_rlbebkhy|0.94	chr3.Q|CHM13|chr3:201105948-201080948	100	0	13208	11795	25000	-	13246	99.01	98.41	chr3.Q	chr3.Q	TRUE	Q	chr3
chr18.Q|HG002|chr18_MATERNAL:78916807-78891807/EcoRV/2_trimmed_0_ajodynjo|0.98	chr18.Q|HG002|chr18_MATERNAL:78916807-78891807	100	0	16425	8560	25000	-	16488	98.94	98.28	chr18.Q	chr18.Q	TRUE	Q	chr18		chr4.Q|HG002|chr4_PATERNAL:192376001-192351001/EcoRV/2_trimmed_0_lbfygqam|0.99	chr4.Q|HG002|chr4_PATERNAL:192376001-192351001	100	0	21337	3649	25000	-	21415	98.96	98.3	chr4.Q	chr4.Q	TRUE	Q	chr4		chr3.Q|CHM13|chr3:201105948-201080948/EcoRV/2_trimmed_0_idsp8l2j|0.92	chr3.Q|CHM13|chr3:201105948-201080948	100	0	13200	11795	25000	-	13242	99.06	98.47	chr3.Q	chr3.Q	TRUE	Q	chr3
chr18.Q|HG002|chr18_MATERNAL:78916807-78891807/EcoRV/2_trimmed_0_i1xmjfkc|1.04	chr18.Q|HG002|chr18_MATERNAL:78916807-78891807	100	0	16431	8560	25000	-	16494	99.08	98.38	chr18.Q	chr18.Q	TRUE	Q	chr18		chr4.Q|HG002|chr4_PATERNAL:192376001-192351001/EcoRV/2_trimmed_0_ae30llw3|0.95	chr4.Q|HG002|chr4_PATERNAL:192376001-192351001	100	0	21349	3649	25000	-	21418	98.99	98.36	chr4.Q	chr4.Q	TRUE	Q	chr4		chr3.Q|CHM13|chr3:201105948-201080948/EcoRV/2_trimmed_0_30o650r5|1.03	chr3.Q|CHM13|chr3:201105948-201080948	100	0	13201	11795	25000	-	13249	99.08	98.39	chr3.Q	chr3.Q	TRUE	Q	chr3
chr18.Q|HG002|chr18_MATERNAL:78916807-78891807/EcoRV/2_trimmed_0_0dvzx6z9|1.01	chr18.Q|HG002|chr18_MATERNAL:78916807-78891807	100	0	16433	8560	25000	-	16494	98.98	98.29	chr18.Q	chr18.Q	TRUE	Q	chr18		chr4.Q|HG002|chr4_PATERNAL:192376001-192351001/EcoRV/2_trimmed_0_6ga8sjht|0.87	chr4.Q|HG002|chr4_PATERNAL:192376001-192351001	100	0	21354	3649	25000	-	21425	98.98	98.31	chr4.Q	chr4.Q	TRUE	Q	chr4		chr3.Q|CHM13|chr3:201105948-201080948/EcoRV/2_trimmed_0_epd50eqk|0.98	chr3.Q|CHM13|chr3:201105948-201080948	100	0	13197	11795	25000	-	13244	98.92	98.28	chr3.Q	chr3.Q	TRUE	Q	chr3
chr18.Q|HG002|chr18_MATERNAL:78916807-78891807/EcoRV/2_trimmed_0_pm8ggory|1.05	chr18.Q|HG002|chr18_MATERNAL:78916807-78891807	100	0	16457	8560	25000	-	16503	99.07	98.41	chr18.Q	chr18.Q	TRUE	Q	chr18		chr4.Q|HG002|chr4_PATERNAL:192376001-192351001/EcoRV/2_trimmed_0_hyull30v|1.02	chr4.Q|HG002|chr4_PATERNAL:192376001-192351001	100	0	21340	3649	25000	-	21420	98.95	98.26	chr4.Q	chr4.Q	TRUE	Q	chr4		chr3.Q|CHM13|chr3:201105948-201080948/EcoRV/2_trimmed_0_drkop0qw|1.20	chr3.Q|CHM13|chr3:201105948-201080948	100	0	13212	11795	25000	-	13260	99	98.24	chr3.Q	chr3.Q	TRUE	Q	chr3
chr18.Q|HG002|chr18_MATERNAL:78916807-78891807/EcoRV/2_trimmed_0_mny13ejq|1.10	chr18.Q|HG002|chr18_MATERNAL:78916807-78891807	100	0	16435	8560	25000	-	16498	99.07	98.34	chr18.Q	chr18.Q	TRUE	Q	chr18		chr4.Q|HG002|chr4_PATERNAL:192376001-192351001/EcoRV/2_trimmed_0_qj49e1iu|0.88	chr4.Q|HG002|chr4_PATERNAL:192376001-192351001	100	0	21331	3649	25000	-	21406	99.06	98.46	chr4.Q	chr4.Q	TRUE	Q	chr4		chr3.Q|CHM13|chr3:201105948-201080948/EcoRV/2_trimmed_0_t0c1bwt3|1.03	chr3.Q|CHM13|chr3:201105948-201080948	100	0	13199	11795	24946	-	13247	98.96	97.89	chr3.Q	chr3.Q	TRUE	Q	chr3
chr18.Q|HG002|chr18_MATERNAL:78916807-78891807/EcoRV/2_trimmed_0_w4ts83gr|1.12	chr18.Q|HG002|chr18_MATERNAL:78916807-78891807	100	0	16450	8560	25000	-	16504	99.02	98.32	chr18.Q	chr18.Q	TRUE	Q	chr18		chr4.Q|HG002|chr4_PATERNAL:192376001-192351001/EcoRV/2_trimmed_0_zeb4hiyz|1.13	chr4.Q|HG002|chr4_PATERNAL:192376001-192351001	100	0	21365	3649	25000	-	21435	99.09	98.38	chr4.Q	chr4.Q	TRUE	Q	chr4		chr3.Q|CHM13|chr3:201105948-201080948/EcoRV/2_trimmed_0_ep6i4egd|1.07	chr3.Q|CHM13|chr3:201105948-201080948	100	0	13210	11795	25000	-	13253	99.13	98.45	chr3.Q	chr3.Q	TRUE	Q	chr3
chr18.Q|HG002|chr18_MATERNAL:78916807-78891807/EcoRV/2_trimmed_0_ekl4zwzj|0.82	chr18.Q|HG002|chr18_MATERNAL:78916807-78891807	100	0	16426	8560	25000	-	16480	98.92	98.36	chr18.Q	chr18.Q	TRUE	Q	chr18		chr4.Q|HG002|chr4_PATERNAL:192376001-192351001/EcoRV/2_trimmed_0_x5n8m1do|0.83	chr4.Q|HG002|chr4_PATERNAL:192376001-192351001	99.9906	0	21330	3649	24999	-	21400	98.92	98.37	chr4.Q	chr4.Q	TRUE	Q	chr4		chr3.Q|CHM13|chr3:201105948-201080948/EcoRV/2_trimmed_0_84ihv1qy|1.05	chr3.Q|CHM13|chr3:201105948-201080948	100	0	13196	11795	25000	-	13248	99.01	98.3	chr3.Q	chr3.Q	TRUE	Q	chr3
chr18.Q|HG002|chr18_MATERNAL:78916807-78891807/EcoRV/2_trimmed_0_2ei72ciw|0.97	chr18.Q|HG002|chr18_MATERNAL:78916807-78891807	100	0	16428	8560	25000	-	16486	98.99	98.37	chr18.Q	chr18.Q	TRUE	Q	chr18		chr4.Q|HG002|chr4_PATERNAL:192376001-192351001/EcoRV/2_trimmed_0_pb8dv36h|0.93	chr4.Q|HG002|chr4_PATERNAL:192376001-192351001	100	0	21338	3649	25000	-	21413	99.04	98.41	chr4.Q	chr4.Q	TRUE	Q	chr4		chr3.Q|CHM13|chr3:201105948-201080948/EcoRV/2_trimmed_0_hj66cip7|1.11	chr3.Q|CHM13|chr3:201105948-201080948	100	0	13209	11795	25000	-	13254	98.99	98.29	chr3.Q	chr3.Q	TRUE	Q	chr3
chr18.Q|HG002|chr18_MATERNAL:78916807-78891807/EcoRV/2_trimmed_0_yz5g91mg|1.13	chr18.Q|HG002|chr18_MATERNAL:78916807-78891807	100	0	16445	8560	25000	-	16503	99.1	98.38	chr18.Q	chr18.Q	TRUE	Q	chr18		chr4.Q|HG002|chr4_PATERNAL:192376001-192351001/EcoRV/2_trimmed_0_q5v051iq|0.96	chr4.Q|HG002|chr4_PATERNAL:192376001-192351001	100	0	21352	3649	25000	-	21417	99.01	98.4	chr4.Q	chr4.Q	TRUE	Q	chr4		chr3.Q|CHM13|chr3:201105948-201080948/EcoRV/2_trimmed_0_d7p74i4f|0.76	chr3.Q|CHM13|chr3:201105948-201080948	100	0	13194	11795	25000	-	13235	99.14	98.61	chr3.Q	chr3.Q	TRUE	Q	chr3
chr18.Q|HG002|chr18_MATERNAL:78916807-78891807/EcoRV/2_trimmed_0_vz5v637b|1.00	chr18.Q|HG002|chr18_MATERNAL:78916807-78891807	100	0	16435	8560	25000	-	16493	98.82	98.15	chr18.Q	chr18.Q	TRUE	Q	chr18		chr4.Q|HG002|chr4_PATERNAL:192376001-192351001/EcoRV/2_trimmed_0_u2208vxj|1.04	chr4.Q|HG002|chr4_PATERNAL:192376001-192351001	100	0	21347	3649	25000	-	21424	99.04	98.35	chr4.Q	chr4.Q	TRUE	Q	chr4		chr3.Q|CHM13|chr3:201105948-201080948/EcoRV/2_trimmed_0_zsu9de4m|0.86	chr3.Q|CHM13|chr3:201105948-201080948	100	0	13211	11795	25000	-	13244	98.88	98.34	chr3.Q	chr3.Q	TRUE	Q	chr3
chr18.Q|HG002|chr18_MATERNAL:78916807-78891807/EcoRV/2_trimmed_0_wt24bcot|1.03	chr18.Q|HG002|chr18_MATERNAL:78916807-78891807	100	0	16441	8560	25000	-	16495	98.94	98.28	chr18.Q	chr18.Q	TRUE	Q	chr18		chr4.Q|HG002|chr4_PATERNAL:192376001-192351001/EcoRV/2_trimmed_0_2jce3rwt|0.94	chr4.Q|HG002|chr4_PATERNAL:192376001-192351001	100	0	21339	3649	25000	-	21414	99.07	98.44	chr4.Q	chr4.Q	TRUE	Q	chr4		chr3.Q|CHM13|chr3:201105948-201080948/EcoRV/2_trimmed_0_ti0um5oe|1.05	chr3.Q|CHM13|chr3:201105948-201080948	100	0	13216	11795	25000	-	13255	99.11	98.45	chr3.Q	chr3.Q	TRUE	Q	chr3
chr18.Q|HG002|chr18_MATERNAL:78916807-78891807/EcoRV/2_trimmed_0_f3ixfsbl|0.97	chr18.Q|HG002|chr18_MATERNAL:78916807-78891807	100	0	16441	8560	25000	-	16492	99	98.38	chr18.Q	chr18.Q	TRUE	Q	chr18		chr4.Q|HG002|chr4_PATERNAL:192376001-192351001/EcoRV/2_trimmed_0_w4j2y3nm|1.11	chr4.Q|HG002|chr4_PATERNAL:192376001-192351001	100	0	21360	3649	25000	-	21435	98.98	98.25	chr4.Q	chr4.Q	TRUE	Q	chr4		chr3.Q|CHM13|chr3:201105948-201080948/EcoRV/2_trimmed_0_d4jeezuq|0.85	chr3.Q|CHM13|chr3:201105948-201080948	100	0	13191	11795	25000	-	13237	98.92	98.34	chr3.Q	chr3.Q	TRUE	Q	chr3
chr18.Q|HG002|chr18_MATERNAL:78916807-78891807/EcoRV/2_trimmed_0_s6fhbnmd|1.02	chr18.Q|HG002|chr18_MATERNAL:78916807-78891807	100	0	16452	8560	25000	-	16500	99.04	98.39	chr18.Q	chr18.Q	TRUE	Q	chr18		chr4.Q|HG002|chr4_PATERNAL:192376001-192351001/EcoRV/2_trimmed_0_98c9qic1|1.01	chr4.Q|HG002|chr4_PATERNAL:192376001-192351001	100	0	21365	3649	25000	-	21427	99.15	98.52	chr4.Q	chr4.Q	TRUE	Q	chr4		chr3.Q|CHM13|chr3:201105948-201080948/EcoRV/2_trimmed_0_u581sl8i|1.02	chr3.Q|CHM13|chr3:201105948-201080948	99.9546	0	13205	11795	24995	-	13247	98.95	98.29	chr3.Q	chr3.Q	TRUE	Q	chr3
chr18.Q|HG002|chr18_MATERNAL:78916807-78891807/EcoRV/2_trimmed_0_z418k8jx|1.03	chr18.Q|HG002|chr18_MATERNAL:78916807-78891807	100	0	16451	8560	25000	-	16499	99.04	98.39	chr18.Q	chr18.Q	TRUE	Q	chr18		chr4.Q|HG002|chr4_PATERNAL:192376001-192351001/EcoRV/2_trimmed_0_tjbxr43l|0.85	chr4.Q|HG002|chr4_PATERNAL:192376001-192351001	100	0	21342	3649	25000	-	21407	98.99	98.43	chr4.Q	chr4.Q	TRUE	Q	chr4		chr3.Q|CHM13|chr3:201105948-201080948/EcoRV/2_trimmed_0_gvyhxu8v|1.00	chr3.Q|CHM13|chr3:201105948-201080948	100	0	13181	11795	25000	-	13241	98.98	98.26	chr3.Q	chr3.Q	TRUE	Q	chr3
chr18.Q|HG002|chr18_MATERNAL:78916807-78891807/EcoRV/2_trimmed_0_f4u2ft4f|1.02	chr18.Q|HG002|chr18_MATERNAL:78916807-78891807	100	0	16441	8560	25000	-	16496	98.9	98.24	chr18.Q	chr18.Q	TRUE	Q	chr18		chr4.Q|HG002|chr4_PATERNAL:192376001-192351001/EcoRV/2_trimmed_0_u03in7s1|1.01	chr4.Q|HG002|chr4_PATERNAL:192376001-192351001	99.9953	0	21363	3649	24998	-	21425	98.94	98.31	chr4.Q	chr4.Q	TRUE	Q	chr4		chr3.Q|CHM13|chr3:201105948-201080948/EcoRV/2_trimmed_0_ep1dkxn9|0.89	chr3.Q|CHM13|chr3:201105948-201080948	100	0	13207	11795	25000	-	13244	98.8	98.23	chr3.Q	chr3.Q	TRUE	Q	chr3
chr18.Q|HG002|chr18_MATERNAL:78916807-78891807/EcoRV/2_trimmed_0_762wevg2|0.87	chr18.Q|HG002|chr18_MATERNAL:78916807-78891807	100	0	16427	8560	25000	-	16487	98.99	98.35	chr18.Q	chr18.Q	TRUE	Q	chr18		chr4.Q|HG002|chr4_PATERNAL:192376001-192351001/EcoRV/2_trimmed_0_78phhwda|0.96	chr4.Q|HG002|chr4_PATERNAL:192376001-192351001	100	0	21354	3649	25000	-	21420	99.08	98.46	chr4.Q	chr4.Q	TRUE	Q	chr4		chr3.Q|CHM13|chr3:201105948-201080948/EcoRV/2_trimmed_0_93arcqs6|0.98	chr3.Q|CHM13|chr3:201105948-201080948	100	0	13222	11795	25000	-	13254	98.95	98.35	chr3.Q	chr3.Q	TRUE	Q	chr3
chr18.Q|HG002|chr18_MATERNAL:78916807-78891807/EcoRV/2_trimmed_0_hjfxa87c|1.03	chr18.Q|HG002|chr18_MATERNAL:78916807-78891807	100	0	16469	8560	25000	-	16505	99	98.39	chr18.Q	chr18.Q	TRUE	Q	chr18		chr4.Q|HG002|chr4_PATERNAL:192376001-192351001/EcoRV/2_trimmed_0_pckn8clo|0.89	chr4.Q|HG002|chr4_PATERNAL:192376001-192351001	100	0	21352	3649	25000	-	21413	99.02	98.45	chr4.Q	chr4.Q	TRUE	Q	chr4		chr3.Q|CHM13|chr3:201105948-201080948/EcoRV/2_trimmed_0_t3g85afd|1.20	chr3.Q|CHM13|chr3:201105948-201080948	99.9773	3	13217	11798	25000	-	13259	98.81	98.05	chr3.Q	chr3.Q	TRUE	Q	chr3
chr18.Q|HG002|chr18_MATERNAL:78916807-78891807/EcoRV/2_trimmed_0_1vrpiebh|1.14	chr18.Q|HG002|chr18_MATERNAL:78916807-78891807	100	0	16449	8560	25000	-	16504	98.99	98.27	chr18.Q	chr18.Q	TRUE	Q	chr18		chr4.Q|HG002|chr4_PATERNAL:192376001-192351001/EcoRV/2_trimmed_0_pm9k03y9|0.92	chr4.Q|HG002|chr4_PATERNAL:192376001-192351001	99.9953	1	21356	3650	25000	-	21417	99.1	98.51	chr4.Q	chr4.Q	TRUE	Q	chr4		chr3.Q|CHM13|chr3:201105948-201080948/EcoRV/2_trimmed_0_qw9sdgof|1.24	chr3.Q|CHM13|chr3:201105948-201080948	99.9773	3	13221	11798	25000	-	13261	99.09	98.33	chr3.Q	chr3.Q	TRUE	Q	chr3
chr18.Q|HG002|chr18_MATERNAL:78916807-78891807/EcoRV/2_trimmed_0_2iq3c09m|1.01	chr18.Q|HG002|chr18_MATERNAL:78916807-78891807	100	0	16460	8560	25000	-	16500	98.8	98.2	chr18.Q	chr18.Q	TRUE	Q	chr18		chr4.Q|HG002|chr4_PATERNAL:192376001-192351001/EcoRV/2_trimmed_0_8ucmz41y|1.00	chr4.Q|HG002|chr4_PATERNAL:192376001-192351001	99.9859	3	21348	3653	25000	-	21416	98.96	98.31	chr4.Q	chr4.Q	TRUE	Q	chr4		chr3.Q|CHM13|chr3:201105948-201080948/EcoRV/2_trimmed_809_9c1pcog3|0.92	chr3.Q|CHM13|chr3:201105948-201080948	100	0	12389	12599	25000	-	12432	99.06	98.47	chr3.Q	chr3.Q	TRUE	Q	chr3
chr18.Q|HG002|chr18_MATERNAL:78916807-78891807/EcoRV/2_trimmed_0_2y5gjbi3|0.99	chr18.Q|HG002|chr18_MATERNAL:78916807-78891807	100	0	16426	8560	25000	-	16488	98.89	98.24	chr18.Q	chr18.Q	TRUE	Q	chr18		chr4.Q|HG002|chr4_PATERNAL:192376001-192351001/EcoRV/2_trimmed_221_kh0dd0vl|1.00	chr4.Q|HG002|chr4_PATERNAL:192376001-192351001	100	0	21122	3870	25000	-	21196	98.91	98.25	chr4.Q	chr4.Q	TRUE	Q	chr4		chr3.Q|CHM13|chr3:201105948-201080948/EcoRV/2_trimmed_1665_4xn1o8xb|0.92	chr3.Q|CHM13|chr3:201105948-201080948	100	0	11539	13464	25000	-	11576	99.03	98.38	chr3.Q	chr3.Q	TRUE	Q	chr3
chr18.Q|HG002|chr18_MATERNAL:78916807-78891807/EcoRV/2_trimmed_0_cpvy0z27|0.95	chr18.Q|HG002|chr18_MATERNAL:78916807-78891807	100	0	16435	8560	25000	-	16490	99.09	98.46	chr18.Q	chr18.Q	TRUE	Q	chr18		chr4.Q|HG002|chr4_PATERNAL:192376001-192351001/EcoRV/2_trimmed_410_9hxkye6c|1.02	chr4.Q|HG002|chr4_PATERNAL:192376001-192351001	100	0	20942	4061	25000	-	21009	99.02	98.37	chr4.Q	chr4.Q	TRUE	Q	chr4		chr3.Q|CHM13|chr3:201105948-201080948/EcoRV/2_trimmed_1730_wptucta8|1.11	chr3.Q|CHM13|chr3:201105948-201080948	100	0	11463	13526	25000	-	11513	99.02	98.25	chr3.Q	chr3.Q	TRUE	Q	chr3
chr18.Q|HG002|chr18_MATERNAL:78916807-78891807/EcoRV/2_trimmed_101_20rt6rk3|1.32	chr18.Q|HG002|chr18_MATERNAL:78916807-78891807	100	0	16351	8662	25000	-	16413	99.14	98.31	chr18.Q	chr18.Q	TRUE	Q	chr18		chr4.Q|HG002|chr4_PATERNAL:192376001-192351001/EcoRV/2_trimmed_439_tlh3bc7h|0.90	chr4.Q|HG002|chr4_PATERNAL:192376001-192351001	100	0	20899	4088	25000	-	20970	98.92	98.31	chr4.Q	chr4.Q	TRUE	Q	chr4		chr3.Q|CHM13|chr3:201105948-201080948/EcoRV/2_trimmed_1870_m099wpjt|1.13	chr3.Q|CHM13|chr3:201105948-201080948	100	0	11344	13666	25000	-	11379	98.96	98.27	chr3.Q	chr3.Q	TRUE	Q	chr3
chr18.Q|HG002|chr18_MATERNAL:78916807-78891807/EcoRV/2_trimmed_335_6hzj97lt|0.87	chr18.Q|HG002|chr18_MATERNAL:78916807-78891807	100	0	16091	8894	25000	-	16149	98.93	98.31	chr18.Q	chr18.Q	TRUE	Q	chr18		chr4.Q|HG002|chr4_PATERNAL:192376001-192351001/EcoRV/2_trimmed_1063_xr39nuv4|1.25	chr4.Q|HG002|chr4_PATERNAL:192376001-192351001	100	0	20303	4708	25000	-	20402	98.89	97.88	chr4.Q	chr4.Q	TRUE	Q	chr4		chr3.Q|CHM13|chr3:201105948-201080948/EcoRV/2_trimmed_2302_qypxq4fi|0.85	chr3.Q|CHM13|chr3:201105948-201080948	100	0	10914	14094	25000	-	10938	98.88	98.37	chr3.Q	chr3.Q	TRUE	Q	chr3
chr18.Q|HG002|chr18_MATERNAL:78916807-78891807/EcoRV/2_trimmed_605_w5l1ri5f|0.92	chr18.Q|HG002|chr18_MATERNAL:78916807-78891807	100	0	15834	9166	25000	-	15882	99.07	98.47	chr18.Q	chr18.Q	TRUE	Q	chr18		chr4.Q|HG002|chr4_PATERNAL:192376001-192351001/EcoRV/2_trimmed_1510_6euo3mro|1.01	chr4.Q|HG002|chr4_PATERNAL:192376001-192351001	100	0	19853	5154	25000	-	19912	98.94	98.32	chr4.Q	chr4.Q	TRUE	Q	chr4		chr3.Q|CHM13|chr3:201105948-201080948/EcoRV/2_trimmed_2296_130ewjlk|0.95	chr3.Q|CHM13|chr3:201105948-201080948	100	0	10907	14094	25000	-	10939	99.03	98.45	chr3.Q	chr3.Q	TRUE	Q	chr3
chr18.Q|HG002|chr18_MATERNAL:78916807-78891807/EcoRV/2_trimmed_861_f0k8hyld|1.05	chr18.Q|HG002|chr18_MATERNAL:78916807-78891807	100	0	15584	9422	25000	-	15633	98.94	98.29	chr18.Q	chr18.Q	TRUE	Q	chr18		chr4.Q|HG002|chr4_PATERNAL:192376001-192351001/EcoRV/2_trimmed_2515_vf8yrcan|0.95	chr4.Q|HG002|chr4_PATERNAL:192376001-192351001	100	0	18834	6165	25000	-	18900	99.12	98.43	chr4.Q	chr4.Q	TRUE	Q	chr4		chr3.Q|CHM13|chr3:201105948-201080948/EcoRV/2_trimmed_2510_udff3gcb|1.08	chr3.Q|CHM13|chr3:201105948-201080948	100	0	10708	14302	25000	-	10740	99.13	98.45	chr3.Q	chr3.Q	TRUE	Q	chr3
chr18.Q|HG002|chr18_MATERNAL:78916807-78891807/EcoRV/2_trimmed_2357_l9bgb3dc|0.92	chr18.Q|HG002|chr18_MATERNAL:78916807-78891807	100	0	14070	10918	25000	-	14120	98.86	98.24	chr18.Q	chr18.Q	TRUE	Q	chr18		chr4.Q|HG002|chr4_PATERNAL:192376001-192351001/EcoRV/2_trimmed_2594_ozllc90f|1.05	chr4.Q|HG002|chr4_PATERNAL:192376001-192351001	99.9947	1	18764	6242	25000	-	18837	99	98.2	chr4.Q	chr4.Q	TRUE	Q	chr4		chr3.Q|CHM13|chr3:201105948-201080948/EcoRV/2_trimmed_2837_1b4hthrr|0.80	chr3.Q|CHM13|chr3:201105948-201080948	100	0	10366	14635	25000	-	10394	98.98	98.44	chr3.Q	chr3.Q	TRUE	Q	chr3
chr18.Q|HG002|chr18_MATERNAL:78916807-78891807/EcoRV/2_trimmed_2634_uata3jea|1.06	chr18.Q|HG002|chr18_MATERNAL:78916807-78891807	100	0	13819	11189	25000	-	13860	98.99	98.35	chr18.Q	chr18.Q	TRUE	Q	chr18		chr4.Q|HG002|chr4_PATERNAL:192376001-192351001/EcoRV/2_trimmed_2838_tp78ndlc|1.04	chr4.Q|HG002|chr4_PATERNAL:192376001-192351001	100	0	18515	6481	25000	-	18581	98.92	98.23	chr4.Q	chr4.Q	TRUE	Q	chr4		chr3.Q|CHM13|chr3:201105948-201080948/EcoRV/2_trimmed_2856_747dvhn1|0.93	chr3.Q|CHM13|chr3:201105948-201080948	99.971	3	10346	14659	25000	-	10375	98.88	98.26	chr3.Q	chr3.Q	TRUE	Q	chr3
chr18.Q|HG002|chr18_MATERNAL:78916807-78891807/EcoRV/2_trimmed_2974_sr0wfyeh|1.02	chr18.Q|HG002|chr18_MATERNAL:78916807-78891807	100	0	13449	11537	25000	-	13503	98.99	98.3	chr18.Q	chr18.Q	TRUE	Q	chr18		chr4.Q|HG002|chr4_PATERNAL:192376001-192351001/EcoRV/2_trimmed_2917_mi9lzmjc|0.91	chr4.Q|HG002|chr4_PATERNAL:192376001-192351001	100	0	18410	6574	25000	-	18478	99.07	98.43	chr4.Q	chr4.Q	TRUE	Q	chr4		chr3.Q|CHM13|chr3:201105948-201080948/EcoRV/2_trimmed_2857_u168fwuh|1.09	chr3.Q|CHM13|chr3:201105948-201080948	100	0	10342	14661	25000	-	10377	99.18	98.49	chr3.Q	chr3.Q	TRUE	Q	chr3
chr16.P|HG002|chr16_MATERNAL:0-25000/EcoRV/0_trimmed_0_4cmlao4n|0.87	chr16.P|HG002|chr16_MATERNAL:0-25000	100	0	16863	0	16860	+	16909	99.08	98.52	chr16.P	chr16.P	TRUE	P	chr16		chr7.P|HG002|chr7_PATERNAL:0-25000/EcoRV/0_trimmed_0_4jmviypr|1.10	chr7.P|HG002|chr7_PATERNAL:0-25000	100	0	8967	0	8959	+	8994	98.99	98.31	chr7.P	chr7.P	TRUE	P	chr7		chr8.Q|CHM13|chr8:146259331-146234331/EcoRV/5_trimmed_2523_ie0q15vx|0.82	chr3.Q|CHM13|chr3:201105948-201080948	99.2064	8	1008	20383	21378	-	1018	96.83	92.93	chr3.Q	chr8.Q	FALSE	Q	chr3
chr16.P|HG002|chr16_MATERNAL:0-25000/EcoRV/0_trimmed_0_lslktjwf|0.97	chr16.P|HG002|chr16_MATERNAL:0-25000	100	0	16859	0	16860	+	16913	98.95	98.32	chr16.P	chr16.P	TRUE	P	chr16		chr7.P|HG002|chr7_PATERNAL:0-25000/EcoRV/0_trimmed_0_7o96ith7|1.16	chr7.P|HG002|chr7_PATERNAL:0-25000	100	0	8978	0	8959	+	9000	98.96	98.27	chr7.P	chr7.P	TRUE	P	chr7		chr4.P|CHM13|chr4:0-25000/EcoRV/0_trimmed_0_y258h9xr|1.07	chr4.P|CHM13|chr4:0-25000	99.9748	0	15848	0	15853	+	15907	99.04	98.33	chr4.P	chr4.P	TRUE	P	chr4
chr16.P|HG002|chr16_MATERNAL:0-25000/EcoRV/0_trimmed_0_rfr96ts2|0.89	chr16.P|HG002|chr16_MATERNAL:0-25000	100	0	16853	0	16860	+	16906	98.76	98.18	chr16.P	chr16.P	TRUE	P	chr16		chr7.P|HG002|chr7_PATERNAL:0-25000/EcoRV/0_trimmed_0_gvtnyji4|1.12	chr7.P|HG002|chr7_PATERNAL:0-25000	100	0	8961	0	8959	+	8993	98.96	98.23	chr7.P	chr7.P	TRUE	P	chr7		chr4.P|CHM13|chr4:0-25000/EcoRV/0_trimmed_0_fxi030w7|0.98	chr4.P|CHM13|chr4:0-25000	100	0	15873	0	15856	+	15912	98.94	98.35	chr4.P	chr4.P	TRUE	P	chr4
chr16.P|HG002|chr16_MATERNAL:0-25000/EcoRV/0_trimmed_0_wyvkowe0|0.93	chr16.P|HG002|chr16_MATERNAL:0-25000	100	0	16835	0	16860	+	16904	98.87	98.21	chr16.P	chr16.P	TRUE	P	chr16		chr7.P|HG002|chr7_PATERNAL:0-25000/EcoRV/0_trimmed_0_i4y6g17f|1.10	chr7.P|HG002|chr7_PATERNAL:0-25000	100	0	8965	0	8959	+	8994	98.95	98.24	chr7.P	chr7.P	TRUE	P	chr7		chr4.P|CHM13|chr4:0-25000/EcoRV/0_trimmed_0_5le7h922|0.76	chr4.P|CHM13|chr4:0-25000	100	0	15834	0	15856	+	15893	99.04	98.44	chr4.P	chr4.P	TRUE	P	chr4
chr16.P|HG002|chr16_MATERNAL:0-25000/EcoRV/0_trimmed_0_1qh7frgv|0.92	chr16.P|HG002|chr16_MATERNAL:0-25000	100	0	16865	0	16860	+	16913	98.92	98.33	chr16.P	chr16.P	TRUE	P	chr16		chr7.P|HG002|chr7_PATERNAL:0-25000/EcoRV/0_trimmed_0_z6mzfiqh|1.22	chr7.P|HG002|chr7_PATERNAL:0-25000	100	0	8958	0	8959	+	8995	99	98.2	chr7.P	chr7.P	TRUE	P	chr7		chr4.P|CHM13|chr4:0-25000/EcoRV/0_trimmed_0_k6e06guh|0.83	chr4.P|CHM13|chr4:0-25000	100	0	15849	0	15856	+	15897	99.01	98.45	chr4.P	chr4.P	TRUE	P	chr4
chr16.P|HG002|chr16_MATERNAL:0-25000/EcoRV/0_trimmed_0_yqan88tr|1.06	chr16.P|HG002|chr16_MATERNAL:0-25000	100	0	16867	0	16860	+	16927	98.89	98.14	chr16.P	chr16.P	TRUE	P	chr16		chr7.P|HG002|chr7_PATERNAL:0-25000/EcoRV/0_trimmed_0_w2h2ccin|0.98	chr7.P|HG002|chr7_PATERNAL:0-25000	100	0	8970	0	8959	+	8992	98.97	98.37	chr7.P	chr7.P	TRUE	P	chr7		chr4.P|CHM13|chr4:0-25000/EcoRV/0_trimmed_0_qeve9wfr|1.07	chr4.P|CHM13|chr4:0-25000	100	0	15840	0	15856	+	15907	99.11	98.38	chr4.P	chr4.P	TRUE	P	chr4
chr16.P|HG002|chr16_MATERNAL:0-25000/EcoRV/0_trimmed_0_pjy1t8l9|1.01	chr16.P|HG002|chr16_MATERNAL:0-25000	100	0	16863	0	16860	+	16915	98.98	98.35	chr16.P	chr16.P	TRUE	P	chr16		chr7.P|HG002|chr7_PATERNAL:0-25000/EcoRV/0_trimmed_0_8k45iqe5|0.86	chr7.P|HG002|chr7_PATERNAL:0-25000	100	0	8963	0	8959	+	8986	99.03	98.48	chr7.P	chr7.P	TRUE	P	chr7		chr4.P|CHM13|chr4:0-25000/EcoRV/0_trimmed_0_3wdairqa|1.03	chr4.P|CHM13|chr4:0-25000	100	0	15879	0	15856	+	15918	99.03	98.4	chr4.P	chr4.P	TRUE	P	chr4
chr16.P|HG002|chr16_MATERNAL:0-25000/EcoRV/0_trimmed_0_ubxso17f|1.05	chr16.P|HG002|chr16_MATERNAL:0-25000	100	0	16875	0	16860	+	16924	98.96	98.3	chr16.P	chr16.P	TRUE	P	chr16		chr7.P|HG002|chr7_PATERNAL:0-25000/EcoRV/0_trimmed_0_ncix6ftg|1.02	chr7.P|HG002|chr7_PATERNAL:0-25000	100	0	8943	0	8959	+	8984	99.13	98.4	chr7.P	chr7.P	TRUE	P	chr7		chr4.P|CHM13|chr4:0-25000/EcoRV/0_trimmed_0_mmclc24c|1.13	chr4.P|CHM13|chr4:0-25000	100	0	15862	0	15856	+	15918	98.92	98.18	chr4.P	chr4.P	TRUE	P	chr4
chr16.P|HG002|chr16_MATERNAL:0-25000/EcoRV/0_trimmed_0_xm431jgc|1.03	chr16.P|HG002|chr16_MATERNAL:0-25000	100	0	16860	0	16860	+	16918	98.94	98.26	chr16.P	chr16.P	TRUE	P	chr16		chr7.P|HG002|chr7_PATERNAL:0-25000/EcoRV/0_trimmed_0_7m907agj|0.89	chr7.P|HG002|chr7_PATERNAL:0-25000	100	0	8950	0	8959	+	8982	98.95	98.34	chr7.P	chr7.P	TRUE	P	chr7		chr4.P|CHM13|chr4:0-25000/EcoRV/0_trimmed_0_9bg43567|1.05	chr4.P|CHM13|chr4:0-25000	100	0	15855	0	15856	+	15911	98.94	98.25	chr4.P	chr4.P	TRUE	P	chr4
chr16.P|HG002|chr16_MATERNAL:0-25000/EcoRV/0_trimmed_0_a84jrpg6|0.88	chr16.P|HG002|chr16_MATERNAL:0-25000	100	0	16859	0	16860	+	16908	99.03	98.46	chr16.P	chr16.P	TRUE	P	chr16		chr7.P|HG002|chr7_PATERNAL:0-25000/EcoRV/0_trimmed_0_txmhr1vr|1.04	chr7.P|HG002|chr7_PATERNAL:0-25000	100	0	8953	0	8959	+	8988	99.1	98.4	chr7.P	chr7.P	TRUE	P	chr7		chr4.P|CHM13|chr4:0-25000/EcoRV/0_trimmed_0_1p05p7ap|0.94	chr4.P|CHM13|chr4:0-25000	100	0	15848	0	15856	+	15903	99.01	98.37	chr4.P	chr4.P	TRUE	P	chr4
chr16.P|HG002|chr16_MATERNAL:0-25000/EcoRV/0_trimmed_0_tolejk30|1.07	chr16.P|HG002|chr16_MATERNAL:0-25000	100	0	16869	0	16860	+	16923	98.98	98.3	chr16.P	chr16.P	TRUE	P	chr16		chr7.P|HG002|chr7_PATERNAL:0-25000/EcoRV/0_trimmed_0_wf0djb5b|0.95	chr7.P|HG002|chr7_PATERNAL:0-25000	100	0	8953	0	8959	+	8984	99.09	98.48	chr7.P	chr7.P	TRUE	P	chr7		chr4.P|CHM13|chr4:0-25000/EcoRV/0_trimmed_0_wydqutiw|1.06	chr4.P|CHM13|chr4:0-25000	100	0	15865	0	15856	+	15915	98.96	98.28	chr4.P	chr4.P	TRUE	P	chr4
chr16.P|HG002|chr16_MATERNAL:0-25000/EcoRV/0_trimmed_0_evs54kp7|1.02	chr16.P|HG002|chr16_MATERNAL:0-25000	100	0	16850	0	16860	+	16913	98.93	98.26	chr16.P	chr16.P	TRUE	P	chr16		chr7.P|HG002|chr7_PATERNAL:0-25000/EcoRV/0_trimmed_0_mumahl6j|1.28	chr7.P|HG002|chr7_PATERNAL:0-25000	100	0	8964	0	8959	+	9016	99.07	97.87	chr7.P	chr7.P	TRUE	P	chr7		chr4.P|CHM13|chr4:0-25000/EcoRV/0_trimmed_0_fhf0qdce|0.83	chr4.P|CHM13|chr4:0-25000	100	0	15854	0	15856	+	15899	98.98	98.43	chr4.P	chr4.P	TRUE	P	chr4
chr16.P|HG002|chr16_MATERNAL:0-25000/EcoRV/0_trimmed_0_2e6068lq|1.07	chr16.P|HG002|chr16_MATERNAL:0-25000	100	0	16875	0	16860	+	16922	99.01	98.37	chr16.P	chr16.P	TRUE	P	chr16		chr7.P|HG002|chr7_PATERNAL:0-25000/EcoRV/0_trimmed_0_2fmv2hcy|1.06	chr7.P|HG002|chr7_PATERNAL:0-25000	100	0	8953	0	8959	+	8988	98.95	98.24	chr7.P	chr7.P	TRUE	P	chr7		chr4.P|CHM13|chr4:0-25000/EcoRV/0_trimmed_0_n02u7i55|0.96	chr4.P|CHM13|chr4:0-25000	100	0	15862	0	15856	+	15909	99.06	98.43	chr4.P	chr4.P	TRUE	P	chr4
chr16.P|HG002|chr16_MATERNAL:0-25000/EcoRV/0_trimmed_0_xt6sr6rg|0.96	chr16.P|HG002|chr16_MATERNAL:0-25000	100	0	16862	0	16860	+	16914	98.95	98.33	chr16.P	chr16.P	TRUE	P	chr16		chr7.P|HG002|chr7_PATERNAL:0-25000/EcoRV/0_trimmed_0_26m25zw1|1.07	chr7.P|HG002|chr7_PATERNAL:0-25000	100	0	8962	0	8959	+	8996	99.11	98.33	chr7.P	chr7.P	TRUE	P	chr7		chr4.P|CHM13|chr4:0-25000/EcoRV/0_trimmed_0_zccrvyn1|1.08	chr4.P|CHM13|chr4:0-25000	100	0	15849	0	15856	+	15911	99.02	98.29	chr4.P	chr4.P	TRUE	P	chr4
chr16.P|HG002|chr16_MATERNAL:0-25000/EcoRV/0_trimmed_0_ng6y7zkx|1.03	chr16.P|HG002|chr16_MATERNAL:0-25000	100	0	16862	0	16860	+	16918	99.1	98.43	chr16.P	chr16.P	TRUE	P	chr16		chr7.P|HG002|chr7_PATERNAL:0-25000/EcoRV/0_trimmed_0_a99ihehk|0.98	chr7.P|HG002|chr7_PATERNAL:0-25000	100	0	8958	0	8959	+	8988	98.99	98.34	chr7.P	chr7.P	TRUE	P	chr7		chr4.P|CHM13|chr4:0-25000/EcoRV/0_trimmed_0_c0cx75kf|1.11	chr4.P|CHM13|chr4:0-25000	100	0	15860	0	15856	+	15915	98.99	98.28	chr4.P	chr4.P	TRUE	P	chr4
chr16.P|HG002|chr16_MATERNAL:0-25000/EcoRV/0_trimmed_0_opojnkb5|1.20	chr16.P|HG002|chr16_MATERNAL:0-25000	100	0	16870	0	16860	+	16931	99.04	98.26	chr16.P	chr16.P	TRUE	P	chr16		chr7.P|HG002|chr7_PATERNAL:0-25000/EcoRV/0_trimmed_0_fcizbb39|0.92	chr7.P|HG002|chr7_PATERNAL:0-25000	100	0	8952	0	8959	+	8984	99.06	98.43	chr7.P	chr7.P	TRUE	P	chr7		chr4.P|CHM13|chr4:0-25000/EcoRV/0_trimmed_0_ag2dmo0p|0.98	chr4.P|CHM13|chr4:0-25000	100	0	15845	0	15856	+	15904	98.98	98.31	chr4.P	chr4.P	TRUE	P	chr4
chr16.P|HG002|chr16_MATERNAL:0-25000/EcoRV/0_trimmed_0_rioadmkn|1.06	chr16.P|HG002|chr16_MATERNAL:0-25000	100	0	16874	0	16860	+	16922	99.01	98.37	chr16.P	chr16.P	TRUE	P	chr16		chr7.P|HG002|chr7_PATERNAL:0-25000/EcoRV/0_trimmed_0_q0dwzcgc|0.96	chr7.P|HG002|chr7_PATERNAL:0-25000	100	0	8966	0	8959	+	8988	98.88	98.32	chr7.P	chr7.P	TRUE	P	chr7		chr4.P|CHM13|chr4:0-25000/EcoRV/0_trimmed_0_jjlydkzd|0.88	chr4.P|CHM13|chr4:0-25000	100	0	15854	0	15856	+	15901	98.94	98.36	chr4.P	chr4.P	TRUE	P	chr4
chr16.P|HG002|chr16_MATERNAL:0-25000/EcoRV/0_trimmed_0_0q18zt5v|1.14	chr16.P|HG002|chr16_MATERNAL:0-25000	100	0	16865	0	16860	+	16924	98.94	98.22	chr16.P	chr16.P	TRUE	P	chr16		chr7.P|HG002|chr7_PATERNAL:0-25000/EcoRV/0_trimmed_0_02y14bua|1.03	chr7.P|HG002|chr7_PATERNAL:0-25000	100	0	8954	0	8959	+	8987	99.05	98.38	chr7.P	chr7.P	TRUE	P	chr7		chr4.P|CHM13|chr4:0-25000/EcoRV/0_trimmed_0_sksktyj2|0.89	chr4.P|CHM13|chr4:0-25000	100	0	15840	1	15856	+	15896	99.14	98.53	chr4.P	chr4.P	TRUE	P	chr4
chr16.P|HG002|chr16_MATERNAL:0-25000/EcoRV/0_trimmed_0_8vefrl5f|0.90	chr16.P|HG002|chr16_MATERNAL:0-25000	100	0	16861	0	16860	+	16908	99.13	98.57	chr16.P	chr16.P	TRUE	P	chr16		chr7.P|HG002|chr7_PATERNAL:0-25000/EcoRV/0_trimmed_0_ro4khpuj|1.05	chr7.P|HG002|chr7_PATERNAL:0-25000	100	0	8969	0	8959	+	8993	98.91	98.28	chr7.P	chr7.P	TRUE	P	chr7		chr4.P|CHM13|chr4:0-25000/EcoRV/0_trimmed_49_4wxl66i8|1.03	chr4.P|CHM13|chr4:0-25000	100	0	15818	50	15856	+	15864	99	98.35	chr4.P	chr4.P	TRUE	P	chr4
chr16.P|HG002|chr16_MATERNAL:0-25000/EcoRV/0_trimmed_0_qo828z10|1.13	chr16.P|HG002|chr16_MATERNAL:0-25000	100	0	16846	0	16860	+	16918	99.04	98.27	chr16.P	chr16.P	TRUE	P	chr16		chr7.P|HG002|chr7_PATERNAL:0-25000/EcoRV/0_trimmed_0_pho1bgz3|1.00	chr7.P|HG002|chr7_PATERNAL:0-25000	100	0	8968	1	8959	+	8991	99.15	98.53	chr7.P	chr7.P	TRUE	P	chr7		chr4.P|CHM13|chr4:0-25000/EcoRV/0_trimmed_357_tc9048n3|0.87	chr4.P|CHM13|chr4:0-25000	100	0	15496	357	15856	+	15542	99	98.43	chr4.P	chr4.P	TRUE	P	chr4
chr16.P|HG002|chr16_MATERNAL:0-25000/EcoRV/0_trimmed_0_kzdrq6l3|1.00	chr16.P|HG002|chr16_MATERNAL:0-25000	99.9822	3	16866	3	16860	+	16915	98.91	98.27	chr16.P	chr16.P	TRUE	P	chr16		chr7.P|HG002|chr7_PATERNAL:0-25000/EcoRV/0_trimmed_0_zk2p3n85|0.85	chr7.P|HG002|chr7_PATERNAL:0-25000	99.9777	2	8961	2	8959	+	8983	98.9	98.35	chr7.P	chr7.P	TRUE	P	chr7		chr4.P|CHM13|chr4:0-25000/EcoRV/0_trimmed_558_1bxc7krn|1.14	chr4.P|CHM13|chr4:0-25000	100	0	15295	557	15856	+	15357	98.96	98.18	chr4.P	chr4.P	TRUE	P	chr4
chr16.P|HG002|chr16_MATERNAL:0-25000/EcoRV/0_trimmed_130_guztyvu7|0.97	chr16.P|HG002|chr16_MATERNAL:0-25000	100	0	16717	129	16860	+	16776	99.01	98.4	chr16.P	chr16.P	TRUE	P	chr16		chr7.P|HG002|chr7_PATERNAL:0-25000/EcoRV/0_trimmed_92_h3zs66a9|0.89	chr7.P|HG002|chr7_PATERNAL:0-25000	100	0	8862	92	8959	+	8892	98.96	98.35	chr7.P	chr7.P	TRUE	P	chr7		chr4.P|CHM13|chr4:0-25000/EcoRV/0_trimmed_1063_tdx20q2w|0.88	chr4.P|CHM13|chr4:0-25000	100	0	14792	1060	15856	+	14838	99.07	98.48	chr4.P	chr4.P	TRUE	P	chr4
chr16.P|HG002|chr16_MATERNAL:0-25000/EcoRV/0_trimmed_241_3nrme8sn|0.89	chr16.P|HG002|chr16_MATERNAL:0-25000	100	0	16615	241	16859	+	16666	99.03	98.44	chr16.P	chr16.P	TRUE	P	chr16		chr7.P|HG002|chr7_PATERNAL:0-25000/EcoRV/0_trimmed_324_6i64kyzn|1.15	chr7.P|HG002|chr7_PATERNAL:0-25000	100	0	8640	326	8959	+	8668	98.84	98.12	chr7.P	chr7.P	TRUE	P	chr7		chr4.P|CHM13|chr4:0-25000/EcoRV/0_trimmed_1381_2t38hvsa|1.04	chr4.P|CHM13|chr4:0-25000	100	0	14459	1381	15856	+	14518	98.88	98.19	chr4.P	chr4.P	TRUE	P	chr4
chr16.P|HG002|chr16_MATERNAL:0-25000/EcoRV/0_trimmed_391_16gcc8om|0.94	chr16.P|HG002|chr16_MATERNAL:0-25000	100	0	16466	391	16860	+	16534	98.98	98.19	chr16.P	chr16.P	TRUE	P	chr16		chr7.P|HG002|chr7_PATERNAL:0-25000/EcoRV/0_trimmed_504_cqs3slut|0.81	chr7.P|HG002|chr7_PATERNAL:0-25000	100	0	8459	504	8959	+	8477	99.1	98.63	chr7.P	chr7.P	TRUE	P	chr7		chr4.P|CHM13|chr4:0-25000/EcoRV/0_trimmed_1574_vewwrfer|0.92	chr4.P|CHM13|chr4:0-25000	100	0	14298	1571	15856	+	14332	99.05	98.49	chr4.P	chr4.P	TRUE	P	chr4
chr16.P|HG002|chr16_MATERNAL:0-25000/EcoRV/0_trimmed_858_n6x39z3g|0.99	chr16.P|HG002|chr16_MATERNAL:0-25000	100	0	16000	859	16860	+	16051	99.02	98.4	chr16.P	chr16.P	TRUE	P	chr16		chr7.P|HG002|chr7_PATERNAL:0-25000/EcoRV/0_trimmed_524_iii78pey|1.04	chr7.P|HG002|chr7_PATERNAL:0-25000	100	0	8440	525	8959	+	8465	99.04	98.38	chr7.P	chr7.P	TRUE	P	chr7		chr4.P|CHM13|chr4:0-25000/EcoRV/0_trimmed_1579_ccdf3qbw|0.99	chr4.P|CHM13|chr4:0-25000	100	0	14275	1580	15856	+	14323	99.03	98.37	chr4.P	chr4.P	TRUE	P	chr4
chr16.P|HG002|chr16_MATERNAL:0-25000/EcoRV/0_trimmed_1736_i6oh90ap|0.97	chr16.P|HG002|chr16_MATERNAL:0-25000	100	0	15130	1739	16860	+	15171	98.95	98.36	chr16.P	chr16.P	TRUE	P	chr16		chr7.P|HG002|chr7_PATERNAL:0-25000/EcoRV/0_trimmed_1287_itieagxm|0.90	chr7.P|HG002|chr7_PATERNAL:0-25000	100	0	7675	1285	8959	+	7695	98.97	98.44	chr7.P	chr7.P	TRUE	P	chr7		chr4.P|CHM13|chr4:0-25000/EcoRV/0_trimmed_1597_tkof4693|0.77	chr4.P|CHM13|chr4:0-25000	100	0	14229	1597	15856	+	14286	99.01	98.43	chr4.P	chr4.P	TRUE	P	chr4
chr16.P|HG002|chr16_MATERNAL:0-25000/EcoRV/0_trimmed_1879_4ilabk21|0.90	chr16.P|HG002|chr16_MATERNAL:0-25000	100	0	14979	1883	16860	+	15026	99.09	98.46	chr16.P	chr16.P	TRUE	P	chr16		chr7.P|HG002|chr7_PATERNAL:0-25000/EcoRV/0_trimmed_1623_7x9ns6w9|0.92	chr7.P|HG002|chr7_PATERNAL:0-25000	100	0	7338	1623	8959	+	7361	98.95	98.3	chr7.P	chr7.P	TRUE	P	chr7		chr4.P|CHM13|chr4:0-25000/EcoRV/0_trimmed_1826_1s23fsdl|1.00	chr4.P|CHM13|chr4:0-25000	99.9857	2	14037	1826	15856	+	14079	99.11	98.45	chr4.P	chr4.P	TRUE	P	chr4
chr16.P|HG002|chr16_MATERNAL:0-25000/EcoRV/0_trimmed_2242_v3qm8qjq|1.13	chr16.P|HG002|chr16_MATERNAL:0-25000	100	0	14595	2248	16860	+	14665	99.09	98.25	chr16.P	chr16.P	TRUE	P	chr16		chr7.P|HG002|chr7_PATERNAL:0-25000/EcoRV/0_trimmed_2103_0i2r0j6g|0.89	chr7.P|HG002|chr7_PATERNAL:0-25000	100	0	6842	2103	8959	+	6872	99.11	98.44	chr7.P	chr7.P	TRUE	P	chr7		chr4.P|CHM13|chr4:0-25000/EcoRV/0_trimmed_2090_6lslvl1z|0.85	chr4.P|CHM13|chr4:0-25000	100	0	13752	2099	15856	+	13793	99.06	98.51	chr4.P	chr4.P	TRUE	P	chr4
chr16.P|HG002|chr16_MATERNAL:0-25000/EcoRV/0_trimmed_2450_6ag419t1|1.14	chr16.P|HG002|chr16_MATERNAL:0-25000	100	0	14413	2457	16860	+	14462	99.1	98.36	chr16.P	chr16.P	TRUE	P	chr16		chr7.P|HG002|chr7_PATERNAL:0-25000/EcoRV/0_trimmed_2180_74rep3w2|1.00	chr7.P|HG002|chr7_PATERNAL:0-25000	100	0	6782	2183	8959	+	6800	98.98	98.37	chr7.P	chr7.P	TRUE	P	chr7		chr4.P|CHM13|chr4:0-25000/EcoRV/0_trimmed_2402_zfjiycj7|1.10	chr4.P|CHM13|chr4:0-25000	100	0	13441	2412	15856	+	13491	99.02	98.31	chr4.P	chr4.P	TRUE	P	chr4
chr16.P|HG002|chr16_MATERNAL:0-25000/EcoRV/0_trimmed_2935_k5dwhr9l|1.21	chr16.P|HG002|chr16_MATERNAL:0-25000	100	0	13930	2932	16860	+	13984	99.11	98.33	chr16.P	chr16.P	TRUE	P	chr16		chr7.P|HG002|chr7_PATERNAL:0-25000/EcoRV/0_trimmed_2664_nm781mkx|0.86	chr7.P|HG002|chr7_PATERNAL:0-25000	100	0	6293	2662	8959	+	6312	98.95	98.42	chr7.P	chr7.P	TRUE	P	chr7		chr4.P|CHM13|chr4:0-25000/EcoRV/0_trimmed_2592_ie1ogzdd|1.07	chr4.P|CHM13|chr4:0-25000	100	0	13269	2598	15856	+	13310	98.99	98.3	chr4.P	chr4.P	TRUE	P	chr4
chr16.Q|HG002|chr16_MATERNAL:90396157-90371157/EcoRV/5_trimmed_0_eh2isne7|1.11	chr16.Q|HG002|chr16_MATERNAL:90396157-90371157	100	0	8045	16953	25000	-	8076	99.06	98.33	chr16.Q	chr16.Q	TRUE	Q	chr16		chr7.Q|HG002|chr7_PATERNAL:160113523-160088523/EcoRV/2_trimmed_0_rsldwcud|0.94	chr7.Q|HG002|chr7_PATERNAL:160113523-160088523	100	0	7699	17307	25000	-	7719	99.07	98.48	chr7.Q	chr7.Q	TRUE	Q	chr7		chr4.P|CHM13|chr4:0-25000/EcoRV/0_trimmed_2989_lan6jola|0.99	chr4.P|CHM13|chr4:0-25000	100	0	12866	2987	15856	+	12909	99.04	98.4	chr4.P	chr4.P	TRUE	P	chr4
chr16.Q|HG002|chr16_MATERNAL:90396157-90371157/EcoRV/5_trimmed_0_0vbk8t7s|1.13	chr16.Q|HG002|chr16_MATERNAL:90396157-90371157	100	0	8052	16953	25000	-	8078	99	98.3	chr16.Q	chr16.Q	TRUE	Q	chr16		chr7.Q|HG002|chr7_PATERNAL:160113523-160088523/EcoRV/2_trimmed_0_lmag6skh|0.81	chr7.Q|HG002|chr7_PATERNAL:160113523-160088523	99.9609	0	7679	17307	24997	-	7722	99.03	98.07	chr7.Q	chr7.Q	TRUE	Q	chr7		chr4.P|CHM13|chr4:0-25000/EcoRV/2_trimmed_0_ctefh7el|0.95	chr4.P|CHM13|chr4:0-25000	100	0	6179	16686	22858	+	6194	99.14	98.55	chr4.P	chr4.P	TRUE	P	chr4
chr16.Q|HG002|chr16_MATERNAL:90396157-90371157/EcoRV/5_trimmed_0_ppv67wgg|1.07	chr16.Q|HG002|chr16_MATERNAL:90396157-90371157	100	0	8048	16953	25000	-	8076	99.1	98.4	chr16.Q	chr16.Q	TRUE	Q	chr16		chr7.Q|HG002|chr7_PATERNAL:160113523-160088523/EcoRV/2_trimmed_0_vm121ues|1.08	chr7.Q|HG002|chr7_PATERNAL:160113523-160088523	100	0	7691	17307	25000	-	7720	98.97	98.25	chr7.Q	chr7.Q	TRUE	Q	chr7		chr4.P|CHM13|chr4:0-25000/EcoRV/2_trimmed_0_v1vnhm4z|0.89	chr4.P|CHM13|chr4:0-25000	100	0	6168	16686	22858	+	6189	98.91	98.3	chr4.P	chr4.P	TRUE	P	chr4
chr16.Q|HG002|chr16_MATERNAL:90396157-90371157/EcoRV/5_trimmed_0_zqx0lvxf|0.99	chr16.Q|HG002|chr16_MATERNAL:90396157-90371157	100	0	8048	16953	25000	-	8074	98.94	98.29	chr16.Q	chr16.Q	TRUE	Q	chr16		chr7.Q|HG002|chr7_PATERNAL:160113523-160088523/EcoRV/2_trimmed_0_pmw3kdqi|0.84	chr7.Q|HG002|chr7_PATERNAL:160113523-160088523	100	0	7694	17307	25000	-	7713	99.05	98.55	chr7.Q	chr7.Q	TRUE	Q	chr7		chr4.P|CHM13|chr4:0-25000/EcoRV/2_trimmed_0_etg5vr1c|0.96	chr4.P|CHM13|chr4:0-25000	100	0	6176	16686	22858	+	6192	98.77	98.19	chr4.P	chr4.P	TRUE	P	chr4
chr16.Q|HG002|chr16_MATERNAL:90396157-90371157/EcoRV/5_trimmed_0_pbourlp5|0.75	chr16.Q|HG002|chr16_MATERNAL:90396157-90371157	100	0	8035	16953	25000	-	8063	99.01	98.47	chr16.Q	chr16.Q	TRUE	Q	chr16		chr7.Q|HG002|chr7_PATERNAL:160113523-160088523/EcoRV/2_trimmed_0_djwsubxy|0.94	chr7.Q|HG002|chr7_PATERNAL:160113523-160088523	100	0	7693	17307	25000	-	7717	99.01	98.39	chr7.Q	chr7.Q	TRUE	Q	chr7		chr4.P|CHM13|chr4:0-25000/EcoRV/2_trimmed_0_ovat2rx1|1.05	chr4.P|CHM13|chr4:0-25000	100	0	6167	16686	22858	+	6192	99.06	98.34	chr4.P	chr4.P	TRUE	P	chr4
chr16.Q|HG002|chr16_MATERNAL:90396157-90371157/EcoRV/5_trimmed_0_dfe797ah|0.93	chr16.Q|HG002|chr16_MATERNAL:90396157-90371157	100	0	8038	16953	25000	-	8069	99.06	98.41	chr16.Q	chr16.Q	TRUE	Q	chr16		chr7.Q|HG002|chr7_PATERNAL:160113523-160088523/EcoRV/2_trimmed_0_cyqh5zvf|1.07	chr7.Q|HG002|chr7_PATERNAL:160113523-160088523	100	0	7692	17307	25000	-	7720	99.05	98.34	chr7.Q	chr7.Q	TRUE	Q	chr7		chr4.P|CHM13|chr4:0-25000/EcoRV/2_trimmed_0_z6e1dye6|0.97	chr4.P|CHM13|chr4:0-25000	100	0	6175	16686	22858	+	6193	98.91	98.29	chr4.P	chr4.P	TRUE	P	chr4
chr16.Q|HG002|chr16_MATERNAL:90396157-90371157/EcoRV/5_trimmed_0_9ispna9v|1.04	chr16.Q|HG002|chr16_MATERNAL:90396157-90371157	100	0	8044	16953	25000	-	8073	99.04	98.36	chr16.Q	chr16.Q	TRUE	Q	chr16		chr7.Q|HG002|chr7_PATERNAL:160113523-160088523/EcoRV/2_trimmed_0_fhsru5uv|0.90	chr7.Q|HG002|chr7_PATERNAL:160113523-160088523	100	0	7696	17307	25000	-	7717	99.02	98.44	chr7.Q	chr7.Q	TRUE	Q	chr7		chr4.P|CHM13|chr4:0-25000/EcoRV/2_trimmed_0_boaduaup|1.13	chr4.P|CHM13|chr4:0-25000	100	0	6179	16686	22858	+	6197	98.9	98.21	chr4.P	chr4.P	TRUE	P	chr4
chr16.Q|HG002|chr16_MATERNAL:90396157-90371157/EcoRV/5_trimmed_0_lh511xtl|1.03	chr16.Q|HG002|chr16_MATERNAL:90396157-90371157	100	0	8047	16953	25000	-	8081	99.08	98.24	chr16.Q	chr16.Q	TRUE	Q	chr16		chr7.Q|HG002|chr7_PATERNAL:160113523-160088523/EcoRV/2_trimmed_0_67131357|0.84	chr7.Q|HG002|chr7_PATERNAL:160113523-160088523	99.5059	0	7653	17307	24997	-	7713	99.04	97.98	chr7.Q	chr7.Q	TRUE	Q	chr7		chr4.P|CHM13|chr4:0-25000/EcoRV/2_trimmed_0_rmfmkze5|0.84	chr4.P|CHM13|chr4:0-25000	100	0	6174	16686	22858	+	6190	99.12	98.58	chr4.P	chr4.P	TRUE	P	chr4
chr16.Q|HG002|chr16_MATERNAL:90396157-90371157/EcoRV/5_trimmed_0_4wxs6nig|1.03	chr16.Q|HG002|chr16_MATERNAL:90396157-90371157	100	0	8051	16953	25000	-	8075	98.84	98.2	chr16.Q	chr16.Q	TRUE	Q	chr16		chr7.Q|HG002|chr7_PATERNAL:160113523-160088523/EcoRV/2_trimmed_0_i71cjoia|1.14	chr7.Q|HG002|chr7_PATERNAL:160113523-160088523	99.961	0	7688	17307	24997	-	7718	98.99	98.25	chr7.Q	chr7.Q	TRUE	Q	chr7		chr4.P|CHM13|chr4:0-25000/EcoRV/2_trimmed_0_7dck2g5y|1.09	chr4.P|CHM13|chr4:0-25000	100	0	6171	16686	22858	+	6194	99.11	98.39	chr4.P	chr4.P	TRUE	P	chr4
chr16.Q|HG002|chr16_MATERNAL:90396157-90371157/EcoRV/5_trimmed_0_ta8jq3p7|1.04	chr16.Q|HG002|chr16_MATERNAL:90396157-90371157	100	0	8047	16953	25000	-	8075	98.84	98.15	chr16.Q	chr16.Q	TRUE	Q	chr16		chr7.Q|HG002|chr7_PATERNAL:160113523-160088523/EcoRV/2_trimmed_0_98riun3u|0.99	chr7.Q|HG002|chr7_PATERNAL:160113523-160088523	100	0	7701	17307	25000	-	7721	99.11	98.5	chr7.Q	chr7.Q	TRUE	Q	chr7		chr4.P|CHM13|chr4:0-25000/EcoRV/2_trimmed_0_u9p94k6y|0.92	chr4.P|CHM13|chr4:0-25000	100	0	6175	16686	22858	+	6192	99.11	98.51	chr4.P	chr4.P	TRUE	P	chr4
chr16.Q|HG002|chr16_MATERNAL:90396157-90371157/EcoRV/5_trimmed_0_qir2eipi|0.87	chr16.Q|HG002|chr16_MATERNAL:90396157-90371157	100	0	8040	16953	25000	-	8068	98.89	98.29	chr16.Q	chr16.Q	TRUE	Q	chr16		chr7.Q|HG002|chr7_PATERNAL:160113523-160088523/EcoRV/2_trimmed_0_1po6x8sp|1.29	chr7.Q|HG002|chr7_PATERNAL:160113523-160088523	100	0	7692	17307	25000	-	7730	98.97	98.01	chr7.Q	chr7.Q	TRUE	Q	chr7		chr4.P|CHM13|chr4:0-25000/EcoRV/2_trimmed_0_mhr4nzhx|1.10	chr4.P|CHM13|chr4:0-25000	100	0	6182	16686	22858	+	6198	99.16	98.48	chr4.P	chr4.P	TRUE	P	chr4
chr16.Q|HG002|chr16_MATERNAL:90396157-90371157/EcoRV/5_trimmed_0_0oeg3u4a|0.84	chr16.Q|HG002|chr16_MATERNAL:90396157-90371157	100	0	8048	16953	25000	-	8069	99.04	98.51	chr16.Q	chr16.Q	TRUE	Q	chr16		chr7.Q|HG002|chr7_PATERNAL:160113523-160088523/EcoRV/2_trimmed_0_kq447z40|0.81	chr7.Q|HG002|chr7_PATERNAL:160113523-160088523	100	0	7685	17307	25000	-	7711	99.07	98.51	chr7.Q	chr7.Q	TRUE	Q	chr7		chr4.P|CHM13|chr4:0-25000/EcoRV/2_trimmed_0_ud8vq19a|1.23	chr4.P|CHM13|chr4:0-25000	100	0	6176	16686	22858	+	6197	98.98	98.24	chr4.P	chr4.P	TRUE	P	chr4
chr16.Q|HG002|chr16_MATERNAL:90396157-90371157/EcoRV/5_trimmed_0_u4pfkwze|0.83	chr16.Q|HG002|chr16_MATERNAL:90396157-90371157	100	0	8049	16953	25000	-	8070	98.94	98.4	chr16.Q	chr16.Q	TRUE	Q	chr16		chr7.Q|HG002|chr7_PATERNAL:160113523-160088523/EcoRV/2_trimmed_0_owr12ws1|1.12	chr7.Q|HG002|chr7_PATERNAL:160113523-160088523	99.974	0	7686	17307	24998	-	7717	98.97	98.24	chr7.Q	chr7.Q	TRUE	Q	chr7		chr4.P|CHM13|chr4:0-25000/EcoRV/2_trimmed_0_bwu8enil|0.87	chr4.P|CHM13|chr4:0-25000	100	0	6172	16686	22858	+	6190	98.99	98.42	chr4.P	chr4.P	TRUE	P	chr4
chr16.Q|HG002|chr16_MATERNAL:90396157-90371157/EcoRV/5_trimmed_0_hxcyvd85|0.92	chr16.Q|HG002|chr16_MATERNAL:90396157-90371157	99.9751	0	8042	16953	24998	-	8068	98.96	98.36	chr16.Q	chr16.Q	TRUE	Q	chr16		chr7.Q|HG002|chr7_PATERNAL:160113523-160088523/EcoRV/2_trimmed_0_3vd7zlyt|1.21	chr7.Q|HG002|chr7_PATERNAL:160113523-160088523	99.948	0	7692	17307	24994	-	7719	98.98	98.23	chr7.Q	chr7.Q	TRUE	Q	chr7		chr4.P|CHM13|chr4:0-25000/EcoRV/2_trimmed_0_uj9r27dr|0.94	chr4.P|CHM13|chr4:0-25000	100	0	6183	16686	22858	+	6195	98.94	98.39	chr4.P	chr4.P	TRUE	P	chr4
chr16.Q|HG002|chr16_MATERNAL:90396157-90371157/EcoRV/5_trimmed_0_crmf8nvw|1.30	chr16.Q|HG002|chr16_MATERNAL:90396157-90371157	100	0	8052	16953	25000	-	8082	98.98	98.18	chr16.Q	chr16.Q	TRUE	Q	chr16		chr7.Q|HG002|chr7_PATERNAL:160113523-160088523/EcoRV/2_trimmed_0_bqwojokk|0.81	chr7.Q|HG002|chr7_PATERNAL:160113523-160088523	100	0	7696	17307	25000	-	7714	99.15	98.65	chr7.Q	chr7.Q	TRUE	Q	chr7		chr4.P|CHM13|chr4:0-25000/EcoRV/2_trimmed_0_4is9q3y7|1.04	chr4.P|CHM13|chr4:0-25000	100	0	6176	16686	22858	+	6194	99.06	98.42	chr4.P	chr4.P	TRUE	P	chr4
chr16.Q|HG002|chr16_MATERNAL:90396157-90371157/EcoRV/5_trimmed_0_pgn906ba|1.07	chr16.Q|HG002|chr16_MATERNAL:90396157-90371157	100	0	8048	16953	25000	-	8076	98.9	98.2	chr16.Q	chr16.Q	TRUE	Q	chr16		chr7.Q|HG002|chr7_PATERNAL:160113523-160088523/EcoRV/2_trimmed_0_bb149u6h|0.99	chr7.Q|HG002|chr7_PATERNAL:160113523-160088523	100	0	7692	17307	25000	-	7718	99.22	98.56	chr7.Q	chr7.Q	TRUE	Q	chr7		chr4.P|CHM13|chr4:0-25000/EcoRV/2_trimmed_0_5bf2oumd|0.92	chr4.P|CHM13|chr4:0-25000	100	0	6166	16686	22858	+	6189	98.83	98.19	chr4.P	chr4.P	TRUE	P	chr4
chr16.Q|HG002|chr16_MATERNAL:90396157-90371157/EcoRV/5_trimmed_0_gj0gkgsk|1.14	chr16.Q|HG002|chr16_MATERNAL:90396157-90371157	100	0	8042	16953	25000	-	8076	99.11	98.34	chr16.Q	chr16.Q	TRUE	Q	chr16		chr7.Q|HG002|chr7_PATERNAL:160113523-160088523/EcoRV/2_trimmed_0_re6o221p|0.91	chr7.Q|HG002|chr7_PATERNAL:160113523-160088523	100	0	7701	17307	25000	-	7718	98.84	98.3	chr7.Q	chr7.Q	TRUE	Q	chr7		chr4.P|CHM13|chr4:0-25000/EcoRV/2_trimmed_0_2a4y4cdg|1.17	chr4.P|CHM13|chr4:0-25000	100	0	6163	16686	22858	+	6192	98.99	98.21	chr4.P	chr4.P	TRUE	P	chr4
chr16.Q|HG002|chr16_MATERNAL:90396157-90371157/EcoRV/5_trimmed_0_yya4hq6p|0.97	chr16.Q|HG002|chr16_MATERNAL:90396157-90371157	100	0	8044	16953	25000	-	8072	99	98.35	chr16.Q	chr16.Q	TRUE	Q	chr16		chr7.Q|HG002|chr7_PATERNAL:160113523-160088523/EcoRV/2_trimmed_0_btekelsp|0.91	chr7.Q|HG002|chr7_PATERNAL:160113523-160088523	100	0	7692	17307	25000	-	7716	99.18	98.57	chr7.Q	chr7.Q	TRUE	Q	chr7		chr4.P|CHM13|chr4:0-25000/EcoRV/2_trimmed_0_uvrnagft|0.81	chr4.P|CHM13|chr4:0-25000	100	0	6173	16686	22858	+	6189	99.03	98.5	chr4.P	chr4.P	TRUE	P	chr4
chr16.Q|HG002|chr16_MATERNAL:90396157-90371157/EcoRV/5_trimmed_0_2g9zou9b|0.92	chr16.Q|HG002|chr16_MATERNAL:90396157-90371157	100	0	8036	16953	25000	-	8068	99.03	98.38	chr16.Q	chr16.Q	TRUE	Q	chr16		chr7.Q|HG002|chr7_PATERNAL:160113523-160088523/EcoRV/2_trimmed_0_813lbwzz|0.97	chr7.Q|HG002|chr7_PATERNAL:160113523-160088523	100	0	7693	17307	25000	-	7718	99.02	98.38	chr7.Q	chr7.Q	TRUE	Q	chr7		chr4.P|CHM13|chr4:0-25000/EcoRV/2_trimmed_0_2gjmk9m3|0.89	chr4.P|CHM13|chr4:0-25000	100	0	6168	16686	22858	+	6189	99.02	98.42	chr4.P	chr4.P	TRUE	P	chr4
chr16.Q|HG002|chr16_MATERNAL:90396157-90371157/EcoRV/5_trimmed_0_j81onuaj|0.93	chr16.Q|HG002|chr16_MATERNAL:90396157-90371157	100	0	8046	16953	25000	-	8070	99.08	98.5	chr16.Q	chr16.Q	TRUE	Q	chr16		chr7.Q|HG002|chr7_PATERNAL:160113523-160088523/EcoRV/2_trimmed_493_7hbrou8d|1.17	chr7.Q|HG002|chr7_PATERNAL:160113523-160088523	100	0	7200	17799	25000	-	7230	99.19	98.38	chr7.Q	chr7.Q	TRUE	Q	chr7		chr4.P|CHM13|chr4:0-25000/EcoRV/2_trimmed_0_6cg5z15b|1.02	chr4.P|CHM13|chr4:0-25000	100	0	6174	16686	22858	+	6193	98.99	98.35	chr4.P	chr4.P	TRUE	P	chr4
chr16.Q|HG002|chr16_MATERNAL:90396157-90371157/EcoRV/5_trimmed_0_mnx8gnxa|0.82	chr16.Q|HG002|chr16_MATERNAL:90396157-90371157	99.9627	3	8053	16955	25000	-	8068	98.84	98.34	chr16.Q	chr16.Q	TRUE	Q	chr16		chr7.Q|HG002|chr7_PATERNAL:160113523-160088523/EcoRV/2_trimmed_489_a1zt976e|1.34	chr7.Q|HG002|chr7_PATERNAL:160113523-160088523	100	0	7205	17800	25000	-	7233	99.08	98.24	chr7.Q	chr7.Q	TRUE	Q	chr7		chr4.P|CHM13|chr4:0-25000/EcoRV/2_trimmed_0_e6vv0lid|1.31	chr4.P|CHM13|chr4:0-25000	100	0	6175	16686	22858	+	6200	98.88	98.03	chr4.P	chr4.P	TRUE	P	chr4
chr16.Q|HG002|chr16_MATERNAL:90396157-90371157/EcoRV/5_trimmed_0_1vloymt4|0.83	chr16.Q|HG002|chr16_MATERNAL:90396157-90371157	99.9503	4	8046	16956	25000	-	8065	98.97	98.43	chr16.Q	chr16.Q	TRUE	Q	chr16		chr7.Q|HG002|chr7_PATERNAL:160113523-160088523/EcoRV/2_trimmed_706_7dz5w6mm|0.90	chr7.Q|HG002|chr7_PATERNAL:160113523-160088523	100	0	6984	18012	25000	-	7007	99.01	98.42	chr7.Q	chr7.Q	TRUE	Q	chr7		chr4.P|CHM13|chr4:0-25000/EcoRV/2_trimmed_284_lx80j9kq|0.84	chr4.P|CHM13|chr4:0-25000	100	0	5899	16969	22858	+	5909	99.15	98.65	chr4.P	chr4.P	TRUE	P	chr4
chr16.Q|HG002|chr16_MATERNAL:90396157-90371157/EcoRV/5_trimmed_215_98k156s1|0.87	chr16.Q|HG002|chr16_MATERNAL:90396157-90371157	100	0	7834	17168	25000	-	7856	98.98	98.4	chr16.Q	chr16.Q	TRUE	Q	chr16		chr7.Q|HG002|chr7_PATERNAL:160113523-160088523/EcoRV/2_trimmed_788_b4n7j5ks|1.00	chr7.Q|HG002|chr7_PATERNAL:160113523-160088523	100	0	6909	18095	25000	-	6930	99.01	98.35	chr7.Q	chr7.Q	TRUE	Q	chr7		chr4.P|CHM13|chr4:0-25000/EcoRV/2_trimmed_304_9ytjhwtk|1.23	chr4.P|CHM13|chr4:0-25000	100	0	5873	16990	22858	+	5893	98.85	98.1	chr4.P	chr4.P	TRUE	P	chr4
chr16.Q|HG002|chr16_MATERNAL:90396157-90371157/EcoRV/5_trimmed_502_vxwt8k5i|1.14	chr16.Q|HG002|chr16_MATERNAL:90396157-90371157	100	0	7555	17455	25000	-	7578	98.94	98.21	chr16.Q	chr16.Q	TRUE	Q	chr16		chr7.Q|HG002|chr7_PATERNAL:160113523-160088523/EcoRV/2_trimmed_1200_uezywf7i|0.94	chr7.Q|HG002|chr7_PATERNAL:160113523-160088523	99.923	2	6493	18511	24998	-	6508	98.96	98.39	chr7.Q	chr7.Q	TRUE	Q	chr7		chr4.P|CHM13|chr4:0-25000/EcoRV/2_trimmed_513_7uvtxlby|1.18	chr4.P|CHM13|chr4:0-25000	100	0	5673	17199	22858	+	5687	99.01	98.28	chr4.P	chr4.P	TRUE	P	chr4
chr16.Q|HG002|chr16_MATERNAL:90396157-90371157/EcoRV/5_trimmed_752_qa7jf76r|0.78	chr16.Q|HG002|chr16_MATERNAL:90396157-90371157	100	0	7301	17705	25000	-	7332	98.87	97.95	chr16.Q	chr16.Q	TRUE	Q	chr16		chr7.Q|HG002|chr7_PATERNAL:160113523-160088523/EcoRV/2_trimmed_1694_k5ru0jd1|0.99	chr7.Q|HG002|chr7_PATERNAL:160113523-160088523	99.9666	0	5989	19003	24998	-	6012	99.08	98.42	chr7.Q	chr7.Q	TRUE	Q	chr7		chr4.P|CHM13|chr4:0-25000/EcoRV/2_trimmed_744_gzog2k5y|1.28	chr4.P|CHM13|chr4:0-25000	100	0	5429	17430	22858	+	5449	99.08	98.33	chr4.P	chr4.P	TRUE	P	chr4
chr16.Q|HG002|chr16_MATERNAL:90396157-90371157/EcoRV/5_trimmed_1381_jhvoqmgu|1.12	chr16.Q|HG002|chr16_MATERNAL:90396157-90371157	100	0	6671	18337	25000	-	6691	99.13	98.42	chr16.Q	chr16.Q	TRUE	Q	chr16		chr7.Q|HG002|chr7_PATERNAL:160113523-160088523/EcoRV/2_trimmed_1819_uat832jy|0.83	chr7.Q|HG002|chr7_PATERNAL:160113523-160088523	99.8978	4	5868	19132	24998	-	5896	99.07	98.03	chr7.Q	chr7.Q	TRUE	Q	chr7		chr4.P|CHM13|chr4:0-25000/EcoRV/2_trimmed_819_5gapzt2e|0.89	chr4.P|CHM13|chr4:0-25000	99.9627	0	5356	17505	22855	+	5368	99.04	98.49	chr4.P	chr4.P	TRUE	P	chr4
chr16.Q|HG002|chr16_MATERNAL:90396157-90371157/EcoRV/5_trimmed_1428_ox8i9b0h|0.94	chr16.Q|HG002|chr16_MATERNAL:90396157-90371157	99.9698	2	6618	18377	25000	-	6641	98.88	98.24	chr16.Q	chr16.Q	TRUE	Q	chr16		chr7.Q|HG002|chr7_PATERNAL:160113523-160088523/EcoRV/2_trimmed_1987_0ll5mkw4|0.92	chr7.Q|HG002|chr7_PATERNAL:160113523-160088523	100	0	5704	19291	25000	-	5724	99.1	98.5	chr7.Q	chr7.Q	TRUE	Q	chr7		chr4.P|CHM13|chr4:0-25000/EcoRV/2_trimmed_1123_bef41ere|0.86	chr4.P|CHM13|chr4:0-25000	100	0	5041	17809	22858	+	5059	98.91	98.36	chr4.P	chr4.P	TRUE	P	chr4
chr16.Q|HG002|chr16_MATERNAL:90396157-90371157/EcoRV/5_trimmed_1738_brp3kfvn|1.08	chr16.Q|HG002|chr16_MATERNAL:90396157-90371157	100	0	6312	18690	25000	-	6336	99.08	98.3	chr16.Q	chr16.Q	TRUE	Q	chr16		chr7.Q|HG002|chr7_PATERNAL:160113523-160088523/EcoRV/2_trimmed_2613_4lu5m21b|0.95	chr7.Q|HG002|chr7_PATERNAL:160113523-160088523	100	0	5076	19926	25000	-	5089	99.11	98.57	chr7.Q	chr7.Q	TRUE	Q	chr7		chr4.P|CHM13|chr4:0-25000/EcoRV/2_trimmed_1332_e6qh5t8q|1.12	chr4.P|CHM13|chr4:0-25000	100	0	4852	18020	22858	+	4863	99.03	98.29	chr4.P	chr4.P	TRUE	P	chr4
chr16.Q|HG002|chr16_MATERNAL:90396157-90371157/EcoRV/5_trimmed_2488_lzcfiv0e|1.14	chr16.Q|HG002|chr16_MATERNAL:90396157-90371157	100	0	5563	19442	25000	-	5580	99.15	98.46	chr16.Q	chr16.Q	TRUE	Q	chr16		chr7.Q|HG002|chr7_PATERNAL:160113523-160088523/EcoRV/2_trimmed_2628_g7yydxo3|1.12	chr7.Q|HG002|chr7_PATERNAL:160113523-160088523	99.2481	0	5016	19931	24997	-	5081	99.2	97.64	chr7.Q	chr7.Q	TRUE	Q	chr7		chr4.P|CHM13|chr4:0-25000/EcoRV/2_trimmed_1588_zo2qepx8|0.89	chr4.P|CHM13|chr4:0-25000	99.9345	3	4577	18277	22858	+	4590	99.04	98.5	chr4.P	chr4.P	TRUE	P	chr4
chr16.Q|HG002|chr16_MATERNAL:90396157-90371157/EcoRV/5_trimmed_2956_8nn99xn6|0.99	chr16.Q|HG002|chr16_MATERNAL:90396157-90371157	100	0	5086	19911	25000	-	5107	99.01	98.26	chr16.Q	chr16.Q	TRUE	Q	chr16		chr7.Q|HG002|chr7_PATERNAL:160113523-160088523/EcoRV/2_trimmed_2859_8miiv47v|0.97	chr7.Q|HG002|chr7_PATERNAL:160113523-160088523	100	0	4840	20163	25000	-	4850	99.03	98.56	chr7.Q	chr7.Q	TRUE	Q	chr7		chr4.P|CHM13|chr4:0-25000/EcoRV/2_trimmed_1966_0hyhoi04|1.12	chr4.P|CHM13|chr4:0-25000	100	0	4212	18647	22858	+	4225	99.02	98.39	chr4.P	chr4.P	TRUE	P	chr4
chr9.P|HG002|chr9_MATERNAL:0-25000/EcoRV/0_trimmed_0_79ojypuu|1.01	chr9.P|HG002|chr9_MATERNAL:0-25000	100	0	15206	0	15202	+	15254	98.94	98.29	chr9.P	chr9.P	TRUE	P	chr9		chr12.P|HG002|chr12_PATERNAL:0-25000/EcoRV/0_trimmed_0_t7brt4zz|1.09	chr12.P|HG002|chr12_PATERNAL:0-25000	100	0	16050	0	16052	+	16109	98.87	98.16	chr12.P	chr12.P	TRUE	P	chr12		chr4.P|CHM13|chr4:0-25000/EcoRV/2_trimmed_1995_c9m2qru8|0.79	chr4.P|CHM13|chr4:0-25000	100	0	4173	18680	22858	+	4190	98.97	98.28	chr4.P	chr4.P	TRUE	P	chr4
chr9.P|HG002|chr9_MATERNAL:0-25000/EcoRV/0_trimmed_0_jct6ki44|1.11	chr9.P|HG002|chr9_MATERNAL:0-25000	100	0	15207	0	15202	+	15260	98.97	98.25	chr9.P	chr9.P	TRUE	P	chr9		chr12.P|HG002|chr12_PATERNAL:0-25000/EcoRV/0_trimmed_0_dxyd3uhf|1.09	chr12.P|HG002|chr12_PATERNAL:0-25000	100	0	16074	0	16052	+	16115	99.07	98.43	chr12.P	chr12.P	TRUE	P	chr12		chr4.Q|CHM13|chr4:193574945-193549945/EcoRV/0_trimmed_0_zl6b3vzj|1.20	chr4.Q|CHM13|chr4:193574945-193549945	100	0	9670	0	9667	-	9706	98.95	98.19	chr4.Q	chr4.Q	TRUE	Q	chr4
chr9.P|HG002|chr9_MATERNAL:0-25000/EcoRV/0_trimmed_0_ta9r4f5n|0.91	chr9.P|HG002|chr9_MATERNAL:0-25000	100	0	15207	0	15202	+	15249	98.92	98.34	chr9.P	chr9.P	TRUE	P	chr9		chr12.P|HG002|chr12_PATERNAL:0-25000/EcoRV/0_trimmed_0_uofk584g|0.93	chr12.P|HG002|chr12_PATERNAL:0-25000	100	0	16055	0	16052	+	16103	99.03	98.42	chr12.P	chr12.P	TRUE	P	chr12		chr4.Q|CHM13|chr4:193574945-193549945/EcoRV/0_trimmed_0_wr114gj5|0.96	chr4.Q|CHM13|chr4:193574945-193549945	100	0	9664	0	9667	-	9696	98.87	98.25	chr4.Q	chr4.Q	TRUE	Q	chr4
chr9.P|HG002|chr9_MATERNAL:0-25000/EcoRV/0_trimmed_0_mpwi5hdu|1.00	chr9.P|HG002|chr9_MATERNAL:0-25000	100	0	15209	0	15202	+	15255	99.02	98.37	chr9.P	chr9.P	TRUE	P	chr9		chr12.P|HG002|chr12_PATERNAL:0-25000/EcoRV/0_trimmed_0_d5071vwx|0.91	chr12.P|HG002|chr12_PATERNAL:0-25000	100	0	16059	0	16052	+	16103	98.93	98.34	chr12.P	chr12.P	TRUE	P	chr12		chr4.Q|CHM13|chr4:193574945-193549945/EcoRV/0_trimmed_0_b146a1z1|0.89	chr4.Q|CHM13|chr4:193574945-193549945	99.969	0	9668	0	9664	-	9694	98.99	98.42	chr4.Q	chr4.Q	TRUE	Q	chr4
chr9.P|HG002|chr9_MATERNAL:0-25000/EcoRV/0_trimmed_0_0ygnp6pa|1.10	chr9.P|HG002|chr9_MATERNAL:0-25000	100	0	15216	0	15202	+	15262	98.95	98.26	chr9.P	chr9.P	TRUE	P	chr9		chr12.P|HG002|chr12_PATERNAL:0-25000/EcoRV/0_trimmed_0_t3jkc35z|0.93	chr12.P|HG002|chr12_PATERNAL:0-25000	100	0	16064	0	16052	+	16106	98.93	98.34	chr12.P	chr12.P	TRUE	P	chr12		chr4.Q|CHM13|chr4:193574945-193549945/EcoRV/0_trimmed_0_qrtjtye8|1.13	chr4.Q|CHM13|chr4:193574945-193549945	100	0	9666	0	9667	-	9703	98.89	98.14	chr4.Q	chr4.Q	TRUE	Q	chr4
chr9.P|HG002|chr9_MATERNAL:0-25000/EcoRV/0_trimmed_0_zd459e2q|0.85	chr9.P|HG002|chr9_MATERNAL:0-25000	100	0	15190	0	15202	+	15241	98.99	98.41	chr9.P	chr9.P	TRUE	P	chr9		chr12.P|HG002|chr12_PATERNAL:0-25000/EcoRV/0_trimmed_0_w7dj6cmv|0.98	chr12.P|HG002|chr12_PATERNAL:0-25000	100	0	16039	0	16052	+	16107	98.87	98.12	chr12.P	chr12.P	TRUE	P	chr12		chr4.Q|CHM13|chr4:193574945-193549945/EcoRV/0_trimmed_0_03r3rnew|0.92	chr4.Q|CHM13|chr4:193574945-193549945	100	0	9665	0	9667	-	9696	99.02	98.41	chr4.Q	chr4.Q	TRUE	Q	chr4
chr9.P|HG002|chr9_MATERNAL:0-25000/EcoRV/0_trimmed_0_0nnwuoqt|1.18	chr9.P|HG002|chr9_MATERNAL:0-25000	100	0	15202	0	15202	+	15260	98.94	98.19	chr9.P	chr9.P	TRUE	P	chr9		chr12.P|HG002|chr12_PATERNAL:0-25000/EcoRV/0_trimmed_0_9p0qwlsc|0.91	chr12.P|HG002|chr12_PATERNAL:0-25000	100	0	16056	0	16052	+	16106	99.04	98.4	chr12.P	chr12.P	TRUE	P	chr12		chr4.Q|CHM13|chr4:193574945-193549945/EcoRV/0_trimmed_0_x3wa8bjz|0.74	chr4.Q|CHM13|chr4:193574945-193549945	100	0	9667	0	9667	-	9691	98.87	98.38	chr4.Q	chr4.Q	TRUE	Q	chr4
chr9.P|HG002|chr9_MATERNAL:0-25000/EcoRV/0_trimmed_0_w960pogw|0.99	chr9.P|HG002|chr9_MATERNAL:0-25000	99.9803	0	15190	0	15199	+	15245	98.84	98.19	chr9.P	chr9.P	TRUE	P	chr9		chr12.P|HG002|chr12_PATERNAL:0-25000/EcoRV/0_trimmed_0_qjtcbyxr|0.91	chr12.P|HG002|chr12_PATERNAL:0-25000	100	0	16047	0	16052	+	16098	98.94	98.34	chr12.P	chr12.P	TRUE	P	chr12		chr4.Q|CHM13|chr4:193574945-193549945/EcoRV/0_trimmed_0_fg4rvqu1|1.12	chr4.Q|CHM13|chr4:193574945-193549945	100	0	9673	0	9667	-	9705	98.89	98.18	chr4.Q	chr4.Q	TRUE	Q	chr4
chr9.P|HG002|chr9_MATERNAL:0-25000/EcoRV/0_trimmed_0_k0yjft1k|0.86	chr9.P|HG002|chr9_MATERNAL:0-25000	100	0	15200	0	15202	+	15243	99.01	98.46	chr9.P	chr9.P	TRUE	P	chr9		chr12.P|HG002|chr12_PATERNAL:0-25000/EcoRV/0_trimmed_0_e7zsaan9|1.09	chr12.P|HG002|chr12_PATERNAL:0-25000	100	0	16035	0	16052	+	16109	99	98.19	chr12.P	chr12.P	TRUE	P	chr12		chr4.Q|CHM13|chr4:193574945-193549945/EcoRV/0_trimmed_0_2ir7cpsu|0.70	chr4.Q|CHM13|chr4:193574945-193549945	100	0	9656	0	9667	-	9686	98.87	98.37	chr4.Q	chr4.Q	TRUE	Q	chr4
chr9.P|HG002|chr9_MATERNAL:0-25000/EcoRV/0_trimmed_0_nc07gok2|1.01	chr9.P|HG002|chr9_MATERNAL:0-25000	100	0	15195	0	15202	+	15251	99.09	98.41	chr9.P	chr9.P	TRUE	P	chr9		chr12.P|HG002|chr12_PATERNAL:0-25000/EcoRV/0_trimmed_0_il3rrwmm|0.87	chr12.P|HG002|chr12_PATERNAL:0-25000	100	0	16067	0	16052	+	16102	98.86	98.34	chr12.P	chr12.P	TRUE	P	chr12		chr4.Q|CHM13|chr4:193574945-193549945/EcoRV/0_trimmed_0_fdnzkay0|0.89	chr4.Q|CHM13|chr4:193574945-193549945	100	0	9671	0	9667	-	9697	98.84	98.27	chr4.Q	chr4.Q	TRUE	Q	chr4
chr9.P|HG002|chr9_MATERNAL:0-25000/EcoRV/0_trimmed_0_qrw6fiki|0.93	chr9.P|HG002|chr9_MATERNAL:0-25000	100	0	15207	0	15202	+	15250	99.12	98.52	chr9.P	chr9.P	TRUE	P	chr9		chr12.P|HG002|chr12_PATERNAL:0-25000/EcoRV/0_trimmed_0_3vsp2dla|1.16	chr12.P|HG002|chr12_PATERNAL:0-25000	100	0	16061	0	16052	+	16116	98.87	98.14	chr12.P	chr12.P	TRUE	P	chr12		chr4.Q|CHM13|chr4:193574945-193549945/EcoRV/0_trimmed_0_zwrchum7|0.83	chr4.Q|CHM13|chr4:193574945-193549945	100	0	9661	0	9667	-	9689	98.91	98.4	chr4.Q	chr4.Q	TRUE	Q	chr4
chr9.P|HG002|chr9_MATERNAL:0-25000/EcoRV/0_trimmed_0_5atmjqwd|1.15	chr9.P|HG002|chr9_MATERNAL:0-25000	100	0	15213	0	15202	+	15264	98.97	98.24	chr9.P	chr9.P	TRUE	P	chr9		chr12.P|HG002|chr12_PATERNAL:0-25000/EcoRV/0_trimmed_0_j6t9uum0|0.97	chr12.P|HG002|chr12_PATERNAL:0-25000	100	0	16049	0	16052	+	16102	98.94	98.3	chr12.P	chr12.P	TRUE	P	chr12		chr4.Q|CHM13|chr4:193574945-193549945/EcoRV/0_trimmed_0_bjxosm7z|0.90	chr4.Q|CHM13|chr4:193574945-193549945	100	0	9651	0	9667	-	9690	98.97	98.34	chr4.Q	chr4.Q	TRUE	Q	chr4
chr9.P|HG002|chr9_MATERNAL:0-25000/EcoRV/0_trimmed_0_drprjtqp|0.92	chr9.P|HG002|chr9_MATERNAL:0-25000	100	0	15197	0	15202	+	15246	98.93	98.33	chr9.P	chr9.P	TRUE	P	chr9		chr12.P|HG002|chr12_PATERNAL:0-25000/EcoRV/0_trimmed_0_d2t6qqju|1.01	chr12.P|HG002|chr12_PATERNAL:0-25000	99.9813	0	16041	0	16049	+	16098	99.01	98.35	chr12.P	chr12.P	TRUE	P	chr12		chr4.Q|CHM13|chr4:193574945-193549945/EcoRV/0_trimmed_0_kxeyn2zf|1.15	chr4.Q|CHM13|chr4:193574945-193549945	100	0	9670	0	9667	-	9704	99	98.28	chr4.Q	chr4.Q	TRUE	Q	chr4
chr9.P|HG002|chr9_MATERNAL:0-25000/EcoRV/0_trimmed_0_qcdokzw4|0.86	chr9.P|HG002|chr9_MATERNAL:0-25000	100	0	15194	0	15202	+	15242	98.97	98.4	chr9.P	chr9.P	TRUE	P	chr9		chr12.P|HG002|chr12_PATERNAL:0-25000/EcoRV/0_trimmed_0_ugsfvzza|0.96	chr12.P|HG002|chr12_PATERNAL:0-25000	100	0	16036	0	16052	+	16098	98.99	98.33	chr12.P	chr12.P	TRUE	P	chr12		chr4.Q|CHM13|chr4:193574945-193549945/EcoRV/0_trimmed_0_lb1cjnpy|0.94	chr4.Q|CHM13|chr4:193574945-193549945	100	0	9661	0	9667	-	9694	98.97	98.36	chr4.Q	chr4.Q	TRUE	Q	chr4
chr9.P|HG002|chr9_MATERNAL:0-25000/EcoRV/0_trimmed_0_m1az22o0|1.06	chr9.P|HG002|chr9_MATERNAL:0-25000	100	0	15204	0	15202	+	15255	99.06	98.39	chr9.P	chr9.P	TRUE	P	chr9		chr12.P|HG002|chr12_PATERNAL:0-25000/EcoRV/0_trimmed_0_ol697671|1.00	chr12.P|HG002|chr12_PATERNAL:0-25000	100	0	16065	0	16052	+	16108	99.09	98.49	chr12.P	chr12.P	TRUE	P	chr12		chr4.Q|CHM13|chr4:193574945-193549945/EcoRV/0_trimmed_0_ry2sz559|0.96	chr4.Q|CHM13|chr4:193574945-193549945	100	0	9673	0	9667	-	9700	99.05	98.43	chr4.Q	chr4.Q	TRUE	Q	chr4
chr9.P|HG002|chr9_MATERNAL:0-25000/EcoRV/0_trimmed_0_z8a0ervj|0.99	chr9.P|HG002|chr9_MATERNAL:0-25000	99.9803	3	15199	2	15202	+	15247	99.12	98.48	chr9.P	chr9.P	TRUE	P	chr9		chr12.P|HG002|chr12_PATERNAL:0-25000/EcoRV/0_trimmed_0_r7fz9wr7|1.10	chr12.P|HG002|chr12_PATERNAL:0-25000	100	0	16039	0	16052	+	16106	99	98.26	chr12.P	chr12.P	TRUE	P	chr12		chr4.Q|CHM13|chr4:193574945-193549945/EcoRV/0_trimmed_0_tgb80i64|0.92	chr4.Q|CHM13|chr4:193574945-193549945	100	0	9656	0	9667	-	9693	99.02	98.38	chr4.Q	chr4.Q	TRUE	Q	chr4
chr9.P|HG002|chr9_MATERNAL:0-25000/EcoRV/0_trimmed_406_xu89r0d3|1.09	chr9.P|HG002|chr9_MATERNAL:0-25000	100	0	14806	410	15202	+	14849	98.87	98.21	chr9.P	chr9.P	TRUE	P	chr9		chr12.P|HG002|chr12_PATERNAL:0-25000/EcoRV/0_trimmed_0_3x4d7vcb|1.18	chr12.P|HG002|chr12_PATERNAL:0-25000	100	0	16055	0	16052	+	16113	99.02	98.29	chr12.P	chr12.P	TRUE	P	chr12		chr4.Q|CHM13|chr4:193574945-193549945/EcoRV/0_trimmed_0_787k7mfm|0.94	chr4.Q|CHM13|chr4:193574945-193549945	100	0	9671	0	9667	-	9698	98.91	98.32	chr4.Q	chr4.Q	TRUE	Q	chr4
chr9.P|HG002|chr9_MATERNAL:0-25000/EcoRV/0_trimmed_469_hiujjx8l|0.84	chr9.P|HG002|chr9_MATERNAL:0-25000	100	0	14719	470	15202	+	14769	99.17	98.58	chr9.P	chr9.P	TRUE	P	chr9		chr12.P|HG002|chr12_PATERNAL:0-25000/EcoRV/0_trimmed_0_ez1ix0az|1.05	chr12.P|HG002|chr12_PATERNAL:0-25000	100	0	16063	0	16052	+	16111	99.05	98.39	chr12.P	chr12.P	TRUE	P	chr12		chr4.Q|CHM13|chr4:193574945-193549945/EcoRV/0_trimmed_0_p04y4hja|1.20	chr4.Q|CHM13|chr4:193574945-193549945	100	0	9673	0	9667	-	9706	98.73	98	chr4.Q	chr4.Q	TRUE	Q	chr4
chr9.P|HG002|chr9_MATERNAL:0-25000/EcoRV/0_trimmed_539_faggpo8d|0.86	chr9.P|HG002|chr9_MATERNAL:0-25000	100	0	14658	538	15202	+	14703	99.06	98.5	chr9.P	chr9.P	TRUE	P	chr9		chr12.P|HG002|chr12_PATERNAL:0-25000/EcoRV/0_trimmed_130_nfc4t3w8|1.21	chr12.P|HG002|chr12_PATERNAL:0-25000	100	0	15913	130	16052	+	15984	99.06	98.24	chr12.P	chr12.P	TRUE	P	chr12		chr4.Q|CHM13|chr4:193574945-193549945/EcoRV/0_trimmed_0_lj5s3nxn|1.11	chr4.Q|CHM13|chr4:193574945-193549945	100	0	9683	0	9667	-	9708	98.98	98.31	chr4.Q	chr4.Q	TRUE	Q	chr4
chr9.P|HG002|chr9_MATERNAL:0-25000/EcoRV/0_trimmed_608_ssoniykk|0.95	chr9.P|HG002|chr9_MATERNAL:0-25000	100	0	14584	611	15202	+	14634	98.98	98.35	chr9.P	chr9.P	TRUE	P	chr9		chr12.P|HG002|chr12_PATERNAL:0-25000/EcoRV/0_trimmed_313_gtriqc6t|0.75	chr12.P|HG002|chr12_PATERNAL:0-25000	100	0	15726	313	16052	+	15775	99.1	98.57	chr12.P	chr12.P	TRUE	P	chr12		chr4.Q|CHM13|chr4:193574945-193549945/EcoRV/0_trimmed_0_c4dlji7b|0.99	chr4.Q|CHM13|chr4:193574945-193549945	100	0	9661	0	9667	-	9697	99.14	98.46	chr4.Q	chr4.Q	TRUE	Q	chr4
chr9.P|HG002|chr9_MATERNAL:0-25000/EcoRV/0_trimmed_1014_f1u21ph7|1.07	chr9.P|HG002|chr9_MATERNAL:0-25000	100	0	14175	1016	15202	+	14230	98.99	98.3	chr9.P	chr9.P	TRUE	P	chr9		chr12.P|HG002|chr12_PATERNAL:0-25000/EcoRV/0_trimmed_575_o92dcl76|1.04	chr12.P|HG002|chr12_PATERNAL:0-25000	100	0	15478	573	16052	+	15544	98.99	98.16	chr12.P	chr12.P	TRUE	P	chr12		chr4.Q|CHM13|chr4:193574945-193549945/EcoRV/0_trimmed_0_myj1opes|0.97	chr4.Q|CHM13|chr4:193574945-193549945	100	0	9668	0	9667	-	9698	99.11	98.48	chr4.Q	chr4.Q	TRUE	Q	chr4
chr9.P|HG002|chr9_MATERNAL:0-25000/EcoRV/0_trimmed_1110_656r9pc8|0.87	chr9.P|HG002|chr9_MATERNAL:0-25000	100	0	14085	1111	15202	+	14128	98.9	98.34	chr9.P	chr9.P	TRUE	P	chr9		chr12.P|HG002|chr12_PATERNAL:0-25000/EcoRV/0_trimmed_963_9jh4kt13|0.98	chr12.P|HG002|chr12_PATERNAL:0-25000	100	0	15103	966	16052	+	15141	99.07	98.46	chr12.P	chr12.P	TRUE	P	chr12		chr4.Q|CHM13|chr4:193574945-193549945/EcoRV/0_trimmed_0_0130krle|1.02	chr4.Q|CHM13|chr4:193574945-193549945	99.9587	0	9672	0	9663	-	9698	99.03	98.41	chr4.Q	chr4.Q	TRUE	Q	chr4
chr9.P|HG002|chr9_MATERNAL:0-25000/EcoRV/0_trimmed_1628_hv8l1ryb|1.02	chr9.P|HG002|chr9_MATERNAL:0-25000	100	0	13587	1625	15202	+	13625	99.02	98.39	chr9.P	chr9.P	TRUE	P	chr9		chr12.P|HG002|chr12_PATERNAL:0-25000/EcoRV/0_trimmed_1028_ho92czf7|1.06	chr12.P|HG002|chr12_PATERNAL:0-25000	100	0	15054	1025	16052	+	15089	98.93	98.29	chr12.P	chr12.P	TRUE	P	chr12		chr4.Q|CHM13|chr4:193574945-193549945/EcoRV/0_trimmed_0_sflf6tjg|1.03	chr4.Q|CHM13|chr4:193574945-193549945	99.9896	1	9660	1	9667	-	9696	98.97	98.29	chr4.Q	chr4.Q	TRUE	Q	chr4
chr9.P|HG002|chr9_MATERNAL:0-25000/EcoRV/0_trimmed_2114_su0rts5t|0.91	chr9.P|HG002|chr9_MATERNAL:0-25000	100	0	13090	2113	15202	+	13128	98.97	98.39	chr9.P	chr9.P	TRUE	P	chr9		chr12.P|HG002|chr12_PATERNAL:0-25000/EcoRV/0_trimmed_1034_0hm1zotl|0.88	chr12.P|HG002|chr12_PATERNAL:0-25000	100	0	15023	1034	16052	+	15064	99.02	98.45	chr12.P	chr12.P	TRUE	P	chr12		chr4.Q|CHM13|chr4:193574945-193549945/EcoRV/0_trimmed_0_pguceegf|0.96	chr4.Q|CHM13|chr4:193574945-193549945	99.9897	1	9688	1	9667	-	9704	99.07	98.51	chr4.Q	chr4.Q	TRUE	Q	chr4
chr9.P|HG002|chr9_MATERNAL:0-25000/EcoRV/0_trimmed_2185_pgu1sias|0.91	chr9.P|HG002|chr9_MATERNAL:0-25000	100	0	13020	2182	15202	+	13061	99.1	98.48	chr9.P	chr9.P	TRUE	P	chr9		chr12.P|HG002|chr12_PATERNAL:0-25000/EcoRV/0_trimmed_1217_wmb7ez7w|0.84	chr12.P|HG002|chr12_PATERNAL:0-25000	99.9798	3	14832	1220	16052	+	14872	99.03	98.47	chr12.P	chr12.P	TRUE	P	chr12		chr4.Q|CHM13|chr4:193574945-193549945/EcoRV/0_trimmed_0_o1stziwl|1.14	chr4.Q|CHM13|chr4:193574945-193549945	99.969	3	9671	3	9667	-	9701	98.99	98.28	chr4.Q	chr4.Q	TRUE	Q	chr4
chr9.P|HG002|chr9_MATERNAL:0-25000/EcoRV/0_trimmed_2262_e0ujnep9|1.05	chr9.P|HG002|chr9_MATERNAL:0-25000	100	0	12945	2270	15202	+	12980	98.97	98.34	chr9.P	chr9.P	TRUE	P	chr9		chr12.P|HG002|chr12_PATERNAL:0-25000/EcoRV/0_trimmed_1892_8ltl29w6|1.22	chr12.P|HG002|chr12_PATERNAL:0-25000	99.9929	1	14168	1888	16052	+	14219	98.92	98.17	chr12.P	chr12.P	TRUE	P	chr12		chr4.Q|CHM13|chr4:193574945-193549945/EcoRV/0_trimmed_301_hme28qen|1.01	chr4.Q|CHM13|chr4:193574945-193549945	100	0	9372	298	9667	-	9399	98.91	98.31	chr4.Q	chr4.Q	TRUE	Q	chr4
chr9.P|HG002|chr9_MATERNAL:0-25000/EcoRV/0_trimmed_2290_1tycar7q|1.20	chr9.P|HG002|chr9_MATERNAL:0-25000	100	0	12913	2288	15202	+	12962	99	98.26	chr9.P	chr9.P	TRUE	P	chr9		chr12.P|HG002|chr12_PATERNAL:0-25000/EcoRV/0_trimmed_1968_pb6cxay2|0.89	chr12.P|HG002|chr12_PATERNAL:0-25000	100	0	14069	1965	16052	+	14120	98.93	98.34	chr12.P	chr12.P	TRUE	P	chr12		chr4.Q|CHM13|chr4:193574945-193549945/EcoRV/0_trimmed_348_pa6jlh7d|0.98	chr4.Q|CHM13|chr4:193574945-193549945	100	0	9314	346	9667	-	9349	98.87	98.2	chr4.Q	chr4.Q	TRUE	Q	chr4
chr9.P|HG002|chr9_MATERNAL:0-25000/EcoRV/0_trimmed_2573_t22ikf11|1.19	chr9.P|HG002|chr9_MATERNAL:0-25000	100	0	12616	2577	15202	+	12675	99.01	98.15	chr9.P	chr9.P	TRUE	P	chr9		chr12.P|HG002|chr12_PATERNAL:0-25000/EcoRV/0_trimmed_2248_0808znfn|1.08	chr12.P|HG002|chr12_PATERNAL:0-25000	99.9928	1	13819	2249	16052	+	13856	99.04	98.39	chr12.P	chr12.P	TRUE	P	chr12		chr4.Q|CHM13|chr4:193574945-193549945/EcoRV/0_trimmed_411_r9d82qri|0.98	chr4.Q|CHM13|chr4:193574945-193549945	100	0	9248	410	9667	-	9283	99.07	98.42	chr4.Q	chr4.Q	TRUE	Q	chr4
chr9.P|HG002|chr9_MATERNAL:0-25000/EcoRV/0_trimmed_2722_271ytvjr|0.99	chr9.P|HG002|chr9_MATERNAL:0-25000	100	0	12478	2722	15202	+	12520	99.08	98.43	chr9.P	chr9.P	TRUE	P	chr9		chr12.P|HG002|chr12_PATERNAL:0-25000/EcoRV/0_trimmed_2611_4roxlt8j|0.93	chr12.P|HG002|chr12_PATERNAL:0-25000	100	0	13420	2612	16052	+	13474	99.04	98.39	chr12.P	chr12.P	TRUE	P	chr12		chr4.Q|CHM13|chr4:193574945-193549945/EcoRV/0_trimmed_1828_0v3f7aly|1.31	chr4.Q|CHM13|chr4:193574945-193549945	100	0	7844	1823	9667	-	7875	99.1	98.32	chr4.Q	chr4.Q	TRUE	Q	chr4
chr9.P|HG002|chr9_MATERNAL:0-25000/EcoRV/0_trimmed_2805_x3ngpss7|1.03	chr9.P|HG002|chr9_MATERNAL:0-25000	100	0	12399	2801	15202	+	12442	99.09	98.42	chr9.P	chr9.P	TRUE	P	chr9		chr12.P|HG002|chr12_PATERNAL:0-25000/EcoRV/0_trimmed_2915_effrrcvv|0.92	chr12.P|HG002|chr12_PATERNAL:0-25000	100	0	13137	2914	16052	+	13181	99.08	98.42	chr12.P	chr12.P	TRUE	P	chr12		chr4.Q|CHM13|chr4:193574945-193549945/EcoRV/0_trimmed_2358_f2m52jim|0.91	chr4.Q|CHM13|chr4:193574945-193549945	100	0	7301	2358	9667	-	7330	99.05	98.38	chr4.Q	chr4.Q	TRUE	Q	chr4
chr9.Q|HG002|chr9_MATERNAL:143809586-143784586/EcoRV/2_trimmed_0_9z0361v8|0.99	chr9.Q|HG002|chr9_MATERNAL:143809586-143784586	99.9929	0	14124	10888	25000	-	14162	99.03	98.41	chr9.Q	chr9.Q	TRUE	Q	chr9		chr12.Q|HG002|chr12_PATERNAL:133574671-133549671/EcoRV/2_trimmed_0_4dbv9kje|1.00	chr12.Q|HG002|chr12_PATERNAL:133574671-133549671	100	0	10450	14551	25000	-	10483	99.05	98.42	chr12.Q	chr12.Q	TRUE	Q	chr12		chr4.Q|CHM13|chr4:193574945-193549945/EcoRV/0_trimmed_2565_1a9cil38|1.00	chr4.Q|CHM13|chr4:193574945-193549945	100	0	7095	2572	9667	-	7119	99.08	98.41	chr4.Q	chr4.Q	TRUE	Q	chr4
chr9.Q|HG002|chr9_MATERNAL:143809586-143784586/EcoRV/2_trimmed_0_2wmyh0k2|1.11	chr9.Q|HG002|chr9_MATERNAL:143809586-143784586	100	0	14117	10888	25000	-	14164	98.93	98.23	chr9.Q	chr9.Q	TRUE	Q	chr9		chr12.Q|HG002|chr12_PATERNAL:133574671-133549671/EcoRV/2_trimmed_0_jpqk6k6p|1.04	chr12.Q|HG002|chr12_PATERNAL:133574671-133549671	100	0	10451	14551	25000	-	10485	98.98	98.32	chr12.Q	chr12.Q	TRUE	Q	chr12		chr4.Q|CHM13|chr4:193574945-193549945/EcoRV/3_trimmed_0_kcjd6598|1.07	chr4.Q|CHM13|chr4:193574945-193549945	100	0	6702	18295	25000	-	6728	99.06	98.34	chr4.Q	chr4.Q	TRUE	Q	chr4
chr9.Q|HG002|chr9_MATERNAL:143809586-143784586/EcoRV/2_trimmed_0_b5d54f6z|0.84	chr9.Q|HG002|chr9_MATERNAL:143809586-143784586	100	0	14110	10888	25000	-	14151	98.99	98.43	chr9.Q	chr9.Q	TRUE	Q	chr9		chr12.Q|HG002|chr12_PATERNAL:133574671-133549671/EcoRV/2_trimmed_0_ayvau2uu|1.27	chr12.Q|HG002|chr12_PATERNAL:133574671-133549671	100	0	10473	14551	25000	-	10500	99.12	98.38	chr12.Q	chr12.Q	TRUE	Q	chr12		chr4.Q|CHM13|chr4:193574945-193549945/EcoRV/3_trimmed_0_hm4uscvx|0.85	chr4.Q|CHM13|chr4:193574945-193549945	100	0	6714	18295	25000	-	6727	98.86	98.35	chr4.Q	chr4.Q	TRUE	Q	chr4
chr9.Q|HG002|chr9_MATERNAL:143809586-143784586/EcoRV/2_trimmed_0_9uy4f2nu|1.20	chr9.Q|HG002|chr9_MATERNAL:143809586-143784586	100	0	14122	10888	25000	-	14171	98.94	98.19	chr9.Q	chr9.Q	TRUE	Q	chr9		chr12.Q|HG002|chr12_PATERNAL:133574671-133549671/EcoRV/2_trimmed_0_2kb5mnum|0.89	chr12.Q|HG002|chr12_PATERNAL:133574671-133549671	86.9195	0	9077	14551	23632	-	9107	98.99	98.39	chr12.Q	chr12.Q	TRUE	Q	chr12		chr4.Q|CHM13|chr4:193574945-193549945/EcoRV/3_trimmed_0_gn1wgggz|1.40	chr4.Q|CHM13|chr4:193574945-193549945	100	0	6701	18295	25000	-	6734	99.06	98.14	chr4.Q	chr4.Q	TRUE	Q	chr4
chr9.Q|HG002|chr9_MATERNAL:143809586-143784586/EcoRV/2_trimmed_0_en2ofwwn|1.01	chr9.Q|HG002|chr9_MATERNAL:143809586-143784586	99.9858	0	14102	10888	24998	-	14152	98.9	98.26	chr9.Q	chr9.Q	TRUE	Q	chr9		chr12.Q|HG002|chr12_PATERNAL:133574671-133549671/EcoRV/2_trimmed_0_tlqpcgb4|1.00	chr12.Q|HG002|chr12_PATERNAL:133574671-133549671	100	0	10452	14551	25000	-	10485	99.05	98.4	chr12.Q	chr12.Q	TRUE	Q	chr12		chr4.Q|CHM13|chr4:193574945-193549945/EcoRV/3_trimmed_0_0tf6rqia|0.89	chr4.Q|CHM13|chr4:193574945-193549945	100	0	6702	18295	25000	-	6724	99.16	98.56	chr4.Q	chr4.Q	TRUE	Q	chr4
chr9.Q|HG002|chr9_MATERNAL:143809586-143784586/EcoRV/2_trimmed_0_6i9hszww|1.12	chr9.Q|HG002|chr9_MATERNAL:143809586-143784586	100	0	14110	10888	25000	-	14163	99	98.28	chr9.Q	chr9.Q	TRUE	Q	chr9		chr12.Q|HG002|chr12_PATERNAL:133574671-133549671/EcoRV/2_trimmed_0_9dzyjy2f|0.81	chr12.Q|HG002|chr12_PATERNAL:133574671-133549671	100	0	10451	14551	25000	-	10478	98.85	98.32	chr12.Q	chr12.Q	TRUE	Q	chr12		chr4.Q|CHM13|chr4:193574945-193549945/EcoRV/3_trimmed_0_6xmyl2qc|0.82	chr4.Q|CHM13|chr4:193574945-193549945	100	0	6707	18295	25000	-	6724	98.79	98.26	chr4.Q	chr4.Q	TRUE	Q	chr4
chr9.Q|HG002|chr9_MATERNAL:143809586-143784586/EcoRV/2_trimmed_0_o5l7ubag|0.88	chr9.Q|HG002|chr9_MATERNAL:143809586-143784586	100	0	14107	10888	25000	-	14151	99.03	98.45	chr9.Q	chr9.Q	TRUE	Q	chr9		chr12.Q|HG002|chr12_PATERNAL:133574671-133549671/EcoRV/2_trimmed_0_u3jn4mx2|0.85	chr12.Q|HG002|chr12_PATERNAL:133574671-133549671	100	0	10453	14551	25000	-	10480	98.92	98.37	chr12.Q	chr12.Q	TRUE	Q	chr12		chr4.Q|CHM13|chr4:193574945-193549945/EcoRV/3_trimmed_0_xnppdqk3|1.04	chr4.Q|CHM13|chr4:193574945-193549945	100	0	6698	18295	25000	-	6726	98.98	98.26	chr4.Q	chr4.Q	TRUE	Q	chr4
chr9.Q|HG002|chr9_MATERNAL:143809586-143784586/EcoRV/2_trimmed_0_f9gn8iuw|1.03	chr9.Q|HG002|chr9_MATERNAL:143809586-143784586	100	0	14111	10888	25000	-	14159	99.11	98.45	chr9.Q	chr9.Q	TRUE	Q	chr9		chr12.Q|HG002|chr12_PATERNAL:133574671-133549671/EcoRV/2_trimmed_0_4g8ckdya|1.10	chr12.Q|HG002|chr12_PATERNAL:133574671-133549671	100	0	10451	14551	25000	-	10488	98.97	98.26	chr12.Q	chr12.Q	TRUE	Q	chr12		chr4.Q|CHM13|chr4:193574945-193549945/EcoRV/3_trimmed_0_5k3qv6oh|1.00	chr4.Q|CHM13|chr4:193574945-193549945	100	0	6700	18295	25000	-	6724	98.91	98.27	chr4.Q	chr4.Q	TRUE	Q	chr4
chr9.Q|HG002|chr9_MATERNAL:143809586-143784586/EcoRV/2_trimmed_0_mjqim87e|1.06	chr9.Q|HG002|chr9_MATERNAL:143809586-143784586	100	0	14119	10888	25000	-	14164	99.08	98.4	chr9.Q	chr9.Q	TRUE	Q	chr9		chr12.Q|HG002|chr12_PATERNAL:133574671-133549671/EcoRV/2_trimmed_0_5m2phiae|0.96	chr12.Q|HG002|chr12_PATERNAL:133574671-133549671	100	0	10466	14551	25000	-	10488	99.06	98.48	chr12.Q	chr12.Q	TRUE	Q	chr12		chr4.Q|CHM13|chr4:193574945-193549945/EcoRV/3_trimmed_0_cy7krglw|1.19	chr4.Q|CHM13|chr4:193574945-193549945	100	0	6727	18295	25000	-	6739	99.03	98.35	chr4.Q	chr4.Q	TRUE	Q	chr4
chr9.Q|HG002|chr9_MATERNAL:143809586-143784586/EcoRV/2_trimmed_0_gjemdgqp|0.88	chr9.Q|HG002|chr9_MATERNAL:143809586-143784586	100	0	14102	10888	25000	-	14150	99.09	98.49	chr9.Q	chr9.Q	TRUE	Q	chr9		chr12.Q|HG002|chr12_PATERNAL:133574671-133549671/EcoRV/2_trimmed_0_6o6nd35c|0.98	chr12.Q|HG002|chr12_PATERNAL:133574671-133549671	100	0	10449	14551	25000	-	10483	99.02	98.38	chr12.Q	chr12.Q	TRUE	Q	chr12		chr4.Q|CHM13|chr4:193574945-193549945/EcoRV/3_trimmed_0_85f1ynou|1.06	chr4.Q|CHM13|chr4:193574945-193549945	100	0	6709	18295	24999	-	6728	98.83	98.2	chr4.Q	chr4.Q	TRUE	Q	chr4
chr9.Q|HG002|chr9_MATERNAL:143809586-143784586/EcoRV/2_trimmed_0_bfludmqm|0.98	chr9.Q|HG002|chr9_MATERNAL:143809586-143784586	100	0	14098	10888	25000	-	14152	98.99	98.33	chr9.Q	chr9.Q	TRUE	Q	chr9		chr12.Q|HG002|chr12_PATERNAL:133574671-133549671/EcoRV/2_trimmed_0_tm5lsr2l|0.95	chr12.Q|HG002|chr12_PATERNAL:133574671-133549671	100	0	10458	14551	25000	-	10485	99.06	98.46	chr12.Q	chr12.Q	TRUE	Q	chr12		chr4.Q|CHM13|chr4:193574945-193549945/EcoRV/3_trimmed_0_ti038bs0|0.88	chr4.Q|CHM13|chr4:193574945-193549945	100	0	6712	18295	25000	-	6727	98.92	98.38	chr4.Q	chr4.Q	TRUE	Q	chr4
chr9.Q|HG002|chr9_MATERNAL:143809586-143784586/EcoRV/2_trimmed_0_c9v083s9|1.06	chr9.Q|HG002|chr9_MATERNAL:143809586-143784586	100	0	14107	10888	25000	-	14165	99.03	98.25	chr9.Q	chr9.Q	TRUE	Q	chr9		chr12.Q|HG002|chr12_PATERNAL:133574671-133549671/EcoRV/2_trimmed_0_ndoidxlo|1.01	chr12.Q|HG002|chr12_PATERNAL:133574671-133549671	100	0	10448	14551	25000	-	10484	98.96	98.29	chr12.Q	chr12.Q	TRUE	Q	chr12		chr4.Q|CHM13|chr4:193574945-193549945/EcoRV/3_trimmed_0_45mbuak4|1.15	chr4.Q|CHM13|chr4:193574945-193549945	100	0	6684	18295	25000	-	6724	99.01	98.14	chr4.Q	chr4.Q	TRUE	Q	chr4
chr9.Q|HG002|chr9_MATERNAL:143809586-143784586/EcoRV/2_trimmed_0_nou2b9n3|0.84	chr9.Q|HG002|chr9_MATERNAL:143809586-143784586	100	0	14101	10888	25000	-	14147	99.09	98.52	chr9.Q	chr9.Q	TRUE	Q	chr9		chr12.Q|HG002|chr12_PATERNAL:133574671-133549671/EcoRV/2_trimmed_0_jjcf6bv9|0.75	chr12.Q|HG002|chr12_PATERNAL:133574671-133549671	100	0	10443	14551	24965	-	10473	99.16	98.32	chr12.Q	chr12.Q	TRUE	Q	chr12		chr4.Q|CHM13|chr4:193574945-193549945/EcoRV/3_trimmed_0_oxrdpz9j|1.10	chr4.Q|CHM13|chr4:193574945-193549945	100	0	6700	18295	25000	-	6728	98.97	98.22	chr4.Q	chr4.Q	TRUE	Q	chr4
chr9.Q|HG002|chr9_MATERNAL:143809586-143784586/EcoRV/2_trimmed_0_pbbzmpb4|1.24	chr9.Q|HG002|chr9_MATERNAL:143809586-143784586	100	0	14122	10888	25000	-	14173	98.9	98.12	chr9.Q	chr9.Q	TRUE	Q	chr9		chr12.Q|HG002|chr12_PATERNAL:133574671-133549671/EcoRV/2_trimmed_0_y63kifa1|1.07	chr12.Q|HG002|chr12_PATERNAL:133574671-133549671	100	0	10447	14551	25000	-	10485	99.01	98.31	chr12.Q	chr12.Q	TRUE	Q	chr12		chr4.Q|CHM13|chr4:193574945-193549945/EcoRV/3_trimmed_0_rk2q27s2|1.03	chr4.Q|CHM13|chr4:193574945-193549945	100	0	6705	18295	25000	-	6727	99.04	98.39	chr4.Q	chr4.Q	TRUE	Q	chr4
chr9.Q|HG002|chr9_MATERNAL:143809586-143784586/EcoRV/2_trimmed_0_r6g4fd30|0.94	chr9.Q|HG002|chr9_MATERNAL:143809586-143784586	100	0	14111	10888	25000	-	14156	98.96	98.34	chr9.Q	chr9.Q	TRUE	Q	chr9		chr12.Q|HG002|chr12_PATERNAL:133574671-133549671/EcoRV/2_trimmed_0_cx0crh2o|0.97	chr12.Q|HG002|chr12_PATERNAL:133574671-133549671	100	0	10444	14551	25000	-	10481	99.01	98.36	chr12.Q	chr12.Q	TRUE	Q	chr12		chr4.Q|CHM13|chr4:193574945-193549945/EcoRV/3_trimmed_0_gz4767tz|0.81	chr4.Q|CHM13|chr4:193574945-193549945	100	0	6696	18295	25000	-	6720	99.12	98.54	chr4.Q	chr4.Q	TRUE	Q	chr4
chr9.Q|HG002|chr9_MATERNAL:143809586-143784586/EcoRV/2_trimmed_0_2m0jdt48|1.01	chr9.Q|HG002|chr9_MATERNAL:143809586-143784586	100	0	14120	10888	25000	-	14162	98.98	98.34	chr9.Q	chr9.Q	TRUE	Q	chr9		chr12.Q|HG002|chr12_PATERNAL:133574671-133549671/EcoRV/2_trimmed_0_kyjsfsks|0.86	chr12.Q|HG002|chr12_PATERNAL:133574671-133549671	100	0	10458	14551	25000	-	10481	99	98.48	chr12.Q	chr12.Q	TRUE	Q	chr12		chr4.Q|CHM13|chr4:193574945-193549945/EcoRV/3_trimmed_0_say60ity|0.78	chr4.Q|CHM13|chr4:193574945-193549945	100	0	6692	18295	25000	-	6717	99.1	98.56	chr4.Q	chr4.Q	TRUE	Q	chr4
chr9.Q|HG002|chr9_MATERNAL:143809586-143784586/EcoRV/2_trimmed_0_p8hchigp|0.97	chr9.Q|HG002|chr9_MATERNAL:143809586-143784586	100	0	14116	10888	25000	-	14158	98.86	98.24	chr9.Q	chr9.Q	TRUE	Q	chr9		chr12.Q|HG002|chr12_PATERNAL:133574671-133549671/EcoRV/2_trimmed_0_153m4aqj|1.14	chr12.Q|HG002|chr12_PATERNAL:133574671-133549671	100	0	10462	14551	25000	-	10497	98.89	98.1	chr12.Q	chr12.Q	TRUE	Q	chr12		chr4.Q|CHM13|chr4:193574945-193549945/EcoRV/3_trimmed_0_p4f4m518|0.97	chr4.Q|CHM13|chr4:193574945-193549945	100	0	6703	18295	25000	-	6726	98.98	98.33	chr4.Q	chr4.Q	TRUE	Q	chr4
chr9.Q|HG002|chr9_MATERNAL:143809586-143784586/EcoRV/2_trimmed_0_3oc77ryk|0.86	chr9.Q|HG002|chr9_MATERNAL:143809586-143784586	100	0	14123	10888	25000	-	14153	98.88	98.38	chr9.Q	chr9.Q	TRUE	Q	chr9		chr12.Q|HG002|chr12_PATERNAL:133574671-133549671/EcoRV/2_trimmed_0_77zj7pzk|0.97	chr12.Q|HG002|chr12_PATERNAL:133574671-133549671	86.8821	0	9087	14551	23630	-	9109	98.84	98.28	chr12.Q	chr12.Q	TRUE	Q	chr12		chr4.Q|CHM13|chr4:193574945-193549945/EcoRV/3_trimmed_0_78b91sog|1.40	chr4.Q|CHM13|chr4:193574945-193549945	100	0	6706	18295	25000	-	6736	98.86	97.97	chr4.Q	chr4.Q	TRUE	Q	chr4
chr9.Q|HG002|chr9_MATERNAL:143809586-143784586/EcoRV/2_trimmed_0_9i1dx987|1.00	chr9.Q|HG002|chr9_MATERNAL:143809586-143784586	100	0	14119	10888	25000	-	14158	98.94	98.35	chr9.Q	chr9.Q	TRUE	Q	chr9		chr12.Q|HG002|chr12_PATERNAL:133574671-133549671/EcoRV/2_trimmed_0_pssi34eh|0.97	chr12.Q|HG002|chr12_PATERNAL:133574671-133549671	100	0	10444	14551	25000	-	10480	98.96	98.33	chr12.Q	chr12.Q	TRUE	Q	chr12		chr4.Q|CHM13|chr4:193574945-193549945/EcoRV/3_trimmed_0_od2lqs6c|1.04	chr4.Q|CHM13|chr4:193574945-193549945	100	0	6703	18295	25000	-	6727	98.91	98.23	chr4.Q	chr4.Q	TRUE	Q	chr4
chr9.Q|HG002|chr9_MATERNAL:143809586-143784586/EcoRV/2_trimmed_0_qbjlgkg7|0.95	chr9.Q|HG002|chr9_MATERNAL:143809586-143784586	100	0	14104	10888	25000	-	14154	98.98	98.34	chr9.Q	chr9.Q	TRUE	Q	chr9		chr12.Q|HG002|chr12_PATERNAL:133574671-133549671/EcoRV/2_trimmed_0_rmsoh1m5|0.96	chr12.Q|HG002|chr12_PATERNAL:133574671-133549671	100	0	10457	14551	25000	-	10484	99.06	98.47	chr12.Q	chr12.Q	TRUE	Q	chr12		chr4.Q|CHM13|chr4:193574945-193549945/EcoRV/3_trimmed_0_wdvxebp7|1.19	chr4.Q|CHM13|chr4:193574945-193549945	99.9404	4	6706	18298	25000	-	6728	98.94	98.17	chr4.Q	chr4.Q	TRUE	Q	chr4
chr9.Q|HG002|chr9_MATERNAL:143809586-143784586/EcoRV/2_trimmed_0_cupaoilp|0.98	chr9.Q|HG002|chr9_MATERNAL:143809586-143784586	100	0	14097	10888	25000	-	14153	99.03	98.35	chr9.Q	chr9.Q	TRUE	Q	chr9		chr12.Q|HG002|chr12_PATERNAL:133574671-133549671/EcoRV/2_trimmed_0_4l0gnla7|0.70	chr12.Q|HG002|chr12_PATERNAL:133574671-133549671	100	0	10439	14551	25000	-	10470	99.06	98.57	chr12.Q	chr12.Q	TRUE	Q	chr12		chr4.Q|CHM13|chr4:193574945-193549945/EcoRV/3_trimmed_0_4vzqppa4|0.97	chr4.Q|CHM13|chr4:193574945-193549945	99.9106	3	6706	18298	24997	-	6722	98.86	98.24	chr4.Q	chr4.Q	TRUE	Q	chr4
chr9.Q|HG002|chr9_MATERNAL:143809586-143784586/EcoRV/2_trimmed_0_axxflug5|0.92	chr9.Q|HG002|chr9_MATERNAL:143809586-143784586	100	0	14105	10888	25000	-	14157	98.85	98.18	chr9.Q	chr9.Q	TRUE	Q	chr9		chr12.Q|HG002|chr12_PATERNAL:133574671-133549671/EcoRV/2_trimmed_0_o41mx80w|1.03	chr12.Q|HG002|chr12_PATERNAL:133574671-133549671	100	0	10455	14551	25000	-	10487	99.05	98.39	chr12.Q	chr12.Q	TRUE	Q	chr12		chr4.Q|CHM13|chr4:193574945-193549945/EcoRV/3_trimmed_113_8fvzzh5f|1.12	chr4.Q|CHM13|chr4:193574945-193549945	99.9697	0	6593	18408	24998	-	6616	98.93	98.2	chr4.Q	chr4.Q	TRUE	Q	chr4
chr9.Q|HG002|chr9_MATERNAL:143809586-143784586/EcoRV/2_trimmed_0_mdg0d2l2|0.95	chr9.Q|HG002|chr9_MATERNAL:143809586-143784586	99.9858	2	14120	10890	25000	-	14156	98.95	98.36	chr9.Q	chr9.Q	TRUE	Q	chr9		chr12.Q|HG002|chr12_PATERNAL:133574671-133549671/EcoRV/2_trimmed_0_xbox900k|1.05	chr12.Q|HG002|chr12_PATERNAL:133574671-133549671	100	0	10450	14551	25000	-	10491	99.12	98.33	chr12.Q	chr12.Q	TRUE	Q	chr12		chr4.Q|CHM13|chr4:193574945-193549945/EcoRV/3_trimmed_239_884uoc1x|0.81	chr4.Q|CHM13|chr4:193574945-193549945	100	0	6469	18534	25000	-	6484	99.01	98.5	chr4.Q	chr4.Q	TRUE	Q	chr4
chr9.Q|HG002|chr9_MATERNAL:143809586-143784586/EcoRV/2_trimmed_0_9pk13zyf|0.80	chr9.Q|HG002|chr9_MATERNAL:143809586-143784586	99.9929	1	14095	10890	25000	-	14142	98.93	98.37	chr9.Q	chr9.Q	TRUE	Q	chr9		chr12.Q|HG002|chr12_PATERNAL:133574671-133549671/EcoRV/2_trimmed_0_4u1j08ny|0.94	chr12.Q|HG002|chr12_PATERNAL:133574671-133549671	86.8783	0	9084	14551	23632	-	9108	99.3	98.75	chr12.Q	chr12.Q	TRUE	Q	chr12		chr4.Q|CHM13|chr4:193574945-193549945/EcoRV/3_trimmed_266_2t9h1up9|0.97	chr4.Q|CHM13|chr4:193574945-193549945	100	0	6440	18562	25000	-	6460	99.05	98.41	chr4.Q	chr4.Q	TRUE	Q	chr4
chr9.Q|HG002|chr9_MATERNAL:143809586-143784586/EcoRV/2_trimmed_0_qzjsqryt|0.96	chr9.Q|HG002|chr9_MATERNAL:143809586-143784586	99.9788	3	14121	10892	25000	-	14156	98.81	98.21	chr9.Q	chr9.Q	TRUE	Q	chr9		chr12.Q|HG002|chr12_PATERNAL:133574671-133549671/EcoRV/2_trimmed_0_tw45j6nv|0.84	chr12.Q|HG002|chr12_PATERNAL:133574671-133549671	100	0	10451	14551	25000	-	10479	98.9	98.35	chr12.Q	chr12.Q	TRUE	Q	chr12		chr4.Q|CHM13|chr4:193574945-193549945/EcoRV/3_trimmed_973_b5zwacli|1.07	chr4.Q|CHM13|chr4:193574945-193549945	100	0	5724	19267	25000	-	5750	98.79	98.05	chr4.Q	chr4.Q	TRUE	Q	chr4
chr9.Q|HG002|chr9_MATERNAL:143809586-143784586/EcoRV/2_trimmed_668_udajbgd4|0.96	chr9.Q|HG002|chr9_MATERNAL:143809586-143784586	100	0	13434	11559	25000	-	13482	99.04	98.38	chr9.Q	chr9.Q	TRUE	Q	chr9		chr12.Q|HG002|chr12_PATERNAL:133574671-133549671/EcoRV/2_trimmed_401_zy6b1ihc|1.30	chr12.Q|HG002|chr12_PATERNAL:133574671-133549671	100	0	10051	14950	25000	-	10091	99.07	98.28	chr12.Q	chr12.Q	TRUE	Q	chr12		chr4.Q|CHM13|chr4:193574945-193549945/EcoRV/3_trimmed_1413_j5xo8up8|0.82	chr4.Q|CHM13|chr4:193574945-193549945	100	0	5285	19708	25000	-	5304	99.03	98.45	chr4.Q	chr4.Q	TRUE	Q	chr4
chr9.Q|HG002|chr9_MATERNAL:143809586-143784586/EcoRV/2_trimmed_1183_cuufw7m3|1.20	chr9.Q|HG002|chr9_MATERNAL:143809586-143784586	100	0	12939	12073	25000	-	12981	99.06	98.33	chr9.Q	chr9.Q	TRUE	Q	chr9		chr12.Q|HG002|chr12_PATERNAL:133574671-133549671/EcoRV/2_trimmed_572_pugis2d4|1.17	chr12.Q|HG002|chr12_PATERNAL:133574671-133549671	100	0	9887	15122	25000	-	9917	99.04	98.35	chr12.Q	chr12.Q	TRUE	Q	chr12		chr4.Q|CHM13|chr4:193574945-193549945/EcoRV/3_trimmed_1780_188uu3n3|0.72	chr4.Q|CHM13|chr4:193574945-193549945	100	0	4919	20075	25000	-	4935	98.98	98.46	chr4.Q	chr4.Q	TRUE	Q	chr4
chr9.Q|HG002|chr9_MATERNAL:143809586-143784586/EcoRV/2_trimmed_1412_jkybx3tr|1.13	chr9.Q|HG002|chr9_MATERNAL:143809586-143784586	100	0	12693	12300	25000	-	12752	99.08	98.22	chr9.Q	chr9.Q	TRUE	Q	chr9		chr12.Q|HG002|chr12_PATERNAL:133574671-133549671/EcoRV/2_trimmed_601_jrlhhp18|1.16	chr12.Q|HG002|chr12_PATERNAL:133574671-133549671	86.139	1	8490	15146	23632	-	8514	99.02	98.4	chr12.Q	chr12.Q	TRUE	Q	chr12		chr4.Q|CHM13|chr4:193574945-193549945/EcoRV/3_trimmed_2190_z9rnwlsy|0.94	chr4.Q|CHM13|chr4:193574945-193549945	100	0	4512	20483	25000	-	4530	98.98	98.3	chr4.Q	chr4.Q	TRUE	Q	chr4
chr9.Q|HG002|chr9_MATERNAL:143809586-143784586/EcoRV/2_trimmed_1633_x8ps4dkr|1.08	chr9.Q|HG002|chr9_MATERNAL:143809586-143784586	100	0	12471	12519	24933	-	12539	99.01	97.49	chr9.Q	chr9.Q	TRUE	Q	chr9		chr12.Q|HG002|chr12_PATERNAL:133574671-133549671/EcoRV/2_trimmed_2567_83c9r1n5|0.85	chr12.Q|HG002|chr12_PATERNAL:133574671-133549671	100	0	7883	17116	25000	-	7905	99.1	98.56	chr12.Q	chr12.Q	TRUE	Q	chr12		chr4.Q|CHM13|chr4:193574945-193549945/EcoRV/3_trimmed_2234_gbzpl6hl|0.73	chr4.Q|CHM13|chr4:193574945-193549945	100	0	4464	20528	25000	-	4481	99.1	98.53	chr4.Q	chr4.Q	TRUE	Q	chr4
chr9.Q|HG002|chr9_MATERNAL:143809586-143784586/EcoRV/2_trimmed_1796_52xpj3jf|1.03	chr9.Q|HG002|chr9_MATERNAL:143809586-143784586	100	0	12320	12678	25000	-	12357	99.01	98.43	chr9.Q	chr9.Q	TRUE	Q	chr9		chr11.P|HG002|chr11_PATERNAL:0-25000/EcoRV/0_trimmed_0_2pgsz0g7|0.93	chr11.P|HG002|chr11_PATERNAL:0-25000	100	0	13734	0	13730	+	13773	98.84	98.25	chr11.P	chr11.P	TRUE	P	chr11		chr4.Q|CHM13|chr4:193574945-193549945/EcoRV/3_trimmed_2278_52wrwj0r|1.04	chr4.Q|CHM13|chr4:193574945-193549945	100	0	4434	20569	25000	-	4446	99.03	98.43	chr4.Q	chr4.Q	TRUE	Q	chr4
chr2.P|HG002|chr2_MATERNAL:0-25000/EcoRV/0_trimmed_0_iqqkfcs9|1.12	chr2.P|HG002|chr2_MATERNAL:0-25000	100	0	8969	0	8980	+	9009	98.94	98.18	chr2.P	chr2.P	TRUE	P	chr2		chr11.P|HG002|chr11_PATERNAL:0-25000/EcoRV/0_trimmed_0_kw6adhos|0.98	chr11.P|HG002|chr11_PATERNAL:0-25000	100	0	13718	0	13730	+	13770	98.87	98.21	chr11.P	chr11.P	TRUE	P	chr11		chr4.Q|CHM13|chr4:193574945-193549945/EcoRV/3_trimmed_2801_q5uwdawo|1.07	chr4.Q|CHM13|chr4:193574945-193549945	100	0	3901	21096	25000	-	3917	98.71	97.98	chr4.Q	chr4.Q	TRUE	Q	chr4
chr2.P|HG002|chr2_MATERNAL:0-25000/EcoRV/0_trimmed_0_qqweyxt4|0.90	chr2.P|HG002|chr2_MATERNAL:0-25000	100	0	8974	0	8980	+	9005	99.02	98.4	chr2.P	chr2.P	TRUE	P	chr2		chr11.P|HG002|chr11_PATERNAL:0-25000/EcoRV/0_trimmed_0_yaoezr7c|1.01	chr11.P|HG002|chr11_PATERNAL:0-25000	100	0	13723	0	13730	+	13774	99	98.32	chr11.P	chr11.P	TRUE	P	chr11		chr5.P|CHM13|chr5:0-25000/EcoRV/0_trimmed_0_1msjsdrq|1.10	chr5.P|CHM13|chr5:0-25000	100	0	2363	0	2356	+	2367	98.64	98.01	chr5.P	chr5.P	TRUE	P	chr5
chr2.P|HG002|chr2_MATERNAL:0-25000/EcoRV/0_trimmed_0_r188u95d|0.99	chr2.P|HG002|chr2_MATERNAL:0-25000	100	0	8987	0	8980	+	9011	98.92	98.31	chr2.P	chr2.P	TRUE	P	chr2		chr11.P|HG002|chr11_PATERNAL:0-25000/EcoRV/0_trimmed_0_vma29mk2|1.05	chr11.P|HG002|chr11_PATERNAL:0-25000	99.9854	0	13707	0	13728	+	13768	99.04	98.31	chr11.P	chr11.P	TRUE	P	chr11		chr5.P|CHM13|chr5:0-25000/EcoRV/0_trimmed_0_7ylx95kv|0.93	chr5.P|CHM13|chr5:0-25000	100	0	2349	0	2356	+	2361	99.4	98.69	chr5.P	chr5.P	TRUE	P	chr5
chr2.P|HG002|chr2_MATERNAL:0-25000/EcoRV/0_trimmed_0_dfeqifgj|1.07	chr2.P|HG002|chr2_MATERNAL:0-25000	100	0	9002	0	8980	+	9018	98.98	98.39	chr2.P	chr2.P	TRUE	P	chr2		chr11.P|HG002|chr11_PATERNAL:0-25000/EcoRV/0_trimmed_0_ilhdp4ir|0.90	chr11.P|HG002|chr11_PATERNAL:0-25000	100	0	13717	0	13730	+	13766	98.92	98.31	chr11.P	chr11.P	TRUE	P	chr11		chr5.P|CHM13|chr5:0-25000/EcoRV/0_trimmed_0_331wxwmu|1.14	chr5.P|CHM13|chr5:0-25000	99.8728	0	2356	0	2353	+	2363	99.1	98.39	chr5.P	chr5.P	TRUE	P	chr5
chr2.P|HG002|chr2_MATERNAL:0-25000/EcoRV/0_trimmed_0_usn2nz0w|1.14	chr2.P|HG002|chr2_MATERNAL:0-25000	100	0	8965	0	8980	+	9008	98.87	98.09	chr2.P	chr2.P	TRUE	P	chr2		chr11.P|HG002|chr11_PATERNAL:0-25000/EcoRV/0_trimmed_0_j2sa1eoi|0.93	chr11.P|HG002|chr11_PATERNAL:0-25000	100	0	13731	0	13730	+	13773	98.87	98.26	chr11.P	chr11.P	TRUE	P	chr11		chr5.P|CHM13|chr5:0-25000/EcoRV/0_trimmed_0_fki5gr38|1.02	chr5.P|CHM13|chr5:0-25000	100	0	2350	0	2356	+	2362	98.55	97.8	chr5.P	chr5.P	TRUE	P	chr5
chr2.P|HG002|chr2_MATERNAL:0-25000/EcoRV/0_trimmed_0_kd8yw64k|0.89	chr2.P|HG002|chr2_MATERNAL:0-25000	99.9665	0	8960	0	8977	+	8998	98.99	98.34	chr2.P	chr2.P	TRUE	P	chr2		chr11.P|HG002|chr11_PATERNAL:0-25000/EcoRV/0_trimmed_0_ygvcqu2p|1.05	chr11.P|HG002|chr11_PATERNAL:0-25000	100	0	13738	0	13730	+	13780	99.06	98.4	chr11.P	chr11.P	TRUE	P	chr11		chr5.P|CHM13|chr5:0-25000/EcoRV/0_trimmed_0_q8e8m10l|1.19	chr5.P|CHM13|chr5:0-25000	100	0	2358	0	2356	+	2366	99.06	98.31	chr5.P	chr5.P	TRUE	P	chr5
chr2.P|HG002|chr2_MATERNAL:0-25000/EcoRV/0_trimmed_0_7pdnokrx|1.11	chr2.P|HG002|chr2_MATERNAL:0-25000	100	0	8985	0	8980	+	9014	98.98	98.29	chr2.P	chr2.P	TRUE	P	chr2		chr11.P|HG002|chr11_PATERNAL:0-25000/EcoRV/0_trimmed_0_6lsoxw1v|1.14	chr11.P|HG002|chr11_PATERNAL:0-25000	100	0	13730	0	13730	+	13780	98.88	98.16	chr11.P	chr11.P	TRUE	P	chr11		chr5.P|CHM13|chr5:0-25000/EcoRV/0_trimmed_0_ekhcmo4p|0.81	chr5.P|CHM13|chr5:0-25000	100	0	2355	0	2356	+	2362	99.19	98.65	chr5.P	chr5.P	TRUE	P	chr5
chr2.P|HG002|chr2_MATERNAL:0-25000/EcoRV/0_trimmed_0_dz3h6v0u|0.96	chr2.P|HG002|chr2_MATERNAL:0-25000	100	0	8978	0	8980	+	9018	98.97	98.11	chr2.P	chr2.P	TRUE	P	chr2		chr11.P|HG002|chr11_PATERNAL:0-25000/EcoRV/0_trimmed_0_4jka1q2t|1.00	chr11.P|HG002|chr11_PATERNAL:0-25000	100	0	13747	0	13730	+	13780	98.89	98.29	chr11.P	chr11.P	TRUE	P	chr11		chr5.P|CHM13|chr5:0-25000/EcoRV/0_trimmed_0_9qgrrp8q|0.93	chr5.P|CHM13|chr5:0-25000	100	0	2355	0	2356	+	2363	98.94	98.31	chr5.P	chr5.P	TRUE	P	chr5
chr2.P|HG002|chr2_MATERNAL:0-25000/EcoRV/0_trimmed_0_zvgqiyup|0.97	chr2.P|HG002|chr2_MATERNAL:0-25000	100	0	8980	0	8980	+	9008	99.11	98.49	chr2.P	chr2.P	TRUE	P	chr2		chr11.P|HG002|chr11_PATERNAL:0-25000/EcoRV/0_trimmed_0_h5wo2wi6|1.00	chr11.P|HG002|chr11_PATERNAL:0-25000	100	0	13742	0	13730	+	13780	99.15	98.51	chr11.P	chr11.P	TRUE	P	chr11		chr5.P|CHM13|chr5:0-25000/EcoRV/0_trimmed_0_tuu2norw|0.68	chr5.P|CHM13|chr5:0-25000	100	0	2352	0	2356	+	2360	98.94	98.43	chr5.P	chr5.P	TRUE	P	chr5
chr2.P|HG002|chr2_MATERNAL:0-25000/EcoRV/0_trimmed_0_4njeggqu|1.05	chr2.P|HG002|chr2_MATERNAL:0-25000	100	0	8973	0	8980	+	9009	98.8	98.09	chr2.P	chr2.P	TRUE	P	chr2		chr11.P|HG002|chr11_PATERNAL:0-25000/EcoRV/0_trimmed_0_q8qg4xam|0.90	chr11.P|HG002|chr11_PATERNAL:0-25000	100	0	13726	0	13730	+	13785	99.03	98.22	chr11.P	chr11.P	TRUE	P	chr11		chr5.P|CHM13|chr5:0-25000/EcoRV/0_trimmed_0_sr4ciuh4|1.23	chr5.P|CHM13|chr5:0-25000	100	0	2360	0	2356	+	2366	98.77	98.1	chr5.P	chr5.P	TRUE	P	chr5
chr2.P|HG002|chr2_MATERNAL:0-25000/EcoRV/0_trimmed_0_y9kme8j0|0.67	chr2.P|HG002|chr2_MATERNAL:0-25000	100	0	8977	0	8980	+	8999	99.17	98.72	chr2.P	chr2.P	TRUE	P	chr2		chr11.P|HG002|chr11_PATERNAL:0-25000/EcoRV/0_trimmed_0_poe1le20|0.79	chr11.P|HG002|chr11_PATERNAL:0-25000	100	0	13729	0	13730	+	13765	99.05	98.54	chr11.P	chr11.P	TRUE	P	chr11		chr5.P|CHM13|chr5:0-25000/EcoRV/0_trimmed_0_pldcfwhm|1.02	chr5.P|CHM13|chr5:0-25000	100	0	2359	0	2356	+	2365	98.94	98.31	chr5.P	chr5.P	TRUE	P	chr5
chr2.P|HG002|chr2_MATERNAL:0-25000/EcoRV/0_trimmed_0_uc77tiuw|1.00	chr2.P|HG002|chr2_MATERNAL:0-25000	100	0	8989	0	8980	+	9012	99	98.39	chr2.P	chr2.P	TRUE	P	chr2		chr11.P|HG002|chr11_PATERNAL:0-25000/EcoRV/0_trimmed_0_gt8wl5h4|1.03	chr11.P|HG002|chr11_PATERNAL:0-25000	100	0	13727	0	13730	+	13776	99.01	98.32	chr11.P	chr11.P	TRUE	P	chr11		chr5.P|CHM13|chr5:0-25000/EcoRV/0_trimmed_0_co2fgz02|0.81	chr5.P|CHM13|chr5:0-25000	100	0	2358	0	2356	+	2363	99.15	98.65	chr5.P	chr5.P	TRUE	P	chr5
chr2.P|HG002|chr2_MATERNAL:0-25000/EcoRV/0_trimmed_0_ll6hra4d|0.62	chr2.P|HG002|chr2_MATERNAL:0-25000	100	0	8978	0	8980	+	8997	99	98.6	chr2.P	chr2.P	TRUE	P	chr2		chr11.P|HG002|chr11_PATERNAL:0-25000/EcoRV/0_trimmed_0_ucnd5jns|0.89	chr11.P|HG002|chr11_PATERNAL:0-25000	100	0	13734	0	13730	+	13772	99	98.42	chr11.P	chr11.P	TRUE	P	chr11		chr5.P|CHM13|chr5:0-25000/EcoRV/0_trimmed_0_94uq0gub|1.27	chr5.P|CHM13|chr5:0-25000	100	0	2359	0	2356	+	2367	99.28	98.48	chr5.P	chr5.P	TRUE	P	chr5
chr2.P|HG002|chr2_MATERNAL:0-25000/EcoRV/0_trimmed_0_ev27vi8e|1.00	chr2.P|HG002|chr2_MATERNAL:0-25000	100	0	8985	0	8980	+	9011	99.01	98.38	chr2.P	chr2.P	TRUE	P	chr2		chr11.P|HG002|chr11_PATERNAL:0-25000/EcoRV/0_trimmed_0_btgteaja|1.19	chr11.P|HG002|chr11_PATERNAL:0-25000	100	0	13741	0	13730	+	13788	98.93	98.17	chr11.P	chr11.P	TRUE	P	chr11		chr5.P|CHM13|chr5:0-25000/EcoRV/0_trimmed_0_ecgmssp5|0.68	chr5.P|CHM13|chr5:0-25000	100	0	2358	0	2356	+	2362	98.98	98.56	chr5.P	chr5.P	TRUE	P	chr5
chr2.P|HG002|chr2_MATERNAL:0-25000/EcoRV/0_trimmed_0_18kwmdz6|0.97	chr2.P|HG002|chr2_MATERNAL:0-25000	100	0	8983	0	8980	+	9010	99.03	98.4	chr2.P	chr2.P	TRUE	P	chr2		chr11.P|HG002|chr11_PATERNAL:0-25000/EcoRV/0_trimmed_0_6m7n2uel|0.87	chr11.P|HG002|chr11_PATERNAL:0-25000	99.9854	2	13727	2	13730	+	13767	98.9	98.32	chr11.P	chr11.P	TRUE	P	chr11		chr5.P|CHM13|chr5:0-25000/EcoRV/0_trimmed_0_xx11ft4b|1.23	chr5.P|CHM13|chr5:0-25000	100	0	2357	0	2356	+	2366	99.23	98.44	chr5.P	chr5.P	TRUE	P	chr5
chr2.P|HG002|chr2_MATERNAL:0-25000/EcoRV/0_trimmed_0_wutkjeyv|0.90	chr2.P|HG002|chr2_MATERNAL:0-25000	100	0	8971	0	8980	+	9003	98.87	98.27	chr2.P	chr2.P	TRUE	P	chr2		chr11.P|HG002|chr11_PATERNAL:0-25000/EcoRV/0_trimmed_192_paulswqb|0.92	chr11.P|HG002|chr11_PATERNAL:0-25000	99.9926	1	13546	194	13730	+	13581	98.87	98.28	chr11.P	chr11.P	TRUE	P	chr11		chr5.P|CHM13|chr5:0-25000/EcoRV/0_trimmed_0_nfhvhybc|0.81	chr5.P|CHM13|chr5:0-25000	100	0	2358	0	2356	+	2363	99.15	98.65	chr5.P	chr5.P	TRUE	P	chr5
chr2.P|HG002|chr2_MATERNAL:0-25000/EcoRV/0_trimmed_0_5qj9g824|1.34	chr2.P|HG002|chr2_MATERNAL:0-25000	100	0	9000	0	8980	+	9027	98.97	98.16	chr2.P	chr2.P	TRUE	P	chr2		chr11.P|HG002|chr11_PATERNAL:0-25000/EcoRV/0_trimmed_546_d5mzetsj|0.89	chr11.P|HG002|chr11_PATERNAL:0-25000	100	0	13167	548	13730	+	13216	98.89	98.27	chr11.P	chr11.P	TRUE	P	chr11		chr5.P|CHM13|chr5:0-25000/EcoRV/0_trimmed_0_ndb1nwpl|0.98	chr5.P|CHM13|chr5:0-25000	99.915	0	2352	0	2354	+	2361	98.64	97.97	chr5.P	chr5.P	TRUE	P	chr5
chr2.P|HG002|chr2_MATERNAL:0-25000/EcoRV/0_trimmed_0_xjsgzo69|1.06	chr2.P|HG002|chr2_MATERNAL:0-25000	100	0	8982	0	8980	+	9015	98.92	98.17	chr2.P	chr2.P	TRUE	P	chr2		chr11.P|HG002|chr11_PATERNAL:0-25000/EcoRV/0_trimmed_615_trq17h6a|1.00	chr11.P|HG002|chr11_PATERNAL:0-25000	100	0	13120	617	13730	+	13168	99.02	98.25	chr11.P	chr11.P	TRUE	P	chr11		chr5.P|CHM13|chr5:0-25000/EcoRV/0_trimmed_0_zlmrfi5n|0.89	chr5.P|CHM13|chr5:0-25000	100	0	2356	0	2356	+	2363	98.85	98.26	chr5.P	chr5.P	TRUE	P	chr5
chr2.P|HG002|chr2_MATERNAL:0-25000/EcoRV/0_trimmed_0_uk1y4axg|0.76	chr2.P|HG002|chr2_MATERNAL:0-25000	100	0	8981	0	8980	+	9003	99.03	98.53	chr2.P	chr2.P	TRUE	P	chr2		chr11.P|HG002|chr11_PATERNAL:0-25000/EcoRV/0_trimmed_651_rr28tmka|0.85	chr11.P|HG002|chr11_PATERNAL:0-25000	100	0	13081	647	13730	+	13118	99.03	98.49	chr11.P	chr11.P	TRUE	P	chr11		chr5.P|CHM13|chr5:0-25000/EcoRV/0_trimmed_0_kr8jj41j|0.68	chr5.P|CHM13|chr5:0-25000	100	0	2364	0	2356	+	2364	98.3	97.97	chr5.P	chr5.P	TRUE	P	chr5
chr2.P|HG002|chr2_MATERNAL:0-25000/EcoRV/0_trimmed_0_ogl8zwh1|1.13	chr2.P|HG002|chr2_MATERNAL:0-25000	100	0	8988	0	8980	+	9016	99.01	98.3	chr2.P	chr2.P	TRUE	P	chr2		chr11.P|HG002|chr11_PATERNAL:0-25000/EcoRV/0_trimmed_779_j7f9gfam|1.00	chr11.P|HG002|chr11_PATERNAL:0-25000	99.9923	1	12966	779	13730	+	13000	99.06	98.42	chr11.P	chr11.P	TRUE	P	chr11		chr5.P|CHM13|chr5:0-25000/EcoRV/0_trimmed_0_7r4wz8c7|1.15	chr5.P|CHM13|chr5:0-25000	100	0	2347	1	2356	+	2361	98.59	97.76	chr5.P	chr5.P	TRUE	P	chr5
chr2.P|HG002|chr2_MATERNAL:0-25000/EcoRV/0_trimmed_0_kmjcmnsm|0.75	chr2.P|HG002|chr2_MATERNAL:0-25000	100	0	8982	0	8980	+	9003	99.02	98.53	chr2.P	chr2.P	TRUE	P	chr2		chr11.P|HG002|chr11_PATERNAL:0-25000/EcoRV/0_trimmed_1225_4n0j01f9|1.14	chr11.P|HG002|chr11_PATERNAL:0-25000	100	0	12510	1220	13730	+	12556	98.86	98.14	chr11.P	chr11.P	TRUE	P	chr11		chr5.P|CHM13|chr5:0-25000/EcoRV/0_trimmed_0_wua3jq4i|0.93	chr5.P|CHM13|chr5:0-25000	99.7877	2	2352	2	2354	+	2358	99.19	98.6	chr5.P	chr5.P	TRUE	P	chr5
chr2.P|HG002|chr2_MATERNAL:0-25000/EcoRV/0_trimmed_0_9gw10kb4|0.99	chr2.P|HG002|chr2_MATERNAL:0-25000	100	0	8986	0	8980	+	9011	99.13	98.51	chr2.P	chr2.P	TRUE	P	chr2		chr11.P|HG002|chr11_PATERNAL:0-25000/EcoRV/0_trimmed_1385_vfi0q4q9|1.02	chr11.P|HG002|chr11_PATERNAL:0-25000	99.9919	1	12349	1383	13730	+	12388	98.81	98.17	chr11.P	chr11.P	TRUE	P	chr11		chr5.P|CHM13|chr5:0-25000/EcoRV/0_trimmed_0_yeyk5cy2|0.98	chr5.P|CHM13|chr5:0-25000	99.8725	3	2353	2	2356	+	2359	99.28	98.69	chr5.P	chr5.P	TRUE	P	chr5
chr2.P|HG002|chr2_MATERNAL:0-25000/EcoRV/0_trimmed_0_27no866j|1.12	chr2.P|HG002|chr2_MATERNAL:0-25000	100	0	8983	0	8980	+	9014	98.9	98.19	chr2.P	chr2.P	TRUE	P	chr2		chr11.P|HG002|chr11_PATERNAL:0-25000/EcoRV/0_trimmed_1730_60e0l6hh|1.04	chr11.P|HG002|chr11_PATERNAL:0-25000	99.9833	0	11999	1728	13728	+	12041	99.09	98.41	chr11.P	chr11.P	TRUE	P	chr11		chr5.P|CHM13|chr5:0-25000/EcoRV/0_trimmed_91_s8ygi6e6|1.32	chr5.P|CHM13|chr5:0-25000	100	0	2264	92	2356	+	2274	98.85	97.98	chr5.P	chr5.P	TRUE	P	chr5
chr2.P|HG002|chr2_MATERNAL:0-25000/EcoRV/0_trimmed_0_28qko8th|0.97	chr2.P|HG002|chr2_MATERNAL:0-25000	99.9777	2	8980	2	8980	+	9007	99.03	98.39	chr2.P	chr2.P	TRUE	P	chr2		chr11.P|HG002|chr11_PATERNAL:0-25000/EcoRV/0_trimmed_1758_9x09wv63|1.03	chr11.P|HG002|chr11_PATERNAL:0-25000	100	0	11971	1762	13730	+	12006	98.9	98.3	chr11.P	chr11.P	TRUE	P	chr11		chr5.P|CHM13|chr5:0-25000/EcoRV/0_trimmed_196_sfspw3tg|0.89	chr5.P|CHM13|chr5:0-25000	100	0	2151	196	2356	+	2163	98.84	98.15	chr5.P	chr5.P	TRUE	P	chr5
chr2.P|HG002|chr2_MATERNAL:0-25000/EcoRV/0_trimmed_0_8dbs8hdn|0.98	chr2.P|HG002|chr2_MATERNAL:0-25000	99.9555	4	8982	4	8980	+	9005	98.92	98.3	chr2.P	chr2.P	TRUE	P	chr2		chr11.P|HG002|chr11_PATERNAL:0-25000/EcoRV/0_trimmed_2034_oatxert3|0.95	chr11.P|HG002|chr11_PATERNAL:0-25000	100	0	11693	2026	13730	+	11735	99.1	98.48	chr11.P	chr11.P	TRUE	P	chr11		chr5.P|CHM13|chr5:0-25000/EcoRV/0_trimmed_955_glue60sp|0.76	chr5.P|CHM13|chr5:0-25000	99.7859	0	1398	958	2353	+	1400	99.07	98.57	chr5.P	chr5.P	TRUE	P	chr5
chr2.P|HG002|chr2_MATERNAL:0-25000/EcoRV/0_trimmed_97_v9l8juu0|0.87	chr2.P|HG002|chr2_MATERNAL:0-25000	100	0	8871	115	8980	+	8904	98.95	98.15	chr2.P	chr2.P	TRUE	P	chr2		chr11.P|HG002|chr11_PATERNAL:0-25000/EcoRV/0_trimmed_2051_xrj1wh7r|1.09	chr11.P|HG002|chr11_PATERNAL:0-25000	100	0	11679	2055	13730	+	11724	98.92	98.12	chr11.P	chr11.P	TRUE	P	chr11		chr5.P|CHM13|chr5:0-25000/EcoRV/0_trimmed_1385_xn2ehp7e|1.19	chr5.P|CHM13|chr5:0-25000	100	0	973	1383	2356	+	976	98.97	98.36	chr5.P	chr5.P	TRUE	P	chr5
chr2.P|HG002|chr2_MATERNAL:0-25000/EcoRV/0_trimmed_1114_nbbj1gqh|0.77	chr2.P|HG002|chr2_MATERNAL:0-25000	100	0	7868	1112	8980	+	7887	99.04	98.57	chr2.P	chr2.P	TRUE	P	chr2		chr11.P|HG002|chr11_PATERNAL:0-25000/EcoRV/0_trimmed_2075_1uamz72o|0.92	chr11.P|HG002|chr11_PATERNAL:0-25000	99.9743	0	11654	2073	13728	+	11687	99.1	98.55	chr11.P	chr11.P	TRUE	P	chr11		chr5.P|CHM13|chr5:0-25000/EcoRV/0_trimmed_1564_6wo3jrlt|0.76	chr5.P|CHM13|chr5:0-25000	100	0	792	1563	2356	+	795	98.86	98.24	chr5.P	chr5.P	TRUE	P	chr5
chr2.P|HG002|chr2_MATERNAL:0-25000/EcoRV/0_trimmed_2412_lsqwosym|1.02	chr2.P|HG002|chr2_MATERNAL:0-25000	100	0	6566	2417	8980	+	6591	99.07	98.27	chr2.P	chr2.P	TRUE	P	chr2		chr11.P|HG002|chr11_PATERNAL:0-25000/EcoRV/0_trimmed_2462_tly75704|1.08	chr11.P|HG002|chr11_PATERNAL:0-25000	100	0	11264	2460	13730	+	11305	99.06	98.39	chr11.P	chr11.P	TRUE	P	chr11		chr5.P|CHM13|chr5:0-25000/EcoRV/0_trimmed_1707_ucjndyuf|1.10	chr5.P|CHM13|chr5:0-25000	100	0	647	1708	2356	+	651	98.76	97.7	chr5.P	chr5.P	TRUE	P	chr5
chr2.P|HG002|chr2_MATERNAL:0-25000/EcoRV/0_trimmed_2728_c27x9luh|1.00	chr2.P|HG002|chr2_MATERNAL:0-25000	100	0	6252	2727	8980	+	6276	99.02	98.28	chr2.P	chr2.P	TRUE	P	chr2		chr11.P|HG002|chr11_PATERNAL:0-25000/EcoRV/0_trimmed_2659_b6aeebp2|1.04	chr11.P|HG002|chr11_PATERNAL:0-25000	100	0	11060	2663	13730	+	11104	98.98	98.26	chr11.P	chr11.P	TRUE	P	chr11		chr5.P|CHM13|chr5:0-25000/EcoRV/0_trimmed_1713_bqd8c3tv|0.89	chr5.P|CHM13|chr5:0-25000	100	0	643	1714	2356	+	646	98.9	97.83	chr5.P	chr5.P	TRUE	P	chr5
chr2.P|HG002|chr2_MATERNAL:0-25000/EcoRV/0_trimmed_2888_o1bc8psk|0.92	chr2.P|HG002|chr2_MATERNAL:0-25000	100	0	6078	2893	8980	+	6102	98.98	98.34	chr2.P	chr2.P	TRUE	P	chr2		chr11.Q|HG002|chr11_PATERNAL:133997515-133972515/EcoRV/3_trimmed_0_pqynl5gm|0.98	chr11.Q|HG002|chr11_PATERNAL:133997515-133972515	100	0	19546	5455	25000	-	19607	98.92	98.3	chr11.Q	chr11.Q	TRUE	Q	chr11		chr5.Q|CHM13|chr5:182045439-182020439/EcoRV/4_trimmed_0_55sivghx|1.18	chr5.Q|CHM13|chr5:182045439-182020439	100	0	5919	19077	25000	-	5945	98.93	98.13	chr5.Q	chr5.Q	TRUE	Q	chr5
chr2.Q|HG002|chr2_MATERNAL:242117622-242092622/EcoRV/5_trimmed_0_wv0k5sq4|1.02	chr2.Q|HG002|chr2_MATERNAL:242117622-242092622	100	0	8320	16699	25000	-	8335	98.68	98.1	chr2.Q	chr2.Q	TRUE	Q	chr2		chr11.Q|HG002|chr11_PATERNAL:133997515-133972515/EcoRV/3_trimmed_0_4y6uvtl1|0.88	chr11.Q|HG002|chr11_PATERNAL:133997515-133972515	100	0	19561	5455	25000	-	19608	98.89	98.34	chr11.Q	chr11.Q	TRUE	Q	chr11		chr5.Q|CHM13|chr5:182045439-182020439/EcoRV/4_trimmed_0_mkl75n4p|1.13	chr5.Q|CHM13|chr5:182045439-182020439	100	0	5918	19077	25000	-	5943	99.15	98.4	chr5.Q	chr5.Q	TRUE	Q	chr5
chr2.Q|HG002|chr2_MATERNAL:242117622-242092622/EcoRV/5_trimmed_0_v5jloe45|1.03	chr2.Q|HG002|chr2_MATERNAL:242117622-242092622	100	0	8311	16699	25000	-	8331	98.88	98.28	chr2.Q	chr2.Q	TRUE	Q	chr2		chr11.Q|HG002|chr11_PATERNAL:133997515-133972515/EcoRV/3_trimmed_0_wyvg3uzo|1.00	chr11.Q|HG002|chr11_PATERNAL:133997515-133972515	100	0	19548	5455	25000	-	19610	99.09	98.45	chr11.Q	chr11.Q	TRUE	Q	chr11		chr5.Q|CHM13|chr5:182045439-182020439/EcoRV/4_trimmed_0_e3nriqeu|1.06	chr5.Q|CHM13|chr5:182045439-182020439	100	0	5929	19077	25000	-	5945	98.98	98.35	chr5.Q	chr5.Q	TRUE	Q	chr5
chr2.Q|HG002|chr2_MATERNAL:242117622-242092622/EcoRV/5_trimmed_0_n5h8nbzy|0.92	chr2.Q|HG002|chr2_MATERNAL:242117622-242092622	100	0	8294	16699	25000	-	8324	99.12	98.49	chr2.Q	chr2.Q	TRUE	Q	chr2		chr11.Q|HG002|chr11_PATERNAL:133997515-133972515/EcoRV/3_trimmed_0_2lgozuqf|0.93	chr11.Q|HG002|chr11_PATERNAL:133997515-133972515	100	0	19547	5455	25000	-	19604	98.96	98.37	chr11.Q	chr11.Q	TRUE	Q	chr11		chr5.Q|CHM13|chr5:182045439-182020439/EcoRV/4_trimmed_0_ciqqrcnb|0.66	chr5.Q|CHM13|chr5:182045439-182020439	100	0	5908	19077	25000	-	5929	99.03	98.58	chr5.Q	chr5.Q	TRUE	Q	chr5
chr2.Q|HG002|chr2_MATERNAL:242117622-242092622/EcoRV/5_trimmed_0_9pwccenp|0.94	chr2.Q|HG002|chr2_MATERNAL:242117622-242092622	100	0	8304	16699	25000	-	8327	99.09	98.51	chr2.Q	chr2.Q	TRUE	Q	chr2		chr11.Q|HG002|chr11_PATERNAL:133997515-133972515/EcoRV/3_trimmed_0_e2p00bq0|0.96	chr11.Q|HG002|chr11_PATERNAL:133997515-133972515	100	0	19563	5455	25000	-	19612	99.04	98.45	chr11.Q	chr11.Q	TRUE	Q	chr11		chr5.Q|CHM13|chr5:182045439-182020439/EcoRV/4_trimmed_0_104mzqws|1.01	chr5.Q|CHM13|chr5:182045439-182020439	100	0	5926	19077	25000	-	5944	98.76	98.12	chr5.Q	chr5.Q	TRUE	Q	chr5
chr2.Q|HG002|chr2_MATERNAL:242117622-242092622/EcoRV/5_trimmed_0_hjr8a5ja|0.99	chr2.Q|HG002|chr2_MATERNAL:242117622-242092622	100	0	8291	16699	25000	-	8331	98.81	97.98	chr2.Q	chr2.Q	TRUE	Q	chr2		chr11.Q|HG002|chr11_PATERNAL:133997515-133972515/EcoRV/3_trimmed_0_c8cggb08|0.91	chr11.Q|HG002|chr11_PATERNAL:133997515-133972515	100	0	19544	5455	25000	-	19602	99.1	98.52	chr11.Q	chr11.Q	TRUE	Q	chr11		chr5.Q|CHM13|chr5:182045439-182020439/EcoRV/4_trimmed_0_2rvw5vqm|0.94	chr5.Q|CHM13|chr5:182045439-182020439	100	0	5927	19077	25000	-	5943	98.97	98.37	chr5.Q	chr5.Q	TRUE	Q	chr5
chr2.Q|HG002|chr2_MATERNAL:242117622-242092622/EcoRV/5_trimmed_0_cg0k00ff|1.01	chr2.Q|HG002|chr2_MATERNAL:242117622-242092622	100	0	8298	16699	25000	-	8328	99.11	98.43	chr2.Q	chr2.Q	TRUE	Q	chr2		chr11.Q|HG002|chr11_PATERNAL:133997515-133972515/EcoRV/3_trimmed_0_6dzrs88a|0.90	chr11.Q|HG002|chr11_PATERNAL:133997515-133972515	100	0	19525	5455	25000	-	19597	99.03	98.41	chr11.Q	chr11.Q	TRUE	Q	chr11		chr5.Q|CHM13|chr5:182045439-182020439/EcoRV/4_trimmed_0_u4um0qcw|1.05	chr5.Q|CHM13|chr5:182045439-182020439	100	0	5923	19077	25000	-	5943	99	98.33	chr5.Q	chr5.Q	TRUE	Q	chr5
chr2.Q|HG002|chr2_MATERNAL:242117622-242092622/EcoRV/5_trimmed_0_fx5op4mg|1.12	chr2.Q|HG002|chr2_MATERNAL:242117622-242092622	100	0	8304	16699	25000	-	8333	99.12	98.39	chr2.Q	chr2.Q	TRUE	Q	chr2		chr11.Q|HG002|chr11_PATERNAL:133997515-133972515/EcoRV/3_trimmed_0_y3jb6lt4|0.86	chr11.Q|HG002|chr11_PATERNAL:133997515-133972515	100	0	19546	5455	25000	-	19600	98.96	98.41	chr11.Q	chr11.Q	TRUE	Q	chr11		chr5.Q|CHM13|chr5:182045439-182020439/EcoRV/4_trimmed_0_g57azhfi|1.20	chr5.Q|CHM13|chr5:182045439-182020439	100	0	5918	19077	25000	-	5944	98.9	98.12	chr5.Q	chr5.Q	TRUE	Q	chr5
chr2.Q|HG002|chr2_MATERNAL:242117622-242092622/EcoRV/5_trimmed_0_ijs7i3wo|1.00	chr2.Q|HG002|chr2_MATERNAL:242117622-242092622	100	0	8293	16699	25000	-	8325	98.96	98.29	chr2.Q	chr2.Q	TRUE	Q	chr2		chr11.Q|HG002|chr11_PATERNAL:133997515-133972515/EcoRV/3_trimmed_0_ln00fum1|1.02	chr11.Q|HG002|chr11_PATERNAL:133997515-133972515	100	0	19557	5455	25000	-	19615	99.05	98.4	chr11.Q	chr11.Q	TRUE	Q	chr11		chr5.Q|CHM13|chr5:182045439-182020439/EcoRV/4_trimmed_0_hireva6r|0.79	chr5.Q|CHM13|chr5:182045439-182020439	100	0	5915	19077	25000	-	5936	98.98	98.42	chr5.Q	chr5.Q	TRUE	Q	chr5
chr2.Q|HG002|chr2_MATERNAL:242117622-242092622/EcoRV/5_trimmed_0_s3mgxa3a|0.99	chr2.Q|HG002|chr2_MATERNAL:242117622-242092622	100	0	8294	16699	25000	-	8326	99.23	98.55	chr2.Q	chr2.Q	TRUE	Q	chr2		chr11.Q|HG002|chr11_PATERNAL:133997515-133972515/EcoRV/3_trimmed_0_yo7emujo|1.26	chr11.Q|HG002|chr11_PATERNAL:133997515-133972515	100	0	19553	5455	25000	-	19628	99.14	98.34	chr11.Q	chr11.Q	TRUE	Q	chr11		chr5.Q|CHM13|chr5:182045439-182020439/EcoRV/4_trimmed_0_xyy69fce|1.01	chr5.Q|CHM13|chr5:182045439-182020439	100	0	5920	19077	25000	-	5942	99.05	98.37	chr5.Q	chr5.Q	TRUE	Q	chr5
chr2.Q|HG002|chr2_MATERNAL:242117622-242092622/EcoRV/5_trimmed_0_m5yvczke|0.96	chr2.Q|HG002|chr2_MATERNAL:242117622-242092622	100	0	8314	16699	25000	-	8346	99.12	98.2	chr2.Q	chr2.Q	TRUE	Q	chr2		chr11.Q|HG002|chr11_PATERNAL:133997515-133972515/EcoRV/3_trimmed_0_ihjwwrpa|1.05	chr11.Q|HG002|chr11_PATERNAL:133997515-133972515	100	0	19563	5455	25000	-	19619	99	98.35	chr11.Q	chr11.Q	TRUE	Q	chr11		chr5.Q|CHM13|chr5:182045439-182020439/EcoRV/4_trimmed_0_w1pi3b7j|0.98	chr5.Q|CHM13|chr5:182045439-182020439	100	0	5928	19077	25000	-	5944	99.15	98.54	chr5.Q	chr5.Q	TRUE	Q	chr5
chr2.Q|HG002|chr2_MATERNAL:242117622-242092622/EcoRV/5_trimmed_0_stal26h0|1.12	chr2.Q|HG002|chr2_MATERNAL:242117622-242092622	100	0	8293	16699	25000	-	8328	99.03	98.29	chr2.Q	chr2.Q	TRUE	Q	chr2		chr11.Q|HG002|chr11_PATERNAL:133997515-133972515/EcoRV/3_trimmed_0_9b5wgrw8|1.11	chr11.Q|HG002|chr11_PATERNAL:133997515-133972515	99.9949	0	19546	5455	24999	-	19617	98.97	98.25	chr11.Q	chr11.Q	TRUE	Q	chr11		chr5.Q|CHM13|chr5:182045439-182020439/EcoRV/4_trimmed_0_luqfbgad|1.20	chr5.Q|CHM13|chr5:182045439-182020439	100	0	5918	19077	25000	-	5944	98.97	98.18	chr5.Q	chr5.Q	TRUE	Q	chr5
chr2.Q|HG002|chr2_MATERNAL:242117622-242092622/EcoRV/5_trimmed_0_k4pgxe9i|1.26	chr2.Q|HG002|chr2_MATERNAL:242117622-242092622	100	0	8302	16699	25000	-	8336	99.13	98.31	chr2.Q	chr2.Q	TRUE	Q	chr2		chr11.Q|HG002|chr11_PATERNAL:133997515-133972515/EcoRV/3_trimmed_0_wuew5mn3|0.99	chr11.Q|HG002|chr11_PATERNAL:133997515-133972515	100	0	19553	5455	25000	-	19612	99.16	98.52	chr11.Q	chr11.Q	TRUE	Q	chr11		chr5.Q|CHM13|chr5:182045439-182020439/EcoRV/4_trimmed_0_hlu7h00v|0.91	chr5.Q|CHM13|chr5:182045439-182020439	100	0	5929	19077	25000	-	5943	98.87	98.3	chr5.Q	chr5.Q	TRUE	Q	chr5
chr2.Q|HG002|chr2_MATERNAL:242117622-242092622/EcoRV/5_trimmed_0_4ug93rtt|0.90	chr2.Q|HG002|chr2_MATERNAL:242117622-242092622	100	0	8304	16699	25000	-	8327	98.9	98.32	chr2.Q	chr2.Q	TRUE	Q	chr2		chr11.Q|HG002|chr11_PATERNAL:133997515-133972515/EcoRV/3_trimmed_0_vdnbhays|1.13	chr11.Q|HG002|chr11_PATERNAL:133997515-133972515	100	0	19552	5455	25000	-	19620	99.03	98.31	chr11.Q	chr11.Q	TRUE	Q	chr11		chr5.Q|CHM13|chr5:182045439-182020439/EcoRV/4_trimmed_0_3d6bcsuo|1.06	chr5.Q|CHM13|chr5:182045439-182020439	100	0	5911	19077	25000	-	5940	99.08	98.32	chr5.Q	chr5.Q	TRUE	Q	chr5
chr2.Q|HG002|chr2_MATERNAL:242117622-242092622/EcoRV/5_trimmed_0_n0y7uqsa|1.04	chr2.Q|HG002|chr2_MATERNAL:242117622-242092622	100	0	8299	16699	25000	-	8328	99.2	98.54	chr2.Q	chr2.Q	TRUE	Q	chr2		chr11.Q|HG002|chr11_PATERNAL:133997515-133972515/EcoRV/3_trimmed_0_kz29xuz9|0.97	chr11.Q|HG002|chr11_PATERNAL:133997515-133972515	100	0	19558	5455	25000	-	19612	99.13	98.52	chr11.Q	chr11.Q	TRUE	Q	chr11		chr5.Q|CHM13|chr5:182045439-182020439/EcoRV/4_trimmed_0_p5ydo5in|0.79	chr5.Q|CHM13|chr5:182045439-182020439	100	0	5918	19077	25000	-	5937	98.78	98.23	chr5.Q	chr5.Q	TRUE	Q	chr5
chr2.Q|HG002|chr2_MATERNAL:242117622-242092622/EcoRV/5_trimmed_0_xawrejla|1.08	chr2.Q|HG002|chr2_MATERNAL:242117622-242092622	99.9879	0	8297	16699	25000	-	8330	98.95	98.21	chr2.Q	chr2.Q	TRUE	Q	chr2		chr11.Q|HG002|chr11_PATERNAL:133997515-133972515/EcoRV/3_trimmed_0_9rnq3s8y|0.91	chr11.Q|HG002|chr11_PATERNAL:133997515-133972515	100	0	19541	5455	25000	-	19602	98.89	98.3	chr11.Q	chr11.Q	TRUE	Q	chr11		chr5.Q|CHM13|chr5:182045439-182020439/EcoRV/4_trimmed_0_ja8ckfyx|0.98	chr5.Q|CHM13|chr5:182045439-182020439	100	0	5919	19077	25000	-	5941	99.2	98.54	chr5.Q	chr5.Q	TRUE	Q	chr5
chr2.Q|HG002|chr2_MATERNAL:242117622-242092622/EcoRV/5_trimmed_0_4lprnfec|1.12	chr2.Q|HG002|chr2_MATERNAL:242117622-242092622	100	0	8309	16699	25000	-	8333	99.06	98.39	chr2.Q	chr2.Q	TRUE	Q	chr2		chr11.Q|HG002|chr11_PATERNAL:133997515-133972515/EcoRV/3_trimmed_0_nkaxkvxz|1.05	chr11.Q|HG002|chr11_PATERNAL:133997515-133972515	100	0	19546	5455	25000	-	19613	99.1	98.42	chr11.Q	chr11.Q	TRUE	Q	chr11		chr5.Q|CHM13|chr5:182045439-182020439/EcoRV/4_trimmed_0_ef66tsl8|0.93	chr5.Q|CHM13|chr5:182045439-182020439	100	0	5924	19077	25000	-	5941	98.93	98.35	chr5.Q	chr5.Q	TRUE	Q	chr5
chr2.Q|HG002|chr2_MATERNAL:242117622-242092622/EcoRV/5_trimmed_0_tf8ee9s3|1.05	chr2.Q|HG002|chr2_MATERNAL:242117622-242092622	100	0	8300	16699	25000	-	8327	98.97	98.34	chr2.Q	chr2.Q	TRUE	Q	chr2		chr11.Q|HG002|chr11_PATERNAL:133997515-133972515/EcoRV/3_trimmed_0_xtfeiln4|0.75	chr11.Q|HG002|chr11_PATERNAL:133997515-133972515	100	0	19531	5455	25000	-	19587	98.94	98.45	chr11.Q	chr11.Q	TRUE	Q	chr11		chr5.Q|CHM13|chr5:182045439-182020439/EcoRV/4_trimmed_0_z64ep5z2|1.05	chr5.Q|CHM13|chr5:182045439-182020439	100	0	5924	19077	25000	-	5944	99.12	98.44	chr5.Q	chr5.Q	TRUE	Q	chr5
chr2.Q|HG002|chr2_MATERNAL:242117622-242092622/EcoRV/5_trimmed_0_ys0s7xlt|0.90	chr2.Q|HG002|chr2_MATERNAL:242117622-242092622	100	0	8304	16699	25000	-	8327	98.96	98.38	chr2.Q	chr2.Q	TRUE	Q	chr2		chr11.Q|HG002|chr11_PATERNAL:133997515-133972515/EcoRV/3_trimmed_0_h3zfq9vu|1.02	chr11.Q|HG002|chr11_PATERNAL:133997515-133972515	100	0	19550	5455	25000	-	19613	99.07	98.4	chr11.Q	chr11.Q	TRUE	Q	chr11		chr5.Q|CHM13|chr5:182045439-182020439/EcoRV/4_trimmed_0_0ansq8cd|0.86	chr5.Q|CHM13|chr5:182045439-182020439	100	0	5920	19077	25000	-	5938	98.83	98.28	chr5.Q	chr5.Q	TRUE	Q	chr5
chr2.Q|HG002|chr2_MATERNAL:242117622-242092622/EcoRV/5_trimmed_0_hskc1kme|0.75	chr2.Q|HG002|chr2_MATERNAL:242117622-242092622	100	0	8293	16699	25000	-	8325	98.94	98.27	chr2.Q	chr2.Q	TRUE	Q	chr2		chr11.Q|HG002|chr11_PATERNAL:133997515-133972515/EcoRV/3_trimmed_0_891puapq|0.94	chr11.Q|HG002|chr11_PATERNAL:133997515-133972515	100	0	19520	5455	25000	-	19596	98.97	98.33	chr11.Q	chr11.Q	TRUE	Q	chr11		chr5.Q|CHM13|chr5:182045439-182020439/EcoRV/4_trimmed_0_ocjs3z4b|0.74	chr5.Q|CHM13|chr5:182045439-182020439	100	0	5918	19077	25000	-	5936	99.29	98.77	chr5.Q	chr5.Q	TRUE	Q	chr5
chr2.Q|HG002|chr2_MATERNAL:242117622-242092622/EcoRV/5_trimmed_0_5wr31le8|0.77	chr2.Q|HG002|chr2_MATERNAL:242117622-242092622	100	0	8300	16699	25000	-	8322	99.01	98.5	chr2.Q	chr2.Q	TRUE	Q	chr2		chr11.Q|HG002|chr11_PATERNAL:133997515-133972515/EcoRV/3_trimmed_0_9h083y5q|0.96	chr11.Q|HG002|chr11_PATERNAL:133997515-133972515	100	0	19545	5455	25000	-	19604	98.93	98.33	chr11.Q	chr11.Q	TRUE	Q	chr11		chr5.Q|CHM13|chr5:182045439-182020439/EcoRV/4_trimmed_0_xbqnz1fz|1.06	chr5.Q|CHM13|chr5:182045439-182020439	100	0	5917	19077	25000	-	5941	98.93	98.23	chr5.Q	chr5.Q	TRUE	Q	chr5
chr2.Q|HG002|chr2_MATERNAL:242117622-242092622/EcoRV/5_trimmed_0_kb2f7hgb|0.99	chr2.Q|HG002|chr2_MATERNAL:242117622-242092622	100	0	8291	16699	25000	-	8330	99.09	98.28	chr2.Q	chr2.Q	TRUE	Q	chr2		chr11.Q|HG002|chr11_PATERNAL:133997515-133972515/EcoRV/3_trimmed_0_obdgue53|1.00	chr11.Q|HG002|chr11_PATERNAL:133997515-133972515	100	0	19548	5455	25000	-	19610	98.95	98.31	chr11.Q	chr11.Q	TRUE	Q	chr11		chr5.Q|CHM13|chr5:182045439-182020439/EcoRV/4_trimmed_0_iep04w3z|0.79	chr5.Q|CHM13|chr5:182045439-182020439	100	0	5927	19077	25000	-	5940	98.98	98.48	chr5.Q	chr5.Q	TRUE	Q	chr5
chr2.Q|HG002|chr2_MATERNAL:242117622-242092622/EcoRV/5_trimmed_0_8vqsq0d5|1.23	chr2.Q|HG002|chr2_MATERNAL:242117622-242092622	100	0	8280	16699	25000	-	8328	98.76	97.87	chr2.Q	chr2.Q	TRUE	Q	chr2		chr11.Q|HG002|chr11_PATERNAL:133997515-133972515/EcoRV/3_trimmed_0_uoeq4nfd|0.97	chr11.Q|HG002|chr11_PATERNAL:133997515-133972515	100	0	19552	5455	25000	-	19610	99.08	98.45	chr11.Q	chr11.Q	TRUE	Q	chr11		chr5.Q|CHM13|chr5:182045439-182020439/EcoRV/4_trimmed_0_h4x0vhki|0.89	chr5.Q|CHM13|chr5:182045439-182020439	100	0	5930	19077	25000	-	5943	99.12	98.57	chr5.Q	chr5.Q	TRUE	Q	chr5
chr2.Q|HG002|chr2_MATERNAL:242117622-242092622/EcoRV/5_trimmed_0_2etb3k8h|0.84	chr2.Q|HG002|chr2_MATERNAL:242117622-242092622	99.9879	1	8297	16700	25000	-	8322	99.01	98.44	chr2.Q	chr2.Q	TRUE	Q	chr2		chr11.Q|HG002|chr11_PATERNAL:133997515-133972515/EcoRV/3_trimmed_0_hceftyxp|0.90	chr11.Q|HG002|chr11_PATERNAL:133997515-133972515	100	0	19540	5455	25000	-	19602	99.04	98.44	chr11.Q	chr11.Q	TRUE	Q	chr11		chr5.Q|CHM13|chr5:182045439-182020439/EcoRV/4_trimmed_0_q4dtbpf1|0.79	chr5.Q|CHM13|chr5:182045439-182020439	99.9662	2	5921	19079	25000	-	5936	99.09	98.55	chr5.Q	chr5.Q	TRUE	Q	chr5
chr2.Q|HG002|chr2_MATERNAL:242117622-242092622/EcoRV/5_trimmed_663_n6c7l1kj|1.02	chr2.Q|HG002|chr2_MATERNAL:242117622-242092622	100	0	7627	17366	25000	-	7669	98.95	97.95	chr2.Q	chr2.Q	TRUE	Q	chr2		chr11.Q|HG002|chr11_PATERNAL:133997515-133972515/EcoRV/3_trimmed_1219_wwpzr1d6|0.98	chr11.Q|HG002|chr11_PATERNAL:133997515-133972515	100	0	18322	6675	25000	-	18402	98.98	98.14	chr11.Q	chr11.Q	TRUE	Q	chr11		chr5.Q|CHM13|chr5:182045439-182020439/EcoRV/4_trimmed_398_rz4y4wd0|0.71	chr5.Q|CHM13|chr5:182045439-182020439	100	0	5525	19474	25000	-	5538	98.73	98.28	chr5.Q	chr5.Q	TRUE	Q	chr5
chr2.Q|HG002|chr2_MATERNAL:242117622-242092622/EcoRV/5_trimmed_1094_pxz3s7dg|1.11	chr2.Q|HG002|chr2_MATERNAL:242117622-242092622	99.9306	5	7207	17798	25000	-	7227	98.91	98.23	chr2.Q	chr2.Q	TRUE	Q	chr2		chr11.Q|HG002|chr11_PATERNAL:133997515-133972515/EcoRV/3_trimmed_1340_ooax1vo9|0.96	chr11.Q|HG002|chr11_PATERNAL:133997515-133972515	100	0	18209	6798	25000	-	18264	99.06	98.43	chr11.Q	chr11.Q	TRUE	Q	chr11		chr5.Q|CHM13|chr5:182045439-182020439/EcoRV/4_trimmed_905_p8wbuo2r|1.16	chr5.Q|CHM13|chr5:182045439-182020439	100	0	5018	19983	25000	-	5036	98.96	98.23	chr5.Q	chr5.Q	TRUE	Q	chr5
chr2.Q|HG002|chr2_MATERNAL:242117622-242092622/EcoRV/5_trimmed_1383_yuzdx76e|0.92	chr2.Q|HG002|chr2_MATERNAL:242117622-242092622	100	0	6913	18084	25000	-	6935	98.9	98.31	chr2.Q	chr2.Q	TRUE	Q	chr2		chr11.Q|HG002|chr11_PATERNAL:133997515-133972515/EcoRV/3_trimmed_1589_tea53vrt|1.02	chr11.Q|HG002|chr11_PATERNAL:133997515-133972515	100	0	17952	7045	25000	-	18014	98.97	98.31	chr11.Q	chr11.Q	TRUE	Q	chr11		chr5.Q|CHM13|chr5:182045439-182020439/EcoRV/4_trimmed_1820_b6yv9kpd|1.08	chr5.Q|CHM13|chr5:182045439-182020439	100	0	4108	20899	25000	-	4120	99.02	98.28	chr5.Q	chr5.Q	TRUE	Q	chr5
chr2.Q|HG002|chr2_MATERNAL:242117622-242092622/EcoRV/5_trimmed_1699_n1ymtx3y|0.86	chr2.Q|HG002|chr2_MATERNAL:242117622-242092622	100	0	6603	18399	25000	-	6618	99.07	98.59	chr2.Q	chr2.Q	TRUE	Q	chr2		chr11.Q|HG002|chr11_PATERNAL:133997515-133972515/EcoRV/3_trimmed_1625_hl5lo3cn|1.00	chr11.Q|HG002|chr11_PATERNAL:133997515-133972515	100	0	17940	7080	25000	-	17987	98.95	98.32	chr11.Q	chr11.Q	TRUE	Q	chr11		chr5.Q|CHM13|chr5:182045439-182020439/EcoRV/4_trimmed_1840_ihlks4p3|0.93	chr5.Q|CHM13|chr5:182045439-182020439	100	0	4074	20917	24999	-	4090	99.11	98.53	chr5.Q	chr5.Q	TRUE	Q	chr5
chr2.Q|HG002|chr2_MATERNAL:242117622-242092622/EcoRV/5_trimmed_1857_7xm3ny7e|0.83	chr2.Q|HG002|chr2_MATERNAL:242117622-242092622	100	0	6447	18556	25000	-	6463	98.96	98.42	chr2.Q	chr2.Q	TRUE	Q	chr2		chr11.Q|HG002|chr11_PATERNAL:133997515-133972515/EcoRV/3_trimmed_2611_pra36i89|0.99	chr11.Q|HG002|chr11_PATERNAL:133997515-133972515	100	0	16931	8064	25000	-	16988	99.07	98.43	chr11.Q	chr11.Q	TRUE	Q	chr11		chr5.Q|CHM13|chr5:182045439-182020439/EcoRV/4_trimmed_2109_5hv3t3i8|1.11	chr5.Q|CHM13|chr5:182045439-182020439	100	0	3820	21185	25000	-	3830	98.95	98.3	chr5.Q	chr5.Q	TRUE	Q	chr5
chr2.Q|HG002|chr2_MATERNAL:242117622-242092622/EcoRV/5_trimmed_2684_civ39r8p|0.98	chr2.Q|HG002|chr2_MATERNAL:242117622-242092622	100	0	5620	19384	25000	-	5637	99.07	98.4	chr2.Q	chr2.Q	TRUE	Q	chr2		chr11.Q|HG002|chr11_PATERNAL:133997515-133972515/EcoRV/3_trimmed_2621_l0oqx47y|0.91	chr11.Q|HG002|chr11_PATERNAL:133997515-133972515	100	0	16909	8075	25000	-	16976	98.94	98.25	chr11.Q	chr11.Q	TRUE	Q	chr11		chr5.Q|CHM13|chr5:182045439-182020439/EcoRV/4_trimmed_2846_zhbm0dmi|1.35	chr5.Q|CHM13|chr5:182045439-182020439	100	0	3080	21921	25000	-	3090	98.92	98.25	chr5.Q	chr5.Q	TRUE	Q	chr5
chr2.Q|HG002|chr2_MATERNAL:242117622-242092622/EcoRV/5_trimmed_2759_adpafsa7|1.28	chr2.Q|HG002|chr2_MATERNAL:242117622-242092622	100	0	5535	19462	25000	-	5558	99.06	98.29	chr2.Q	chr2.Q	TRUE	Q	chr2		chr16.P|HG002|chr16_PATERNAL:0-25000/EcoRV/0_trimmed_0_byyh081x|0.94	chr16.P|HG002|chr16_PATERNAL:0-25000	100	0	10799	0	10784	+	10823	98.95	98.37	chr16.P	chr16.P	TRUE	P	chr16		chr6.P|CHM13|chr6:0-25000/EcoRV/0_trimmed_0_sb1fc2is|0.96	chr6.P|CHM13|chr6:0-25000	100	0	8215	0	8214	+	8240	99.02	98.41	chr6.P	chr6.P	TRUE	P	chr6
chrX.P|HG002|chrX_MATERNAL:0-25000/EcoRV/0_trimmed_0_ooefj5h0|1.03	chrX.P|HG002|chrX_MATERNAL:0-25000	97.9115	440	21068	440	21060	+	20691	98.97	98.33	chrX.P	chrX.P	TRUE	P	chrX		chr16.P|HG002|chr16_PATERNAL:0-25000/EcoRV/0_trimmed_0_1ed9t31j|0.95	chr16.P|HG002|chr16_PATERNAL:0-25000	100	0	10787	0	10784	+	10819	98.88	98.27	chr16.P	chr16.P	TRUE	P	chr16		chr6.P|CHM13|chr6:0-25000/EcoRV/0_trimmed_0_duv5hfpn|0.86	chr6.P|CHM13|chr6:0-25000	100	0	8214	0	8214	+	8236	98.93	98.4	chr6.P	chr6.P	TRUE	P	chr6
chrX.P|HG002|chrX_MATERNAL:0-25000/EcoRV/0_trimmed_0_ex2f18oh|0.94	chrX.P|HG002|chrX_MATERNAL:0-25000	97.9113	440	21066	440	21060	+	20685	98.98	98.39	chrX.P	chrX.P	TRUE	P	chrX		chr16.P|HG002|chr16_PATERNAL:0-25000/EcoRV/0_trimmed_0_lp6nfqnj|1.29	chr16.P|HG002|chr16_PATERNAL:0-25000	100	0	10783	0	10784	+	10828	98.86	98.05	chr16.P	chr16.P	TRUE	P	chr16		chr6.P|CHM13|chr6:0-25000/EcoRV/0_trimmed_0_fx7069rg|0.88	chr6.P|CHM13|chr6:0-25000	99.9634	0	8202	0	8211	+	8230	98.97	98.41	chr6.P	chr6.P	TRUE	P	chr6
chrX.P|HG002|chrX_MATERNAL:0-25000/EcoRV/0_trimmed_0_fi3l6nrh|0.89	chrX.P|HG002|chrX_MATERNAL:0-25000	97.9109	440	21062	440	21060	+	20682	99.03	98.44	chrX.P	chrX.P	TRUE	P	chrX		chr16.P|HG002|chr16_PATERNAL:0-25000/EcoRV/0_trimmed_0_qbl412qo|1.28	chr16.P|HG002|chr16_PATERNAL:0-25000	100	0	10799	0	10784	+	10834	99.03	98.26	chr16.P	chr16.P	TRUE	P	chr16		chr6.P|CHM13|chr6:0-25000/EcoRV/0_trimmed_0_eea5z3kv|0.80	chr6.P|CHM13|chr6:0-25000	100	0	8208	0	8214	+	8233	99.16	98.63	chr6.P	chr6.P	TRUE	P	chr6
chrX.P|HG002|chrX_MATERNAL:0-25000/EcoRV/0_trimmed_0_d89ejfix|0.91	chrX.P|HG002|chrX_MATERNAL:0-25000	97.9059	441	21059	440	21060	+	20680	98.84	98.26	chrX.P	chrX.P	TRUE	P	chrX		chr16.P|HG002|chr16_PATERNAL:0-25000/EcoRV/0_trimmed_0_3hdu1b3t|0.98	chr16.P|HG002|chr16_PATERNAL:0-25000	100	0	10783	0	10784	+	10829	98.92	98.09	chr16.P	chr16.P	TRUE	P	chr16		chr6.P|CHM13|chr6:0-25000/EcoRV/0_trimmed_0_89sow767|0.91	chr6.P|CHM13|chr6:0-25000	100	0	8202	0	8214	+	8235	99.01	98.36	chr6.P	chr6.P	TRUE	P	chr6
chrX.P|HG002|chrX_MATERNAL:0-25000/EcoRV/0_trimmed_0_27t3gexl|1.19	chrX.P|HG002|chrX_MATERNAL:0-25000	97.9095	440	21048	440	21060	+	20696	98.94	98.15	chrX.P	chrX.P	TRUE	P	chrX		chr16.P|HG002|chr16_PATERNAL:0-25000/EcoRV/0_trimmed_0_qof9qd57|1.00	chr16.P|HG002|chr16_PATERNAL:0-25000	100	0	10789	0	10784	+	10821	99	98.37	chr16.P	chr16.P	TRUE	P	chr16		chr6.P|CHM13|chr6:0-25000/EcoRV/0_trimmed_0_1o29itzl|0.78	chr6.P|CHM13|chr6:0-25000	100	0	8216	0	8214	+	8235	98.87	98.38	chr6.P	chr6.P	TRUE	P	chr6
chrX.P|HG002|chrX_MATERNAL:0-25000/EcoRV/0_trimmed_0_o0su1vwb|1.22	chrX.P|HG002|chrX_MATERNAL:0-25000	97.8909	444	21052	441	21060	+	20697	98.98	98.18	chrX.P	chrX.P	TRUE	P	chrX		chr16.P|HG002|chr16_PATERNAL:0-25000/EcoRV/0_trimmed_0_e8a05xdv|0.92	chr16.P|HG002|chr16_PATERNAL:0-25000	100	0	10783	0	10784	+	10815	98.85	98.27	chr16.P	chr16.P	TRUE	P	chr16		chr6.P|CHM13|chr6:0-25000/EcoRV/0_trimmed_0_3u4gwrdp|1.12	chr6.P|CHM13|chr6:0-25000	100	0	8212	0	8214	+	8244	99.07	98.33	chr6.P	chr6.P	TRUE	P	chr6
chrX.P|HG002|chrX_MATERNAL:0-25000/EcoRV/0_trimmed_0_64yv7ywx|0.96	chrX.P|HG002|chrX_MATERNAL:0-25000	97.9105	440	21058	441	21060	+	20683	98.98	98.37	chrX.P	chrX.P	TRUE	P	chrX		chr16.P|HG002|chr16_PATERNAL:0-25000/EcoRV/0_trimmed_0_3g3hv7vx|1.16	chr16.P|HG002|chr16_PATERNAL:0-25000	100	0	10793	0	10784	+	10827	98.86	98.15	chr16.P	chr16.P	TRUE	P	chr16		chr6.P|CHM13|chr6:0-25000/EcoRV/0_trimmed_0_1acxm4e5|0.94	chr6.P|CHM13|chr6:0-25000	100	0	8218	0	8214	+	8241	99.21	98.6	chr6.P	chr6.P	TRUE	P	chr6
chrX.P|HG002|chrX_MATERNAL:0-25000/EcoRV/0_trimmed_0_59jloijf|0.99	chrX.P|HG002|chrX_MATERNAL:0-25000	97.893	444	21073	442	21060	+	20689	98.89	98.26	chrX.P	chrX.P	TRUE	P	chrX		chr16.P|HG002|chr16_PATERNAL:0-25000/EcoRV/0_trimmed_0_3k4nvpmh|1.12	chr16.P|HG002|chr16_PATERNAL:0-25000	100	0	10780	0	10784	+	10823	98.91	98.16	chr16.P	chr16.P	TRUE	P	chr16		chr6.P|CHM13|chr6:0-25000/EcoRV/0_trimmed_0_an5w6vyx|1.07	chr6.P|CHM13|chr6:0-25000	100	0	8213	0	8214	+	8243	99.21	98.5	chr6.P	chr6.P	TRUE	P	chr6
chrX.P|HG002|chrX_MATERNAL:0-25000/EcoRV/0_trimmed_0_fl0zs40s|1.10	chrX.P|HG002|chrX_MATERNAL:0-25000	97.9107	440	21060	442	21060	+	20695	99.01	98.28	chrX.P	chrX.P	TRUE	P	chrX		chr16.P|HG002|chr16_PATERNAL:0-25000/EcoRV/0_trimmed_0_5z7nnies|0.84	chr16.P|HG002|chr16_PATERNAL:0-25000	100	0	10786	0	10784	+	10815	98.91	98.36	chr16.P	chr16.P	TRUE	P	chr16		chr6.P|CHM13|chr6:0-25000/EcoRV/0_trimmed_0_bfm6121r|0.90	chr6.P|CHM13|chr6:0-25000	100	0	8200	0	8214	+	8234	98.81	98.17	chr6.P	chr6.P	TRUE	P	chr6
chrX.P|HG002|chrX_MATERNAL:0-25000/EcoRV/0_trimmed_0_1ez8cwsz|1.10	chrX.P|HG002|chrX_MATERNAL:0-25000	97.9031	442	21079	442	21060	+	20699	99.02	98.33	chrX.P	chrX.P	TRUE	P	chrX		chr16.P|HG002|chr16_PATERNAL:0-25000/EcoRV/0_trimmed_0_xy8xce3l|1.04	chr16.P|HG002|chr16_PATERNAL:0-25000	99.9815	0	10790	0	10781	+	10821	99.12	98.47	chr16.P	chr16.P	TRUE	P	chr16		chr6.P|CHM13|chr6:0-25000/EcoRV/0_trimmed_0_uhblnsrz|0.96	chr6.P|CHM13|chr6:0-25000	100	0	8215	0	8214	+	8240	99.1	98.48	chr6.P	chr6.P	TRUE	P	chr6
chrX.P|HG002|chrX_MATERNAL:0-25000/EcoRV/0_trimmed_0_ndck2jtk|0.93	chrX.P|HG002|chrX_MATERNAL:0-25000	97.9026	442	21074	443	21060	+	20687	99.03	98.43	chrX.P	chrX.P	TRUE	P	chrX		chr16.P|HG002|chr16_PATERNAL:0-25000/EcoRV/0_trimmed_0_8ei7ni7q|1.24	chr16.P|HG002|chr16_PATERNAL:0-25000	99.9722	0	10796	0	10781	+	10828	98.93	98.21	chr16.P	chr16.P	TRUE	P	chr16		chr6.P|CHM13|chr6:0-25000/EcoRV/0_trimmed_0_9qf30qfe|0.90	chr6.P|CHM13|chr6:0-25000	100	0	8205	0	8214	+	8235	98.92	98.31	chr6.P	chr6.P	TRUE	P	chr6
chrX.P|HG002|chrX_MATERNAL:0-25000/EcoRV/0_trimmed_0_riaisbyx|1.13	chrX.P|HG002|chrX_MATERNAL:0-25000	97.8794	447	21079	446	21060	+	20697	98.93	98.23	chrX.P	chrX.P	TRUE	P	chrX		chr16.P|HG002|chr16_PATERNAL:0-25000/EcoRV/0_trimmed_0_ilrwq5xh|0.96	chr16.P|HG002|chr16_PATERNAL:0-25000	100	0	10782	0	10784	+	10818	98.88	98.24	chr16.P	chr16.P	TRUE	P	chr16		chr6.P|CHM13|chr6:0-25000/EcoRV/0_trimmed_0_mlavnmi6|1.11	chr6.P|CHM13|chr6:0-25000	100	0	8224	0	8214	+	8252	99.08	98.29	chr6.P	chr6.P	TRUE	P	chr6
chrX.P|HG002|chrX_MATERNAL:0-25000/EcoRV/0_trimmed_0_360ud7t4|1.03	chrX.P|HG002|chrX_MATERNAL:0-25000	97.8728	448	21061	447	21060	+	20682	99.02	98.36	chrX.P	chrX.P	TRUE	P	chrX		chr16.P|HG002|chr16_PATERNAL:0-25000/EcoRV/0_trimmed_0_yuv6eyqj|0.99	chr16.P|HG002|chr16_PATERNAL:0-25000	100	0	10794	0	10784	+	10823	99.14	98.52	chr16.P	chr16.P	TRUE	P	chr16		chr6.P|CHM13|chr6:0-25000/EcoRV/0_trimmed_0_x6xla62c|1.02	chr6.P|CHM13|chr6:0-25000	100	0	8220	0	8214	+	8243	98.97	98.35	chr6.P	chr6.P	TRUE	P	chr6
chrX.P|HG002|chrX_MATERNAL:0-25000/EcoRV/0_trimmed_0_kyam0h2b|1.22	chrX.P|HG002|chrX_MATERNAL:0-25000	97.8738	448	21070	448	21060	+	20697	98.9	98.14	chrX.P	chrX.P	TRUE	P	chrX		chr16.P|HG002|chr16_PATERNAL:0-25000/EcoRV/0_trimmed_0_b7qv696b|1.03	chr16.P|HG002|chr16_PATERNAL:0-25000	100	0	10787	0	10784	+	10822	99.02	98.36	chr16.P	chr16.P	TRUE	P	chr16		chr6.P|CHM13|chr6:0-25000/EcoRV/0_trimmed_0_vo02pfwq|1.05	chr6.P|CHM13|chr6:0-25000	100	0	8218	0	8214	+	8244	98.82	98.14	chr6.P	chr6.P	TRUE	P	chr6
chrX.P|HG002|chrX_MATERNAL:0-25000/EcoRV/0_trimmed_0_fkoqpfdi|0.97	chrX.P|HG002|chrX_MATERNAL:0-25000	97.873	448	21063	448	21060	+	20680	98.92	98.28	chrX.P	chrX.P	TRUE	P	chrX		chr16.P|HG002|chr16_PATERNAL:0-25000/EcoRV/0_trimmed_0_7s98y8f2|1.05	chr16.P|HG002|chr16_PATERNAL:0-25000	100	0	10785	0	10784	+	10821	98.94	98.27	chr16.P	chr16.P	TRUE	P	chr16		chr6.P|CHM13|chr6:0-25000/EcoRV/0_trimmed_0_z15tu279|1.01	chr6.P|CHM13|chr6:0-25000	100	0	8209	0	8214	+	8240	99.1	98.41	chr6.P	chr6.P	TRUE	P	chr6
chrX.P|HG002|chrX_MATERNAL:0-25000/EcoRV/0_trimmed_0_jkx8k9wm|0.93	chrX.P|HG002|chrX_MATERNAL:0-25000	97.8642	450	21069	448	21060	+	20676	98.97	98.39	chrX.P	chrX.P	TRUE	P	chrX		chr16.P|HG002|chr16_PATERNAL:0-25000/EcoRV/0_trimmed_0_sxivivgs|0.83	chr16.P|HG002|chr16_PATERNAL:0-25000	100	0	10775	0	10784	+	10811	98.99	98.41	chr16.P	chr16.P	TRUE	P	chr16		chr6.P|CHM13|chr6:0-25000/EcoRV/0_trimmed_0_uaj583ef|0.95	chr6.P|CHM13|chr6:0-25000	100	0	8223	0	8214	+	8243	99.21	98.62	chr6.P	chr6.P	TRUE	P	chr6
chrX.P|HG002|chrX_MATERNAL:0-25000/EcoRV/0_trimmed_0_hldzpg48|1.05	chrX.P|HG002|chrX_MATERNAL:0-25000	97.8689	449	21069	450	21060	+	20687	98.95	98.26	chrX.P	chrX.P	TRUE	P	chrX		chr16.P|HG002|chr16_PATERNAL:0-25000/EcoRV/0_trimmed_0_gazv1km7|1.12	chr16.P|HG002|chr16_PATERNAL:0-25000	100	0	10783	0	10784	+	10834	99.13	98.21	chr16.P	chr16.P	TRUE	P	chr16		chr6.P|CHM13|chr6:0-25000/EcoRV/0_trimmed_0_91tmmlva|0.97	chr6.P|CHM13|chr6:0-25000	100	0	8217	0	8214	+	8241	99.16	98.54	chr6.P	chr6.P	TRUE	P	chr6
chrX.P|HG002|chrX_MATERNAL:0-25000/EcoRV/0_trimmed_0_1qmzhj2h|1.11	chrX.P|HG002|chrX_MATERNAL:0-25000	97.8562	452	21084	451	21060	+	20694	98.89	98.19	chrX.P	chrX.P	TRUE	P	chrX		chr16.P|HG002|chr16_PATERNAL:0-25000/EcoRV/0_trimmed_0_wsr7v31t|1.06	chr16.P|HG002|chr16_PATERNAL:0-25000	100	0	10787	0	10784	+	10822	98.89	98.23	chr16.P	chr16.P	TRUE	P	chr16		chr6.P|CHM13|chr6:0-25000/EcoRV/0_trimmed_0_ngabhsig|1.03	chr6.P|CHM13|chr6:0-25000	100	0	8209	0	8214	+	8240	98.96	98.28	chr6.P	chr6.P	TRUE	P	chr6
chrX.P|HG002|chrX_MATERNAL:0-25000/EcoRV/0_trimmed_0_z4932obi|1.07	chrX.P|HG002|chrX_MATERNAL:0-25000	97.8201	459	21056	455	21060	+	20675	98.92	98.21	chrX.P	chrX.P	TRUE	P	chrX		chr16.P|HG002|chr16_PATERNAL:0-25000/EcoRV/0_trimmed_0_szhw8u1p|1.03	chr16.P|HG002|chr16_PATERNAL:0-25000	99.9907	1	10784	1	10784	+	10819	99.07	98.41	chr16.P	chr16.P	TRUE	P	chr16		chr6.P|CHM13|chr6:0-25000/EcoRV/0_trimmed_0_dggq8vh0|0.88	chr6.P|CHM13|chr6:0-25000	99.9635	0	8210	0	8211	+	8233	99.11	98.57	chr6.P	chr6.P	TRUE	P	chr6
chrX.P|HG002|chrX_MATERNAL:0-25000/EcoRV/0_trimmed_0_eebskfoj|0.94	chrX.P|HG002|chrX_MATERNAL:0-25000	97.8074	462	21071	461	21060	+	20667	98.97	98.37	chrX.P	chrX.P	TRUE	P	chrX		chr16.P|HG002|chr16_PATERNAL:0-25000/EcoRV/0_trimmed_0_emezr6dp|1.08	chr16.P|HG002|chr16_PATERNAL:0-25000	99.9722	3	10788	2	10784	+	10821	99.07	98.38	chr16.P	chr16.P	TRUE	P	chr16		chr6.P|CHM13|chr6:0-25000/EcoRV/0_trimmed_0_l2ply5gw|1.19	chr6.P|CHM13|chr6:0-25000	100	0	8218	0	8214	+	8248	98.92	98.16	chr6.P	chr6.P	TRUE	P	chr6
chrX.P|HG002|chrX_MATERNAL:0-25000/EcoRV/0_trimmed_890_7cd970iz|1.23	chrX.P|HG002|chrX_MATERNAL:0-25000	100	0	20157	889	21060	+	20248	98.95	98.13	chrX.P	chrX.P	TRUE	P	chrX		chr16.P|HG002|chr16_PATERNAL:0-25000/EcoRV/0_trimmed_131_gquj5e4t|1.06	chr16.P|HG002|chr16_PATERNAL:0-25000	100	0	10644	131	10784	+	10688	98.95	98.22	chr16.P	chr16.P	TRUE	P	chr16		chr6.P|CHM13|chr6:0-25000/EcoRV/0_trimmed_0_aygaytnf|0.99	chr6.P|CHM13|chr6:0-25000	100	0	8220	0	8214	+	8243	98.96	98.34	chr6.P	chr6.P	TRUE	P	chr6
chrX.P|HG002|chrX_MATERNAL:0-25000/EcoRV/0_trimmed_1000_mu2yc7zl|1.11	chrX.P|HG002|chrX_MATERNAL:0-25000	100	0	20043	1029	21060	+	20123	98.95	98.1	chrX.P	chrX.P	TRUE	P	chrX		chr16.P|HG002|chr16_PATERNAL:0-25000/EcoRV/0_trimmed_501_k0brpxvr|1.01	chr16.P|HG002|chr16_PATERNAL:0-25000	100	0	10261	502	10784	+	10307	99.01	98.33	chr16.P	chr16.P	TRUE	P	chr16		chr6.P|CHM13|chr6:0-25000/EcoRV/0_trimmed_0_s1aszuc0|1.23	chr6.P|CHM13|chr6:0-25000	100	0	8230	0	8214	+	8253	98.97	98.23	chr6.P	chr6.P	TRUE	P	chr6
chrX.P|HG002|chrX_MATERNAL:0-25000/EcoRV/0_trimmed_1237_4ij3e37o|0.87	chrX.P|HG002|chrX_MATERNAL:0-25000	100	0	19807	1238	21060	+	19875	98.92	98.31	chrX.P	chrX.P	TRUE	P	chrX		chr16.P|HG002|chr16_PATERNAL:0-25000/EcoRV/0_trimmed_546_dxwy5ws5|1.02	chr16.P|HG002|chr16_PATERNAL:0-25000	100	0	10224	545	10784	+	10269	98.78	98.06	chr16.P	chr16.P	TRUE	P	chr16		chr6.P|CHM13|chr6:0-25000/EcoRV/0_trimmed_0_5a9sfr8u|1.16	chr6.P|CHM13|chr6:0-25000	99.9878	1	8209	1	8214	+	8242	98.96	98.2	chr6.P	chr6.P	TRUE	P	chr6
chrX.P|HG002|chrX_MATERNAL:0-25000/EcoRV/0_trimmed_1291_i0pokg3w|1.04	chrX.P|HG002|chrX_MATERNAL:0-25000	100	0	19780	1290	21060	+	19838	99.01	98.38	chrX.P	chrX.P	TRUE	P	chrX		chr16.P|HG002|chr16_PATERNAL:0-25000/EcoRV/0_trimmed_1017_wk26eej9|0.91	chr16.P|HG002|chr16_PATERNAL:0-25000	100	0	9762	1017	10784	+	9795	98.99	98.38	chr16.P	chr16.P	TRUE	P	chr16		chr6.P|CHM13|chr6:0-25000/EcoRV/0_trimmed_0_ofzbk82m|1.10	chr6.P|CHM13|chr6:0-25000	99.9513	4	8219	3	8214	+	8240	99.08	98.43	chr6.P	chr6.P	TRUE	P	chr6
chrX.P|HG002|chrX_MATERNAL:0-25000/EcoRV/0_trimmed_1555_hjb60oye|0.95	chrX.P|HG002|chrX_MATERNAL:0-25000	100	0	19519	1554	21060	+	19573	98.99	98.38	chrX.P	chrX.P	TRUE	P	chrX		chr16.P|HG002|chr16_PATERNAL:0-25000/EcoRV/0_trimmed_1034_xm6dm3ea|0.76	chr16.P|HG002|chr16_PATERNAL:0-25000	100	0	9748	1036	10784	+	9773	99.07	98.57	chr16.P	chr16.P	TRUE	P	chr16		chr6.P|CHM13|chr6:0-25000/EcoRV/0_trimmed_56_hvptwjd0|1.29	chr6.P|CHM13|chr6:0-25000	100	0	8157	56	8214	+	8193	98.97	98.11	chr6.P	chr6.P	TRUE	P	chr6
chrX.P|HG002|chrX_MATERNAL:0-25000/EcoRV/0_trimmed_1721_ybsdtztw|1.03	chrX.P|HG002|chrX_MATERNAL:0-25000	99.9845	3	19348	1728	21060	+	19402	98.85	98.2	chrX.P	chrX.P	TRUE	P	chrX		chr16.P|HG002|chr16_PATERNAL:0-25000/EcoRV/0_trimmed_1684_orwz5hd3|1.04	chr16.P|HG002|chr16_PATERNAL:0-25000	100	0	9096	1682	10784	+	9129	99.08	98.43	chr16.P	chr16.P	TRUE	P	chr16		chr6.P|CHM13|chr6:0-25000/EcoRV/0_trimmed_353_h4a9x31m|1.30	chr6.P|CHM13|chr6:0-25000	100	0	7874	354	8214	+	7900	99.07	98.24	chr6.P	chr6.P	TRUE	P	chr6
chrX.P|HG002|chrX_MATERNAL:0-25000/EcoRV/0_trimmed_2038_i3t6e6p8|0.88	chrX.P|HG002|chrX_MATERNAL:0-25000	100	0	19015	2038	21060	+	19073	99.04	98.47	chrX.P	chrX.P	TRUE	P	chrX		chr16.P|HG002|chr16_PATERNAL:0-25000/EcoRV/0_trimmed_1760_jr6200k7|1.04	chr16.P|HG002|chr16_PATERNAL:0-25000	100	0	9011	1765	10784	+	9049	99.04	98.3	chr16.P	chr16.P	TRUE	P	chr16		chr6.P|CHM13|chr6:0-25000/EcoRV/0_trimmed_1117_iqhjcmxj|0.82	chr6.P|CHM13|chr6:0-25000	100	0	7093	1115	8214	+	7113	99.11	98.64	chr6.P	chr6.P	TRUE	P	chr6
chrX.P|HG002|chrX_MATERNAL:0-25000/EcoRV/0_trimmed_2351_rube959s|1.04	chrX.P|HG002|chrX_MATERNAL:0-25000	100	0	18711	2347	21060	+	18776	98.95	98.27	chrX.P	chrX.P	TRUE	P	chrX		chr16.P|HG002|chr16_PATERNAL:0-25000/EcoRV/0_trimmed_1788_3xv6w1yq|0.95	chr16.P|HG002|chr16_PATERNAL:0-25000	100	0	8995	1784	10784	+	9025	98.99	98.38	chr16.P	chr16.P	TRUE	P	chr16		chr6.P|CHM13|chr6:0-25000/EcoRV/0_trimmed_1833_6ekuvlh7|0.97	chr6.P|CHM13|chr6:0-25000	100	0	6373	1840	8214	+	6393	99.01	98.4	chr6.P	chr6.P	TRUE	P	chr6
chrX.P|HG002|chrX_MATERNAL:0-25000/EcoRV/0_trimmed_2530_7czjnwmg|1.09	chrX.P|HG002|chrX_MATERNAL:0-25000	100	0	18541	2526	21060	+	18603	98.93	98.24	chrX.P	chrX.P	TRUE	P	chrX		chr16.P|HG002|chr16_PATERNAL:0-25000/EcoRV/0_trimmed_2919_341rmw8x|1.09	chr16.P|HG002|chr16_PATERNAL:0-25000	100	0	7870	2918	10784	+	7894	99.13	98.48	chr16.P	chr16.P	TRUE	P	chr16		chr6.P|CHM13|chr6:0-25000/EcoRV/0_trimmed_2256_uvdwk6j5|0.83	chr6.P|CHM13|chr6:0-25000	100	0	5949	2255	8214	+	5972	98.9	98.31	chr6.P	chr6.P	TRUE	P	chr6
chrX.P|HG002|chrX_MATERNAL:0-25000/EcoRV/0_trimmed_2676_ikd3edpm|0.89	chrX.P|HG002|chrX_MATERNAL:0-25000	99.9837	0	18374	2672	21058	+	18435	98.99	98.4	chrX.P	chrX.P	TRUE	P	chrX		chr16.Q|HG002|chr16_PATERNAL:93613840-93588840/EcoRV/3_trimmed_0_5tccgqj5|0.99	chr16.Q|HG002|chr16_PATERNAL:93613840-93588840	100	0	21464	3533	25000	-	21535	99.1	98.46	chr16.Q	chr16.Q	TRUE	Q	chr16		chr6.Q|CHM13|chr6:172126628-172101628/EcoRV/2_trimmed_0_r97co8bt|0.91	chr6.Q|CHM13|chr6:172126628-172101628	100	0	6684	18315	25000	-	6705	98.99	98.39	chr6.Q	chr6.Q	TRUE	Q	chr6
chrX.Q|HG002|chrX_MATERNAL:154349815-154324815/EcoRV/2_trimmed_0_fgz77dfe|1.04	chrX.Q|HG002|chrX_MATERNAL:154349815-154324815	97.8173	0	13265	11447	24705	-	13306	98.99	98.33	chrX.Q	chrX.Q	TRUE	Q	chrX		chr16.Q|HG002|chr16_PATERNAL:93613840-93588840/EcoRV/3_trimmed_0_j5bu38zg|1.00	chr16.Q|HG002|chr16_PATERNAL:93613840-93588840	100	0	21472	3533	25000	-	21540	99.02	98.38	chr16.Q	chr16.Q	TRUE	Q	chr16		chr6.Q|CHM13|chr6:172126628-172101628/EcoRV/2_trimmed_0_9t2wkhhu|0.97	chr6.Q|CHM13|chr6:172126628-172101628	100	0	6681	18315	25000	-	6710	98.99	98.2	chr6.Q	chr6.Q	TRUE	Q	chr6
chrX.Q|HG002|chrX_MATERNAL:154349815-154324815/EcoRV/2_trimmed_0_wt2npxk7|1.15	chrX.Q|HG002|chrX_MATERNAL:154349815-154324815	97.2146	0	13158	11447	24621	-	13217	98.94	98.18	chrX.Q	chrX.Q	TRUE	Q	chrX		chr16.Q|HG002|chr16_PATERNAL:93613840-93588840/EcoRV/3_trimmed_0_fj7z0vy5|1.02	chr16.Q|HG002|chr16_PATERNAL:93613840-93588840	100	0	21457	3533	25000	-	21554	99.09	98.25	chr16.Q	chr16.Q	TRUE	Q	chr16		chr6.Q|CHM13|chr6:172126628-172101628/EcoRV/2_trimmed_0_yp3knea1|0.84	chr6.Q|CHM13|chr6:172126628-172101628	100	0	6674	18315	25000	-	6700	99.14	98.54	chr6.Q	chr6.Q	TRUE	Q	chr6
chrX.Q|HG002|chrX_MATERNAL:154349815-154324815/EcoRV/2_trimmed_0_mbyillr6|1.06	chrX.Q|HG002|chrX_MATERNAL:154349815-154324815	97.8606	0	13265	11447	24710	-	13309	99.02	98.35	chrX.Q	chrX.Q	TRUE	Q	chrX		chr16.Q|HG002|chr16_PATERNAL:93613840-93588840/EcoRV/3_trimmed_0_74zealjc|0.89	chr16.Q|HG002|chr16_PATERNAL:93613840-93588840	100	0	21464	3533	25000	-	21529	99.02	98.43	chr16.Q	chr16.Q	TRUE	Q	chr16		chr6.Q|CHM13|chr6:172126628-172101628/EcoRV/2_trimmed_0_7narl01c|0.97	chr6.Q|CHM13|chr6:172126628-172101628	100	0	6683	18315	25000	-	6705	99.01	98.39	chr6.Q	chr6.Q	TRUE	Q	chr6
chrX.Q|HG002|chrX_MATERNAL:154349815-154324815/EcoRV/2_trimmed_0_aplfqh0q|1.00	chrX.Q|HG002|chrX_MATERNAL:154349815-154324815	97.861	0	13268	11447	24709	-	13306	98.89	98.28	chrX.Q	chrX.Q	TRUE	Q	chrX		chr16.Q|HG002|chr16_PATERNAL:93613840-93588840/EcoRV/3_trimmed_0_idc58mdl|0.93	chr16.Q|HG002|chr16_PATERNAL:93613840-93588840	100	0	21473	3533	25000	-	21543	98.91	98.24	chr16.Q	chr16.Q	TRUE	Q	chr16		chr6.Q|CHM13|chr6:172126628-172101628/EcoRV/2_trimmed_0_ac38gzp7|0.88	chr6.Q|CHM13|chr6:172126628-172101628	100	0	6686	18315	25000	-	6705	99.08	98.51	chr6.Q	chr6.Q	TRUE	Q	chr6
chrX.Q|HG002|chrX_MATERNAL:154349815-154324815/EcoRV/2_trimmed_0_9ym41poz|1.18	chrX.Q|HG002|chrX_MATERNAL:154349815-154324815	97.8227	0	13254	11447	24706	-	13308	98.93	98.17	chrX.Q	chrX.Q	TRUE	Q	chrX		chr16.Q|HG002|chr16_PATERNAL:93613840-93588840/EcoRV/3_trimmed_0_ytabwvog|1.01	chr16.Q|HG002|chr16_PATERNAL:93613840-93588840	100	0	21479	3533	25000	-	21544	99.07	98.41	chr16.Q	chr16.Q	TRUE	Q	chr16		chr6.Q|CHM13|chr6:172126628-172101628/EcoRV/2_trimmed_0_boqdg9uv|0.99	chr6.Q|CHM13|chr6:172126628-172101628	100	0	6688	18315	25000	-	6708	98.8	98.17	chr6.Q	chr6.Q	TRUE	Q	chr6
chrX.Q|HG002|chrX_MATERNAL:154349815-154324815/EcoRV/2_trimmed_0_4bcehm90|0.87	chrX.Q|HG002|chrX_MATERNAL:154349815-154324815	97.8068	0	13245	11447	24704	-	13290	98.99	98.41	chrX.Q	chrX.Q	TRUE	Q	chrX		chr16.Q|HG002|chr16_PATERNAL:93613840-93588840/EcoRV/3_trimmed_0_ip8loha8|1.02	chr16.Q|HG002|chr16_PATERNAL:93613840-93588840	100	0	21456	3533	25000	-	21536	98.98	98.3	chr16.Q	chr16.Q	TRUE	Q	chr16		chr6.Q|CHM13|chr6:172126628-172101628/EcoRV/2_trimmed_0_u26r8a7j|1.06	chr6.Q|CHM13|chr6:172126628-172101628	100	0	6674	18315	25000	-	6704	99.04	98.31	chr6.Q	chr6.Q	TRUE	Q	chr6
chrX.Q|HG002|chrX_MATERNAL:154349815-154324815/EcoRV/2_trimmed_0_o7nvzebf|0.97	chrX.Q|HG002|chrX_MATERNAL:154349815-154324815	97.3453	0	13201	11447	24639	-	13237	98.88	98.27	chrX.Q	chrX.Q	TRUE	Q	chrX		chr16.Q|HG002|chr16_PATERNAL:93613840-93588840/EcoRV/3_trimmed_0_9g5uh84n|0.96	chr16.Q|HG002|chr16_PATERNAL:93613840-93588840	100	0	21470	3533	25000	-	21534	98.95	98.35	chr16.Q	chr16.Q	TRUE	Q	chr16		chr6.Q|CHM13|chr6:172126628-172101628/EcoRV/2_trimmed_0_fyehjt3d|1.08	chr6.Q|CHM13|chr6:172126628-172101628	99.9701	0	6689	18315	24998	-	6709	99.02	98.35	chr6.Q	chr6.Q	TRUE	Q	chr6
chrX.Q|HG002|chrX_MATERNAL:154349815-154324815/EcoRV/2_trimmed_0_dpvjide9|0.95	chrX.Q|HG002|chrX_MATERNAL:154349815-154324815	97.8675	0	13263	11447	24710	-	13305	98.92	98.29	chrX.Q	chrX.Q	TRUE	Q	chrX		chr16.Q|HG002|chr16_PATERNAL:93613840-93588840/EcoRV/3_trimmed_0_texbamlp|0.87	chr16.Q|HG002|chr16_PATERNAL:93613840-93588840	100	0	21463	3533	25000	-	21522	98.8	98.28	chr16.Q	chr16.Q	TRUE	Q	chr16		chr6.Q|CHM13|chr6:172126628-172101628/EcoRV/2_trimmed_0_heighwn2|1.23	chr6.Q|CHM13|chr6:172126628-172101628	100	0	6693	18315	25000	-	6715	99.04	98.27	chr6.Q	chr6.Q	TRUE	Q	chr6
chrX.Q|HG002|chrX_MATERNAL:154349815-154324815/EcoRV/2_trimmed_0_sa9no7um|0.97	chrX.Q|HG002|chrX_MATERNAL:154349815-154324815	97.8471	0	13271	11447	24707	-	13307	98.94	98.32	chrX.Q	chrX.Q	TRUE	Q	chrX		chr16.Q|HG002|chr16_PATERNAL:93613840-93588840/EcoRV/3_trimmed_0_p0i9iw6r|1.02	chr16.Q|HG002|chr16_PATERNAL:93613840-93588840	99.9814	0	21458	3533	24997	-	21532	99.02	98.37	chr16.Q	chr16.Q	TRUE	Q	chr16		chr6.Q|CHM13|chr6:172126628-172101628/EcoRV/2_trimmed_0_k3s34zlp|1.05	chr6.Q|CHM13|chr6:172126628-172101628	100	0	6684	18315	25000	-	6707	98.96	98.3	chr6.Q	chr6.Q	TRUE	Q	chr6
chrX.Q|HG002|chrX_MATERNAL:154349815-154324815/EcoRV/2_trimmed_0_zccac1ej|1.06	chrX.Q|HG002|chrX_MATERNAL:154349815-154324815	97.816	0	13257	11447	24704	-	13305	99.05	98.34	chrX.Q	chrX.Q	TRUE	Q	chrX		chr16.Q|HG002|chr16_PATERNAL:93613840-93588840/EcoRV/3_trimmed_0_f3ib0d6i|0.99	chr16.Q|HG002|chr16_PATERNAL:93613840-93588840	100	0	21446	3533	25000	-	21529	98.91	98.24	chr16.Q	chr16.Q	TRUE	Q	chr16		chr6.Q|CHM13|chr6:172126628-172101628/EcoRV/2_trimmed_0_ij2sclq5|0.94	chr6.Q|CHM13|chr6:172126628-172101628	100	0	6688	18315	25000	-	6707	99.08	98.48	chr6.Q	chr6.Q	TRUE	Q	chr6
chrX.Q|HG002|chrX_MATERNAL:154349815-154324815/EcoRV/2_trimmed_0_ny6frrcz|1.03	chrX.Q|HG002|chrX_MATERNAL:154349815-154324815	97.8982	0	13275	11447	24708	-	13313	98.87	98.2	chrX.Q	chrX.Q	TRUE	Q	chrX		chr16.Q|HG002|chr16_PATERNAL:93613840-93588840/EcoRV/3_trimmed_0_mtp0n3nl|1.02	chr16.Q|HG002|chr16_PATERNAL:93613840-93588840	100	0	21471	3533	25000	-	21539	99.01	98.37	chr16.Q	chr16.Q	TRUE	Q	chr16		chr6.Q|CHM13|chr6:172126628-172101628/EcoRV/2_trimmed_0_sy6fejak|1.23	chr6.Q|CHM13|chr6:172126628-172101628	100	0	6686	18315	25000	-	6712	98.99	98.21	chr6.Q	chr6.Q	TRUE	Q	chr6
chrX.Q|HG002|chrX_MATERNAL:154349815-154324815/EcoRV/2_trimmed_0_8uayop2l|1.03	chrX.Q|HG002|chrX_MATERNAL:154349815-154324815	97.8097	0	13263	11447	24704	-	13303	98.96	98.32	chrX.Q	chrX.Q	TRUE	Q	chrX		chr16.Q|HG002|chr16_PATERNAL:93613840-93588840/EcoRV/3_trimmed_0_1vzlhghi|0.89	chr16.Q|HG002|chr16_PATERNAL:93613840-93588840	100	0	21457	3533	25000	-	21537	98.99	98.3	chr16.Q	chr16.Q	TRUE	Q	chr16		chr6.Q|CHM13|chr6:172126628-172101628/EcoRV/2_trimmed_0_8wiycchf|0.75	chr6.Q|CHM13|chr6:172126628-172101628	100	0	6671	18315	25000	-	6697	99.11	98.55	chr6.Q	chr6.Q	TRUE	Q	chr6
chrX.Q|HG002|chrX_MATERNAL:154349815-154324815/EcoRV/2_trimmed_0_xpc4jsk0|0.89	chrX.Q|HG002|chrX_MATERNAL:154349815-154324815	97.7937	0	13253	11447	24701	-	13292	98.89	98.31	chrX.Q	chrX.Q	TRUE	Q	chrX		chr16.Q|HG002|chr16_PATERNAL:93613840-93588840/EcoRV/3_trimmed_0_r3fifh3h|1.02	chr16.Q|HG002|chr16_PATERNAL:93613840-93588840	100	0	21461	3533	25000	-	21536	99.06	98.4	chr16.Q	chr16.Q	TRUE	Q	chr16		chr6.Q|CHM13|chr6:172126628-172101628/EcoRV/2_trimmed_0_k78prh6e|1.02	chr6.Q|CHM13|chr6:172126628-172101628	100	0	6683	18315	25000	-	6707	98.81	98.14	chr6.Q	chr6.Q	TRUE	Q	chr6
chrX.Q|HG002|chrX_MATERNAL:154349815-154324815/EcoRV/2_trimmed_0_d5v455p9|0.96	chrX.Q|HG002|chrX_MATERNAL:154349815-154324815	97.8038	0	13271	11447	24702	-	13303	98.99	98.4	chrX.Q	chrX.Q	TRUE	Q	chrX		chr16.Q|HG002|chr16_PATERNAL:93613840-93588840/EcoRV/3_trimmed_0_rkx02eyu|0.85	chr16.Q|HG002|chr16_PATERNAL:93613840-93588840	100	0	21467	3533	25000	-	21526	98.96	98.42	chr16.Q	chr16.Q	TRUE	Q	chr16		chr6.Q|CHM13|chr6:172126628-172101628/EcoRV/2_trimmed_0_ytp9jhxx|0.82	chr6.Q|CHM13|chr6:172126628-172101628	100	0	6678	18315	24999	-	6700	99.13	98.57	chr6.Q	chr6.Q	TRUE	Q	chr6
chrX.Q|HG002|chrX_MATERNAL:154349815-154324815/EcoRV/2_trimmed_0_gb2yqbxu|0.94	chrX.Q|HG002|chrX_MATERNAL:154349815-154324815	97.8495	0	13241	11447	24710	-	13296	99	98.35	chrX.Q	chrX.Q	TRUE	Q	chrX		chr16.Q|HG002|chr16_PATERNAL:93613840-93588840/EcoRV/3_trimmed_0_dxo27y7h|0.98	chr16.Q|HG002|chr16_PATERNAL:93613840-93588840	100	0	21441	3533	25000	-	21531	98.84	98.13	chr16.Q	chr16.Q	TRUE	Q	chr16		chr6.Q|CHM13|chr6:172126628-172101628/EcoRV/2_trimmed_0_5815al9z|0.85	chr6.Q|CHM13|chr6:172126628-172101628	100	0	6682	18315	25000	-	6703	99.1	98.52	chr6.Q	chr6.Q	TRUE	Q	chr6
chrX.Q|HG002|chrX_MATERNAL:154349815-154324815/EcoRV/2_trimmed_0_us349afl|1.09	chrX.Q|HG002|chrX_MATERNAL:154349815-154324815	97.8104	0	13267	11447	24702	-	13308	99.04	98.34	chrX.Q	chrX.Q	TRUE	Q	chrX		chr16.Q|HG002|chr16_PATERNAL:93613840-93588840/EcoRV/3_trimmed_0_usz1iy0e|0.85	chr16.Q|HG002|chr16_PATERNAL:93613840-93588840	100	0	21449	3533	25000	-	21521	98.97	98.39	chr16.Q	chr16.Q	TRUE	Q	chr16		chr6.Q|CHM13|chr6:172126628-172101628/EcoRV/2_trimmed_0_tw2urip3|1.36	chr6.Q|CHM13|chr6:172126628-172101628	100	0	6699	18315	25000	-	6720	99.28	98.45	chr6.Q	chr6.Q	TRUE	Q	chr6
chrX.Q|HG002|chrX_MATERNAL:154349815-154324815/EcoRV/2_trimmed_0_nqx7rssz|0.93	chrX.Q|HG002|chrX_MATERNAL:154349815-154324815	97.9173	0	13258	11447	24710	-	13303	99.08	98.45	chrX.Q	chrX.Q	TRUE	Q	chrX		chr16.Q|HG002|chr16_PATERNAL:93613840-93588840/EcoRV/3_trimmed_0_3bcmnqpo|0.98	chr16.Q|HG002|chr16_PATERNAL:93613840-93588840	100	0	21451	3533	25000	-	21531	99.05	98.38	chr16.Q	chr16.Q	TRUE	Q	chr16		chr6.Q|CHM13|chr6:172126628-172101628/EcoRV/2_trimmed_0_dss377gj|0.94	chr6.Q|CHM13|chr6:172126628-172101628	100	0	6673	18315	25000	-	6702	98.92	98.24	chr6.Q	chr6.Q	TRUE	Q	chr6
chrX.Q|HG002|chrX_MATERNAL:154349815-154324815/EcoRV/2_trimmed_0_0awud8at|1.05	chrX.Q|HG002|chrX_MATERNAL:154349815-154324815	97.8541	0	13270	11447	24710	-	13312	98.96	98.29	chrX.Q	chrX.Q	TRUE	Q	chrX		chr16.Q|HG002|chr16_PATERNAL:93613840-93588840/EcoRV/3_trimmed_0_p27u147p|1.07	chr16.Q|HG002|chr16_PATERNAL:93613840-93588840	100	0	21474	3533	25000	-	21546	98.96	98.26	chr16.Q	chr16.Q	TRUE	Q	chr16		chr6.Q|CHM13|chr6:172126628-172101628/EcoRV/2_trimmed_0_3p0pjipm|1.00	chr6.Q|CHM13|chr6:172126628-172101628	100	0	6677	18315	25000	-	6704	99.08	98.4	chr6.Q	chr6.Q	TRUE	Q	chr6
chrX.Q|HG002|chrX_MATERNAL:154349815-154324815/EcoRV/2_trimmed_0_9mc7oox6|0.90	chrX.Q|HG002|chrX_MATERNAL:154349815-154324815	97.8171	0	13264	11447	24706	-	13300	98.9	98.33	chrX.Q	chrX.Q	TRUE	Q	chrX		chr16.Q|HG002|chr16_PATERNAL:93613840-93588840/EcoRV/3_trimmed_0_wmbwdfqw|0.88	chr16.Q|HG002|chr16_PATERNAL:93613840-93588840	100	0	21461	3533	25000	-	21525	98.87	98.31	chr16.Q	chr16.Q	TRUE	Q	chr16		chr6.Q|CHM13|chr6:172126628-172101628/EcoRV/2_trimmed_0_xr7o1zvu|0.94	chr6.Q|CHM13|chr6:172126628-172101628	100	0	6682	18315	25000	-	6705	98.96	98.33	chr6.Q	chr6.Q	TRUE	Q	chr6
chrX.Q|HG002|chrX_MATERNAL:154349815-154324815/EcoRV/2_trimmed_333_tuv45b8j|1.00	chrX.Q|HG002|chrX_MATERNAL:154349815-154324815	97.8131	0	12926	11782	24709	-	12968	98.9	98.26	chrX.Q	chrX.Q	TRUE	Q	chrX		chr16.Q|HG002|chr16_PATERNAL:93613840-93588840/EcoRV/3_trimmed_0_a5flz8ps|0.91	chr16.Q|HG002|chr16_PATERNAL:93613840-93588840	99.9907	0	21463	3533	24998	-	21528	98.87	98.29	chr16.Q	chr16.Q	TRUE	Q	chr16		chr6.Q|CHM13|chr6:172126628-172101628/EcoRV/2_trimmed_0_n8qkno0c|1.38	chr6.Q|CHM13|chr6:172126628-172101628	100	0	6689	18315	25000	-	6717	99.11	98.23	chr6.Q	chr6.Q	TRUE	Q	chr6
chrX.Q|HG002|chrX_MATERNAL:154349815-154324815/EcoRV/2_trimmed_1232_8cpnjt1d|1.15	chrX.Q|HG002|chrX_MATERNAL:154349815-154324815	97.5974	0	12024	12678	24707	-	12073	99.02	98.25	chrX.Q	chrX.Q	TRUE	Q	chrX		chr16.Q|HG002|chr16_PATERNAL:93613840-93588840/EcoRV/3_trimmed_0_cugfjlfu|0.98	chr16.Q|HG002|chr16_PATERNAL:93613840-93588840	100	0	21454	3533	25000	-	21538	98.92	98.21	chr16.Q	chr16.Q	TRUE	Q	chr16		chr6.Q|CHM13|chr6:172126628-172101628/EcoRV/2_trimmed_0_mg7t518o|1.15	chr6.Q|CHM13|chr6:172126628-172101628	100	0	6680	18315	25000	-	6709	99.14	98.36	chr6.Q	chr6.Q	TRUE	Q	chr6
chrX.Q|HG002|chrX_MATERNAL:154349815-154324815/EcoRV/2_trimmed_1262_q17s7ybn|0.93	chrX.Q|HG002|chrX_MATERNAL:154349815-154324815	97.5991	3	11995	12714	24710	-	12030	99	98.41	chrX.Q	chrX.Q	TRUE	Q	chrX		chr16.Q|HG002|chr16_PATERNAL:93613840-93588840/EcoRV/3_trimmed_0_i3b0xa5m|1.09	chr16.Q|HG002|chr16_PATERNAL:93613840-93588840	99.986	0	21465	3533	24996	-	21541	99.08	98.38	chr16.Q	chr16.Q	TRUE	Q	chr16		chr6.Q|CHM13|chr6:172126628-172101628/EcoRV/2_trimmed_0_du7pp7b7|1.12	chr6.Q|CHM13|chr6:172126628-172101628	99.985	1	6685	18317	25000	-	6707	98.89	98.2	chr6.Q	chr6.Q	TRUE	Q	chr6
chrX.Q|HG002|chrX_MATERNAL:154349815-154324815/EcoRV/2_trimmed_1624_r3t0agxf|0.95	chrX.Q|HG002|chrX_MATERNAL:154349815-154324815	97.5696	0	11642	13074	24710	-	11675	98.97	98.36	chrX.Q	chrX.Q	TRUE	Q	chrX		chr16.Q|HG002|chr16_PATERNAL:93613840-93588840/EcoRV/3_trimmed_0_pcw5zd7t|1.06	chr16.Q|HG002|chr16_PATERNAL:93613840-93588840	100	0	21465	3533	25000	-	21546	98.91	98.18	chr16.Q	chr16.Q	TRUE	Q	chr16		chr6.Q|CHM13|chr6:172126628-172101628/EcoRV/2_trimmed_0_erbfow70|1.02	chr6.Q|CHM13|chr6:172126628-172101628	99.97	2	6677	18318	25000	-	6702	98.83	98.13	chr6.Q	chr6.Q	TRUE	Q	chr6
chrX.Q|HG002|chrX_MATERNAL:154349815-154324815/EcoRV/2_trimmed_1658_ptxxy5li|1.01	chrX.Q|HG002|chrX_MATERNAL:154349815-154324815	97.0232	0	11538	13104	24640	-	11578	99.07	98.37	chrX.Q	chrX.Q	TRUE	Q	chrX		chr16.Q|HG002|chr16_PATERNAL:93613840-93588840/EcoRV/3_trimmed_163_85if6l3o|0.86	chr16.Q|HG002|chr16_PATERNAL:93613840-93588840	100	0	21299	3698	25000	-	21362	99.04	98.47	chr16.Q	chr16.Q	TRUE	Q	chr16		chr6.Q|CHM13|chr6:172126628-172101628/EcoRV/2_trimmed_465_892k8o9t|0.72	chr6.Q|CHM13|chr6:172126628-172101628	100	0	6217	18779	25000	-	6235	99.06	98.56	chr6.Q	chr6.Q	TRUE	Q	chr6
chrX.Q|HG002|chrX_MATERNAL:154349815-154324815/EcoRV/2_trimmed_1731_wff21nxh|1.08	chrX.Q|HG002|chrX_MATERNAL:154349815-154324815	97.5457	0	11526	13171	24710	-	11576	99	98.26	chrX.Q	chrX.Q	TRUE	Q	chrX		chr16.Q|HG002|chr16_PATERNAL:93613840-93588840/EcoRV/3_trimmed_940_0hbu0svm|1.00	chr16.Q|HG002|chr16_PATERNAL:93613840-93588840	99.9854	0	20535	4471	24997	-	20595	99.02	98.4	chr16.Q	chr16.Q	TRUE	Q	chr16		chr6.Q|CHM13|chr6:172126628-172101628/EcoRV/2_trimmed_813_9z5jz8ds|0.75	chr6.Q|CHM13|chr6:172126628-172101628	100	0	5878	19128	25000	-	5889	99.11	98.64	chr6.Q	chr6.Q	TRUE	Q	chr6
chrX.Q|HG002|chrX_MATERNAL:154349815-154324815/EcoRV/2_trimmed_2079_swnlxmwn|0.95	chrX.Q|HG002|chrX_MATERNAL:154349815-154324815	97.4564	0	11188	13520	24710	-	11221	98.93	98.37	chrX.Q	chrX.Q	TRUE	Q	chrX		chr16.Q|HG002|chr16_PATERNAL:93613840-93588840/EcoRV/3_trimmed_1280_itzmnejd|1.05	chr16.Q|HG002|chr16_PATERNAL:93613840-93588840	100	0	20193	4810	25000	-	20261	98.99	98.31	chr16.Q	chr16.Q	TRUE	Q	chr16		chr6.Q|CHM13|chr6:172126628-172101628/EcoRV/2_trimmed_1367_83sz1vj3|0.75	chr6.Q|CHM13|chr6:172126628-172101628	100	0	5313	19685	25000	-	5327	98.75	98.27	chr6.Q	chr6.Q	TRUE	Q	chr6
chrX.Q|HG002|chrX_MATERNAL:154349815-154324815/EcoRV/2_trimmed_2384_3b9jv7r8|0.96	chrX.Q|HG002|chrX_MATERNAL:154349815-154324815	97.2501	0	10857	13834	24694	-	10893	99.03	98.4	chrX.Q	chrX.Q	TRUE	Q	chrX		chr16.Q|HG002|chr16_PATERNAL:93613840-93588840/EcoRV/3_trimmed_1521_24s3suc6|1.13	chr16.Q|HG002|chr16_PATERNAL:93613840-93588840	100	0	19952	5051	25000	-	20024	99.05	98.33	chr16.Q	chr16.Q	TRUE	Q	chr16		chr6.Q|CHM13|chr6:172126628-172101628/EcoRV/2_trimmed_1686_wnflog5m|0.79	chr6.Q|CHM13|chr6:172126628-172101628	100	0	4988	20006	25000	-	5005	98.94	98.38	chr6.Q	chr6.Q	TRUE	Q	chr6
chrX.Q|HG002|chrX_MATERNAL:154349815-154324815/EcoRV/2_trimmed_2398_peu5cxhm|0.95	chrX.Q|HG002|chrX_MATERNAL:154349815-154324815	97.3989	0	10859	13844	24709	-	10897	99	98.37	chrX.Q	chrX.Q	TRUE	Q	chrX		chr16.Q|HG002|chr16_PATERNAL:93613840-93588840/EcoRV/3_trimmed_1541_s78657n5|1.07	chr16.Q|HG002|chr16_PATERNAL:93613840-93588840	100	0	19937	5071	25000	-	20002	99.01	98.33	chr16.Q	chr16.Q	TRUE	Q	chr16		chr6.Q|CHM13|chr6:172126628-172101628/EcoRV/2_trimmed_1828_0wulq1vo|1.00	chr6.Q|CHM13|chr6:172126628-172101628	100	0	4856	20147	25000	-	4869	98.78	98.19	chr6.Q	chr6.Q	TRUE	Q	chr6
chrX.Q|HG002|chrX_MATERNAL:154349815-154324815/EcoRV/2_trimmed_2441_4z5nqkzk|0.89	chrX.Q|HG002|chrX_MATERNAL:154349815-154324815	97.3703	0	10812	13895	24710	-	10842	99	98.48	chrX.Q	chrX.Q	TRUE	Q	chrX		chr16.Q|HG002|chr16_PATERNAL:93613840-93588840/EcoRV/3_trimmed_2534_bcoljodp|0.98	chr16.Q|HG002|chr16_PATERNAL:93613840-93588840	100	0	18924	6068	25000	-	18991	98.92	98.26	chr16.Q	chr16.Q	TRUE	Q	chr16		chr6.Q|CHM13|chr6:172126628-172101628/EcoRV/2_trimmed_2232_2pxh4aag|0.90	chr6.Q|CHM13|chr6:172126628-172101628	100	0	4452	20548	25000	-	4465	98.9	98.32	chr6.Q	chr6.Q	TRUE	Q	chr6
chrX.Q|HG002|chrX_MATERNAL:154349815-154324815/EcoRV/2_trimmed_2827_cxa6d4wt|1.00	chrX.Q|HG002|chrX_MATERNAL:154349815-154324815	97.2953	0	10432	14266	24710	-	10473	98.9	98.24	chrX.Q	chrX.Q	TRUE	Q	chrX		chr10.P|HG002|chr10_PATERNAL:0-25000/EcoRV/0_trimmed_0_34d01edy|1.15	chr10.P|HG002|chr10_PATERNAL:0-25000	100	0	20356	0	20357	+	20431	99	98.28	chr10.P	chr10.P	TRUE	P	chr10		chr7.P|CHM13|chr7:0-25000/EcoRV/0_trimmed_0_eie9yqit|0.96	chr7.P|CHM13|chr7:0-25000	100	0	7786	0	7783	+	7809	98.93	98.31	chr7.P	chr7.P	TRUE	P	chr7
chr12.P|HG002|chr12_MATERNAL:0-25000/EcoRV/0_trimmed_0_qpdbqzrf|0.88	chr12.P|HG002|chr12_MATERNAL:0-25000	100	0	14601	0	14576	+	14627	99.06	98.54	chr12.P	chr12.P	TRUE	P	chr12		chr10.P|HG002|chr10_PATERNAL:0-25000/EcoRV/0_trimmed_0_jrbi4ksu|1.03	chr10.P|HG002|chr10_PATERNAL:0-25000	99.9902	0	20360	0	20355	+	20426	99	98.34	chr10.P	chr10.P	TRUE	P	chr10		chr7.P|CHM13|chr7:0-25000/EcoRV/0_trimmed_0_tzfv49w9|1.14	chr7.P|CHM13|chr7:0-25000	100	0	7781	0	7783	+	7812	98.94	98.18	chr7.P	chr7.P	TRUE	P	chr7
chr12.P|HG002|chr12_MATERNAL:0-25000/EcoRV/0_trimmed_0_8yo77bjc|0.78	chr12.P|HG002|chr12_MATERNAL:0-25000	100	0	14567	0	14576	+	14628	99.01	98.24	chr12.P	chr12.P	TRUE	P	chr12		chr10.P|HG002|chr10_PATERNAL:0-25000/EcoRV/0_trimmed_0_9t8mbch8|1.04	chr10.P|HG002|chr10_PATERNAL:0-25000	100	0	20347	0	20357	+	20423	99.06	98.37	chr10.P	chr10.P	TRUE	P	chr10		chr7.P|CHM13|chr7:0-25000/EcoRV/0_trimmed_0_47q30g08|1.07	chr7.P|CHM13|chr7:0-25000	100	0	7790	0	7783	+	7813	99.01	98.34	chr7.P	chr7.P	TRUE	P	chr7
chr12.P|HG002|chr12_MATERNAL:0-25000/EcoRV/0_trimmed_0_yrinzvl6|0.92	chr12.P|HG002|chr12_MATERNAL:0-25000	100	0	14570	0	14576	+	14617	98.88	98.28	chr12.P	chr12.P	TRUE	P	chr12		chr10.P|HG002|chr10_PATERNAL:0-25000/EcoRV/0_trimmed_0_hk6d6vek|1.08	chr10.P|HG002|chr10_PATERNAL:0-25000	100	0	20359	0	20357	+	20430	98.98	98.29	chr10.P	chr10.P	TRUE	P	chr10		chr7.P|CHM13|chr7:0-25000/EcoRV/0_trimmed_0_4u6t7m6g|0.96	chr7.P|CHM13|chr7:0-25000	100	0	7774	0	7783	+	7805	98.88	98.21	chr7.P	chr7.P	TRUE	P	chr7
chr12.P|HG002|chr12_MATERNAL:0-25000/EcoRV/0_trimmed_0_jzvojr35|1.00	chr12.P|HG002|chr12_MATERNAL:0-25000	100	0	14575	0	14576	+	14623	98.98	98.34	chr12.P	chr12.P	TRUE	P	chr12		chr10.P|HG002|chr10_PATERNAL:0-25000/EcoRV/0_trimmed_0_vphjf4od|1.06	chr10.P|HG002|chr10_PATERNAL:0-25000	100	0	20348	0	20357	+	20424	98.98	98.29	chr10.P	chr10.P	TRUE	P	chr10		chr7.P|CHM13|chr7:0-25000/EcoRV/0_trimmed_0_q38qfyko|0.90	chr7.P|CHM13|chr7:0-25000	100	0	7785	0	7783	+	7807	98.98	98.4	chr7.P	chr7.P	TRUE	P	chr7
chr12.P|HG002|chr12_MATERNAL:0-25000/EcoRV/0_trimmed_0_2z5xqvnd|0.93	chr12.P|HG002|chr12_MATERNAL:0-25000	100	0	14557	0	14576	+	14615	99	98.34	chr12.P	chr12.P	TRUE	P	chr12		chr10.P|HG002|chr10_PATERNAL:0-25000/EcoRV/0_trimmed_0_unef6ojp|0.97	chr10.P|HG002|chr10_PATERNAL:0-25000	100	0	20352	0	20357	+	20434	98.98	98.21	chr10.P	chr10.P	TRUE	P	chr10		chr7.P|CHM13|chr7:0-25000/EcoRV/0_trimmed_0_n7wm4ucb|1.16	chr7.P|CHM13|chr7:0-25000	100	0	7791	0	7783	+	7815	98.93	98.22	chr7.P	chr7.P	TRUE	P	chr7
chr12.P|HG002|chr12_MATERNAL:0-25000/EcoRV/0_trimmed_0_zzha57t0|0.98	chr12.P|HG002|chr12_MATERNAL:0-25000	100	0	14574	0	14576	+	14623	99.07	98.42	chr12.P	chr12.P	TRUE	P	chr12		chr10.P|HG002|chr10_PATERNAL:0-25000/EcoRV/0_trimmed_0_r8f2k71p|0.91	chr10.P|HG002|chr10_PATERNAL:0-25000	100	0	20368	0	20357	+	20422	98.94	98.36	chr10.P	chr10.P	TRUE	P	chr10		chr7.P|CHM13|chr7:0-25000/EcoRV/0_trimmed_0_voqudi7l|1.00	chr7.P|CHM13|chr7:0-25000	100	0	7776	0	7783	+	7806	99.16	98.49	chr7.P	chr7.P	TRUE	P	chr7
chr12.P|HG002|chr12_MATERNAL:0-25000/EcoRV/0_trimmed_0_ut3qhxwz|0.92	chr12.P|HG002|chr12_MATERNAL:0-25000	100	0	14574	0	14576	+	14620	99.13	98.52	chr12.P	chr12.P	TRUE	P	chr12		chr10.P|HG002|chr10_PATERNAL:0-25000/EcoRV/0_trimmed_0_e3isbmkz|0.87	chr10.P|HG002|chr10_PATERNAL:0-25000	100	0	20335	0	20357	+	20408	99.06	98.46	chr10.P	chr10.P	TRUE	P	chr10		chr7.P|CHM13|chr7:0-25000/EcoRV/0_trimmed_0_lskq8kdb|1.35	chr7.P|CHM13|chr7:0-25000	100	0	7777	0	7783	+	7816	99.03	98.12	chr7.P	chr7.P	TRUE	P	chr7
chr12.P|HG002|chr12_MATERNAL:0-25000/EcoRV/0_trimmed_0_oa2qiebm|0.82	chr12.P|HG002|chr12_MATERNAL:0-25000	100	0	14563	0	14576	+	14610	99.09	98.54	chr12.P	chr12.P	TRUE	P	chr12		chr10.P|HG002|chr10_PATERNAL:0-25000/EcoRV/0_trimmed_0_k1qps5rm|0.93	chr10.P|HG002|chr10_PATERNAL:0-25000	100	0	20356	0	20357	+	20420	98.94	98.33	chr10.P	chr10.P	TRUE	P	chr10		chr7.P|CHM13|chr7:0-25000/EcoRV/0_trimmed_0_pbmf9x53|0.76	chr7.P|CHM13|chr7:0-25000	100	0	7775	0	7783	+	7800	99.08	98.55	chr7.P	chr7.P	TRUE	P	chr7
chr12.P|HG002|chr12_MATERNAL:0-25000/EcoRV/0_trimmed_0_jgv2rolo|1.04	chr12.P|HG002|chr12_MATERNAL:0-25000	100	0	14577	0	14576	+	14627	99.07	98.39	chr12.P	chr12.P	TRUE	P	chr12		chr10.P|HG002|chr10_PATERNAL:0-25000/EcoRV/0_trimmed_0_bzyafim6|1.04	chr10.P|HG002|chr10_PATERNAL:0-25000	100	0	20368	0	20357	+	20430	99.06	98.4	chr10.P	chr10.P	TRUE	P	chr10		chr7.P|CHM13|chr7:0-25000/EcoRV/0_trimmed_0_njau7g5w|1.12	chr7.P|CHM13|chr7:0-25000	100	0	7783	0	7783	+	7812	99.24	98.5	chr7.P	chr7.P	TRUE	P	chr7
chr12.P|HG002|chr12_MATERNAL:0-25000/EcoRV/0_trimmed_0_e2q1n15c|0.91	chr12.P|HG002|chr12_MATERNAL:0-25000	100	0	14563	0	14576	+	14620	99.1	98.41	chr12.P	chr12.P	TRUE	P	chr12		chr10.P|HG002|chr10_PATERNAL:0-25000/EcoRV/0_trimmed_0_tozl0pt7|1.02	chr10.P|HG002|chr10_PATERNAL:0-25000	100	0	20366	0	20357	+	20428	99.06	98.41	chr10.P	chr10.P	TRUE	P	chr10		chr7.P|CHM13|chr7:0-25000/EcoRV/0_trimmed_0_4klz6d8e|1.10	chr7.P|CHM13|chr7:0-25000	100	0	7789	0	7783	+	7812	99.18	98.52	chr7.P	chr7.P	TRUE	P	chr7
chr12.P|HG002|chr12_MATERNAL:0-25000/EcoRV/0_trimmed_0_0nqx8z59|1.23	chr12.P|HG002|chr12_MATERNAL:0-25000	100	0	14588	0	14576	+	14639	99.06	98.29	chr12.P	chr12.P	TRUE	P	chr12		chr10.P|HG002|chr10_PATERNAL:0-25000/EcoRV/0_trimmed_0_mk7ycm76|0.82	chr10.P|HG002|chr10_PATERNAL:0-25000	100	0	20353	0	20357	+	20409	99.07	98.54	chr10.P	chr10.P	TRUE	P	chr10		chr7.P|CHM13|chr7:0-25000/EcoRV/0_trimmed_0_1d175pfx|1.26	chr7.P|CHM13|chr7:0-25000	100	0	7798	0	7783	+	7819	99.01	98.29	chr7.P	chr7.P	TRUE	P	chr7
chr12.P|HG002|chr12_MATERNAL:0-25000/EcoRV/0_trimmed_0_1cnovoqe|0.89	chr12.P|HG002|chr12_MATERNAL:0-25000	100	0	14566	0	14576	+	14626	99.03	98.28	chr12.P	chr12.P	TRUE	P	chr12		chr10.P|HG002|chr10_PATERNAL:0-25000/EcoRV/0_trimmed_0_03tnrbui|1.05	chr10.P|HG002|chr10_PATERNAL:0-25000	100	0	20351	0	20357	+	20433	98.95	98.18	chr10.P	chr10.P	TRUE	P	chr10		chr7.P|CHM13|chr7:0-25000/EcoRV/0_trimmed_0_w0049drx|1.08	chr7.P|CHM13|chr7:0-25000	99.9743	0	7778	0	7781	+	7808	99.05	98.32	chr7.P	chr7.P	TRUE	P	chr7
chr12.P|HG002|chr12_MATERNAL:0-25000/EcoRV/0_trimmed_0_2hs25fb2|0.91	chr12.P|HG002|chr12_MATERNAL:0-25000	100	0	14575	0	14576	+	14619	99.05	98.46	chr12.P	chr12.P	TRUE	P	chr12		chr10.P|HG002|chr10_PATERNAL:0-25000/EcoRV/0_trimmed_0_sjm6rzhb|1.19	chr10.P|HG002|chr10_PATERNAL:0-25000	100	0	20358	0	20357	+	20439	98.87	98.08	chr10.P	chr10.P	TRUE	P	chr10		chr7.P|CHM13|chr7:0-25000/EcoRV/0_trimmed_0_4x8rq4sp|1.26	chr7.P|CHM13|chr7:0-25000	100	0	7797	0	7783	+	7819	99.03	98.3	chr7.P	chr7.P	TRUE	P	chr7
chr12.P|HG002|chr12_MATERNAL:0-25000/EcoRV/0_trimmed_0_mjp64ixa|0.93	chr12.P|HG002|chr12_MATERNAL:0-25000	100	0	14588	0	14576	+	14625	98.93	98.35	chr12.P	chr12.P	TRUE	P	chr12		chr10.P|HG002|chr10_PATERNAL:0-25000/EcoRV/0_trimmed_0_ps43xpcq|0.93	chr10.P|HG002|chr10_PATERNAL:0-25000	100	0	20354	0	20357	+	20418	99.04	98.44	chr10.P	chr10.P	TRUE	P	chr10		chr7.P|CHM13|chr7:0-25000/EcoRV/0_trimmed_0_ouhqoapg|0.96	chr7.P|CHM13|chr7:0-25000	100	0	7767	0	7783	+	7802	99.04	98.36	chr7.P	chr7.P	TRUE	P	chr7
chr12.P|HG002|chr12_MATERNAL:0-25000/EcoRV/0_trimmed_0_443k9fnv|1.16	chr12.P|HG002|chr12_MATERNAL:0-25000	100	0	14603	0	14576	+	14640	98.95	98.27	chr12.P	chr12.P	TRUE	P	chr12		chr10.P|HG002|chr10_PATERNAL:0-25000/EcoRV/0_trimmed_0_z1n7xksd|0.87	chr10.P|HG002|chr10_PATERNAL:0-25000	99.9902	0	20348	0	20355	+	20411	98.9	98.32	chr10.P	chr10.P	TRUE	P	chr10		chr7.P|CHM13|chr7:0-25000/EcoRV/0_trimmed_0_7tx6tz4k|1.00	chr7.P|CHM13|chr7:0-25000	100	0	7798	0	7783	+	7814	98.96	98.36	chr7.P	chr7.P	TRUE	P	chr7
chr12.P|HG002|chr12_MATERNAL:0-25000/EcoRV/0_trimmed_0_v0myjrli|0.96	chr12.P|HG002|chr12_MATERNAL:0-25000	100	0	14586	0	14576	+	14623	99.09	98.52	chr12.P	chr12.P	TRUE	P	chr12		chr10.P|HG002|chr10_PATERNAL:0-25000/EcoRV/0_trimmed_283_i0w7jdc1|1.05	chr10.P|HG002|chr10_PATERNAL:0-25000	100	0	20072	283	20357	+	20199	99	97.77	chr10.P	chr10.P	TRUE	P	chr10		chr7.P|CHM13|chr7:0-25000/EcoRV/0_trimmed_0_ecjkdg2t|1.12	chr7.P|CHM13|chr7:0-25000	100	0	7783	0	7783	+	7811	98.97	98.26	chr7.P	chr7.P	TRUE	P	chr7
chr12.P|HG002|chr12_MATERNAL:0-25000/EcoRV/0_trimmed_0_d9vw1h7i|0.98	chr12.P|HG002|chr12_MATERNAL:0-25000	100	0	14581	0	14576	+	14629	99.04	98.35	chr12.P	chr12.P	TRUE	P	chr12		chr10.P|HG002|chr10_PATERNAL:0-25000/EcoRV/0_trimmed_400_bmf3y224|1.03	chr10.P|HG002|chr10_PATERNAL:0-25000	100	0	19963	374	20357	+	20053	98.93	98.14	chr10.P	chr10.P	TRUE	P	chr10		chr7.P|CHM13|chr7:0-25000/EcoRV/0_trimmed_0_yzlkcu93|1.12	chr7.P|CHM13|chr7:0-25000	99.9743	2	7788	2	7783	+	7811	99.03	98.34	chr7.P	chr7.P	TRUE	P	chr7
chr12.P|HG002|chr12_MATERNAL:0-25000/EcoRV/0_trimmed_0_ij3a83a0|0.95	chr12.P|HG002|chr12_MATERNAL:0-25000	100	0	14572	0	14576	+	14618	99.04	98.45	chr12.P	chr12.P	TRUE	P	chr12		chr10.P|HG002|chr10_PATERNAL:0-25000/EcoRV/0_trimmed_395_hyn94kbg|1.10	chr10.P|HG002|chr10_PATERNAL:0-25000	100	0	19976	395	20357	+	20038	98.89	98.21	chr10.P	chr10.P	TRUE	P	chr10		chr7.P|CHM13|chr7:0-25000/EcoRV/0_trimmed_0_lpcfyxvj|0.77	chr7.P|CHM13|chr7:0-25000	99.9486	4	7786	3	7783	+	7800	99.15	98.67	chr7.P	chr7.P	TRUE	P	chr7
chr12.P|HG002|chr12_MATERNAL:0-25000/EcoRV/0_trimmed_0_gmy50swm|1.08	chr12.P|HG002|chr12_MATERNAL:0-25000	100	0	14576	0	14576	+	14628	98.86	98.15	chr12.P	chr12.P	TRUE	P	chr12		chr10.P|HG002|chr10_PATERNAL:0-25000/EcoRV/0_trimmed_891_agp4x7yh|0.99	chr10.P|HG002|chr10_PATERNAL:0-25000	100	0	19469	893	20357	+	19530	98.94	98.3	chr10.P	chr10.P	TRUE	P	chr10		chr7.P|CHM13|chr7:0-25000/EcoRV/0_trimmed_0_5idiqtm4|1.21	chr7.P|CHM13|chr7:0-25000	99.9358	5	7783	6	7783	+	7807	98.75	98	chr7.P	chr7.P	TRUE	P	chr7
chr12.P|HG002|chr12_MATERNAL:0-25000/EcoRV/0_trimmed_0_p8xdxmez|0.93	chr12.P|HG002|chr12_MATERNAL:0-25000	100	0	14563	0	14576	+	14616	98.94	98.31	chr12.P	chr12.P	TRUE	P	chr12		chr10.P|HG002|chr10_PATERNAL:0-25000/EcoRV/0_trimmed_1029_e1ttgtim|0.92	chr10.P|HG002|chr10_PATERNAL:0-25000	100	0	19332	1028	20357	+	19391	99.07	98.45	chr10.P	chr10.P	TRUE	P	chr10		chr7.P|CHM13|chr7:0-25000/EcoRV/0_trimmed_139_8zm3ga26|1.09	chr7.P|CHM13|chr7:0-25000	100	0	7658	139	7783	+	7679	98.94	98.22	chr7.P	chr7.P	TRUE	P	chr7
chr12.P|HG002|chr12_MATERNAL:0-25000/EcoRV/0_trimmed_0_h7tkf40u|1.06	chr12.P|HG002|chr12_MATERNAL:0-25000	99.9931	0	14563	0	14575	+	14620	98.95	98.26	chr12.P	chr12.P	TRUE	P	chr12		chr10.P|HG002|chr10_PATERNAL:0-25000/EcoRV/0_trimmed_1160_83woenhw|0.99	chr10.P|HG002|chr10_PATERNAL:0-25000	100	0	19206	1164	20357	+	19258	99.04	98.44	chr10.P	chr10.P	TRUE	P	chr10		chr7.P|CHM13|chr7:0-25000/EcoRV/0_trimmed_507_qrgkqrsc|0.96	chr7.P|CHM13|chr7:0-25000	100	0	7279	509	7783	+	7300	99.02	98.38	chr7.P	chr7.P	TRUE	P	chr7
chr12.P|HG002|chr12_MATERNAL:0-25000/EcoRV/0_trimmed_0_rlvpni3x|1.01	chr12.P|HG002|chr12_MATERNAL:0-25000	100	0	14587	0	14576	+	14628	98.94	98.31	chr12.P	chr12.P	TRUE	P	chr12		chr10.P|HG002|chr10_PATERNAL:0-25000/EcoRV/0_trimmed_1218_k7ilsrat|0.88	chr10.P|HG002|chr10_PATERNAL:0-25000	100	0	19137	1218	20357	+	19192	98.99	98.44	chr10.P	chr10.P	TRUE	P	chr10		chr7.P|CHM13|chr7:0-25000/EcoRV/0_trimmed_712_rwpo159q|1.07	chr7.P|CHM13|chr7:0-25000	100	0	7069	716	7783	+	7092	99.08	98.41	chr7.P	chr7.P	TRUE	P	chr7
chr12.P|HG002|chr12_MATERNAL:0-25000/EcoRV/0_trimmed_0_y9i7sh19|0.89	chr12.P|HG002|chr12_MATERNAL:0-25000	100	0	14576	0	14576	+	14624	98.94	98.29	chr12.P	chr12.P	TRUE	P	chr12		chr10.P|HG002|chr10_PATERNAL:0-25000/EcoRV/0_trimmed_1949_kpanw51o|0.90	chr10.P|HG002|chr10_PATERNAL:0-25000	100	0	18392	1949	20357	+	18459	98.92	98.28	chr10.P	chr10.P	TRUE	P	chr10		chr7.P|CHM13|chr7:0-25000/EcoRV/0_trimmed_720_o5z92wwu|0.99	chr7.P|CHM13|chr7:0-25000	100	0	7058	717	7783	+	7085	99.35	98.7	chr7.P	chr7.P	TRUE	P	chr7
chr12.P|HG002|chr12_MATERNAL:0-25000/EcoRV/0_trimmed_0_bz0i0uyy|0.95	chr12.P|HG002|chr12_MATERNAL:0-25000	100	0	14574	0	14576	+	14619	98.97	98.37	chr12.P	chr12.P	TRUE	P	chr12		chr10.P|HG002|chr10_PATERNAL:0-25000/EcoRV/0_trimmed_2116_zl5cfs5b|0.94	chr10.P|HG002|chr10_PATERNAL:0-25000	100	0	18233	2118	20357	+	18293	99	98.38	chr10.P	chr10.P	TRUE	P	chr10		chr7.P|CHM13|chr7:0-25000/EcoRV/0_trimmed_771_odh6yhqs|1.00	chr7.P|CHM13|chr7:0-25000	100	0	7015	772	7783	+	7036	98.76	98.11	chr7.P	chr7.P	TRUE	P	chr7
chr12.P|HG002|chr12_MATERNAL:0-25000/EcoRV/0_trimmed_0_f48syh0p|1.10	chr12.P|HG002|chr12_MATERNAL:0-25000	100	0	14585	1	14576	+	14642	98.93	98.09	chr12.P	chr12.P	TRUE	P	chr12		chr10.P|HG002|chr10_PATERNAL:0-25000/EcoRV/0_trimmed_2276_o0tthqo7|0.98	chr10.P|HG002|chr10_PATERNAL:0-25000	100	0	18086	2278	20357	+	18171	98.78	97.82	chr10.P	chr10.P	TRUE	P	chr10		chr7.P|CHM13|chr7:0-25000/EcoRV/0_trimmed_1768_l5fsdntr|1.07	chr7.P|CHM13|chr7:0-25000	100	0	6013	1766	7783	+	6038	99.1	98.34	chr7.P	chr7.P	TRUE	P	chr7
chr12.P|HG002|chr12_MATERNAL:0-25000/EcoRV/0_trimmed_0_iw3evlyp|0.87	chr12.P|HG002|chr12_MATERNAL:0-25000	99.9588	3	14572	4	14573	+	14610	98.95	98.39	chr12.P	chr12.P	TRUE	P	chr12		chr10.P|HG002|chr10_PATERNAL:0-25000/EcoRV/0_trimmed_2287_jmowbzbq|1.01	chr10.P|HG002|chr10_PATERNAL:0-25000	100	0	18080	2289	20357	+	18134	99.05	98.39	chr10.P	chr10.P	TRUE	P	chr10		chr7.P|CHM13|chr7:0-25000/EcoRV/0_trimmed_1969_36al9f7x|1.12	chr7.P|CHM13|chr7:0-25000	100	0	5808	1970	7783	+	5832	98.91	98.18	chr7.P	chr7.P	TRUE	P	chr7
chr12.P|HG002|chr12_MATERNAL:0-25000/EcoRV/0_trimmed_174_xodh15h2|0.96	chr12.P|HG002|chr12_MATERNAL:0-25000	100	0	14391	173	14576	+	14444	98.98	98.33	chr12.P	chr12.P	TRUE	P	chr12		chr10.P|HG002|chr10_PATERNAL:0-25000/EcoRV/0_trimmed_2285_zwzj2zd2|1.10	chr10.P|HG002|chr10_PATERNAL:0-25000	99.9945	0	18063	2293	20356	+	18127	99.03	98.33	chr10.P	chr10.P	TRUE	P	chr10		chr7.P|CHM13|chr7:0-25000/EcoRV/0_trimmed_2378_tarwkxxl|0.99	chr7.P|CHM13|chr7:0-25000	100	0	5409	2374	7783	+	5423	99.13	98.62	chr7.P	chr7.P	TRUE	P	chr7
chr12.P|HG002|chr12_MATERNAL:0-25000/EcoRV/0_trimmed_792_ngryqiuc|0.93	chr12.P|HG002|chr12_MATERNAL:0-25000	100	0	13783	793	14576	+	13825	99.1	98.5	chr12.P	chr12.P	TRUE	P	chr12		chr10.P|HG002|chr10_PATERNAL:0-25000/EcoRV/0_trimmed_2757_pj5tblk4|1.03	chr10.P|HG002|chr10_PATERNAL:0-25000	100	0	17619	2754	20357	+	17673	98.97	98.27	chr10.P	chr10.P	TRUE	P	chr10		chr7.P|CHM13|chr7:0-25000/EcoRV/0_trimmed_2700_cl2i5g4t|1.04	chr7.P|CHM13|chr7:0-25000	100	0	5091	2703	7783	+	5100	98.88	98.31	chr7.P	chr7.P	TRUE	P	chr7
chr12.P|HG002|chr12_MATERNAL:0-25000/EcoRV/0_trimmed_1274_wbk5nrfn|1.05	chr12.P|HG002|chr12_MATERNAL:0-25000	99.985	2	13305	1279	14576	+	13344	99.09	98.43	chr12.P	chr12.P	TRUE	P	chr12		chr10.P|HG002|chr10_PATERNAL:0-25000/EcoRV/0_trimmed_2974_nowzkmtm|0.99	chr10.P|HG002|chr10_PATERNAL:0-25000	100	0	17389	2971	20357	+	17442	99.09	98.47	chr10.P	chr10.P	TRUE	P	chr10		chr7.P|CHM13|chr7:0-25000/EcoRV/0_trimmed_2799_se7unkju|1.03	chr7.P|CHM13|chr7:0-25000	100	0	4997	2796	7783	+	5010	99.26	98.54	chr7.P	chr7.P	TRUE	P	chr7
chr12.P|HG002|chr12_MATERNAL:0-25000/EcoRV/0_trimmed_2120_hwp6hpg7|1.10	chr12.P|HG002|chr12_MATERNAL:0-25000	100	0	12473	2118	14576	+	12506	98.99	98.35	chr12.P	chr12.P	TRUE	P	chr12		chr10.Q|HG002|chr10_PATERNAL:135718495-135693495/EcoRV/3_trimmed_0_rdp7htmu|1.10	chr10.Q|HG002|chr10_PATERNAL:135718495-135693495	100	0	9630	15384	25000	-	9656	98.85	98.18	chr10.Q	chr10.Q	TRUE	Q	chr10		chr7.Q|CHM13|chr7:160567428-160542428/EcoRV/2_trimmed_0_8z4c8u6t|1.35	chr7.Q|CHM13|chr7:160567428-160542428	100	0	5053	19957	25000	-	5069	99.22	98.4	chr7.Q	chr7.Q	TRUE	Q	chr7
chr12.Q|HG002|chr12_MATERNAL:133588095-133563095/EcoRV/4_trimmed_0_3somju1h|0.95	chr12.Q|HG002|chr12_MATERNAL:133588095-133563095	100	0	7687	17312	25000	-	7712	98.7	98.07	chr12.Q	chr12.Q	TRUE	Q	chr12		chr10.Q|HG002|chr10_PATERNAL:135718495-135693495/EcoRV/3_trimmed_0_n7ylxr3i|1.24	chr10.Q|HG002|chr10_PATERNAL:135718495-135693495	100	0	9625	15384	25000	-	9658	99.02	98.25	chr10.Q	chr10.Q	TRUE	Q	chr10		chr7.Q|CHM13|chr7:160567428-160542428/EcoRV/2_trimmed_0_lcm7yeed|0.97	chr7.Q|CHM13|chr7:160567428-160542428	100	0	5039	19957	25000	-	5058	99.4	98.73	chr7.Q	chr7.Q	TRUE	Q	chr7
chr12.Q|HG002|chr12_MATERNAL:133588095-133563095/EcoRV/4_trimmed_0_ykmkt2rr|1.01	chr12.Q|HG002|chr12_MATERNAL:133588095-133563095	100	0	7684	17312	25000	-	7712	98.99	98.33	chr12.Q	chr12.Q	TRUE	Q	chr12		chr10.Q|HG002|chr10_PATERNAL:135718495-135693495/EcoRV/3_trimmed_0_5ftcjbfc|0.90	chr10.Q|HG002|chr10_PATERNAL:135718495-135693495	100	0	9616	15384	25000	-	9645	98.98	98.38	chr10.Q	chr10.Q	TRUE	Q	chr10		chr7.Q|CHM13|chr7:160567428-160542428/EcoRV/2_trimmed_0_080dgamj|1.25	chr7.Q|CHM13|chr7:160567428-160542428	100	0	5049	19957	25000	-	5072	99.02	98.01	chr7.Q	chr7.Q	TRUE	Q	chr7
chr12.Q|HG002|chr12_MATERNAL:133588095-133563095/EcoRV/4_trimmed_0_eemlbr67|0.94	chr12.Q|HG002|chr12_MATERNAL:133588095-133563095	100	0	7691	17312	25000	-	7712	99.01	98.43	chr12.Q	chr12.Q	TRUE	Q	chr12		chr10.Q|HG002|chr10_PATERNAL:135718495-135693495/EcoRV/3_trimmed_0_e1i1163c|0.92	chr10.Q|HG002|chr10_PATERNAL:135718495-135693495	100	0	9609	15384	25000	-	9643	99.19	98.56	chr10.Q	chr10.Q	TRUE	Q	chr10		chr7.Q|CHM13|chr7:160567428-160542428/EcoRV/2_trimmed_0_ry0ayvrw|0.99	chr7.Q|CHM13|chr7:160567428-160542428	100	0	5043	19957	25000	-	5059	98.95	98.32	chr7.Q	chr7.Q	TRUE	Q	chr7
chr12.Q|HG002|chr12_MATERNAL:133588095-133563095/EcoRV/4_trimmed_0_5sl8zom5|1.43	chr12.Q|HG002|chr12_MATERNAL:133588095-133563095	100	0	7700	17312	25000	-	7727	98.85	98.01	chr12.Q	chr12.Q	TRUE	Q	chr12		chr10.Q|HG002|chr10_PATERNAL:135718495-135693495/EcoRV/3_trimmed_0_upilzezf|0.98	chr10.Q|HG002|chr10_PATERNAL:135718495-135693495	100	0	9615	15384	25000	-	9647	99.01	98.36	chr10.Q	chr10.Q	TRUE	Q	chr10		chr7.Q|CHM13|chr7:160567428-160542428/EcoRV/2_trimmed_0_op1xuxhb|0.97	chr7.Q|CHM13|chr7:160567428-160542428	100	0	5042	19957	25000	-	5059	99.1	98.46	chr7.Q	chr7.Q	TRUE	Q	chr7
chr12.Q|HG002|chr12_MATERNAL:133588095-133563095/EcoRV/4_trimmed_0_0tju3p21|0.87	chr12.Q|HG002|chr12_MATERNAL:133588095-133563095	100	0	7693	17312	25000	-	7711	98.89	98.37	chr12.Q	chr12.Q	TRUE	Q	chr12		chr10.Q|HG002|chr10_PATERNAL:135718495-135693495/EcoRV/3_trimmed_0_0a4dts1r|0.90	chr10.Q|HG002|chr10_PATERNAL:135718495-135693495	100	0	9622	15384	25000	-	9647	98.89	98.32	chr10.Q	chr10.Q	TRUE	Q	chr10		chr7.Q|CHM13|chr7:160567428-160542428/EcoRV/2_trimmed_0_7p3n9n37|0.85	chr7.Q|CHM13|chr7:160567428-160542428	99.9405	0	5035	19957	24996	-	5051	98.89	98.34	chr7.Q	chr7.Q	TRUE	Q	chr7
chr12.Q|HG002|chr12_MATERNAL:133588095-133563095/EcoRV/4_trimmed_0_v70kywfx|0.79	chr12.Q|HG002|chr12_MATERNAL:133588095-133563095	100	0	7690	17312	25000	-	7709	98.93	98.42	chr12.Q	chr12.Q	TRUE	Q	chr12		chr10.Q|HG002|chr10_PATERNAL:135718495-135693495/EcoRV/3_trimmed_0_876yd801|1.12	chr10.Q|HG002|chr10_PATERNAL:135718495-135693495	100	0	9620	15384	25000	-	9652	98.85	98.16	chr10.Q	chr10.Q	TRUE	Q	chr10		chr7.Q|CHM13|chr7:160567428-160542428/EcoRV/2_trimmed_0_vtj3rh00|0.77	chr7.Q|CHM13|chr7:160567428-160542428	100	0	5037	19957	25000	-	5054	99.06	98.52	chr7.Q	chr7.Q	TRUE	Q	chr7
chr12.Q|HG002|chr12_MATERNAL:133588095-133563095/EcoRV/4_trimmed_0_2hse05fv|0.99	chr12.Q|HG002|chr12_MATERNAL:133588095-133563095	100	0	7690	17312	25000	-	7714	99.05	98.41	chr12.Q	chr12.Q	TRUE	Q	chr12		chr10.Q|HG002|chr10_PATERNAL:135718495-135693495/EcoRV/3_trimmed_0_eai51tsh|1.06	chr10.Q|HG002|chr10_PATERNAL:135718495-135693495	100	0	9610	15384	25000	-	9648	99.03	98.31	chr10.Q	chr10.Q	TRUE	Q	chr10		chr7.Q|CHM13|chr7:160567428-160542428/EcoRV/2_trimmed_0_pfjrujdp|1.27	chr7.Q|CHM13|chr7:160567428-160542428	100	0	5048	19957	25000	-	5087	99.12	97.5	chr7.Q	chr7.Q	TRUE	Q	chr7
chr12.Q|HG002|chr12_MATERNAL:133588095-133563095/EcoRV/4_trimmed_0_ngu2ltll|1.18	chr12.Q|HG002|chr12_MATERNAL:133588095-133563095	100	0	7684	17312	25000	-	7717	99.29	98.5	chr12.Q	chr12.Q	TRUE	Q	chr12		chr10.Q|HG002|chr10_PATERNAL:135718495-135693495/EcoRV/3_trimmed_0_b7krtja4|0.82	chr10.Q|HG002|chr10_PATERNAL:135718495-135693495	100	0	9619	15384	25000	-	9641	98.95	98.46	chr10.Q	chr10.Q	TRUE	Q	chr10		chr7.Q|CHM13|chr7:160567428-160542428/EcoRV/2_trimmed_0_lm0vr2xh|0.99	chr7.Q|CHM13|chr7:160567428-160542428	100	0	5050	19957	25000	-	5060	99.13	98.6	chr7.Q	chr7.Q	TRUE	Q	chr7
chr12.Q|HG002|chr12_MATERNAL:133588095-133563095/EcoRV/4_trimmed_0_mu536a7u|1.16	chr12.Q|HG002|chr12_MATERNAL:133588095-133563095	100	0	7704	17312	25000	-	7731	98.97	98.07	chr12.Q	chr12.Q	TRUE	Q	chr12		chr10.Q|HG002|chr10_PATERNAL:135718495-135693495/EcoRV/3_trimmed_0_nftyf3ua|1.04	chr10.Q|HG002|chr10_PATERNAL:135718495-135693495	100	0	9605	15384	25000	-	9643	99.03	98.36	chr10.Q	chr10.Q	TRUE	Q	chr10		chr7.Q|CHM13|chr7:160567428-160542428/EcoRV/2_trimmed_0_apkdacg6|0.79	chr7.Q|CHM13|chr7:160567428-160542428	100	0	5042	19957	25000	-	5056	99.03	98.5	chr7.Q	chr7.Q	TRUE	Q	chr7
chr12.Q|HG002|chr12_MATERNAL:133588095-133563095/EcoRV/4_trimmed_0_htsgyztw|0.86	chr12.Q|HG002|chr12_MATERNAL:133588095-133563095	100	0	7688	17312	25000	-	7710	99.1	98.53	chr12.Q	chr12.Q	TRUE	Q	chr12		chr10.Q|HG002|chr10_PATERNAL:135718495-135693495/EcoRV/3_trimmed_0_rtuxgapz|1.16	chr10.Q|HG002|chr10_PATERNAL:135718495-135693495	100	0	9630	15384	25000	-	9658	98.98	98.26	chr10.Q	chr10.Q	TRUE	Q	chr10		chr7.Q|CHM13|chr7:160567428-160542428/EcoRV/2_trimmed_0_eza2h78v|1.37	chr7.Q|CHM13|chr7:160567428-160542428	100	0	5048	19957	25000	-	5067	99.16	98.32	chr7.Q	chr7.Q	TRUE	Q	chr7
chr12.Q|HG002|chr12_MATERNAL:133588095-133563095/EcoRV/4_trimmed_0_k5ss8r06|1.12	chr12.Q|HG002|chr12_MATERNAL:133588095-133563095	100	0	7689	17312	25000	-	7717	99.01	98.28	chr12.Q	chr12.Q	TRUE	Q	chr12		chr10.Q|HG002|chr10_PATERNAL:135718495-135693495/EcoRV/3_trimmed_0_ax85pyax|0.83	chr10.Q|HG002|chr10_PATERNAL:135718495-135693495	99.9688	0	9598	15384	24997	-	9640	99.08	98.37	chr10.Q	chr10.Q	TRUE	Q	chr10		chr7.Q|CHM13|chr7:160567428-160542428/EcoRV/2_trimmed_0_mwes8ax9|0.91	chr7.Q|CHM13|chr7:160567428-160542428	100	0	5050	19957	25000	-	5060	99.07	98.54	chr7.Q	chr7.Q	TRUE	Q	chr7
chr12.Q|HG002|chr12_MATERNAL:133588095-133563095/EcoRV/4_trimmed_0_c2cg79mj|1.00	chr12.Q|HG002|chr12_MATERNAL:133588095-133563095	100	0	7683	17312	25000	-	7712	99.11	98.43	chr12.Q	chr12.Q	TRUE	Q	chr12		chr10.Q|HG002|chr10_PATERNAL:135718495-135693495/EcoRV/3_trimmed_0_ya2a16dh|1.14	chr10.Q|HG002|chr10_PATERNAL:135718495-135693495	100	0	9620	15384	25000	-	9654	98.96	98.22	chr10.Q	chr10.Q	TRUE	Q	chr10		chr7.Q|CHM13|chr7:160567428-160542428/EcoRV/2_trimmed_0_a8nc5jnh|1.05	chr7.Q|CHM13|chr7:160567428-160542428	100	0	5044	19957	25000	-	5061	99.03	98.34	chr7.Q	chr7.Q	TRUE	Q	chr7
chr12.Q|HG002|chr12_MATERNAL:133588095-133563095/EcoRV/4_trimmed_0_fn7zrybv|0.92	chr12.Q|HG002|chr12_MATERNAL:133588095-133563095	100	0	7676	17312	25000	-	7707	98.97	98.33	chr12.Q	chr12.Q	TRUE	Q	chr12		chr10.Q|HG002|chr10_PATERNAL:135718495-135693495/EcoRV/3_trimmed_0_fmb9bxrd|1.16	chr10.Q|HG002|chr10_PATERNAL:135718495-135693495	100	0	9605	15384	25000	-	9649	99.02	98.23	chr10.Q	chr10.Q	TRUE	Q	chr10		chr7.Q|CHM13|chr7:160567428-160542428/EcoRV/2_trimmed_0_mwey8vwb|1.15	chr7.Q|CHM13|chr7:160567428-160542428	100	0	5045	19957	25000	-	5063	99.26	98.52	chr7.Q	chr7.Q	TRUE	Q	chr7
chr12.Q|HG002|chr12_MATERNAL:133588095-133563095/EcoRV/4_trimmed_0_05603twt|0.69	chr12.Q|HG002|chr12_MATERNAL:133588095-133563095	100	0	7683	17312	25000	-	7704	98.98	98.51	chr12.Q	chr12.Q	TRUE	Q	chr12		chr10.Q|HG002|chr10_PATERNAL:135718495-135693495/EcoRV/3_trimmed_0_xfn7y7g1|0.80	chr10.Q|HG002|chr10_PATERNAL:135718495-135693495	100	0	9623	15384	25000	-	9644	99.09	98.59	chr10.Q	chr10.Q	TRUE	Q	chr10		chr7.Q|CHM13|chr7:160567428-160542428/EcoRV/2_trimmed_0_wvasxppr|0.97	chr7.Q|CHM13|chr7:160567428-160542428	100	0	5036	19957	25000	-	5056	98.91	98.26	chr7.Q	chr7.Q	TRUE	Q	chr7
chr12.Q|HG002|chr12_MATERNAL:133588095-133563095/EcoRV/4_trimmed_0_q6mg5wxe|1.10	chr12.Q|HG002|chr12_MATERNAL:133588095-133563095	100	0	7699	17312	25000	-	7720	99.15	98.47	chr12.Q	chr12.Q	TRUE	Q	chr12		chr10.Q|HG002|chr10_PATERNAL:135718495-135693495/EcoRV/3_trimmed_0_lbfwxhdl|0.62	chr10.Q|HG002|chr10_PATERNAL:135718495-135693495	100	0	9607	15384	25000	-	9633	99.03	98.59	chr10.Q	chr10.Q	TRUE	Q	chr10		chr7.Q|CHM13|chr7:160567428-160542428/EcoRV/2_trimmed_0_gvfnl57y|1.47	chr7.Q|CHM13|chr7:160567428-160542428	100	0	5044	19957	25000	-	5068	99	98.05	chr7.Q	chr7.Q	TRUE	Q	chr7
chr12.Q|HG002|chr12_MATERNAL:133588095-133563095/EcoRV/4_trimmed_0_73l1jg4w|1.03	chr12.Q|HG002|chr12_MATERNAL:133588095-133563095	100	0	7687	17312	25000	-	7714	99.15	98.47	chr12.Q	chr12.Q	TRUE	Q	chr12		chr10.Q|HG002|chr10_PATERNAL:135718495-135693495/EcoRV/3_trimmed_0_ck4psygu|1.03	chr10.Q|HG002|chr10_PATERNAL:135718495-135693495	100	0	9624	15384	25000	-	9650	98.87	98.26	chr10.Q	chr10.Q	TRUE	Q	chr10		chr7.Q|CHM13|chr7:160567428-160542428/EcoRV/2_trimmed_0_0g436iki|1.23	chr7.Q|CHM13|chr7:160567428-160542428	100	0	5044	19957	25000	-	5063	99.12	98.36	chr7.Q	chr7.Q	TRUE	Q	chr7
chr12.Q|HG002|chr12_MATERNAL:133588095-133563095/EcoRV/4_trimmed_0_dgp0g6hc|0.85	chr12.Q|HG002|chr12_MATERNAL:133588095-133563095	100	0	7691	17312	25000	-	7710	99.06	98.53	chr12.Q	chr12.Q	TRUE	Q	chr12		chr10.Q|HG002|chr10_PATERNAL:135718495-135693495/EcoRV/3_trimmed_0_bsuvum2n|1.02	chr10.Q|HG002|chr10_PATERNAL:135718495-135693495	100	0	9626	15384	25000	-	9652	99.01	98.37	chr10.Q	chr10.Q	TRUE	Q	chr10		chr7.Q|CHM13|chr7:160567428-160542428/EcoRV/2_trimmed_0_av5o2rf2|0.75	chr7.Q|CHM13|chr7:160567428-160542428	100	0	5041	19957	25000	-	5055	98.87	98.36	chr7.Q	chr7.Q	TRUE	Q	chr7
chr12.Q|HG002|chr12_MATERNAL:133588095-133563095/EcoRV/4_trimmed_0_sp93az83|1.13	chr12.Q|HG002|chr12_MATERNAL:133588095-133563095	100	0	7691	17312	25000	-	7718	98.9	98.17	chr12.Q	chr12.Q	TRUE	Q	chr12		chr10.Q|HG002|chr10_PATERNAL:135718495-135693495/EcoRV/3_trimmed_571_vgtg2f9n|0.85	chr10.Q|HG002|chr10_PATERNAL:135718495-135693495	100	0	9047	15958	25000	-	9069	98.9	98.37	chr10.Q	chr10.Q	TRUE	Q	chr10		chr7.Q|CHM13|chr7:160567428-160542428/EcoRV/2_trimmed_0_td5za3lh|0.97	chr7.Q|CHM13|chr7:160567428-160542428	100	0	5039	19957	25000	-	5058	98.79	98.12	chr7.Q	chr7.Q	TRUE	Q	chr7
chr12.Q|HG002|chr12_MATERNAL:133588095-133563095/EcoRV/4_trimmed_0_7rg4y9tg|1.14	chr12.Q|HG002|chr12_MATERNAL:133588095-133563095	100	0	7687	17312	25000	-	7715	99.18	98.47	chr12.Q	chr12.Q	TRUE	Q	chr12		chr10.Q|HG002|chr10_PATERNAL:135718495-135693495/EcoRV/3_trimmed_773_90v2mca2|0.94	chr10.Q|HG002|chr10_PATERNAL:135718495-135693495	100	0	8831	16157	25000	-	8867	99.05	98.38	chr10.Q	chr10.Q	TRUE	Q	chr10		chr7.Q|CHM13|chr7:160567428-160542428/EcoRV/2_trimmed_0_9vg9sc0q|0.75	chr7.Q|CHM13|chr7:160567428-160542428	100	0	5044	19957	25000	-	5056	98.87	98.38	chr7.Q	chr7.Q	TRUE	Q	chr7
chr12.Q|HG002|chr12_MATERNAL:133588095-133563095/EcoRV/4_trimmed_0_6w49ax7r|0.81	chr12.Q|HG002|chr12_MATERNAL:133588095-133563095	100	0	7695	17312	25000	-	7710	98.92	98.44	chr12.Q	chr12.Q	TRUE	Q	chr12		chr10.Q|HG002|chr10_PATERNAL:135718495-135693495/EcoRV/3_trimmed_1033_ljzu71r7|1.11	chr10.Q|HG002|chr10_PATERNAL:135718495-135693495	100	0	8583	16418	25000	-	8614	98.97	98.25	chr10.Q	chr10.Q	TRUE	Q	chr10		chr7.Q|CHM13|chr7:160567428-160542428/EcoRV/2_trimmed_0_q0wxz3tm|1.33	chr7.Q|CHM13|chr7:160567428-160542428	100	0	5054	19957	25000	-	5069	99.14	98.34	chr7.Q	chr7.Q	TRUE	Q	chr7
chr12.Q|HG002|chr12_MATERNAL:133588095-133563095/EcoRV/4_trimmed_0_y4lvx9gw|1.04	chr12.Q|HG002|chr12_MATERNAL:133588095-133563095	99.974	2	7686	17314	25000	-	7712	99.1	98.41	chr12.Q	chr12.Q	TRUE	Q	chr12		chr10.Q|HG002|chr10_PATERNAL:135718495-135693495/EcoRV/3_trimmed_1047_bygavmz4|0.97	chr10.Q|HG002|chr10_PATERNAL:135718495-135693495	100	0	8566	16438	25000	-	8591	98.79	98.17	chr10.Q	chr10.Q	TRUE	Q	chr10		chr7.Q|CHM13|chr7:160567428-160542428/EcoRV/2_trimmed_0_c76u8ok2|1.09	chr7.Q|CHM13|chr7:160567428-160542428	100	0	5045	19957	25000	-	5063	98.97	98.22	chr7.Q	chr7.Q	TRUE	Q	chr7
chr12.Q|HG002|chr12_MATERNAL:133588095-133563095/EcoRV/4_trimmed_10_3hpw6lr6|0.98	chr12.Q|HG002|chr12_MATERNAL:133588095-133563095	100	0	7678	17322	25000	-	7703	98.89	98.25	chr12.Q	chr12.Q	TRUE	Q	chr12		chr10.Q|HG002|chr10_PATERNAL:135718495-135693495/EcoRV/3_trimmed_1070_zynwgf1b|0.80	chr10.Q|HG002|chr10_PATERNAL:135718495-135693495	100	0	8544	16453	25000	-	8570	98.84	98.27	chr10.Q	chr10.Q	TRUE	Q	chr10		chr7.Q|CHM13|chr7:160567428-160542428/EcoRV/2_trimmed_281_pgc1jog2|1.27	chr7.Q|CHM13|chr7:160567428-160542428	100	0	4761	20235	25000	-	4782	98.71	97.93	chr7.Q	chr7.Q	TRUE	Q	chr7
chr12.Q|HG002|chr12_MATERNAL:133588095-133563095/EcoRV/4_trimmed_422_j9hngyev|0.88	chr12.Q|HG002|chr12_MATERNAL:133588095-133563095	100	0	7255	17732	25000	-	7283	98.91	98.32	chr12.Q	chr12.Q	TRUE	Q	chr12		chr10.Q|HG002|chr10_PATERNAL:135718495-135693495/EcoRV/3_trimmed_1357_s7rqh2a8|1.05	chr10.Q|HG002|chr10_PATERNAL:135718495-135693495	100	0	8266	16738	25000	-	8295	98.92	98.18	chr10.Q	chr10.Q	TRUE	Q	chr10		chr7.Q|CHM13|chr7:160567428-160542428/EcoRV/2_trimmed_847_netisr45|0.77	chr7.Q|CHM13|chr7:160567428-160542428	100	0	4196	20806	25000	-	4205	99.21	98.74	chr7.Q	chr7.Q	TRUE	Q	chr7
chr12.Q|HG002|chr12_MATERNAL:133588095-133563095/EcoRV/4_trimmed_1152_1dtialj8|0.83	chr12.Q|HG002|chr12_MATERNAL:133588095-133563095	100	0	6538	18462	25000	-	6555	98.85	98.34	chr12.Q	chr12.Q	TRUE	Q	chr12		chr10.Q|HG002|chr10_PATERNAL:135718495-135693495/EcoRV/3_trimmed_1374_ush00alz|0.93	chr10.Q|HG002|chr10_PATERNAL:135718495-135693495	100	0	8242	16754	25000	-	8269	98.99	98.39	chr10.Q	chr10.Q	TRUE	Q	chr10		chr7.Q|CHM13|chr7:160567428-160542428/EcoRV/2_trimmed_1145_722jr716|1.05	chr7.Q|CHM13|chr7:160567428-160542428	100	0	3899	21100	25000	-	3919	99.1	98.11	chr7.Q	chr7.Q	TRUE	Q	chr7
chr12.Q|HG002|chr12_MATERNAL:133588095-133563095/EcoRV/4_trimmed_1238_utx83kh8|0.88	chr12.Q|HG002|chr12_MATERNAL:133588095-133563095	100	0	6457	18549	25000	-	6469	99.08	98.62	chr12.Q	chr12.Q	TRUE	Q	chr12		chr10.Q|HG002|chr10_PATERNAL:135718495-135693495/EcoRV/3_trimmed_1547_gqb0tbxy|1.09	chr10.Q|HG002|chr10_PATERNAL:135718495-135693495	100	0	8080	16931	25000	-	8102	99.01	98.33	chr10.Q	chr10.Q	TRUE	Q	chr10		chr7.Q|CHM13|chr7:160567428-160542428/EcoRV/2_trimmed_1190_f3qqmsfc|0.83	chr7.Q|CHM13|chr7:160567428-160542428	100	0	3844	21146	25000	-	3862	98.88	98.21	chr7.Q	chr7.Q	TRUE	Q	chr7
chr12.Q|HG002|chr12_MATERNAL:133588095-133563095/EcoRV/4_trimmed_1432_z84oxdht|1.05	chr12.Q|HG002|chr12_MATERNAL:133588095-133563095	100	0	6253	18742	25000	-	6280	99.15	98.38	chr12.Q	chr12.Q	TRUE	Q	chr12		chr10.Q|HG002|chr10_PATERNAL:135718495-135693495/EcoRV/3_trimmed_1696_l6zuwhvp|1.13	chr10.Q|HG002|chr10_PATERNAL:135718495-135693495	100	0	7924	17076	25000	-	7950	99.16	98.52	chr10.Q	chr10.Q	TRUE	Q	chr10		chr7.Q|CHM13|chr7:160567428-160542428/EcoRV/2_trimmed_1735_891pmt7z|0.83	chr7.Q|CHM13|chr7:160567428-160542428	100	0	3305	21692	25000	-	3315	98.94	98.43	chr7.Q	chr7.Q	TRUE	Q	chr7
chr12.Q|HG002|chr12_MATERNAL:133588095-133563095/EcoRV/4_trimmed_1605_i7phfd8u|0.91	chr12.Q|HG002|chr12_MATERNAL:133588095-133563095	100	0	6064	18926	25000	-	6090	98.86	98.18	chr12.Q	chr12.Q	TRUE	Q	chr12		chr10.Q|HG002|chr10_PATERNAL:135718495-135693495/EcoRV/3_trimmed_2189_b2sc7km2|1.02	chr10.Q|HG002|chr10_PATERNAL:135718495-135693495	100	0	7425	17578	25000	-	7448	98.95	98.29	chr10.Q	chr10.Q	TRUE	Q	chr10		chr7.Q|CHM13|chr7:160567428-160542428/EcoRV/2_trimmed_2053_fqefn621|1.11	chr7.Q|CHM13|chr7:160567428-160542428	100	0	2988	22016	25000	-	2997	99.19	98.47	chr7.Q	chr7.Q	TRUE	Q	chr7
chr12.Q|HG002|chr12_MATERNAL:133588095-133563095/EcoRV/4_trimmed_1670_2jxwbc76|0.92	chr12.Q|HG002|chr12_MATERNAL:133588095-133563095	100	0	6010	18985	25000	-	6033	99.1	98.43	chr12.Q	chr12.Q	TRUE	Q	chr12		chr10.Q|HG002|chr10_PATERNAL:135718495-135693495/EcoRV/3_trimmed_2337_msqmwkiz|0.96	chr10.Q|HG002|chr10_PATERNAL:135718495-135693495	100	0	7282	17725	25000	-	7301	99.01	98.4	chr10.Q	chr10.Q	TRUE	Q	chr10		chr7.Q|CHM13|chr7:160567428-160542428/EcoRV/2_trimmed_2148_6a5r7fbn|0.81	chr7.Q|CHM13|chr7:160567428-160542428	100	0	2890	22104	25000	-	2902	98.96	98.35	chr7.Q	chr7.Q	TRUE	Q	chr7
chr12.Q|HG002|chr12_MATERNAL:133588095-133563095/EcoRV/4_trimmed_1933_b7ymfjgf|0.90	chr12.Q|HG002|chr12_MATERNAL:133588095-133563095	100	0	5752	19250	25000	-	5767	98.92	98.37	chr12.Q	chr12.Q	TRUE	Q	chr12		chr10.Q|HG002|chr10_PATERNAL:135718495-135693495/EcoRV/3_trimmed_2629_7dt6rd0g|1.06	chr10.Q|HG002|chr10_PATERNAL:135718495-135693495	100	0	6981	18015	25000	-	7008	99.02	98.32	chr10.Q	chr10.Q	TRUE	Q	chr10		chr7.Q|CHM13|chr7:160567428-160542428/EcoRV/2_trimmed_2580_062inm7h|1.01	chr7.Q|CHM13|chr7:160567428-160542428	100	0	2463	22534	25000	-	2472	99.23	98.62	chr7.Q	chr7.Q	TRUE	Q	chr7
chr3.P|HG002|chr3_MATERNAL:0-25000/EcoRV/0_trimmed_0_r4h69irv|0.83	chr3.P|HG002|chr3_MATERNAL:0-25000	100	0	11611	0	11606	+	11639	99.05	98.53	chr3.P	chr3.P	TRUE	P	chr3		chr9.P|HG002|chr9_PATERNAL:0-25000/EcoRV/0_trimmed_0_k8t397t5|0.94	chr9.P|HG002|chr9_PATERNAL:0-25000	100	0	16947	0	16945	+	16997	99.05	98.45	chr9.P	chr9.P	TRUE	P	chr9		chr8.P|CHM13|chr8:0-25000/EcoRV/0_trimmed_0_f17bbirc|1.00	chr8.P|CHM13|chr8:0-25000	100	0	6694	0	6686	+	6711	99.03	98.41	chr8.P	chr8.P	TRUE	P	chr8
chr3.P|HG002|chr3_MATERNAL:0-25000/EcoRV/0_trimmed_0_q76dukik|0.94	chr3.P|HG002|chr3_MATERNAL:0-25000	99.9741	0	11599	0	11603	+	11637	99.01	98.39	chr3.P	chr3.P	TRUE	P	chr3		chr9.P|HG002|chr9_PATERNAL:0-25000/EcoRV/0_trimmed_0_ki30lt92|0.98	chr9.P|HG002|chr9_PATERNAL:0-25000	100	0	16943	0	16945	+	16999	98.89	98.25	chr9.P	chr9.P	TRUE	P	chr9		chr8.P|CHM13|chr8:0-25000/EcoRV/0_trimmed_0_4y4b9ukm|0.93	chr8.P|CHM13|chr8:0-25000	100	0	6689	0	6686	+	6707	99.1	98.52	chr8.P	chr8.P	TRUE	P	chr8
chr3.P|HG002|chr3_MATERNAL:0-25000/EcoRV/0_trimmed_0_sn1fxcu3|0.78	chr3.P|HG002|chr3_MATERNAL:0-25000	100	0	11605	0	11606	+	11635	99.09	98.59	chr3.P	chr3.P	TRUE	P	chr3		chr9.P|HG002|chr9_PATERNAL:0-25000/EcoRV/0_trimmed_0_bz4zqk7f|0.94	chr9.P|HG002|chr9_PATERNAL:0-25000	100	0	16949	0	16945	+	16997	98.96	98.38	chr9.P	chr9.P	TRUE	P	chr9		chr8.P|CHM13|chr8:0-25000/EcoRV/0_trimmed_0_84vrvkmy|0.99	chr8.P|CHM13|chr8:0-25000	100	0	6689	0	6686	+	6709	99.01	98.38	chr8.P	chr8.P	TRUE	P	chr8
[truncated: 1,196 more rows]

## Sheet: Supplementary Fig. 2d
read_id	cell_line	flowcell	repeat	chromosomes	arm	qmap
000393ff-dfdf-4cc8-8a78-818c3083797f/EcoRV/0	HG002	FAR62417	2	chr22	Q	60
98de8732-f6e4-41f6-8632-ad8b68927af7/EcoRV/0	HG002	FAV29018	1	chr19	P	60
[truncated: 47,016 more rows]

## Sheet: Supplementary Fig. 2e
repeat	chromosomes	arm	coverage
1	chr1	P	1.79235
[truncated: 87 more rows]

## Sheet: Supplementary Fig. 2f
Cell_line	Flow_cell	Replicate	Chromosome	Arm	Mean
[truncated: 88 more rows]
