# Supplementary material for: High resolution long-read telomere sequencing reveals dynamic mechanisms in aging and cancer
Source: Nat Commun. 2024 Jun 18;15:5149. doi: 10.1038/s41467-024-48917-7 (PMC11189484; doi:10.1038/s41467-024-48917-7)
Supplement: Supplementary file 10 — Source Data [file 41467_2024_48917_MOESM10_ESM.zip › source data/Supplementary Fig. 3.xlsx]

## Sheet: Supplementary Fig. 3a
read_id	flowcell	cell_line	subtelomere_len
6914a5b6-4a93-472a-bae9-0530c5af2259/EcoRV/0	FAU74032	E6E7_66.2	4807
ab530e89-ab6d-4d6c-8b28-725292c2c7b7/EcoRV/0	FAU74032	E6E7_66.2	8408
ab50989d-e79b-41be-a787-db54207c2527/EcoRV/0	FAU74032	E6E7_66.2	1891
ab505c3f-0752-4ddd-b962-fbf26e941679/EcoRV/0	FAU74032	E6E7_66.2	16159
ab4f743f-a508-46c3-96c5-e986cd0b9102/EcoRV/0	FAU74032	E6E7_66.2	2407
ab4d8886-d707-4f9b-a57f-d3ba74791f87/EcoRV/0	FAU74032	E6E7_66.2	13023
ab43c7fc-c8e6-48f9-9d9b-de05810b5eb9/EcoRV/0	FAU74032	E6E7_66.2	4057
ab41a2d7-ff35-45f7-8df7-f9aa3261f1a2/EcoRV/0	FAU74032	E6E7_66.2	8485
ab4139d5-2aff-4ed1-a365-db5b2f0bca47/EcoRV/0	FAU74032	E6E7_66.2	3668
ab40a9b2-73a9-433a-8171-c396133d320b/EcoRV/0	FAU74032	E6E7_66.2	1496
ab3c39f7-63a0-47a7-9dd1-3888fcd83750/EcoRV/0	FAU74032	E6E7_66.2	8638
ab3bcdda-7638-4df9-a5c7-77a9066a110a/EcoRV/0	FAU74032	E6E7_66.2	9010
ab3bc667-3c9f-483b-a983-ead05c10f6aa/EcoRV/0	FAU74032	E6E7_66.2	4098
ab3ba974-bef7-4300-a7d9-154a139bb19e/EcoRV/0	FAU74032	E6E7_66.2	4145
ab3a400b-31c9-4bcc-8e0e-f6fedeb5158a/EcoRV/0	FAU74032	E6E7_66.2	4453
ab39a7aa-6849-4f48-a274-7a9c4fb122fc/EcoRV/0	FAU74032	E6E7_66.2	7137
ab3799eb-8f71-42ac-bfed-9963424fcd96/EcoRV/0	FAU74032	E6E7_66.2	12117
ab368561-ef9b-4a6a-b880-af1730fd9f2f/EcoRV/0	FAU74032	E6E7_66.2	4405
ab35e841-54b6-4054-8714-0da1578debd1/EcoRV/0	FAU74032	E6E7_66.2	12676
ab3227ff-dd46-452d-b039-fb2b4aa964d0/EcoRV/0	FAU74032	E6E7_66.2	3428
ab31a3d4-2f7e-44e5-bf7d-0aa13d37bea6/EcoRV/0	FAU74032	E6E7_66.2	3730
ab30b796-c526-449e-997b-1928a8b279ec/EcoRV/0	FAU74032	E6E7_66.2	4015
ab2f413c-56aa-4321-808b-4a11760f0886/EcoRV/0	FAU74032	E6E7_66.2	4582
ab2d5358-059b-49b6-8c02-9b14a01d7767/EcoRV/0	FAU74032	E6E7_66.2	183
ab2c4de4-a679-4bd4-b65f-bbba279719f9/EcoRV/0	FAU74032	E6E7_66.2	2207
ab2a3350-eedd-40c7-8f8a-efe0b3e6edbd/EcoRV/0	FAU74032	E6E7_66.2	3673
ab26faa4-03da-4892-9fc1-a8cccbab8c19/EcoRV/0	FAU74032	E6E7_66.2	8380
ab259f8c-bf6a-42eb-97ac-b47dcff25270/EcoRV/0	FAU74032	E6E7_66.2	4213
ab5c3666-5723-4b5a-8db6-4d160411c02b/EcoRV/0	FAU74032	E6E7_66.2	4118
ab63152c-a2e5-4f71-a933-b2991ce0e463/EcoRV/0	FAU74032	E6E7_66.2	13016
ab691d02-865a-40d5-907c-91ec41515722/EcoRV/0	FAU74032	E6E7_66.2	6194
ab697bd7-6772-42c7-8c67-ea73146d77fa/EcoRV/0	FAU74032	E6E7_66.2	8864
ab95faf8-d712-4501-a85c-941d7918aa48/EcoRV/0	FAU74032	E6E7_66.2	3275
ab92e726-d6a6-42a5-8b20-d152673a3b45/EcoRV/0	FAU74032	E6E7_66.2	4598
ab92cfc2-3820-40d0-8c79-75dcff841e06/EcoRV/0	FAU74032	E6E7_66.2	3912
ab91e551-7fe6-4e1f-a18e-0e86079e6bd9/EcoRV/0	FAU74032	E6E7_66.2	4749
ab916935-5970-4b60-856e-8697f0aeb388/EcoRV/0	FAU74032	E6E7_66.2	8522
ab8cb985-7f98-46ce-8e9c-e69b39e5b0a8/EcoRV/0	FAU74032	E6E7_66.2	9716
ab89f9c7-17af-40bc-a3b5-f2bb544e2b0e/EcoRV/0	FAU74032	E6E7_66.2	4829
ab899824-3d93-40d4-a80b-1f1baeafc968/EcoRV/0	FAU74032	E6E7_66.2	8399
ab88f59e-303e-43df-affb-035042ddb9f4/EcoRV/0	FAU74032	E6E7_66.2	3453
ab871cd4-2272-4f54-ad2b-a0113e1cbc0a/EcoRV/0	FAU74032	E6E7_66.2	7203
ab855549-01f7-4d47-b128-5d8e7cbe75a3/EcoRV/0	FAU74032	E6E7_66.2	8441
ab83f1f5-a1c8-45e6-8a1c-90347383aa4f/EcoRV/0	FAU74032	E6E7_66.2	10326
ab7fceef-b7bd-43c7-902b-44a201ce8c1a/EcoRV/0	FAU74032	E6E7_66.2	1551
ab21d96d-9832-4cee-89b8-0ae882fc776e/EcoRV/0	FAU74032	E6E7_66.2	9124
ab7f7b4c-1955-4247-9c92-1417d8d55963/EcoRV/0	FAU74032	E6E7_66.2	4112
ab7bdeb0-8d12-4954-9536-7262f49da73b/EcoRV/0	FAU74032	E6E7_66.2	8082
ab792545-dc3c-4ddb-b4df-55dfeb104dd9/EcoRV/0	FAU74032	E6E7_66.2	3474
ab77b928-39e2-43df-a872-d1717e4cab1d/EcoRV/0	FAU74032	E6E7_66.2	12017
ab76e392-8879-4a62-a8ad-b46c740d1e5d/EcoRV/0	FAU74032	E6E7_66.2	8006
ab756f1e-5c6c-48a2-b3e3-468d79c26cd6/EcoRV/0	FAU74032	E6E7_66.2	10074
ab751b3d-313f-4f6d-a633-2ff4a4709cc1/EcoRV/0	FAU74032	E6E7_66.2	7633
ab733774-f3a1-46f5-a6fd-0cb1ed67e572/EcoRV/0	FAU74032	E6E7_66.2	12293
ab71f554-b52f-4e6e-a883-5014fbe490ad/EcoRV/0	FAU74032	E6E7_66.2	4683
ab71c38e-cf91-4336-a1b2-1ec70ca6afa1/EcoRV/0	FAU74032	E6E7_66.2	8376
ab6ff8e0-0fac-41aa-b885-cee9d3c162bc/EcoRV/0	FAU74032	E6E7_66.2	10055
ab6d90cc-e516-46e6-a80b-4f9a1382ea7f/EcoRV/0	FAU74032	E6E7_66.2	15865
ab6bbb7d-b9f6-4e23-a655-614970f22b6d/EcoRV/0	FAU74032	E6E7_66.2	4602
ab699d5a-bdb3-4afb-ae3f-401affeab671/EcoRV/0	FAU74032	E6E7_66.2	8879
ab7dae93-860c-41bf-83d5-f9173410f184/EcoRV/0	FAU74032	E6E7_66.2	8696
ab96b12e-8c52-4315-befd-ff2a675ea1f9/EcoRV/0	FAU74032	E6E7_66.2	935
ab1fd9fc-191c-45eb-8ae4-dcdee63578ef/EcoRV/0	FAU74032	E6E7_66.2	8576
ab1af4a2-c88d-47c9-bc2a-6f51a94d12c6/EcoRV/0	FAU74032	E6E7_66.2	4580
aaddecaa-076d-404a-b4be-555e0dee19bb/EcoRV/0	FAU74032	E6E7_66.2	4551
aadc82e1-4544-4796-ab3e-2cd7ed4cea26/EcoRV/0	FAU74032	E6E7_66.2	4114
aadb9db4-16b5-4d67-a9d7-ace489b36525/EcoRV/0	FAU74032	E6E7_66.2	3557
aad71e3d-ade6-43f6-ae95-615254265aa0/EcoRV/0	FAU74032	E6E7_66.2	4068
aad577fb-4301-4760-b36d-1bcfd7f9aa71/EcoRV/0	FAU74032	E6E7_66.2	8622
aad56073-4007-4bbb-8d79-7379b139dbf2/EcoRV/0	FAU74032	E6E7_66.2	3482
aad53bbe-e2b4-4907-b7ab-fede21a54060/EcoRV/0	FAU74032	E6E7_66.2	4475
aad3d593-14de-4450-9851-4c50fdbae849/EcoRV/0	FAU74032	E6E7_66.2	8655
aad1de40-863e-4bb7-972a-046266479b56/EcoRV/0	FAU74032	E6E7_66.2	1549
aaceedd5-23eb-40e8-847d-1e792b85cd74/EcoRV/0	FAU74032	E6E7_66.2	12777
aacba350-21e6-45ff-87f6-9c61e3990879/EcoRV/0	FAU74032	E6E7_66.2	8583
aaca376b-66fd-4afd-ab35-aa5cb594ab60/EcoRV/0	FAU74032	E6E7_66.2	3700
aac8b030-8245-40d3-8e80-7db5e383c9ee/EcoRV/0	FAU74032	E6E7_66.2	8574
aac73438-463e-4c11-bac1-c7e51e08463e/EcoRV/0	FAU74032	E6E7_66.2	8494
aac6d7a5-1ec5-4c74-8a40-6df14a655705/EcoRV/0	FAU74032	E6E7_66.2	4489
aac5d2bc-0dd3-4f16-a6b5-a99a68ee0bb5/EcoRV/0	FAU74032	E6E7_66.2	9925
aac2619f-fa55-42af-b57e-0321022a80f4/EcoRV/0	FAU74032	E6E7_66.2	13213
aac1a542-57d7-42c3-b11c-c930499ea426/EcoRV/0	FAU74032	E6E7_66.2	6796
aac0aa65-c67a-43dd-bee6-c903c9535575/EcoRV/0	FAU74032	E6E7_66.2	1791
aabf7890-65ab-4d13-ba2b-ed096da826ea/EcoRV/0	FAU74032	E6E7_66.2	10625
aabb1ede-146d-4f0e-842a-e0d4174d44bb/EcoRV/0	FAU74032	E6E7_66.2	12460
aaba3f53-fa27-4728-b129-0e54aaab2374/EcoRV/0	FAU74032	E6E7_66.2	4321
aab90698-a9b2-472e-854d-bac33bc8ce18/EcoRV/0	FAU74032	E6E7_66.2	8615
aab76efe-52b6-41f6-b93a-d72e2026dda9/EcoRV/0	FAU74032	E6E7_66.2	10784
aab4db10-8ba3-4937-a1b3-b3b8689d71f4/EcoRV/0	FAU74032	E6E7_66.2	5733
aab46527-415c-4f63-a7ec-dff83868038b/EcoRV/0	FAU74032	E6E7_66.2	2852
aab31357-a2d9-4de7-8385-2a3258db4025/EcoRV/0	FAU74032	E6E7_66.2	9545
aade62d7-672e-4259-9369-d867b7a1dd80/EcoRV/0	FAU74032	E6E7_66.2	12436
aadfcbcb-9faa-46c2-b2c0-4a90d68626c5/EcoRV/0	FAU74032	E6E7_66.2	12242
aae076c9-33d2-4f15-9543-ca8d3f177d00/EcoRV/0	FAU74032	E6E7_66.2	4650
aae0866e-ef65-4e14-8428-d304563b1d80/EcoRV/0	FAU74032	E6E7_66.2	4426
ab15e4eb-72a9-484e-accc-2e4fc3908286/EcoRV/0	FAU74032	E6E7_66.2	4257
ab142713-bfed-4193-a9e8-54c631871f1a/EcoRV/0	FAU74032	E6E7_66.2	10057
ab12a07d-e7f7-4f9e-a1cc-bdac5e516ccb/EcoRV/0	FAU74032	E6E7_66.2	2423
ab127a5f-f003-4344-a58f-803dc2beb248/EcoRV/0	FAU74032	E6E7_66.2	3048
ab1196d9-a37f-479e-bbd5-393adf571d95/EcoRV/0	FAU74032	E6E7_66.2	8568
ab118bcd-055f-4134-ae68-08dc1b3acd53/EcoRV/0	FAU74032	E6E7_66.2	13314
ab10586a-c0d6-40e8-acfc-2d8b1c3c7aa9/EcoRV/0	FAU74032	E6E7_66.2	13394
ab096043-5855-48e7-9ebf-fa403de5ff44/EcoRV/0	FAU74032	E6E7_66.2	4615
ab0931c4-a616-4edc-acac-144180ad1f75/EcoRV/0	FAU74032	E6E7_66.2	9972
ab06f8f1-36d7-4ae2-a57e-34f862b9f6eb/EcoRV/0	FAU74032	E6E7_66.2	8242
ab049a3f-adb6-4e7d-ada5-4eb2467ec17e/EcoRV/0	FAU74032	E6E7_66.2	9070
ab02f462-63c0-4719-99f3-8779e9805b13/EcoRV/0	FAU74032	E6E7_66.2	8644
aaff0cc1-3e1a-431e-ad68-a802f9292c96/EcoRV/0	FAU74032	E6E7_66.2	4591
ab1b2931-e19c-4479-ab21-d7b106e68cc7/EcoRV/0	FAU74032	E6E7_66.2	9048
aafe9bec-d426-41b6-9a6e-35684d67b49a/EcoRV/0	FAU74032	E6E7_66.2	3103
aafc5e14-f555-40c3-9955-efb56d8af1e9/EcoRV/0	FAU74032	E6E7_66.2	8899
aafc4a03-5dc2-4ad0-aa5d-207a6b08c5ba/EcoRV/0	FAU74032	E6E7_66.2	1394
aaf93470-d9d8-4e2a-a215-1189129565f7/EcoRV/0	FAU74032	E6E7_66.2	12284
aaf87176-53d2-4ac8-a4a5-74306cec3a57/EcoRV/0	FAU74032	E6E7_66.2	3297
aaf5ab7c-88bf-4eff-9b61-d2ce82eefb08/EcoRV/0	FAU74032	E6E7_66.2	6135
aaf3b3fd-4152-4754-9e11-c6368705248b/EcoRV/0	FAU74032	E6E7_66.2	3221
aaeef2af-9ee3-4c35-a7f0-3dad2aa8ee3e/EcoRV/0	FAU74032	E6E7_66.2	9642
aaeb252f-736b-4a32-bb5d-2b1d245f0673/EcoRV/0	FAU74032	E6E7_66.2	10810
aaeac50a-bacc-4f01-8b32-fd1b4926fcb3/EcoRV/0	FAU74032	E6E7_66.2	3970
aae88b05-fd47-4164-ae6e-7521a7d9d2f6/EcoRV/0	FAU74032	E6E7_66.2	1478
aae8746a-d563-4766-9454-bb70d47bfef3/EcoRV/0	FAU74032	E6E7_66.2	4193
aae5a891-df4d-49f3-975f-f11b7b88f0be/EcoRV/0	FAU74032	E6E7_66.2	4329
aae241ab-1ee4-4aad-9957-0df961330275/EcoRV/0	FAU74032	E6E7_66.2	1907
aafd9324-e057-4bf3-8756-cb031cb15373/EcoRV/0	FAU74032	E6E7_66.2	4189
aab0e285-2aed-45f6-9035-9e8e0e24d31c/EcoRV/0	FAU74032	E6E7_66.2	3051
ab98b9b1-a659-4766-8afd-bca90412005b/EcoRV/0	FAU74032	E6E7_66.2	8367
ab99898d-54f2-4ec8-83ea-f166f75d9b90/EcoRV/0	FAU74032	E6E7_66.2	2205
ac610411-80d7-4e9f-aac5-2c0c21383922/EcoRV/0	FAU74032	E6E7_66.2	12108
ac5efce9-7075-4cb3-adeb-ba3b24426f9d/EcoRV/0	FAU74032	E6E7_66.2	4142
ac5e7f8e-f921-44d0-9323-8b156f22da25/EcoRV/0	FAU74032	E6E7_66.2	8595
ac5c4ecd-8d80-42e1-aa1c-f36a8eafbecc/EcoRV/0	FAU74032	E6E7_66.2	4456
ac5246ca-565e-45a6-9da4-9ea99e20f4cd/EcoRV/0	FAU74032	E6E7_66.2	4419
ac512697-60d3-4919-89cc-291142028c5d/EcoRV/0	FAU74032	E6E7_66.2	3590
ac4ff032-4c99-4ae1-995f-db1343f6bb76/EcoRV/0	FAU74032	E6E7_66.2	12039
ac49e053-81c7-40a2-9a74-f10fa3db8261/EcoRV/0	FAU74032	E6E7_66.2	4011
ac49090f-7e24-443c-a6a1-5235817dd2e5/EcoRV/0	FAU74032	E6E7_66.2	8851
ac47d856-7aaf-4615-86c7-2e293966af5d/EcoRV/0	FAU74032	E6E7_66.2	1829
ac43e9ef-975f-441f-843b-72f5f2aa2f46/EcoRV/0	FAU74032	E6E7_66.2	1541
ac419688-1226-4e47-95c8-979342730318/EcoRV/0	FAU74032	E6E7_66.2	4201
ac3f9938-6a6b-4406-950d-858c87701817/EcoRV/0	FAU74032	E6E7_66.2	4375
ac3ed018-71ac-4e23-b6be-bd5b37fba110/EcoRV/0	FAU74032	E6E7_66.2	1284
ac3e13f7-8645-4f8e-a4a5-c4293343ae85/EcoRV/0	FAU74032	E6E7_66.2	4410
ac3df460-96d2-415a-a082-c0399a6f9d03/EcoRV/0	FAU74032	E6E7_66.2	8661
ac38dc25-8fef-46ca-b236-1ab51ab80ca3/EcoRV/0	FAU74032	E6E7_66.2	3197
ac346bb8-944f-4c34-8a7a-2c88f4ce05dd/EcoRV/0	FAU74032	E6E7_66.2	4477
ac34161f-2453-469c-aa80-78627f798b2b/EcoRV/0	FAU74032	E6E7_66.2	8672
ac336471-767a-40f9-91f8-26cf49ad2cf7/EcoRV/0	FAU74032	E6E7_66.2	8885
ac2d544e-8851-4ff3-92da-83a535140fdd/EcoRV/0	FAU74032	E6E7_66.2	13437
ac2bed1a-e57d-4c08-ac3e-6c3efe412aae/EcoRV/0	FAU74032	E6E7_66.2	8445
ac278e1e-5aad-4231-946f-3c3b69d5ec22/EcoRV/0	FAU74032	E6E7_66.2	3305
ac266c46-87b8-40df-8ce3-5f92f3e3eb31/EcoRV/0	FAU74032	E6E7_66.2	8663
ac266c30-5a4f-44e5-9547-bb29a9909edb/EcoRV/0	FAU74032	E6E7_66.2	4552
ac261b27-d116-47cb-a635-35c2b6ea842f/EcoRV/0	FAU74032	E6E7_66.2	4562
ac243756-d8c3-4640-8e7d-05fe537e1bc6/EcoRV/0	FAU74032	E6E7_66.2	4222
ac623f6b-96ad-47eb-871a-7fe6cf1f0d4b/EcoRV/0	FAU74032	E6E7_66.2	4205
ac665cf9-fdb1-4f86-8b76-4487e1832f28/EcoRV/0	FAU74032	E6E7_66.2	4892
ac67e977-84c5-4b46-8755-d42d2be6a749/EcoRV/0	FAU74032	E6E7_66.2	8861
ac69bb55-bf76-48b5-b972-6129b11fc63b/EcoRV/0	FAU74032	E6E7_66.2	4551
ac9b1b61-bdfb-4bba-adf0-d8a6f4501cd5/EcoRV/0	FAU74032	E6E7_66.2	3522
ac9ac296-03ff-4723-b225-e05e43fc9482/EcoRV/0	FAU74032	E6E7_66.2	12663
ac995cd9-b241-4414-beef-efb009d2f439/EcoRV/0	FAU74032	E6E7_66.2	4559
ac989cc4-78d8-47a2-91c0-f7dcc2ae245e/EcoRV/0	FAU74032	E6E7_66.2	8855
ac95512b-2ae2-4937-8bdf-cd364a460fe8/EcoRV/0	FAU74032	E6E7_66.2	13464
ac93ac54-eaf4-4dc4-b6ef-1414b3635b2a/EcoRV/0	FAU74032	E6E7_66.2	4389
ac92f4d1-c1de-4911-b344-c465f2a9a9b4/EcoRV/0	FAU74032	E6E7_66.2	3472
ac92b0f8-0f52-4327-84ce-43baa4000271/EcoRV/0	FAU74032	E6E7_66.2	10845
ac90f198-f36d-4e87-82aa-e8cf708af1c7/EcoRV/0	FAU74032	E6E7_66.2	13201
ac8db293-d355-4d1a-9f32-0700fbbae4bc/EcoRV/0	FAU74032	E6E7_66.2	2914
ac8c0f30-9b80-4530-acec-a0f5367f5bb1/EcoRV/0	FAU74032	E6E7_66.2	9747
ac8bff65-1ae1-481b-9db4-d3e2f754bfe5/EcoRV/0	FAU74032	E6E7_66.2	2174
ac8a7ab4-36ce-4746-a4fa-08d409828960/EcoRV/0	FAU74032	E6E7_66.2	12314
ac21a1ea-c5ae-442d-b5b7-4786b0ff7b82/EcoRV/0	FAU74032	E6E7_66.2	4032
ac8901cb-75b2-47f3-8bd0-3427098ed9ff/EcoRV/0	FAU74032	E6E7_66.2	10785
ac84ef10-692b-4553-82d3-d00e7164ba4e/EcoRV/0	FAU74032	E6E7_66.2	8406
ac82331a-e085-42fb-97a5-cd33b54b041f/EcoRV/0	FAU74032	E6E7_66.2	4205
ac803dbc-c180-497f-a32d-a233fc5a4fcd/EcoRV/0	FAU74032	E6E7_66.2	4035
ac7ca18f-7c84-4002-beee-6fde0da0fdd6/EcoRV/0	FAU74032	E6E7_66.2	4716
ac7c97cb-38bb-46d0-8cce-811d5871626a/EcoRV/0	FAU74032	E6E7_66.2	8968
ac7bc0b8-582f-4be4-8a6a-80035f6f4a2a/EcoRV/0	FAU74032	E6E7_66.2	12032
ac7ac9e2-d470-4c31-8b29-8dea795bafbf/EcoRV/0	FAU74032	E6E7_66.2	2752
ac785269-98b4-42f9-a0be-31bb0cf67d93/EcoRV/0	FAU74032	E6E7_66.2	11620
ac7645e3-9fa7-4593-b58f-1adee41defea/EcoRV/0	FAU74032	E6E7_66.2	4764
ac73c42a-ecf8-4a41-a652-c0a827b5f1a5/EcoRV/0	FAU74032	E6E7_66.2	10487
ac6b7e21-612c-423e-ba68-b9327dbdbd28/EcoRV/0	FAU74032	E6E7_66.2	13113
ac6acb27-4123-4813-b7f9-d89b98b057c0/EcoRV/0	FAU74032	E6E7_66.2	13687
ac69cc2e-4153-457e-90f9-1a433c526548/EcoRV/0	FAU74032	E6E7_66.2	4874
ac889a4d-4052-422a-a66e-5fb7efc73fdf/EcoRV/0	FAU74032	E6E7_66.2	7867
ab98bdf5-087b-41c4-b219-9fb81f5a10af/EcoRV/0	FAU74032	E6E7_66.2	4087
ac193304-5dd5-4cf6-adf1-fa9682b40acd/EcoRV/0	FAU74032	E6E7_66.2	5263
ac171837-e861-4b13-bd7a-a707cc3099a9/EcoRV/0	FAU74032	E6E7_66.2	8563
abcbd4a8-205b-4bd4-8780-9831f24652a0/EcoRV/0	FAU74032	E6E7_66.2	1882
abc6d131-9dbb-4bba-be07-53a6d238cb7f/EcoRV/0	FAU74032	E6E7_66.2	8387
abc58579-95a5-4127-a8cc-aaaa0be2f66c/EcoRV/0	FAU74032	E6E7_66.2	455
abc5334a-ceb5-464e-a794-0dbcd026209e/EcoRV/0	FAU74032	E6E7_66.2	5224
abbf2262-118d-4ccd-8720-768fa4d29cc0/EcoRV/0	FAU74032	E6E7_66.2	2998
abbf0096-9498-40ef-adab-e32626b27de7/EcoRV/0	FAU74032	E6E7_66.2	3585
abba6fab-56d3-4dac-aaca-a00fa795d806/EcoRV/0	FAU74032	E6E7_66.2	1528
abba6e6a-88c1-4f89-b559-bd3c4b927b52/EcoRV/0	FAU74032	E6E7_66.2	3338
abb7b9cb-8355-4e55-9699-42f47a02a2a7/EcoRV/0	FAU74032	E6E7_66.2	4432
abb69452-d214-4a53-8d92-1e9a5a784fdb/EcoRV/0	FAU74032	E6E7_66.2	3459
abb60a88-6a8b-40d6-80d3-6e500588e09f/EcoRV/0	FAU74032	E6E7_66.2	5619
abb44771-62c6-40b8-8330-20dc9a9bf921/EcoRV/0	FAU74032	E6E7_66.2	3256
abb3bcd7-b644-4010-8c94-98683cab8e08/EcoRV/0	FAU74032	E6E7_66.2	8499
abad7e5f-e95e-4fcc-a1cd-1c394135683e/EcoRV/0	FAU74032	E6E7_66.2	4998
ababf30c-d2f6-4ba9-b096-8fbd60d0f3c2/EcoRV/0	FAU74032	E6E7_66.2	4653
aba66c8d-f1eb-4331-82ed-e21f41ac64b6/EcoRV/0	FAU74032	E6E7_66.2	4611
aba304c8-31ef-433d-ba3f-1d6c53ba7f7f/EcoRV/0	FAU74032	E6E7_66.2	8441
aba2b84f-357d-42fa-a6ce-ce8600eaf4e3/EcoRV/0	FAU74032	E6E7_66.2	4844
aba278b9-64d3-4125-8834-05aa5fb84a8c/EcoRV/0	FAU74032	E6E7_66.2	1516
ab9eee84-0fde-404a-b9d5-43921695c48f/EcoRV/0	FAU74032	E6E7_66.2	4469
ab9dec39-2614-43e3-bd28-93ee5c93e04b/EcoRV/0	FAU74032	E6E7_66.2	1556
ab9d0d93-f488-492d-96e2-f9d752fbaafa/EcoRV/0	FAU74032	E6E7_66.2	5191
ab9d0a87-b2e7-4daf-8108-6ef38f0bdef9/EcoRV/0	FAU74032	E6E7_66.2	11192
ab9c3e33-40ce-4513-aabc-17d5915b6a21/EcoRV/0	FAU74032	E6E7_66.2	6846
ab9be2de-8b8e-4bd4-8ed0-2007aaf9a32c/EcoRV/0	FAU74032	E6E7_66.2	3875
ab9ac17f-8607-4cf3-8c4b-f3e4ee3c9afe/EcoRV/0	FAU74032	E6E7_66.2	1143
ab9a4771-b3bd-40c7-80db-5f4fa94541a5/EcoRV/0	FAU74032	E6E7_66.2	245
abcd8860-5fac-42ff-86e5-8a90bdc6d07f/EcoRV/0	FAU74032	E6E7_66.2	12128
abcddb0b-bd12-4e7e-b241-ce43913774a8/EcoRV/0	FAU74032	E6E7_66.2	11981
abd06f85-fc81-4d76-b39e-a6fe327e2139/EcoRV/0	FAU74032	E6E7_66.2	8300
abd0970b-f3bf-46be-90ec-032e61d17b9c/EcoRV/0	FAU74032	E6E7_66.2	4372
ac159ebc-5678-406c-b3e2-139f31eafcfb/EcoRV/0	FAU74032	E6E7_66.2	1606
ac155d39-befa-4e99-9f99-2642a6c3989e/EcoRV/0	FAU74032	E6E7_66.2	12568
ac14c792-e273-4461-9b6d-873cab58681d/EcoRV/0	FAU74032	E6E7_66.2	4833
ac10ccc5-f1bc-4de1-92e7-dd5f01504c16/EcoRV/0	FAU74032	E6E7_66.2	4120
ac0f1a4d-9eeb-4297-a51c-6a38330d6983/EcoRV/0	FAU74032	E6E7_66.2	4691
ac054d4a-bb63-4730-9b21-225f9b930d10/EcoRV/0	FAU74032	E6E7_66.2	11906
ac035caa-ae9b-4b00-83d7-4cc508c0638a/EcoRV/0	FAU74032	E6E7_66.2	9007
abffd4ed-a82a-4933-a41d-bba54fb42613/EcoRV/0	FAU74032	E6E7_66.2	11836
abf59b61-b621-4ac2-a271-4c2d95f55a17/EcoRV/0	FAU74032	E6E7_66.2	5273
abf4b424-99e3-41eb-9b52-52f599165e59/EcoRV/0	FAU74032	E6E7_66.2	11151
abef5cab-cafd-48f7-8ceb-240e1364c0cb/EcoRV/0	FAU74032	E6E7_66.2	9468
abedf1b7-1610-4ca3-92ab-84feb49610c5/EcoRV/0	FAU74032	E6E7_66.2	4562
abe88ca8-8b76-440c-90e8-ed8c1db37c35/EcoRV/0	FAU74032	E6E7_66.2	8447
ac17cc30-2e8d-4e39-8565-0a96d6627e5e/EcoRV/0	FAU74032	E6E7_66.2	8689
abe61c32-1a19-4710-a4ec-d2a19f3f4ee7/EcoRV/0	FAU74032	E6E7_66.2	3719
abe32d96-506d-4303-9c0e-1cf9b40002b7/EcoRV/0	FAU74032	E6E7_66.2	8546
abe1cdae-a44b-4aa4-9fa0-b4008954dc4e/EcoRV/0	FAU74032	E6E7_66.2	11957
abdde03f-383b-4db8-9320-58a8c645e84f/EcoRV/0	FAU74032	E6E7_66.2	8548
abdcbefa-2a17-4cdc-bec2-4b435615c9e4/EcoRV/0	FAU74032	E6E7_66.2	12484
abdc0600-8d9f-49d2-b5a2-f6d38929b6c2/EcoRV/0	FAU74032	E6E7_66.2	8536
abdaecb8-c56b-4871-9d77-49f3f5fa7f4f/EcoRV/0	FAU74032	E6E7_66.2	4672
abda6799-36e3-456d-9f6b-2c8790488e22/EcoRV/0	FAU74032	E6E7_66.2	8630
abd8b060-b75f-4439-ba46-b455beba6b28/EcoRV/0	FAU74032	E6E7_66.2	12462
abd7111b-497c-4855-a01e-044ea8d1f28b/EcoRV/0	FAU74032	E6E7_66.2	8605
abd5dfa8-7bcc-4966-92fa-beda26019c6c/EcoRV/0	FAU74032	E6E7_66.2	13370
abd260e3-699a-4cb6-9994-96bad3ef2a19/EcoRV/0	FAU74032	E6E7_66.2	7516
abd2146a-29a6-46af-8b82-aba887a4d0fe/EcoRV/0	FAU74032	E6E7_66.2	4206
abd12033-5718-4f36-a3d2-b8fa080d5145/EcoRV/0	FAU74032	E6E7_66.2	1469
abe5f7d7-ba56-44eb-82b9-74dc09091ef2/EcoRV/0	FAU74032	E6E7_66.2	8793
ac9b9302-5d62-465a-8287-c0046e9ace16/EcoRV/0	FAU74032	E6E7_66.2	7291
aaaee4e4-0f23-4b62-ab31-2af33462c6e8/EcoRV/0	FAU74032	E6E7_66.2	3287
aaae0a39-f9db-4095-b741-1004ca925054/EcoRV/0	FAU74032	E6E7_66.2	13322
a96b9fc6-f905-418a-90d2-cad98ce394c1/EcoRV/0	FAU74032	E6E7_66.2	9567
a9666d69-e31a-4322-9766-0b7439463565/EcoRV/0	FAU74032	E6E7_66.2	4461
a9631ec6-40ec-4875-bacb-9d5445d7a121/EcoRV/0	FAU74032	E6E7_66.2	13319
a95ffa2a-0fb7-4585-b83c-799cb7e25286/EcoRV/0	FAU74032	E6E7_66.2	3605
a95c133b-7655-4ed3-8092-573fea418e9a/EcoRV/0	FAU74032	E6E7_66.2	4857
a95b9ebb-1f80-4de7-90db-f248a4654a77/EcoRV/0	FAU74032	E6E7_66.2	4221
a9593630-ddad-484f-9a73-325c3b7490f0/EcoRV/0	FAU74032	E6E7_66.2	16161
a9591aad-933f-4a83-95cc-051dbecf0de6/EcoRV/0	FAU74032	E6E7_66.2	8632
a953d0bd-bf17-4529-93a5-a5a4533bd3e9/EcoRV/0	FAU74032	E6E7_66.2	2379
a952b249-ee8e-485d-8b4a-475d72551c9d/EcoRV/0	FAU74032	E6E7_66.2	3513
a9508a6a-69e0-46a5-92a2-7ea19a128212/EcoRV/0	FAU74032	E6E7_66.2	4235
a94bd94e-d4da-42f0-9953-be91c94a7aa7/EcoRV/0	FAU74032	E6E7_66.2	1551
a946cdcb-8226-4358-8636-def8ba3f0ae6/EcoRV/0	FAU74032	E6E7_66.2	8488
a946b672-8200-4f8d-af38-288469654fcc/EcoRV/0	FAU74032	E6E7_66.2	2658
a9441749-f594-48ad-9a0c-98f135f59ee8/EcoRV/0	FAU74032	E6E7_66.2	7211
a93f4261-cf0b-4d53-92dd-8ba559f2539b/EcoRV/0	FAU74032	E6E7_66.2	8739
a93ec87e-6154-4dee-a1bc-1ab6049f545f/EcoRV/0	FAU74032	E6E7_66.2	4538
a935a554-e358-46fc-930b-c12774206a0f/EcoRV/0	FAU74032	E6E7_66.2	4178
a931f27a-fbba-4358-8d3d-57ab19a79ee8/EcoRV/0	FAU74032	E6E7_66.2	9060
a931ecc8-3c70-43a8-bd87-afc65407f7a0/EcoRV/0	FAU74032	E6E7_66.2	13137
a930df86-c6c1-4b14-a397-84ffa467a17f/EcoRV/0	FAU74032	E6E7_66.2	11833
a92f71ba-fd78-4989-b109-025384755a64/EcoRV/0	FAU74032	E6E7_66.2	8872
a92f45dd-7f8c-4e3c-a815-2d3c8e1e42d5/EcoRV/0	FAU74032	E6E7_66.2	4681
a92cc886-9207-4b69-975b-a7d20a3145ed/EcoRV/0	FAU74032	E6E7_66.2	13258
a92c7ef8-c592-47a9-844e-e3054ddc591a/EcoRV/0	FAU74032	E6E7_66.2	519
a92b8b32-b90d-4425-9f46-4ddfb0d3d9ec/EcoRV/0	FAU74032	E6E7_66.2	4079
a928d4e9-a0b0-49ef-83ca-3777fec84a01/EcoRV/0	FAU74032	E6E7_66.2	8962
a96df41a-c961-47c1-ad23-2007ccc5efaa/EcoRV/0	FAU74032	E6E7_66.2	13160
a96eab3d-367c-490d-bcb3-a470eb97423f/EcoRV/0	FAU74032	E6E7_66.2	9435
a9731206-ba03-426d-885d-d1b8a1c4d37d/EcoRV/0	FAU74032	E6E7_66.2	16136
a973fc93-9914-4f0c-b9da-b8317263616b/EcoRV/0	FAU74032	E6E7_66.2	8557
a9b16875-8f33-4331-8bb6-a932426e100d/EcoRV/0	FAU74032	E6E7_66.2	4475
a9ae3e36-c54a-4a42-81f6-5d5275d03477/EcoRV/0	FAU74032	E6E7_66.2	4492
a9aced36-5a20-40d3-ae26-317bf31004ff/EcoRV/0	FAU74032	E6E7_66.2	455
a9aaa92a-c77e-481a-a027-98dd6a498b08/EcoRV/0	FAU74032	E6E7_66.2	14537
a9a962d7-f3c6-4e2e-bd5d-6ac000a33196/EcoRV/0	FAU74032	E6E7_66.2	4578
a9a685f9-4410-4fbd-ad99-8f5a47e0465f/EcoRV/0	FAU74032	E6E7_66.2	8806
a9a51b43-a790-4507-af46-25e94ef4f600/EcoRV/0	FAU74032	E6E7_66.2	4837
a9a4071e-6160-44d4-8323-0e61cc1ec796/EcoRV/0	FAU74032	E6E7_66.2	3767
a9a26da6-d47f-40ae-8b38-2f063a9611a9/EcoRV/0	FAU74032	E6E7_66.2	3318
a9a13f0a-232b-4b3b-982f-f1dc1ac03802/EcoRV/0	FAU74032	E6E7_66.2	3961
a99ddd37-c0a9-411a-b242-1eab80a6c34d/EcoRV/0	FAU74032	E6E7_66.2	8702
a99bfd30-ba64-4ec8-84cf-bb17b3fc015e/EcoRV/0	FAU74032	E6E7_66.2	8525
a99b0755-cd0d-4a87-bb30-8914987d86c8/EcoRV/0	FAU74032	E6E7_66.2	4156
a925aea7-137b-430f-baf0-8893613a64dd/EcoRV/0	FAU74032	E6E7_66.2	13216
a999557e-2cb0-4850-bc60-cb5deb6d0f47/EcoRV/0	FAU74032	E6E7_66.2	6915
a99385c1-5d76-450e-885c-350d34998cff/EcoRV/0	FAU74032	E6E7_66.2	4438
a9926d82-5aef-4975-858a-f6c6e6fbe151/EcoRV/0	FAU74032	E6E7_66.2	4638
a992107d-ba49-4093-a9f7-0efbc5227ee7/EcoRV/0	FAU74032	E6E7_66.2	6404
a991cd47-e34e-47a3-8627-3eb6cf050c28/EcoRV/0	FAU74032	E6E7_66.2	13174
a98f3665-4fec-413b-8d21-42db830884f4/EcoRV/0	FAU74032	E6E7_66.2	11992
a98d390f-414f-4a83-aeb8-ff4a13af808a/EcoRV/0	FAU74032	E6E7_66.2	10496
a98b8607-2d1a-4088-b69c-c45536103936/EcoRV/0	FAU74032	E6E7_66.2	4332
a98a6a71-6f25-4c08-82aa-3c60f8d1e66b/EcoRV/0	FAU74032	E6E7_66.2	5733
a98a2e21-8cba-4ef4-b48f-658ff2776578/EcoRV/0	FAU74032	E6E7_66.2	3297
a988db83-e1d7-478e-b2c7-5448ce7a4680/EcoRV/0	FAU74032	E6E7_66.2	4436
a9887a58-8123-46df-a2f0-c4fd89e11f5e/EcoRV/0	FAU74032	E6E7_66.2	2448
a984618f-28d3-4ad2-93a1-a1a8afae4600/EcoRV/0	FAU74032	E6E7_66.2	8315
a97eeefa-b7f4-4ad8-bb2f-5d069139c6d3/EcoRV/0	FAU74032	E6E7_66.2	3292
a9992224-ab2d-445e-9355-fd7c165363a6/EcoRV/0	FAU74032	E6E7_66.2	5187
a9b1cfa8-319b-49d5-9679-e5b1cbfb0922/EcoRV/0	FAU74032	E6E7_66.2	8785
a91da076-0ac7-4afe-ab2a-88af3ed744c8/EcoRV/0	FAU74032	E6E7_66.2	3507
a91b1aa0-01eb-4e43-a225-dd365a38bb8c/EcoRV/0	FAU74032	E6E7_66.2	953
a8e0b6f7-5d06-4cdb-80d1-4a675521e8bd/EcoRV/0	FAU74032	E6E7_66.2	1298
a8de9549-6970-44a0-8507-f8a978569404/EcoRV/0	FAU74032	E6E7_66.2	4534
a8d95d07-e6a9-4cb4-b4d5-3668b9ddd453/EcoRV/0	FAU74032	E6E7_66.2	3948
a8d85711-4fd7-4626-a235-6439256dce44/EcoRV/0	FAU74032	E6E7_66.2	8781
a8ce45e5-37cc-4896-9a86-4030f3b01d23/EcoRV/0	FAU74032	E6E7_66.2	8351
a8cb06cb-785c-43a1-b5ee-69fbb9667ea3/EcoRV/0	FAU74032	E6E7_66.2	8398
a8c955e1-7391-41a3-965f-bfe49bcfdfc5/EcoRV/0	FAU74032	E6E7_66.2	9008
a8c87b44-555f-492a-847c-6e267ec01084/EcoRV/0	FAU74032	E6E7_66.2	8283
a8c505ca-e6ef-43d0-bb4c-e043df79a854/EcoRV/0	FAU74032	E6E7_66.2	10507
a8c07da3-c9d0-4135-83a2-5d2868b864a2/EcoRV/0	FAU74032	E6E7_66.2	5310
a8be2abd-8306-48b7-91f2-b11a07f85a07/EcoRV/0	FAU74032	E6E7_66.2	8386
a8be0508-03a0-4eac-a53a-04a4a791cc8a/EcoRV/0	FAU74032	E6E7_66.2	13251
a8bdb49e-50d5-4643-8574-a39e593455ce/EcoRV/0	FAU74032	E6E7_66.2	12731
a8bcc82c-f2e7-4082-87e6-ead9ddb99d04/EcoRV/0	FAU74032	E6E7_66.2	4067
a8b76912-5587-44d7-9ef5-47964f8d6b9a/EcoRV/0	FAU74032	E6E7_66.2	4660
a8b6bfd3-b7b9-4469-8f8d-4f836df91b4a/EcoRV/0	FAU74032	E6E7_66.2	3029
a8b5ca7c-37f6-4a36-9e88-db22d5f7fb40/EcoRV/0	FAU74032	E6E7_66.2	9577
a8b394bb-ea91-4977-bbfd-b9870b7b7b21/EcoRV/0	FAU74032	E6E7_66.2	8382
a8add1a0-9abb-4fd0-887c-54cefdf4461c/EcoRV/0	FAU74032	E6E7_66.2	11836
a8ac4996-03f6-49b1-ba69-c3681510faf3/EcoRV/0	FAU74032	E6E7_66.2	2381
a8a7f2ed-56ae-4e65-96e3-a40cba04477c/EcoRV/0	FAU74032	E6E7_66.2	2788
a8a76bb7-3b0f-4007-9e74-22802d52f406/EcoRV/0	FAU74032	E6E7_66.2	4285
a8a6dd41-764f-4a3f-a529-dc78f822d535/EcoRV/0	FAU74032	E6E7_66.2	8815
a8a6ba20-333c-4a11-8dba-f0c5f43d9786/EcoRV/0	FAU74032	E6E7_66.2	4654
a8a5dc75-50e6-497d-9b60-e43489a106ac/EcoRV/0	FAU74032	E6E7_66.2	15888
a8a2bad0-9a3f-4cea-bff9-f83e878a4adb/EcoRV/0	FAU74032	E6E7_66.2	4800
a8a25b0b-560a-4140-a4db-f6c8ccdeeae5/EcoRV/0	FAU74032	E6E7_66.2	4200
a8e119a8-1b5d-4e73-ae64-f26268dc1cea/EcoRV/0	FAU74032	E6E7_66.2	4156
a8e620bb-848b-4d40-aa5a-fd8c848d41d2/EcoRV/0	FAU74032	E6E7_66.2	3812
a8ea83fa-723a-43ec-8bbe-55fe70242786/EcoRV/0	FAU74032	E6E7_66.2	4837
a8ecd6cc-9cd0-4816-a506-350718588853/EcoRV/0	FAU74032	E6E7_66.2	4051
a919b849-3e6a-4d67-b2c3-0ba1650be9cb/EcoRV/0	FAU74032	E6E7_66.2	3429
a915acb2-5d69-42e6-9d14-c8065dd26f60/EcoRV/0	FAU74032	E6E7_66.2	10397
a9153ddc-06d1-436b-81e3-f3e8dc16d913/EcoRV/0	FAU74032	E6E7_66.2	12731
a91451bb-3c26-41f7-b41c-edcdbf76effa/EcoRV/0	FAU74032	E6E7_66.2	9154
a913606d-1ca3-4e91-928d-c509eba54392/EcoRV/0	FAU74032	E6E7_66.2	8574
a90dccf7-468f-4fda-8b8c-918e0b142f08/EcoRV/0	FAU74032	E6E7_66.2	3446
a90c0b28-92e3-4117-8a59-6d62d247b37c/EcoRV/0	FAU74032	E6E7_66.2	10450
a90bce0f-1aad-48fe-9165-d04cd065c111/EcoRV/0	FAU74032	E6E7_66.2	4174
a909cd50-ceec-45db-8fa7-5f72188a6b8b/EcoRV/0	FAU74032	E6E7_66.2	3139
a9091d44-8c45-4cc6-9fb8-6efc625eb175/EcoRV/0	FAU74032	E6E7_66.2	13302
a904c69d-6611-4d06-8e40-3523b1d0ca6f/EcoRV/0	FAU74032	E6E7_66.2	7977
a90368fc-627a-464c-9e7c-d80bdb7d6395/EcoRV/0	FAU74032	E6E7_66.2	2869
a901f982-0f53-4a44-960d-0b9b62b9a551/EcoRV/0	FAU74032	E6E7_66.2	4448
a91b1bb4-d625-4457-8029-43b0db0d354c/EcoRV/0	FAU74032	E6E7_66.2	1478
a9017e64-19ad-4f5a-9cc0-7ede3004e486/EcoRV/0	FAU74032	E6E7_66.2	3755
a8ff8993-2fac-43bd-9c52-5fd9416471e0/EcoRV/0	FAU74032	E6E7_66.2	4607
a8ff2f8e-857a-486e-95d1-7a180ca96392/EcoRV/0	FAU74032	E6E7_66.2	4440
a8fea01f-3341-4af3-a5c0-f94cb6eea6b7/EcoRV/0	FAU74032	E6E7_66.2	4471
a8fbe782-6f38-4d07-a66b-165bd362ac65/EcoRV/0	FAU74032	E6E7_66.2	4564
a8f97efc-5d59-4c02-ae08-e27ba88ffe2b/EcoRV/0	FAU74032	E6E7_66.2	3736
a8f8f4f3-11b3-45d6-8098-05b7c7179a8b/EcoRV/0	FAU74032	E6E7_66.2	3550
a8f8534b-1105-447a-bb5b-e05b4d740a57/EcoRV/0	FAU74032	E6E7_66.2	8769
a8f5938d-b281-489d-ad0d-7562d04bb40d/EcoRV/0	FAU74032	E6E7_66.2	8441
a8f45d4c-b917-44d3-9826-16f461576fd3/EcoRV/0	FAU74032	E6E7_66.2	9793
a8f2ebf4-da99-4828-9ee1-a48627cf0e9c/EcoRV/0	FAU74032	E6E7_66.2	8421
a8efd042-0a2b-4697-a6f6-23f493852837/EcoRV/0	FAU74032	E6E7_66.2	9723
a8efb045-630f-452a-b931-64bcd7d6a27c/EcoRV/0	FAU74032	E6E7_66.2	4679
a8ee0111-cbfa-4d6d-90fe-0075e3366b92/EcoRV/0	FAU74032	E6E7_66.2	8444
a9003fa5-baac-4966-8297-e19225e2055a/EcoRV/0	FAU74032	E6E7_66.2	3173
aaae9fa6-f72c-48a1-b8ca-b0c3c0cab1a0/EcoRV/0	FAU74032	E6E7_66.2	4246
a9b60c9f-be85-41b4-b8ce-3aee65903180/EcoRV/0	FAU74032	E6E7_66.2	5098
a9b7d2df-239a-423f-9de0-0f0ad30491cf/EcoRV/0	FAU74032	E6E7_66.2	4538
aa56c0b5-cf1c-41a9-a0e8-3f0f2bd2fd5e/EcoRV/0	FAU74032	E6E7_66.2	12987
aa569411-8825-48d4-97c5-99729e96bb6f/EcoRV/0	FAU74032	E6E7_66.2	1513
aa54342e-8382-447a-933e-8c9718949d45/EcoRV/0	FAU74032	E6E7_66.2	4779
aa51b5ea-2f52-4fa2-af84-019419958fd6/EcoRV/0	FAU74032	E6E7_66.2	4469
aa51a8d9-d45d-419a-bfb9-b543d8cc3ac1/EcoRV/0	FAU74032	E6E7_66.2	13148
aa4c7f67-bec2-4c33-a8b9-37d2ce39a137/EcoRV/0	FAU74032	E6E7_66.2	4025
aa4bb158-9a1b-4f76-b3d6-0e7d62c4ee54/EcoRV/0	FAU74032	E6E7_66.2	2182
aa4aaaba-4152-404d-aa70-cc1a0b132e69/EcoRV/0	FAU74032	E6E7_66.2	1816
aa491008-eedd-46ad-bdfd-e54141a50023/EcoRV/0	FAU74032	E6E7_66.2	9695
aa48389c-ea53-4be5-aa6f-8e95a778a9b0/EcoRV/0	FAU74032	E6E7_66.2	12960
aa423e58-2e1a-4219-86e5-8093bada4c5b/EcoRV/0	FAU74032	E6E7_66.2	1494
aa420c16-1f35-4154-9c23-f397c4b3d464/EcoRV/0	FAU74032	E6E7_66.2	4692
aa3d17be-0c44-4299-8f49-6636549bf341/EcoRV/0	FAU74032	E6E7_66.2	8373
aa3d16ae-7794-466d-a290-b235d2e5eea4/EcoRV/0	FAU74032	E6E7_66.2	3221
aa3a600c-3f1e-4981-aa8c-4b867138380e/EcoRV/0	FAU74032	E6E7_66.2	13355
aa397cdc-e6ba-4978-82c3-0905ed8204e1/EcoRV/0	FAU74032	E6E7_66.2	8984
aa3928e1-f8c0-4f46-8ca8-d08acdf7b12f/EcoRV/0	FAU74032	E6E7_66.2	8843
aa38941f-895f-487f-bbbf-fe825fdf05cf/EcoRV/0	FAU74032	E6E7_66.2	3693
aa33d7e2-411e-4708-bef4-1f05fd64963a/EcoRV/0	FAU74032	E6E7_66.2	8452
aa32c4ed-e48d-4c1e-81a1-d019cccc6b43/EcoRV/0	FAU74032	E6E7_66.2	4810
aa32ba6b-ad6c-4987-a01a-8f5531628c27/EcoRV/0	FAU74032	E6E7_66.2	4326
aa31ca7f-6a65-4c49-966a-9a0a9c81b6b3/EcoRV/0	FAU74032	E6E7_66.2	8987
aa2d45c7-b374-46e9-aa35-7b30d81c39e5/EcoRV/0	FAU74032	E6E7_66.2	8543
aa2bcbce-31fb-45da-9bdd-d5b64060157d/EcoRV/0	FAU74032	E6E7_66.2	4283
aa2b3f6e-5a8b-414e-a769-3a20c7096d07/EcoRV/0	FAU74032	E6E7_66.2	4031
aa2a962a-eaaf-458b-b33b-3fffa62cc134/EcoRV/0	FAU74032	E6E7_66.2	3289
aa2a7712-8faa-4297-adc1-906bb129d095/EcoRV/0	FAU74032	E6E7_66.2	8487
aa56f9d5-29a1-48ba-bbea-398d616fc536/EcoRV/0	FAU74032	E6E7_66.2	4541
aa57adc2-8e0b-438b-a903-76b2eea2fc18/EcoRV/0	FAU74032	E6E7_66.2	4883
aa65f061-92c2-425f-b0ad-693ec9a22c7c/EcoRV/0	FAU74032	E6E7_66.2	1884
aa6ca269-8e9a-4de3-908c-8a90596c44db/EcoRV/0	FAU74032	E6E7_66.2	4752
aaac4bb2-2132-48a1-90cc-0fac926bf84c/EcoRV/0	FAU74032	E6E7_66.2	4158
aaabf71c-296b-49d5-9d5b-afd80072f7b7/EcoRV/0	FAU74032	E6E7_66.2	4786
aaaa76c4-e5a6-45b6-9af5-08f1b2bc9750/EcoRV/0	FAU74032	E6E7_66.2	10039
aaa7cbcf-4667-46ac-a9bb-ca0cedce26ea/EcoRV/0	FAU74032	E6E7_66.2	11234
aaa50bcf-8127-43cf-8df2-dd7e2fbf5f3b/EcoRV/0	FAU74032	E6E7_66.2	4643
aaa39a72-9637-4932-8b3f-9bc31e16795c/EcoRV/0	FAU74032	E6E7_66.2	4563
aaa16503-6ea1-4c57-bad2-2d140444552e/EcoRV/0	FAU74032	E6E7_66.2	4452
aaa109a7-327d-4d03-90d5-dc0d207fd2e2/EcoRV/0	FAU74032	E6E7_66.2	4196
aa9ff400-8730-4184-bfdd-8db1bbff516b/EcoRV/0	FAU74032	E6E7_66.2	4879
aa9fb38e-c7f1-4439-a764-40802f8becb3/EcoRV/0	FAU74032	E6E7_66.2	9142
aa98de77-71f5-4bee-8760-62fa391cf887/EcoRV/0	FAU74032	E6E7_66.2	8411
aa96a844-33d8-4fdb-8422-a48bc5822f89/EcoRV/0	FAU74032	E6E7_66.2	4464
aa940252-f491-4cfd-9fb7-41e3c19156b8/EcoRV/0	FAU74032	E6E7_66.2	8953
aa2a55b4-0e44-477e-a3de-e69779d7c8e6/EcoRV/0	FAU74032	E6E7_66.2	4032
aa8eeea3-f8ec-4fa7-966d-13ecb68f001c/EcoRV/0	FAU74032	E6E7_66.2	8535
aa82d151-a60f-4d92-af45-9d70c9a9f4e4/EcoRV/0	FAU74032	E6E7_66.2	4556
aa81cba3-e18e-4d52-8629-fc8acfd8289a/EcoRV/0	FAU74032	E6E7_66.2	4461
aa81c04a-76ee-4e74-82cf-cdc0969389b7/EcoRV/0	FAU74032	E6E7_66.2	1381
aa7fae57-8b3d-4343-a179-83438fe0fa01/EcoRV/0	FAU74032	E6E7_66.2	8295
aa7f4a95-898d-4ab5-9b82-18717cf65f1e/EcoRV/0	FAU74032	E6E7_66.2	2175
aa7ead81-f9f5-4516-b801-cd952b97dd4f/EcoRV/0	FAU74032	E6E7_66.2	9103
aa7df419-d6ea-4020-96c3-73bb53d69352/EcoRV/0	FAU74032	E6E7_66.2	1543
aa7ab988-d55f-49b4-8df3-4be8b504f83b/EcoRV/0	FAU74032	E6E7_66.2	12426
aa75da17-cd78-49e3-a280-8872735913fe/EcoRV/0	FAU74032	E6E7_66.2	8276
aa75276f-949d-4bb6-9be4-e932d85a2fb5/EcoRV/0	FAU74032	E6E7_66.2	3589
aa70c7c8-ebc9-471d-82f1-0dc0ce0c8f99/EcoRV/0	FAU74032	E6E7_66.2	3764
aa6d7cae-daf6-42ff-aa54-12feb32c61f1/EcoRV/0	FAU74032	E6E7_66.2	4639
aa6cbfae-d9d5-419a-b2af-5bd58edec2af/EcoRV/0	FAU74032	E6E7_66.2	8969
aa8ac708-81d2-44f0-af68-9927b80819f3/EcoRV/0	FAU74032	E6E7_66.2	2377
a9b70ef4-c779-4f72-b079-7db44de774cf/EcoRV/0	FAU74032	E6E7_66.2	5228
aa2a3b39-5cef-4e12-9835-63e1a5e449e4/EcoRV/0	FAU74032	E6E7_66.2	12725
aa26ce30-a2ab-488a-a1f0-fd4ef4fe4d6b/EcoRV/0	FAU74032	E6E7_66.2	4303
a9f57030-f29a-469a-b1ea-d7504b77a160/EcoRV/0	FAU74032	E6E7_66.2	4362
a9f3378a-6a1d-442b-ac74-53e0f7e509ee/EcoRV/0	FAU74032	E6E7_66.2	1560
a9f279e9-776c-4dae-9060-0a2dc701c831/EcoRV/0	FAU74032	E6E7_66.2	8080
a9f0f2fd-bc18-44c3-afc2-5b40d7b75e31/EcoRV/0	FAU74032	E6E7_66.2	3325
a9efe6c0-55f3-4caa-944a-337beb510767/EcoRV/0	FAU74032	E6E7_66.2	4599
a9ecb6d2-9544-4e26-93c0-d0956fe6f6b7/EcoRV/0	FAU74032	E6E7_66.2	1874
a9eb8efa-b2e3-46ce-b73f-53251fb6009f/EcoRV/0	FAU74032	E6E7_66.2	14544
a9e9aa9a-1dd3-46f4-9a93-feb4256add12/EcoRV/0	FAU74032	E6E7_66.2	4141
a9e3fdb0-cbee-4d17-a113-f4d96fd2d129/EcoRV/0	FAU74032	E6E7_66.2	13061
a9dd2595-0e3b-4283-8b87-0b867a33a2b9/EcoRV/0	FAU74032	E6E7_66.2	5454
a9dc4f8c-8a4c-46bd-9939-4b9388e2f172/EcoRV/0	FAU74032	E6E7_66.2	13192
a9dc0102-c51b-4a55-9e4b-7c5e198b7384/EcoRV/0	FAU74032	E6E7_66.2	4153
a9da6399-3ae0-49ec-9a23-55973dbc13a6/EcoRV/0	FAU74032	E6E7_66.2	3260
a9d5b9c8-82cb-440d-8055-f498909b1a59/EcoRV/0	FAU74032	E6E7_66.2	2927
a9d2e4f7-316d-4331-834d-ac0a4e9f6efc/EcoRV/0	FAU74032	E6E7_66.2	13126
a9d0306b-ded0-4823-a63e-150191869525/EcoRV/0	FAU74032	E6E7_66.2	8406
a9cf9b0a-095a-4117-9ccc-66ad6ccfef74/EcoRV/0	FAU74032	E6E7_66.2	4521
a9caefe6-de0f-4737-90c3-14eda2db1526/EcoRV/0	FAU74032	E6E7_66.2	5394
a9c8a3de-93d6-409c-899b-e11a5556b499/EcoRV/0	FAU74032	E6E7_66.2	2873
a9c52c57-b5c2-43c8-aaab-a5163b313fae/EcoRV/0	FAU74032	E6E7_66.2	1550
a9c4f7cd-00e4-478f-a034-aaf2d9416399/EcoRV/0	FAU74032	E6E7_66.2	3473
a9c34612-0ca7-4aaf-b461-d682b77129f4/EcoRV/0	FAU74032	E6E7_66.2	7961
a9c2bbd2-a022-4315-a738-53b8b5cf8e3e/EcoRV/0	FAU74032	E6E7_66.2	1622
a9c1d57c-ba17-487a-b3a6-0839055db34d/EcoRV/0	FAU74032	E6E7_66.2	1298
a9c0c938-ca47-4a8f-b91b-0e9f74f74e15/EcoRV/0	FAU74032	E6E7_66.2	1787
a9be8be4-c8f6-48e7-a96e-560c6e3800cf/EcoRV/0	FAU74032	E6E7_66.2	4054
a9bc0da6-cfad-474f-9c97-21f85996a09c/EcoRV/0	FAU74032	E6E7_66.2	4164
a9f679c6-d2f7-43af-be83-148299811d11/EcoRV/0	FAU74032	E6E7_66.2	10300
a9f6918a-2589-4cc6-85fc-68e69519635d/EcoRV/0	FAU74032	E6E7_66.2	4577
a9f7091d-b189-40fb-917c-a6467e857f77/EcoRV/0	FAU74032	E6E7_66.2	4810
a9f7c122-924f-4be1-987d-40be45fa721c/EcoRV/0	FAU74032	E6E7_66.2	1543
aa2492b1-9db0-4de4-81c9-86a65d85ae12/EcoRV/0	FAU74032	E6E7_66.2	1486
aa22d7a2-cb60-4f66-9c98-d229778724ba/EcoRV/0	FAU74032	E6E7_66.2	4743
aa20753b-cadb-42ac-bf1f-0e8d7d18887f/EcoRV/0	FAU74032	E6E7_66.2	4660
aa1acd6c-90f6-4c5a-85ff-b21e8c808f42/EcoRV/0	FAU74032	E6E7_66.2	3909
aa1ab845-3947-4222-85a6-2fb5cd01e28c/EcoRV/0	FAU74032	E6E7_66.2	3338
aa19c620-1acf-473f-900d-229746ef5c10/EcoRV/0	FAU74032	E6E7_66.2	8425
aa1998d6-c670-4e3e-97ed-8c6583986ac3/EcoRV/0	FAU74032	E6E7_66.2	4937
aa19825e-cb7b-4f5e-8034-f868d407cf90/EcoRV/0	FAU74032	E6E7_66.2	8454
aa140091-e2ba-4355-82ac-b6980284fe48/EcoRV/0	FAU74032	E6E7_66.2	3149
aa124aec-4873-4c2f-922c-8c5d8e97ae4a/EcoRV/0	FAU74032	E6E7_66.2	11142
aa111a6d-9e6a-4b7f-b98e-a19dab543c19/EcoRV/0	FAU74032	E6E7_66.2	3245
aa111874-1c33-473f-9dc0-c4992d7408c6/EcoRV/0	FAU74032	E6E7_66.2	10843
aa0a4eaf-5dd9-4a7b-8d90-3972e80fd81c/EcoRV/0	FAU74032	E6E7_66.2	9833
aa2a1932-c94d-4133-bdd7-e354f682770a/EcoRV/0	FAU74032	E6E7_66.2	4074
aa088786-613b-47b3-9326-0240c212698f/EcoRV/0	FAU74032	E6E7_66.2	16247
aa062d87-80da-4e38-b9bf-65f760a19ce4/EcoRV/0	FAU74032	E6E7_66.2	4481
aa041add-bbc0-4168-8e7a-78031a927e01/EcoRV/0	FAU74032	E6E7_66.2	12014
aa037f51-ac5c-4905-aedc-abf71b0e6ba2/EcoRV/0	FAU74032	E6E7_66.2	10770
aa0292da-6bbb-4b55-ac6e-50977b900a2d/EcoRV/0	FAU74032	E6E7_66.2	4150
aa00a004-1f14-46a9-b51b-a8cc551bd8e5/EcoRV/0	FAU74032	E6E7_66.2	2193
aa00837f-0462-4cbf-8d99-ae206ba4173b/EcoRV/0	FAU74032	E6E7_66.2	1556
aa005d0b-ef11-4c82-aaf7-65ff5692bd87/EcoRV/0	FAU74032	E6E7_66.2	4528
a9ffbc11-c6ba-498b-9a63-63c4096e2127/EcoRV/0	FAU74032	E6E7_66.2	4622
a9fd8743-32d0-45ce-87dc-2136d68a8e71/EcoRV/0	FAU74032	E6E7_66.2	4367
a9fc94b8-50c9-4011-bd5d-afa622ddf5c4/EcoRV/0	FAU74032	E6E7_66.2	8249
a9fb7c61-8fb1-47d4-a0c1-48028dd66550/EcoRV/0	FAU74032	E6E7_66.2	11983
a9fb3f79-a34b-4c38-bfe9-dfc7a2cbb9f6/EcoRV/0	FAU74032	E6E7_66.2	4521
a9fa55fb-e561-43cd-8a94-1604273214da/EcoRV/0	FAU74032	E6E7_66.2	4430
aa082913-c0fe-43ab-8daf-db330edb9f69/EcoRV/0	FAU74032	E6E7_66.2	8487
ac9deb79-8f95-4160-abf8-8e3aaaa17dce/EcoRV/0	FAU74032	E6E7_66.2	8872
ac9fe740-f95f-4389-8dc5-724b35d4c3ea/EcoRV/0	FAU74032	E6E7_66.2	4116
aca11677-6703-4f9d-8e0f-90a7834ca5ef/EcoRV/0	FAU74032	E6E7_66.2	8650
af68de04-c2f4-4509-9ca2-bec685dfbd29/EcoRV/0	FAU74032	E6E7_66.2	12691
af65eba4-e2cc-4d51-9714-97cefd6a0e5c/EcoRV/0	FAU74032	E6E7_66.2	1513
af659eff-c160-4617-bbbe-2cbe93d8f1b9/EcoRV/0	FAU74032	E6E7_66.2	8312
af6401c8-2c22-4133-b146-97b09a7653c8/EcoRV/0	FAU74032	E6E7_66.2	8894
af631712-6f79-4445-9998-65646f4c2faa/EcoRV/0	FAU74032	E6E7_66.2	8037
af62d67f-3723-41b2-87c5-f094b14c6f2d/EcoRV/0	FAU74032	E6E7_66.2	9267
af626b96-64b8-4a6e-8c61-21abf7a6ec21/EcoRV/0	FAU74032	E6E7_66.2	1579
af61fa4d-9d80-4ae4-90af-8866ed587c41/EcoRV/0	FAU74032	E6E7_66.2	9792
af61c767-2170-4a21-88ac-46980ee67797/EcoRV/0	FAU74032	E6E7_66.2	4443
af61c658-e942-45a0-8bb7-311c9d455f25/EcoRV/0	FAU74032	E6E7_66.2	12114
af5ee569-1313-469c-b6ff-e723819122f3/EcoRV/0	FAU74032	E6E7_66.2	3212
af587e8d-50d9-42ab-8d5a-8cb4e5401daf/EcoRV/0	FAU74032	E6E7_66.2	12621
af53b3cf-717e-4f68-8332-c037938e2f5b/EcoRV/0	FAU74032	E6E7_66.2	3592
af4f6756-fa57-4b73-a724-d167124916be/EcoRV/0	FAU74032	E6E7_66.2	403
af4eeb6f-598f-44b5-8a89-4620d14f7441/EcoRV/0	FAU74032	E6E7_66.2	4473
af4ecb9c-d26b-46aa-86e4-f99b3ae3cc01/EcoRV/0	FAU74032	E6E7_66.2	3978
af4e30c2-35ab-40bb-b716-321a0bccdf4a/EcoRV/0	FAU74032	E6E7_66.2	5003
af4de428-b260-4c4a-9c03-a65fd5ebeccb/EcoRV/0	FAU74032	E6E7_66.2	9474
af4c2990-ff80-43e3-b968-33202dd2415c/EcoRV/0	FAU74032	E6E7_66.2	9743
af4bda36-dc24-488d-9fe2-16fd5445d0d0/EcoRV/0	FAU74032	E6E7_66.2	8680
af4ad1f4-8363-4d5d-9ff3-4d84bad4cda0/EcoRV/0	FAU74032	E6E7_66.2	4336
af4a87f2-3747-4f7a-ae0e-8b8ce6ff24cc/EcoRV/0	FAU74032	E6E7_66.2	12842
af4a8322-6123-4107-b84b-9dc70ae26c00/EcoRV/0	FAU74032	E6E7_66.2	1740
af452ea0-0148-48cd-9125-05def39e0d3a/EcoRV/0	FAU74032	E6E7_66.2	4285
af43f871-4fdd-41e8-bb26-b1f02d652523/EcoRV/0	FAU74032	E6E7_66.2	4052
af40c742-df78-4dfe-962b-a8cc67b5f9ae/EcoRV/0	FAU74032	E6E7_66.2	2289
af402d2a-b011-4a15-9565-d802d35f2cb2/EcoRV/0	FAU74032	E6E7_66.2	8431
af6c7aac-952f-4416-9609-7a48523f89ce/EcoRV/0	FAU74032	E6E7_66.2	6893
af7090b7-acd3-4166-9f88-97cc9368c0e1/EcoRV/0	FAU74032	E6E7_66.2	1682
af73df4e-9538-4713-8647-9d22bb766636/EcoRV/0	FAU74032	E6E7_66.2	13339
af73f00d-8a0d-40e1-95a0-374dd61a036f/EcoRV/0	FAU74032	E6E7_66.2	9914
afa56719-7219-459a-9bc4-7a07470543d6/EcoRV/0	FAU74032	E6E7_66.2	2017
afa53b14-9f42-4223-a811-46f82b097062/EcoRV/0	FAU74032	E6E7_66.2	2198
af9fd711-5f1c-442a-9abe-f3f946ff5257/EcoRV/0	FAU74032	E6E7_66.2	12693
af9e4cd6-b067-4864-b1d7-69bb95113dbe/EcoRV/0	FAU74032	E6E7_66.2	16086
af990c39-10c5-4b34-b4ed-f2f192e0873c/EcoRV/0	FAU74032	E6E7_66.2	2856
af95d20b-9a1d-4cc3-af65-ce9d1d1a43b1/EcoRV/0	FAU74032	E6E7_66.2	9546
af948837-fed5-4091-aaf6-1e8c8051e5b6/EcoRV/0	FAU74032	E6E7_66.2	1672
af92024b-b40f-4c17-8508-12cba31b6fff/EcoRV/0	FAU74032	E6E7_66.2	1700
af91779a-278c-445d-bcd0-c712183fe294/EcoRV/0	FAU74032	E6E7_66.2	4590
af90b4f2-cdda-40ea-96b1-96d12d47cdb1/EcoRV/0	FAU74032	E6E7_66.2	9637
af908cc6-b0eb-4b4f-b6d3-7e65ee5dc054/EcoRV/0	FAU74032	E6E7_66.2	3729
af8d6b00-d696-436f-b9b3-3e1ba367e293/EcoRV/0	FAU74032	E6E7_66.2	3919
af8d5edf-7d3d-4747-9b37-aef8758cc89e/EcoRV/0	FAU74032	E6E7_66.2	14588
af4028ae-9426-4d4f-8ca0-e64d1b8dc3b9/EcoRV/0	FAU74032	E6E7_66.2	4008
af8d333d-ab99-495e-b8cf-43f59047d022/EcoRV/0	FAU74032	E6E7_66.2	3578
af89aee7-9577-43fa-bbe8-3f4925cc4b56/EcoRV/0	FAU74032	E6E7_66.2	1556
af838079-d4a3-4925-86c8-6e5f6ae36e4c/EcoRV/0	FAU74032	E6E7_66.2	9703
af811748-e8b9-48ea-8335-3a5dff61000e/EcoRV/0	FAU74032	E6E7_66.2	8591
af806e33-dfd4-49cc-ab07-d0e2bf49d3c3/EcoRV/0	FAU74032	E6E7_66.2	8642
af7d941f-87b5-4931-8ac3-468e2d35a2b5/EcoRV/0	FAU74032	E6E7_66.2	1869
af7d5b02-6d24-426d-861a-c156db6c31eb/EcoRV/0	FAU74032	E6E7_66.2	10069
af7cec48-f504-4c23-8376-30f27ee5e338/EcoRV/0	FAU74032	E6E7_66.2	4237
af7b63db-e4e4-47f2-9743-4bae27e7ca8c/EcoRV/0	FAU74032	E6E7_66.2	4790
af7ae292-eef5-422c-8104-5ab43307d2bf/EcoRV/0	FAU74032	E6E7_66.2	2877
af771fd1-c171-4962-8bd6-65d3a3245ecd/EcoRV/0	FAU74032	E6E7_66.2	8691
af75e13d-8ee8-4ca5-874d-43a357d890b5/EcoRV/0	FAU74032	E6E7_66.2	8562
af75a59e-4336-49b5-93af-174fc0e2e00f/EcoRV/0	FAU74032	E6E7_66.2	750
af7460cd-aaa6-465a-a08d-184d65b3a8a2/EcoRV/0	FAU74032	E6E7_66.2	10348
af8af9e7-2ecd-4b06-87a8-535e27eaa12d/EcoRV/0	FAU74032	E6E7_66.2	841
afa94fde-cc49-4ffa-88a7-b3cbd819651a/EcoRV/0	FAU74032	E6E7_66.2	14479
af3d2ba6-ce74-49cb-87e2-bdb64243e94c/EcoRV/0	FAU74032	E6E7_66.2	4759
af3a2a29-2e9d-45b6-960c-7939c2dbe19f/EcoRV/0	FAU74032	E6E7_66.2	10086
aee10636-dac4-49e5-a36e-80e19da47051/EcoRV/0	FAU74032	E6E7_66.2	13289
aedfad53-e0f5-49d0-abfc-b664786e331c/EcoRV/0	FAU74032	E6E7_66.2	8847
aedb91c8-dd5b-4241-8422-d4eca74d0831/EcoRV/0	FAU74032	E6E7_66.2	4836
aedae21b-bbdf-4316-8a77-017b2cd58f37/EcoRV/0	FAU74032	E6E7_66.2	4854
aed98d6b-ed8b-441e-8ee1-0dd6f0e03337/EcoRV/0	FAU74032	E6E7_66.2	4543
aed84914-740f-4bad-b683-470fb1c20a87/EcoRV/0	FAU74032	E6E7_66.2	5431
aed3eb50-2b85-4b58-a35a-701bb401b706/EcoRV/0	FAU74032	E6E7_66.2	9139
aeceecf4-c224-4973-9e79-c62afd8f7ca7/EcoRV/0	FAU74032	E6E7_66.2	4228
aecd89d0-044a-468c-a143-7d76e6b7d398/EcoRV/0	FAU74032	E6E7_66.2	3445
aecc9d0b-b551-4968-8c83-6b35cc0d3d71/EcoRV/0	FAU74032	E6E7_66.2	2839
aecb3440-a328-4ca4-a65d-10edecab5d91/EcoRV/0	FAU74032	E6E7_66.2	9723
aecaebae-20ef-440d-9bdc-9777b995aebd/EcoRV/0	FAU74032	E6E7_66.2	9074
aec90a2b-5523-48fe-8495-e6f9bab475f5/EcoRV/0	FAU74032	E6E7_66.2	3751
aec75a16-5d34-4210-a42f-bfe386911f89/EcoRV/0	FAU74032	E6E7_66.2	8460
aec61ba2-9f83-489b-baf1-4580bcf6d8c6/EcoRV/0	FAU74032	E6E7_66.2	3043
aec55946-da51-4310-b438-d87e50972f52/EcoRV/0	FAU74032	E6E7_66.2	8384
aec52ad0-f8e7-4be6-b646-34da8646ecc3/EcoRV/0	FAU74032	E6E7_66.2	8921
aec3e9a6-b949-48de-89a8-57b675fd570e/EcoRV/0	FAU74032	E6E7_66.2	4488
aec09c95-8ab7-4186-a551-9542e07eb6cf/EcoRV/0	FAU74032	E6E7_66.2	2189
aebfca33-9fa3-462c-834f-2b2d4c3ee000/EcoRV/0	FAU74032	E6E7_66.2	3489
aebdb7d7-4739-413d-aa8d-d30ef153b432/EcoRV/0	FAU74032	E6E7_66.2	1559
aebb046a-44f3-46af-b758-aeeb81f8ecbc/EcoRV/0	FAU74032	E6E7_66.2	7210
aeb95d2b-4b0d-4604-96b5-37fb8a0db01d/EcoRV/0	FAU74032	E6E7_66.2	2191
aeb6b12b-b1ca-4aaa-a81b-4e2fa776136b/EcoRV/0	FAU74032	E6E7_66.2	2246
aeb47513-ed0e-42ea-a940-59774d61331d/EcoRV/0	FAU74032	E6E7_66.2	13030
aeb06b16-2821-42b3-bf75-41730280b543/EcoRV/0	FAU74032	E6E7_66.2	4720
aeaf08c2-cceb-4a5b-93c5-87c6fe8cbca6/EcoRV/0	FAU74032	E6E7_66.2	3984
aee31591-9dbd-4319-b1b0-d98bd9748aec/EcoRV/0	FAU74032	E6E7_66.2	3269
aee4623d-596f-4457-9245-d59341a76875/EcoRV/0	FAU74032	E6E7_66.2	4139
aee56503-8736-48ca-bd36-61d7601ed6b2/EcoRV/0	FAU74032	E6E7_66.2	4155
aef0937b-5ece-4494-9c47-e99e91386ec8/EcoRV/0	FAU74032	E6E7_66.2	9654
af35ef8c-3de7-41b1-bf3f-4d1f1b7ac089/EcoRV/0	FAU74032	E6E7_66.2	9063
af347937-2cbb-4e55-a6ec-1854cfc263a2/EcoRV/0	FAU74032	E6E7_66.2	4165
af334e9d-59c3-42f2-8041-e8592ee3cba3/EcoRV/0	FAU74032	E6E7_66.2	3979
af2d4948-873c-46d7-b584-8a7876d904f1/EcoRV/0	FAU74032	E6E7_66.2	2657
af2bbcac-019c-469f-b3ab-0ea905036fa4/EcoRV/0	FAU74032	E6E7_66.2	4653
af23aeb9-18c9-443c-871d-ccd6b9d5e193/EcoRV/0	FAU74032	E6E7_66.2	1493
af208598-9765-415a-a900-b6014103adc3/EcoRV/0	FAU74032	E6E7_66.2	12510
af1a3c68-8578-4810-9c37-e497db91ee8c/EcoRV/0	FAU74032	E6E7_66.2	16098
af1a034d-caee-40fa-960f-6e0bddc209d1/EcoRV/0	FAU74032	E6E7_66.2	4345
af19f7a6-0b1b-4177-94b3-8f57394ed07c/EcoRV/0	FAU74032	E6E7_66.2	94
af1916f9-24ba-49c1-8a71-ee254a3ef306/EcoRV/0	FAU74032	E6E7_66.2	4140
af16874b-7ef2-4f50-9428-0b443de901b7/EcoRV/0	FAU74032	E6E7_66.2	10450
af143f24-c598-4479-907a-4a8ca6fdc912/EcoRV/0	FAU74032	E6E7_66.2	7640
af3ccd3e-3d50-4d33-bef0-c81fce28e646/EcoRV/0	FAU74032	E6E7_66.2	8566
af11e803-74c3-4564-864c-6532b3989ae2/EcoRV/0	FAU74032	E6E7_66.2	11173
af111786-90bb-45c9-a929-40c232a5784e/EcoRV/0	FAU74032	E6E7_66.2	4492
af0fc6dc-fd45-4d47-afb7-c1cb1f54648e/EcoRV/0	FAU74032	E6E7_66.2	11987
af0f4c2a-7dea-4f12-869c-348ed2bcfe9b/EcoRV/0	FAU74032	E6E7_66.2	4570
af0eb380-4a64-416f-954c-f26806c5eb40/EcoRV/0	FAU74032	E6E7_66.2	2499
af0de5f5-4d22-44c1-a204-c478cc52e77e/EcoRV/0	FAU74032	E6E7_66.2	4404
af0d5031-699a-4a56-b5bb-ab2d6e8ec30a/EcoRV/0	FAU74032	E6E7_66.2	8525
af0cc40b-90c5-4e7b-992e-32cef0b10e44/EcoRV/0	FAU74032	E6E7_66.2	4145
af004a1a-fe53-4f6b-97ff-a0cf37cf788b/EcoRV/0	FAU74032	E6E7_66.2	1792
aefcc362-dd39-49c6-ad59-21d4c16c5a79/EcoRV/0	FAU74032	E6E7_66.2	2495
aefb1071-eccb-44a5-87f2-4e9bdd60513a/EcoRV/0	FAU74032	E6E7_66.2	4851
aef46a1b-d178-4cec-8806-512ec3e90a62/EcoRV/0	FAU74032	E6E7_66.2	9114
aef27bb7-037c-40a4-aaee-b22e3b44040f/EcoRV/0	FAU74032	E6E7_66.2	9507
aef25da3-f770-4759-82c9-38ecae4c2839/EcoRV/0	FAU74032	E6E7_66.2	3976
af11bbbf-20fe-43c3-b94c-b1f31a69283e/EcoRV/0	FAU74032	E6E7_66.2	3284
aea7e1a1-7700-47be-bd25-e644aaece8fa/EcoRV/0	FAU74032	E6E7_66.2	5275
afaacfc5-0a93-45ff-80e8-3a51b13a3726/EcoRV/0	FAU74032	E6E7_66.2	1457
afae630c-872c-468d-be27-f53ac25a6d99/EcoRV/0	FAU74032	E6E7_66.2	4717
b05ffeaa-1f11-4b86-9660-0574f3876142/EcoRV/0	FAU74032	E6E7_66.2	4518
b05ef058-581f-4cb7-ba48-db1e8d817fa9/EcoRV/0	FAU74032	E6E7_66.2	4553
b05ed97e-65ee-4c30-8425-bf8274ca2c87/EcoRV/0	FAU74032	E6E7_66.2	1546
b05bb4b4-021d-47e6-bdc0-f8808b82dbf4/EcoRV/0	FAU74032	E6E7_66.2	1571
b056edbe-9dbd-478f-b55b-82afb95c8192/EcoRV/0	FAU74032	E6E7_66.2	12067
b05516a0-be2f-4eac-9253-f6639fb0b944/EcoRV/0	FAU74032	E6E7_66.2	1532
b052b9a6-957e-44bf-918a-3ec9245921a2/EcoRV/0	FAU74032	E6E7_66.2	2203
b04fcf89-41ea-4a5b-88df-a6edca23db07/EcoRV/0	FAU74032	E6E7_66.2	4705
b04e16f7-ea49-492d-80aa-a1aad8a9dc7e/EcoRV/0	FAU74032	E6E7_66.2	3170
b04da9ab-3d6c-41ae-9302-7912728e5c9e/EcoRV/0	FAU74032	E6E7_66.2	2795
b04c80a3-be0f-4356-ac9e-123afcbdfbe2/EcoRV/0	FAU74032	E6E7_66.2	4869
b04b85b9-16d8-4bf1-940c-7d6a9d4f2506/EcoRV/0	FAU74032	E6E7_66.2	8388
b04b1149-7f7c-46aa-96d9-5f06aa9fbddb/EcoRV/0	FAU74032	E6E7_66.2	4755
b049cc52-c7d9-462c-be1a-f983228cebc1/EcoRV/0	FAU74032	E6E7_66.2	13320
b048e2da-03cf-46ce-8b26-b50c8bc0956c/EcoRV/0	FAU74032	E6E7_66.2	12105
b03fbfd6-cdd5-4361-9d56-f1220e179b8c/EcoRV/0	FAU74032	E6E7_66.2	11167
b03f01c7-769b-4362-9c9a-d00e0b523fe4/EcoRV/0	FAU74032	E6E7_66.2	1807
b039cc5b-4611-4463-885f-eb9485de8f6d/EcoRV/0	FAU74032	E6E7_66.2	8402
b038257f-a4e0-4d0b-bdcc-f41eacd1974b/EcoRV/0	FAU74032	E6E7_66.2	3903
b03693fe-bf6b-44d6-97b8-e10cb5c2c7f9/EcoRV/0	FAU74032	E6E7_66.2	1202
b03584d7-1f87-4630-b997-bdfb7beea956/EcoRV/0	FAU74032	E6E7_66.2	8955
b0336068-7394-48ee-bb90-2f61b534be58/EcoRV/0	FAU74032	E6E7_66.2	8869
b031001f-8421-4571-ba25-78bb87895442/EcoRV/0	FAU74032	E6E7_66.2	4595
b0301d41-a4fc-40bc-8fb8-0b23f005d515/EcoRV/0	FAU74032	E6E7_66.2	4452
b02fb357-ac1b-4b68-adf9-05d841f7bf15/EcoRV/0	FAU74032	E6E7_66.2	3719
b02eb520-0e8d-4ac9-8665-df05efa71d64/EcoRV/0	FAU74032	E6E7_66.2	4180
b02ddc60-3cb5-4e2d-b6af-3852b58a30e8/EcoRV/0	FAU74032	E6E7_66.2	4145
b06017ee-cf0c-4af8-b458-81c09adc8813/EcoRV/0	FAU74032	E6E7_66.2	13993
b061764e-b5fc-4736-8e61-b2080d4b07ef/EcoRV/0	FAU74032	E6E7_66.2	4485
b064f6bd-6e00-406f-bd65-65f18899c558/EcoRV/0	FAU74032	E6E7_66.2	7009
b0679486-b32b-47ed-80a8-4e83fb6c751a/EcoRV/0	FAU74032	E6E7_66.2	4510
b0b18f7c-6d08-4805-b6ef-16a03fc53248/EcoRV/0	FAU74032	E6E7_66.2	1551
b0ad94f0-67e2-4da2-beb2-a1a83f54aba2/EcoRV/0	FAU74032	E6E7_66.2	415
b0aaf15e-f6cf-4daf-a474-239ff3f9d079/EcoRV/0	FAU74032	E6E7_66.2	4160
b0a606a0-a381-4d80-9725-086c18701de9/EcoRV/0	FAU74032	E6E7_66.2	13354
b0a2609a-df18-4809-add6-a28ce209a76f/EcoRV/0	FAU74032	E6E7_66.2	2808
b0a09206-2799-4256-8ea2-89d74e2ba431/EcoRV/0	FAU74032	E6E7_66.2	11665
b09cdc5f-ea9e-4de7-80f3-34f736e80312/EcoRV/0	FAU74032	E6E7_66.2	9650
b09c81f7-b64a-4cca-818b-c6cab7911dd8/EcoRV/0	FAU74032	E6E7_66.2	1543
b0954d6c-5471-4e04-92a2-f7ba46739abe/EcoRV/0	FAU74032	E6E7_66.2	4193
b090f8aa-617d-4851-9795-a1f33c62ec06/EcoRV/0	FAU74032	E6E7_66.2	1533
b0905f95-f2b8-47c0-9b9a-b689434f3d7a/EcoRV/0	FAU74032	E6E7_66.2	4509
b08bac00-2165-4d72-a215-889b4dc7b8f8/EcoRV/0	FAU74032	E6E7_66.2	4588
b08b421c-fbbd-4d59-943f-cecb69824c93/EcoRV/0	FAU74032	E6E7_66.2	11962
b02b5dd4-4a70-4fca-9381-dd27f2827b51/EcoRV/0	FAU74032	E6E7_66.2	4804
b08aef0b-0e31-410a-b25d-8d5a75d39c20/EcoRV/0	FAU74032	E6E7_66.2	4675
b081a91f-9c3f-4dd3-8021-79ee276108e1/EcoRV/0	FAU74032	E6E7_66.2	11993
b080a25c-fe53-4eea-add3-06c34ad03428/EcoRV/0	FAU74032	E6E7_66.2	11016
b07c4e95-d70c-4e98-843f-42f7ff21dc87/EcoRV/0	FAU74032	E6E7_66.2	5737
b07b8683-b314-4392-8885-2e296fbc5bcf/EcoRV/0	FAU74032	E6E7_66.2	11952
b07b53b1-503e-44b1-8c42-490b59d68a3a/EcoRV/0	FAU74032	E6E7_66.2	9087
b079bf88-1459-4907-863f-38286ab921c9/EcoRV/0	FAU74032	E6E7_66.2	8325
b07814cf-285d-49ee-bd0a-0b6f94f3be0f/EcoRV/0	FAU74032	E6E7_66.2	4571
b077c83a-65a0-44aa-9e15-191adadebf45/EcoRV/0	FAU74032	E6E7_66.2	3313
b07381c3-eb2f-4bb5-a51b-3a4fb8a811c1/EcoRV/0	FAU74032	E6E7_66.2	12941
b0724405-1d58-417d-8006-ab5c66e36ef0/EcoRV/0	FAU74032	E6E7_66.2	10422
b06f6d30-aa51-4c68-a46f-848d4e5bd5eb/EcoRV/0	FAU74032	E6E7_66.2	4559
b06caf18-db60-4a93-8265-7d9fa52ce065/EcoRV/0	FAU74032	E6E7_66.2	10454
b068f570-9179-4862-8550-c3d9b4b4495f/EcoRV/0	FAU74032	E6E7_66.2	4236
b088746d-2347-4db6-81e4-2b3aaa99b03e/EcoRV/0	FAU74032	E6E7_66.2	4770
afae0fda-3b47-4e28-832c-c4f2abcc635d/EcoRV/0	FAU74032	E6E7_66.2	13425
b02b2df4-28c2-4bca-8204-43839238ce9b/EcoRV/0	FAU74032	E6E7_66.2	8965
b0287ad1-1726-4e10-80c5-3558715948bd/EcoRV/0	FAU74032	E6E7_66.2	3283
afd3fae3-6fd1-4ce5-85bd-668d5d4c53ed/EcoRV/0	FAU74032	E6E7_66.2	3285
afd0adb8-c0b6-4bc0-8d43-15aa7db4c322/EcoRV/0	FAU74032	E6E7_66.2	3569
afce8a93-f5c1-4c2c-9834-a6b157b98ac5/EcoRV/0	FAU74032	E6E7_66.2	7943
afcd586b-823d-409c-bbcf-e9ced608d313/EcoRV/0	FAU74032	E6E7_66.2	10396
afcbc3cd-d651-4aad-b3f7-03d4038eb082/EcoRV/0	FAU74032	E6E7_66.2	13167
afcb466f-75c7-4abc-af0c-9348709edf1b/EcoRV/0	FAU74032	E6E7_66.2	3268
afca81b0-6dc5-4006-a682-3b768c9f6368/EcoRV/0	FAU74032	E6E7_66.2	8640
afca674b-f488-475f-b0a5-636e7a1a1a2d/EcoRV/0	FAU74032	E6E7_66.2	2357
afc953a3-6ed6-4ef1-8743-3714c576b05d/EcoRV/0	FAU74032	E6E7_66.2	4387
afc6dc8e-6722-4007-9214-aed349a39168/EcoRV/0	FAU74032	E6E7_66.2	12478
afc55b0f-0c1c-43cf-b5b5-2a8aa4641cc2/EcoRV/0	FAU74032	E6E7_66.2	8933
afc40deb-eff8-4a9f-8baf-2d1eeb858766/EcoRV/0	FAU74032	E6E7_66.2	13160
afc2ee6b-a22a-4357-a7b6-43337bf22222/EcoRV/0	FAU74032	E6E7_66.2	3530
afc2a09a-79cf-4591-9ad5-f6d7742471f6/EcoRV/0	FAU74032	E6E7_66.2	1536
afc2374a-458e-4b65-9f68-61ea7119d93a/EcoRV/0	FAU74032	E6E7_66.2	9668
afc17019-93da-4170-bf45-7d2dde82da40/EcoRV/0	FAU74032	E6E7_66.2	8513
afbe3462-2b69-4e29-a371-c97e3cae0444/EcoRV/0	FAU74032	E6E7_66.2	8926
afbdfc96-6a82-4a48-8a92-b71596ebf981/EcoRV/0	FAU74032	E6E7_66.2	4381
afbc282d-d05c-4a9b-b3f0-cf8657a63ba1/EcoRV/0	FAU74032	E6E7_66.2	12142
afb8489d-81b1-4d21-975c-ae0fb09bfc3e/EcoRV/0	FAU74032	E6E7_66.2	10076
afb76a2d-535c-43a0-bde5-e698e7ce1d11/EcoRV/0	FAU74032	E6E7_66.2	8526
afb744d4-a040-44b6-9e14-53bd5d5e3f37/EcoRV/0	FAU74032	E6E7_66.2	4157
afb58e6a-c2db-4799-b952-b598ee0c2e20/EcoRV/0	FAU74032	E6E7_66.2	7863
afb389bb-2e35-4847-b0f1-799361a37f34/EcoRV/0	FAU74032	E6E7_66.2	2638
afb0edf0-6a12-48cd-80a5-aa82048f3187/EcoRV/0	FAU74032	E6E7_66.2	11066
afb0802c-330e-4b05-bd6d-5ffb7286b8ea/EcoRV/0	FAU74032	E6E7_66.2	1512
afaff9fb-0d21-44a0-bd3a-67b50d28f2f8/EcoRV/0	FAU74032	E6E7_66.2	12367
afd8d1ee-a405-4e55-a812-69983ba2d1c5/EcoRV/0	FAU74032	E6E7_66.2	12322
afd92b1a-58d9-4c74-bb84-80e3a4895e51/EcoRV/0	FAU74032	E6E7_66.2	10832
afdb97bd-5ff2-4250-a524-e7db6b82cc68/EcoRV/0	FAU74032	E6E7_66.2	1812
afdd7b86-5e40-4938-b821-b251a18a7c7d/EcoRV/0	FAU74032	E6E7_66.2	8461
b026e356-ee6e-4730-a62b-49d74b35af33/EcoRV/0	FAU74032	E6E7_66.2	9281
b024dbdc-be98-45e8-afef-fc1385d2edac/EcoRV/0	FAU74032	E6E7_66.2	4449
b01f943b-9cb9-45a0-bfe7-618a39bd0e7a/EcoRV/0	FAU74032	E6E7_66.2	5542
b0156d46-b2f6-4b93-b036-bf0ad97b119d/EcoRV/0	FAU74032	E6E7_66.2	6961
b01224e3-027f-4e6d-b9cc-a0cdf6ed3c4d/EcoRV/0	FAU74032	E6E7_66.2	8439
b0100eea-a890-4928-a15f-21c28479d060/EcoRV/0	FAU74032	E6E7_66.2	8284
b00fc825-1171-4998-aa22-10133efb0b80/EcoRV/0	FAU74032	E6E7_66.2	13382
b00f99e7-d1e2-40b8-aa25-786bcf12a6a2/EcoRV/0	FAU74032	E6E7_66.2	5987
b00e8a3d-ce67-4d22-a18a-eafb85d4537e/EcoRV/0	FAU74032	E6E7_66.2	6944
b0097fd9-3b9f-48f8-8254-b467a22849b9/EcoRV/0	FAU74032	E6E7_66.2	14512
b00531d0-d794-47c4-b0a1-c98b83fa6e8a/EcoRV/0	FAU74032	E6E7_66.2	4066
b005006a-1bf4-41f3-9c0b-bd4bb53906c0/EcoRV/0	FAU74032	E6E7_66.2	4035
b0033310-e521-4445-b6a5-674482ff6c56/EcoRV/0	FAU74032	E6E7_66.2	9099
b028c9fc-5593-44b0-abe9-e43bf3a12b04/EcoRV/0	FAU74032	E6E7_66.2	6499
afff03e3-2a73-4a55-b679-4b3fc4479981/EcoRV/0	FAU74032	E6E7_66.2	4365
affa4996-391c-447e-a534-cc19aec90718/EcoRV/0	FAU74032	E6E7_66.2	9016
affa3aff-c85c-449f-b31b-3a5bff363c85/EcoRV/0	FAU74032	E6E7_66.2	8292
aff92fe0-7c01-4b3b-aee9-168c7adbd527/EcoRV/0	FAU74032	E6E7_66.2	6497
aff7ba79-0084-4748-ac2c-4548b47c0e7e/EcoRV/0	FAU74032	E6E7_66.2	8807
aff5a558-bfd6-4715-8b5b-8adde8e91c05/EcoRV/0	FAU74032	E6E7_66.2	4027
aff28090-a32a-470a-b7a0-357e40ceb73e/EcoRV/0	FAU74032	E6E7_66.2	13252
aff22706-075d-498d-87ad-8edefc15597b/EcoRV/0	FAU74032	E6E7_66.2	1825
afed6d96-deca-4aae-9260-828ab3bd60ac/EcoRV/0	FAU74032	E6E7_66.2	8667
afe601b6-b155-44dc-895d-bef3952118ca/EcoRV/0	FAU74032	E6E7_66.2	4045
afe5df9b-7ddf-41c6-8501-6df2085d6a82/EcoRV/0	FAU74032	E6E7_66.2	3428
afe45393-a233-47a9-b6b7-b9cb759a059c/EcoRV/0	FAU74032	E6E7_66.2	10076
afdf6ddf-f2b4-4754-8222-63244fddd50f/EcoRV/0	FAU74032	E6E7_66.2	8998
afde89f0-9c9d-4151-92da-27a4ac5dbe51/EcoRV/0	FAU74032	E6E7_66.2	7841
affb2e42-ff91-441a-902d-546a7a31dedf/EcoRV/0	FAU74032	E6E7_66.2	2254
aea762f8-cd16-4970-9bd8-5bb3f00183e0/EcoRV/0	FAU74032	E6E7_66.2	1643
aea554c0-192b-4ef1-bd2a-6901878a8606/EcoRV/0	FAU74032	E6E7_66.2	4604
aea3dbb9-f854-4e78-8fe8-ed6a5a157477/EcoRV/0	FAU74032	E6E7_66.2	10465
ad5b91a1-512d-42d1-bdd9-f93f50a87171/EcoRV/0	FAU74032	E6E7_66.2	4625
ad5b0b43-d1ae-413f-9655-b7cea4e77098/EcoRV/0	FAU74032	E6E7_66.2	8996
ad5a6f5a-a6f7-4797-823b-5a06a9b4fe80/EcoRV/0	FAU74032	E6E7_66.2	3984
ad585eb8-b6d6-4852-89cf-e1018314e593/EcoRV/0	FAU74032	E6E7_66.2	13135
ad57ff7e-a199-4e7a-a72a-f745757dea67/EcoRV/0	FAU74032	E6E7_66.2	13275
ad571650-e5ef-4591-a980-7f96c84785d6/EcoRV/0	FAU74032	E6E7_66.2	9189
ad5175ef-d55c-4c80-b801-05d8ea2027a5/EcoRV/0	FAU74032	E6E7_66.2	4649
ad50e9eb-3aa9-43e1-b6ca-447e97af04e3/EcoRV/0	FAU74032	E6E7_66.2	8173
ad49fb3e-9021-4039-81da-c43b86532090/EcoRV/0	FAU74032	E6E7_66.2	1794
ad484a85-eab2-42ba-8018-0c26993af585/EcoRV/0	FAU74032	E6E7_66.2	4713
ad45465f-7fc1-4290-a34d-142de4f1b237/EcoRV/0	FAU74032	E6E7_66.2	11082
ad43165e-1727-458d-8f21-e53680032125/EcoRV/0	FAU74032	E6E7_66.2	8856
ad410d1c-7a8a-4658-84b2-ac549022714e/EcoRV/0	FAU74032	E6E7_66.2	13262
ad402574-3806-4b57-8932-0d4cee842a5c/EcoRV/0	FAU74032	E6E7_66.2	3746
ad3c4d5e-c111-439a-b857-61429de8516d/EcoRV/0	FAU74032	E6E7_66.2	1491
ad3c01b9-9685-426d-bb50-d441fe06ad88/EcoRV/0	FAU74032	E6E7_66.2	1003
ad3bfdc5-fea5-4cdd-8bdc-91cd464f2c2c/EcoRV/0	FAU74032	E6E7_66.2	3208
ad358413-ced5-4726-bd29-6d5042747e34/EcoRV/0	FAU74032	E6E7_66.2	4429
ad34b452-427a-4742-bf15-7791e9a8f099/EcoRV/0	FAU74032	E6E7_66.2	3005
ad31ac1a-74e3-4837-98ef-d3283ee4824b/EcoRV/0	FAU74032	E6E7_66.2	4070
ad318986-f39e-40c1-8320-7c5a10eca94c/EcoRV/0	FAU74032	E6E7_66.2	1857
ad2a8c78-e99d-46e1-986e-ff12a6fc77aa/EcoRV/0	FAU74032	E6E7_66.2	13178
ad2672b0-1c19-42f4-91f5-d886347e45b3/EcoRV/0	FAU74032	E6E7_66.2	14545
ad25f4a2-2e8a-444e-baf0-413fb874d419/EcoRV/0	FAU74032	E6E7_66.2	12051
ad231a3d-6930-41ec-9f9f-f9f34c74218b/EcoRV/0	FAU74032	E6E7_66.2	8465
ad23189c-81d5-4767-b544-e82f334f1684/EcoRV/0	FAU74032	E6E7_66.2	1888
ad2227a1-23ee-41e4-b5e2-3ee8f96b0e82/EcoRV/0	FAU74032	E6E7_66.2	4564
ad5d7daf-99b7-4e0e-881c-195a68986652/EcoRV/0	FAU74032	E6E7_66.2	4040
ad6215d3-9a2e-488a-b73c-1c00fb76af7c/EcoRV/0	FAU74032	E6E7_66.2	8450
ad633247-c4f3-42dd-9c9a-115d5e448df9/EcoRV/0	FAU74032	E6E7_66.2	4806
ad66ac72-e7f0-448a-bf23-b1e64de231b9/EcoRV/0	FAU74032	E6E7_66.2	11873
ad9b4fc3-a8a5-4c4a-b83c-460e5682452e/EcoRV/0	FAU74032	E6E7_66.2	4482
ad96d121-9f00-4326-9334-e41054f5439f/EcoRV/0	FAU74032	E6E7_66.2	10459
ad95b05d-83b7-4e18-a02a-962010a0c1bf/EcoRV/0	FAU74032	E6E7_66.2	14582
ad937e67-2789-438a-ac93-ce09e0215c00/EcoRV/0	FAU74032	E6E7_66.2	4577
ad92e033-03a5-4dc4-a49e-c43c161c1b24/EcoRV/0	FAU74032	E6E7_66.2	3942
ad927fd2-dbbc-46c6-b862-8476a2f3930b/EcoRV/0	FAU74032	E6E7_66.2	4393
ad8e2206-8966-43b0-ae57-2d1d81e1f17b/EcoRV/0	FAU74032	E6E7_66.2	8530
ad8d5f64-d196-4c75-a280-cdb28439d24e/EcoRV/0	FAU74032	E6E7_66.2	8475
ad8d474e-dac6-4943-bab2-b7f25b3a8076/EcoRV/0	FAU74032	E6E7_66.2	4727
ad8c9ddb-5b50-4660-bd86-0901ee30ddab/EcoRV/0	FAU74032	E6E7_66.2	9056
ad8a96e9-eff6-4ceb-8213-d6aae20fb0aa/EcoRV/0	FAU74032	E6E7_66.2	3424
ad824cec-983e-4bd9-b0aa-5a5041612e97/EcoRV/0	FAU74032	E6E7_66.2	10483
ad806211-ff18-48d2-85a5-dc4ab71502a8/EcoRV/0	FAU74032	E6E7_66.2	3301
ad21f5c7-74a5-47dd-a7c0-01bc4bd7c0e1/EcoRV/0	FAU74032	E6E7_66.2	4142
ad7f48f0-f30f-497e-957f-56166c07caaf/EcoRV/0	FAU74032	E6E7_66.2	3296
ad7d991e-1d7d-4f51-ad0f-1540f685b8d9/EcoRV/0	FAU74032	E6E7_66.2	8006
ad785c8a-5905-450f-bae5-4653e9a3e346/EcoRV/0	FAU74032	E6E7_66.2	4640
ad782a36-bb8b-4669-92ab-7b89e19d3803/EcoRV/0	FAU74032	E6E7_66.2	4474
ad778ca8-406e-4a41-ba0b-ab2dd70f03bd/EcoRV/0	FAU74032	E6E7_66.2	1807
ad773026-f995-483d-9810-cf9b1234569a/EcoRV/0	FAU74032	E6E7_66.2	10541
ad76ec83-799a-4f21-b7ea-0dcab1a6fdfb/EcoRV/0	FAU74032	E6E7_66.2	3236
ad76bee5-bcfb-412f-ace4-5a51e3cf3295/EcoRV/0	FAU74032	E6E7_66.2	4705
ad743ab1-e127-47e1-a3c6-b38edddf9172/EcoRV/0	FAU74032	E6E7_66.2	3427
ad740e07-62a0-48dc-822a-b126b1a9bc23/EcoRV/0	FAU74032	E6E7_66.2	4612
ad725162-6383-419d-85d7-795f769a74c8/EcoRV/0	FAU74032	E6E7_66.2	4165
ad6b6847-d6fb-44cb-887d-3b550c8a095c/EcoRV/0	FAU74032	E6E7_66.2	6232
ad68646b-a100-4ebb-95eb-ee2da6e607cd/EcoRV/0	FAU74032	E6E7_66.2	4171
ad67fd89-95b7-45d1-bfe5-865e3598cd86/EcoRV/0	FAU74032	E6E7_66.2	3358
ad7e4c2e-4cd5-474e-8d20-5dff1642638d/EcoRV/0	FAU74032	E6E7_66.2	3276
ad9cd0b8-b669-4068-bcda-d06dd5b2eab5/EcoRV/0	FAU74032	E6E7_66.2	8544
ad1fcc90-db93-4b38-bd9b-2f7dab0db10a/EcoRV/0	FAU74032	E6E7_66.2	365
ad18afef-13db-4f56-9b7e-e836aadd0d91/EcoRV/0	FAU74032	E6E7_66.2	9747
acd6d200-56bf-4e58-b08b-10ca112ceb38/EcoRV/0	FAU74032	E6E7_66.2	8507
acd66576-3f67-4bb1-b9e3-cbb3dfeca0c6/EcoRV/0	FAU74032	E6E7_66.2	4395
acd5f025-8381-4688-b9f1-1d32da1a9adc/EcoRV/0	FAU74032	E6E7_66.2	8846
acd5b448-d664-4edb-b410-273ea2768ce1/EcoRV/0	FAU74032	E6E7_66.2	4217
acd48abe-1fc7-4c0a-8500-1bb9b5a5b3c2/EcoRV/0	FAU74032	E6E7_66.2	10841
acd2b5ba-42d8-497b-aa3d-2bcec4fe0221/EcoRV/0	FAU74032	E6E7_66.2	1490
acd25f01-f3b5-4ef8-96a4-dbf64bc91e97/EcoRV/0	FAU74032	E6E7_66.2	10437
acd1d693-0589-499a-9e36-de33acbf1ef4/EcoRV/0	FAU74032	E6E7_66.2	3570
acd10f66-b5e1-475f-b0bc-259abc4831ae/EcoRV/0	FAU74032	E6E7_66.2	3968
acd0be95-3218-429b-8bcc-5c05f727a07a/EcoRV/0	FAU74032	E6E7_66.2	4555
acc97097-7370-488a-96ae-228025227451/EcoRV/0	FAU74032	E6E7_66.2	10012
acc966fb-ee0e-4270-938b-8fb3085160c0/EcoRV/0	FAU74032	E6E7_66.2	3265
acc781c3-0170-41db-bcc9-e8f1e34429f0/EcoRV/0	FAU74032	E6E7_66.2	4225
acc46116-7c98-45f5-a11f-8e458672bcd2/EcoRV/0	FAU74032	E6E7_66.2	11094
acc44370-19a5-414a-a22a-cd71f773f850/EcoRV/0	FAU74032	E6E7_66.2	9875
acc3d52e-c94e-48c4-8cc7-7b5d0d00252f/EcoRV/0	FAU74032	E6E7_66.2	3409
acc2bb40-d1fc-4eef-98e0-3912c5e69fae/EcoRV/0	FAU74032	E6E7_66.2	7751
acc2149b-e6ff-4c9e-b854-a7ff5881f8ec/EcoRV/0	FAU74032	E6E7_66.2	4735
acc05487-e52c-4cfe-a1fb-1b11ac65c754/EcoRV/0	FAU74032	E6E7_66.2	8102
acbea883-1e0b-412e-8d88-1a53bd678e73/EcoRV/0	FAU74032	E6E7_66.2	9017
acbb7ba1-b737-445a-a4d6-0837983626a8/EcoRV/0	FAU74032	E6E7_66.2	10883
acb83977-6212-47c2-b716-d87a0e7e4522/EcoRV/0	FAU74032	E6E7_66.2	8554
acb81b82-4ec4-4702-a9c4-2e8c7467be65/EcoRV/0	FAU74032	E6E7_66.2	4054
acb3f04e-532f-4c55-997b-4434494ba922/EcoRV/0	FAU74032	E6E7_66.2	4717
acabf90d-1191-459e-98dc-51534e3068c4/EcoRV/0	FAU74032	E6E7_66.2	4860
aca1d38c-c77c-4164-ad8a-0d61e3bf1af8/EcoRV/0	FAU74032	E6E7_66.2	4616
aca197b9-ceda-4f1f-9893-ec41b366f9de/EcoRV/0	FAU74032	E6E7_66.2	8370
acd92a2f-3302-4019-b5e9-3d9655157fef/EcoRV/0	FAU74032	E6E7_66.2	2931
ace01d8b-a418-46ba-a32f-562f6b528ae4/EcoRV/0	FAU74032	E6E7_66.2	7187
ace2d898-3bcc-4b97-b220-181d9816fdf4/EcoRV/0	FAU74032	E6E7_66.2	13191
ace33735-6878-4779-a9ff-865560559dc4/EcoRV/0	FAU74032	E6E7_66.2	2170
ad1879d5-3eb1-4dbb-8b97-3e0330a134d6/EcoRV/0	FAU74032	E6E7_66.2	2626
ad17ebfa-d3f6-4b49-b0f2-c82373839b3a/EcoRV/0	FAU74032	E6E7_66.2	4087
ad178fe9-1013-4e34-bf55-3654d0b1a5ff/EcoRV/0	FAU74032	E6E7_66.2	3263
ad12eec7-d03e-4636-b5a2-0c97b7ebcf4e/EcoRV/0	FAU74032	E6E7_66.2	2188
ad1264ce-79fd-45ab-b2f7-2cd13dd3ecc6/EcoRV/0	FAU74032	E6E7_66.2	10996
ad11985a-64f9-41a1-98ff-b329f8e8018b/EcoRV/0	FAU74032	E6E7_66.2	1556
ad10d8df-0292-4e39-915f-7ec7e96c7731/EcoRV/0	FAU74032	E6E7_66.2	3580
ad10cc28-9410-47a2-bd2f-53cc88f6ed39/EcoRV/0	FAU74032	E6E7_66.2	8473
ad0f1dc1-42b8-4316-b20b-1b2781e5dc21/EcoRV/0	FAU74032	E6E7_66.2	4294
ad0a8700-7db5-42f2-af42-218cd875dc9e/EcoRV/0	FAU74032	E6E7_66.2	4529
ad0a4470-97c5-4de9-9584-44ce0afad212/EcoRV/0	FAU74032	E6E7_66.2	4304
ad07ffcc-d907-4c6a-9627-a2e8f59aeb43/EcoRV/0	FAU74032	E6E7_66.2	4027
ad054b24-c83e-426c-81ab-d4171ccf2903/EcoRV/0	FAU74032	E6E7_66.2	8398
ad1e1113-e666-442e-bb74-e75e14b90e94/EcoRV/0	FAU74032	E6E7_66.2	8445
ad052017-a79e-4405-9b31-9ee18ce9bbc7/EcoRV/0	FAU74032	E6E7_66.2	2265
ad024bde-6c8a-4859-b004-005240853062/EcoRV/0	FAU74032	E6E7_66.2	5186
ad01a251-0444-494d-9ba2-24fad78ec496/EcoRV/0	FAU74032	E6E7_66.2	8587
ad003256-5327-413d-ac8f-05f5debcde20/EcoRV/0	FAU74032	E6E7_66.2	9038
acfd3a83-8baf-48ed-892e-db75c7a82667/EcoRV/0	FAU74032	E6E7_66.2	3577
acfa2d68-65f6-4fb8-9a08-741d55d540fd/EcoRV/0	FAU74032	E6E7_66.2	5343
acef2f34-e1f4-43b6-9fb6-7ff861e499c2/EcoRV/0	FAU74032	E6E7_66.2	13112
acee934d-a881-46e8-85db-b2deddb7712a/EcoRV/0	FAU74032	E6E7_66.2	4118
acedee5c-bc80-4fa1-8065-d149502946fd/EcoRV/0	FAU74032	E6E7_66.2	6670
aced8bbd-eab8-4401-8aef-1f7297ddc031/EcoRV/0	FAU74032	E6E7_66.2	12068
aced0bb3-cf16-4999-8175-d77a27d87818/EcoRV/0	FAU74032	E6E7_66.2	1898
aceaf226-33db-4e28-a488-0d49dd682833/EcoRV/0	FAU74032	E6E7_66.2	4616
ace8c7e8-dbcf-40d1-bd93-a157bb2e9863/EcoRV/0	FAU74032	E6E7_66.2	9952
ace6466f-1747-4449-9c55-0ef88e20f4a1/EcoRV/0	FAU74032	E6E7_66.2	5295
ad0422b0-c0a0-4c42-a084-ae96d021fe3c/EcoRV/0	FAU74032	E6E7_66.2	2845
ad9cdc71-169a-42e0-a549-fe93287c0c0d/EcoRV/0	FAU74032	E6E7_66.2	8116
ad9eed08-a171-4d31-9a10-16524141af9b/EcoRV/0	FAU74032	E6E7_66.2	14504
ada0e785-46db-4b73-94d0-aa5f6c7e0546/EcoRV/0	FAU74032	E6E7_66.2	2265
ae4ad07f-d4e4-4747-942c-5edfde9405e0/EcoRV/0	FAU74032	E6E7_66.2	10092
ae45f81c-fc34-4e5d-93fe-c414ae523553/EcoRV/0	FAU74032	E6E7_66.2	4436
ae45aebb-0396-4c29-917f-b0124e631747/EcoRV/0	FAU74032	E6E7_66.2	3887
ae44fc37-4ab8-4fff-9bbe-56827af397b9/EcoRV/0	FAU74032	E6E7_66.2	2868
ae44f471-2075-4a74-9bfa-55e6d2d90593/EcoRV/0	FAU74032	E6E7_66.2	4566
ae44da1c-e281-43b3-91b8-c7b1cd8a0fd1/EcoRV/0	FAU74032	E6E7_66.2	8461
ae40a2bb-a361-4e70-89b3-415938607621/EcoRV/0	FAU74032	E6E7_66.2	10656
ae4044ee-75a7-425b-b244-6e87ea3a195a/EcoRV/0	FAU74032	E6E7_66.2	3243
ae3f09db-8549-4fde-8aa2-0cf2c952001d/EcoRV/0	FAU74032	E6E7_66.2	4086
ae3ee2e8-380f-4967-b202-ed3035c6a714/EcoRV/0	FAU74032	E6E7_66.2	2360
ae3e1614-1c7c-4509-90cb-1092d4d2f576/EcoRV/0	FAU74032	E6E7_66.2	1540
ae3b4bea-be11-4f19-b726-55a4145064f3/EcoRV/0	FAU74032	E6E7_66.2	8528
ae387b60-7279-43fc-9dc4-9d208f3eb3bc/EcoRV/0	FAU74032	E6E7_66.2	3963
ae35b35f-f5dd-4c72-9732-01d63087e4a5/EcoRV/0	FAU74032	E6E7_66.2	4294
ae3338e1-9011-4944-86f9-0374a43b9fc0/EcoRV/0	FAU74032	E6E7_66.2	4315
ae32d887-455a-406c-b715-80a5f4768717/EcoRV/0	FAU74032	E6E7_66.2	2387
ae326f15-ab85-425b-8182-643e06126102/EcoRV/0	FAU74032	E6E7_66.2	4596
ae312714-4e4b-4857-96e1-82d096cffe16/EcoRV/0	FAU74032	E6E7_66.2	3710
ae2d8111-4def-4be2-a89a-6f877ced1354/EcoRV/0	FAU74032	E6E7_66.2	3563
ae2c0d0e-17d3-4f82-9aaf-a15fa723db04/EcoRV/0	FAU74032	E6E7_66.2	2472
ae2c0332-2338-47e0-8a72-a25839eabd09/EcoRV/0	FAU74032	E6E7_66.2	8774
ae2ad29a-05c4-4dd7-8565-748aaf164d7d/EcoRV/0	FAU74032	E6E7_66.2	9311
ae2a2db5-0085-469d-8843-29ce2ba44dbd/EcoRV/0	FAU74032	E6E7_66.2	4003
ae290c65-9a88-43d5-9aa2-879826d37e94/EcoRV/0	FAU74032	E6E7_66.2	9906
ae241a2b-d7ec-42b9-8158-b936e8fa578e/EcoRV/0	FAU74032	E6E7_66.2	3754
ae23da31-7f84-4b7f-8126-84c5609769fb/EcoRV/0	FAU74032	E6E7_66.2	13911
ae22f846-7659-4af6-bc98-afa933bccee7/EcoRV/0	FAU74032	E6E7_66.2	9080
ae4cee32-630a-470a-a3af-7c4a6f57a55f/EcoRV/0	FAU74032	E6E7_66.2	8024
ae4dd38d-3993-4612-9e6f-46b21ba6f6d6/EcoRV/0	FAU74032	E6E7_66.2	4475
ae5358ac-5222-408f-92c3-140c67741665/EcoRV/0	FAU74032	E6E7_66.2	12470
ae56f4b5-9b9b-48f4-9d18-2aef07296a27/EcoRV/0	FAU74032	E6E7_66.2	13331
aea2ddfa-57e5-424e-9548-9f73c0687bf2/EcoRV/0	FAU74032	E6E7_66.2	4624
aea1a217-f5cf-47cf-9e36-ac04803254fc/EcoRV/0	FAU74032	E6E7_66.2	4794
aea1861f-afc3-43a9-bc25-b731d6f70daa/EcoRV/0	FAU74032	E6E7_66.2	9030
ae9fdd9b-8d24-408d-bf11-f3a0a5505813/EcoRV/0	FAU74032	E6E7_66.2	9108
ae951fc9-ed1c-4772-8169-1d0cc6e9ffe5/EcoRV/0	FAU74032	E6E7_66.2	9765
ae921890-1822-4502-844f-f668dc630fc4/EcoRV/0	FAU74032	E6E7_66.2	6562
ae8f13e9-f618-4d17-9754-508bebb03a71/EcoRV/0	FAU74032	E6E7_66.2	4677
ae8cee70-9357-41f6-9771-1c02c3c9c839/EcoRV/0	FAU74032	E6E7_66.2	8506
ae8a6ccb-c87b-454d-9198-f14878e5cff6/EcoRV/0	FAU74032	E6E7_66.2	3454
ae862d13-b651-4a17-9e5e-1a359fd8924a/EcoRV/0	FAU74032	E6E7_66.2	4723
ae7ff61c-e550-46ec-81b9-32ae6e1a508f/EcoRV/0	FAU74032	E6E7_66.2	3327
ae7b73d8-c6c1-459c-9202-11b1850eef3d/EcoRV/0	FAU74032	E6E7_66.2	5075
ae7ad264-cb56-4f58-b3c6-2380cfc9b7e2/EcoRV/0	FAU74032	E6E7_66.2	4242
ae20f294-3927-4131-8417-28fd702af8e3/EcoRV/0	FAU74032	E6E7_66.2	3830
ae79e0c0-b97b-402d-95e8-1a7aaf7fd392/EcoRV/0	FAU74032	E6E7_66.2	2429
ae732177-0b41-4c5b-81a7-13fd70e01820/EcoRV/0	FAU74032	E6E7_66.2	4537
ae6fa6a8-a787-402d-bf41-696e674e6ea3/EcoRV/0	FAU74032	E6E7_66.2	8531
ae6ee0a2-42f0-4b34-9223-0068e9576d75/EcoRV/0	FAU74032	E6E7_66.2	8430
ae690903-d193-49a3-986f-f5489d8fe12c/EcoRV/0	FAU74032	E6E7_66.2	8453
ae68bd2a-49ca-4910-bcf9-cca7bf95f361/EcoRV/0	FAU74032	E6E7_66.2	4678
ae6834e2-830d-425f-90e5-6c5ee6378fbc/EcoRV/0	FAU74032	E6E7_66.2	4676
ae633d39-e0f0-4a82-a650-759dd4b2c46f/EcoRV/0	FAU74032	E6E7_66.2	12012
ae60afd1-9bbf-4220-a25d-36a35ca01b21/EcoRV/0	FAU74032	E6E7_66.2	10455
ae5f8891-675c-4a0d-a8f4-6db1eaa12af2/EcoRV/0	FAU74032	E6E7_66.2	9782
ae5e645e-368c-473d-8912-3618bbbdf8ca/EcoRV/0	FAU74032	E6E7_66.2	12179
ae5b82e4-fef6-458b-b92e-1a3d5baa1321/EcoRV/0	FAU74032	E6E7_66.2	4581
ae5addb2-7e03-4c2e-aa8c-60764350f628/EcoRV/0	FAU74032	E6E7_66.2	9062
ae591f53-904b-47e8-924d-d7ae8c4a8805/EcoRV/0	FAU74032	E6E7_66.2	8855
ae756bfd-09c5-4019-8c4f-2baf1effe6ed/EcoRV/0	FAU74032	E6E7_66.2	582
ae209657-6fbd-4cad-b4a6-abc180c80a12/EcoRV/0	FAU74032	E6E7_66.2	8622
ae1c137e-48a3-4d8e-99df-126540ea08c0/EcoRV/0	FAU74032	E6E7_66.2	8436
ae1bd123-a71f-42cb-a409-ee7b1d89f85c/EcoRV/0	FAU74032	E6E7_66.2	13380
add5a9c8-d1b4-417d-98bc-0bd957d0be7f/EcoRV/0	FAU74032	E6E7_66.2	4602
add4d06b-bad8-4d9e-988d-82b364562dab/EcoRV/0	FAU74032	E6E7_66.2	9788
add24c0b-6c70-49ea-899f-0fa12e536adf/EcoRV/0	FAU74032	E6E7_66.2	3327
add08353-b346-4e3b-8f35-8e258459d944/EcoRV/0	FAU74032	E6E7_66.2	1491
adce36cd-8a63-405e-92c7-47111980af99/EcoRV/0	FAU74032	E6E7_66.2	1507
adce35d1-81c3-48e6-a0a3-b6ce1ea46182/EcoRV/0	FAU74032	E6E7_66.2	1096
adcb4cb3-54fe-4e65-ae06-f71efd74c10b/EcoRV/0	FAU74032	E6E7_66.2	6854
adcb13ff-4a84-4c40-b978-8ef1921bd5a9/EcoRV/0	FAU74032	E6E7_66.2	1343
adc80853-5172-493b-9de7-014ee57f7979/EcoRV/0	FAU74032	E6E7_66.2	7181
adc66903-1e8d-4778-bad5-8169b347e290/EcoRV/0	FAU74032	E6E7_66.2	9733
adc62d47-b57c-4c7d-8e4a-eacf2c7890e0/EcoRV/0	FAU74032	E6E7_66.2	13352
adc53aa7-3b59-4798-9995-3450b3274996/EcoRV/0	FAU74032	E6E7_66.2	877
adc3f8f0-46b6-4718-ba41-7a4168977083/EcoRV/0	FAU74032	E6E7_66.2	7172
add69ddb-49d7-4694-8f2e-ea7803c01ffc/EcoRV/0	FAU74032	E6E7_66.2	4702
adc14c24-a61d-4785-b94b-77d9c4238a18/EcoRV/0	FAU74032	E6E7_66.2	3857
adc0e68f-53f3-4beb-a2f7-9f331d2b5313/EcoRV/0	FAU74032	E6E7_66.2	4882
adbfe9a8-c757-487b-b31e-cead5ef09a79/EcoRV/0	FAU74032	E6E7_66.2	1813
adbdf35d-27cb-451c-ac58-c2af940f2067/EcoRV/0	FAU74032	E6E7_66.2	1871
adb922e4-096c-4794-b3b8-8a41b281f67f/EcoRV/0	FAU74032	E6E7_66.2	4172
adb8e527-3b83-4c3b-87dd-50d6df6eafcf/EcoRV/0	FAU74032	E6E7_66.2	8910
adb66da9-924c-4f2c-9b06-b33b4871491e/EcoRV/0	FAU74032	E6E7_66.2	8469
adb1a11b-5ca6-46d8-89be-119bfadb5981/EcoRV/0	FAU74032	E6E7_66.2	1532
adb17d35-7176-4d26-8058-2348aabf3439/EcoRV/0	FAU74032	E6E7_66.2	4666
adaeb5ba-70c8-44d5-a13c-9a8a3083665b/EcoRV/0	FAU74032	E6E7_66.2	1774
ada897a0-ccd7-45f1-9a64-e1b2383c430a/EcoRV/0	FAU74032	E6E7_66.2	4614
ada7f082-b707-47d4-93e2-3c8681d833a2/EcoRV/0	FAU74032	E6E7_66.2	16123
ada72fb9-f73d-459d-9fa4-949c1d495c22/EcoRV/0	FAU74032	E6E7_66.2	6081
ada3090f-5121-4d29-a385-f0f324d87b86/EcoRV/0	FAU74032	E6E7_66.2	4109
adc1482b-5131-4e67-b765-8b4affd5a488/EcoRV/0	FAU74032	E6E7_66.2	7254
a8965213-3d33-4d8b-8e15-c45ccd95e1e1/EcoRV/0	FAU74032	E6E7_66.2	3678
add6abc9-0f93-4d96-90c3-98a48691dd33/EcoRV/0	FAU74032	E6E7_66.2	4023
addc7f7c-c228-400e-b098-b56cdfc19483/EcoRV/0	FAU74032	E6E7_66.2	12649
ae1b99ef-921d-49c1-89d6-48a26b91a43a/EcoRV/0	FAU74032	E6E7_66.2	4120
ae19c2ec-d612-43cb-82c7-5ddadd71b086/EcoRV/0	FAU74032	E6E7_66.2	10851
ae18b4bb-8d2f-4068-b548-30c359f59e0a/EcoRV/0	FAU74032	E6E7_66.2	8559
ae170d9f-2500-4a0c-b087-10de52a0a514/EcoRV/0	FAU74032	E6E7_66.2	6644
ae16d3d4-e61d-40e1-8fa6-f16db6e96b09/EcoRV/0	FAU74032	E6E7_66.2	4051
ae14d00d-f9a2-4697-9a72-3cf6d98fa457/EcoRV/0	FAU74032	E6E7_66.2	4185
ae14bca2-b9a7-4624-9df4-650434148e6a/EcoRV/0	FAU74032	E6E7_66.2	74
ae13dd39-9bf1-4c41-9c90-d763f010f7f9/EcoRV/0	FAU74032	E6E7_66.2	13386
ae119939-2844-42d7-b5fb-d7fd192f3a97/EcoRV/0	FAU74032	E6E7_66.2	13340
ae0f6f70-9de5-4567-ab82-1081b06d9625/EcoRV/0	FAU74032	E6E7_66.2	1550
ae0e4635-dd4f-4c2f-9b7c-ae39cd6ce00b/EcoRV/0	FAU74032	E6E7_66.2	10148
ae0e0701-640d-42ef-8e49-4a58a12cde32/EcoRV/0	FAU74032	E6E7_66.2	12076
ae09e80f-e11f-4e93-a150-dfaeefba8cda/EcoRV/0	FAU74032	E6E7_66.2	4226
add911fc-b95c-4880-afe4-0d36fd778b94/EcoRV/0	FAU74032	E6E7_66.2	5392
ae080060-e13a-46e4-b260-a8c6c1f3725d/EcoRV/0	FAU74032	E6E7_66.2	8499
ae00ddbb-7fcb-4adc-b4ef-540cd2ad00d7/EcoRV/0	FAU74032	E6E7_66.2	2816
adfd49ee-058a-4b92-8f21-43989b10ce2d/EcoRV/0	FAU74032	E6E7_66.2	7756
adfb9800-7609-41cf-bab9-d785ea26e3b4/EcoRV/0	FAU74032	E6E7_66.2	2630
adfb3bb5-0d45-4e56-8dc3-b8e0924eb86e/EcoRV/0	FAU74032	E6E7_66.2	4545
adfa971a-8866-4182-83ff-980705591776/EcoRV/0	FAU74032	E6E7_66.2	8575
adf73589-05cf-4764-942a-c7d638bdc26f/EcoRV/0	FAU74032	E6E7_66.2	1543
adf50e50-bcaa-405b-b179-325c10cff9ec/EcoRV/0	FAU74032	E6E7_66.2	8546
adf4ac06-3cbd-4c53-b004-b104190ad465/EcoRV/0	FAU74032	E6E7_66.2	1559
adeeec20-13c2-43a3-866b-d7bebbaad39e/EcoRV/0	FAU74032	E6E7_66.2	13277
ade59723-7228-4dfe-8f86-e124ecbbc930/EcoRV/0	FAU74032	E6E7_66.2	10124
ade4ce1f-087a-4249-b39e-4b9c83edea77/EcoRV/0	FAU74032	E6E7_66.2	4202
ade2bf88-acd1-493d-a160-4d2039f59cd6/EcoRV/0	FAU74032	E6E7_66.2	9690
addf82c7-b9c8-4d33-b603-a185f7ef6236/EcoRV/0	FAU74032	E6E7_66.2	1423
ae012f1c-4f60-413a-8386-c18a34a03bf1/EcoRV/0	FAU74032	E6E7_66.2	12750
b0b35076-8c0c-4670-98b0-d110e655cedc/EcoRV/0	FAU74032	E6E7_66.2	2835
a8924f36-5c77-4b5a-8b1f-97720f0a7c26/EcoRV/0	FAU74032	E6E7_66.2	13194
a8909954-3eef-4b52-a3fa-91e115c87c24/EcoRV/0	FAU74032	E6E7_66.2	4031
a35886f9-ae10-49f2-8ad1-067952a608ba/EcoRV/0	FAU74032	E6E7_66.2	10449
a3576b55-9621-4fb6-a91f-2405b0316559/EcoRV/0	FAU74032	E6E7_66.2	4160
a35404cb-5c4e-41a7-8c13-7c6397da4e9a/EcoRV/0	FAU74032	E6E7_66.2	12080
a34e2d55-d589-4884-b630-68e6de44aed7/EcoRV/0	FAU74032	E6E7_66.2	2790
a34daa3c-69eb-4f44-966c-2351b9a36d2b/EcoRV/0	FAU74032	E6E7_66.2	4489
a34c033a-2ca1-4180-86e3-674ec510b316/EcoRV/0	FAU74032	E6E7_66.2	8875
a34baea0-bbd7-43b5-89a4-4c4c24fe133e/EcoRV/0	FAU74032	E6E7_66.2	3278
a3468606-e676-48cc-8b94-9ce7f4964347/EcoRV/0	FAU74032	E6E7_66.2	8367
a34188b8-7ded-4bc2-8f20-385de72123d7/EcoRV/0	FAU74032	E6E7_66.2	770
a33fadbd-b226-4f99-9f50-802265a62898/EcoRV/0	FAU74032	E6E7_66.2	5276
a33d6ccc-0f8e-4d4f-8558-39c76ebaf632/EcoRV/0	FAU74032	E6E7_66.2	4762
a33d337d-b017-4b38-b5f0-10e21b4e6c99/EcoRV/0	FAU74032	E6E7_66.2	4106
a33b4cd7-7ff4-4914-a215-1c38ceaf5449/EcoRV/0	FAU74032	E6E7_66.2	12099
a337a88c-0a5f-463a-be9c-7797adf1aa6a/EcoRV/0	FAU74032	E6E7_66.2	4612
a33779e7-ac7f-4f40-a9a8-6ac92888cc4c/EcoRV/0	FAU74032	E6E7_66.2	3338
a337498f-f185-4461-9201-3fcaf729d066/EcoRV/0	FAU74032	E6E7_66.2	3587
a335b82a-4972-41f8-b475-e1bab0983881/EcoRV/0	FAU74032	E6E7_66.2	4864
a334f93f-e12f-4fa0-8396-08f9687a351a/EcoRV/0	FAU74032	E6E7_66.2	8443
a332cf87-817d-4dea-b4f4-a156d12c91ba/EcoRV/0	FAU74032	E6E7_66.2	3960
a32c09be-6b16-4e7f-9f37-d4a14a7625a5/EcoRV/0	FAU74032	E6E7_66.2	5263
a32b8f69-3718-4813-b582-6104a740b2a5/EcoRV/0	FAU74032	E6E7_66.2	1506
a328d96e-0ac0-4bd0-ad9b-cc55da203fce/EcoRV/0	FAU74032	E6E7_66.2	116
a3279958-0c38-408e-9335-6d9ba1452721/EcoRV/0	FAU74032	E6E7_66.2	3307
a325d82b-ee22-459e-9f7a-f4ef779dcfff/EcoRV/0	FAU74032	E6E7_66.2	4483
a32500bb-1bd4-4972-8f63-e595ceeaf640/EcoRV/0	FAU74032	E6E7_66.2	4840
a323c0b9-a380-40d2-beaf-16b5997c5fcb/EcoRV/0	FAU74032	E6E7_66.2	3617
a3168137-1a17-4820-a182-a64c80bc7659/EcoRV/0	FAU74032	E6E7_66.2	8970
a35a88fa-5a3b-43c2-938d-7a069b6b3e98/EcoRV/0	FAU74032	E6E7_66.2	3394
a35f6fac-fcd4-42a3-b28a-7b7253df616e/EcoRV/0	FAU74032	E6E7_66.2	1081
a35f7117-c246-41d1-809d-1a3f67af0201/EcoRV/0	FAU74032	E6E7_66.2	864
a360fdf1-8938-4148-8109-54199a3a91d4/EcoRV/0	FAU74032	E6E7_66.2	4087
a3a20de7-95cd-4a2d-acec-91692257e2c9/EcoRV/0	FAU74032	E6E7_66.2	8501
a39ee39b-e85a-48da-84db-0b1869bb2994/EcoRV/0	FAU74032	E6E7_66.2	4491
a399add7-9aa3-4267-a6a7-6c86148b0fcc/EcoRV/0	FAU74032	E6E7_66.2	8660
a3961b92-dd76-4a02-871f-3dff1fda8925/EcoRV/0	FAU74032	E6E7_66.2	12514
a394f0b4-c489-404b-b4a2-d8b097182c08/EcoRV/0	FAU74032	E6E7_66.2	10432
a393217b-b379-439d-a471-06ff7a4a6093/EcoRV/0	FAU74032	E6E7_66.2	4426
a38fc579-3031-46a2-ac13-253360f1e6ed/EcoRV/0	FAU74032	E6E7_66.2	4500
a38e61b1-4fbb-4617-8972-02f582dde738/EcoRV/0	FAU74032	E6E7_66.2	4637
a38c060e-9e85-492b-8fef-0aeb2912d6d7/EcoRV/0	FAU74032	E6E7_66.2	4101
a3828776-c06d-402e-8ad3-bf30d761402b/EcoRV/0	FAU74032	E6E7_66.2	4528
a381731b-9d32-4bd0-a2fd-24342f0bcb0a/EcoRV/0	FAU74032	E6E7_66.2	4176
a3810728-5a8c-4b62-9ce9-525c07122167/EcoRV/0	FAU74032	E6E7_66.2	9305
a37f650c-0339-4f53-990e-094e39fc179c/EcoRV/0	FAU74032	E6E7_66.2	1909
a315abc0-eb58-4f76-ab4f-79cfc292ef78/EcoRV/0	FAU74032	E6E7_66.2	4144
a37df197-6736-4593-a053-7ce9e04123af/EcoRV/0	FAU74032	E6E7_66.2	10097
a37c5d8d-696e-4159-aeb7-148e125ee48f/EcoRV/0	FAU74032	E6E7_66.2	12020
a379e1ca-82d2-43b9-a7a6-99c762ba0ca1/EcoRV/0	FAU74032	E6E7_66.2	11278
a3799fda-ee68-42b8-a1d7-148291fb07d9/EcoRV/0	FAU74032	E6E7_66.2	3794
a3794bf7-f946-4d36-841f-55550d31fc08/EcoRV/0	FAU74032	E6E7_66.2	4050
a379099b-2f5f-4233-ba28-8fa945baf0dc/EcoRV/0	FAU74032	E6E7_66.2	226
a37890e3-00b7-48d7-ab6a-e4f3a8ff9b71/EcoRV/0	FAU74032	E6E7_66.2	4393
a3701fb6-e8fa-477b-9d28-6e8cf2bf5a6c/EcoRV/0	FAU74032	E6E7_66.2	3923
a36f2c32-cb42-4c38-8ab4-6dde5eff1a8c/EcoRV/0	FAU74032	E6E7_66.2	4820
a36d6fa8-929d-4f97-bb9a-86a2fcba23d9/EcoRV/0	FAU74032	E6E7_66.2	8764
a366d1aa-d6f3-42ce-a9f0-4012b03b507d/EcoRV/0	FAU74032	E6E7_66.2	8593
a3649a7f-8df9-4036-a8a1-85b65edf3d32/EcoRV/0	FAU74032	E6E7_66.2	8084
a3646310-f64c-45c9-8b97-62a3c0e5dd9f/EcoRV/0	FAU74032	E6E7_66.2	4366
a36104ee-651e-4d55-bb76-0ce72983cc26/EcoRV/0	FAU74032	E6E7_66.2	2877
a37c8fde-12f4-4556-8242-8ebd8345ea4b/EcoRV/0	FAU74032	E6E7_66.2	8992
a3a21b9a-a43f-4f04-997f-8443f465f584/EcoRV/0	FAU74032	E6E7_66.2	4595
a3152014-f633-431d-988b-7beeb2440303/EcoRV/0	FAU74032	E6E7_66.2	3889
a31130cb-96dd-44d0-8dd4-2efbea39500e/EcoRV/0	FAU74032	E6E7_66.2	4497
a2c1e674-4b3a-45a2-b697-809513a4ef81/EcoRV/0	FAU74032	E6E7_66.2	12291
a2c19ba4-8c98-41ca-ad2b-4a2829802491/EcoRV/0	FAU74032	E6E7_66.2	4483
a2c18866-887e-47a1-a81a-6db0e1e78bb2/EcoRV/0	FAU74032	E6E7_66.2	5243
a2be1da6-56de-48d1-bda1-f950f20889a7/EcoRV/0	FAU74032	E6E7_66.2	4449
a2bd9d6e-6035-40f2-acef-bf9db7f11a52/EcoRV/0	FAU74032	E6E7_66.2	4580
a2bd7f48-c007-48c0-85f2-7e6310e244ea/EcoRV/0	FAU74032	E6E7_66.2	3586
a2bd345e-2cf9-47e8-85e0-6391d06dff77/EcoRV/0	FAU74032	E6E7_66.2	12832
a2b9723e-4203-4f41-816b-84ddc8db9c77/EcoRV/0	FAU74032	E6E7_66.2	8488
a2b89f63-a011-4e81-8fcd-59607cfacf84/EcoRV/0	FAU74032	E6E7_66.2	8954
a2b807b4-c32c-49ac-953c-b7f64f1b6ccd/EcoRV/0	FAU74032	E6E7_66.2	12166
a2b4d2cb-a230-492b-a812-c8a50a324885/EcoRV/0	FAU74032	E6E7_66.2	9173
a2b4b631-de3f-4b60-bdf9-d8a584565131/EcoRV/0	FAU74032	E6E7_66.2	4077
a2b1244f-008c-4b2c-888f-e21b4cecb665/EcoRV/0	FAU74032	E6E7_66.2	8843
a2aef680-33e2-48e0-a1c7-788728e3db58/EcoRV/0	FAU74032	E6E7_66.2	4131
a2ac4894-a5a6-4e64-8600-2b550bdf293b/EcoRV/0	FAU74032	E6E7_66.2	3250
a2aa459a-20df-4b05-a50d-d3c34960aba7/EcoRV/0	FAU74032	E6E7_66.2	4534
a2a90d52-07ed-4a8f-bc1d-c4e29bd310bf/EcoRV/0	FAU74032	E6E7_66.2	4065
a2a6c35a-45e4-483c-a8ed-6f42e4091bfb/EcoRV/0	FAU74032	E6E7_66.2	4726
a2a4367f-94d5-40d3-a7ab-7a4ceeeff0ea/EcoRV/0	FAU74032	E6E7_66.2	1035
a2a3023a-dd17-4501-90fc-46d9858bb710/EcoRV/0	FAU74032	E6E7_66.2	3297
a2a1f01a-f690-4c78-82a1-3d96a9105af4/EcoRV/0	FAU74032	E6E7_66.2	3054
a2a09ae5-1213-4bba-b3cc-6580ddbc8fbd/EcoRV/0	FAU74032	E6E7_66.2	12226
a29facfe-78a9-4649-a80b-f980af5d8c77/EcoRV/0	FAU74032	E6E7_66.2	4064
a29aca1e-de78-4c76-9cd0-74e3eb1d03ee/EcoRV/0	FAU74032	E6E7_66.2	7107
a2973211-dcf6-48d9-983e-978f1247a6de/EcoRV/0	FAU74032	E6E7_66.2	1899
a292d013-b941-4e58-9e72-424133db7341/EcoRV/0	FAU74032	E6E7_66.2	3329
a292c3c9-b5ee-4ea6-b6b2-222e9b270b90/EcoRV/0	FAU74032	E6E7_66.2	8973
a2c3ac23-8e9b-4804-a85b-a5c4108cf8aa/EcoRV/0	FAU74032	E6E7_66.2	3141
a2c791ea-009e-468b-939d-0cdd55e05ecd/EcoRV/0	FAU74032	E6E7_66.2	7185
a2cad423-67ce-4db0-9a31-95d511e139aa/EcoRV/0	FAU74032	E6E7_66.2	4400
a2d2bbb1-7bc3-47e2-847b-546d96aa1882/EcoRV/0	FAU74032	E6E7_66.2	8393
a310a56a-c827-4374-b0f6-7e5df1e3a504/EcoRV/0	FAU74032	E6E7_66.2	3060
a30e873a-2700-4872-9e1f-4d0869311918/EcoRV/0	FAU74032	E6E7_66.2	10832
a30e339a-7361-4522-8a2d-65804bcef304/EcoRV/0	FAU74032	E6E7_66.2	2417
a30ae01d-0608-4d8b-954c-fe830c49a8ad/EcoRV/0	FAU74032	E6E7_66.2	3749
a30ab332-c584-4400-9f29-11c00bdb75f1/EcoRV/0	FAU74032	E6E7_66.2	4447
a30589f4-0716-4ab1-b097-23751c89d528/EcoRV/0	FAU74032	E6E7_66.2	2198
a301095e-443d-493a-9bde-01f20a2bc10b/EcoRV/0	FAU74032	E6E7_66.2	12146
a2fd6c54-d829-4c45-8459-a26f70fd888f/EcoRV/0	FAU74032	E6E7_66.2	4721
a2fa2014-604c-40fa-b6af-2485cccc74c6/EcoRV/0	FAU74032	E6E7_66.2	4609
a2f83c0d-f412-47c1-a63b-e7926dbfb37e/EcoRV/0	FAU74032	E6E7_66.2	8542
a2f80f33-1c41-4d99-aaeb-0c155ff9d089/EcoRV/0	FAU74032	E6E7_66.2	8753
a2f7ba0d-d77c-4940-a905-17732d58eae1/EcoRV/0	FAU74032	E6E7_66.2	8402
a2f49fc3-0578-4b9c-a989-db695fc15321/EcoRV/0	FAU74032	E6E7_66.2	13354
a3147f3d-e5cf-46bd-b61e-9e0de165a9bb/EcoRV/0	FAU74032	E6E7_66.2	2477
a2f1ca44-d832-4124-9b47-7bd644c756ae/EcoRV/0	FAU74032	E6E7_66.2	1865
a2ee8919-3fd1-458c-b487-b171a4b7be5f/EcoRV/0	FAU74032	E6E7_66.2	8640
a2e59479-f3f3-49c9-b6c1-81e747728730/EcoRV/0	FAU74032	E6E7_66.2	4819
a2e52275-25af-4a32-82dd-b0bacd49ae43/EcoRV/0	FAU74032	E6E7_66.2	3313
a2e43265-743f-4e54-8705-72295e5b8ea7/EcoRV/0	FAU74032	E6E7_66.2	15288
a2e30cb1-6ffd-4ee1-a51b-f952a1cd144a/EcoRV/0	FAU74032	E6E7_66.2	4535
a2e24796-6864-426d-adf3-741c50ca1405/EcoRV/0	FAU74032	E6E7_66.2	8699
a2df5724-6f51-47b1-82db-9d216b2734fa/EcoRV/0	FAU74032	E6E7_66.2	8536
a2de94b1-ff29-4ac8-aa81-448647035da6/EcoRV/0	FAU74032	E6E7_66.2	4228
a2dc9ea1-7427-4292-93db-230105e278a5/EcoRV/0	FAU74032	E6E7_66.2	4805
a2db3e56-364a-4fea-9b80-36cc818766fc/EcoRV/0	FAU74032	E6E7_66.2	4550
a2d97b05-36a6-4d54-b7f2-38b4edd5e411/EcoRV/0	FAU74032	E6E7_66.2	3300
a2d5d4f0-8cb9-4be2-8945-7fc3102b2e53/EcoRV/0	FAU74032	E6E7_66.2	8389
a2d40323-4f26-43b6-b25d-c5b3c9bdc710/EcoRV/0	FAU74032	E6E7_66.2	3286
a2ee91ec-ba14-4d3c-addc-fe50a73bad93/EcoRV/0	FAU74032	E6E7_66.2	4572
a291c1fa-5bef-4654-87d6-9c6f21638b6f/EcoRV/0	FAU74032	E6E7_66.2	4153
a3a54997-2bd8-4336-a520-c837a15c2a84/EcoRV/0	FAU74032	E6E7_66.2	4305
a3abbcb5-d3b7-4d11-b8aa-8dcf53ce8cd5/EcoRV/0	FAU74032	E6E7_66.2	3982
a468cd13-5a89-46b1-bf65-a0faf9a6e9ec/EcoRV/0	FAU74032	E6E7_66.2	4569
a467e558-c4c8-4550-bd03-c5a13fe34cf6/EcoRV/0	FAU74032	E6E7_66.2	4598
a4660fa0-9dad-4724-8bc6-74393f870c6b/EcoRV/0	FAU74032	E6E7_66.2	3886
a4631533-00b0-4641-9d7c-b681c8440a05/EcoRV/0	FAU74032	E6E7_66.2	4606
a4624b79-b48c-4fbd-a65e-158023bf794e/EcoRV/0	FAU74032	E6E7_66.2	9065
a45e28f4-7ef7-49b7-bafe-0f058b70da90/EcoRV/0	FAU74032	E6E7_66.2	12124
a45cee8b-c9d5-4149-bf22-c27cdf53b50c/EcoRV/0	FAU74032	E6E7_66.2	4285
a45bef7f-a1d8-4adc-ae6c-5bcfee49d623/EcoRV/0	FAU74032	E6E7_66.2	4816
a45ba49d-fbf3-4e89-af3e-b56d1570938a/EcoRV/0	FAU74032	E6E7_66.2	7827
a4594965-7753-4216-8944-59f91615cdbb/EcoRV/0	FAU74032	E6E7_66.2	8647
a458df04-083a-40db-b4c0-0397054123a7/EcoRV/0	FAU74032	E6E7_66.2	5041
a4578892-2510-4fcc-a660-e4f5eb126236/EcoRV/0	FAU74032	E6E7_66.2	8365
a456200f-3275-41fb-9c94-de5112f3ee11/EcoRV/0	FAU74032	E6E7_66.2	3770
a455b633-325f-42bb-a9dc-e89bafabe8f2/EcoRV/0	FAU74032	E6E7_66.2	8752
a451258c-cded-43c8-9a8e-4c658aa8ed4c/EcoRV/0	FAU74032	E6E7_66.2	4638
a44d7184-38d4-4782-b33a-0b7be6e3e433/EcoRV/0	FAU74032	E6E7_66.2	3571
a44c9a3e-479b-46a6-962c-d45e85bb742d/EcoRV/0	FAU74032	E6E7_66.2	1522
a4493e2d-16a3-4f13-b077-aced532e9ede/EcoRV/0	FAU74032	E6E7_66.2	8889
a4487f7f-d9a2-4df0-97ea-122e4f14173a/EcoRV/0	FAU74032	E6E7_66.2	4257
a447c215-ca49-4df6-8263-0f21b8e0ef01/EcoRV/0	FAU74032	E6E7_66.2	902
a446f6ea-c1f9-4a67-9c3f-a4e7c9ba47dc/EcoRV/0	FAU74032	E6E7_66.2	8868
a4424e62-3107-4818-a48b-f14a7701e199/EcoRV/0	FAU74032	E6E7_66.2	4497
a440e49c-461b-46c1-8c95-1d375f39465b/EcoRV/0	FAU74032	E6E7_66.2	3915
a43fe011-1e24-4ae2-be2a-0df95cf15fc4/EcoRV/0	FAU74032	E6E7_66.2	12595
a43f0c45-3e46-4350-b90d-d38ad04ca359/EcoRV/0	FAU74032	E6E7_66.2	4645
a43d6726-46cc-4e9a-a59e-a807c0a911ac/EcoRV/0	FAU74032	E6E7_66.2	4225
a43b8d91-ab97-4192-ba8a-b1785d8b0055/EcoRV/0	FAU74032	E6E7_66.2	4133
a46a40aa-b163-4fc7-8fdc-ea60ee5fbf4b/EcoRV/0	FAU74032	E6E7_66.2	9034
a46ca381-7363-4c8d-a524-1cecb23b62a6/EcoRV/0	FAU74032	E6E7_66.2	8928
a46e18cd-4298-4581-90c1-428f235ba185/EcoRV/0	FAU74032	E6E7_66.2	11145
a4718003-9118-4460-8ce7-2191c540f037/EcoRV/0	FAU74032	E6E7_66.2	1497
a4a5aae9-6a13-4d4d-9186-ec1b3ccdc2a9/EcoRV/0	FAU74032	E6E7_66.2	4138
a4a4946e-7d0d-42bb-a63d-da077ff946a9/EcoRV/0	FAU74032	E6E7_66.2	4421
a4a2a12a-4608-4844-8ae6-86c73749d1f1/EcoRV/0	FAU74032	E6E7_66.2	4684
a4a0b298-8f8e-4fce-8415-5ff86c773465/EcoRV/0	FAU74032	E6E7_66.2	8530
a49d160e-c7ee-4312-9530-bbb2612a8062/EcoRV/0	FAU74032	E6E7_66.2	8588
a4989bd0-7ea0-4ab7-b950-c9529239e426/EcoRV/0	FAU74032	E6E7_66.2	1891
a493c054-79c6-4e5a-99b4-acefeef918ec/EcoRV/0	FAU74032	E6E7_66.2	13286
a4937815-b831-4e65-8dd3-61d126bc6e17/EcoRV/0	FAU74032	E6E7_66.2	3084
a48d9085-404b-40ee-aa96-a38cae0ba76c/EcoRV/0	FAU74032	E6E7_66.2	13552
a48b51c3-73e8-4f05-97e9-0ce204041a04/EcoRV/0	FAU74032	E6E7_66.2	4133
a488b73e-bc0d-44cd-8994-f7c1892279ef/EcoRV/0	FAU74032	E6E7_66.2	3164
a487c625-b86a-4122-9264-55c94bc6ae8d/EcoRV/0	FAU74032	E6E7_66.2	8172
a48799d2-ab28-4c6a-92ad-1a51d2b18c8c/EcoRV/0	FAU74032	E6E7_66.2	4403
a43a29c1-25a6-4939-a358-c0e9e4a828b0/EcoRV/0	FAU74032	E6E7_66.2	13322
a4876e7c-d16a-4f40-8a44-a4ffdab2928f/EcoRV/0	FAU74032	E6E7_66.2	4793
a485e714-be85-4913-98b9-8d1ef344a4d1/EcoRV/0	FAU74032	E6E7_66.2	2620
a4852094-7f33-4676-ab1a-bfffb26139e1/EcoRV/0	FAU74032	E6E7_66.2	4636
a485190c-464c-4e63-b1f3-2e13fd6cdae4/EcoRV/0	FAU74032	E6E7_66.2	1551
a480395a-1b44-4da5-a9db-18781f4a5596/EcoRV/0	FAU74032	E6E7_66.2	4605
a47fda6b-5eae-493e-9bd2-e8cc6937a422/EcoRV/0	FAU74032	E6E7_66.2	15326
a47e3bd8-84ad-432a-862d-672533a2f78f/EcoRV/0	FAU74032	E6E7_66.2	7246
a47bcec9-8fc0-418f-902f-fc9dd1735e4f/EcoRV/0	FAU74032	E6E7_66.2	2397
a47bc3b0-4d73-4e14-bc13-21d38a03bfdc/EcoRV/0	FAU74032	E6E7_66.2	12356
a479075a-2fab-4944-aa8c-39c652feaf3a/EcoRV/0	FAU74032	E6E7_66.2	3401
a477b108-a0e5-4ab9-916f-726f1fe5a899/EcoRV/0	FAU74032	E6E7_66.2	3777
a477368b-8460-41fc-b649-dc564f94b2e8/EcoRV/0	FAU74032	E6E7_66.2	8689
a47588a4-8218-4759-b585-3ee35f7d6f98/EcoRV/0	FAU74032	E6E7_66.2	4813
a472ee0a-68b1-4648-9bec-647022bb89f2/EcoRV/0	FAU74032	E6E7_66.2	13391
a48689ed-cef0-4cee-8271-87d354c21f28/EcoRV/0	FAU74032	E6E7_66.2	5252
a3a76f79-50b7-4f81-b0de-b6ba982cafd0/EcoRV/0	FAU74032	E6E7_66.2	10422
a4360008-9247-4de6-96f3-197ae0749150/EcoRV/0	FAU74032	E6E7_66.2	10111
a43496bf-013c-46a9-b72f-660af418e409/EcoRV/0	FAU74032	E6E7_66.2	4075
a3f08de8-d0fb-4895-9d47-a86c866c0480/EcoRV/0	FAU74032	E6E7_66.2	2655
a3f041b3-af7d-4258-85da-f87fea8bc943/EcoRV/0	FAU74032	E6E7_66.2	8994
a3efbcfa-c12e-4906-86cd-51be3e3f3070/EcoRV/0	FAU74032	E6E7_66.2	8571
a3ecda40-a2ff-406d-89dc-f04cc4b1e060/EcoRV/0	FAU74032	E6E7_66.2	1859
a3eccf86-c337-4c4c-8ad7-14dcdf93fb4b/EcoRV/0	FAU74032	E6E7_66.2	9171
a3ec7dc3-2926-453b-af2c-778ed0fc27b4/EcoRV/0	FAU74032	E6E7_66.2	4795
a3e57e7d-be45-48e4-99dd-2e1af75caf89/EcoRV/0	FAU74032	E6E7_66.2	4316
a3e3f9f1-f73a-412f-b011-0aa7b1efe072/EcoRV/0	FAU74032	E6E7_66.2	10531
a3dd950c-cd51-4a5c-9b1d-36de7fa7acca/EcoRV/0	FAU74032	E6E7_66.2	11917
a3da3363-84df-4e4a-a90d-9f053672808c/EcoRV/0	FAU74032	E6E7_66.2	1259
a3d96ede-d237-40bb-b7bd-10e243eb79a3/EcoRV/0	FAU74032	E6E7_66.2	7163
a3d69298-9df6-490a-ba6d-beff3e7050d3/EcoRV/0	FAU74032	E6E7_66.2	4170
a3d52134-3d25-46eb-964e-90206c3ce414/EcoRV/0	FAU74032	E6E7_66.2	4418
a3cfa823-f3f6-4a42-97aa-b4a5641515b5/EcoRV/0	FAU74032	E6E7_66.2	2266
a3ccb664-b3d3-4098-a4d4-e020a286c72e/EcoRV/0	FAU74032	E6E7_66.2	9342
a3cbd9f9-99c7-4fa6-baca-7d510f099dbf/EcoRV/0	FAU74032	E6E7_66.2	8335
a3c7dcb0-9444-4443-b241-3e26700aed0b/EcoRV/0	FAU74032	E6E7_66.2	3998
a3c754be-c0d4-41dc-a531-31ae1ef1485f/EcoRV/0	FAU74032	E6E7_66.2	4096
a3c5def8-7287-4ab8-a8ff-a6b31f73c654/EcoRV/0	FAU74032	E6E7_66.2	3749
a3c105c2-e4b0-419c-882b-fd4b28288ea5/EcoRV/0	FAU74032	E6E7_66.2	1388
a3b84f4f-9046-4e51-8d4b-10bffe3ab565/EcoRV/0	FAU74032	E6E7_66.2	3940
a3b466c1-ff8a-4ad0-b7f0-8142f665ec38/EcoRV/0	FAU74032	E6E7_66.2	12318
a3b29431-1344-4cde-94e2-2986c3b5374e/EcoRV/0	FAU74032	E6E7_66.2	3822
a3b279ad-a9c8-4bc7-a20b-3820570753f1/EcoRV/0	FAU74032	E6E7_66.2	3458
a3b059e9-ea1b-488c-ae73-b2977292d92f/EcoRV/0	FAU74032	E6E7_66.2	1558
a3b02178-a245-4478-a121-6b3f4005758b/EcoRV/0	FAU74032	E6E7_66.2	3567
a3afb248-0347-49a8-871f-13fa33a4776d/EcoRV/0	FAU74032	E6E7_66.2	4795
a3f30a54-a878-4e59-ae2a-5350fac76c37/EcoRV/0	FAU74032	E6E7_66.2	8946
a3f6fc4f-7f47-4a85-81ac-dc3495e89332/EcoRV/0	FAU74032	E6E7_66.2	9685
a3fdb307-321d-4ea7-a2dc-964790202c18/EcoRV/0	FAU74032	E6E7_66.2	8521
a3fdf120-bad8-439f-b8d6-bbfc0842e504/EcoRV/0	FAU74032	E6E7_66.2	5433
a4338100-4a2b-485f-a8e6-1d3a8b46d469/EcoRV/0	FAU74032	E6E7_66.2	4130
a4324b6b-cf8b-4a65-a8ab-d4aef2039924/EcoRV/0	FAU74032	E6E7_66.2	4415
a431fd1c-df79-4987-8ce7-c041048267f9/EcoRV/0	FAU74032	E6E7_66.2	4698
a4305c65-8b75-4f5f-877a-526e8c9f3032/EcoRV/0	FAU74032	E6E7_66.2	2508
a42f044c-6252-46c8-829c-81c0e3d9e9b8/EcoRV/0	FAU74032	E6E7_66.2	12522
a42d95c9-452e-42a3-a78c-b153a5ca486a/EcoRV/0	FAU74032	E6E7_66.2	8540
a42cf70a-ec03-4612-b644-dd800c7eb8c3/EcoRV/0	FAU74032	E6E7_66.2	11130
a42c805a-7d10-4ac6-aafc-5cd9ace3722a/EcoRV/0	FAU74032	E6E7_66.2	8673
a4250764-06c6-4b95-87bd-490b4a0e5053/EcoRV/0	FAU74032	E6E7_66.2	1508
a420b27b-b47a-4ae4-bbd0-b5d02b29c423/EcoRV/0	FAU74032	E6E7_66.2	4544
a42000bc-4e8f-47f3-8aa6-5814c75d958c/EcoRV/0	FAU74032	E6E7_66.2	4485
a41b3a60-9430-490a-a6cf-5fdd59e82ea4/EcoRV/0	FAU74032	E6E7_66.2	7252
a41a44ab-043a-4928-b005-2d82fab9b742/EcoRV/0	FAU74032	E6E7_66.2	12561
a4357757-1da0-41d7-8b63-d3c1d98e162d/EcoRV/0	FAU74032	E6E7_66.2	13329
a4199641-b017-4e2e-922f-c061b78f5479/EcoRV/0	FAU74032	E6E7_66.2	1512
a4126398-1ef3-4c2a-8bd6-ff28ee41d045/EcoRV/0	FAU74032	E6E7_66.2	8954
a4124473-2b27-4a93-943f-77e9099e5be6/EcoRV/0	FAU74032	E6E7_66.2	2288
a411b696-14de-460a-a3d3-0f4536d45ffb/EcoRV/0	FAU74032	E6E7_66.2	95
a4113fa7-73c5-4f90-a9d8-b0d919a38b2b/EcoRV/0	FAU74032	E6E7_66.2	3988
a40cf467-4094-4945-ba88-b6d013375df8/EcoRV/0	FAU74032	E6E7_66.2	10846
a40c3ea3-e9d9-4e09-8783-f38ce61aac48/EcoRV/0	FAU74032	E6E7_66.2	1283
a40b2885-18b6-45e0-ba55-5f1ad222d998/EcoRV/0	FAU74032	E6E7_66.2	8406
a407669f-0376-4fcd-ad8e-e9fb92ec7b58/EcoRV/0	FAU74032	E6E7_66.2	8117
a4072328-1332-4a70-a2f0-71e4fc0f0c1c/EcoRV/0	FAU74032	E6E7_66.2	9006
a4066a0a-4920-4956-9f51-35d348ad0ced/EcoRV/0	FAU74032	E6E7_66.2	1664
a404a3b9-c0dc-4eb7-ae80-92c5c1a02405/EcoRV/0	FAU74032	E6E7_66.2	1705
a40404ac-783b-45e8-b391-f4b58075711c/EcoRV/0	FAU74032	E6E7_66.2	8461
a3fe90ff-c55d-46e9-b421-a8974e3056ad/EcoRV/0	FAU74032	E6E7_66.2	1119
a415952e-fded-4a7a-a832-2f54deedddfb/EcoRV/0	FAU74032	E6E7_66.2	8498
a4a636f7-0c91-4629-b414-dbac7ea19135/EcoRV/0	FAU74032	E6E7_66.2	4717
a28f21f7-72c4-4891-9c3a-4d20f459cce6/EcoRV/0	FAU74032	E6E7_66.2	1867
a28e2e3d-4c1c-4198-8353-da5717a3374c/EcoRV/0	FAU74032	E6E7_66.2	3598
a15ad5e0-63c7-4c83-9dfe-5ef7621f4298/EcoRV/0	FAU74032	E6E7_66.2	11646
a15a2d21-fc4f-4db2-b086-cbfc02993b18/EcoRV/0	FAU74032	E6E7_66.2	4849
a158d350-873b-4f69-afc6-547f64b3f579/EcoRV/0	FAU74032	E6E7_66.2	8344
a1552f99-6d79-40bd-ac06-329f8c442fa5/EcoRV/0	FAU74032	E6E7_66.2	1574
a153ed38-496e-49b9-90c1-790ac75338b6/EcoRV/0	FAU74032	E6E7_66.2	1480
a1535c2e-6bc8-47ac-9c12-2069685790e0/EcoRV/0	FAU74032	E6E7_66.2	12908
a1534272-a51d-41a1-8e77-453c19f364ee/EcoRV/0	FAU74032	E6E7_66.2	12208
a152f329-d085-4937-9855-faf1e473367c/EcoRV/0	FAU74032	E6E7_66.2	2196
a14ec97b-78ef-4f67-b3d9-1b6ba5cee6d3/EcoRV/0	FAU74032	E6E7_66.2	8623
a14e327c-5cc6-4e11-a802-41124a2c9f51/EcoRV/0	FAU74032	E6E7_66.2	3777
a14de82e-d012-4a75-9f07-599fc1aad2e3/EcoRV/0	FAU74032	E6E7_66.2	10477
a141ab4d-1053-4956-9110-22b6d87a31de/EcoRV/0	FAU74032	E6E7_66.2	1899
a1414a6d-9c1f-4bc7-8334-e00db1633c24/EcoRV/0	FAU74032	E6E7_66.2	8526
a1413feb-a465-4f27-b75a-164a7abefb27/EcoRV/0	FAU74032	E6E7_66.2	3687
a13bb85c-859f-4560-b43d-a95ebf61b0b5/EcoRV/0	FAU74032	E6E7_66.2	7886
a13b5f95-817a-413d-9d6b-61bfafb2ef97/EcoRV/0	FAU74032	E6E7_66.2	4789
a137b329-4d11-413e-9287-e35d4198dfb8/EcoRV/0	FAU74032	E6E7_66.2	9039
a13636cc-136f-4884-9e81-b47525e40f75/EcoRV/0	FAU74032	E6E7_66.2	10109
a135dca7-9f62-4b2d-b606-13856f03a623/EcoRV/0	FAU74032	E6E7_66.2	1531
a135d71b-db7b-4ee8-98ef-60768b468fa2/EcoRV/0	FAU74032	E6E7_66.2	10801
a13538d4-9d1e-476e-b27e-7ab5797a0599/EcoRV/0	FAU74032	E6E7_66.2	9168
a12d0c78-437c-478c-ba79-4c6298b2ae17/EcoRV/0	FAU74032	E6E7_66.2	4922
a12a1488-8e80-4a46-ae93-6e040d0c7f5d/EcoRV/0	FAU74032	E6E7_66.2	1850
a12a0655-c942-44b6-b84e-9d9396db8255/EcoRV/0	FAU74032	E6E7_66.2	4174
a12837b2-32c3-4483-b8e0-5f9e24e6d814/EcoRV/0	FAU74032	E6E7_66.2	9786
a1278a99-68a5-45c0-8c81-e2247ca82611/EcoRV/0	FAU74032	E6E7_66.2	5214
a12625bc-f507-46e6-98bc-7d3d12861603/EcoRV/0	FAU74032	E6E7_66.2	4872
a15bc53a-28c5-4758-9376-d7c7fa0c666c/EcoRV/0	FAU74032	E6E7_66.2	8543
a15e3b27-4ba2-4887-9a35-4c683ee979a1/EcoRV/0	FAU74032	E6E7_66.2	3924
a1639ec8-d217-4478-a49d-f178209ac952/EcoRV/0	FAU74032	E6E7_66.2	3915
a1673b53-7589-4e75-b619-0065694789bc/EcoRV/0	FAU74032	E6E7_66.2	4553
a19d8e60-c978-44e0-a277-0d47c144c32d/EcoRV/0	FAU74032	E6E7_66.2	4508
a19b7b4c-784c-42a4-bc72-0153d9e8b17a/EcoRV/0	FAU74032	E6E7_66.2	8491
a19b5a4e-71a2-4bbb-bd37-536969101430/EcoRV/0	FAU74032	E6E7_66.2	8550
a19a3857-1e4a-446a-a862-34b44693999f/EcoRV/0	FAU74032	E6E7_66.2	1493
a199f6fd-4f87-4e2b-b80a-406483ca824a/EcoRV/0	FAU74032	E6E7_66.2	10785
a198ef03-3f94-4423-9cb3-a46f361e85b3/EcoRV/0	FAU74032	E6E7_66.2	2863
a196ef04-151d-41ad-b4a9-a0cdce02573e/EcoRV/0	FAU74032	E6E7_66.2	9379
a1957400-2356-45bd-803b-30deebc651c8/EcoRV/0	FAU74032	E6E7_66.2	8650
a1950338-c5c4-4c60-9bd3-054d298c03ad/EcoRV/0	FAU74032	E6E7_66.2	8273
a191c34c-ca75-476a-931f-0d533955ad4b/EcoRV/0	FAU74032	E6E7_66.2	7741
a18eb8f5-c9fa-4660-861b-9ff46b34c6e4/EcoRV/0	FAU74032	E6E7_66.2	4603
a18e0e52-b589-4fc7-bfd3-9a5495e3288d/EcoRV/0	FAU74032	E6E7_66.2	4822
a1891bca-c67d-4edb-b0e0-d99df93a7528/EcoRV/0	FAU74032	E6E7_66.2	8354
a124c542-79d0-4ac8-8561-900da6e6c732/EcoRV/0	FAU74032	E6E7_66.2	3663
a1858843-7c0d-4575-9bc7-e8cc073bf7f1/EcoRV/0	FAU74032	E6E7_66.2	3743
a17f576c-bac1-4a2b-8deb-6076105161c6/EcoRV/0	FAU74032	E6E7_66.2	4516
a17dbc42-6a79-4e9e-99f6-98d8cacfbce3/EcoRV/0	FAU74032	E6E7_66.2	4059
a17d9e87-ac69-4604-b973-d088167790bc/EcoRV/0	FAU74032	E6E7_66.2	12649
a17d8588-ab6b-4bd2-8fb1-b0a6fca0e98e/EcoRV/0	FAU74032	E6E7_66.2	11132
a17c573c-e669-4892-96d4-61bf6cd319d3/EcoRV/0	FAU74032	E6E7_66.2	9181
a17921f0-9a24-4691-816c-547726fd17f3/EcoRV/0	FAU74032	E6E7_66.2	5220
a177a8f7-e18a-4178-b846-3dde62206178/EcoRV/0	FAU74032	E6E7_66.2	12168
a175cb85-55f7-44f5-8d2d-7a9384841aaf/EcoRV/0	FAU74032	E6E7_66.2	9045
a16dbd22-70b2-4b8d-8f9f-d055cd9094e2/EcoRV/0	FAU74032	E6E7_66.2	13301
a16ce82f-0a06-4d63-96fc-1eea0a6de1a7/EcoRV/0	FAU74032	E6E7_66.2	8515
a16b487c-d0e5-4068-bcc8-7f2901a9f6fd/EcoRV/0	FAU74032	E6E7_66.2	1778
a16a5431-40e3-43d8-9961-42510c00c606/EcoRV/0	FAU74032	E6E7_66.2	4174
a169dd5c-2dc1-4798-b0c5-64576ffed56f/EcoRV/0	FAU74032	E6E7_66.2	7944
a1839534-c856-48d6-85c3-e8ec9bcee522/EcoRV/0	FAU74032	E6E7_66.2	4234
a19e4b88-111f-4cea-8de3-1f7853151a14/EcoRV/0	FAU74032	E6E7_66.2	8961
a123d261-6217-4e0f-947f-94e752037fb6/EcoRV/0	FAU74032	E6E7_66.2	4536
a122172c-3467-451f-80c3-dc44f7eec5cf/EcoRV/0	FAU74032	E6E7_66.2	1480
a0de70ec-96b4-43eb-896a-a9be6599fe92/EcoRV/0	FAU74032	E6E7_66.2	12560
a0dabc12-1d2b-4fd6-88ad-e57217911f64/EcoRV/0	FAU74032	E6E7_66.2	8464
a0d8fe05-12ad-4536-a3f6-3e91de5cd96f/EcoRV/0	FAU74032	E6E7_66.2	11780
a0d7c095-0990-42e2-9d49-073e0bf631cf/EcoRV/0	FAU74032	E6E7_66.2	4400
a0d7a2ea-c9cc-4fe8-8ea9-8117489be592/EcoRV/0	FAU74032	E6E7_66.2	12077
a0d6e45c-5c13-4e1c-8185-f26afc9b52e4/EcoRV/0	FAU74032	E6E7_66.2	4013
a0d4f375-f254-4417-8488-277d3d52976d/EcoRV/0	FAU74032	E6E7_66.2	3839
a0d46d1e-ce69-49cb-ab15-91481a30172c/EcoRV/0	FAU74032	E6E7_66.2	1504
a0d1c271-9d0f-41bd-b66f-6927b9f69040/EcoRV/0	FAU74032	E6E7_66.2	12255
a0cf4ba1-eeab-4466-8058-e271a5a27135/EcoRV/0	FAU74032	E6E7_66.2	8214
a0cd8e7c-05bf-4197-a924-f9ad2ee20aaf/EcoRV/0	FAU74032	E6E7_66.2	4123
a0c93ed5-af75-40e5-98b9-468c48e67b44/EcoRV/0	FAU74032	E6E7_66.2	4823
a0c86db2-0d82-4d04-a80b-235f9a6311d0/EcoRV/0	FAU74032	E6E7_66.2	8653
a0c79fec-0b69-4ddb-b554-42ee74d008c5/EcoRV/0	FAU74032	E6E7_66.2	2183
a0c5d229-d4c2-46a4-8c5d-456d6acfc4de/EcoRV/0	FAU74032	E6E7_66.2	3806
a0bfeb2c-e12e-49a4-bc19-acc7aa4b5b03/EcoRV/0	FAU74032	E6E7_66.2	8849
a0bfbad3-ef77-4f69-9da6-ce2dd01344f8/EcoRV/0	FAU74032	E6E7_66.2	1459
a0bd11a4-b4f8-467e-bb93-83fbae1ff8ac/EcoRV/0	FAU74032	E6E7_66.2	9029
a0b94732-d5c6-475d-8a05-6b142e314697/EcoRV/0	FAU74032	E6E7_66.2	4418
a0b6089c-7f2b-48d5-9eae-687e1f8e6409/EcoRV/0	FAU74032	E6E7_66.2	4989
a0b50ee4-bf4a-479f-a6bd-5112d7212742/EcoRV/0	FAU74032	E6E7_66.2	4804
a0b48b02-2ac1-49ae-b661-6bd770bbf90b/EcoRV/0	FAU74032	E6E7_66.2	4234
a0b3a2fb-1a0c-4efd-add7-1f95b68cf836/EcoRV/0	FAU74032	E6E7_66.2	4772
a0b1eb5f-5f52-437c-ac1b-a23cd5070ba6/EcoRV/0	FAU74032	E6E7_66.2	9361
a0b0ed53-e6e4-4f36-add5-869b04ae8ecf/EcoRV/0	FAU74032	E6E7_66.2	2213
a0b0c0f4-1ec2-4993-bcb4-5d87943a3d65/EcoRV/0	FAU74032	E6E7_66.2	4521
a0ae91c3-fac5-4cd2-8e8b-4799bb3a181d/EcoRV/0	FAU74032	E6E7_66.2	11943
a0e27673-c20d-4a40-977b-bfa6471e3f10/EcoRV/0	FAU74032	E6E7_66.2	10087
a0e79c8e-61c0-40a1-a9e1-0722cddb51b1/EcoRV/0	FAU74032	E6E7_66.2	8540
a0ebba49-0177-4920-85ed-ecebed0f4f9e/EcoRV/0	FAU74032	E6E7_66.2	4865
a0ebd72b-d05e-48bd-8e52-33c36ed258a9/EcoRV/0	FAU74032	E6E7_66.2	8522
a12110d4-811b-4f83-bc4b-f8a02623e925/EcoRV/0	FAU74032	E6E7_66.2	4148
a1204b2d-9761-4bdc-bd6c-1aa8531938fc/EcoRV/0	FAU74032	E6E7_66.2	1361
a11ec03f-2250-4aa6-8d21-1eb435611c3d/EcoRV/0	FAU74032	E6E7_66.2	4788
a11d07ee-89a1-4e3b-860a-d4946e8c0db9/EcoRV/0	FAU74032	E6E7_66.2	3457
a11be5e7-13db-4635-a631-629ebb60e9bf/EcoRV/0	FAU74032	E6E7_66.2	12435
a115bf0d-c284-41eb-919a-5fafe6ef5b54/EcoRV/0	FAU74032	E6E7_66.2	3963
a1155981-241b-4335-83c5-059d1d36fb4a/EcoRV/0	FAU74032	E6E7_66.2	4563
a110e959-5332-450b-8a2f-44112cebf142/EcoRV/0	FAU74032	E6E7_66.2	4636
a110c362-3324-4e1b-917e-2707ae286d18/EcoRV/0	FAU74032	E6E7_66.2	11171
a11095ca-40d8-48aa-b9ba-a1f4a9157410/EcoRV/0	FAU74032	E6E7_66.2	1432
a10dcc9c-780d-478a-806a-f03b3962384e/EcoRV/0	FAU74032	E6E7_66.2	7123
a10b622b-8c37-4e6a-ae38-491291e4e24e/EcoRV/0	FAU74032	E6E7_66.2	12090
a10957e7-b135-4568-8b10-e651054eea7e/EcoRV/0	FAU74032	E6E7_66.2	8372
a122e4cc-5a77-4682-915d-bdc32730ff91/EcoRV/0	FAU74032	E6E7_66.2	4155
a1082859-a5e4-47f5-abb3-57fff87eb6fb/EcoRV/0	FAU74032	E6E7_66.2	8877
a106ccea-217d-4186-a4d9-c0fefa9426c4/EcoRV/0	FAU74032	E6E7_66.2	2055
a1040884-1137-4154-8020-1383c1050c93/EcoRV/0	FAU74032	E6E7_66.2	2853
a10361f8-1c25-4d51-96b8-9df0b17b87a4/EcoRV/0	FAU74032	E6E7_66.2	12114
a1028ae8-b7a1-4f20-878f-6c7cbef9ef07/EcoRV/0	FAU74032	E6E7_66.2	16131
a0fecb15-665b-4851-a1be-c2d482c044cc/EcoRV/0	FAU74032	E6E7_66.2	1484
a0fd9cb0-1b8a-445a-9063-6f592fff0fda/EcoRV/0	FAU74032	E6E7_66.2	8677
a0fd00c0-17eb-4033-9178-20a51aa9c094/EcoRV/0	FAU74032	E6E7_66.2	3965
a0fb8477-c7d3-47a6-8f6e-f5057878441c/EcoRV/0	FAU74032	E6E7_66.2	13166
a0f7b95f-96e0-4bb2-b712-e3156f69f45d/EcoRV/0	FAU74032	E6E7_66.2	8850
a0f559d7-b01c-49f7-b245-cd818875a45a/EcoRV/0	FAU74032	E6E7_66.2	4627
a0f351fe-3ded-450d-b42f-6697ed96ef92/EcoRV/0	FAU74032	E6E7_66.2	7757
a0f24e05-ff4c-4a41-9dc0-13aff29f38f0/EcoRV/0	FAU74032	E6E7_66.2	4038
a0f0de27-d4db-4a06-8e9f-0302cbe5abbf/EcoRV/0	FAU74032	E6E7_66.2	8544
a107739d-d42e-4f39-963c-e1b7963b95d2/EcoRV/0	FAU74032	E6E7_66.2	7980
a28f1057-72e5-426d-bd32-4bfa22a08667/EcoRV/0	FAU74032	E6E7_66.2	13089
a19eb3c2-6e4c-4097-abcc-521c5a185fbf/EcoRV/0	FAU74032	E6E7_66.2	6309
a1a50880-6567-46ee-baf1-0d0220f6ac0c/EcoRV/0	FAU74032	E6E7_66.2	4571
a24a0b3b-9634-4a3d-b852-96e85d2b1e46/EcoRV/0	FAU74032	E6E7_66.2	12210
a249d3b1-7bb7-453a-bf3b-60ca6307c1ab/EcoRV/0	FAU74032	E6E7_66.2	4782
a24946f3-73f2-47fd-8e11-d8e1a0c6ff0f/EcoRV/0	FAU74032	E6E7_66.2	4280
a248519f-e873-4d11-a165-b53d0aa75ac1/EcoRV/0	FAU74032	E6E7_66.2	13562
a248041a-5377-4a8e-b821-9b28d34de59a/EcoRV/0	FAU74032	E6E7_66.2	8388
a246d952-1a88-4b1b-8b35-39887e05b7f3/EcoRV/0	FAU74032	E6E7_66.2	4568
a245d9d2-edd0-4844-ae02-896693743efc/EcoRV/0	FAU74032	E6E7_66.2	4047
a245bf84-aa7a-498e-adf6-52d6f3502229/EcoRV/0	FAU74032	E6E7_66.2	10852
a2416534-b6ac-4dcb-ac34-9125181bd1d3/EcoRV/0	FAU74032	E6E7_66.2	4478
a23d1d44-2970-4393-9408-4191887830d0/EcoRV/0	FAU74032	E6E7_66.2	4794
a239a3c6-d9dc-4151-b6b6-a4c2aa11e2a4/EcoRV/0	FAU74032	E6E7_66.2	4886
a238fe7a-8373-455a-b360-caf2c85d7e06/EcoRV/0	FAU74032	E6E7_66.2	10448
a238cc6d-27a7-42bc-b440-999d66fe813c/EcoRV/0	FAU74032	E6E7_66.2	2161
a237fe2e-3a4a-4577-bf5b-efa4cad6b168/EcoRV/0	FAU74032	E6E7_66.2	4180
a2369cdb-b6ea-4cdd-8703-5b48c84b54f4/EcoRV/0	FAU74032	E6E7_66.2	8346
a235efaf-3498-4da0-bb0d-d482d29e6ac0/EcoRV/0	FAU74032	E6E7_66.2	8382
a2349087-7650-4a9b-8259-a067fac91a4f/EcoRV/0	FAU74032	E6E7_66.2	1828
a232cd95-6a1c-44f1-88b9-a823f505128f/EcoRV/0	FAU74032	E6E7_66.2	8746
a22fbbad-cc7d-4c81-8ac2-740803f559a8/EcoRV/0	FAU74032	E6E7_66.2	2898
a22f9cc0-64d6-4fb2-9e2a-21b5af8bbc5e/EcoRV/0	FAU74032	E6E7_66.2	10451
a22c4b26-5591-486d-90f4-d0d5706352c4/EcoRV/0	FAU74032	E6E7_66.2	9775
a22b44bd-ae9c-4637-b931-996f4398b36b/EcoRV/0	FAU74032	E6E7_66.2	1567
a2298366-e459-41ec-9a43-cf8c1beb8967/EcoRV/0	FAU74032	E6E7_66.2	3943
a2261a34-a38c-46e8-bc12-529b9ab09155/EcoRV/0	FAU74032	E6E7_66.2	3902
a221e32a-4747-4ac6-a964-19a8f07df62e/EcoRV/0	FAU74032	E6E7_66.2	7197
a2218f53-20b6-460f-ab45-59b50bd53349/EcoRV/0	FAU74032	E6E7_66.2	4534
a220fbe5-7475-42ab-af4b-b5a4bb455c0f/EcoRV/0	FAU74032	E6E7_66.2	14530
a24d7faf-8772-473a-a487-3d8078da55a5/EcoRV/0	FAU74032	E6E7_66.2	4471
a24f8929-b5d5-4915-b2e1-e07b4185a6c2/EcoRV/0	FAU74032	E6E7_66.2	8581
a2504a3c-122f-427e-bdbc-f33f7f785eeb/EcoRV/0	FAU74032	E6E7_66.2	4630
a25383ed-8d6a-41fa-a1a5-fcc1e1c3aea5/EcoRV/0	FAU74032	E6E7_66.2	8919
a28dfaa8-3c6e-4e17-829c-7f98c92491cf/EcoRV/0	FAU74032	E6E7_66.2	11957
a28a9d70-4721-4519-a335-131ba345c044/EcoRV/0	FAU74032	E6E7_66.2	4434
a28648d4-05ce-46d6-8d6c-0aab8866f8d7/EcoRV/0	FAU74032	E6E7_66.2	10512
a2857bd9-50e1-4f29-8b99-5d683fff46bc/EcoRV/0	FAU74032	E6E7_66.2	4576
a284a477-8691-4631-89b5-f1a00a72c386/EcoRV/0	FAU74032	E6E7_66.2	8529
a28167a5-75aa-4b37-b1e2-eb166f1d8e53/EcoRV/0	FAU74032	E6E7_66.2	4523
a280cf0a-07f8-4722-bbd3-fb2e7ba84fb7/EcoRV/0	FAU74032	E6E7_66.2	1554
a280311d-47e0-4b27-9685-6e82fb61f24d/EcoRV/0	FAU74032	E6E7_66.2	2383
a27f8ca7-2fd1-46b2-9ed2-ed9a210a2562/EcoRV/0	FAU74032	E6E7_66.2	4380
a27f78ab-2dc2-4389-a0f3-bbf225e43c43/EcoRV/0	FAU74032	E6E7_66.2	8861
a27ee9ea-f494-447b-89fc-861181ad4399/EcoRV/0	FAU74032	E6E7_66.2	3983
a27ec06f-098f-41ab-bb81-79bec9b04f95/EcoRV/0	FAU74032	E6E7_66.2	8466
a27d60b1-050d-4bd7-87f5-e43b114486e2/EcoRV/0	FAU74032	E6E7_66.2	4122
a2203090-467e-4e87-b7e8-1f040976597c/EcoRV/0	FAU74032	E6E7_66.2	4235
a278b95e-68b1-4d93-bc4f-10a6d9af45de/EcoRV/0	FAU74032	E6E7_66.2	866
a275b12d-61b6-4c91-8938-4798fc4b59c8/EcoRV/0	FAU74032	E6E7_66.2	4568
a2741e4e-450a-4faa-96bb-5ec369079075/EcoRV/0	FAU74032	E6E7_66.2	12614
a27261b6-5ea0-4419-8d49-8d4e5770c64a/EcoRV/0	FAU74032	E6E7_66.2	8751
a271b49a-970f-4552-82ee-2a3f4367522f/EcoRV/0	FAU74032	E6E7_66.2	8464
a2701e90-a087-4f1f-9a7a-a6dacc7f0dac/EcoRV/0	FAU74032	E6E7_66.2	3301
a26ae1af-ad7b-4718-b244-15b94a01d159/EcoRV/0	FAU74032	E6E7_66.2	16194
a267e4e9-96ac-4547-8ace-36a7b37f0d2c/EcoRV/0	FAU74032	E6E7_66.2	9445
a264bc4c-3126-4e88-87b2-7ce8d3c4df86/EcoRV/0	FAU74032	E6E7_66.2	3739
a262e7fd-0108-4c7d-a73e-791aea47b16f/EcoRV/0	FAU74032	E6E7_66.2	4700
a2626b8e-1401-4922-b713-0871b54866f6/EcoRV/0	FAU74032	E6E7_66.2	9689
a25ed0cc-c877-4d66-913c-8ea98110cebf/EcoRV/0	FAU74032	E6E7_66.2	12122
a25cbbe4-c7d8-4a84-b4dc-be88f60ad077/EcoRV/0	FAU74032	E6E7_66.2	1901
a257494b-c9b4-49c9-b9f1-700fbbccf601/EcoRV/0	FAU74032	E6E7_66.2	8367
a27652ce-46ac-44c0-b11c-2f4e4d003cd5/EcoRV/0	FAU74032	E6E7_66.2	3074
a1a22c9a-2a69-4734-b1b3-098ae82a2e4c/EcoRV/0	FAU74032	E6E7_66.2	13274
a21fc4ee-8c99-400e-aa2d-301ced9f7e25/EcoRV/0	FAU74032	E6E7_66.2	4480
a21e2d2d-14d9-4260-aff1-7dab56594c91/EcoRV/0	FAU74032	E6E7_66.2	9052
a1e872d3-9d13-40ba-a370-309b16f02289/EcoRV/0	FAU74032	E6E7_66.2	4511
a1e30e06-80f8-47f4-997a-c8613723b7bc/EcoRV/0	FAU74032	E6E7_66.2	8738
a1dff79c-9b5f-40f2-87d3-d432a7fbceb4/EcoRV/0	FAU74032	E6E7_66.2	10446
a1dfec99-3a0a-442b-a0fa-ff79d1d3cab1/EcoRV/0	FAU74032	E6E7_66.2	9057
a1d18331-049c-48d3-9201-0fc305ad45a5/EcoRV/0	FAU74032	E6E7_66.2	4071
a1d0e5af-64e9-4f2f-b4e1-4af5a7f8291a/EcoRV/0	FAU74032	E6E7_66.2	10066
a1cb9550-35e1-4f96-b2da-1669bb272ff8/EcoRV/0	FAU74032	E6E7_66.2	9953
a1cae89b-e76c-49db-87ba-fb75a262a8b9/EcoRV/0	FAU74032	E6E7_66.2	3333
a1c8f468-c027-4473-8660-5e665eb76bd3/EcoRV/0	FAU74032	E6E7_66.2	1668
a1c88a65-c335-4a35-b1ec-a4183a8676da/EcoRV/0	FAU74032	E6E7_66.2	8564
a1c843d4-9171-4b87-863e-546e14ffac12/EcoRV/0	FAU74032	E6E7_66.2	6318
a1c5d211-de38-4144-9ff9-69b2acfddb8c/EcoRV/0	FAU74032	E6E7_66.2	1499
a1c42be9-5484-4bdc-b0a4-658f6022182c/EcoRV/0	FAU74032	E6E7_66.2	4702
a1c2e36d-12ea-42f4-9e35-a40010869ee5/EcoRV/0	FAU74032	E6E7_66.2	9077
a1c2a122-dbe1-4b05-b373-fc9e92d8094f/EcoRV/0	FAU74032	E6E7_66.2	9724
a1c19005-d5eb-447b-a926-c73c62f889d1/EcoRV/0	FAU74032	E6E7_66.2	4883
a1be81d4-01ce-445e-8779-e64e4e50aae9/EcoRV/0	FAU74032	E6E7_66.2	6970
a1be54c8-b487-44fa-bf53-1b570c224c26/EcoRV/0	FAU74032	E6E7_66.2	4549
a1bdf052-cbec-43c1-b54e-5659bf3cb7bf/EcoRV/0	FAU74032	E6E7_66.2	4236
a1bbb21c-9ddd-4651-98aa-2e008c481ed4/EcoRV/0	FAU74032	E6E7_66.2	11510
a1b64573-d11d-4f9c-ba05-fab6acb360cb/EcoRV/0	FAU74032	E6E7_66.2	8823
a1ae8f78-078a-446a-985f-f7771b3de6b2/EcoRV/0	FAU74032	E6E7_66.2	13093
a1a9a275-0666-4ef6-b6ea-6cfac4ff1e15/EcoRV/0	FAU74032	E6E7_66.2	10797
a1a9642a-2eb8-4519-a111-370f1832b9cb/EcoRV/0	FAU74032	E6E7_66.2	3738
a1a904f2-4501-4922-b9ed-f906878608af/EcoRV/0	FAU74032	E6E7_66.2	8460
a1a7e68d-13e9-4a6a-a288-bc274456a007/EcoRV/0	FAU74032	E6E7_66.2	2428
a1a71fb2-85ca-4381-a65d-eb9a49f3c065/EcoRV/0	FAU74032	E6E7_66.2	11902
a1e8a746-0fb6-4d10-86c2-938e72506480/EcoRV/0	FAU74032	E6E7_66.2	4622
a1eb26ea-8b71-4308-8f74-3da33ca9111d/EcoRV/0	FAU74032	E6E7_66.2	8074
a1eb97b7-6753-4f9c-b60e-aee12641ca3e/EcoRV/0	FAU74032	E6E7_66.2	4265
a1eee340-4f6a-465f-b7a3-3987036ecb5d/EcoRV/0	FAU74032	E6E7_66.2	3174
a21e1c84-27d1-41c6-ae3b-15358fe4c8ba/EcoRV/0	FAU74032	E6E7_66.2	1546
a21d06da-f084-42f1-b77a-b717591340bb/EcoRV/0	FAU74032	E6E7_66.2	5817
a21c4bcd-e60a-42b8-94af-5aa34bcf1c78/EcoRV/0	FAU74032	E6E7_66.2	9089
a21ac05a-a9c8-48df-b57e-a24464d497a5/EcoRV/0	FAU74032	E6E7_66.2	7197
a219b902-afe9-44c6-85bf-f52ccdbd6ea5/EcoRV/0	FAU74032	E6E7_66.2	1505
a21957b7-1b67-49f5-b4fa-2161ace31811/EcoRV/0	FAU74032	E6E7_66.2	11906
a215b529-ab14-4f20-bbc9-a12039e9d94d/EcoRV/0	FAU74032	E6E7_66.2	4018
a215633f-d31e-4d6d-a171-fd6afda579cb/EcoRV/0	FAU74032	E6E7_66.2	8344
a21435e4-6e28-41e2-af2b-6ffa3ef9cf47/EcoRV/0	FAU74032	E6E7_66.2	12386
a212eacb-35df-4834-af02-9a2ba9443a7b/EcoRV/0	FAU74032	E6E7_66.2	13229
a20f07a3-807e-4c32-9647-dc5f67efd5ff/EcoRV/0	FAU74032	E6E7_66.2	4155
a20cdacd-870a-488c-9bc3-413221a1d698/EcoRV/0	FAU74032	E6E7_66.2	4121
a205e76e-70e9-4160-93a9-a6bfbb6a97b1/EcoRV/0	FAU74032	E6E7_66.2	8562
a21f6358-27b9-4c1c-a022-9f94132ce21a/EcoRV/0	FAU74032	E6E7_66.2	6417
a205cfda-6d80-4758-9b50-e147ac3f2fba/EcoRV/0	FAU74032	E6E7_66.2	8977
a200aabc-c425-4b3b-ab91-e051ce7a2ea4/EcoRV/0	FAU74032	E6E7_66.2	4133
a2002aa7-e236-4bf1-9b0c-a369f4bf9fe4/EcoRV/0	FAU74032	E6E7_66.2	9868
a1ffef12-add6-49c3-bc07-9b6b4acbe9f4/EcoRV/0	FAU74032	E6E7_66.2	4168
a1fb369f-08ba-4372-960b-1f013bcecccd/EcoRV/0	FAU74032	E6E7_66.2	9703
a1f824ac-48e9-46cc-aed4-171a23b4f65d/EcoRV/0	FAU74032	E6E7_66.2	3288
a1f7fda7-b551-4bda-8ba0-63b10e9bee34/EcoRV/0	FAU74032	E6E7_66.2	9022
a1f6926a-2835-467a-aef4-7e69e5ccd279/EcoRV/0	FAU74032	E6E7_66.2	14418
a1f53732-40da-4e55-9fdd-63893aac750a/EcoRV/0	FAU74032	E6E7_66.2	8520
a1f408cb-3075-4ab9-a7a1-dc0342309681/EcoRV/0	FAU74032	E6E7_66.2	13159
a1f25c09-019a-4b87-bbad-5414e0ec9479/EcoRV/0	FAU74032	E6E7_66.2	13394
a1f2385c-38b2-428e-a257-ca82ea22bdb2/EcoRV/0	FAU74032	E6E7_66.2	4590
a1f22668-5c0b-4ef5-978d-4bd517c76085/EcoRV/0	FAU74032	E6E7_66.2	10972
a1ef1172-6f9d-441b-ab3c-bf26d7afcc83/EcoRV/0	FAU74032	E6E7_66.2	9715
a2057c96-3072-4488-a442-6c8322a10a34/EcoRV/0	FAU74032	E6E7_66.2	12829
a4a6dbb4-b169-4ea6-9ebe-49b3d187ef9f/EcoRV/0	FAU74032	E6E7_66.2	5285
a4a7c031-03f3-4c1e-991c-2034cb595496/EcoRV/0	FAU74032	E6E7_66.2	8886
a4a9d5a7-8b27-49d8-9673-0d620d19badb/EcoRV/0	FAU74032	E6E7_66.2	8442
a76897cf-1ddf-49e4-9773-58dbe975f263/EcoRV/0	FAU74032	E6E7_66.2	4088
a7653c2c-bb5b-4261-8ffd-6f608e1c2041/EcoRV/0	FAU74032	E6E7_66.2	3465
a7600452-8cb3-4ec2-ba63-a9b097c5d03a/EcoRV/0	FAU74032	E6E7_66.2	4601
a75eb598-f65a-4929-a8fb-21af8a3659d6/EcoRV/0	FAU74032	E6E7_66.2	4727
a75a8107-2511-453e-b23e-f307fa9334a3/EcoRV/0	FAU74032	E6E7_66.2	4840
a75a10ed-1e9e-447e-a66d-57d9959598be/EcoRV/0	FAU74032	E6E7_66.2	2781
a7572e31-2fa7-4513-b0e4-e2b55880daef/EcoRV/0	FAU74032	E6E7_66.2	3601
a7568ef4-dc12-4be4-8faa-561b1b5cf715/EcoRV/0	FAU74032	E6E7_66.2	11965
a755c6d2-7014-49b9-9b97-10cf383f4f89/EcoRV/0	FAU74032	E6E7_66.2	2201
a7557d6c-79a8-4fca-888c-ae782c50b5f9/EcoRV/0	FAU74032	E6E7_66.2	9009
a7526c84-339c-415e-9ad6-18b8bf220fe7/EcoRV/0	FAU74032	E6E7_66.2	1376
a7507876-e1cd-4983-989d-204bf189acb4/EcoRV/0	FAU74032	E6E7_66.2	9779
a74f77e4-a985-4b05-b545-9d419182ddd1/EcoRV/0	FAU74032	E6E7_66.2	8968
a74e0dad-b54c-4176-bf69-a63af4b04e85/EcoRV/0	FAU74032	E6E7_66.2	2067
a74cb73a-3017-4208-b79e-5d8724fcc1bd/EcoRV/0	FAU74032	E6E7_66.2	5355
a7493102-75d6-4189-8264-2cbf7e8462d8/EcoRV/0	FAU74032	E6E7_66.2	5432
a7491421-b5c2-476e-b786-0b474b2c42eb/EcoRV/0	FAU74032	E6E7_66.2	10072
a745b4f4-5fe2-4e84-9a74-3e76df69a9aa/EcoRV/0	FAU74032	E6E7_66.2	4651
a745b2b9-155c-410f-b09b-1dc0047de256/EcoRV/0	FAU74032	E6E7_66.2	13169
a74469bc-805e-41d8-8389-0b7cf03e9957/EcoRV/0	FAU74032	E6E7_66.2	4484
a742bd52-0f22-44db-aaf0-3d35599da910/EcoRV/0	FAU74032	E6E7_66.2	12517
a7415edc-c5ed-412c-ba19-132fa5c35ddd/EcoRV/0	FAU74032	E6E7_66.2	4631
a74151d6-267c-49da-b431-aa62810766a5/EcoRV/0	FAU74032	E6E7_66.2	8534
a73e59ae-c330-4c69-926b-443f5c3e533b/EcoRV/0	FAU74032	E6E7_66.2	3272
a73e47c2-f2f9-4f8a-99a8-88789d9940d9/EcoRV/0	FAU74032	E6E7_66.2	3965
a73d7438-b852-4299-a3cf-e5022f09375a/EcoRV/0	FAU74032	E6E7_66.2	9098
a73d13d7-d2b2-49bb-8f2d-1e0594be4a16/EcoRV/0	FAU74032	E6E7_66.2	5246
a76bb761-9061-4da7-ae14-4857df6591aa/EcoRV/0	FAU74032	E6E7_66.2	4696
a76bc3e7-4291-40d9-b448-f13dab0b2ff0/EcoRV/0	FAU74032	E6E7_66.2	3717
a76cc532-fd2e-46b1-96d0-20588476500c/EcoRV/0	FAU74032	E6E7_66.2	11207
a76e4488-bedd-4abd-8fa5-f71f4991980d/EcoRV/0	FAU74032	E6E7_66.2	3923
a795563c-a415-4729-8656-03706d787e3d/EcoRV/0	FAU74032	E6E7_66.2	11950
a7931049-63f8-4934-a1ce-df148154431b/EcoRV/0	FAU74032	E6E7_66.2	5407
a791fc52-dd49-409b-a544-eaec61524f58/EcoRV/0	FAU74032	E6E7_66.2	7461
a791f8ae-faa5-43eb-9315-e3daf5eb1d95/EcoRV/0	FAU74032	E6E7_66.2	4558
a790fd0d-a7f2-4664-ac92-ec63660bb807/EcoRV/0	FAU74032	E6E7_66.2	12506
a7906192-0770-483d-a99c-af006f1a7dba/EcoRV/0	FAU74032	E6E7_66.2	9417
a78e5a61-2a3f-4399-9283-b9becc829e27/EcoRV/0	FAU74032	E6E7_66.2	12176
a78d8b7f-f403-494b-a33b-182f6bbe31e0/EcoRV/0	FAU74032	E6E7_66.2	1494
a78c56e3-76d2-47b7-8ef0-1bbd4bc7f869/EcoRV/0	FAU74032	E6E7_66.2	12873
a78c3b6c-f040-4761-a391-bc24a7714081/EcoRV/0	FAU74032	E6E7_66.2	8591
a789fd3b-ded8-4f42-8026-4ed2f53fe3a4/EcoRV/0	FAU74032	E6E7_66.2	4542
a787d43a-0787-49d4-8316-deb394fc1a4a/EcoRV/0	FAU74032	E6E7_66.2	13180
a787a1fb-50ca-4dc1-8210-66e8d4c496ea/EcoRV/0	FAU74032	E6E7_66.2	167
a73baa98-f37f-4579-aa8e-34bb3feb2efe/EcoRV/0	FAU74032	E6E7_66.2	3211
a78717d1-7216-4528-ac94-5ecefb2bcde5/EcoRV/0	FAU74032	E6E7_66.2	1804
a78417c9-928f-4c69-af22-662e6842947e/EcoRV/0	FAU74032	E6E7_66.2	1571
a7803996-fb1d-4abc-8aee-7e59fba2c046/EcoRV/0	FAU74032	E6E7_66.2	9723
a77f1720-e316-40ce-bafa-621c81545849/EcoRV/0	FAU74032	E6E7_66.2	4613
a77d824a-c9dc-440c-a034-ea2e98b1c308/EcoRV/0	FAU74032	E6E7_66.2	9714
a77bb39f-f37f-4bbd-9e0c-2f71dcf27fc2/EcoRV/0	FAU74032	E6E7_66.2	4619
a77b1237-fd66-4185-91ce-a9d3658bd6b6/EcoRV/0	FAU74032	E6E7_66.2	4177
a77a089a-caf7-4dfd-bd91-4c0c4e95fbf9/EcoRV/0	FAU74032	E6E7_66.2	4555
a778f6fa-5a78-4dfb-a18e-5f0431be27e9/EcoRV/0	FAU74032	E6E7_66.2	8622
a7745eec-8958-4044-b634-c1f47dbe7a87/EcoRV/0	FAU74032	E6E7_66.2	4498
a7725f16-b891-49fb-9e9f-410d6f6502bd/EcoRV/0	FAU74032	E6E7_66.2	1550
a7719bdf-f9eb-47fb-885c-ecb154bc7ced/EcoRV/0	FAU74032	E6E7_66.2	7860
a76ed7a7-92da-4b65-8dbd-c606ecee1f6f/EcoRV/0	FAU74032	E6E7_66.2	6203
a76e73a5-87cf-4b53-b49f-aa4bba0237f0/EcoRV/0	FAU74032	E6E7_66.2	2842
a7846f05-74e3-47d6-a910-50f0cbd75f7b/EcoRV/0	FAU74032	E6E7_66.2	3864
a796f76e-39e8-4de5-a47b-e3307a59c9e3/EcoRV/0	FAU74032	E6E7_66.2	4453
a73aef8b-7cce-422d-b6f7-f4691a72cae3/EcoRV/0	FAU74032	E6E7_66.2	4291
a73588ef-de43-4c6a-9e60-11953effeef5/EcoRV/0	FAU74032	E6E7_66.2	3678
a6f1dcaf-1bc0-4136-bdeb-ad6a3968ac44/EcoRV/0	FAU74032	E6E7_66.2	3729
a6f14445-f66d-4380-a024-57f6ef0dd3e2/EcoRV/0	FAU74032	E6E7_66.2	3328
a6e9dd05-2362-41ee-b541-a1796c410ad6/EcoRV/0	FAU74032	E6E7_66.2	8408
a6e7f041-40cf-405b-b276-895f0f8bfc02/EcoRV/0	FAU74032	E6E7_66.2	1578
a6e7a4d8-1c94-4a5d-a1f6-7dbe3d3fdc75/EcoRV/0	FAU74032	E6E7_66.2	4470
a6e69cf5-2086-4e0d-b64d-05dc88c17685/EcoRV/0	FAU74032	E6E7_66.2	3056
a6e6560f-b6f5-4f60-a51f-925052f68f40/EcoRV/0	FAU74032	E6E7_66.2	4625
a6e24e41-c72f-4e5d-a394-5036c703d7bd/EcoRV/0	FAU74032	E6E7_66.2	13273
a6e159a8-77c9-4659-9256-0d76fe1183a0/EcoRV/0	FAU74032	E6E7_66.2	1544
a6e10c90-ef2b-4b20-8375-0d1dc0e9bb51/EcoRV/0	FAU74032	E6E7_66.2	4117
a6df364a-123c-4131-81e9-8d463e3dbf45/EcoRV/0	FAU74032	E6E7_66.2	2173
a6da810d-3ccb-4f58-aed8-6e1e4b1da7b3/EcoRV/0	FAU74032	E6E7_66.2	600
a6d7086e-e65a-4a3e-958f-965b2eef36b3/EcoRV/0	FAU74032	E6E7_66.2	13156
a6d66984-e3b1-45a9-8bf4-95a0bcd4df3b/EcoRV/0	FAU74032	E6E7_66.2	8643
a6d41277-c195-4768-9cd1-3ed27580b25c/EcoRV/0	FAU74032	E6E7_66.2	11931
a6cfe5d4-ae77-4447-8243-683cc8a588e9/EcoRV/0	FAU74032	E6E7_66.2	3459
a6ce4b9f-839f-4eee-97fd-451b589e579d/EcoRV/0	FAU74032	E6E7_66.2	13366
a6cc1102-b5d4-434c-b7e2-4476697a372a/EcoRV/0	FAU74032	E6E7_66.2	4122
a6c97a08-291b-47ed-ba69-07931701f339/EcoRV/0	FAU74032	E6E7_66.2	4040
a6c733d7-b284-4e0b-88de-ee481928b72f/EcoRV/0	FAU74032	E6E7_66.2	14348
a6c3ddb5-c5df-42a1-8e02-bb03bb76bd11/EcoRV/0	FAU74032	E6E7_66.2	10947
a6c344d4-e77c-48b5-9a14-ef14a21f8f7a/EcoRV/0	FAU74032	E6E7_66.2	8701
a6c31bab-0987-41c7-851e-59b8a1ac318b/EcoRV/0	FAU74032	E6E7_66.2	4345
a6c25b1a-edea-484d-92c2-2c2951c57f3f/EcoRV/0	FAU74032	E6E7_66.2	4679
a6c20a68-ec06-4fd8-bf14-8a6a992cc3bd/EcoRV/0	FAU74032	E6E7_66.2	5601
a6c0b2bd-ed2c-44d2-aeca-91e94fe0a84b/EcoRV/0	FAU74032	E6E7_66.2	6945
a6bfb2da-ca11-4477-8645-7ab2e73f9736/EcoRV/0	FAU74032	E6E7_66.2	12179
a6f7e6de-e0e7-4687-9171-d132aa5e9c4e/EcoRV/0	FAU74032	E6E7_66.2	4558
a6f8246e-f8bf-4d6e-8016-e19dd0c63a15/EcoRV/0	FAU74032	E6E7_66.2	2789
a6f8aae6-1b05-4867-b820-6c6a6de77574/EcoRV/0	FAU74032	E6E7_66.2	4538
a6fa11a9-629e-4c00-bc45-51b0ff6dfa70/EcoRV/0	FAU74032	E6E7_66.2	4729
a73415f9-62db-429d-90aa-5c63585455db/EcoRV/0	FAU74032	E6E7_66.2	9856
a730c5fd-b7ca-4ff0-9a6a-c3ebd5bf7b89/EcoRV/0	FAU74032	E6E7_66.2	4528
a7308eba-cee0-41be-9fae-e2318d147aee/EcoRV/0	FAU74032	E6E7_66.2	3323
a72ff394-21cf-47a3-b7eb-572e0403ac57/EcoRV/0	FAU74032	E6E7_66.2	3020
a72ccc10-a558-4830-95cb-45f8fc603878/EcoRV/0	FAU74032	E6E7_66.2	8512
a72c10b9-aa1d-44ac-942b-7c042855a4e0/EcoRV/0	FAU74032	E6E7_66.2	8459
a7294c04-8474-4a06-afa8-e5b152777fbb/EcoRV/0	FAU74032	E6E7_66.2	4496
a7291d38-467f-4183-9ba7-558cb1d01708/EcoRV/0	FAU74032	E6E7_66.2	7796
a728a750-1133-4edd-8880-0d691caa85f0/EcoRV/0	FAU74032	E6E7_66.2	3252
a7270ec5-28da-4ae3-91a9-ce43a426959a/EcoRV/0	FAU74032	E6E7_66.2	2164
a72335da-1bec-45d3-bf55-e9f8f258ea10/EcoRV/0	FAU74032	E6E7_66.2	7487
a71c9ec1-3090-4073-8053-bdb560da71e5/EcoRV/0	FAU74032	E6E7_66.2	9089
a71b2da6-925a-4e4c-861c-0efb93f460d0/EcoRV/0	FAU74032	E6E7_66.2	12716
a73818a6-62cd-445a-bcd2-ba50537c96c9/EcoRV/0	FAU74032	E6E7_66.2	9456
a718aed2-f60e-475e-8158-fd3f2b3b34e0/EcoRV/0	FAU74032	E6E7_66.2	2837
a7103b49-cb45-420f-afd6-53cc481440da/EcoRV/0	FAU74032	E6E7_66.2	4489
a70dae1c-bdd1-4cc8-a779-46edd64abe9e/EcoRV/0	FAU74032	E6E7_66.2	4831
a70cac61-a1e2-428e-932d-4c4f89cc2839/EcoRV/0	FAU74032	E6E7_66.2	5025
a707f01a-e70f-4868-b6ae-43e56aa3f63d/EcoRV/0	FAU74032	E6E7_66.2	4735
a707e08c-87c0-4783-9af1-3eb583cfd20d/EcoRV/0	FAU74032	E6E7_66.2	3461
a7060316-50fb-40ae-a6da-476e8fde5dcc/EcoRV/0	FAU74032	E6E7_66.2	4209
a704c849-133c-44b4-a34e-b23bdf360f94/EcoRV/0	FAU74032	E6E7_66.2	2879
a703a0a5-9a6e-4d34-ac3f-e3265e3f3037/EcoRV/0	FAU74032	E6E7_66.2	1910
a702f1de-ce9d-45a6-a24c-2dd7c0f246dd/EcoRV/0	FAU74032	E6E7_66.2	4820
a70011c7-bb65-4c1a-ba42-20993e92d9f4/EcoRV/0	FAU74032	E6E7_66.2	13256
a6fd884b-5171-402a-97d8-bf37ab714ea9/EcoRV/0	FAU74032	E6E7_66.2	14954
a6fba955-413f-48c0-9d44-ecea934f48c3/EcoRV/0	FAU74032	E6E7_66.2	12076
a6fb77c6-9631-4e16-b3d1-4368ce69e265/EcoRV/0	FAU74032	E6E7_66.2	4149
a71744c5-0950-4ce3-a3e9-5760e476c6d5/EcoRV/0	FAU74032	E6E7_66.2	4841
a6be6d53-594f-47c9-b781-297af0c94aad/EcoRV/0	FAU74032	E6E7_66.2	4834
a79c6da9-64e7-42be-b59d-ade449d7742b/EcoRV/0	FAU74032	E6E7_66.2	8899
a7a15b84-1039-4e1f-aba3-67277e08646c/EcoRV/0	FAU74032	E6E7_66.2	4708
a84e2da2-7dfd-494b-8de7-6f8d741d9e9e/EcoRV/0	FAU74032	E6E7_66.2	8621
a84bfc81-936f-4267-8de1-12b02eb90771/EcoRV/0	FAU74032	E6E7_66.2	3095
a84b3b71-7f62-413e-a3c2-65b40fea5cc2/EcoRV/0	FAU74032	E6E7_66.2	10417
a849fa77-17e1-4d2b-bd27-92b33aa7c45e/EcoRV/0	FAU74032	E6E7_66.2	3188
a849f246-8475-4704-80e5-77d306771f47/EcoRV/0	FAU74032	E6E7_66.2	9702
a8488810-3d60-4814-aa05-98bf88d135c8/EcoRV/0	FAU74032	E6E7_66.2	13354
a8486af9-711e-45ba-89ea-93202841f684/EcoRV/0	FAU74032	E6E7_66.2	1401
a841cae3-1663-441c-ad53-2991c1c5efa9/EcoRV/0	FAU74032	E6E7_66.2	1981
a83dc197-aca3-49e1-8eb6-f5ee54d58263/EcoRV/0	FAU74032	E6E7_66.2	3310
a83cf442-8173-47d8-acd3-94c617e42f99/EcoRV/0	FAU74032	E6E7_66.2	4192
a83a4154-6dc9-417c-abda-fe733bb38979/EcoRV/0	FAU74032	E6E7_66.2	3088
a8397635-6521-4015-a8de-8be6b321b2a4/EcoRV/0	FAU74032	E6E7_66.2	4117
a838b917-a7e9-4694-89dd-0ae395a0e529/EcoRV/0	FAU74032	E6E7_66.2	9751
a83526da-4443-4a7d-9c53-7da6ce6cfd6e/EcoRV/0	FAU74032	E6E7_66.2	12295
a834c639-0369-49ac-9062-a3a66b4b2613/EcoRV/0	FAU74032	E6E7_66.2	4643
a8316c33-de04-4772-8f76-c94e77cc1893/EcoRV/0	FAU74032	E6E7_66.2	8400
a830708b-98d6-4808-8425-94003493ff2c/EcoRV/0	FAU74032	E6E7_66.2	4471
a82eb9bc-4854-4bf8-9918-aadd120d6247/EcoRV/0	FAU74032	E6E7_66.2	4492
a8281363-239c-400d-8498-48f264652954/EcoRV/0	FAU74032	E6E7_66.2	8611
a8244471-83e3-4ac6-848f-edb5e2b0f6a3/EcoRV/0	FAU74032	E6E7_66.2	13339
a822f3cb-4c30-47c8-ae11-c191e6dc8c1a/EcoRV/0	FAU74032	E6E7_66.2	4547
a8219fea-dcb0-4bcd-a3b8-8f0aa5164fba/EcoRV/0	FAU74032	E6E7_66.2	1474
a8208fac-a402-404d-8051-56ab153696b7/EcoRV/0	FAU74032	E6E7_66.2	4091
a81d0f39-9e4c-4e50-9d96-b979587f3cd5/EcoRV/0	FAU74032	E6E7_66.2	3612
a81ae763-0d47-4da5-bc7b-daa5f515e48b/EcoRV/0	FAU74032	E6E7_66.2	10446
a81a86be-ad84-44f3-94ae-dd2b63833987/EcoRV/0	FAU74032	E6E7_66.2	10118
a819b52a-106d-4473-9014-e2cebafa3a8a/EcoRV/0	FAU74032	E6E7_66.2	3427
a85387d8-4b0a-4b74-a60e-9de19509344d/EcoRV/0	FAU74032	E6E7_66.2	2529
a8542f97-9abd-40ed-989b-cf21b4c4fddf/EcoRV/0	FAU74032	E6E7_66.2	8466
a8564ed7-0aa2-4f0d-a1cf-5b37f1284eea/EcoRV/0	FAU74032	E6E7_66.2	12038
a8575785-6983-465a-9e9f-984013462da1/EcoRV/0	FAU74032	E6E7_66.2	8488
a88f09c3-9cdb-4467-b8dd-fe5775568e3e/EcoRV/0	FAU74032	E6E7_66.2	9733
a88b4afd-d04e-4bf0-89ad-8fa6f9383f8e/EcoRV/0	FAU74032	E6E7_66.2	13320
a88a60f9-cf8f-43a9-b961-92b4e5733398/EcoRV/0	FAU74032	E6E7_66.2	2855
a8841195-e821-4b11-8de6-d8a32c460924/EcoRV/0	FAU74032	E6E7_66.2	7125
a882ea35-651b-4a83-bbca-d122b2bd5f5b/EcoRV/0	FAU74032	E6E7_66.2	1547
a880d4f3-db95-44da-be5f-33effac6f3a2/EcoRV/0	FAU74032	E6E7_66.2	4251
a88032cb-84ea-4225-b29b-d1b6c6f81ba0/EcoRV/0	FAU74032	E6E7_66.2	12195
a87dbf6e-e20e-44d8-af5d-dc177a977622/EcoRV/0	FAU74032	E6E7_66.2	4188
a87c93ea-3001-45ae-8d51-6215d078fb5d/EcoRV/0	FAU74032	E6E7_66.2	3045
a876a038-d6e3-49d3-961c-08f1fa312f02/EcoRV/0	FAU74032	E6E7_66.2	2388
a8766c23-0c67-4620-8034-9dcfefcbb3f3/EcoRV/0	FAU74032	E6E7_66.2	4768
a87647c1-efa2-4393-bb15-0b904441eb91/EcoRV/0	FAU74032	E6E7_66.2	9100
a876473d-885b-487f-a885-c29ac4f3ca6a/EcoRV/0	FAU74032	E6E7_66.2	4574
a818884e-9b9d-449d-9ff5-de3762eb475b/EcoRV/0	FAU74032	E6E7_66.2	4318
a8751397-96d9-4445-914b-fad1ca90f3de/EcoRV/0	FAU74032	E6E7_66.2	8786
a8718cde-04b1-43f1-a413-e534b19cda87/EcoRV/0	FAU74032	E6E7_66.2	4877
a86def94-6b78-453d-987b-e218d1d45070/EcoRV/0	FAU74032	E6E7_66.2	2444
a86d3f98-f101-41fd-8f69-7b6946a6c02e/EcoRV/0	FAU74032	E6E7_66.2	8514
a8690c39-59b4-4a82-a1df-c75d13060071/EcoRV/0	FAU74032	E6E7_66.2	2862
a868dbba-8c97-4f7d-bccc-cc2a0d6f6284/EcoRV/0	FAU74032	E6E7_66.2	8652
a8682afd-8893-4447-a67b-ea451c419964/EcoRV/0	FAU74032	E6E7_66.2	4723
a864e221-5075-4da0-ae98-f6b79a4c97a0/EcoRV/0	FAU74032	E6E7_66.2	8392
a860fbd4-9a74-4cc6-809e-308b045320a2/EcoRV/0	FAU74032	E6E7_66.2	8714
a860e08c-ec00-4e75-93e1-c90824d8df39/EcoRV/0	FAU74032	E6E7_66.2	4742
a85f6c54-5704-4f05-b508-4bf4e025c2a2/EcoRV/0	FAU74032	E6E7_66.2	8532
a85ef2d8-3424-4b59-8e1a-2f9a20558aaa/EcoRV/0	FAU74032	E6E7_66.2	3301
a85c5607-55f0-4e93-8c41-30140ac04099/EcoRV/0	FAU74032	E6E7_66.2	4096
a85a453e-948d-4991-b125-58fc33119a6b/EcoRV/0	FAU74032	E6E7_66.2	12279
a8738526-f2b3-40d7-9991-5771127e21a7/EcoRV/0	FAU74032	E6E7_66.2	4232
a79e8785-df08-42ff-805d-3ca7122314a8/EcoRV/0	FAU74032	E6E7_66.2	4827
a8149229-0696-4404-8020-848f3536b1a8/EcoRV/0	FAU74032	E6E7_66.2	4058
a812262e-730d-44d2-a55d-4187d4338684/EcoRV/0	FAU74032	E6E7_66.2	1526
a7d90dbc-abc1-4dda-b33f-a50f345fef83/EcoRV/0	FAU74032	E6E7_66.2	4668
a7d9084d-2f8c-4d3e-bef0-b48edf52dd52/EcoRV/0	FAU74032	E6E7_66.2	4437
a7d5e8cb-0ca9-4054-bccd-b94b470c9855/EcoRV/0	FAU74032	E6E7_66.2	8544
a7d56045-a99e-498d-9482-024a4d020d39/EcoRV/0	FAU74032	E6E7_66.2	3004
a7d37a75-bb2c-4500-908b-0a6219ae373f/EcoRV/0	FAU74032	E6E7_66.2	3295
a7d325d1-ec1c-4fdb-a15f-e5bba03e191e/EcoRV/0	FAU74032	E6E7_66.2	2957
a7d2999c-1040-47a9-afe9-c94e96514cd5/EcoRV/0	FAU74032	E6E7_66.2	7532
a7d072d1-17db-4b81-81cf-66175b02966f/EcoRV/0	FAU74032	E6E7_66.2	3332
a7d02a54-f5e0-4d54-9835-54d94316f785/EcoRV/0	FAU74032	E6E7_66.2	9003
a7cf7b21-c16f-4c75-80a5-7d720d24f264/EcoRV/0	FAU74032	E6E7_66.2	7781
a7ca04ae-5746-41ea-bea2-d967e70a393f/EcoRV/0	FAU74032	E6E7_66.2	8529
a7c84b50-8eca-44f0-82d1-b98d2e4c70d8/EcoRV/0	FAU74032	E6E7_66.2	1952
a7c6c26a-66b1-4d93-b7d6-9eeaae3647e8/EcoRV/0	FAU74032	E6E7_66.2	2203
a7c5b1e9-4e90-4ab9-b336-d057acbb52fb/EcoRV/0	FAU74032	E6E7_66.2	3245
a7c32378-1507-4b5b-a61f-28a1843e6712/EcoRV/0	FAU74032	E6E7_66.2	8610
a7bf4140-5bc5-4f92-ab16-1f9d95c80be3/EcoRV/0	FAU74032	E6E7_66.2	10342
a7be5bc2-1285-45ef-bf6d-b968036d0d8a/EcoRV/0	FAU74032	E6E7_66.2	4542
a7bca989-80a8-4c6f-b9fd-4dccea9bfb1d/EcoRV/0	FAU74032	E6E7_66.2	13294
a7bb99cf-4557-45af-83ca-a1129045705a/EcoRV/0	FAU74032	E6E7_66.2	4720
a7b70432-eeeb-49d9-8361-6005db4ef8f0/EcoRV/0	FAU74032	E6E7_66.2	9991
a7b545a7-69bd-45fe-bfd2-1c73a4290e0a/EcoRV/0	FAU74032	E6E7_66.2	12356
a7b165d9-f054-4665-90a3-0113536a5948/EcoRV/0	FAU74032	E6E7_66.2	8562
a7ae30c7-e2a9-42f7-8581-a8648d46146e/EcoRV/0	FAU74032	E6E7_66.2	8624
a7abc84e-255e-494a-bdad-0c6ec2409f0c/EcoRV/0	FAU74032	E6E7_66.2	856
a7aba174-757c-40dd-9860-b05a7d6a42a7/EcoRV/0	FAU74032	E6E7_66.2	2770
a7a8f743-3239-431e-92d9-5bafba4c1928/EcoRV/0	FAU74032	E6E7_66.2	5242
a7a4a5d3-e30f-47f9-8c6e-78f8a6d8abd9/EcoRV/0	FAU74032	E6E7_66.2	8916
a7da46d1-0a87-4302-88cd-ab1b17414835/EcoRV/0	FAU74032	E6E7_66.2	9685
a7dae622-88c1-4d05-89ea-d033a6cf5508/EcoRV/0	FAU74032	E6E7_66.2	8475
a7dbdd92-0218-4387-8ab2-8e7207c0a6bf/EcoRV/0	FAU74032	E6E7_66.2	5558
a7dd647d-52d9-4f73-8024-80bc358ef124/EcoRV/0	FAU74032	E6E7_66.2	4111
a8121ba8-e1b4-4648-b923-2669df9e4ec9/EcoRV/0	FAU74032	E6E7_66.2	4675
a80f7c92-64c7-4f92-b90d-39e1b01b93d9/EcoRV/0	FAU74032	E6E7_66.2	8994
a80ecc3d-be81-49d9-ad79-036640becb14/EcoRV/0	FAU74032	E6E7_66.2	4253
a80e424c-244e-407d-a62c-b34c877b48e3/EcoRV/0	FAU74032	E6E7_66.2	8846
a80cc44f-e52a-4d91-92be-9932506ef9ff/EcoRV/0	FAU74032	E6E7_66.2	3630
a80bce09-8305-4efe-9c38-de169730a92e/EcoRV/0	FAU74032	E6E7_66.2	4471
a80ba35e-14b8-4cc8-a40b-a265829dea43/EcoRV/0	FAU74032	E6E7_66.2	5869
a8074161-2560-4831-9d04-07c600cba4eb/EcoRV/0	FAU74032	E6E7_66.2	9444
a800b006-86c3-4636-8850-859f53636279/EcoRV/0	FAU74032	E6E7_66.2	1471
a7feab9c-42e6-4154-a409-691a3dd8afde/EcoRV/0	FAU74032	E6E7_66.2	1913
a7fdd2ee-5095-4e8a-88b0-1f6fd429d631/EcoRV/0	FAU74032	E6E7_66.2	4640
a7fc84f9-3faf-435b-af1f-9ac6b0b09706/EcoRV/0	FAU74032	E6E7_66.2	8679
a7fb9d42-532e-4226-a0f4-66cc9b9e1733/EcoRV/0	FAU74032	E6E7_66.2	7191
a81329c3-9b7c-41b8-bf69-f82331e3db55/EcoRV/0	FAU74032	E6E7_66.2	4022
a7f77e22-3da9-4a5e-86c9-5d20b0b36aea/EcoRV/0	FAU74032	E6E7_66.2	8242
a7f66885-4c1c-4b92-80f6-c4411e7d71d0/EcoRV/0	FAU74032	E6E7_66.2	1557
a7f2dd5a-4ebd-477f-80af-a020514f8e70/EcoRV/0	FAU74032	E6E7_66.2	3109
a7f0d1d6-3d71-48a1-894e-079487016ebb/EcoRV/0	FAU74032	E6E7_66.2	10113
a7f07b48-bb36-4702-82ca-987221e9b403/EcoRV/0	FAU74032	E6E7_66.2	9033
a7edd598-f32b-4a31-bad6-6ab81645b01d/EcoRV/0	FAU74032	E6E7_66.2	9993
a7eda733-24dc-47c1-b5a7-6f75346b511b/EcoRV/0	FAU74032	E6E7_66.2	4383
a7ece421-231f-4ce4-adc5-2ecbede09bcb/EcoRV/0	FAU74032	E6E7_66.2	8455
a7ea0c28-933f-408c-9ae2-2db4cca203a9/EcoRV/0	FAU74032	E6E7_66.2	8307
a7e861f8-9196-48d4-9b6b-6c2ef33bc7b6/EcoRV/0	FAU74032	E6E7_66.2	4317
a7e728eb-1477-4bf1-99c7-7475b4087a2d/EcoRV/0	FAU74032	E6E7_66.2	13185
a7e6ea55-92f7-4b99-a80a-746f60758d6c/EcoRV/0	FAU74032	E6E7_66.2	4837
a7e5f078-f0aa-4cf3-8318-6ab58613011f/EcoRV/0	FAU74032	E6E7_66.2	2038
a7e5ad98-7934-4b41-9ff3-8f5669937f1c/EcoRV/0	FAU74032	E6E7_66.2	102
a7f69990-4f27-4c56-983e-129412e35876/EcoRV/0	FAU74032	E6E7_66.2	2882
a6bc46d5-af0f-488c-96f8-245dd9c84e15/EcoRV/0	FAU74032	E6E7_66.2	8238
a6b572b1-fbfb-420c-bb61-bcba849e62c7/EcoRV/0	FAU74032	E6E7_66.2	8540
a6b1dcc5-6f8b-418b-a63f-fdc5d6c681b7/EcoRV/0	FAU74032	E6E7_66.2	3994
a556b722-6f26-4496-b7e1-73497052a384/EcoRV/0	FAU74032	E6E7_66.2	4046
a5513fd5-0b5e-4eaf-b582-bbf5e9fb848e/EcoRV/0	FAU74032	E6E7_66.2	8474
a54d1031-249c-477d-82ae-ec1874d47fe4/EcoRV/0	FAU74032	E6E7_66.2	13384
a5454e06-5625-4a21-9f70-30f8808363c9/EcoRV/0	FAU74032	E6E7_66.2	7773
a5433b33-a541-4f20-aee3-d511e733716f/EcoRV/0	FAU74032	E6E7_66.2	3337
a54175fd-b2ac-417d-b12a-a268b1374394/EcoRV/0	FAU74032	E6E7_66.2	3948
a54051ba-3680-4051-be60-f3bdc5d6374e/EcoRV/0	FAU74032	E6E7_66.2	8894
a540003a-703f-40e3-bdbc-22dda4239ed7/EcoRV/0	FAU74032	E6E7_66.2	9653
a53f0336-5e7b-415e-b693-1c455d857724/EcoRV/0	FAU74032	E6E7_66.2	4158
a53eaca3-8fce-4cd2-b1a0-59a19f5d536a/EcoRV/0	FAU74032	E6E7_66.2	3608
a53c7f30-aa71-49da-9cf1-2502ab7780e3/EcoRV/0	FAU74032	E6E7_66.2	7360
a53a057d-36d3-479c-9fd6-6cf5024a68ca/EcoRV/0	FAU74032	E6E7_66.2	4825
a539cd1a-d28a-44a9-bbd9-42959ad3e0e7/EcoRV/0	FAU74032	E6E7_66.2	8497
a536b1c0-de81-45bc-a369-9cfca5898a38/EcoRV/0	FAU74032	E6E7_66.2	8668
a534a5ea-cc40-4581-86ee-bbb57b81de75/EcoRV/0	FAU74032	E6E7_66.2	11967
a534884f-16b0-41d2-997d-8df70ad5a3b2/EcoRV/0	FAU74032	E6E7_66.2	8561
a53393af-9955-42b7-848e-679eee7c07f9/EcoRV/0	FAU74032	E6E7_66.2	13302
a5336ba0-8592-402c-8112-e83fdc9f8984/EcoRV/0	FAU74032	E6E7_66.2	8256
a532c61e-4d22-40a0-ab04-525c59e840b7/EcoRV/0	FAU74032	E6E7_66.2	8464
a5326596-f57e-43f6-ae3f-7fbf146fd2f1/EcoRV/0	FAU74032	E6E7_66.2	3485
a531b90a-c172-4018-9898-f544609a431f/EcoRV/0	FAU74032	E6E7_66.2	8377
a53165b8-eb62-477f-acf0-83e7172d79cc/EcoRV/0	FAU74032	E6E7_66.2	9799
a52f812f-c77a-4964-a4b5-e160ccfd69d9/EcoRV/0	FAU74032	E6E7_66.2	807
a52e2eed-85e2-49b6-b25a-158988f15288/EcoRV/0	FAU74032	E6E7_66.2	4564
a52dca01-9757-4c74-9867-358051f27b45/EcoRV/0	FAU74032	E6E7_66.2	8613
a529f3bc-6784-41af-b035-06882420c498/EcoRV/0	FAU74032	E6E7_66.2	3285
a52846aa-661f-4630-823f-b11d5ba7cdb0/EcoRV/0	FAU74032	E6E7_66.2	9047
a55a1a38-02c0-41be-b0da-9530651de9d0/EcoRV/0	FAU74032	E6E7_66.2	3292
a55bc8a6-d73b-4653-8ecc-921374f4bb3d/EcoRV/0	FAU74032	E6E7_66.2	11815
a55e0f5d-454e-4a81-a64b-7af4c2f36555/EcoRV/0	FAU74032	E6E7_66.2	4373
a55e5be0-93ac-4a7b-b809-64b8e29b1c91/EcoRV/0	FAU74032	E6E7_66.2	16156
a5955dae-c6a6-4b9c-b53c-e0e9d5446bcb/EcoRV/0	FAU74032	E6E7_66.2	8996
a5929d2c-c686-4c0c-8f02-89b3e7019d66/EcoRV/0	FAU74032	E6E7_66.2	8989
a5926533-46ae-4298-8f58-a7952757b89f/EcoRV/0	FAU74032	E6E7_66.2	4614
a5909452-bf3b-44d4-afbf-d63161c091ad/EcoRV/0	FAU74032	E6E7_66.2	8272
a58ca3f5-5aba-4e6b-9901-7412019995bc/EcoRV/0	FAU74032	E6E7_66.2	1540
a58b9aa6-fbb3-4129-b091-c8639c65c34f/EcoRV/0	FAU74032	E6E7_66.2	8826
a5888b29-fa36-4ed0-9256-a481c5527d80/EcoRV/0	FAU74032	E6E7_66.2	4049
a5861b64-987f-436b-8047-e369b63d7981/EcoRV/0	FAU74032	E6E7_66.2	8573
a58606d2-725b-49b0-89ef-2cdc6fbc468a/EcoRV/0	FAU74032	E6E7_66.2	2151
a5850315-54ea-490c-abaf-318003a6ecd8/EcoRV/0	FAU74032	E6E7_66.2	4618
a57f50ae-c863-4d3a-82ef-79b787bca7ab/EcoRV/0	FAU74032	E6E7_66.2	10389
a57dc9e5-8eb6-45cc-b1da-fe14fcb7da08/EcoRV/0	FAU74032	E6E7_66.2	4183
a57db7ad-f694-4a2f-9e35-b3bd816a2ce3/EcoRV/0	FAU74032	E6E7_66.2	4209
a5282337-a9e4-47f3-a8e5-97a042b46f38/EcoRV/0	FAU74032	E6E7_66.2	11096
a57bd662-bf1b-40b3-92ef-c1fb902536b9/EcoRV/0	FAU74032	E6E7_66.2	9710
a57aee12-4926-46d4-b1b8-fd2e456aab9b/EcoRV/0	FAU74032	E6E7_66.2	2416
a57842c4-c539-4c90-b7b4-1256fb8ce747/EcoRV/0	FAU74032	E6E7_66.2	7172
a573bb0a-2c52-44e9-b8aa-d53efaaa8d9d/EcoRV/0	FAU74032	E6E7_66.2	8936
a571c40f-c2c1-4fc5-ae9f-501b8ae384c7/EcoRV/0	FAU74032	E6E7_66.2	2661
a570a9e3-d58b-4b1e-8f67-662263cb2a4c/EcoRV/0	FAU74032	E6E7_66.2	1517
a56b073e-021f-42a8-b1c8-c35639b5a5c2/EcoRV/0	FAU74032	E6E7_66.2	9535
a56a67ca-9b84-4a72-add9-4c8fbe75d330/EcoRV/0	FAU74032	E6E7_66.2	10090
a5698008-9189-4eac-b732-e825932e2514/EcoRV/0	FAU74032	E6E7_66.2	12826
a567842c-0356-4a12-b101-77b328d92b5f/EcoRV/0	FAU74032	E6E7_66.2	3752
a5663fb4-dcfb-4d46-aa7f-ab0aa7aaebf9/EcoRV/0	FAU74032	E6E7_66.2	3322
a565b169-d2b3-41ab-b1fc-605a92461631/EcoRV/0	FAU74032	E6E7_66.2	8632
a5659ca8-38cc-470b-b116-acf1716c5ca9/EcoRV/0	FAU74032	E6E7_66.2	9538
a55f5c94-b0db-493b-be8d-a610b6bf9274/EcoRV/0	FAU74032	E6E7_66.2	501
a57b14f6-f2f3-4e8d-91c3-0cb12dc3e5c3/EcoRV/0	FAU74032	E6E7_66.2	10478
a595a411-1558-4059-9931-4421edaaa40f/EcoRV/0	FAU74032	E6E7_66.2	17677
a526bef3-b582-4e8f-a86c-aa8fefaf40e1/EcoRV/0	FAU74032	E6E7_66.2	4705
a521d717-27f5-40c0-8e7a-dbf45368134f/EcoRV/0	FAU74032	E6E7_66.2	8472
a4dcf7d0-2af7-4f94-9b83-536b97ff46d9/EcoRV/0	FAU74032	E6E7_66.2	3955
a4dc3b51-a8ac-45c4-b3e9-8d8a343566a6/EcoRV/0	FAU74032	E6E7_66.2	4103
a4dc007f-f37a-4771-bcec-375c27114995/EcoRV/0	FAU74032	E6E7_66.2	12170
a4daed31-f4b4-4266-9a1c-644290945a09/EcoRV/0	FAU74032	E6E7_66.2	4419
a4d9234f-f993-4db2-ad9f-0eeff6f46b82/EcoRV/0	FAU74032	E6E7_66.2	4060
a4d675d4-3d2d-446d-b3fa-07e9b0c0ec3e/EcoRV/0	FAU74032	E6E7_66.2	4454
a4d3c06c-0f62-4294-a0e9-a7e8630968ea/EcoRV/0	FAU74032	E6E7_66.2	9376
a4d081aa-83bf-4309-8036-24dccb371565/EcoRV/0	FAU74032	E6E7_66.2	7821
a4ce5370-f618-4c88-ab98-173b65cba2b0/EcoRV/0	FAU74032	E6E7_66.2	12234
a4ce25ba-59b3-4f71-b284-8a7c5c8c9a98/EcoRV/0	FAU74032	E6E7_66.2	8671
a4cc21ec-a658-4d79-bf06-f6e23a1bc564/EcoRV/0	FAU74032	E6E7_66.2	3851
a4c668ad-2691-4502-9b14-4f9d6c01138e/EcoRV/0	FAU74032	E6E7_66.2	14514
a4c2162a-7d14-4b8b-b108-3f6ecf501ec3/EcoRV/0	FAU74032	E6E7_66.2	13504
a4c0adc2-31d1-4231-9015-b7969f01137e/EcoRV/0	FAU74032	E6E7_66.2	2122
a4c09422-09ba-48ce-ba5b-ce208c2dde14/EcoRV/0	FAU74032	E6E7_66.2	9643
a4be5f56-0834-4edc-9962-ba60f829f722/EcoRV/0	FAU74032	E6E7_66.2	9548
a4ba5fb6-f5de-4a0d-b47c-6f0de5d31941/EcoRV/0	FAU74032	E6E7_66.2	4500
a4b8588b-795c-4596-8587-5f8255cb35a1/EcoRV/0	FAU74032	E6E7_66.2	8436
a4b8544f-23f3-40d4-a88a-3ef3ce6497ba/EcoRV/0	FAU74032	E6E7_66.2	4033
a4b80552-cfed-4376-ad8c-64239517c20f/EcoRV/0	FAU74032	E6E7_66.2	8600
a4b5f778-9c62-4700-b9ad-a7e808304c90/EcoRV/0	FAU74032	E6E7_66.2	4035
a4b3b5b0-a4a4-4936-8d33-59427c47f8bc/EcoRV/0	FAU74032	E6E7_66.2	10658
a4b1c373-4955-44c7-aaf5-6514f0549cd5/EcoRV/0	FAU74032	E6E7_66.2	8568
a4b18374-0fb1-429a-b20a-1ba90be6baf4/EcoRV/0	FAU74032	E6E7_66.2	4569
a4b0fb71-30ed-4e32-9528-2bfc8f9513a2/EcoRV/0	FAU74032	E6E7_66.2	8651
a4ae7490-fec8-4727-99fe-81f8eabacbfc/EcoRV/0	FAU74032	E6E7_66.2	4140
a4abf10c-1bb8-4b89-8155-56067e9dbdd7/EcoRV/0	FAU74032	E6E7_66.2	4672
a4ddb66b-f700-49fe-a805-6b65f50390f3/EcoRV/0	FAU74032	E6E7_66.2	4638
a4e101b9-36b2-423d-a809-89727ba63969/EcoRV/0	FAU74032	E6E7_66.2	8236
a4e16c15-600f-44e4-9312-66689bc8dd7c/EcoRV/0	FAU74032	E6E7_66.2	4445
a4e3ba0c-b647-4da2-8eb2-aa0aa95b3949/EcoRV/0	FAU74032	E6E7_66.2	4749
a520fe46-cd0c-4c59-8a26-7a27c0ed1727/EcoRV/0	FAU74032	E6E7_66.2	4686
a51cfe7d-bc8b-4641-859a-ece23c401fb7/EcoRV/0	FAU74032	E6E7_66.2	12140
a51cba0b-7c20-4598-85e0-be2eea3e622b/EcoRV/0	FAU74032	E6E7_66.2	4626
a51a4982-314e-4572-991b-145dcb8dffc6/EcoRV/0	FAU74032	E6E7_66.2	15256
a5196255-d756-4095-8f0a-b908508a0997/EcoRV/0	FAU74032	E6E7_66.2	2202
a518f689-b682-4f46-8d6d-45451eba4de5/EcoRV/0	FAU74032	E6E7_66.2	4582
a5145f7d-c45a-4641-b081-a765009eef23/EcoRV/0	FAU74032	E6E7_66.2	4462
a50eab06-fb33-4770-9d9d-b6aceb3fad87/EcoRV/0	FAU74032	E6E7_66.2	4162
a50dc844-f1e8-4071-aa50-757f72894eb0/EcoRV/0	FAU74032	E6E7_66.2	1555
a50c2410-8c04-47bc-862a-854a5eea5f44/EcoRV/0	FAU74032	E6E7_66.2	4529
a50a44cb-7d9e-4c25-a832-53776fe453b5/EcoRV/0	FAU74032	E6E7_66.2	5434
a506f9bf-ff81-4347-81c8-84a8cfa29813/EcoRV/0	FAU74032	E6E7_66.2	1483
a5026f5c-d310-4063-b8f4-0bfdf1dfb121/EcoRV/0	FAU74032	E6E7_66.2	11125
a524b3a3-ae9a-4ce6-9a2f-831a342a76ba/EcoRV/0	FAU74032	E6E7_66.2	1552
a5000f0e-368f-4bc0-9ece-dc010b53337a/EcoRV/0	FAU74032	E6E7_66.2	8355
a4fb1ef0-29a2-4e72-a3d5-ac17aca40989/EcoRV/0	FAU74032	E6E7_66.2	8732
a4f70696-551c-4c03-a474-c65d194ef0c0/EcoRV/0	FAU74032	E6E7_66.2	4451
a4f53dfc-18be-4185-ac6f-586a05f808d8/EcoRV/0	FAU74032	E6E7_66.2	4524
a4f4cd34-3ffe-420c-a0d6-4510a7acaf4e/EcoRV/0	FAU74032	E6E7_66.2	9786
a4f2de2b-d61e-4bf7-bc65-6ae8d63f9137/EcoRV/0	FAU74032	E6E7_66.2	4071
a4f23ef1-6d03-43b1-af64-e5222d023094/EcoRV/0	FAU74032	E6E7_66.2	12309
a4f19937-63b7-45bf-b52e-e0e69105cdd5/EcoRV/0	FAU74032	E6E7_66.2	8538
a4f16378-3263-4613-8a74-5c1ca9478a93/EcoRV/0	FAU74032	E6E7_66.2	77
a4e7858e-44e1-4b01-a5c1-2a6a30229894/EcoRV/0	FAU74032	E6E7_66.2	8519
a4e7351a-7835-4aa9-bc8b-888d8129e84a/EcoRV/0	FAU74032	E6E7_66.2	12479
a4e63594-d2b3-4ebd-9c77-03fc7f02e446/EcoRV/0	FAU74032	E6E7_66.2	1880
a4e51ce3-871b-4510-8679-717715f90b4e/EcoRV/0	FAU74032	E6E7_66.2	4537
a4e43145-a7c8-4f32-b02c-3d8bd88d5ef4/EcoRV/0	FAU74032	E6E7_66.2	2853
a4fd1ddc-285a-4f90-8f50-79e396cf744a/EcoRV/0	FAU74032	E6E7_66.2	3255
a5980918-d5df-43f3-b14f-30f09fe0b65d/EcoRV/0	FAU74032	E6E7_66.2	8969
a59c53a6-3015-4126-90f7-e85be458e85e/EcoRV/0	FAU74032	E6E7_66.2	4439
a59d8910-2c28-4865-a5bb-0d8d1c144c3c/EcoRV/0	FAU74032	E6E7_66.2	4384
a66b6bd1-e6c0-4240-a048-f758086d3239/EcoRV/0	FAU74032	E6E7_66.2	4493
a66ade15-5ad1-4115-9413-3aeb0a6710a2/EcoRV/0	FAU74032	E6E7_66.2	4626
a669caca-5df6-4386-9ca7-07728dde4397/EcoRV/0	FAU74032	E6E7_66.2	13057
a667c838-bb84-4b73-bf70-949e8fc7c10f/EcoRV/0	FAU74032	E6E7_66.2	4627
a6678a45-00b0-4a74-9fe9-b76f89d1c430/EcoRV/0	FAU74032	E6E7_66.2	4478
a664d8e5-4ca3-4e66-8614-c2ca6af1a4b7/EcoRV/0	FAU74032	E6E7_66.2	3308
a65b21ef-87a6-4c99-afe9-00eb9fbdf9b8/EcoRV/0	FAU74032	E6E7_66.2	2748
a65a63a1-182f-452a-85e4-61ac6811855b/EcoRV/0	FAU74032	E6E7_66.2	8181
a659e25a-70e9-499e-be0f-7381cf29df1c/EcoRV/0	FAU74032	E6E7_66.2	9762
a659b9e6-cce3-4b66-9286-cb900ef5c23e/EcoRV/0	FAU74032	E6E7_66.2	8417
a657647c-3faf-4200-b188-17c3cdb63a58/EcoRV/0	FAU74032	E6E7_66.2	9850
a65234df-6a4d-4333-9441-0c4dd5650284/EcoRV/0	FAU74032	E6E7_66.2	1510
a6503844-799e-4b79-b0f6-fb1e4a401684/EcoRV/0	FAU74032	E6E7_66.2	684
a64dab6d-92ad-4cb0-a1b4-715b1ed9515a/EcoRV/0	FAU74032	E6E7_66.2	4131
a64b1b8a-4dbf-44a5-af47-3dee01b1e0d1/EcoRV/0	FAU74032	E6E7_66.2	12356
a64a6e17-efeb-460f-a991-6919c5c987b2/EcoRV/0	FAU74032	E6E7_66.2	1980
a649448e-e233-4bf2-81cf-5382a7711b91/EcoRV/0	FAU74032	E6E7_66.2	4495
a648cd49-c72b-4913-b142-80c5dde0e985/EcoRV/0	FAU74032	E6E7_66.2	4125
a648414b-251a-4fb5-8457-abd7cd4d17fa/EcoRV/0	FAU74032	E6E7_66.2	2024
a64324fb-d69d-4e30-a781-3b533fa8e987/EcoRV/0	FAU74032	E6E7_66.2	2718
a6419339-2f1a-4585-8190-5bc1695f0634/EcoRV/0	FAU74032	E6E7_66.2	4489
a6419079-3882-4ca3-abfc-afb6e7245265/EcoRV/0	FAU74032	E6E7_66.2	8516
a640d6bc-9308-41c8-949f-c1d6958570c0/EcoRV/0	FAU74032	E6E7_66.2	9935
a63e1bf9-3e37-4a0e-bb36-d5f20af33aa1/EcoRV/0	FAU74032	E6E7_66.2	4886
a63c545d-0632-46a9-b996-5fff5d30f2b5/EcoRV/0	FAU74032	E6E7_66.2	13270
a63872d9-246c-4d55-89fd-8c754c457592/EcoRV/0	FAU74032	E6E7_66.2	4501
a63825c7-87e4-4412-9ad7-559ed1eb064a/EcoRV/0	FAU74032	E6E7_66.2	4215
a66c0b28-4a23-4ece-a4eb-1f066f6dad25/EcoRV/0	FAU74032	E6E7_66.2	4183
a66cb8e6-3a04-4a27-b563-b65516a0c0f6/EcoRV/0	FAU74032	E6E7_66.2	3866
a66ccdd8-469d-4e23-82c3-5e3160602fd9/EcoRV/0	FAU74032	E6E7_66.2	1732
a66cf249-d411-48d4-bcbf-07e3195af606/EcoRV/0	FAU74032	E6E7_66.2	9489
a6aeca42-b009-4987-9899-8098a679d523/EcoRV/0	FAU74032	E6E7_66.2	9004
a6ac796e-3513-4acc-bd01-e7873118c017/EcoRV/0	FAU74032	E6E7_66.2	4485
a6ac1551-7716-4133-a2dc-300b5fdbd02e/EcoRV/0	FAU74032	E6E7_66.2	4183
a6aa46a0-63b0-4c80-a608-cb1ae15286de/EcoRV/0	FAU74032	E6E7_66.2	4175
a6a7918d-8d38-4818-81ed-c564d3052149/EcoRV/0	FAU74032	E6E7_66.2	7171
a6a6a644-81f4-4ea8-98ee-5e813105ac2e/EcoRV/0	FAU74032	E6E7_66.2	4345
a6a55dc8-3f44-4095-8d00-fa89c733746a/EcoRV/0	FAU74032	E6E7_66.2	5210
a69f07d1-f1f3-4f8d-9db0-98bc5634a08c/EcoRV/0	FAU74032	E6E7_66.2	4168
a69ef520-44b5-4fa7-9586-4e4fca228c41/EcoRV/0	FAU74032	E6E7_66.2	8991
a69c6e67-78a2-4911-a733-05a113249a97/EcoRV/0	FAU74032	E6E7_66.2	15790
a69b0b84-9eed-4e92-9a6d-05cd529aa349/EcoRV/0	FAU74032	E6E7_66.2	9776
a699ad69-8a72-4455-8861-2cbb8dab40f9/EcoRV/0	FAU74032	E6E7_66.2	13147
a69672c0-2a38-4d2b-8d58-10855e2c847b/EcoRV/0	FAU74032	E6E7_66.2	9001
a6364e64-1e37-4e48-b0fc-8b6bfe29c2dc/EcoRV/0	FAU74032	E6E7_66.2	2730
a695c509-f700-4a31-8e23-be65986d387c/EcoRV/0	FAU74032	E6E7_66.2	13283
a694690c-9b27-440f-be1b-1b42dee6eba1/EcoRV/0	FAU74032	E6E7_66.2	1545
a6924254-6b90-476d-98a0-eb4de6d80a0e/EcoRV/0	FAU74032	E6E7_66.2	9586
a691f691-d68c-4d58-ab8d-cce810ff6710/EcoRV/0	FAU74032	E6E7_66.2	3409
a69041af-49bb-4c08-9d8c-940d5b61e04f/EcoRV/0	FAU74032	E6E7_66.2	4403
a68c0ebc-c414-408f-ad41-3899eb33b2ef/EcoRV/0	FAU74032	E6E7_66.2	4201
a68b27ee-b7fd-4d44-9c9a-f481bafffcef/EcoRV/0	FAU74032	E6E7_66.2	8873
a688f386-cb30-4a21-a5db-faf41821ea3d/EcoRV/0	FAU74032	E6E7_66.2	4378
a6885997-01e9-4816-a631-3e59205815c0/EcoRV/0	FAU74032	E6E7_66.2	11627
a6836554-e510-45b7-9a83-7571ea9ae6f6/EcoRV/0	FAU74032	E6E7_66.2	3053
a67d6d2b-9cd8-4f7a-95bf-c2b4a7f67226/EcoRV/0	FAU74032	E6E7_66.2	3295
a6768073-8731-4dc2-8735-eb0a599f0106/EcoRV/0	FAU74032	E6E7_66.2	9055
a6767813-863f-4eda-9b12-f0ebd7129c6e/EcoRV/0	FAU74032	E6E7_66.2	12147
a671f7b7-bb6e-4012-9080-06b32c70e4ff/EcoRV/0	FAU74032	E6E7_66.2	4865
a6959bf6-fabe-4dea-8cfb-c08e45330344/EcoRV/0	FAU74032	E6E7_66.2	13172
a636372e-7635-46fd-9986-9958a736ed04/EcoRV/0	FAU74032	E6E7_66.2	3932
a632904e-d403-4a5d-8f15-6a3d622d69ef/EcoRV/0	FAU74032	E6E7_66.2	4577
a630408e-96b5-45cf-b3ac-99739f47729b/EcoRV/0	FAU74032	E6E7_66.2	10404
a5d20588-9857-41ad-8446-bc8560c325a6/EcoRV/0	FAU74032	E6E7_66.2	4850
a5d03f57-2edf-4926-95e6-307f9fa662db/EcoRV/0	FAU74032	E6E7_66.2	8824
a5cff97c-fffd-4f01-a8f0-831a68d3b8c8/EcoRV/0	FAU74032	E6E7_66.2	16111
a5cfceeb-9666-455f-a874-3abe7fe7e676/EcoRV/0	FAU74032	E6E7_66.2	16185
a5cf086e-f52d-439b-945d-8712ce40c607/EcoRV/0	FAU74032	E6E7_66.2	9076
a5cac812-6143-4a1d-b1cf-dc74a65c0ace/EcoRV/0	FAU74032	E6E7_66.2	4215
a5ca1102-012f-443f-8873-210a25018b9f/EcoRV/0	FAU74032	E6E7_66.2	13324
a5c89352-a8ab-4fb7-b410-fbdff70c7295/EcoRV/0	FAU74032	E6E7_66.2	4460
a5c6c205-fd00-4867-9e8e-c46d45982fc6/EcoRV/0	FAU74032	E6E7_66.2	8503
a5c2d392-b1da-4dfd-8b0c-8ffb096fb7a1/EcoRV/0	FAU74032	E6E7_66.2	3286
a5c1d82a-c4ee-4df3-82a1-518180cf64d3/EcoRV/0	FAU74032	E6E7_66.2	4716
a5c15130-40f3-4cfa-ab47-4f5a0cbae715/EcoRV/0	FAU74032	E6E7_66.2	4159
a5bf0e9a-a869-49cf-b07b-9be1d399f14b/EcoRV/0	FAU74032	E6E7_66.2	12727
a5d3b4b6-b7ce-4ae9-93e5-4dd912c74578/EcoRV/0	FAU74032	E6E7_66.2	4656
a5bb881f-229f-40a1-b489-7b6c872e8b37/EcoRV/0	FAU74032	E6E7_66.2	1892
a5b7b110-9e92-4ef7-b3a7-110322038040/EcoRV/0	FAU74032	E6E7_66.2	3986
a5b653e3-0d59-4aae-ad4a-efb7cee526b7/EcoRV/0	FAU74032	E6E7_66.2	2161
a5b3c978-a805-4c0c-9777-e245e999d90a/EcoRV/0	FAU74032	E6E7_66.2	10095
a5b045bd-7b73-4235-9e6d-03fe7a963375/EcoRV/0	FAU74032	E6E7_66.2	3644
a5ace28e-0100-45c8-8b43-f58001a147f7/EcoRV/0	FAU74032	E6E7_66.2	11232
a5ab490e-2635-4273-856e-8c0e9187ecc8/EcoRV/0	FAU74032	E6E7_66.2	3605
a5a40d3a-edb7-482e-9414-1b3f33f8180d/EcoRV/0	FAU74032	E6E7_66.2	2856
a5a3a09d-73d1-4127-b340-706733b5a167/EcoRV/0	FAU74032	E6E7_66.2	13049
a5a2b7bc-178b-4767-9588-041076c1495e/EcoRV/0	FAU74032	E6E7_66.2	10126
a5a1faed-870d-41d6-8f17-70e18ec6834d/EcoRV/0	FAU74032	E6E7_66.2	12018
a5a15153-4578-4161-802a-38be48249952/EcoRV/0	FAU74032	E6E7_66.2	4696
a5a086cf-f766-43bb-a366-2db3c290ac86/EcoRV/0	FAU74032	E6E7_66.2	6688
a59f213f-ee3e-4af5-9db4-d983081fc88d/EcoRV/0	FAU74032	E6E7_66.2	2735
a5b9d03a-afde-46a5-864b-9d8fb9d276d7/EcoRV/0	FAU74032	E6E7_66.2	8505
a8918ea0-c889-40ea-af98-963dc5b3a83d/EcoRV/0	FAU74032	E6E7_66.2	1473
a5d4acbf-b458-4ebb-853d-dee5e57cc34a/EcoRV/0	FAU74032	E6E7_66.2	12044
a5da0609-54ca-468f-9a41-97b0e1fe143a/EcoRV/0	FAU74032	E6E7_66.2	4226
a62fb511-2ee8-4fc9-9275-a297fb4ad526/EcoRV/0	FAU74032	E6E7_66.2	7162
a62ea182-5379-434e-b791-417f7b282abe/EcoRV/0	FAU74032	E6E7_66.2	9166
a6299c07-abbd-4448-90df-5342b5111267/EcoRV/0	FAU74032	E6E7_66.2	11921
a6277eee-f016-43c6-b1b9-ea91cea39163/EcoRV/0	FAU74032	E6E7_66.2	3335
a62738a8-bb71-45ca-8efb-57b234f7f66a/EcoRV/0	FAU74032	E6E7_66.2	4427
a62490f7-b50a-431f-86e1-dce31874e92a/EcoRV/0	FAU74032	E6E7_66.2	3978
a624821f-b615-4a14-9f7d-90841988063f/EcoRV/0	FAU74032	E6E7_66.2	13382
a62469e6-f848-4b8b-9e6a-40aed09ad966/EcoRV/0	FAU74032	E6E7_66.2	10685
a611c062-86f4-4c9e-a89a-ca342ad05f8f/EcoRV/0	FAU74032	E6E7_66.2	4181
a61140e9-5323-4414-a848-1d779f51444b/EcoRV/0	FAU74032	E6E7_66.2	4492
a60f6f3b-9155-4ecd-bc43-010caa42f52c/EcoRV/0	FAU74032	E6E7_66.2	3998
a60d3a9e-a730-4562-8f28-597993c64d43/EcoRV/0	FAU74032	E6E7_66.2	4871
[truncated: 146,257 more rows]

## Sheet: Supplementary Fig. 3b
cell_line	chromosomes	arm	coverage
E6E7_106.1	chr1	P	2.5769
E6E7_106.1	chr1	Q	2.23961
E6E7_106.1	chr2	P	1.86185
E6E7_106.1	chr2	Q	2.02375
E6E7_106.1	chr3	P	0.593632
E6E7_106.1	chr3	Q	0.647598
E6E7_106.1	chr4	P	2.52294
E6E7_106.1	chr4	Q	2.44199
E6E7_106.1	chr5	P	0.337291
E6E7_106.1	chr5	Q	1.72693
E6E7_106.1	chr6	P	3.77766
E6E7_106.1	chr6	Q	2.34754
E6E7_106.1	chr7	P	2.60389
E6E7_106.1	chr7	Q	1.14679
E6E7_106.1	chr8	P	2.59039
E6E7_106.1	chr8	Q	3.45386
E6E7_106.1	chr9	P	6.30059
E6E7_106.1	chr9	Q	4.70858
E6E7_106.1	chr10	P	0.593632
E6E7_106.1	chr10	Q	3.89908
E6E7_106.1	chr11	P	1.9293
E6E7_106.1	chr11	Q	2.49595
E6E7_106.1	chr12	P	4.16892
E6E7_106.1	chr12	Q	1.55154
E6E7_106.1	chr13	P	4.18241
E6E7_106.1	chr13	Q	3.19752
E6E7_106.1	chr14	P	1.17377
E6E7_106.1	chr14	Q	1.65947
E6E7_106.1	chr15	P	1.88883
E6E7_106.1	chr15	Q	2.1047
E6E7_106.1	chr16	P	2.75229
E6E7_106.1	chr16	Q	1.4436
E6E7_106.1	chr17	P	3.5483
E6E7_106.1	chr17	Q	0.0809498
E6E7_106.1	chr18	P	2.54992
E6E7_106.1	chr18	Q	1.56503
E6E7_106.1	chr19	P	1.4436
E6E7_106.1	chr19	Q	2.23961
E6E7_106.1	chr20	P	2.19914
E6E7_106.1	chr20	Q	0.283324
E6E7_106.1	chr21	P	0.0404749
E6E7_106.1	chr21	Q	4.22288
E6E7_106.1	chr22	P	3.00863
E6E7_106.1	chr22	Q	1.87534
E6E7_66.2	chr1	P	2.37972
E6E7_66.2	chr1	Q	2.14641
E6E7_66.2	chr2	P	2.56118
E6E7_66.2	chr2	Q	3.03297
E6E7_66.2	chr3	P	0.430319
E6E7_66.2	chr3	Q	0.953961
E6E7_66.2	chr4	P	1.25467
E6E7_66.2	chr4	Q	2.40564
E6E7_66.2	chr5	P	0.347366
E6E7_66.2	chr5	Q	2.60265
E6E7_66.2	chr6	P	3.68105
E6E7_66.2	chr6	Q	2.15678
E6E7_66.2	chr7	P	2.55081
E6E7_66.2	chr7	Q	0.549564
E6E7_66.2	chr8	P	2.08938
E6E7_66.2	chr8	Q	2.29158
E6E7_66.2	chr9	P	7.03028
E6E7_66.2	chr9	Q	5.33492
E6E7_66.2	chr10	P	0.979884
E6E7_66.2	chr10	Q	2.48859
E6E7_66.2	chr11	P	2.26566
E6E7_66.2	chr11	Q	2.07383
E6E7_66.2	chr12	P	3.67068
E6E7_66.2	chr12	Q	1.87681
E6E7_66.2	chr13	P	4.51576
E6E7_66.2	chr13	Q	2.30195
E6E7_66.2	chr14	P	1.67462
E6E7_66.2	chr14	Q	1.98569
E6E7_66.2	chr15	P	1.60722
E6E7_66.2	chr15	Q	2.86707
E6E7_66.2	chr16	P	4.9046
E6E7_66.2	chr16	Q	1.16134
E6E7_66.2	chr17	P	3.09519
E6E7_66.2	chr17	Q	0.440689
E6E7_66.2	chr18	P	2.5871
E6E7_66.2	chr18	Q	1.53982
E6E7_66.2	chr19	P	1.4102
E6E7_66.2	chr19	Q	3.14703
E6E7_66.2	chr20	P	1.53982
E6E7_66.2	chr20	Q	0.129614
E6E7_66.2	chr21	P	0.114061
E6E7_66.2	chr21	Q	3.6966
E6E7_66.2	chr22	P	2.19826
E6E7_66.2	chr22	Q	1.92866
E6E7_68.7	chr1	P	2.44707
E6E7_68.7	chr1	Q	1.89757
E6E7_68.7	chr2	P	2.61558
E6E7_68.7	chr2	Q	2.75478
E6E7_68.7	chr3	P	0.527511
E6E7_68.7	chr3	Q	0.952451
E6E7_68.7	chr4	P	1.08433
E6E7_68.7	chr4	Q	2.72547
E6E7_68.7	chr5	P	0.468899
E6E7_68.7	chr5	Q	2.80607
E6E7_68.7	chr6	P	3.83911
E6E7_68.7	chr6	Q	2.39578
E6E7_68.7	chr7	P	2.45439
E6E7_68.7	chr7	Q	0.527511
E6E7_68.7	chr8	P	1.67045
E6E7_68.7	chr8	Q	2.09539
E6E7_68.7	chr9	P	7.49505
E6E7_68.7	chr9	Q	5.17254
E6E7_68.7	chr10	P	0.967104
E6E7_68.7	chr10	Q	2.79874
E6E7_68.7	chr11	P	2.29321
E6E7_68.7	chr11	Q	2.40311
E6E7_68.7	chr12	P	3.50209
E6E7_68.7	chr12	Q	1.97817
E6E7_68.7	chr13	P	4.59374
E6E7_68.7	chr13	Q	2.16866
E6E7_68.7	chr14	P	1.67778
E6E7_68.7	chr14	Q	2.29321
E6E7_68.7	chr15	P	1.6558
E6E7_68.7	chr15	Q	2.85003
E6E7_68.7	chr16	P	4.74027
E6E7_68.7	chr16	Q	1.12829
E6E7_68.7	chr17	P	2.94527
E6E7_68.7	chr17	Q	0.417613
E6E7_68.7	chr18	P	2.64488
E6E7_68.7	chr18	Q	1.52392
E6E7_68.7	chr19	P	1.20155
E6E7_68.7	chr19	Q	3.09913
E6E7_68.7	chr20	P	1.37739
E6E7_68.7	chr20	Q	0.124551
E6E7_68.7	chr21	P	0.153857
E6E7_68.7	chr21	Q	3.51674
E6E7_68.7	chr22	P	2.19064
E6E7_68.7	chr22	Q	1.82431
E6E7_71.4	chr1	P	2.54503
E6E7_71.4	chr1	Q	2.04319
E6E7_71.4	chr2	P	2.52711
E6E7_71.4	chr2	Q	3.05583
E6E7_71.4	chr3	P	0.492876
E6E7_71.4	chr3	Q	0.833408
E6E7_71.4	chr4	P	1.4607
E6E7_71.4	chr4	Q	2.56295
E6E7_71.4	chr5	P	0.412223
E6E7_71.4	chr5	Q	2.78699
E6E7_71.4	chr6	P	3.79962
E6E7_71.4	chr6	Q	1.9267
E6E7_71.4	chr7	P	2.57192
E6E7_71.4	chr7	Q	0.555605
E6E7_71.4	chr8	P	2.11488
E6E7_71.4	chr8	Q	2.18658
E6E7_71.4	chr9	P	7.22287
E6E7_71.4	chr9	Q	5.39475
E6E7_71.4	chr10	P	0.707949
E6E7_71.4	chr10	Q	2.41061
E6E7_71.4	chr11	P	2.22242
E6E7_71.4	chr11	Q	2.12385
E6E7_71.4	chr12	P	3.3874
E6E7_71.4	chr12	Q	1.76539
E6E7_71.4	chr13	P	4.75849
E6E7_71.4	chr13	Q	2.54503
E6E7_71.4	chr14	P	1.76539
E6E7_71.4	chr14	Q	2.05216
E6E7_71.4	chr15	P	1.62201
E6E7_71.4	chr15	Q	3.01998
E6E7_71.4	chr16	P	4.56134
E6E7_71.4	chr16	Q	1.20082
E6E7_71.4	chr17	P	2.84076
E6E7_71.4	chr17	Q	0.331571
E6E7_71.4	chr18	P	2.53607
E6E7_71.4	chr18	Q	1.4607
E6E7_71.4	chr19	P	1.25459
E6E7_71.4	chr19	Q	3.08271
E6E7_71.4	chr20	P	1.50551
E6E7_71.4	chr20	Q	0.0985751
E6E7_71.4	chr21	P	0.152343
E6E7_71.4	chr21	Q	3.88924
E6E7_71.4	chr22	P	2.37476
E6E7_71.4	chr22	Q	1.83708
E6E7_85.0	chr1	P	2.52348
E6E7_85.0	chr1	Q	1.73144
E6E7_85.0	chr2	P	2.62172
E6E7_85.0	chr2	Q	2.43753
E6E7_85.0	chr3	P	0.411371
E6E7_85.0	chr3	Q	0.853441
E6E7_85.0	chr4	P	1.44901
E6E7_85.0	chr4	Q	2.50507
E6E7_85.0	chr5	P	0.485049
E6E7_85.0	chr5	Q	2.52348
E6E7_85.0	chr6	P	3.6348
E6E7_85.0	chr6	Q	2.19193
E6E7_85.0	chr7	P	2.51121
E6E7_85.0	chr7	Q	0.546448
E6E7_85.0	chr8	P	1.83582
E6E7_85.0	chr8	Q	2.50507
E6E7_85.0	chr9	P	6.64948
E6E7_85.0	chr9	Q	5.28642
E6E7_85.0	chr10	P	0.749064
E6E7_85.0	chr10	Q	2.89802
E6E7_85.0	chr11	P	2.14895
E6E7_85.0	chr11	Q	2.24719
E6E7_85.0	chr12	P	3.94793
E6E7_85.0	chr12	Q	1.89722
E6E7_85.0	chr13	P	4.77682
E6E7_85.0	chr13	Q	2.48051
E6E7_85.0	chr14	P	1.92178
E6E7_85.0	chr14	Q	1.85424
E6E7_85.0	chr15	P	1.6946
E6E7_85.0	chr15	Q	3.33395
E6E7_85.0	chr16	P	3.76374
E6E7_85.0	chr16	Q	1.41831
E6E7_85.0	chr17	P	2.97784
E6E7_85.0	chr17	Q	0.233315
E6E7_85.0	chr18	P	2.84276
E6E7_85.0	chr18	Q	1.29551
E6E7_85.0	chr19	P	1.49199
E6E7_85.0	chr19	Q	3.31553
E6E7_85.0	chr20	P	1.58409
E6E7_85.0	chr20	Q	0.128937
E6E7_85.0	chr21	P	0.153497
E6E7_85.0	chr21	Q	3.92951
E6E7_85.0	chr22	P	2.41911
E6E7_85.0	chr22	Q	1.79284
E6E7_96.0	chr1	P	2.57283
E6E7_96.0	chr1	Q	2.13735
E6E7_96.0	chr2	P	2.0022
E6E7_96.0	chr2	Q	2.2725
E6E7_96.0	chr3	P	0.330363
E6E7_96.0	chr3	Q	0.810892
E6E7_96.0	chr4	P	1.55171
E6E7_96.0	chr4	Q	2.35259
E6E7_96.0	chr5	P	0.510562
E6E7_96.0	chr5	Q	2.10732
E6E7_96.0	chr6	P	3.89428
E6E7_96.0	chr6	Q	2.16238
E6E7_96.0	chr7	P	2.86315
E6E7_96.0	chr7	Q	0.655721
E6E7_96.0	chr8	P	2.09731
E6E7_96.0	chr8	Q	3.03834
E6E7_96.0	chr9	P	7.21794
E6E7_96.0	chr9	Q	4.07949
E6E7_96.0	chr10	P	0.670738
E6E7_96.0	chr10	Q	3.41376
E6E7_96.0	chr11	P	2.1824
E6E7_96.0	chr11	Q	2.31254
E6E7_96.0	chr12	P	3.74412
E6E7_96.0	chr12	Q	1.67684
E6E7_96.0	chr13	P	4.99049
E6E7_96.0	chr13	Q	2.67294
E6E7_96.0	chr14	P	1.63179
E6E7_96.0	chr14	Q	2.00721
E6E7_96.0	chr15	P	1.61177
E6E7_96.0	chr15	Q	2.97327
E6E7_96.0	chr16	P	2.88317
E6E7_96.0	chr16	Q	1.39153
E6E7_96.0	chr17	P	2.69797
E6E7_96.0	chr17	Q	0.185204
E6E7_96.0	chr18	P	2.68796
E6E7_96.0	chr18	Q	1.15627
E6E7_96.0	chr19	P	1.26139
E6E7_96.0	chr19	Q	3.58895
E6E7_96.0	chr20	P	1.87206
E6E7_96.0	chr20	Q	0.110121
E6E7_96.0	chr21	P	0.175193
E6E7_96.0	chr21	Q	4.33477
E6E7_96.0	chr22	P	3.24357
E6E7_96.0	chr22	Q	1.86705

## Sheet: Supplementary Fig. 3c
chrom	arm	Slope	Intercept	rsquared	std_err	pvalue	neg_stderr	pos_stderr
chr8	Q	-21.1696	3821.41	0.024111	3.62811	6.70039e-09	-24.7977	-17.5415
chr19	P	-5.21467	2756.96	0.000271407	11.0725	0.637798	-16.2872	5.85784
chr19	Q	-11.7907	3290.85	0.00466278	3.93966	0.00279948	-15.7304	-7.85106
chr22	Q	-34.0624	5003.21	0.0289112	5.90936	1.06116e-08	-39.9718	-28.1531
chr17	P	-21.4088	4304.76	0.017114	3.82518	2.5199e-08	-25.2339	-17.5836
chr16	Q	-18.6804	4025.9	0.0153448	5.49718	0.000714591	-24.1776	-13.1833
chr15	Q	-27.1085	4737.71	0.0197442	4.47735	1.70567e-09	-31.5859	-22.6312
chr21	Q	-12.8021	3701.02	0.00428786	4.09915	0.00181212	-16.9013	-8.70296
chr6	P	-25.5556	4800.49	0.0189573	3.87742	5.43055e-11	-29.433	-21.6782
chr9	Q	-24.7734	4798.84	0.0154976	3.49268	1.60922e-12	-28.2661	-21.2808
chr11	P	-10.8469	3835.98	0.00487489	4.22415	0.0103409	-15.071	-6.62274
chr20	P	-15.5833	4220.36	0.0121051	4.66927	0.00087993	-20.2525	-10.914
chr12	P	-17.8829	4447.44	0.0058865	4.94907	0.000308984	-22.832	-12.9338
chr8	P	-22.1566	4827.15	0.0109526	6.1713	0.000344104	-28.3279	-15.9853
chr6	Q	-50.3937	6839.36	0.0321685	7.62831	5.71637e-11	-58.022	-42.7654
chr22	P	-28.9126	5475.16	0.0127006	6.86216	2.67946e-05	-35.7748	-22.0505
chr5	Q	-30.9212	5918.69	0.00860229	8.28582	0.000196727	-39.207	-22.6354
chr7	Q	28.4436	2005.85	0.00839338	17.0967	0.0971323	11.3469	45.5404
chr11	Q	-40.8546	6785.33	0.0224729	7.39117	3.90537e-08	-48.2458	-33.4634
chr21	P	-63.762	8028.02	0.0159673	54.943	0.249168	-118.705	-8.819
chr18	P	-34.6409	6533.29	0.0284553	5.05402	1.0199e-11	-39.6949	-29.5869
chr1	Q	-33.2285	6599.1	0.0158336	7.62307	1.42065e-05	-40.8516	-25.6055
chr3	P	-76.4112	9994.4	0.0431657	21.694	0.000500873	-98.1052	-54.7172
chr4	P	-19.5338	5776.14	0.00689225	8.35829	0.019686	-27.8921	-11.1755
chr7	P	-46.8075	7533.03	0.0312313	6.68445	3.76236e-12	-53.492	-40.1231
chr2	P	-60.6909	8617.24	0.0163707	11.9185	3.97112e-07	-72.6094	-48.7724
chr9	P	-30.9703	6648.38	0.0205905	3.27027	4.49015e-21	-34.2405	-27.7
chr20	Q	-32.776	6997.01	0.0232408	25.0414	0.194739	-57.8174	-7.73464
chr12	Q	-28.4388	6703.87	0.0219508	5.6322	5.16085e-07	-34.071	-22.8066
chr13	Q	-38.844	7430.47	0.0187385	7.4437	2.07148e-07	-46.2877	-31.4003
chr3	Q	-22.8429	6445.24	0.00727564	11.4401	0.0463517	-34.283	-11.4028
chr2	Q	-30.6028	7164.54	0.00712746	8.76797	0.000494835	-39.3707	-21.8348
chr16	P	-39.3243	7764.52	0.0239341	4.82133	5.2216e-16	-44.1456	-34.503
chr13	P	-18.2217	6364.08	0.00345187	5.84582	0.00184518	-24.0675	-12.3759
chr10	P	-13.1434	5979.52	0.00324055	10.1086	0.194103	-23.2521	-3.03479
chr14	P	-68.2217	10141.9	0.026439	12.7154	9.92238e-08	-80.9371	-55.5063
chr14	Q	-46.504	8495.94	0.0105546	12.8646	0.000312682	-59.3685	-33.6394
chr10	Q	-30.2221	7327.66	0.0113886	7.0373	1.85552e-05	-37.2594	-23.1848
chr17	Q	-87.7505	11682.3	0.0301015	33.9703	0.0104531	-121.721	-53.7802
chr15	P	-28.9738	7284.71	0.00506511	12.8995	0.0249156	-41.8733	-16.0743
chr5	P	-7.3591	6454.87	0.000557363	19.5532	0.706961	-26.9123	12.1941
chr4	Q	-24.5871	7917.9	0.00632074	7.88651	0.0018572	-32.4736	-16.7006
chr1	P	-10.5201	7627.72	0.000962978	8.79012	0.23157	-19.3103	-1.73002
chr18	Q	-58.944	13090.4	0.0246129	12.5299	2.95872e-06	-71.4739	-46.4141
