# Supplementary material for: High resolution long-read telomere sequencing reveals dynamic mechanisms in aging and cancer
Source: Nat Commun. 2024 Jun 18;15:5149. doi: 10.1038/s41467-024-48917-7 (PMC11189484; doi:10.1038/s41467-024-48917-7)
Supplement: Supplementary file 10 — Source Data [file 41467_2024_48917_MOESM10_ESM.zip › source data/Fig. 2.xlsx]

## Sheet: Fig. 2a
TRF IMR90 E6E7 progression
5 ug/sample AluI/MboI digested genomic DNA, 0.7% agarose gel, TelG probe
								exported image											inverted image
											TelG
																					TelG
								SybrGold stain

## Sheet: Fig. 2b,c
read_id	flowcell	cell_line	telomere_len
6914a5b6-4a93-472a-bae9-0530c5af2259/EcoRV/0	FAU74032	E6E7_66.2	5952
ab530e89-ab6d-4d6c-8b28-725292c2c7b7/EcoRV/0	FAU74032	E6E7_66.2	3909
ab50989d-e79b-41be-a787-db54207c2527/EcoRV/0	FAU74032	E6E7_66.2	9241
ab505c3f-0752-4ddd-b962-fbf26e941679/EcoRV/0	FAU74032	E6E7_66.2	6257
ab4f743f-a508-46c3-96c5-e986cd0b9102/EcoRV/0	FAU74032	E6E7_66.2	3767
ab4d8886-d707-4f9b-a57f-d3ba74791f87/EcoRV/0	FAU74032	E6E7_66.2	6748
ab43c7fc-c8e6-48f9-9d9b-de05810b5eb9/EcoRV/0	FAU74032	E6E7_66.2	5261
ab41a2d7-ff35-45f7-8df7-f9aa3261f1a2/EcoRV/0	FAU74032	E6E7_66.2	2059
ab4139d5-2aff-4ed1-a365-db5b2f0bca47/EcoRV/0	FAU74032	E6E7_66.2	2361
ab40a9b2-73a9-433a-8171-c396133d320b/EcoRV/0	FAU74032	E6E7_66.2	3894
ab3c39f7-63a0-47a7-9dd1-3888fcd83750/EcoRV/0	FAU74032	E6E7_66.2	4699
ab3bcdda-7638-4df9-a5c7-77a9066a110a/EcoRV/0	FAU74032	E6E7_66.2	6056
ab3bc667-3c9f-483b-a983-ead05c10f6aa/EcoRV/0	FAU74032	E6E7_66.2	6465
ab3ba974-bef7-4300-a7d9-154a139bb19e/EcoRV/0	FAU74032	E6E7_66.2	6670
ab3a400b-31c9-4bcc-8e0e-f6fedeb5158a/EcoRV/0	FAU74032	E6E7_66.2	1872
ab39a7aa-6849-4f48-a274-7a9c4fb122fc/EcoRV/0	FAU74032	E6E7_66.2	1554
ab3799eb-8f71-42ac-bfed-9963424fcd96/EcoRV/0	FAU74032	E6E7_66.2	5566
ab368561-ef9b-4a6a-b880-af1730fd9f2f/EcoRV/0	FAU74032	E6E7_66.2	1194
ab35e841-54b6-4054-8714-0da1578debd1/EcoRV/0	FAU74032	E6E7_66.2	4139
ab3227ff-dd46-452d-b039-fb2b4aa964d0/EcoRV/0	FAU74032	E6E7_66.2	8818
ab31a3d4-2f7e-44e5-bf7d-0aa13d37bea6/EcoRV/0	FAU74032	E6E7_66.2	8496
ab30b796-c526-449e-997b-1928a8b279ec/EcoRV/0	FAU74032	E6E7_66.2	5280
ab2f413c-56aa-4321-808b-4a11760f0886/EcoRV/0	FAU74032	E6E7_66.2	4902
ab2d5358-059b-49b6-8c02-9b14a01d7767/EcoRV/0	FAU74032	E6E7_66.2	1064
ab2c4de4-a679-4bd4-b65f-bbba279719f9/EcoRV/0	FAU74032	E6E7_66.2	4483
ab2a3350-eedd-40c7-8f8a-efe0b3e6edbd/EcoRV/0	FAU74032	E6E7_66.2	4050
ab26faa4-03da-4892-9fc1-a8cccbab8c19/EcoRV/0	FAU74032	E6E7_66.2	2127
ab259f8c-bf6a-42eb-97ac-b47dcff25270/EcoRV/0	FAU74032	E6E7_66.2	2636
ab5c3666-5723-4b5a-8db6-4d160411c02b/EcoRV/0	FAU74032	E6E7_66.2	2378
ab63152c-a2e5-4f71-a933-b2991ce0e463/EcoRV/0	FAU74032	E6E7_66.2	2462
ab691d02-865a-40d5-907c-91ec41515722/EcoRV/0	FAU74032	E6E7_66.2	2339
ab697bd7-6772-42c7-8c67-ea73146d77fa/EcoRV/0	FAU74032	E6E7_66.2	2128
ab95faf8-d712-4501-a85c-941d7918aa48/EcoRV/0	FAU74032	E6E7_66.2	9317
ab92e726-d6a6-42a5-8b20-d152673a3b45/EcoRV/0	FAU74032	E6E7_66.2	3629
ab92cfc2-3820-40d0-8c79-75dcff841e06/EcoRV/0	FAU74032	E6E7_66.2	4351
ab91e551-7fe6-4e1f-a18e-0e86079e6bd9/EcoRV/0	FAU74032	E6E7_66.2	3300
ab916935-5970-4b60-856e-8697f0aeb388/EcoRV/0	FAU74032	E6E7_66.2	4745
ab8cb985-7f98-46ce-8e9c-e69b39e5b0a8/EcoRV/0	FAU74032	E6E7_66.2	2192
ab89f9c7-17af-40bc-a3b5-f2bb544e2b0e/EcoRV/0	FAU74032	E6E7_66.2	1962
ab899824-3d93-40d4-a80b-1f1baeafc968/EcoRV/0	FAU74032	E6E7_66.2	1645
ab88f59e-303e-43df-affb-035042ddb9f4/EcoRV/0	FAU74032	E6E7_66.2	7337
ab871cd4-2272-4f54-ad2b-a0113e1cbc0a/EcoRV/0	FAU74032	E6E7_66.2	1859
ab855549-01f7-4d47-b128-5d8e7cbe75a3/EcoRV/0	FAU74032	E6E7_66.2	820
ab83f1f5-a1c8-45e6-8a1c-90347383aa4f/EcoRV/0	FAU74032	E6E7_66.2	8718
ab7fceef-b7bd-43c7-902b-44a201ce8c1a/EcoRV/0	FAU74032	E6E7_66.2	675
ab21d96d-9832-4cee-89b8-0ae882fc776e/EcoRV/0	FAU74032	E6E7_66.2	5975
ab7f7b4c-1955-4247-9c92-1417d8d55963/EcoRV/0	FAU74032	E6E7_66.2	5737
ab7bdeb0-8d12-4954-9536-7262f49da73b/EcoRV/0	FAU74032	E6E7_66.2	667
ab792545-dc3c-4ddb-b4df-55dfeb104dd9/EcoRV/0	FAU74032	E6E7_66.2	9030
ab77b928-39e2-43df-a872-d1717e4cab1d/EcoRV/0	FAU74032	E6E7_66.2	6519
ab76e392-8879-4a62-a8ad-b46c740d1e5d/EcoRV/0	FAU74032	E6E7_66.2	2091
ab756f1e-5c6c-48a2-b3e3-468d79c26cd6/EcoRV/0	FAU74032	E6E7_66.2	4614
ab751b3d-313f-4f6d-a633-2ff4a4709cc1/EcoRV/0	FAU74032	E6E7_66.2	4381
ab733774-f3a1-46f5-a6fd-0cb1ed67e572/EcoRV/0	FAU74032	E6E7_66.2	8183
ab71f554-b52f-4e6e-a883-5014fbe490ad/EcoRV/0	FAU74032	E6E7_66.2	906
ab71c38e-cf91-4336-a1b2-1ec70ca6afa1/EcoRV/0	FAU74032	E6E7_66.2	4105
ab6ff8e0-0fac-41aa-b885-cee9d3c162bc/EcoRV/0	FAU74032	E6E7_66.2	13338
ab6d90cc-e516-46e6-a80b-4f9a1382ea7f/EcoRV/0	FAU74032	E6E7_66.2	8353
ab6bbb7d-b9f6-4e23-a655-614970f22b6d/EcoRV/0	FAU74032	E6E7_66.2	798
ab699d5a-bdb3-4afb-ae3f-401affeab671/EcoRV/0	FAU74032	E6E7_66.2	1756
ab7dae93-860c-41bf-83d5-f9173410f184/EcoRV/0	FAU74032	E6E7_66.2	1101
ab96b12e-8c52-4315-befd-ff2a675ea1f9/EcoRV/0	FAU74032	E6E7_66.2	5301
ab1fd9fc-191c-45eb-8ae4-dcdee63578ef/EcoRV/0	FAU74032	E6E7_66.2	1091
ab1af4a2-c88d-47c9-bc2a-6f51a94d12c6/EcoRV/0	FAU74032	E6E7_66.2	1586
aaddecaa-076d-404a-b4be-555e0dee19bb/EcoRV/0	FAU74032	E6E7_66.2	7581
aadc82e1-4544-4796-ab3e-2cd7ed4cea26/EcoRV/0	FAU74032	E6E7_66.2	7813
aadb9db4-16b5-4d67-a9d7-ace489b36525/EcoRV/0	FAU74032	E6E7_66.2	6962
aad71e3d-ade6-43f6-ae95-615254265aa0/EcoRV/0	FAU74032	E6E7_66.2	5852
aad577fb-4301-4760-b36d-1bcfd7f9aa71/EcoRV/0	FAU74032	E6E7_66.2	3215
aad56073-4007-4bbb-8d79-7379b139dbf2/EcoRV/0	FAU74032	E6E7_66.2	4774
aad53bbe-e2b4-4907-b7ab-fede21a54060/EcoRV/0	FAU74032	E6E7_66.2	2743
aad3d593-14de-4450-9851-4c50fdbae849/EcoRV/0	FAU74032	E6E7_66.2	3571
aad1de40-863e-4bb7-972a-046266479b56/EcoRV/0	FAU74032	E6E7_66.2	4249
aaceedd5-23eb-40e8-847d-1e792b85cd74/EcoRV/0	FAU74032	E6E7_66.2	781
aacba350-21e6-45ff-87f6-9c61e3990879/EcoRV/0	FAU74032	E6E7_66.2	2564
aaca376b-66fd-4afd-ab35-aa5cb594ab60/EcoRV/0	FAU74032	E6E7_66.2	3669
aac8b030-8245-40d3-8e80-7db5e383c9ee/EcoRV/0	FAU74032	E6E7_66.2	977
aac73438-463e-4c11-bac1-c7e51e08463e/EcoRV/0	FAU74032	E6E7_66.2	5116
aac6d7a5-1ec5-4c74-8a40-6df14a655705/EcoRV/0	FAU74032	E6E7_66.2	7227
aac5d2bc-0dd3-4f16-a6b5-a99a68ee0bb5/EcoRV/0	FAU74032	E6E7_66.2	3396
aac2619f-fa55-42af-b57e-0321022a80f4/EcoRV/0	FAU74032	E6E7_66.2	4403
aac1a542-57d7-42c3-b11c-c930499ea426/EcoRV/0	FAU74032	E6E7_66.2	2026
aac0aa65-c67a-43dd-bee6-c903c9535575/EcoRV/0	FAU74032	E6E7_66.2	4963
aabf7890-65ab-4d13-ba2b-ed096da826ea/EcoRV/0	FAU74032	E6E7_66.2	5900
aabb1ede-146d-4f0e-842a-e0d4174d44bb/EcoRV/0	FAU74032	E6E7_66.2	5973
aaba3f53-fa27-4728-b129-0e54aaab2374/EcoRV/0	FAU74032	E6E7_66.2	5953
aab90698-a9b2-472e-854d-bac33bc8ce18/EcoRV/0	FAU74032	E6E7_66.2	2976
aab76efe-52b6-41f6-b93a-d72e2026dda9/EcoRV/0	FAU74032	E6E7_66.2	12611
aab4db10-8ba3-4937-a1b3-b3b8689d71f4/EcoRV/0	FAU74032	E6E7_66.2	2619
aab46527-415c-4f63-a7ec-dff83868038b/EcoRV/0	FAU74032	E6E7_66.2	1970
aab31357-a2d9-4de7-8385-2a3258db4025/EcoRV/0	FAU74032	E6E7_66.2	1902
aade62d7-672e-4259-9369-d867b7a1dd80/EcoRV/0	FAU74032	E6E7_66.2	4449
aadfcbcb-9faa-46c2-b2c0-4a90d68626c5/EcoRV/0	FAU74032	E6E7_66.2	1821
aae076c9-33d2-4f15-9543-ca8d3f177d00/EcoRV/0	FAU74032	E6E7_66.2	8097
aae0866e-ef65-4e14-8428-d304563b1d80/EcoRV/0	FAU74032	E6E7_66.2	9723
ab15e4eb-72a9-484e-accc-2e4fc3908286/EcoRV/0	FAU74032	E6E7_66.2	6572
ab142713-bfed-4193-a9e8-54c631871f1a/EcoRV/0	FAU74032	E6E7_66.2	3480
ab12a07d-e7f7-4f9e-a1cc-bdac5e516ccb/EcoRV/0	FAU74032	E6E7_66.2	5842
ab127a5f-f003-4344-a58f-803dc2beb248/EcoRV/0	FAU74032	E6E7_66.2	2978
ab1196d9-a37f-479e-bbd5-393adf571d95/EcoRV/0	FAU74032	E6E7_66.2	2803
ab118bcd-055f-4134-ae68-08dc1b3acd53/EcoRV/0	FAU74032	E6E7_66.2	5712
ab10586a-c0d6-40e8-acfc-2d8b1c3c7aa9/EcoRV/0	FAU74032	E6E7_66.2	4659
ab096043-5855-48e7-9ebf-fa403de5ff44/EcoRV/0	FAU74032	E6E7_66.2	4585
ab0931c4-a616-4edc-acac-144180ad1f75/EcoRV/0	FAU74032	E6E7_66.2	1699
ab06f8f1-36d7-4ae2-a57e-34f862b9f6eb/EcoRV/0	FAU74032	E6E7_66.2	2393
ab049a3f-adb6-4e7d-ada5-4eb2467ec17e/EcoRV/0	FAU74032	E6E7_66.2	6679
ab02f462-63c0-4719-99f3-8779e9805b13/EcoRV/0	FAU74032	E6E7_66.2	4520
aaff0cc1-3e1a-431e-ad68-a802f9292c96/EcoRV/0	FAU74032	E6E7_66.2	5826
ab1b2931-e19c-4479-ab21-d7b106e68cc7/EcoRV/0	FAU74032	E6E7_66.2	5796
aafe9bec-d426-41b6-9a6e-35684d67b49a/EcoRV/0	FAU74032	E6E7_66.2	857
aafc5e14-f555-40c3-9955-efb56d8af1e9/EcoRV/0	FAU74032	E6E7_66.2	3561
aafc4a03-5dc2-4ad0-aa5d-207a6b08c5ba/EcoRV/0	FAU74032	E6E7_66.2	4119
aaf93470-d9d8-4e2a-a215-1189129565f7/EcoRV/0	FAU74032	E6E7_66.2	4375
aaf87176-53d2-4ac8-a4a5-74306cec3a57/EcoRV/0	FAU74032	E6E7_66.2	4121
aaf5ab7c-88bf-4eff-9b61-d2ce82eefb08/EcoRV/0	FAU74032	E6E7_66.2	3858
aaf3b3fd-4152-4754-9e11-c6368705248b/EcoRV/0	FAU74032	E6E7_66.2	9118
aaeef2af-9ee3-4c35-a7f0-3dad2aa8ee3e/EcoRV/0	FAU74032	E6E7_66.2	454
aaeb252f-736b-4a32-bb5d-2b1d245f0673/EcoRV/0	FAU74032	E6E7_66.2	8115
aaeac50a-bacc-4f01-8b32-fd1b4926fcb3/EcoRV/0	FAU74032	E6E7_66.2	5392
aae88b05-fd47-4164-ae6e-7521a7d9d2f6/EcoRV/0	FAU74032	E6E7_66.2	2230
aae8746a-d563-4766-9454-bb70d47bfef3/EcoRV/0	FAU74032	E6E7_66.2	7948
aae5a891-df4d-49f3-975f-f11b7b88f0be/EcoRV/0	FAU74032	E6E7_66.2	65
aae241ab-1ee4-4aad-9957-0df961330275/EcoRV/0	FAU74032	E6E7_66.2	6854
aafd9324-e057-4bf3-8756-cb031cb15373/EcoRV/0	FAU74032	E6E7_66.2	5481
aab0e285-2aed-45f6-9035-9e8e0e24d31c/EcoRV/0	FAU74032	E6E7_66.2	2698
ab98b9b1-a659-4766-8afd-bca90412005b/EcoRV/0	FAU74032	E6E7_66.2	1141
ab99898d-54f2-4ec8-83ea-f166f75d9b90/EcoRV/0	FAU74032	E6E7_66.2	5639
ac610411-80d7-4e9f-aac5-2c0c21383922/EcoRV/0	FAU74032	E6E7_66.2	4438
ac5efce9-7075-4cb3-adeb-ba3b24426f9d/EcoRV/0	FAU74032	E6E7_66.2	7758
ac5e7f8e-f921-44d0-9323-8b156f22da25/EcoRV/0	FAU74032	E6E7_66.2	2067
ac5c4ecd-8d80-42e1-aa1c-f36a8eafbecc/EcoRV/0	FAU74032	E6E7_66.2	3484
ac5246ca-565e-45a6-9da4-9ea99e20f4cd/EcoRV/0	FAU74032	E6E7_66.2	5517
ac512697-60d3-4919-89cc-291142028c5d/EcoRV/0	FAU74032	E6E7_66.2	4755
ac4ff032-4c99-4ae1-995f-db1343f6bb76/EcoRV/0	FAU74032	E6E7_66.2	5688
ac49e053-81c7-40a2-9a74-f10fa3db8261/EcoRV/0	FAU74032	E6E7_66.2	7777
ac49090f-7e24-443c-a6a1-5235817dd2e5/EcoRV/0	FAU74032	E6E7_66.2	5269
ac47d856-7aaf-4615-86c7-2e293966af5d/EcoRV/0	FAU74032	E6E7_66.2	2360
ac43e9ef-975f-441f-843b-72f5f2aa2f46/EcoRV/0	FAU74032	E6E7_66.2	7450
ac419688-1226-4e47-95c8-979342730318/EcoRV/0	FAU74032	E6E7_66.2	3070
ac3f9938-6a6b-4406-950d-858c87701817/EcoRV/0	FAU74032	E6E7_66.2	4068
ac3ed018-71ac-4e23-b6be-bd5b37fba110/EcoRV/0	FAU74032	E6E7_66.2	5803
ac3e13f7-8645-4f8e-a4a5-c4293343ae85/EcoRV/0	FAU74032	E6E7_66.2	1755
ac3df460-96d2-415a-a082-c0399a6f9d03/EcoRV/0	FAU74032	E6E7_66.2	5034
ac38dc25-8fef-46ca-b236-1ab51ab80ca3/EcoRV/0	FAU74032	E6E7_66.2	4225
ac346bb8-944f-4c34-8a7a-2c88f4ce05dd/EcoRV/0	FAU74032	E6E7_66.2	3820
ac34161f-2453-469c-aa80-78627f798b2b/EcoRV/0	FAU74032	E6E7_66.2	4506
ac336471-767a-40f9-91f8-26cf49ad2cf7/EcoRV/0	FAU74032	E6E7_66.2	3004
ac2d544e-8851-4ff3-92da-83a535140fdd/EcoRV/0	FAU74032	E6E7_66.2	5381
ac2bed1a-e57d-4c08-ac3e-6c3efe412aae/EcoRV/0	FAU74032	E6E7_66.2	1018
ac278e1e-5aad-4231-946f-3c3b69d5ec22/EcoRV/0	FAU74032	E6E7_66.2	4277
ac266c46-87b8-40df-8ce3-5f92f3e3eb31/EcoRV/0	FAU74032	E6E7_66.2	3565
ac266c30-5a4f-44e5-9547-bb29a9909edb/EcoRV/0	FAU74032	E6E7_66.2	8715
ac261b27-d116-47cb-a635-35c2b6ea842f/EcoRV/0	FAU74032	E6E7_66.2	1171
ac243756-d8c3-4640-8e7d-05fe537e1bc6/EcoRV/0	FAU74032	E6E7_66.2	1532
ac623f6b-96ad-47eb-871a-7fe6cf1f0d4b/EcoRV/0	FAU74032	E6E7_66.2	6596
ac665cf9-fdb1-4f86-8b76-4487e1832f28/EcoRV/0	FAU74032	E6E7_66.2	1102
ac67e977-84c5-4b46-8755-d42d2be6a749/EcoRV/0	FAU74032	E6E7_66.2	3577
ac69bb55-bf76-48b5-b972-6129b11fc63b/EcoRV/0	FAU74032	E6E7_66.2	5320
ac9b1b61-bdfb-4bba-adf0-d8a6f4501cd5/EcoRV/0	FAU74032	E6E7_66.2	8987
ac9ac296-03ff-4723-b225-e05e43fc9482/EcoRV/0	FAU74032	E6E7_66.2	6614
ac995cd9-b241-4414-beef-efb009d2f439/EcoRV/0	FAU74032	E6E7_66.2	6469
ac989cc4-78d8-47a2-91c0-f7dcc2ae245e/EcoRV/0	FAU74032	E6E7_66.2	2383
ac95512b-2ae2-4937-8bdf-cd364a460fe8/EcoRV/0	FAU74032	E6E7_66.2	2706
ac93ac54-eaf4-4dc4-b6ef-1414b3635b2a/EcoRV/0	FAU74032	E6E7_66.2	6375
ac92f4d1-c1de-4911-b344-c465f2a9a9b4/EcoRV/0	FAU74032	E6E7_66.2	2627
ac92b0f8-0f52-4327-84ce-43baa4000271/EcoRV/0	FAU74032	E6E7_66.2	2727
ac90f198-f36d-4e87-82aa-e8cf708af1c7/EcoRV/0	FAU74032	E6E7_66.2	2548
ac8db293-d355-4d1a-9f32-0700fbbae4bc/EcoRV/0	FAU74032	E6E7_66.2	438
ac8c0f30-9b80-4530-acec-a0f5367f5bb1/EcoRV/0	FAU74032	E6E7_66.2	8911
ac8bff65-1ae1-481b-9db4-d3e2f754bfe5/EcoRV/0	FAU74032	E6E7_66.2	2098
ac8a7ab4-36ce-4746-a4fa-08d409828960/EcoRV/0	FAU74032	E6E7_66.2	5481
ac21a1ea-c5ae-442d-b5b7-4786b0ff7b82/EcoRV/0	FAU74032	E6E7_66.2	5826
ac8901cb-75b2-47f3-8bd0-3427098ed9ff/EcoRV/0	FAU74032	E6E7_66.2	4083
ac84ef10-692b-4553-82d3-d00e7164ba4e/EcoRV/0	FAU74032	E6E7_66.2	1090
ac82331a-e085-42fb-97a5-cd33b54b041f/EcoRV/0	FAU74032	E6E7_66.2	2701
ac803dbc-c180-497f-a32d-a233fc5a4fcd/EcoRV/0	FAU74032	E6E7_66.2	2785
ac7ca18f-7c84-4002-beee-6fde0da0fdd6/EcoRV/0	FAU74032	E6E7_66.2	6181
ac7c97cb-38bb-46d0-8cce-811d5871626a/EcoRV/0	FAU74032	E6E7_66.2	3460
ac7bc0b8-582f-4be4-8a6a-80035f6f4a2a/EcoRV/0	FAU74032	E6E7_66.2	1658
ac7ac9e2-d470-4c31-8b29-8dea795bafbf/EcoRV/0	FAU74032	E6E7_66.2	5788
ac785269-98b4-42f9-a0be-31bb0cf67d93/EcoRV/0	FAU74032	E6E7_66.2	6193
ac7645e3-9fa7-4593-b58f-1adee41defea/EcoRV/0	FAU74032	E6E7_66.2	4208
ac73c42a-ecf8-4a41-a652-c0a827b5f1a5/EcoRV/0	FAU74032	E6E7_66.2	1431
ac6b7e21-612c-423e-ba68-b9327dbdbd28/EcoRV/0	FAU74032	E6E7_66.2	718
ac6acb27-4123-4813-b7f9-d89b98b057c0/EcoRV/0	FAU74032	E6E7_66.2	8427
ac69cc2e-4153-457e-90f9-1a433c526548/EcoRV/0	FAU74032	E6E7_66.2	1369
ac889a4d-4052-422a-a66e-5fb7efc73fdf/EcoRV/0	FAU74032	E6E7_66.2	4130
ab98bdf5-087b-41c4-b219-9fb81f5a10af/EcoRV/0	FAU74032	E6E7_66.2	6048
ac193304-5dd5-4cf6-adf1-fa9682b40acd/EcoRV/0	FAU74032	E6E7_66.2	3298
ac171837-e861-4b13-bd7a-a707cc3099a9/EcoRV/0	FAU74032	E6E7_66.2	2334
abcbd4a8-205b-4bd4-8780-9831f24652a0/EcoRV/0	FAU74032	E6E7_66.2	5095
abc6d131-9dbb-4bba-be07-53a6d238cb7f/EcoRV/0	FAU74032	E6E7_66.2	4514
abc58579-95a5-4127-a8cc-aaaa0be2f66c/EcoRV/0	FAU74032	E6E7_66.2	99
abc5334a-ceb5-464e-a794-0dbcd026209e/EcoRV/0	FAU74032	E6E7_66.2	2620
abbf2262-118d-4ccd-8720-768fa4d29cc0/EcoRV/0	FAU74032	E6E7_66.2	5755
abbf0096-9498-40ef-adab-e32626b27de7/EcoRV/0	FAU74032	E6E7_66.2	3227
abba6fab-56d3-4dac-aaca-a00fa795d806/EcoRV/0	FAU74032	E6E7_66.2	7011
abba6e6a-88c1-4f89-b559-bd3c4b927b52/EcoRV/0	FAU74032	E6E7_66.2	9926
abb7b9cb-8355-4e55-9699-42f47a02a2a7/EcoRV/0	FAU74032	E6E7_66.2	4016
abb69452-d214-4a53-8d92-1e9a5a784fdb/EcoRV/0	FAU74032	E6E7_66.2	8931
abb60a88-6a8b-40d6-80d3-6e500588e09f/EcoRV/0	FAU74032	E6E7_66.2	4001
abb44771-62c6-40b8-8330-20dc9a9bf921/EcoRV/0	FAU74032	E6E7_66.2	5400
abb3bcd7-b644-4010-8c94-98683cab8e08/EcoRV/0	FAU74032	E6E7_66.2	2002
abad7e5f-e95e-4fcc-a1cd-1c394135683e/EcoRV/0	FAU74032	E6E7_66.2	3702
ababf30c-d2f6-4ba9-b096-8fbd60d0f3c2/EcoRV/0	FAU74032	E6E7_66.2	3109
aba66c8d-f1eb-4331-82ed-e21f41ac64b6/EcoRV/0	FAU74032	E6E7_66.2	635
aba304c8-31ef-433d-ba3f-1d6c53ba7f7f/EcoRV/0	FAU74032	E6E7_66.2	1352
aba2b84f-357d-42fa-a6ce-ce8600eaf4e3/EcoRV/0	FAU74032	E6E7_66.2	2407
aba278b9-64d3-4125-8834-05aa5fb84a8c/EcoRV/0	FAU74032	E6E7_66.2	1653
ab9eee84-0fde-404a-b9d5-43921695c48f/EcoRV/0	FAU74032	E6E7_66.2	2591
ab9dec39-2614-43e3-bd28-93ee5c93e04b/EcoRV/0	FAU74032	E6E7_66.2	3272
ab9d0d93-f488-492d-96e2-f9d752fbaafa/EcoRV/0	FAU74032	E6E7_66.2	4299
ab9d0a87-b2e7-4daf-8108-6ef38f0bdef9/EcoRV/0	FAU74032	E6E7_66.2	5892
ab9c3e33-40ce-4513-aabc-17d5915b6a21/EcoRV/0	FAU74032	E6E7_66.2	3697
ab9be2de-8b8e-4bd4-8ed0-2007aaf9a32c/EcoRV/0	FAU74032	E6E7_66.2	2297
ab9ac17f-8607-4cf3-8c4b-f3e4ee3c9afe/EcoRV/0	FAU74032	E6E7_66.2	728
ab9a4771-b3bd-40c7-80db-5f4fa94541a5/EcoRV/0	FAU74032	E6E7_66.2	4143
abcd8860-5fac-42ff-86e5-8a90bdc6d07f/EcoRV/0	FAU74032	E6E7_66.2	5555
abcddb0b-bd12-4e7e-b241-ce43913774a8/EcoRV/0	FAU74032	E6E7_66.2	1188
abd06f85-fc81-4d76-b39e-a6fe327e2139/EcoRV/0	FAU74032	E6E7_66.2	3513
abd0970b-f3bf-46be-90ec-032e61d17b9c/EcoRV/0	FAU74032	E6E7_66.2	2175
ac159ebc-5678-406c-b3e2-139f31eafcfb/EcoRV/0	FAU74032	E6E7_66.2	4074
ac155d39-befa-4e99-9f99-2642a6c3989e/EcoRV/0	FAU74032	E6E7_66.2	9011
ac14c792-e273-4461-9b6d-873cab58681d/EcoRV/0	FAU74032	E6E7_66.2	4513
ac10ccc5-f1bc-4de1-92e7-dd5f01504c16/EcoRV/0	FAU74032	E6E7_66.2	1423
ac0f1a4d-9eeb-4297-a51c-6a38330d6983/EcoRV/0	FAU74032	E6E7_66.2	2423
ac054d4a-bb63-4730-9b21-225f9b930d10/EcoRV/0	FAU74032	E6E7_66.2	4919
ac035caa-ae9b-4b00-83d7-4cc508c0638a/EcoRV/0	FAU74032	E6E7_66.2	2121
abffd4ed-a82a-4933-a41d-bba54fb42613/EcoRV/0	FAU74032	E6E7_66.2	4220
abf59b61-b621-4ac2-a271-4c2d95f55a17/EcoRV/0	FAU74032	E6E7_66.2	4441
abf4b424-99e3-41eb-9b52-52f599165e59/EcoRV/0	FAU74032	E6E7_66.2	3070
abef5cab-cafd-48f7-8ceb-240e1364c0cb/EcoRV/0	FAU74032	E6E7_66.2	4635
abedf1b7-1610-4ca3-92ab-84feb49610c5/EcoRV/0	FAU74032	E6E7_66.2	7236
abe88ca8-8b76-440c-90e8-ed8c1db37c35/EcoRV/0	FAU74032	E6E7_66.2	3782
ac17cc30-2e8d-4e39-8565-0a96d6627e5e/EcoRV/0	FAU74032	E6E7_66.2	3767
abe61c32-1a19-4710-a4ec-d2a19f3f4ee7/EcoRV/0	FAU74032	E6E7_66.2	6472
abe32d96-506d-4303-9c0e-1cf9b40002b7/EcoRV/0	FAU74032	E6E7_66.2	955
abe1cdae-a44b-4aa4-9fa0-b4008954dc4e/EcoRV/0	FAU74032	E6E7_66.2	1522
abdde03f-383b-4db8-9320-58a8c645e84f/EcoRV/0	FAU74032	E6E7_66.2	3159
abdcbefa-2a17-4cdc-bec2-4b435615c9e4/EcoRV/0	FAU74032	E6E7_66.2	1048
abdc0600-8d9f-49d2-b5a2-f6d38929b6c2/EcoRV/0	FAU74032	E6E7_66.2	3580
abdaecb8-c56b-4871-9d77-49f3f5fa7f4f/EcoRV/0	FAU74032	E6E7_66.2	2451
abda6799-36e3-456d-9f6b-2c8790488e22/EcoRV/0	FAU74032	E6E7_66.2	2244
abd8b060-b75f-4439-ba46-b455beba6b28/EcoRV/0	FAU74032	E6E7_66.2	8024
abd7111b-497c-4855-a01e-044ea8d1f28b/EcoRV/0	FAU74032	E6E7_66.2	1026
abd5dfa8-7bcc-4966-92fa-beda26019c6c/EcoRV/0	FAU74032	E6E7_66.2	5203
abd260e3-699a-4cb6-9994-96bad3ef2a19/EcoRV/0	FAU74032	E6E7_66.2	2967
abd2146a-29a6-46af-8b82-aba887a4d0fe/EcoRV/0	FAU74032	E6E7_66.2	5762
abd12033-5718-4f36-a3d2-b8fa080d5145/EcoRV/0	FAU74032	E6E7_66.2	4157
abe5f7d7-ba56-44eb-82b9-74dc09091ef2/EcoRV/0	FAU74032	E6E7_66.2	3179
ac9b9302-5d62-465a-8287-c0046e9ace16/EcoRV/0	FAU74032	E6E7_66.2	550
aaaee4e4-0f23-4b62-ab31-2af33462c6e8/EcoRV/0	FAU74032	E6E7_66.2	5892
aaae0a39-f9db-4095-b741-1004ca925054/EcoRV/0	FAU74032	E6E7_66.2	3802
a96b9fc6-f905-418a-90d2-cad98ce394c1/EcoRV/0	FAU74032	E6E7_66.2	6000
a9666d69-e31a-4322-9766-0b7439463565/EcoRV/0	FAU74032	E6E7_66.2	4089
a9631ec6-40ec-4875-bacb-9d5445d7a121/EcoRV/0	FAU74032	E6E7_66.2	6782
a95ffa2a-0fb7-4585-b83c-799cb7e25286/EcoRV/0	FAU74032	E6E7_66.2	4452
a95c133b-7655-4ed3-8092-573fea418e9a/EcoRV/0	FAU74032	E6E7_66.2	4867
a95b9ebb-1f80-4de7-90db-f248a4654a77/EcoRV/0	FAU74032	E6E7_66.2	4027
a9593630-ddad-484f-9a73-325c3b7490f0/EcoRV/0	FAU74032	E6E7_66.2	6041
a9591aad-933f-4a83-95cc-051dbecf0de6/EcoRV/0	FAU74032	E6E7_66.2	1770
a953d0bd-bf17-4529-93a5-a5a4533bd3e9/EcoRV/0	FAU74032	E6E7_66.2	5637
a952b249-ee8e-485d-8b4a-475d72551c9d/EcoRV/0	FAU74032	E6E7_66.2	1568
a9508a6a-69e0-46a5-92a2-7ea19a128212/EcoRV/0	FAU74032	E6E7_66.2	3680
a94bd94e-d4da-42f0-9953-be91c94a7aa7/EcoRV/0	FAU74032	E6E7_66.2	2686
a946cdcb-8226-4358-8636-def8ba3f0ae6/EcoRV/0	FAU74032	E6E7_66.2	6255
a946b672-8200-4f8d-af38-288469654fcc/EcoRV/0	FAU74032	E6E7_66.2	6410
a9441749-f594-48ad-9a0c-98f135f59ee8/EcoRV/0	FAU74032	E6E7_66.2	5411
a93f4261-cf0b-4d53-92dd-8ba559f2539b/EcoRV/0	FAU74032	E6E7_66.2	2894
a93ec87e-6154-4dee-a1bc-1ab6049f545f/EcoRV/0	FAU74032	E6E7_66.2	5571
a935a554-e358-46fc-930b-c12774206a0f/EcoRV/0	FAU74032	E6E7_66.2	8453
a931f27a-fbba-4358-8d3d-57ab19a79ee8/EcoRV/0	FAU74032	E6E7_66.2	4962
a931ecc8-3c70-43a8-bd87-afc65407f7a0/EcoRV/0	FAU74032	E6E7_66.2	2590
a930df86-c6c1-4b14-a397-84ffa467a17f/EcoRV/0	FAU74032	E6E7_66.2	4643
a92f71ba-fd78-4989-b109-025384755a64/EcoRV/0	FAU74032	E6E7_66.2	5529
a92f45dd-7f8c-4e3c-a815-2d3c8e1e42d5/EcoRV/0	FAU74032	E6E7_66.2	5343
a92cc886-9207-4b69-975b-a7d20a3145ed/EcoRV/0	FAU74032	E6E7_66.2	3594
a92c7ef8-c592-47a9-844e-e3054ddc591a/EcoRV/0	FAU74032	E6E7_66.2	2273
a92b8b32-b90d-4425-9f46-4ddfb0d3d9ec/EcoRV/0	FAU74032	E6E7_66.2	256
a928d4e9-a0b0-49ef-83ca-3777fec84a01/EcoRV/0	FAU74032	E6E7_66.2	3055
a96df41a-c961-47c1-ad23-2007ccc5efaa/EcoRV/0	FAU74032	E6E7_66.2	5605
a96eab3d-367c-490d-bcb3-a470eb97423f/EcoRV/0	FAU74032	E6E7_66.2	1922
a9731206-ba03-426d-885d-d1b8a1c4d37d/EcoRV/0	FAU74032	E6E7_66.2	8623
a973fc93-9914-4f0c-b9da-b8317263616b/EcoRV/0	FAU74032	E6E7_66.2	2576
a9b16875-8f33-4331-8bb6-a932426e100d/EcoRV/0	FAU74032	E6E7_66.2	1749
a9ae3e36-c54a-4a42-81f6-5d5275d03477/EcoRV/0	FAU74032	E6E7_66.2	4955
a9aced36-5a20-40d3-ae26-317bf31004ff/EcoRV/0	FAU74032	E6E7_66.2	6678
a9aaa92a-c77e-481a-a027-98dd6a498b08/EcoRV/0	FAU74032	E6E7_66.2	9323
a9a962d7-f3c6-4e2e-bd5d-6ac000a33196/EcoRV/0	FAU74032	E6E7_66.2	2687
a9a685f9-4410-4fbd-ad99-8f5a47e0465f/EcoRV/0	FAU74032	E6E7_66.2	3672
a9a51b43-a790-4507-af46-25e94ef4f600/EcoRV/0	FAU74032	E6E7_66.2	6447
a9a4071e-6160-44d4-8323-0e61cc1ec796/EcoRV/0	FAU74032	E6E7_66.2	1058
a9a26da6-d47f-40ae-8b38-2f063a9611a9/EcoRV/0	FAU74032	E6E7_66.2	11007
a9a13f0a-232b-4b3b-982f-f1dc1ac03802/EcoRV/0	FAU74032	E6E7_66.2	1724
a99ddd37-c0a9-411a-b242-1eab80a6c34d/EcoRV/0	FAU74032	E6E7_66.2	3654
a99bfd30-ba64-4ec8-84cf-bb17b3fc015e/EcoRV/0	FAU74032	E6E7_66.2	4248
a99b0755-cd0d-4a87-bb30-8914987d86c8/EcoRV/0	FAU74032	E6E7_66.2	6909
a925aea7-137b-430f-baf0-8893613a64dd/EcoRV/0	FAU74032	E6E7_66.2	1838
a999557e-2cb0-4850-bc60-cb5deb6d0f47/EcoRV/0	FAU74032	E6E7_66.2	160
a99385c1-5d76-450e-885c-350d34998cff/EcoRV/0	FAU74032	E6E7_66.2	4080
a9926d82-5aef-4975-858a-f6c6e6fbe151/EcoRV/0	FAU74032	E6E7_66.2	482
a992107d-ba49-4093-a9f7-0efbc5227ee7/EcoRV/0	FAU74032	E6E7_66.2	4502
a991cd47-e34e-47a3-8627-3eb6cf050c28/EcoRV/0	FAU74032	E6E7_66.2	5643
a98f3665-4fec-413b-8d21-42db830884f4/EcoRV/0	FAU74032	E6E7_66.2	5103
a98d390f-414f-4a83-aeb8-ff4a13af808a/EcoRV/0	FAU74032	E6E7_66.2	6263
a98b8607-2d1a-4088-b69c-c45536103936/EcoRV/0	FAU74032	E6E7_66.2	6443
a98a6a71-6f25-4c08-82aa-3c60f8d1e66b/EcoRV/0	FAU74032	E6E7_66.2	1732
a98a2e21-8cba-4ef4-b48f-658ff2776578/EcoRV/0	FAU74032	E6E7_66.2	2481
a988db83-e1d7-478e-b2c7-5448ce7a4680/EcoRV/0	FAU74032	E6E7_66.2	2409
a9887a58-8123-46df-a2f0-c4fd89e11f5e/EcoRV/0	FAU74032	E6E7_66.2	5905
a984618f-28d3-4ad2-93a1-a1a8afae4600/EcoRV/0	FAU74032	E6E7_66.2	2662
a97eeefa-b7f4-4ad8-bb2f-5d069139c6d3/EcoRV/0	FAU74032	E6E7_66.2	4784
a9992224-ab2d-445e-9355-fd7c165363a6/EcoRV/0	FAU74032	E6E7_66.2	4524
a9b1cfa8-319b-49d5-9679-e5b1cbfb0922/EcoRV/0	FAU74032	E6E7_66.2	2802
a91da076-0ac7-4afe-ab2a-88af3ed744c8/EcoRV/0	FAU74032	E6E7_66.2	1865
a91b1aa0-01eb-4e43-a225-dd365a38bb8c/EcoRV/0	FAU74032	E6E7_66.2	790
a8e0b6f7-5d06-4cdb-80d1-4a675521e8bd/EcoRV/0	FAU74032	E6E7_66.2	3430
a8de9549-6970-44a0-8507-f8a978569404/EcoRV/0	FAU74032	E6E7_66.2	725
a8d95d07-e6a9-4cb4-b4d5-3668b9ddd453/EcoRV/0	FAU74032	E6E7_66.2	4315
a8d85711-4fd7-4626-a235-6439256dce44/EcoRV/0	FAU74032	E6E7_66.2	4125
a8ce45e5-37cc-4896-9a86-4030f3b01d23/EcoRV/0	FAU74032	E6E7_66.2	5847
a8cb06cb-785c-43a1-b5ee-69fbb9667ea3/EcoRV/0	FAU74032	E6E7_66.2	1553
a8c955e1-7391-41a3-965f-bfe49bcfdfc5/EcoRV/0	FAU74032	E6E7_66.2	1327
a8c87b44-555f-492a-847c-6e267ec01084/EcoRV/0	FAU74032	E6E7_66.2	4023
a8c505ca-e6ef-43d0-bb4c-e043df79a854/EcoRV/0	FAU74032	E6E7_66.2	5491
a8c07da3-c9d0-4135-83a2-5d2868b864a2/EcoRV/0	FAU74032	E6E7_66.2	7513
a8be2abd-8306-48b7-91f2-b11a07f85a07/EcoRV/0	FAU74032	E6E7_66.2	2004
a8be0508-03a0-4eac-a53a-04a4a791cc8a/EcoRV/0	FAU74032	E6E7_66.2	5956
a8bdb49e-50d5-4643-8574-a39e593455ce/EcoRV/0	FAU74032	E6E7_66.2	4726
a8bcc82c-f2e7-4082-87e6-ead9ddb99d04/EcoRV/0	FAU74032	E6E7_66.2	6817
a8b76912-5587-44d7-9ef5-47964f8d6b9a/EcoRV/0	FAU74032	E6E7_66.2	6979
a8b6bfd3-b7b9-4469-8f8d-4f836df91b4a/EcoRV/0	FAU74032	E6E7_66.2	637
a8b5ca7c-37f6-4a36-9e88-db22d5f7fb40/EcoRV/0	FAU74032	E6E7_66.2	13547
a8b394bb-ea91-4977-bbfd-b9870b7b7b21/EcoRV/0	FAU74032	E6E7_66.2	831
a8add1a0-9abb-4fd0-887c-54cefdf4461c/EcoRV/0	FAU74032	E6E7_66.2	3212
a8ac4996-03f6-49b1-ba69-c3681510faf3/EcoRV/0	FAU74032	E6E7_66.2	7423
a8a7f2ed-56ae-4e65-96e3-a40cba04477c/EcoRV/0	FAU74032	E6E7_66.2	7761
a8a76bb7-3b0f-4007-9e74-22802d52f406/EcoRV/0	FAU74032	E6E7_66.2	5404
a8a6dd41-764f-4a3f-a529-dc78f822d535/EcoRV/0	FAU74032	E6E7_66.2	1648
a8a6ba20-333c-4a11-8dba-f0c5f43d9786/EcoRV/0	FAU74032	E6E7_66.2	4397
a8a5dc75-50e6-497d-9b60-e43489a106ac/EcoRV/0	FAU74032	E6E7_66.2	6686
a8a2bad0-9a3f-4cea-bff9-f83e878a4adb/EcoRV/0	FAU74032	E6E7_66.2	3144
a8a25b0b-560a-4140-a4db-f6c8ccdeeae5/EcoRV/0	FAU74032	E6E7_66.2	9896
a8e119a8-1b5d-4e73-ae64-f26268dc1cea/EcoRV/0	FAU74032	E6E7_66.2	142
a8e620bb-848b-4d40-aa5a-fd8c848d41d2/EcoRV/0	FAU74032	E6E7_66.2	1618
a8ea83fa-723a-43ec-8bbe-55fe70242786/EcoRV/0	FAU74032	E6E7_66.2	657
a8ecd6cc-9cd0-4816-a506-350718588853/EcoRV/0	FAU74032	E6E7_66.2	2711
a919b849-3e6a-4d67-b2c3-0ba1650be9cb/EcoRV/0	FAU74032	E6E7_66.2	2494
a915acb2-5d69-42e6-9d14-c8065dd26f60/EcoRV/0	FAU74032	E6E7_66.2	2843
a9153ddc-06d1-436b-81e3-f3e8dc16d913/EcoRV/0	FAU74032	E6E7_66.2	5095
a91451bb-3c26-41f7-b41c-edcdbf76effa/EcoRV/0	FAU74032	E6E7_66.2	7987
a913606d-1ca3-4e91-928d-c509eba54392/EcoRV/0	FAU74032	E6E7_66.2	2592
a90dccf7-468f-4fda-8b8c-918e0b142f08/EcoRV/0	FAU74032	E6E7_66.2	5589
a90c0b28-92e3-4117-8a59-6d62d247b37c/EcoRV/0	FAU74032	E6E7_66.2	5110
a90bce0f-1aad-48fe-9165-d04cd065c111/EcoRV/0	FAU74032	E6E7_66.2	1801
a909cd50-ceec-45db-8fa7-5f72188a6b8b/EcoRV/0	FAU74032	E6E7_66.2	11659
a9091d44-8c45-4cc6-9fb8-6efc625eb175/EcoRV/0	FAU74032	E6E7_66.2	1045
a904c69d-6611-4d06-8e40-3523b1d0ca6f/EcoRV/0	FAU74032	E6E7_66.2	4686
a90368fc-627a-464c-9e7c-d80bdb7d6395/EcoRV/0	FAU74032	E6E7_66.2	4035
a901f982-0f53-4a44-960d-0b9b62b9a551/EcoRV/0	FAU74032	E6E7_66.2	9414
a91b1bb4-d625-4457-8029-43b0db0d354c/EcoRV/0	FAU74032	E6E7_66.2	4239
a9017e64-19ad-4f5a-9cc0-7ede3004e486/EcoRV/0	FAU74032	E6E7_66.2	4630
a8ff8993-2fac-43bd-9c52-5fd9416471e0/EcoRV/0	FAU74032	E6E7_66.2	4323
a8ff2f8e-857a-486e-95d1-7a180ca96392/EcoRV/0	FAU74032	E6E7_66.2	3522
a8fea01f-3341-4af3-a5c0-f94cb6eea6b7/EcoRV/0	FAU74032	E6E7_66.2	3778
a8fbe782-6f38-4d07-a66b-165bd362ac65/EcoRV/0	FAU74032	E6E7_66.2	605
a8f97efc-5d59-4c02-ae08-e27ba88ffe2b/EcoRV/0	FAU74032	E6E7_66.2	10313
a8f8f4f3-11b3-45d6-8098-05b7c7179a8b/EcoRV/0	FAU74032	E6E7_66.2	2937
a8f8534b-1105-447a-bb5b-e05b4d740a57/EcoRV/0	FAU74032	E6E7_66.2	2287
a8f5938d-b281-489d-ad0d-7562d04bb40d/EcoRV/0	FAU74032	E6E7_66.2	5749
a8f45d4c-b917-44d3-9826-16f461576fd3/EcoRV/0	FAU74032	E6E7_66.2	1293
a8f2ebf4-da99-4828-9ee1-a48627cf0e9c/EcoRV/0	FAU74032	E6E7_66.2	5330
a8efd042-0a2b-4697-a6f6-23f493852837/EcoRV/0	FAU74032	E6E7_66.2	3619
a8efb045-630f-452a-b931-64bcd7d6a27c/EcoRV/0	FAU74032	E6E7_66.2	6595
a8ee0111-cbfa-4d6d-90fe-0075e3366b92/EcoRV/0	FAU74032	E6E7_66.2	1503
a9003fa5-baac-4966-8297-e19225e2055a/EcoRV/0	FAU74032	E6E7_66.2	7194
aaae9fa6-f72c-48a1-b8ca-b0c3c0cab1a0/EcoRV/0	FAU74032	E6E7_66.2	2288
a9b60c9f-be85-41b4-b8ce-3aee65903180/EcoRV/0	FAU74032	E6E7_66.2	4748
a9b7d2df-239a-423f-9de0-0f0ad30491cf/EcoRV/0	FAU74032	E6E7_66.2	1155
aa56c0b5-cf1c-41a9-a0e8-3f0f2bd2fd5e/EcoRV/0	FAU74032	E6E7_66.2	368
aa569411-8825-48d4-97c5-99729e96bb6f/EcoRV/0	FAU74032	E6E7_66.2	3511
aa54342e-8382-447a-933e-8c9718949d45/EcoRV/0	FAU74032	E6E7_66.2	5964
aa51b5ea-2f52-4fa2-af84-019419958fd6/EcoRV/0	FAU74032	E6E7_66.2	5283
aa51a8d9-d45d-419a-bfb9-b543d8cc3ac1/EcoRV/0	FAU74032	E6E7_66.2	4944
aa4c7f67-bec2-4c33-a8b9-37d2ce39a137/EcoRV/0	FAU74032	E6E7_66.2	3806
aa4bb158-9a1b-4f76-b3d6-0e7d62c4ee54/EcoRV/0	FAU74032	E6E7_66.2	9443
aa4aaaba-4152-404d-aa70-cc1a0b132e69/EcoRV/0	FAU74032	E6E7_66.2	5716
aa491008-eedd-46ad-bdfd-e54141a50023/EcoRV/0	FAU74032	E6E7_66.2	2534
aa48389c-ea53-4be5-aa6f-8e95a778a9b0/EcoRV/0	FAU74032	E6E7_66.2	4584
aa423e58-2e1a-4219-86e5-8093bada4c5b/EcoRV/0	FAU74032	E6E7_66.2	897
aa420c16-1f35-4154-9c23-f397c4b3d464/EcoRV/0	FAU74032	E6E7_66.2	1357
aa3d17be-0c44-4299-8f49-6636549bf341/EcoRV/0	FAU74032	E6E7_66.2	3304
aa3d16ae-7794-466d-a290-b235d2e5eea4/EcoRV/0	FAU74032	E6E7_66.2	10682
aa3a600c-3f1e-4981-aa8c-4b867138380e/EcoRV/0	FAU74032	E6E7_66.2	4112
aa397cdc-e6ba-4978-82c3-0905ed8204e1/EcoRV/0	FAU74032	E6E7_66.2	4155
aa3928e1-f8c0-4f46-8ca8-d08acdf7b12f/EcoRV/0	FAU74032	E6E7_66.2	4165
aa38941f-895f-487f-bbbf-fe825fdf05cf/EcoRV/0	FAU74032	E6E7_66.2	3718
aa33d7e2-411e-4708-bef4-1f05fd64963a/EcoRV/0	FAU74032	E6E7_66.2	3302
aa32c4ed-e48d-4c1e-81a1-d019cccc6b43/EcoRV/0	FAU74032	E6E7_66.2	1833
aa32ba6b-ad6c-4987-a01a-8f5531628c27/EcoRV/0	FAU74032	E6E7_66.2	5300
aa31ca7f-6a65-4c49-966a-9a0a9c81b6b3/EcoRV/0	FAU74032	E6E7_66.2	2809
aa2d45c7-b374-46e9-aa35-7b30d81c39e5/EcoRV/0	FAU74032	E6E7_66.2	6186
aa2bcbce-31fb-45da-9bdd-d5b64060157d/EcoRV/0	FAU74032	E6E7_66.2	7677
aa2b3f6e-5a8b-414e-a769-3a20c7096d07/EcoRV/0	FAU74032	E6E7_66.2	8335
aa2a962a-eaaf-458b-b33b-3fffa62cc134/EcoRV/0	FAU74032	E6E7_66.2	6559
aa2a7712-8faa-4297-adc1-906bb129d095/EcoRV/0	FAU74032	E6E7_66.2	4408
aa56f9d5-29a1-48ba-bbea-398d616fc536/EcoRV/0	FAU74032	E6E7_66.2	2037
aa57adc2-8e0b-438b-a903-76b2eea2fc18/EcoRV/0	FAU74032	E6E7_66.2	3253
aa65f061-92c2-425f-b0ad-693ec9a22c7c/EcoRV/0	FAU74032	E6E7_66.2	11307
aa6ca269-8e9a-4de3-908c-8a90596c44db/EcoRV/0	FAU74032	E6E7_66.2	2206
aaac4bb2-2132-48a1-90cc-0fac926bf84c/EcoRV/0	FAU74032	E6E7_66.2	4726
aaabf71c-296b-49d5-9d5b-afd80072f7b7/EcoRV/0	FAU74032	E6E7_66.2	4637
aaaa76c4-e5a6-45b6-9af5-08f1b2bc9750/EcoRV/0	FAU74032	E6E7_66.2	4442
aaa7cbcf-4667-46ac-a9bb-ca0cedce26ea/EcoRV/0	FAU74032	E6E7_66.2	7728
aaa50bcf-8127-43cf-8df2-dd7e2fbf5f3b/EcoRV/0	FAU74032	E6E7_66.2	3299
aaa39a72-9637-4932-8b3f-9bc31e16795c/EcoRV/0	FAU74032	E6E7_66.2	4201
aaa16503-6ea1-4c57-bad2-2d140444552e/EcoRV/0	FAU74032	E6E7_66.2	3553
aaa109a7-327d-4d03-90d5-dc0d207fd2e2/EcoRV/0	FAU74032	E6E7_66.2	5687
aa9ff400-8730-4184-bfdd-8db1bbff516b/EcoRV/0	FAU74032	E6E7_66.2	4582
aa9fb38e-c7f1-4439-a764-40802f8becb3/EcoRV/0	FAU74032	E6E7_66.2	2005
aa98de77-71f5-4bee-8760-62fa391cf887/EcoRV/0	FAU74032	E6E7_66.2	2919
aa96a844-33d8-4fdb-8422-a48bc5822f89/EcoRV/0	FAU74032	E6E7_66.2	1239
aa940252-f491-4cfd-9fb7-41e3c19156b8/EcoRV/0	FAU74032	E6E7_66.2	3816
aa2a55b4-0e44-477e-a3de-e69779d7c8e6/EcoRV/0	FAU74032	E6E7_66.2	5407
aa8eeea3-f8ec-4fa7-966d-13ecb68f001c/EcoRV/0	FAU74032	E6E7_66.2	2006
aa82d151-a60f-4d92-af45-9d70c9a9f4e4/EcoRV/0	FAU74032	E6E7_66.2	1100
aa81cba3-e18e-4d52-8629-fc8acfd8289a/EcoRV/0	FAU74032	E6E7_66.2	3803
aa81c04a-76ee-4e74-82cf-cdc0969389b7/EcoRV/0	FAU74032	E6E7_66.2	3135
aa7fae57-8b3d-4343-a179-83438fe0fa01/EcoRV/0	FAU74032	E6E7_66.2	1688
aa7f4a95-898d-4ab5-9b82-18717cf65f1e/EcoRV/0	FAU74032	E6E7_66.2	2560
aa7ead81-f9f5-4516-b801-cd952b97dd4f/EcoRV/0	FAU74032	E6E7_66.2	4834
aa7df419-d6ea-4020-96c3-73bb53d69352/EcoRV/0	FAU74032	E6E7_66.2	2803
aa7ab988-d55f-49b4-8df3-4be8b504f83b/EcoRV/0	FAU74032	E6E7_66.2	1796
aa75da17-cd78-49e3-a280-8872735913fe/EcoRV/0	FAU74032	E6E7_66.2	2617
aa75276f-949d-4bb6-9be4-e932d85a2fb5/EcoRV/0	FAU74032	E6E7_66.2	1622
aa70c7c8-ebc9-471d-82f1-0dc0ce0c8f99/EcoRV/0	FAU74032	E6E7_66.2	1587
aa6d7cae-daf6-42ff-aa54-12feb32c61f1/EcoRV/0	FAU74032	E6E7_66.2	1891
aa6cbfae-d9d5-419a-b2af-5bd58edec2af/EcoRV/0	FAU74032	E6E7_66.2	4359
aa8ac708-81d2-44f0-af68-9927b80819f3/EcoRV/0	FAU74032	E6E7_66.2	4407
a9b70ef4-c779-4f72-b079-7db44de774cf/EcoRV/0	FAU74032	E6E7_66.2	4508
aa2a3b39-5cef-4e12-9835-63e1a5e449e4/EcoRV/0	FAU74032	E6E7_66.2	4810
aa26ce30-a2ab-488a-a1f0-fd4ef4fe4d6b/EcoRV/0	FAU74032	E6E7_66.2	2068
a9f57030-f29a-469a-b1ea-d7504b77a160/EcoRV/0	FAU74032	E6E7_66.2	4929
a9f3378a-6a1d-442b-ac74-53e0f7e509ee/EcoRV/0	FAU74032	E6E7_66.2	2051
a9f279e9-776c-4dae-9060-0a2dc701c831/EcoRV/0	FAU74032	E6E7_66.2	3758
a9f0f2fd-bc18-44c3-afc2-5b40d7b75e31/EcoRV/0	FAU74032	E6E7_66.2	1440
a9efe6c0-55f3-4caa-944a-337beb510767/EcoRV/0	FAU74032	E6E7_66.2	5874
a9ecb6d2-9544-4e26-93c0-d0956fe6f6b7/EcoRV/0	FAU74032	E6E7_66.2	1100
a9eb8efa-b2e3-46ce-b73f-53251fb6009f/EcoRV/0	FAU74032	E6E7_66.2	5241
a9e9aa9a-1dd3-46f4-9a93-feb4256add12/EcoRV/0	FAU74032	E6E7_66.2	1319
a9e3fdb0-cbee-4d17-a113-f4d96fd2d129/EcoRV/0	FAU74032	E6E7_66.2	5179
a9dd2595-0e3b-4283-8b87-0b867a33a2b9/EcoRV/0	FAU74032	E6E7_66.2	3558
a9dc4f8c-8a4c-46bd-9939-4b9388e2f172/EcoRV/0	FAU74032	E6E7_66.2	2785
a9dc0102-c51b-4a55-9e4b-7c5e198b7384/EcoRV/0	FAU74032	E6E7_66.2	816
a9da6399-3ae0-49ec-9a23-55973dbc13a6/EcoRV/0	FAU74032	E6E7_66.2	5200
a9d5b9c8-82cb-440d-8055-f498909b1a59/EcoRV/0	FAU74032	E6E7_66.2	3734
a9d2e4f7-316d-4331-834d-ac0a4e9f6efc/EcoRV/0	FAU74032	E6E7_66.2	4779
a9d0306b-ded0-4823-a63e-150191869525/EcoRV/0	FAU74032	E6E7_66.2	2157
a9cf9b0a-095a-4117-9ccc-66ad6ccfef74/EcoRV/0	FAU74032	E6E7_66.2	2093
a9caefe6-de0f-4737-90c3-14eda2db1526/EcoRV/0	FAU74032	E6E7_66.2	2149
a9c8a3de-93d6-409c-899b-e11a5556b499/EcoRV/0	FAU74032	E6E7_66.2	4174
a9c52c57-b5c2-43c8-aaab-a5163b313fae/EcoRV/0	FAU74032	E6E7_66.2	1951
a9c4f7cd-00e4-478f-a034-aaf2d9416399/EcoRV/0	FAU74032	E6E7_66.2	10626
a9c34612-0ca7-4aaf-b461-d682b77129f4/EcoRV/0	FAU74032	E6E7_66.2	841
a9c2bbd2-a022-4315-a738-53b8b5cf8e3e/EcoRV/0	FAU74032	E6E7_66.2	3446
a9c1d57c-ba17-487a-b3a6-0839055db34d/EcoRV/0	FAU74032	E6E7_66.2	660
a9c0c938-ca47-4a8f-b91b-0e9f74f74e15/EcoRV/0	FAU74032	E6E7_66.2	5857
a9be8be4-c8f6-48e7-a96e-560c6e3800cf/EcoRV/0	FAU74032	E6E7_66.2	5015
a9bc0da6-cfad-474f-9c97-21f85996a09c/EcoRV/0	FAU74032	E6E7_66.2	1652
a9f679c6-d2f7-43af-be83-148299811d11/EcoRV/0	FAU74032	E6E7_66.2	5802
a9f6918a-2589-4cc6-85fc-68e69519635d/EcoRV/0	FAU74032	E6E7_66.2	1900
a9f7091d-b189-40fb-917c-a6467e857f77/EcoRV/0	FAU74032	E6E7_66.2	1357
a9f7c122-924f-4be1-987d-40be45fa721c/EcoRV/0	FAU74032	E6E7_66.2	2324
aa2492b1-9db0-4de4-81c9-86a65d85ae12/EcoRV/0	FAU74032	E6E7_66.2	3316
aa22d7a2-cb60-4f66-9c98-d229778724ba/EcoRV/0	FAU74032	E6E7_66.2	4739
aa20753b-cadb-42ac-bf1f-0e8d7d18887f/EcoRV/0	FAU74032	E6E7_66.2	1928
aa1acd6c-90f6-4c5a-85ff-b21e8c808f42/EcoRV/0	FAU74032	E6E7_66.2	5908
aa1ab845-3947-4222-85a6-2fb5cd01e28c/EcoRV/0	FAU74032	E6E7_66.2	7539
aa19c620-1acf-473f-900d-229746ef5c10/EcoRV/0	FAU74032	E6E7_66.2	2098
aa1998d6-c670-4e3e-97ed-8c6583986ac3/EcoRV/0	FAU74032	E6E7_66.2	1251
aa19825e-cb7b-4f5e-8034-f868d407cf90/EcoRV/0	FAU74032	E6E7_66.2	1766
aa140091-e2ba-4355-82ac-b6980284fe48/EcoRV/0	FAU74032	E6E7_66.2	59
aa124aec-4873-4c2f-922c-8c5d8e97ae4a/EcoRV/0	FAU74032	E6E7_66.2	2992
aa111a6d-9e6a-4b7f-b98e-a19dab543c19/EcoRV/0	FAU74032	E6E7_66.2	2875
aa111874-1c33-473f-9dc0-c4992d7408c6/EcoRV/0	FAU74032	E6E7_66.2	7507
aa0a4eaf-5dd9-4a7b-8d90-3972e80fd81c/EcoRV/0	FAU74032	E6E7_66.2	4121
aa2a1932-c94d-4133-bdd7-e354f682770a/EcoRV/0	FAU74032	E6E7_66.2	2671
aa088786-613b-47b3-9326-0240c212698f/EcoRV/0	FAU74032	E6E7_66.2	9129
aa062d87-80da-4e38-b9bf-65f760a19ce4/EcoRV/0	FAU74032	E6E7_66.2	5103
aa041add-bbc0-4168-8e7a-78031a927e01/EcoRV/0	FAU74032	E6E7_66.2	5950
aa037f51-ac5c-4905-aedc-abf71b0e6ba2/EcoRV/0	FAU74032	E6E7_66.2	6334
aa0292da-6bbb-4b55-ac6e-50977b900a2d/EcoRV/0	FAU74032	E6E7_66.2	1249
aa00a004-1f14-46a9-b51b-a8cc551bd8e5/EcoRV/0	FAU74032	E6E7_66.2	6047
aa00837f-0462-4cbf-8d99-ae206ba4173b/EcoRV/0	FAU74032	E6E7_66.2	5083
aa005d0b-ef11-4c82-aaf7-65ff5692bd87/EcoRV/0	FAU74032	E6E7_66.2	3980
a9ffbc11-c6ba-498b-9a63-63c4096e2127/EcoRV/0	FAU74032	E6E7_66.2	4617
a9fd8743-32d0-45ce-87dc-2136d68a8e71/EcoRV/0	FAU74032	E6E7_66.2	521
a9fc94b8-50c9-4011-bd5d-afa622ddf5c4/EcoRV/0	FAU74032	E6E7_66.2	6273
a9fb7c61-8fb1-47d4-a0c1-48028dd66550/EcoRV/0	FAU74032	E6E7_66.2	1769
a9fb3f79-a34b-4c38-bfe9-dfc7a2cbb9f6/EcoRV/0	FAU74032	E6E7_66.2	2061
a9fa55fb-e561-43cd-8a94-1604273214da/EcoRV/0	FAU74032	E6E7_66.2	5015
aa082913-c0fe-43ab-8daf-db330edb9f69/EcoRV/0	FAU74032	E6E7_66.2	796
ac9deb79-8f95-4160-abf8-8e3aaaa17dce/EcoRV/0	FAU74032	E6E7_66.2	4079
ac9fe740-f95f-4389-8dc5-724b35d4c3ea/EcoRV/0	FAU74032	E6E7_66.2	2772
aca11677-6703-4f9d-8e0f-90a7834ca5ef/EcoRV/0	FAU74032	E6E7_66.2	3291
af68de04-c2f4-4509-9ca2-bec685dfbd29/EcoRV/0	FAU74032	E6E7_66.2	4576
af65eba4-e2cc-4d51-9714-97cefd6a0e5c/EcoRV/0	FAU74032	E6E7_66.2	4804
af659eff-c160-4617-bbbe-2cbe93d8f1b9/EcoRV/0	FAU74032	E6E7_66.2	3699
af6401c8-2c22-4133-b146-97b09a7653c8/EcoRV/0	FAU74032	E6E7_66.2	4029
af631712-6f79-4445-9998-65646f4c2faa/EcoRV/0	FAU74032	E6E7_66.2	3120
af62d67f-3723-41b2-87c5-f094b14c6f2d/EcoRV/0	FAU74032	E6E7_66.2	9882
af626b96-64b8-4a6e-8c61-21abf7a6ec21/EcoRV/0	FAU74032	E6E7_66.2	2081
af61fa4d-9d80-4ae4-90af-8866ed587c41/EcoRV/0	FAU74032	E6E7_66.2	7210
af61c767-2170-4a21-88ac-46980ee67797/EcoRV/0	FAU74032	E6E7_66.2	4345
af61c658-e942-45a0-8bb7-311c9d455f25/EcoRV/0	FAU74032	E6E7_66.2	774
af5ee569-1313-469c-b6ff-e723819122f3/EcoRV/0	FAU74032	E6E7_66.2	6221
af587e8d-50d9-42ab-8d5a-8cb4e5401daf/EcoRV/0	FAU74032	E6E7_66.2	7047
af53b3cf-717e-4f68-8332-c037938e2f5b/EcoRV/0	FAU74032	E6E7_66.2	3102
af4f6756-fa57-4b73-a724-d167124916be/EcoRV/0	FAU74032	E6E7_66.2	2509
af4eeb6f-598f-44b5-8a89-4620d14f7441/EcoRV/0	FAU74032	E6E7_66.2	894
af4ecb9c-d26b-46aa-86e4-f99b3ae3cc01/EcoRV/0	FAU74032	E6E7_66.2	2097
af4e30c2-35ab-40bb-b716-321a0bccdf4a/EcoRV/0	FAU74032	E6E7_66.2	16245
af4de428-b260-4c4a-9c03-a65fd5ebeccb/EcoRV/0	FAU74032	E6E7_66.2	4740
af4c2990-ff80-43e3-b968-33202dd2415c/EcoRV/0	FAU74032	E6E7_66.2	1712
af4bda36-dc24-488d-9fe2-16fd5445d0d0/EcoRV/0	FAU74032	E6E7_66.2	4215
af4ad1f4-8363-4d5d-9ff3-4d84bad4cda0/EcoRV/0	FAU74032	E6E7_66.2	1394
af4a87f2-3747-4f7a-ae0e-8b8ce6ff24cc/EcoRV/0	FAU74032	E6E7_66.2	7456
af4a8322-6123-4107-b84b-9dc70ae26c00/EcoRV/0	FAU74032	E6E7_66.2	9300
af452ea0-0148-48cd-9125-05def39e0d3a/EcoRV/0	FAU74032	E6E7_66.2	1051
af43f871-4fdd-41e8-bb26-b1f02d652523/EcoRV/0	FAU74032	E6E7_66.2	4225
af40c742-df78-4dfe-962b-a8cc67b5f9ae/EcoRV/0	FAU74032	E6E7_66.2	5668
af402d2a-b011-4a15-9565-d802d35f2cb2/EcoRV/0	FAU74032	E6E7_66.2	1020
af6c7aac-952f-4416-9609-7a48523f89ce/EcoRV/0	FAU74032	E6E7_66.2	4871
af7090b7-acd3-4166-9f88-97cc9368c0e1/EcoRV/0	FAU74032	E6E7_66.2	1649
af73df4e-9538-4713-8647-9d22bb766636/EcoRV/0	FAU74032	E6E7_66.2	2780
af73f00d-8a0d-40e1-95a0-374dd61a036f/EcoRV/0	FAU74032	E6E7_66.2	4959
afa56719-7219-459a-9bc4-7a07470543d6/EcoRV/0	FAU74032	E6E7_66.2	532
afa53b14-9f42-4223-a811-46f82b097062/EcoRV/0	FAU74032	E6E7_66.2	64
af9fd711-5f1c-442a-9abe-f3f946ff5257/EcoRV/0	FAU74032	E6E7_66.2	6544
af9e4cd6-b067-4864-b1d7-69bb95113dbe/EcoRV/0	FAU74032	E6E7_66.2	11865
af990c39-10c5-4b34-b4ed-f2f192e0873c/EcoRV/0	FAU74032	E6E7_66.2	1453
af95d20b-9a1d-4cc3-af65-ce9d1d1a43b1/EcoRV/0	FAU74032	E6E7_66.2	5283
af948837-fed5-4091-aaf6-1e8c8051e5b6/EcoRV/0	FAU74032	E6E7_66.2	7314
af92024b-b40f-4c17-8508-12cba31b6fff/EcoRV/0	FAU74032	E6E7_66.2	2323
af91779a-278c-445d-bcd0-c712183fe294/EcoRV/0	FAU74032	E6E7_66.2	4009
af90b4f2-cdda-40ea-96b1-96d12d47cdb1/EcoRV/0	FAU74032	E6E7_66.2	2513
af908cc6-b0eb-4b4f-b6d3-7e65ee5dc054/EcoRV/0	FAU74032	E6E7_66.2	3052
af8d6b00-d696-436f-b9b3-3e1ba367e293/EcoRV/0	FAU74032	E6E7_66.2	3012
af8d5edf-7d3d-4747-9b37-aef8758cc89e/EcoRV/0	FAU74032	E6E7_66.2	8983
af4028ae-9426-4d4f-8ca0-e64d1b8dc3b9/EcoRV/0	FAU74032	E6E7_66.2	5433
af8d333d-ab99-495e-b8cf-43f59047d022/EcoRV/0	FAU74032	E6E7_66.2	3408
af89aee7-9577-43fa-bbe8-3f4925cc4b56/EcoRV/0	FAU74032	E6E7_66.2	1852
af838079-d4a3-4925-86c8-6e5f6ae36e4c/EcoRV/0	FAU74032	E6E7_66.2	585
af811748-e8b9-48ea-8335-3a5dff61000e/EcoRV/0	FAU74032	E6E7_66.2	5016
af806e33-dfd4-49cc-ab07-d0e2bf49d3c3/EcoRV/0	FAU74032	E6E7_66.2	1831
af7d941f-87b5-4931-8ac3-468e2d35a2b5/EcoRV/0	FAU74032	E6E7_66.2	1001
af7d5b02-6d24-426d-861a-c156db6c31eb/EcoRV/0	FAU74032	E6E7_66.2	5391
af7cec48-f504-4c23-8376-30f27ee5e338/EcoRV/0	FAU74032	E6E7_66.2	5845
af7b63db-e4e4-47f2-9743-4bae27e7ca8c/EcoRV/0	FAU74032	E6E7_66.2	722
af7ae292-eef5-422c-8104-5ab43307d2bf/EcoRV/0	FAU74032	E6E7_66.2	9392
af771fd1-c171-4962-8bd6-65d3a3245ecd/EcoRV/0	FAU74032	E6E7_66.2	3302
af75e13d-8ee8-4ca5-874d-43a357d890b5/EcoRV/0	FAU74032	E6E7_66.2	4224
af75a59e-4336-49b5-93af-174fc0e2e00f/EcoRV/0	FAU74032	E6E7_66.2	4677
af7460cd-aaa6-465a-a08d-184d65b3a8a2/EcoRV/0	FAU74032	E6E7_66.2	3994
af8af9e7-2ecd-4b06-87a8-535e27eaa12d/EcoRV/0	FAU74032	E6E7_66.2	3344
afa94fde-cc49-4ffa-88a7-b3cbd819651a/EcoRV/0	FAU74032	E6E7_66.2	7593
af3d2ba6-ce74-49cb-87e2-bdb64243e94c/EcoRV/0	FAU74032	E6E7_66.2	4470
af3a2a29-2e9d-45b6-960c-7939c2dbe19f/EcoRV/0	FAU74032	E6E7_66.2	5098
aee10636-dac4-49e5-a36e-80e19da47051/EcoRV/0	FAU74032	E6E7_66.2	7311
aedfad53-e0f5-49d0-abfc-b664786e331c/EcoRV/0	FAU74032	E6E7_66.2	3488
aedb91c8-dd5b-4241-8422-d4eca74d0831/EcoRV/0	FAU74032	E6E7_66.2	2987
aedae21b-bbdf-4316-8a77-017b2cd58f37/EcoRV/0	FAU74032	E6E7_66.2	2351
aed98d6b-ed8b-441e-8ee1-0dd6f0e03337/EcoRV/0	FAU74032	E6E7_66.2	2056
aed84914-740f-4bad-b683-470fb1c20a87/EcoRV/0	FAU74032	E6E7_66.2	6610
aed3eb50-2b85-4b58-a35a-701bb401b706/EcoRV/0	FAU74032	E6E7_66.2	7349
aeceecf4-c224-4973-9e79-c62afd8f7ca7/EcoRV/0	FAU74032	E6E7_66.2	3462
aecd89d0-044a-468c-a143-7d76e6b7d398/EcoRV/0	FAU74032	E6E7_66.2	3561
aecc9d0b-b551-4968-8c83-6b35cc0d3d71/EcoRV/0	FAU74032	E6E7_66.2	4220
aecb3440-a328-4ca4-a65d-10edecab5d91/EcoRV/0	FAU74032	E6E7_66.2	1657
aecaebae-20ef-440d-9bdc-9777b995aebd/EcoRV/0	FAU74032	E6E7_66.2	6226
aec90a2b-5523-48fe-8495-e6f9bab475f5/EcoRV/0	FAU74032	E6E7_66.2	3277
aec75a16-5d34-4210-a42f-bfe386911f89/EcoRV/0	FAU74032	E6E7_66.2	1604
aec61ba2-9f83-489b-baf1-4580bcf6d8c6/EcoRV/0	FAU74032	E6E7_66.2	9008
aec55946-da51-4310-b438-d87e50972f52/EcoRV/0	FAU74032	E6E7_66.2	3517
aec52ad0-f8e7-4be6-b646-34da8646ecc3/EcoRV/0	FAU74032	E6E7_66.2	5278
aec3e9a6-b949-48de-89a8-57b675fd570e/EcoRV/0	FAU74032	E6E7_66.2	4932
aec09c95-8ab7-4186-a551-9542e07eb6cf/EcoRV/0	FAU74032	E6E7_66.2	1005
aebfca33-9fa3-462c-834f-2b2d4c3ee000/EcoRV/0	FAU74032	E6E7_66.2	5127
aebdb7d7-4739-413d-aa8d-d30ef153b432/EcoRV/0	FAU74032	E6E7_66.2	1072
aebb046a-44f3-46af-b758-aeeb81f8ecbc/EcoRV/0	FAU74032	E6E7_66.2	5633
aeb95d2b-4b0d-4604-96b5-37fb8a0db01d/EcoRV/0	FAU74032	E6E7_66.2	4783
aeb6b12b-b1ca-4aaa-a81b-4e2fa776136b/EcoRV/0	FAU74032	E6E7_66.2	546
aeb47513-ed0e-42ea-a940-59774d61331d/EcoRV/0	FAU74032	E6E7_66.2	4642
aeb06b16-2821-42b3-bf75-41730280b543/EcoRV/0	FAU74032	E6E7_66.2	1930
aeaf08c2-cceb-4a5b-93c5-87c6fe8cbca6/EcoRV/0	FAU74032	E6E7_66.2	1706
aee31591-9dbd-4319-b1b0-d98bd9748aec/EcoRV/0	FAU74032	E6E7_66.2	8533
aee4623d-596f-4457-9245-d59341a76875/EcoRV/0	FAU74032	E6E7_66.2	4026
aee56503-8736-48ca-bd36-61d7601ed6b2/EcoRV/0	FAU74032	E6E7_66.2	2632
aef0937b-5ece-4494-9c47-e99e91386ec8/EcoRV/0	FAU74032	E6E7_66.2	2782
af35ef8c-3de7-41b1-bf3f-4d1f1b7ac089/EcoRV/0	FAU74032	E6E7_66.2	4416
af347937-2cbb-4e55-a6ec-1854cfc263a2/EcoRV/0	FAU74032	E6E7_66.2	5681
af334e9d-59c3-42f2-8041-e8592ee3cba3/EcoRV/0	FAU74032	E6E7_66.2	2773
af2d4948-873c-46d7-b584-8a7876d904f1/EcoRV/0	FAU74032	E6E7_66.2	5677
af2bbcac-019c-469f-b3ab-0ea905036fa4/EcoRV/0	FAU74032	E6E7_66.2	5057
af23aeb9-18c9-443c-871d-ccd6b9d5e193/EcoRV/0	FAU74032	E6E7_66.2	4775
af208598-9765-415a-a900-b6014103adc3/EcoRV/0	FAU74032	E6E7_66.2	2760
af1a3c68-8578-4810-9c37-e497db91ee8c/EcoRV/0	FAU74032	E6E7_66.2	3313
af1a034d-caee-40fa-960f-6e0bddc209d1/EcoRV/0	FAU74032	E6E7_66.2	2178
af19f7a6-0b1b-4177-94b3-8f57394ed07c/EcoRV/0	FAU74032	E6E7_66.2	9172
af1916f9-24ba-49c1-8a71-ee254a3ef306/EcoRV/0	FAU74032	E6E7_66.2	8722
af16874b-7ef2-4f50-9428-0b443de901b7/EcoRV/0	FAU74032	E6E7_66.2	8327
af143f24-c598-4479-907a-4a8ca6fdc912/EcoRV/0	FAU74032	E6E7_66.2	3364
af3ccd3e-3d50-4d33-bef0-c81fce28e646/EcoRV/0	FAU74032	E6E7_66.2	1425
af11e803-74c3-4564-864c-6532b3989ae2/EcoRV/0	FAU74032	E6E7_66.2	4172
af111786-90bb-45c9-a929-40c232a5784e/EcoRV/0	FAU74032	E6E7_66.2	2425
af0fc6dc-fd45-4d47-afb7-c1cb1f54648e/EcoRV/0	FAU74032	E6E7_66.2	5757
af0f4c2a-7dea-4f12-869c-348ed2bcfe9b/EcoRV/0	FAU74032	E6E7_66.2	4536
af0eb380-4a64-416f-954c-f26806c5eb40/EcoRV/0	FAU74032	E6E7_66.2	2126
af0de5f5-4d22-44c1-a204-c478cc52e77e/EcoRV/0	FAU74032	E6E7_66.2	2059
af0d5031-699a-4a56-b5bb-ab2d6e8ec30a/EcoRV/0	FAU74032	E6E7_66.2	1174
af0cc40b-90c5-4e7b-992e-32cef0b10e44/EcoRV/0	FAU74032	E6E7_66.2	9285
af004a1a-fe53-4f6b-97ff-a0cf37cf788b/EcoRV/0	FAU74032	E6E7_66.2	4482
aefcc362-dd39-49c6-ad59-21d4c16c5a79/EcoRV/0	FAU74032	E6E7_66.2	6797
aefb1071-eccb-44a5-87f2-4e9bdd60513a/EcoRV/0	FAU74032	E6E7_66.2	2338
aef46a1b-d178-4cec-8806-512ec3e90a62/EcoRV/0	FAU74032	E6E7_66.2	4875
aef27bb7-037c-40a4-aaee-b22e3b44040f/EcoRV/0	FAU74032	E6E7_66.2	4146
aef25da3-f770-4759-82c9-38ecae4c2839/EcoRV/0	FAU74032	E6E7_66.2	12520
af11bbbf-20fe-43c3-b94c-b1f31a69283e/EcoRV/0	FAU74032	E6E7_66.2	8599
aea7e1a1-7700-47be-bd25-e644aaece8fa/EcoRV/0	FAU74032	E6E7_66.2	4760
afaacfc5-0a93-45ff-80e8-3a51b13a3726/EcoRV/0	FAU74032	E6E7_66.2	4297
afae630c-872c-468d-be27-f53ac25a6d99/EcoRV/0	FAU74032	E6E7_66.2	2878
b05ffeaa-1f11-4b86-9660-0574f3876142/EcoRV/0	FAU74032	E6E7_66.2	1904
b05ef058-581f-4cb7-ba48-db1e8d817fa9/EcoRV/0	FAU74032	E6E7_66.2	4053
b05ed97e-65ee-4c30-8425-bf8274ca2c87/EcoRV/0	FAU74032	E6E7_66.2	1810
b05bb4b4-021d-47e6-bdc0-f8808b82dbf4/EcoRV/0	FAU74032	E6E7_66.2	6727
b056edbe-9dbd-478f-b55b-82afb95c8192/EcoRV/0	FAU74032	E6E7_66.2	4602
b05516a0-be2f-4eac-9253-f6639fb0b944/EcoRV/0	FAU74032	E6E7_66.2	4429
b052b9a6-957e-44bf-918a-3ec9245921a2/EcoRV/0	FAU74032	E6E7_66.2	3772
b04fcf89-41ea-4a5b-88df-a6edca23db07/EcoRV/0	FAU74032	E6E7_66.2	1414
b04e16f7-ea49-492d-80aa-a1aad8a9dc7e/EcoRV/0	FAU74032	E6E7_66.2	14787
b04da9ab-3d6c-41ae-9302-7912728e5c9e/EcoRV/0	FAU74032	E6E7_66.2	3485
b04c80a3-be0f-4356-ac9e-123afcbdfbe2/EcoRV/0	FAU74032	E6E7_66.2	1598
b04b85b9-16d8-4bf1-940c-7d6a9d4f2506/EcoRV/0	FAU74032	E6E7_66.2	3162
b04b1149-7f7c-46aa-96d9-5f06aa9fbddb/EcoRV/0	FAU74032	E6E7_66.2	3087
b049cc52-c7d9-462c-be1a-f983228cebc1/EcoRV/0	FAU74032	E6E7_66.2	4724
b048e2da-03cf-46ce-8b26-b50c8bc0956c/EcoRV/0	FAU74032	E6E7_66.2	5815
b03fbfd6-cdd5-4361-9d56-f1220e179b8c/EcoRV/0	FAU74032	E6E7_66.2	1870
b03f01c7-769b-4362-9c9a-d00e0b523fe4/EcoRV/0	FAU74032	E6E7_66.2	7264
b039cc5b-4611-4463-885f-eb9485de8f6d/EcoRV/0	FAU74032	E6E7_66.2	4240
b038257f-a4e0-4d0b-bdcc-f41eacd1974b/EcoRV/0	FAU74032	E6E7_66.2	2158
b03693fe-bf6b-44d6-97b8-e10cb5c2c7f9/EcoRV/0	FAU74032	E6E7_66.2	1898
b03584d7-1f87-4630-b997-bdfb7beea956/EcoRV/0	FAU74032	E6E7_66.2	1440
b0336068-7394-48ee-bb90-2f61b534be58/EcoRV/0	FAU74032	E6E7_66.2	4610
b031001f-8421-4571-ba25-78bb87895442/EcoRV/0	FAU74032	E6E7_66.2	3368
b0301d41-a4fc-40bc-8fb8-0b23f005d515/EcoRV/0	FAU74032	E6E7_66.2	415
b02fb357-ac1b-4b68-adf9-05d841f7bf15/EcoRV/0	FAU74032	E6E7_66.2	8852
b02eb520-0e8d-4ac9-8665-df05efa71d64/EcoRV/0	FAU74032	E6E7_66.2	6813
b02ddc60-3cb5-4e2d-b6af-3852b58a30e8/EcoRV/0	FAU74032	E6E7_66.2	2053
b06017ee-cf0c-4af8-b458-81c09adc8813/EcoRV/0	FAU74032	E6E7_66.2	8217
b061764e-b5fc-4736-8e61-b2080d4b07ef/EcoRV/0	FAU74032	E6E7_66.2	2858
b064f6bd-6e00-406f-bd65-65f18899c558/EcoRV/0	FAU74032	E6E7_66.2	3763
b0679486-b32b-47ed-80a8-4e83fb6c751a/EcoRV/0	FAU74032	E6E7_66.2	5384
b0b18f7c-6d08-4805-b6ef-16a03fc53248/EcoRV/0	FAU74032	E6E7_66.2	3662
b0ad94f0-67e2-4da2-beb2-a1a83f54aba2/EcoRV/0	FAU74032	E6E7_66.2	782
b0aaf15e-f6cf-4daf-a474-239ff3f9d079/EcoRV/0	FAU74032	E6E7_66.2	2038
b0a606a0-a381-4d80-9725-086c18701de9/EcoRV/0	FAU74032	E6E7_66.2	6000
b0a2609a-df18-4809-add6-a28ce209a76f/EcoRV/0	FAU74032	E6E7_66.2	3355
b0a09206-2799-4256-8ea2-89d74e2ba431/EcoRV/0	FAU74032	E6E7_66.2	2940
b09cdc5f-ea9e-4de7-80f3-34f736e80312/EcoRV/0	FAU74032	E6E7_66.2	3295
b09c81f7-b64a-4cca-818b-c6cab7911dd8/EcoRV/0	FAU74032	E6E7_66.2	2785
b0954d6c-5471-4e04-92a2-f7ba46739abe/EcoRV/0	FAU74032	E6E7_66.2	3826
b090f8aa-617d-4851-9795-a1f33c62ec06/EcoRV/0	FAU74032	E6E7_66.2	1617
b0905f95-f2b8-47c0-9b9a-b689434f3d7a/EcoRV/0	FAU74032	E6E7_66.2	3356
b08bac00-2165-4d72-a215-889b4dc7b8f8/EcoRV/0	FAU74032	E6E7_66.2	3879
b08b421c-fbbd-4d59-943f-cecb69824c93/EcoRV/0	FAU74032	E6E7_66.2	3638
b02b5dd4-4a70-4fca-9381-dd27f2827b51/EcoRV/0	FAU74032	E6E7_66.2	1066
b08aef0b-0e31-410a-b25d-8d5a75d39c20/EcoRV/0	FAU74032	E6E7_66.2	2240
b081a91f-9c3f-4dd3-8021-79ee276108e1/EcoRV/0	FAU74032	E6E7_66.2	5391
b080a25c-fe53-4eea-add3-06c34ad03428/EcoRV/0	FAU74032	E6E7_66.2	7607
b07c4e95-d70c-4e98-843f-42f7ff21dc87/EcoRV/0	FAU74032	E6E7_66.2	4117
b07b8683-b314-4392-8885-2e296fbc5bcf/EcoRV/0	FAU74032	E6E7_66.2	5415
b07b53b1-503e-44b1-8c42-490b59d68a3a/EcoRV/0	FAU74032	E6E7_66.2	2224
b079bf88-1459-4907-863f-38286ab921c9/EcoRV/0	FAU74032	E6E7_66.2	964
b07814cf-285d-49ee-bd0a-0b6f94f3be0f/EcoRV/0	FAU74032	E6E7_66.2	6816
b077c83a-65a0-44aa-9e15-191adadebf45/EcoRV/0	FAU74032	E6E7_66.2	3865
b07381c3-eb2f-4bb5-a51b-3a4fb8a811c1/EcoRV/0	FAU74032	E6E7_66.2	369
b0724405-1d58-417d-8006-ab5c66e36ef0/EcoRV/0	FAU74032	E6E7_66.2	3997
b06f6d30-aa51-4c68-a46f-848d4e5bd5eb/EcoRV/0	FAU74032	E6E7_66.2	6133
b06caf18-db60-4a93-8265-7d9fa52ce065/EcoRV/0	FAU74032	E6E7_66.2	1336
b068f570-9179-4862-8550-c3d9b4b4495f/EcoRV/0	FAU74032	E6E7_66.2	3918
b088746d-2347-4db6-81e4-2b3aaa99b03e/EcoRV/0	FAU74032	E6E7_66.2	7425
afae0fda-3b47-4e28-832c-c4f2abcc635d/EcoRV/0	FAU74032	E6E7_66.2	5205
b02b2df4-28c2-4bca-8204-43839238ce9b/EcoRV/0	FAU74032	E6E7_66.2	7731
b0287ad1-1726-4e10-80c5-3558715948bd/EcoRV/0	FAU74032	E6E7_66.2	6720
afd3fae3-6fd1-4ce5-85bd-668d5d4c53ed/EcoRV/0	FAU74032	E6E7_66.2	12418
afd0adb8-c0b6-4bc0-8d43-15aa7db4c322/EcoRV/0	FAU74032	E6E7_66.2	2050
afce8a93-f5c1-4c2c-9834-a6b157b98ac5/EcoRV/0	FAU74032	E6E7_66.2	1545
afcd586b-823d-409c-bbcf-e9ced608d313/EcoRV/0	FAU74032	E6E7_66.2	3808
afcbc3cd-d651-4aad-b3f7-03d4038eb082/EcoRV/0	FAU74032	E6E7_66.2	2533
afcb466f-75c7-4abc-af0c-9348709edf1b/EcoRV/0	FAU74032	E6E7_66.2	4856
afca81b0-6dc5-4006-a682-3b768c9f6368/EcoRV/0	FAU74032	E6E7_66.2	1031
afca674b-f488-475f-b0a5-636e7a1a1a2d/EcoRV/0	FAU74032	E6E7_66.2	4194
afc953a3-6ed6-4ef1-8743-3714c576b05d/EcoRV/0	FAU74032	E6E7_66.2	6481
afc6dc8e-6722-4007-9214-aed349a39168/EcoRV/0	FAU74032	E6E7_66.2	4210
afc55b0f-0c1c-43cf-b5b5-2a8aa4641cc2/EcoRV/0	FAU74032	E6E7_66.2	6629
afc40deb-eff8-4a9f-8baf-2d1eeb858766/EcoRV/0	FAU74032	E6E7_66.2	6096
afc2ee6b-a22a-4357-a7b6-43337bf22222/EcoRV/0	FAU74032	E6E7_66.2	2446
afc2a09a-79cf-4591-9ad5-f6d7742471f6/EcoRV/0	FAU74032	E6E7_66.2	1151
afc2374a-458e-4b65-9f68-61ea7119d93a/EcoRV/0	FAU74032	E6E7_66.2	1223
afc17019-93da-4170-bf45-7d2dde82da40/EcoRV/0	FAU74032	E6E7_66.2	293
afbe3462-2b69-4e29-a371-c97e3cae0444/EcoRV/0	FAU74032	E6E7_66.2	2603
afbdfc96-6a82-4a48-8a92-b71596ebf981/EcoRV/0	FAU74032	E6E7_66.2	4285
afbc282d-d05c-4a9b-b3f0-cf8657a63ba1/EcoRV/0	FAU74032	E6E7_66.2	9817
afb8489d-81b1-4d21-975c-ae0fb09bfc3e/EcoRV/0	FAU74032	E6E7_66.2	3951
afb76a2d-535c-43a0-bde5-e698e7ce1d11/EcoRV/0	FAU74032	E6E7_66.2	4206
afb744d4-a040-44b6-9e14-53bd5d5e3f37/EcoRV/0	FAU74032	E6E7_66.2	2971
afb58e6a-c2db-4799-b952-b598ee0c2e20/EcoRV/0	FAU74032	E6E7_66.2	1302
afb389bb-2e35-4847-b0f1-799361a37f34/EcoRV/0	FAU74032	E6E7_66.2	3717
afb0edf0-6a12-48cd-80a5-aa82048f3187/EcoRV/0	FAU74032	E6E7_66.2	5525
afb0802c-330e-4b05-bd6d-5ffb7286b8ea/EcoRV/0	FAU74032	E6E7_66.2	631
afaff9fb-0d21-44a0-bd3a-67b50d28f2f8/EcoRV/0	FAU74032	E6E7_66.2	3783
afd8d1ee-a405-4e55-a812-69983ba2d1c5/EcoRV/0	FAU74032	E6E7_66.2	5277
afd92b1a-58d9-4c74-bb84-80e3a4895e51/EcoRV/0	FAU74032	E6E7_66.2	3178
afdb97bd-5ff2-4250-a524-e7db6b82cc68/EcoRV/0	FAU74032	E6E7_66.2	4913
afdd7b86-5e40-4938-b821-b251a18a7c7d/EcoRV/0	FAU74032	E6E7_66.2	3731
b026e356-ee6e-4730-a62b-49d74b35af33/EcoRV/0	FAU74032	E6E7_66.2	4710
b024dbdc-be98-45e8-afef-fc1385d2edac/EcoRV/0	FAU74032	E6E7_66.2	4703
b01f943b-9cb9-45a0-bfe7-618a39bd0e7a/EcoRV/0	FAU74032	E6E7_66.2	2071
b0156d46-b2f6-4b93-b036-bf0ad97b119d/EcoRV/0	FAU74032	E6E7_66.2	3366
b01224e3-027f-4e6d-b9cc-a0cdf6ed3c4d/EcoRV/0	FAU74032	E6E7_66.2	3774
b0100eea-a890-4928-a15f-21c28479d060/EcoRV/0	FAU74032	E6E7_66.2	491
b00fc825-1171-4998-aa22-10133efb0b80/EcoRV/0	FAU74032	E6E7_66.2	3297
b00f99e7-d1e2-40b8-aa25-786bcf12a6a2/EcoRV/0	FAU74032	E6E7_66.2	3554
b00e8a3d-ce67-4d22-a18a-eafb85d4537e/EcoRV/0	FAU74032	E6E7_66.2	3433
b0097fd9-3b9f-48f8-8254-b467a22849b9/EcoRV/0	FAU74032	E6E7_66.2	6851
b00531d0-d794-47c4-b0a1-c98b83fa6e8a/EcoRV/0	FAU74032	E6E7_66.2	5223
b005006a-1bf4-41f3-9c0b-bd4bb53906c0/EcoRV/0	FAU74032	E6E7_66.2	5314
b0033310-e521-4445-b6a5-674482ff6c56/EcoRV/0	FAU74032	E6E7_66.2	2383
b028c9fc-5593-44b0-abe9-e43bf3a12b04/EcoRV/0	FAU74032	E6E7_66.2	7672
afff03e3-2a73-4a55-b679-4b3fc4479981/EcoRV/0	FAU74032	E6E7_66.2	3739
affa4996-391c-447e-a534-cc19aec90718/EcoRV/0	FAU74032	E6E7_66.2	4362
affa3aff-c85c-449f-b31b-3a5bff363c85/EcoRV/0	FAU74032	E6E7_66.2	4785
aff92fe0-7c01-4b3b-aee9-168c7adbd527/EcoRV/0	FAU74032	E6E7_66.2	2985
aff7ba79-0084-4748-ac2c-4548b47c0e7e/EcoRV/0	FAU74032	E6E7_66.2	3113
aff5a558-bfd6-4715-8b5b-8adde8e91c05/EcoRV/0	FAU74032	E6E7_66.2	3965
aff28090-a32a-470a-b7a0-357e40ceb73e/EcoRV/0	FAU74032	E6E7_66.2	1825
aff22706-075d-498d-87ad-8edefc15597b/EcoRV/0	FAU74032	E6E7_66.2	8381
afed6d96-deca-4aae-9260-828ab3bd60ac/EcoRV/0	FAU74032	E6E7_66.2	2567
afe601b6-b155-44dc-895d-bef3952118ca/EcoRV/0	FAU74032	E6E7_66.2	5856
afe5df9b-7ddf-41c6-8501-6df2085d6a82/EcoRV/0	FAU74032	E6E7_66.2	8074
afe45393-a233-47a9-b6b7-b9cb759a059c/EcoRV/0	FAU74032	E6E7_66.2	4729
afdf6ddf-f2b4-4754-8222-63244fddd50f/EcoRV/0	FAU74032	E6E7_66.2	2941
afde89f0-9c9d-4151-92da-27a4ac5dbe51/EcoRV/0	FAU74032	E6E7_66.2	3213
affb2e42-ff91-441a-902d-546a7a31dedf/EcoRV/0	FAU74032	E6E7_66.2	5604
aea762f8-cd16-4970-9bd8-5bb3f00183e0/EcoRV/0	FAU74032	E6E7_66.2	7043
aea554c0-192b-4ef1-bd2a-6901878a8606/EcoRV/0	FAU74032	E6E7_66.2	5701
aea3dbb9-f854-4e78-8fe8-ed6a5a157477/EcoRV/0	FAU74032	E6E7_66.2	2297
ad5b91a1-512d-42d1-bdd9-f93f50a87171/EcoRV/0	FAU74032	E6E7_66.2	2212
ad5b0b43-d1ae-413f-9655-b7cea4e77098/EcoRV/0	FAU74032	E6E7_66.2	6288
ad5a6f5a-a6f7-4797-823b-5a06a9b4fe80/EcoRV/0	FAU74032	E6E7_66.2	1698
ad585eb8-b6d6-4852-89cf-e1018314e593/EcoRV/0	FAU74032	E6E7_66.2	3005
ad57ff7e-a199-4e7a-a72a-f745757dea67/EcoRV/0	FAU74032	E6E7_66.2	2126
ad571650-e5ef-4591-a980-7f96c84785d6/EcoRV/0	FAU74032	E6E7_66.2	7442
ad5175ef-d55c-4c80-b801-05d8ea2027a5/EcoRV/0	FAU74032	E6E7_66.2	1516
ad50e9eb-3aa9-43e1-b6ca-447e97af04e3/EcoRV/0	FAU74032	E6E7_66.2	3993
ad49fb3e-9021-4039-81da-c43b86532090/EcoRV/0	FAU74032	E6E7_66.2	4910
ad484a85-eab2-42ba-8018-0c26993af585/EcoRV/0	FAU74032	E6E7_66.2	2255
ad45465f-7fc1-4290-a34d-142de4f1b237/EcoRV/0	FAU74032	E6E7_66.2	4351
ad43165e-1727-458d-8f21-e53680032125/EcoRV/0	FAU74032	E6E7_66.2	3308
ad410d1c-7a8a-4658-84b2-ac549022714e/EcoRV/0	FAU74032	E6E7_66.2	6120
ad402574-3806-4b57-8932-0d4cee842a5c/EcoRV/0	FAU74032	E6E7_66.2	3235
ad3c4d5e-c111-439a-b857-61429de8516d/EcoRV/0	FAU74032	E6E7_66.2	3843
ad3c01b9-9685-426d-bb50-d441fe06ad88/EcoRV/0	FAU74032	E6E7_66.2	4151
ad3bfdc5-fea5-4cdd-8bdc-91cd464f2c2c/EcoRV/0	FAU74032	E6E7_66.2	2846
ad358413-ced5-4726-bd29-6d5042747e34/EcoRV/0	FAU74032	E6E7_66.2	7165
ad34b452-427a-4742-bf15-7791e9a8f099/EcoRV/0	FAU74032	E6E7_66.2	9101
ad31ac1a-74e3-4837-98ef-d3283ee4824b/EcoRV/0	FAU74032	E6E7_66.2	5499
ad318986-f39e-40c1-8320-7c5a10eca94c/EcoRV/0	FAU74032	E6E7_66.2	1645
ad2a8c78-e99d-46e1-986e-ff12a6fc77aa/EcoRV/0	FAU74032	E6E7_66.2	2530
ad2672b0-1c19-42f4-91f5-d886347e45b3/EcoRV/0	FAU74032	E6E7_66.2	11533
ad25f4a2-2e8a-444e-baf0-413fb874d419/EcoRV/0	FAU74032	E6E7_66.2	5552
ad231a3d-6930-41ec-9f9f-f9f34c74218b/EcoRV/0	FAU74032	E6E7_66.2	4259
ad23189c-81d5-4767-b544-e82f334f1684/EcoRV/0	FAU74032	E6E7_66.2	2255
ad2227a1-23ee-41e4-b5e2-3ee8f96b0e82/EcoRV/0	FAU74032	E6E7_66.2	3112
ad5d7daf-99b7-4e0e-881c-195a68986652/EcoRV/0	FAU74032	E6E7_66.2	5486
ad6215d3-9a2e-488a-b73c-1c00fb76af7c/EcoRV/0	FAU74032	E6E7_66.2	2441
ad633247-c4f3-42dd-9c9a-115d5e448df9/EcoRV/0	FAU74032	E6E7_66.2	2181
ad66ac72-e7f0-448a-bf23-b1e64de231b9/EcoRV/0	FAU74032	E6E7_66.2	4681
ad9b4fc3-a8a5-4c4a-b83c-460e5682452e/EcoRV/0	FAU74032	E6E7_66.2	3179
ad96d121-9f00-4326-9334-e41054f5439f/EcoRV/0	FAU74032	E6E7_66.2	5857
ad95b05d-83b7-4e18-a02a-962010a0c1bf/EcoRV/0	FAU74032	E6E7_66.2	10043
ad937e67-2789-438a-ac93-ce09e0215c00/EcoRV/0	FAU74032	E6E7_66.2	2015
ad92e033-03a5-4dc4-a49e-c43c161c1b24/EcoRV/0	FAU74032	E6E7_66.2	1648
ad927fd2-dbbc-46c6-b862-8476a2f3930b/EcoRV/0	FAU74032	E6E7_66.2	4993
ad8e2206-8966-43b0-ae57-2d1d81e1f17b/EcoRV/0	FAU74032	E6E7_66.2	2156
ad8d5f64-d196-4c75-a280-cdb28439d24e/EcoRV/0	FAU74032	E6E7_66.2	5280
ad8d474e-dac6-4943-bab2-b7f25b3a8076/EcoRV/0	FAU74032	E6E7_66.2	9312
ad8c9ddb-5b50-4660-bd86-0901ee30ddab/EcoRV/0	FAU74032	E6E7_66.2	5744
ad8a96e9-eff6-4ceb-8213-d6aae20fb0aa/EcoRV/0	FAU74032	E6E7_66.2	7412
ad824cec-983e-4bd9-b0aa-5a5041612e97/EcoRV/0	FAU74032	E6E7_66.2	5708
ad806211-ff18-48d2-85a5-dc4ab71502a8/EcoRV/0	FAU74032	E6E7_66.2	6088
ad21f5c7-74a5-47dd-a7c0-01bc4bd7c0e1/EcoRV/0	FAU74032	E6E7_66.2	2875
ad7f48f0-f30f-497e-957f-56166c07caaf/EcoRV/0	FAU74032	E6E7_66.2	6453
ad7d991e-1d7d-4f51-ad0f-1540f685b8d9/EcoRV/0	FAU74032	E6E7_66.2	2135
ad785c8a-5905-450f-bae5-4653e9a3e346/EcoRV/0	FAU74032	E6E7_66.2	2164
ad782a36-bb8b-4669-92ab-7b89e19d3803/EcoRV/0	FAU74032	E6E7_66.2	1332
ad778ca8-406e-4a41-ba0b-ab2dd70f03bd/EcoRV/0	FAU74032	E6E7_66.2	5872
ad773026-f995-483d-9810-cf9b1234569a/EcoRV/0	FAU74032	E6E7_66.2	1658
ad76ec83-799a-4f21-b7ea-0dcab1a6fdfb/EcoRV/0	FAU74032	E6E7_66.2	5790
ad76bee5-bcfb-412f-ace4-5a51e3cf3295/EcoRV/0	FAU74032	E6E7_66.2	3902
ad743ab1-e127-47e1-a3c6-b38edddf9172/EcoRV/0	FAU74032	E6E7_66.2	8852
ad740e07-62a0-48dc-822a-b126b1a9bc23/EcoRV/0	FAU74032	E6E7_66.2	3918
ad725162-6383-419d-85d7-795f769a74c8/EcoRV/0	FAU74032	E6E7_66.2	3717
ad6b6847-d6fb-44cb-887d-3b550c8a095c/EcoRV/0	FAU74032	E6E7_66.2	2974
ad68646b-a100-4ebb-95eb-ee2da6e607cd/EcoRV/0	FAU74032	E6E7_66.2	6668
ad67fd89-95b7-45d1-bfe5-865e3598cd86/EcoRV/0	FAU74032	E6E7_66.2	3052
ad7e4c2e-4cd5-474e-8d20-5dff1642638d/EcoRV/0	FAU74032	E6E7_66.2	10259
ad9cd0b8-b669-4068-bcda-d06dd5b2eab5/EcoRV/0	FAU74032	E6E7_66.2	7072
ad1fcc90-db93-4b38-bd9b-2f7dab0db10a/EcoRV/0	FAU74032	E6E7_66.2	7761
ad18afef-13db-4f56-9b7e-e836aadd0d91/EcoRV/0	FAU74032	E6E7_66.2	7198
acd6d200-56bf-4e58-b08b-10ca112ceb38/EcoRV/0	FAU74032	E6E7_66.2	2376
acd66576-3f67-4bb1-b9e3-cbb3dfeca0c6/EcoRV/0	FAU74032	E6E7_66.2	1890
acd5f025-8381-4688-b9f1-1d32da1a9adc/EcoRV/0	FAU74032	E6E7_66.2	2047
acd5b448-d664-4edb-b410-273ea2768ce1/EcoRV/0	FAU74032	E6E7_66.2	26614
acd48abe-1fc7-4c0a-8500-1bb9b5a5b3c2/EcoRV/0	FAU74032	E6E7_66.2	6431
acd2b5ba-42d8-497b-aa3d-2bcec4fe0221/EcoRV/0	FAU74032	E6E7_66.2	8160
acd25f01-f3b5-4ef8-96a4-dbf64bc91e97/EcoRV/0	FAU74032	E6E7_66.2	4828
acd1d693-0589-499a-9e36-de33acbf1ef4/EcoRV/0	FAU74032	E6E7_66.2	537
acd10f66-b5e1-475f-b0bc-259abc4831ae/EcoRV/0	FAU74032	E6E7_66.2	2455
acd0be95-3218-429b-8bcc-5c05f727a07a/EcoRV/0	FAU74032	E6E7_66.2	6527
acc97097-7370-488a-96ae-228025227451/EcoRV/0	FAU74032	E6E7_66.2	981
acc966fb-ee0e-4270-938b-8fb3085160c0/EcoRV/0	FAU74032	E6E7_66.2	5792
acc781c3-0170-41db-bcc9-e8f1e34429f0/EcoRV/0	FAU74032	E6E7_66.2	2578
acc46116-7c98-45f5-a11f-8e458672bcd2/EcoRV/0	FAU74032	E6E7_66.2	2782
acc44370-19a5-414a-a22a-cd71f773f850/EcoRV/0	FAU74032	E6E7_66.2	2849
acc3d52e-c94e-48c4-8cc7-7b5d0d00252f/EcoRV/0	FAU74032	E6E7_66.2	7699
acc2bb40-d1fc-4eef-98e0-3912c5e69fae/EcoRV/0	FAU74032	E6E7_66.2	2723
acc2149b-e6ff-4c9e-b854-a7ff5881f8ec/EcoRV/0	FAU74032	E6E7_66.2	3712
acc05487-e52c-4cfe-a1fb-1b11ac65c754/EcoRV/0	FAU74032	E6E7_66.2	1872
acbea883-1e0b-412e-8d88-1a53bd678e73/EcoRV/0	FAU74032	E6E7_66.2	5258
acbb7ba1-b737-445a-a4d6-0837983626a8/EcoRV/0	FAU74032	E6E7_66.2	1667
acb83977-6212-47c2-b716-d87a0e7e4522/EcoRV/0	FAU74032	E6E7_66.2	1554
acb81b82-4ec4-4702-a9c4-2e8c7467be65/EcoRV/0	FAU74032	E6E7_66.2	5770
acb3f04e-532f-4c55-997b-4434494ba922/EcoRV/0	FAU74032	E6E7_66.2	3798
acabf90d-1191-459e-98dc-51534e3068c4/EcoRV/0	FAU74032	E6E7_66.2	4287
aca1d38c-c77c-4164-ad8a-0d61e3bf1af8/EcoRV/0	FAU74032	E6E7_66.2	5253
aca197b9-ceda-4f1f-9893-ec41b366f9de/EcoRV/0	FAU74032	E6E7_66.2	3706
acd92a2f-3302-4019-b5e9-3d9655157fef/EcoRV/0	FAU74032	E6E7_66.2	1451
ace01d8b-a418-46ba-a32f-562f6b528ae4/EcoRV/0	FAU74032	E6E7_66.2	1790
ace2d898-3bcc-4b97-b220-181d9816fdf4/EcoRV/0	FAU74032	E6E7_66.2	2910
ace33735-6878-4779-a9ff-865560559dc4/EcoRV/0	FAU74032	E6E7_66.2	9776
ad1879d5-3eb1-4dbb-8b97-3e0330a134d6/EcoRV/0	FAU74032	E6E7_66.2	4445
ad17ebfa-d3f6-4b49-b0f2-c82373839b3a/EcoRV/0	FAU74032	E6E7_66.2	2876
ad178fe9-1013-4e34-bf55-3654d0b1a5ff/EcoRV/0	FAU74032	E6E7_66.2	5373
ad12eec7-d03e-4636-b5a2-0c97b7ebcf4e/EcoRV/0	FAU74032	E6E7_66.2	5352
ad1264ce-79fd-45ab-b2f7-2cd13dd3ecc6/EcoRV/0	FAU74032	E6E7_66.2	4264
ad11985a-64f9-41a1-98ff-b329f8e8018b/EcoRV/0	FAU74032	E6E7_66.2	687
ad10d8df-0292-4e39-915f-7ec7e96c7731/EcoRV/0	FAU74032	E6E7_66.2	3212
ad10cc28-9410-47a2-bd2f-53cc88f6ed39/EcoRV/0	FAU74032	E6E7_66.2	3919
ad0f1dc1-42b8-4316-b20b-1b2781e5dc21/EcoRV/0	FAU74032	E6E7_66.2	2936
ad0a8700-7db5-42f2-af42-218cd875dc9e/EcoRV/0	FAU74032	E6E7_66.2	7999
ad0a4470-97c5-4de9-9584-44ce0afad212/EcoRV/0	FAU74032	E6E7_66.2	7302
ad07ffcc-d907-4c6a-9627-a2e8f59aeb43/EcoRV/0	FAU74032	E6E7_66.2	3903
ad054b24-c83e-426c-81ab-d4171ccf2903/EcoRV/0	FAU74032	E6E7_66.2	2147
ad1e1113-e666-442e-bb74-e75e14b90e94/EcoRV/0	FAU74032	E6E7_66.2	4806
ad052017-a79e-4405-9b31-9ee18ce9bbc7/EcoRV/0	FAU74032	E6E7_66.2	6342
ad024bde-6c8a-4859-b004-005240853062/EcoRV/0	FAU74032	E6E7_66.2	5056
ad01a251-0444-494d-9ba2-24fad78ec496/EcoRV/0	FAU74032	E6E7_66.2	2707
ad003256-5327-413d-ac8f-05f5debcde20/EcoRV/0	FAU74032	E6E7_66.2	1718
acfd3a83-8baf-48ed-892e-db75c7a82667/EcoRV/0	FAU74032	E6E7_66.2	7462
acfa2d68-65f6-4fb8-9a08-741d55d540fd/EcoRV/0	FAU74032	E6E7_66.2	4582
acef2f34-e1f4-43b6-9fb6-7ff861e499c2/EcoRV/0	FAU74032	E6E7_66.2	4030
acee934d-a881-46e8-85db-b2deddb7712a/EcoRV/0	FAU74032	E6E7_66.2	2894
acedee5c-bc80-4fa1-8065-d149502946fd/EcoRV/0	FAU74032	E6E7_66.2	1937
aced8bbd-eab8-4401-8aef-1f7297ddc031/EcoRV/0	FAU74032	E6E7_66.2	3385
aced0bb3-cf16-4999-8175-d77a27d87818/EcoRV/0	FAU74032	E6E7_66.2	10107
aceaf226-33db-4e28-a488-0d49dd682833/EcoRV/0	FAU74032	E6E7_66.2	4553
ace8c7e8-dbcf-40d1-bd93-a157bb2e9863/EcoRV/0	FAU74032	E6E7_66.2	9192
ace6466f-1747-4449-9c55-0ef88e20f4a1/EcoRV/0	FAU74032	E6E7_66.2	6385
ad0422b0-c0a0-4c42-a084-ae96d021fe3c/EcoRV/0	FAU74032	E6E7_66.2	3230
ad9cdc71-169a-42e0-a549-fe93287c0c0d/EcoRV/0	FAU74032	E6E7_66.2	6423
ad9eed08-a171-4d31-9a10-16524141af9b/EcoRV/0	FAU74032	E6E7_66.2	6862
ada0e785-46db-4b73-94d0-aa5f6c7e0546/EcoRV/0	FAU74032	E6E7_66.2	3333
ae4ad07f-d4e4-4747-942c-5edfde9405e0/EcoRV/0	FAU74032	E6E7_66.2	3414
ae45f81c-fc34-4e5d-93fe-c414ae523553/EcoRV/0	FAU74032	E6E7_66.2	4273
ae45aebb-0396-4c29-917f-b0124e631747/EcoRV/0	FAU74032	E6E7_66.2	6989
ae44fc37-4ab8-4fff-9bbe-56827af397b9/EcoRV/0	FAU74032	E6E7_66.2	2698
ae44f471-2075-4a74-9bfa-55e6d2d90593/EcoRV/0	FAU74032	E6E7_66.2	3159
ae44da1c-e281-43b3-91b8-c7b1cd8a0fd1/EcoRV/0	FAU74032	E6E7_66.2	4194
ae40a2bb-a361-4e70-89b3-415938607621/EcoRV/0	FAU74032	E6E7_66.2	9387
ae4044ee-75a7-425b-b244-6e87ea3a195a/EcoRV/0	FAU74032	E6E7_66.2	4766
ae3f09db-8549-4fde-8aa2-0cf2c952001d/EcoRV/0	FAU74032	E6E7_66.2	3200
ae3ee2e8-380f-4967-b202-ed3035c6a714/EcoRV/0	FAU74032	E6E7_66.2	4183
ae3e1614-1c7c-4509-90cb-1092d4d2f576/EcoRV/0	FAU74032	E6E7_66.2	2048
ae3b4bea-be11-4f19-b726-55a4145064f3/EcoRV/0	FAU74032	E6E7_66.2	980
ae387b60-7279-43fc-9dc4-9d208f3eb3bc/EcoRV/0	FAU74032	E6E7_66.2	2997
ae35b35f-f5dd-4c72-9732-01d63087e4a5/EcoRV/0	FAU74032	E6E7_66.2	6633
ae3338e1-9011-4944-86f9-0374a43b9fc0/EcoRV/0	FAU74032	E6E7_66.2	1914
ae32d887-455a-406c-b715-80a5f4768717/EcoRV/0	FAU74032	E6E7_66.2	4822
ae326f15-ab85-425b-8182-643e06126102/EcoRV/0	FAU74032	E6E7_66.2	6899
ae312714-4e4b-4857-96e1-82d096cffe16/EcoRV/0	FAU74032	E6E7_66.2	8349
ae2d8111-4def-4be2-a89a-6f877ced1354/EcoRV/0	FAU74032	E6E7_66.2	5760
ae2c0d0e-17d3-4f82-9aaf-a15fa723db04/EcoRV/0	FAU74032	E6E7_66.2	2195
ae2c0332-2338-47e0-8a72-a25839eabd09/EcoRV/0	FAU74032	E6E7_66.2	3504
ae2ad29a-05c4-4dd7-8565-748aaf164d7d/EcoRV/0	FAU74032	E6E7_66.2	3844
ae2a2db5-0085-469d-8843-29ce2ba44dbd/EcoRV/0	FAU74032	E6E7_66.2	5466
ae290c65-9a88-43d5-9aa2-879826d37e94/EcoRV/0	FAU74032	E6E7_66.2	4125
ae241a2b-d7ec-42b9-8158-b936e8fa578e/EcoRV/0	FAU74032	E6E7_66.2	4797
ae23da31-7f84-4b7f-8126-84c5609769fb/EcoRV/0	FAU74032	E6E7_66.2	6722
ae22f846-7659-4af6-bc98-afa933bccee7/EcoRV/0	FAU74032	E6E7_66.2	4741
ae4cee32-630a-470a-a3af-7c4a6f57a55f/EcoRV/0	FAU74032	E6E7_66.2	1998
ae4dd38d-3993-4612-9e6f-46b21ba6f6d6/EcoRV/0	FAU74032	E6E7_66.2	6619
ae5358ac-5222-408f-92c3-140c67741665/EcoRV/0	FAU74032	E6E7_66.2	4895
ae56f4b5-9b9b-48f4-9d18-2aef07296a27/EcoRV/0	FAU74032	E6E7_66.2	4164
aea2ddfa-57e5-424e-9548-9f73c0687bf2/EcoRV/0	FAU74032	E6E7_66.2	1828
aea1a217-f5cf-47cf-9e36-ac04803254fc/EcoRV/0	FAU74032	E6E7_66.2	2930
aea1861f-afc3-43a9-bc25-b731d6f70daa/EcoRV/0	FAU74032	E6E7_66.2	4693
ae9fdd9b-8d24-408d-bf11-f3a0a5505813/EcoRV/0	FAU74032	E6E7_66.2	1314
ae951fc9-ed1c-4772-8169-1d0cc6e9ffe5/EcoRV/0	FAU74032	E6E7_66.2	6648
ae921890-1822-4502-844f-f668dc630fc4/EcoRV/0	FAU74032	E6E7_66.2	6013
ae8f13e9-f618-4d17-9754-508bebb03a71/EcoRV/0	FAU74032	E6E7_66.2	5768
ae8cee70-9357-41f6-9771-1c02c3c9c839/EcoRV/0	FAU74032	E6E7_66.2	6783
ae8a6ccb-c87b-454d-9198-f14878e5cff6/EcoRV/0	FAU74032	E6E7_66.2	10190
ae862d13-b651-4a17-9e5e-1a359fd8924a/EcoRV/0	FAU74032	E6E7_66.2	6449
ae7ff61c-e550-46ec-81b9-32ae6e1a508f/EcoRV/0	FAU74032	E6E7_66.2	5362
ae7b73d8-c6c1-459c-9202-11b1850eef3d/EcoRV/0	FAU74032	E6E7_66.2	1388
ae7ad264-cb56-4f58-b3c6-2380cfc9b7e2/EcoRV/0	FAU74032	E6E7_66.2	1750
ae20f294-3927-4131-8417-28fd702af8e3/EcoRV/0	FAU74032	E6E7_66.2	2022
ae79e0c0-b97b-402d-95e8-1a7aaf7fd392/EcoRV/0	FAU74032	E6E7_66.2	956
ae732177-0b41-4c5b-81a7-13fd70e01820/EcoRV/0	FAU74032	E6E7_66.2	3537
ae6fa6a8-a787-402d-bf41-696e674e6ea3/EcoRV/0	FAU74032	E6E7_66.2	2022
ae6ee0a2-42f0-4b34-9223-0068e9576d75/EcoRV/0	FAU74032	E6E7_66.2	6558
ae690903-d193-49a3-986f-f5489d8fe12c/EcoRV/0	FAU74032	E6E7_66.2	1015
ae68bd2a-49ca-4910-bcf9-cca7bf95f361/EcoRV/0	FAU74032	E6E7_66.2	1612
ae6834e2-830d-425f-90e5-6c5ee6378fbc/EcoRV/0	FAU74032	E6E7_66.2	3635
ae633d39-e0f0-4a82-a650-759dd4b2c46f/EcoRV/0	FAU74032	E6E7_66.2	6601
ae60afd1-9bbf-4220-a25d-36a35ca01b21/EcoRV/0	FAU74032	E6E7_66.2	7762
ae5f8891-675c-4a0d-a8f4-6db1eaa12af2/EcoRV/0	FAU74032	E6E7_66.2	5957
ae5e645e-368c-473d-8912-3618bbbdf8ca/EcoRV/0	FAU74032	E6E7_66.2	6926
ae5b82e4-fef6-458b-b92e-1a3d5baa1321/EcoRV/0	FAU74032	E6E7_66.2	6745
ae5addb2-7e03-4c2e-aa8c-60764350f628/EcoRV/0	FAU74032	E6E7_66.2	3740
ae591f53-904b-47e8-924d-d7ae8c4a8805/EcoRV/0	FAU74032	E6E7_66.2	3731
ae756bfd-09c5-4019-8c4f-2baf1effe6ed/EcoRV/0	FAU74032	E6E7_66.2	4190
ae209657-6fbd-4cad-b4a6-abc180c80a12/EcoRV/0	FAU74032	E6E7_66.2	4026
ae1c137e-48a3-4d8e-99df-126540ea08c0/EcoRV/0	FAU74032	E6E7_66.2	6165
ae1bd123-a71f-42cb-a409-ee7b1d89f85c/EcoRV/0	FAU74032	E6E7_66.2	3935
add5a9c8-d1b4-417d-98bc-0bd957d0be7f/EcoRV/0	FAU74032	E6E7_66.2	1108
add4d06b-bad8-4d9e-988d-82b364562dab/EcoRV/0	FAU74032	E6E7_66.2	5096
add24c0b-6c70-49ea-899f-0fa12e536adf/EcoRV/0	FAU74032	E6E7_66.2	6257
add08353-b346-4e3b-8f35-8e258459d944/EcoRV/0	FAU74032	E6E7_66.2	2785
adce36cd-8a63-405e-92c7-47111980af99/EcoRV/0	FAU74032	E6E7_66.2	2545
adce35d1-81c3-48e6-a0a3-b6ce1ea46182/EcoRV/0	FAU74032	E6E7_66.2	4926
adcb4cb3-54fe-4e65-ae06-f71efd74c10b/EcoRV/0	FAU74032	E6E7_66.2	4042
adcb13ff-4a84-4c40-b978-8ef1921bd5a9/EcoRV/0	FAU74032	E6E7_66.2	7855
adc80853-5172-493b-9de7-014ee57f7979/EcoRV/0	FAU74032	E6E7_66.2	4722
adc66903-1e8d-4778-bad5-8169b347e290/EcoRV/0	FAU74032	E6E7_66.2	2537
adc62d47-b57c-4c7d-8e4a-eacf2c7890e0/EcoRV/0	FAU74032	E6E7_66.2	2977
adc53aa7-3b59-4798-9995-3450b3274996/EcoRV/0	FAU74032	E6E7_66.2	3458
adc3f8f0-46b6-4718-ba41-7a4168977083/EcoRV/0	FAU74032	E6E7_66.2	3560
add69ddb-49d7-4694-8f2e-ea7803c01ffc/EcoRV/0	FAU74032	E6E7_66.2	2242
adc14c24-a61d-4785-b94b-77d9c4238a18/EcoRV/0	FAU74032	E6E7_66.2	1211
adc0e68f-53f3-4beb-a2f7-9f331d2b5313/EcoRV/0	FAU74032	E6E7_66.2	2701
adbfe9a8-c757-487b-b31e-cead5ef09a79/EcoRV/0	FAU74032	E6E7_66.2	6967
adbdf35d-27cb-451c-ac58-c2af940f2067/EcoRV/0	FAU74032	E6E7_66.2	2725
adb922e4-096c-4794-b3b8-8a41b281f67f/EcoRV/0	FAU74032	E6E7_66.2	2626
adb8e527-3b83-4c3b-87dd-50d6df6eafcf/EcoRV/0	FAU74032	E6E7_66.2	3517
adb66da9-924c-4f2c-9b06-b33b4871491e/EcoRV/0	FAU74032	E6E7_66.2	3318
adb1a11b-5ca6-46d8-89be-119bfadb5981/EcoRV/0	FAU74032	E6E7_66.2	8297
adb17d35-7176-4d26-8058-2348aabf3439/EcoRV/0	FAU74032	E6E7_66.2	1970
adaeb5ba-70c8-44d5-a13c-9a8a3083665b/EcoRV/0	FAU74032	E6E7_66.2	5106
ada897a0-ccd7-45f1-9a64-e1b2383c430a/EcoRV/0	FAU74032	E6E7_66.2	6719
ada7f082-b707-47d4-93e2-3c8681d833a2/EcoRV/0	FAU74032	E6E7_66.2	6690
ada72fb9-f73d-459d-9fa4-949c1d495c22/EcoRV/0	FAU74032	E6E7_66.2	2040
ada3090f-5121-4d29-a385-f0f324d87b86/EcoRV/0	FAU74032	E6E7_66.2	4117
adc1482b-5131-4e67-b765-8b4affd5a488/EcoRV/0	FAU74032	E6E7_66.2	1460
a8965213-3d33-4d8b-8e15-c45ccd95e1e1/EcoRV/0	FAU74032	E6E7_66.2	1750
add6abc9-0f93-4d96-90c3-98a48691dd33/EcoRV/0	FAU74032	E6E7_66.2	5211
addc7f7c-c228-400e-b098-b56cdfc19483/EcoRV/0	FAU74032	E6E7_66.2	6282
ae1b99ef-921d-49c1-89d6-48a26b91a43a/EcoRV/0	FAU74032	E6E7_66.2	6560
ae19c2ec-d612-43cb-82c7-5ddadd71b086/EcoRV/0	FAU74032	E6E7_66.2	7537
ae18b4bb-8d2f-4068-b548-30c359f59e0a/EcoRV/0	FAU74032	E6E7_66.2	1807
ae170d9f-2500-4a0c-b087-10de52a0a514/EcoRV/0	FAU74032	E6E7_66.2	5548
ae16d3d4-e61d-40e1-8fa6-f16db6e96b09/EcoRV/0	FAU74032	E6E7_66.2	2811
ae14d00d-f9a2-4697-9a72-3cf6d98fa457/EcoRV/0	FAU74032	E6E7_66.2	6883
ae14bca2-b9a7-4624-9df4-650434148e6a/EcoRV/0	FAU74032	E6E7_66.2	3946
ae13dd39-9bf1-4c41-9c90-d763f010f7f9/EcoRV/0	FAU74032	E6E7_66.2	3136
ae119939-2844-42d7-b5fb-d7fd192f3a97/EcoRV/0	FAU74032	E6E7_66.2	1768
ae0f6f70-9de5-4567-ab82-1081b06d9625/EcoRV/0	FAU74032	E6E7_66.2	7086
ae0e4635-dd4f-4c2f-9b7c-ae39cd6ce00b/EcoRV/0	FAU74032	E6E7_66.2	1281
ae0e0701-640d-42ef-8e49-4a58a12cde32/EcoRV/0	FAU74032	E6E7_66.2	4900
ae09e80f-e11f-4e93-a150-dfaeefba8cda/EcoRV/0	FAU74032	E6E7_66.2	8675
add911fc-b95c-4880-afe4-0d36fd778b94/EcoRV/0	FAU74032	E6E7_66.2	1074
ae080060-e13a-46e4-b260-a8c6c1f3725d/EcoRV/0	FAU74032	E6E7_66.2	1529
ae00ddbb-7fcb-4adc-b4ef-540cd2ad00d7/EcoRV/0	FAU74032	E6E7_66.2	4326
adfd49ee-058a-4b92-8f21-43989b10ce2d/EcoRV/0	FAU74032	E6E7_66.2	7557
adfb9800-7609-41cf-bab9-d785ea26e3b4/EcoRV/0	FAU74032	E6E7_66.2	3723
adfb3bb5-0d45-4e56-8dc3-b8e0924eb86e/EcoRV/0	FAU74032	E6E7_66.2	2127
adfa971a-8866-4182-83ff-980705591776/EcoRV/0	FAU74032	E6E7_66.2	2161
adf73589-05cf-4764-942a-c7d638bdc26f/EcoRV/0	FAU74032	E6E7_66.2	2545
adf50e50-bcaa-405b-b179-325c10cff9ec/EcoRV/0	FAU74032	E6E7_66.2	1492
adf4ac06-3cbd-4c53-b004-b104190ad465/EcoRV/0	FAU74032	E6E7_66.2	11416
adeeec20-13c2-43a3-866b-d7bebbaad39e/EcoRV/0	FAU74032	E6E7_66.2	6181
ade59723-7228-4dfe-8f86-e124ecbbc930/EcoRV/0	FAU74032	E6E7_66.2	9787
ade4ce1f-087a-4249-b39e-4b9c83edea77/EcoRV/0	FAU74032	E6E7_66.2	4684
ade2bf88-acd1-493d-a160-4d2039f59cd6/EcoRV/0	FAU74032	E6E7_66.2	1234
addf82c7-b9c8-4d33-b603-a185f7ef6236/EcoRV/0	FAU74032	E6E7_66.2	797
ae012f1c-4f60-413a-8386-c18a34a03bf1/EcoRV/0	FAU74032	E6E7_66.2	1955
b0b35076-8c0c-4670-98b0-d110e655cedc/EcoRV/0	FAU74032	E6E7_66.2	10266
a8924f36-5c77-4b5a-8b1f-97720f0a7c26/EcoRV/0	FAU74032	E6E7_66.2	1979
a8909954-3eef-4b52-a3fa-91e115c87c24/EcoRV/0	FAU74032	E6E7_66.2	5939
a35886f9-ae10-49f2-8ad1-067952a608ba/EcoRV/0	FAU74032	E6E7_66.2	7976
a3576b55-9621-4fb6-a91f-2405b0316559/EcoRV/0	FAU74032	E6E7_66.2	4698
a35404cb-5c4e-41a7-8c13-7c6397da4e9a/EcoRV/0	FAU74032	E6E7_66.2	14388
a34e2d55-d589-4884-b630-68e6de44aed7/EcoRV/0	FAU74032	E6E7_66.2	4713
a34daa3c-69eb-4f44-966c-2351b9a36d2b/EcoRV/0	FAU74032	E6E7_66.2	8598
a34c033a-2ca1-4180-86e3-674ec510b316/EcoRV/0	FAU74032	E6E7_66.2	2349
a34baea0-bbd7-43b5-89a4-4c4c24fe133e/EcoRV/0	FAU74032	E6E7_66.2	8917
a3468606-e676-48cc-8b94-9ce7f4964347/EcoRV/0	FAU74032	E6E7_66.2	1120
a34188b8-7ded-4bc2-8f20-385de72123d7/EcoRV/0	FAU74032	E6E7_66.2	4067
a33fadbd-b226-4f99-9f50-802265a62898/EcoRV/0	FAU74032	E6E7_66.2	4488
a33d6ccc-0f8e-4d4f-8558-39c76ebaf632/EcoRV/0	FAU74032	E6E7_66.2	2496
a33d337d-b017-4b38-b5f0-10e21b4e6c99/EcoRV/0	FAU74032	E6E7_66.2	2023
a33b4cd7-7ff4-4914-a215-1c38ceaf5449/EcoRV/0	FAU74032	E6E7_66.2	8505
a337a88c-0a5f-463a-be9c-7797adf1aa6a/EcoRV/0	FAU74032	E6E7_66.2	2952
a33779e7-ac7f-4f40-a9a8-6ac92888cc4c/EcoRV/0	FAU74032	E6E7_66.2	11793
a337498f-f185-4461-9201-3fcaf729d066/EcoRV/0	FAU74032	E6E7_66.2	3871
a335b82a-4972-41f8-b475-e1bab0983881/EcoRV/0	FAU74032	E6E7_66.2	4247
a334f93f-e12f-4fa0-8396-08f9687a351a/EcoRV/0	FAU74032	E6E7_66.2	4384
a332cf87-817d-4dea-b4f4-a156d12c91ba/EcoRV/0	FAU74032	E6E7_66.2	3124
a32c09be-6b16-4e7f-9f37-d4a14a7625a5/EcoRV/0	FAU74032	E6E7_66.2	3621
a32b8f69-3718-4813-b582-6104a740b2a5/EcoRV/0	FAU74032	E6E7_66.2	6384
a328d96e-0ac0-4bd0-ad9b-cc55da203fce/EcoRV/0	FAU74032	E6E7_66.2	7911
a3279958-0c38-408e-9335-6d9ba1452721/EcoRV/0	FAU74032	E6E7_66.2	4887
a325d82b-ee22-459e-9f7a-f4ef779dcfff/EcoRV/0	FAU74032	E6E7_66.2	2423
a32500bb-1bd4-4972-8f63-e595ceeaf640/EcoRV/0	FAU74032	E6E7_66.2	2526
a323c0b9-a380-40d2-beaf-16b5997c5fcb/EcoRV/0	FAU74032	E6E7_66.2	3332
a3168137-1a17-4820-a182-a64c80bc7659/EcoRV/0	FAU74032	E6E7_66.2	2648
a35a88fa-5a3b-43c2-938d-7a069b6b3e98/EcoRV/0	FAU74032	E6E7_66.2	11911
a35f6fac-fcd4-42a3-b28a-7b7253df616e/EcoRV/0	FAU74032	E6E7_66.2	2976
a35f7117-c246-41d1-809d-1a3f67af0201/EcoRV/0	FAU74032	E6E7_66.2	3751
a360fdf1-8938-4148-8109-54199a3a91d4/EcoRV/0	FAU74032	E6E7_66.2	2368
a3a20de7-95cd-4a2d-acec-91692257e2c9/EcoRV/0	FAU74032	E6E7_66.2	5892
a39ee39b-e85a-48da-84db-0b1869bb2994/EcoRV/0	FAU74032	E6E7_66.2	5112
a399add7-9aa3-4267-a6a7-6c86148b0fcc/EcoRV/0	FAU74032	E6E7_66.2	3751
a3961b92-dd76-4a02-871f-3dff1fda8925/EcoRV/0	FAU74032	E6E7_66.2	4663
a394f0b4-c489-404b-b4a2-d8b097182c08/EcoRV/0	FAU74032	E6E7_66.2	631
a393217b-b379-439d-a471-06ff7a4a6093/EcoRV/0	FAU74032	E6E7_66.2	1237
a38fc579-3031-46a2-ac13-253360f1e6ed/EcoRV/0	FAU74032	E6E7_66.2	8111
a38e61b1-4fbb-4617-8972-02f582dde738/EcoRV/0	FAU74032	E6E7_66.2	1701
a38c060e-9e85-492b-8fef-0aeb2912d6d7/EcoRV/0	FAU74032	E6E7_66.2	3021
a3828776-c06d-402e-8ad3-bf30d761402b/EcoRV/0	FAU74032	E6E7_66.2	5170
a381731b-9d32-4bd0-a2fd-24342f0bcb0a/EcoRV/0	FAU74032	E6E7_66.2	7860
a3810728-5a8c-4b62-9ce9-525c07122167/EcoRV/0	FAU74032	E6E7_66.2	4917
a37f650c-0339-4f53-990e-094e39fc179c/EcoRV/0	FAU74032	E6E7_66.2	2632
a315abc0-eb58-4f76-ab4f-79cfc292ef78/EcoRV/0	FAU74032	E6E7_66.2	9039
a37df197-6736-4593-a053-7ce9e04123af/EcoRV/0	FAU74032	E6E7_66.2	4385
a37c5d8d-696e-4159-aeb7-148e125ee48f/EcoRV/0	FAU74032	E6E7_66.2	1332
a379e1ca-82d2-43b9-a7a6-99c762ba0ca1/EcoRV/0	FAU74032	E6E7_66.2	1206
a3799fda-ee68-42b8-a1d7-148291fb07d9/EcoRV/0	FAU74032	E6E7_66.2	1102
a3794bf7-f946-4d36-841f-55550d31fc08/EcoRV/0	FAU74032	E6E7_66.2	5438
a379099b-2f5f-4233-ba28-8fa945baf0dc/EcoRV/0	FAU74032	E6E7_66.2	1598
a37890e3-00b7-48d7-ab6a-e4f3a8ff9b71/EcoRV/0	FAU74032	E6E7_66.2	6307
a3701fb6-e8fa-477b-9d28-6e8cf2bf5a6c/EcoRV/0	FAU74032	E6E7_66.2	5351
a36f2c32-cb42-4c38-8ab4-6dde5eff1a8c/EcoRV/0	FAU74032	E6E7_66.2	2503
a36d6fa8-929d-4f97-bb9a-86a2fcba23d9/EcoRV/0	FAU74032	E6E7_66.2	3040
a366d1aa-d6f3-42ce-a9f0-4012b03b507d/EcoRV/0	FAU74032	E6E7_66.2	1185
a3649a7f-8df9-4036-a8a1-85b65edf3d32/EcoRV/0	FAU74032	E6E7_66.2	1914
a3646310-f64c-45c9-8b97-62a3c0e5dd9f/EcoRV/0	FAU74032	E6E7_66.2	1308
a36104ee-651e-4d55-bb76-0ce72983cc26/EcoRV/0	FAU74032	E6E7_66.2	14239
a37c8fde-12f4-4556-8242-8ebd8345ea4b/EcoRV/0	FAU74032	E6E7_66.2	3013
a3a21b9a-a43f-4f04-997f-8443f465f584/EcoRV/0	FAU74032	E6E7_66.2	2034
a3152014-f633-431d-988b-7beeb2440303/EcoRV/0	FAU74032	E6E7_66.2	2677
a31130cb-96dd-44d0-8dd4-2efbea39500e/EcoRV/0	FAU74032	E6E7_66.2	1529
a2c1e674-4b3a-45a2-b697-809513a4ef81/EcoRV/0	FAU74032	E6E7_66.2	5210
a2c19ba4-8c98-41ca-ad2b-4a2829802491/EcoRV/0	FAU74032	E6E7_66.2	3731
a2c18866-887e-47a1-a81a-6db0e1e78bb2/EcoRV/0	FAU74032	E6E7_66.2	2325
a2be1da6-56de-48d1-bda1-f950f20889a7/EcoRV/0	FAU74032	E6E7_66.2	2610
a2bd9d6e-6035-40f2-acef-bf9db7f11a52/EcoRV/0	FAU74032	E6E7_66.2	3733
a2bd7f48-c007-48c0-85f2-7e6310e244ea/EcoRV/0	FAU74032	E6E7_66.2	2152
a2bd345e-2cf9-47e8-85e0-6391d06dff77/EcoRV/0	FAU74032	E6E7_66.2	2276
a2b9723e-4203-4f41-816b-84ddc8db9c77/EcoRV/0	FAU74032	E6E7_66.2	3749
a2b89f63-a011-4e81-8fcd-59607cfacf84/EcoRV/0	FAU74032	E6E7_66.2	2562
a2b807b4-c32c-49ac-953c-b7f64f1b6ccd/EcoRV/0	FAU74032	E6E7_66.2	1685
a2b4d2cb-a230-492b-a812-c8a50a324885/EcoRV/0	FAU74032	E6E7_66.2	3144
a2b4b631-de3f-4b60-bdf9-d8a584565131/EcoRV/0	FAU74032	E6E7_66.2	3001
a2b1244f-008c-4b2c-888f-e21b4cecb665/EcoRV/0	FAU74032	E6E7_66.2	10126
a2aef680-33e2-48e0-a1c7-788728e3db58/EcoRV/0	FAU74032	E6E7_66.2	1767
a2ac4894-a5a6-4e64-8600-2b550bdf293b/EcoRV/0	FAU74032	E6E7_66.2	7212
a2aa459a-20df-4b05-a50d-d3c34960aba7/EcoRV/0	FAU74032	E6E7_66.2	3345
a2a90d52-07ed-4a8f-bc1d-c4e29bd310bf/EcoRV/0	FAU74032	E6E7_66.2	3307
a2a6c35a-45e4-483c-a8ed-6f42e4091bfb/EcoRV/0	FAU74032	E6E7_66.2	2395
a2a4367f-94d5-40d3-a7ab-7a4ceeeff0ea/EcoRV/0	FAU74032	E6E7_66.2	745
a2a3023a-dd17-4501-90fc-46d9858bb710/EcoRV/0	FAU74032	E6E7_66.2	5523
a2a1f01a-f690-4c78-82a1-3d96a9105af4/EcoRV/0	FAU74032	E6E7_66.2	4359
a2a09ae5-1213-4bba-b3cc-6580ddbc8fbd/EcoRV/0	FAU74032	E6E7_66.2	8324
a29facfe-78a9-4649-a80b-f980af5d8c77/EcoRV/0	FAU74032	E6E7_66.2	6123
a29aca1e-de78-4c76-9cd0-74e3eb1d03ee/EcoRV/0	FAU74032	E6E7_66.2	4745
a2973211-dcf6-48d9-983e-978f1247a6de/EcoRV/0	FAU74032	E6E7_66.2	10427
a292d013-b941-4e58-9e72-424133db7341/EcoRV/0	FAU74032	E6E7_66.2	10672
a292c3c9-b5ee-4ea6-b6b2-222e9b270b90/EcoRV/0	FAU74032	E6E7_66.2	3755
a2c3ac23-8e9b-4804-a85b-a5c4108cf8aa/EcoRV/0	FAU74032	E6E7_66.2	2173
a2c791ea-009e-468b-939d-0cdd55e05ecd/EcoRV/0	FAU74032	E6E7_66.2	1511
a2cad423-67ce-4db0-9a31-95d511e139aa/EcoRV/0	FAU74032	E6E7_66.2	1893
a2d2bbb1-7bc3-47e2-847b-546d96aa1882/EcoRV/0	FAU74032	E6E7_66.2	1430
a310a56a-c827-4374-b0f6-7e5df1e3a504/EcoRV/0	FAU74032	E6E7_66.2	4212
a30e873a-2700-4872-9e1f-4d0869311918/EcoRV/0	FAU74032	E6E7_66.2	9442
a30e339a-7361-4522-8a2d-65804bcef304/EcoRV/0	FAU74032	E6E7_66.2	5921
a30ae01d-0608-4d8b-954c-fe830c49a8ad/EcoRV/0	FAU74032	E6E7_66.2	4533
a30ab332-c584-4400-9f29-11c00bdb75f1/EcoRV/0	FAU74032	E6E7_66.2	4254
a30589f4-0716-4ab1-b097-23751c89d528/EcoRV/0	FAU74032	E6E7_66.2	3959
a301095e-443d-493a-9bde-01f20a2bc10b/EcoRV/0	FAU74032	E6E7_66.2	7648
a2fd6c54-d829-4c45-8459-a26f70fd888f/EcoRV/0	FAU74032	E6E7_66.2	2803
a2fa2014-604c-40fa-b6af-2485cccc74c6/EcoRV/0	FAU74032	E6E7_66.2	4218
a2f83c0d-f412-47c1-a63b-e7926dbfb37e/EcoRV/0	FAU74032	E6E7_66.2	2943
a2f80f33-1c41-4d99-aaeb-0c155ff9d089/EcoRV/0	FAU74032	E6E7_66.2	4943
a2f7ba0d-d77c-4940-a905-17732d58eae1/EcoRV/0	FAU74032	E6E7_66.2	2494
a2f49fc3-0578-4b9c-a989-db695fc15321/EcoRV/0	FAU74032	E6E7_66.2	3561
a3147f3d-e5cf-46bd-b61e-9e0de165a9bb/EcoRV/0	FAU74032	E6E7_66.2	6712
a2f1ca44-d832-4124-9b47-7bd644c756ae/EcoRV/0	FAU74032	E6E7_66.2	5493
a2ee8919-3fd1-458c-b487-b171a4b7be5f/EcoRV/0	FAU74032	E6E7_66.2	2406
a2e59479-f3f3-49c9-b6c1-81e747728730/EcoRV/0	FAU74032	E6E7_66.2	4746
a2e52275-25af-4a32-82dd-b0bacd49ae43/EcoRV/0	FAU74032	E6E7_66.2	9619
a2e43265-743f-4e54-8705-72295e5b8ea7/EcoRV/0	FAU74032	E6E7_66.2	10230
a2e30cb1-6ffd-4ee1-a51b-f952a1cd144a/EcoRV/0	FAU74032	E6E7_66.2	3872
a2e24796-6864-426d-adf3-741c50ca1405/EcoRV/0	FAU74032	E6E7_66.2	6919
a2df5724-6f51-47b1-82db-9d216b2734fa/EcoRV/0	FAU74032	E6E7_66.2	1946
a2de94b1-ff29-4ac8-aa81-448647035da6/EcoRV/0	FAU74032	E6E7_66.2	2588
a2dc9ea1-7427-4292-93db-230105e278a5/EcoRV/0	FAU74032	E6E7_66.2	4867
a2db3e56-364a-4fea-9b80-36cc818766fc/EcoRV/0	FAU74032	E6E7_66.2	2711
a2d97b05-36a6-4d54-b7f2-38b4edd5e411/EcoRV/0	FAU74032	E6E7_66.2	6897
a2d5d4f0-8cb9-4be2-8945-7fc3102b2e53/EcoRV/0	FAU74032	E6E7_66.2	5118
a2d40323-4f26-43b6-b25d-c5b3c9bdc710/EcoRV/0	FAU74032	E6E7_66.2	5434
a2ee91ec-ba14-4d3c-addc-fe50a73bad93/EcoRV/0	FAU74032	E6E7_66.2	2873
a291c1fa-5bef-4654-87d6-9c6f21638b6f/EcoRV/0	FAU74032	E6E7_66.2	514
a3a54997-2bd8-4336-a520-c837a15c2a84/EcoRV/0	FAU74032	E6E7_66.2	4638
a3abbcb5-d3b7-4d11-b8aa-8dcf53ce8cd5/EcoRV/0	FAU74032	E6E7_66.2	3395
a468cd13-5a89-46b1-bf65-a0faf9a6e9ec/EcoRV/0	FAU74032	E6E7_66.2	631
a467e558-c4c8-4550-bd03-c5a13fe34cf6/EcoRV/0	FAU74032	E6E7_66.2	4508
a4660fa0-9dad-4724-8bc6-74393f870c6b/EcoRV/0	FAU74032	E6E7_66.2	2828
a4631533-00b0-4641-9d7c-b681c8440a05/EcoRV/0	FAU74032	E6E7_66.2	2728
a4624b79-b48c-4fbd-a65e-158023bf794e/EcoRV/0	FAU74032	E6E7_66.2	8178
a45e28f4-7ef7-49b7-bafe-0f058b70da90/EcoRV/0	FAU74032	E6E7_66.2	6558
a45cee8b-c9d5-4149-bf22-c27cdf53b50c/EcoRV/0	FAU74032	E6E7_66.2	3773
a45bef7f-a1d8-4adc-ae6c-5bcfee49d623/EcoRV/0	FAU74032	E6E7_66.2	4113
a45ba49d-fbf3-4e89-af3e-b56d1570938a/EcoRV/0	FAU74032	E6E7_66.2	1087
a4594965-7753-4216-8944-59f91615cdbb/EcoRV/0	FAU74032	E6E7_66.2	1839
a458df04-083a-40db-b4c0-0397054123a7/EcoRV/0	FAU74032	E6E7_66.2	6295
a4578892-2510-4fcc-a660-e4f5eb126236/EcoRV/0	FAU74032	E6E7_66.2	4120
a456200f-3275-41fb-9c94-de5112f3ee11/EcoRV/0	FAU74032	E6E7_66.2	4324
a455b633-325f-42bb-a9dc-e89bafabe8f2/EcoRV/0	FAU74032	E6E7_66.2	3799
a451258c-cded-43c8-9a8e-4c658aa8ed4c/EcoRV/0	FAU74032	E6E7_66.2	1428
a44d7184-38d4-4782-b33a-0b7be6e3e433/EcoRV/0	FAU74032	E6E7_66.2	1620
a44c9a3e-479b-46a6-962c-d45e85bb742d/EcoRV/0	FAU74032	E6E7_66.2	2347
a4493e2d-16a3-4f13-b077-aced532e9ede/EcoRV/0	FAU74032	E6E7_66.2	5878
a4487f7f-d9a2-4df0-97ea-122e4f14173a/EcoRV/0	FAU74032	E6E7_66.2	3118
a447c215-ca49-4df6-8263-0f21b8e0ef01/EcoRV/0	FAU74032	E6E7_66.2	2342
a446f6ea-c1f9-4a67-9c3f-a4e7c9ba47dc/EcoRV/0	FAU74032	E6E7_66.2	2807
a4424e62-3107-4818-a48b-f14a7701e199/EcoRV/0	FAU74032	E6E7_66.2	3760
a440e49c-461b-46c1-8c95-1d375f39465b/EcoRV/0	FAU74032	E6E7_66.2	4529
a43fe011-1e24-4ae2-be2a-0df95cf15fc4/EcoRV/0	FAU74032	E6E7_66.2	725
a43f0c45-3e46-4350-b90d-d38ad04ca359/EcoRV/0	FAU74032	E6E7_66.2	3299
a43d6726-46cc-4e9a-a59e-a807c0a911ac/EcoRV/0	FAU74032	E6E7_66.2	10798
a43b8d91-ab97-4192-ba8a-b1785d8b0055/EcoRV/0	FAU74032	E6E7_66.2	5485
a46a40aa-b163-4fc7-8fdc-ea60ee5fbf4b/EcoRV/0	FAU74032	E6E7_66.2	4840
a46ca381-7363-4c8d-a524-1cecb23b62a6/EcoRV/0	FAU74032	E6E7_66.2	2456
a46e18cd-4298-4581-90c1-428f235ba185/EcoRV/0	FAU74032	E6E7_66.2	1981
a4718003-9118-4460-8ce7-2191c540f037/EcoRV/0	FAU74032	E6E7_66.2	3431
a4a5aae9-6a13-4d4d-9186-ec1b3ccdc2a9/EcoRV/0	FAU74032	E6E7_66.2	2701
a4a4946e-7d0d-42bb-a63d-da077ff946a9/EcoRV/0	FAU74032	E6E7_66.2	1316
a4a2a12a-4608-4844-8ae6-86c73749d1f1/EcoRV/0	FAU74032	E6E7_66.2	2845
a4a0b298-8f8e-4fce-8415-5ff86c773465/EcoRV/0	FAU74032	E6E7_66.2	4647
a49d160e-c7ee-4312-9530-bbb2612a8062/EcoRV/0	FAU74032	E6E7_66.2	2132
a4989bd0-7ea0-4ab7-b950-c9529239e426/EcoRV/0	FAU74032	E6E7_66.2	9407
a493c054-79c6-4e5a-99b4-acefeef918ec/EcoRV/0	FAU74032	E6E7_66.2	4246
a4937815-b831-4e65-8dd3-61d126bc6e17/EcoRV/0	FAU74032	E6E7_66.2	2028
a48d9085-404b-40ee-aa96-a38cae0ba76c/EcoRV/0	FAU74032	E6E7_66.2	3859
a48b51c3-73e8-4f05-97e9-0ce204041a04/EcoRV/0	FAU74032	E6E7_66.2	4617
a488b73e-bc0d-44cd-8994-f7c1892279ef/EcoRV/0	FAU74032	E6E7_66.2	10125
a487c625-b86a-4122-9264-55c94bc6ae8d/EcoRV/0	FAU74032	E6E7_66.2	2109
a48799d2-ab28-4c6a-92ad-1a51d2b18c8c/EcoRV/0	FAU74032	E6E7_66.2	4864
a43a29c1-25a6-4939-a358-c0e9e4a828b0/EcoRV/0	FAU74032	E6E7_66.2	5518
a4876e7c-d16a-4f40-8a44-a4ffdab2928f/EcoRV/0	FAU74032	E6E7_66.2	4009
a485e714-be85-4913-98b9-8d1ef344a4d1/EcoRV/0	FAU74032	E6E7_66.2	2161
a4852094-7f33-4676-ab1a-bfffb26139e1/EcoRV/0	FAU74032	E6E7_66.2	4820
a485190c-464c-4e63-b1f3-2e13fd6cdae4/EcoRV/0	FAU74032	E6E7_66.2	2491
a480395a-1b44-4da5-a9db-18781f4a5596/EcoRV/0	FAU74032	E6E7_66.2	1810
a47fda6b-5eae-493e-9bd2-e8cc6937a422/EcoRV/0	FAU74032	E6E7_66.2	8352
a47e3bd8-84ad-432a-862d-672533a2f78f/EcoRV/0	FAU74032	E6E7_66.2	8174
a47bcec9-8fc0-418f-902f-fc9dd1735e4f/EcoRV/0	FAU74032	E6E7_66.2	6934
a47bc3b0-4d73-4e14-bc13-21d38a03bfdc/EcoRV/0	FAU74032	E6E7_66.2	5001
a479075a-2fab-4944-aa8c-39c652feaf3a/EcoRV/0	FAU74032	E6E7_66.2	9463
a477b108-a0e5-4ab9-916f-726f1fe5a899/EcoRV/0	FAU74032	E6E7_66.2	3391
a477368b-8460-41fc-b649-dc564f94b2e8/EcoRV/0	FAU74032	E6E7_66.2	2237
a47588a4-8218-4759-b585-3ee35f7d6f98/EcoRV/0	FAU74032	E6E7_66.2	56
a472ee0a-68b1-4648-9bec-647022bb89f2/EcoRV/0	FAU74032	E6E7_66.2	3757
a48689ed-cef0-4cee-8271-87d354c21f28/EcoRV/0	FAU74032	E6E7_66.2	3401
a3a76f79-50b7-4f81-b0de-b6ba982cafd0/EcoRV/0	FAU74032	E6E7_66.2	453
a4360008-9247-4de6-96f3-197ae0749150/EcoRV/0	FAU74032	E6E7_66.2	4828
a43496bf-013c-46a9-b72f-660af418e409/EcoRV/0	FAU74032	E6E7_66.2	8592
a3f08de8-d0fb-4895-9d47-a86c866c0480/EcoRV/0	FAU74032	E6E7_66.2	5717
a3f041b3-af7d-4258-85da-f87fea8bc943/EcoRV/0	FAU74032	E6E7_66.2	1735
a3efbcfa-c12e-4906-86cd-51be3e3f3070/EcoRV/0	FAU74032	E6E7_66.2	2922
a3ecda40-a2ff-406d-89dc-f04cc4b1e060/EcoRV/0	FAU74032	E6E7_66.2	4288
a3eccf86-c337-4c4c-8ad7-14dcdf93fb4b/EcoRV/0	FAU74032	E6E7_66.2	3904
a3ec7dc3-2926-453b-af2c-778ed0fc27b4/EcoRV/0	FAU74032	E6E7_66.2	2003
a3e57e7d-be45-48e4-99dd-2e1af75caf89/EcoRV/0	FAU74032	E6E7_66.2	1290
a3e3f9f1-f73a-412f-b011-0aa7b1efe072/EcoRV/0	FAU74032	E6E7_66.2	6774
a3dd950c-cd51-4a5c-9b1d-36de7fa7acca/EcoRV/0	FAU74032	E6E7_66.2	7367
a3da3363-84df-4e4a-a90d-9f053672808c/EcoRV/0	FAU74032	E6E7_66.2	3937
a3d96ede-d237-40bb-b7bd-10e243eb79a3/EcoRV/0	FAU74032	E6E7_66.2	641
a3d69298-9df6-490a-ba6d-beff3e7050d3/EcoRV/0	FAU74032	E6E7_66.2	2368
a3d52134-3d25-46eb-964e-90206c3ce414/EcoRV/0	FAU74032	E6E7_66.2	3644
a3cfa823-f3f6-4a42-97aa-b4a5641515b5/EcoRV/0	FAU74032	E6E7_66.2	120
a3ccb664-b3d3-4098-a4d4-e020a286c72e/EcoRV/0	FAU74032	E6E7_66.2	4534
a3cbd9f9-99c7-4fa6-baca-7d510f099dbf/EcoRV/0	FAU74032	E6E7_66.2	745
a3c7dcb0-9444-4443-b241-3e26700aed0b/EcoRV/0	FAU74032	E6E7_66.2	6761
a3c754be-c0d4-41dc-a531-31ae1ef1485f/EcoRV/0	FAU74032	E6E7_66.2	8289
a3c5def8-7287-4ab8-a8ff-a6b31f73c654/EcoRV/0	FAU74032	E6E7_66.2	3154
a3c105c2-e4b0-419c-882b-fd4b28288ea5/EcoRV/0	FAU74032	E6E7_66.2	4508
a3b84f4f-9046-4e51-8d4b-10bffe3ab565/EcoRV/0	FAU74032	E6E7_66.2	4245
a3b466c1-ff8a-4ad0-b7f0-8142f665ec38/EcoRV/0	FAU74032	E6E7_66.2	3643
a3b29431-1344-4cde-94e2-2986c3b5374e/EcoRV/0	FAU74032	E6E7_66.2	2428
a3b279ad-a9c8-4bc7-a20b-3820570753f1/EcoRV/0	FAU74032	E6E7_66.2	5253
a3b059e9-ea1b-488c-ae73-b2977292d92f/EcoRV/0	FAU74032	E6E7_66.2	5453
a3b02178-a245-4478-a121-6b3f4005758b/EcoRV/0	FAU74032	E6E7_66.2	1842
a3afb248-0347-49a8-871f-13fa33a4776d/EcoRV/0	FAU74032	E6E7_66.2	2250
a3f30a54-a878-4e59-ae2a-5350fac76c37/EcoRV/0	FAU74032	E6E7_66.2	9434
a3f6fc4f-7f47-4a85-81ac-dc3495e89332/EcoRV/0	FAU74032	E6E7_66.2	1037
a3fdb307-321d-4ea7-a2dc-964790202c18/EcoRV/0	FAU74032	E6E7_66.2	4076
a3fdf120-bad8-439f-b8d6-bbfc0842e504/EcoRV/0	FAU74032	E6E7_66.2	6348
a4338100-4a2b-485f-a8e6-1d3a8b46d469/EcoRV/0	FAU74032	E6E7_66.2	1802
a4324b6b-cf8b-4a65-a8ab-d4aef2039924/EcoRV/0	FAU74032	E6E7_66.2	2238
a431fd1c-df79-4987-8ce7-c041048267f9/EcoRV/0	FAU74032	E6E7_66.2	2040
a4305c65-8b75-4f5f-877a-526e8c9f3032/EcoRV/0	FAU74032	E6E7_66.2	6284
a42f044c-6252-46c8-829c-81c0e3d9e9b8/EcoRV/0	FAU74032	E6E7_66.2	4532
a42d95c9-452e-42a3-a78c-b153a5ca486a/EcoRV/0	FAU74032	E6E7_66.2	2545
a42cf70a-ec03-4612-b644-dd800c7eb8c3/EcoRV/0	FAU74032	E6E7_66.2	3158
a42c805a-7d10-4ac6-aafc-5cd9ace3722a/EcoRV/0	FAU74032	E6E7_66.2	3316
a4250764-06c6-4b95-87bd-490b4a0e5053/EcoRV/0	FAU74032	E6E7_66.2	3865
a420b27b-b47a-4ae4-bbd0-b5d02b29c423/EcoRV/0	FAU74032	E6E7_66.2	8827
a42000bc-4e8f-47f3-8aa6-5814c75d958c/EcoRV/0	FAU74032	E6E7_66.2	4297
a41b3a60-9430-490a-a6cf-5fdd59e82ea4/EcoRV/0	FAU74032	E6E7_66.2	5256
a41a44ab-043a-4928-b005-2d82fab9b742/EcoRV/0	FAU74032	E6E7_66.2	2874
a4357757-1da0-41d7-8b63-d3c1d98e162d/EcoRV/0	FAU74032	E6E7_66.2	2038
a4199641-b017-4e2e-922f-c061b78f5479/EcoRV/0	FAU74032	E6E7_66.2	4496
a4126398-1ef3-4c2a-8bd6-ff28ee41d045/EcoRV/0	FAU74032	E6E7_66.2	6823
a4124473-2b27-4a93-943f-77e9099e5be6/EcoRV/0	FAU74032	E6E7_66.2	6064
a411b696-14de-460a-a3d3-0f4536d45ffb/EcoRV/0	FAU74032	E6E7_66.2	428
a4113fa7-73c5-4f90-a9d8-b0d919a38b2b/EcoRV/0	FAU74032	E6E7_66.2	3845
a40cf467-4094-4945-ba88-b6d013375df8/EcoRV/0	FAU74032	E6E7_66.2	9816
a40c3ea3-e9d9-4e09-8783-f38ce61aac48/EcoRV/0	FAU74032	E6E7_66.2	2208
a40b2885-18b6-45e0-ba55-5f1ad222d998/EcoRV/0	FAU74032	E6E7_66.2	4673
a407669f-0376-4fcd-ad8e-e9fb92ec7b58/EcoRV/0	FAU74032	E6E7_66.2	4917
a4072328-1332-4a70-a2f0-71e4fc0f0c1c/EcoRV/0	FAU74032	E6E7_66.2	770
a4066a0a-4920-4956-9f51-35d348ad0ced/EcoRV/0	FAU74032	E6E7_66.2	4615
a404a3b9-c0dc-4eb7-ae80-92c5c1a02405/EcoRV/0	FAU74032	E6E7_66.2	7009
a40404ac-783b-45e8-b391-f4b58075711c/EcoRV/0	FAU74032	E6E7_66.2	1063
a3fe90ff-c55d-46e9-b421-a8974e3056ad/EcoRV/0	FAU74032	E6E7_66.2	9094
a415952e-fded-4a7a-a832-2f54deedddfb/EcoRV/0	FAU74032	E6E7_66.2	3411
a4a636f7-0c91-4629-b414-dbac7ea19135/EcoRV/0	FAU74032	E6E7_66.2	7012
a28f21f7-72c4-4891-9c3a-4d20f459cce6/EcoRV/0	FAU74032	E6E7_66.2	6299
a28e2e3d-4c1c-4198-8353-da5717a3374c/EcoRV/0	FAU74032	E6E7_66.2	4462
a15ad5e0-63c7-4c83-9dfe-5ef7621f4298/EcoRV/0	FAU74032	E6E7_66.2	3711
a15a2d21-fc4f-4db2-b086-cbfc02993b18/EcoRV/0	FAU74032	E6E7_66.2	2152
a158d350-873b-4f69-afc6-547f64b3f579/EcoRV/0	FAU74032	E6E7_66.2	4082
a1552f99-6d79-40bd-ac06-329f8c442fa5/EcoRV/0	FAU74032	E6E7_66.2	3943
a153ed38-496e-49b9-90c1-790ac75338b6/EcoRV/0	FAU74032	E6E7_66.2	4457
a1535c2e-6bc8-47ac-9c12-2069685790e0/EcoRV/0	FAU74032	E6E7_66.2	4994
a1534272-a51d-41a1-8e77-453c19f364ee/EcoRV/0	FAU74032	E6E7_66.2	2966
a152f329-d085-4937-9855-faf1e473367c/EcoRV/0	FAU74032	E6E7_66.2	6135
a14ec97b-78ef-4f67-b3d9-1b6ba5cee6d3/EcoRV/0	FAU74032	E6E7_66.2	1793
a14e327c-5cc6-4e11-a802-41124a2c9f51/EcoRV/0	FAU74032	E6E7_66.2	4566
a14de82e-d012-4a75-9f07-599fc1aad2e3/EcoRV/0	FAU74032	E6E7_66.2	10827
a141ab4d-1053-4956-9110-22b6d87a31de/EcoRV/0	FAU74032	E6E7_66.2	6573
a1414a6d-9c1f-4bc7-8334-e00db1633c24/EcoRV/0	FAU74032	E6E7_66.2	5147
a1413feb-a465-4f27-b75a-164a7abefb27/EcoRV/0	FAU74032	E6E7_66.2	5652
a13bb85c-859f-4560-b43d-a95ebf61b0b5/EcoRV/0	FAU74032	E6E7_66.2	5811
a13b5f95-817a-413d-9d6b-61bfafb2ef97/EcoRV/0	FAU74032	E6E7_66.2	2905
a137b329-4d11-413e-9287-e35d4198dfb8/EcoRV/0	FAU74032	E6E7_66.2	4500
a13636cc-136f-4884-9e81-b47525e40f75/EcoRV/0	FAU74032	E6E7_66.2	5165
a135dca7-9f62-4b2d-b606-13856f03a623/EcoRV/0	FAU74032	E6E7_66.2	3156
a135d71b-db7b-4ee8-98ef-60768b468fa2/EcoRV/0	FAU74032	E6E7_66.2	10268
a13538d4-9d1e-476e-b27e-7ab5797a0599/EcoRV/0	FAU74032	E6E7_66.2	6112
a12d0c78-437c-478c-ba79-4c6298b2ae17/EcoRV/0	FAU74032	E6E7_66.2	2150
a12a1488-8e80-4a46-ae93-6e040d0c7f5d/EcoRV/0	FAU74032	E6E7_66.2	1710
a12a0655-c942-44b6-b84e-9d9396db8255/EcoRV/0	FAU74032	E6E7_66.2	3529
a12837b2-32c3-4483-b8e0-5f9e24e6d814/EcoRV/0	FAU74032	E6E7_66.2	4386
a1278a99-68a5-45c0-8c81-e2247ca82611/EcoRV/0	FAU74032	E6E7_66.2	4058
a12625bc-f507-46e6-98bc-7d3d12861603/EcoRV/0	FAU74032	E6E7_66.2	4064
a15bc53a-28c5-4758-9376-d7c7fa0c666c/EcoRV/0	FAU74032	E6E7_66.2	2714
a15e3b27-4ba2-4887-9a35-4c683ee979a1/EcoRV/0	FAU74032	E6E7_66.2	2781
a1639ec8-d217-4478-a49d-f178209ac952/EcoRV/0	FAU74032	E6E7_66.2	3032
a1673b53-7589-4e75-b619-0065694789bc/EcoRV/0	FAU74032	E6E7_66.2	7704
a19d8e60-c978-44e0-a277-0d47c144c32d/EcoRV/0	FAU74032	E6E7_66.2	1091
a19b7b4c-784c-42a4-bc72-0153d9e8b17a/EcoRV/0	FAU74032	E6E7_66.2	3946
a19b5a4e-71a2-4bbb-bd37-536969101430/EcoRV/0	FAU74032	E6E7_66.2	1174
a19a3857-1e4a-446a-a862-34b44693999f/EcoRV/0	FAU74032	E6E7_66.2	2692
a199f6fd-4f87-4e2b-b80a-406483ca824a/EcoRV/0	FAU74032	E6E7_66.2	963
a198ef03-3f94-4423-9cb3-a46f361e85b3/EcoRV/0	FAU74032	E6E7_66.2	13555
a196ef04-151d-41ad-b4a9-a0cdce02573e/EcoRV/0	FAU74032	E6E7_66.2	74
a1957400-2356-45bd-803b-30deebc651c8/EcoRV/0	FAU74032	E6E7_66.2	2391
a1950338-c5c4-4c60-9bd3-054d298c03ad/EcoRV/0	FAU74032	E6E7_66.2	2856
a191c34c-ca75-476a-931f-0d533955ad4b/EcoRV/0	FAU74032	E6E7_66.2	976
a18eb8f5-c9fa-4660-861b-9ff46b34c6e4/EcoRV/0	FAU74032	E6E7_66.2	1978
a18e0e52-b589-4fc7-bfd3-9a5495e3288d/EcoRV/0	FAU74032	E6E7_66.2	6854
a1891bca-c67d-4edb-b0e0-d99df93a7528/EcoRV/0	FAU74032	E6E7_66.2	6280
a124c542-79d0-4ac8-8561-900da6e6c732/EcoRV/0	FAU74032	E6E7_66.2	1664
a1858843-7c0d-4575-9bc7-e8cc073bf7f1/EcoRV/0	FAU74032	E6E7_66.2	4779
a17f576c-bac1-4a2b-8deb-6076105161c6/EcoRV/0	FAU74032	E6E7_66.2	3432
a17dbc42-6a79-4e9e-99f6-98d8cacfbce3/EcoRV/0	FAU74032	E6E7_66.2	64
a17d9e87-ac69-4604-b973-d088167790bc/EcoRV/0	FAU74032	E6E7_66.2	4755
a17d8588-ab6b-4bd2-8fb1-b0a6fca0e98e/EcoRV/0	FAU74032	E6E7_66.2	4565
a17c573c-e669-4892-96d4-61bf6cd319d3/EcoRV/0	FAU74032	E6E7_66.2	7935
a17921f0-9a24-4691-816c-547726fd17f3/EcoRV/0	FAU74032	E6E7_66.2	5209
a177a8f7-e18a-4178-b846-3dde62206178/EcoRV/0	FAU74032	E6E7_66.2	3813
a175cb85-55f7-44f5-8d2d-7a9384841aaf/EcoRV/0	FAU74032	E6E7_66.2	2330
a16dbd22-70b2-4b8d-8f9f-d055cd9094e2/EcoRV/0	FAU74032	E6E7_66.2	8832
a16ce82f-0a06-4d63-96fc-1eea0a6de1a7/EcoRV/0	FAU74032	E6E7_66.2	1572
a16b487c-d0e5-4068-bcc8-7f2901a9f6fd/EcoRV/0	FAU74032	E6E7_66.2	2853
a16a5431-40e3-43d8-9961-42510c00c606/EcoRV/0	FAU74032	E6E7_66.2	1094
a169dd5c-2dc1-4798-b0c5-64576ffed56f/EcoRV/0	FAU74032	E6E7_66.2	5499
a1839534-c856-48d6-85c3-e8ec9bcee522/EcoRV/0	FAU74032	E6E7_66.2	7692
a19e4b88-111f-4cea-8de3-1f7853151a14/EcoRV/0	FAU74032	E6E7_66.2	5881
a123d261-6217-4e0f-947f-94e752037fb6/EcoRV/0	FAU74032	E6E7_66.2	195
a122172c-3467-451f-80c3-dc44f7eec5cf/EcoRV/0	FAU74032	E6E7_66.2	3384
a0de70ec-96b4-43eb-896a-a9be6599fe92/EcoRV/0	FAU74032	E6E7_66.2	1033
a0dabc12-1d2b-4fd6-88ad-e57217911f64/EcoRV/0	FAU74032	E6E7_66.2	5979
a0d8fe05-12ad-4536-a3f6-3e91de5cd96f/EcoRV/0	FAU74032	E6E7_66.2	6972
a0d7c095-0990-42e2-9d49-073e0bf631cf/EcoRV/0	FAU74032	E6E7_66.2	2871
a0d7a2ea-c9cc-4fe8-8ea9-8117489be592/EcoRV/0	FAU74032	E6E7_66.2	10094
a0d6e45c-5c13-4e1c-8185-f26afc9b52e4/EcoRV/0	FAU74032	E6E7_66.2	4043
a0d4f375-f254-4417-8488-277d3d52976d/EcoRV/0	FAU74032	E6E7_66.2	1782
a0d46d1e-ce69-49cb-ab15-91481a30172c/EcoRV/0	FAU74032	E6E7_66.2	4447
a0d1c271-9d0f-41bd-b66f-6927b9f69040/EcoRV/0	FAU74032	E6E7_66.2	4276
a0cf4ba1-eeab-4466-8058-e271a5a27135/EcoRV/0	FAU74032	E6E7_66.2	1846
a0cd8e7c-05bf-4197-a924-f9ad2ee20aaf/EcoRV/0	FAU74032	E6E7_66.2	2963
a0c93ed5-af75-40e5-98b9-468c48e67b44/EcoRV/0	FAU74032	E6E7_66.2	1013
a0c86db2-0d82-4d04-a80b-235f9a6311d0/EcoRV/0	FAU74032	E6E7_66.2	2363
a0c79fec-0b69-4ddb-b554-42ee74d008c5/EcoRV/0	FAU74032	E6E7_66.2	4957
a0c5d229-d4c2-46a4-8c5d-456d6acfc4de/EcoRV/0	FAU74032	E6E7_66.2	3002
a0bfeb2c-e12e-49a4-bc19-acc7aa4b5b03/EcoRV/0	FAU74032	E6E7_66.2	4760
a0bfbad3-ef77-4f69-9da6-ce2dd01344f8/EcoRV/0	FAU74032	E6E7_66.2	6399
a0bd11a4-b4f8-467e-bb93-83fbae1ff8ac/EcoRV/0	FAU74032	E6E7_66.2	2106
a0b94732-d5c6-475d-8a05-6b142e314697/EcoRV/0	FAU74032	E6E7_66.2	2884
a0b6089c-7f2b-48d5-9eae-687e1f8e6409/EcoRV/0	FAU74032	E6E7_66.2	6690
a0b50ee4-bf4a-479f-a6bd-5112d7212742/EcoRV/0	FAU74032	E6E7_66.2	2927
a0b48b02-2ac1-49ae-b661-6bd770bbf90b/EcoRV/0	FAU74032	E6E7_66.2	2558
a0b3a2fb-1a0c-4efd-add7-1f95b68cf836/EcoRV/0	FAU74032	E6E7_66.2	1542
a0b1eb5f-5f52-437c-ac1b-a23cd5070ba6/EcoRV/0	FAU74032	E6E7_66.2	4721
a0b0ed53-e6e4-4f36-add5-869b04ae8ecf/EcoRV/0	FAU74032	E6E7_66.2	4300
a0b0c0f4-1ec2-4993-bcb4-5d87943a3d65/EcoRV/0	FAU74032	E6E7_66.2	723
a0ae91c3-fac5-4cd2-8e8b-4799bb3a181d/EcoRV/0	FAU74032	E6E7_66.2	4747
a0e27673-c20d-4a40-977b-bfa6471e3f10/EcoRV/0	FAU74032	E6E7_66.2	4041
a0e79c8e-61c0-40a1-a9e1-0722cddb51b1/EcoRV/0	FAU74032	E6E7_66.2	1521
a0ebba49-0177-4920-85ed-ecebed0f4f9e/EcoRV/0	FAU74032	E6E7_66.2	1866
a0ebd72b-d05e-48bd-8e52-33c36ed258a9/EcoRV/0	FAU74032	E6E7_66.2	2287
a12110d4-811b-4f83-bc4b-f8a02623e925/EcoRV/0	FAU74032	E6E7_66.2	6130
a1204b2d-9761-4bdc-bd6c-1aa8531938fc/EcoRV/0	FAU74032	E6E7_66.2	16373
a11ec03f-2250-4aa6-8d21-1eb435611c3d/EcoRV/0	FAU74032	E6E7_66.2	3383
a11d07ee-89a1-4e3b-860a-d4946e8c0db9/EcoRV/0	FAU74032	E6E7_66.2	8547
a11be5e7-13db-4635-a631-629ebb60e9bf/EcoRV/0	FAU74032	E6E7_66.2	5109
a115bf0d-c284-41eb-919a-5fafe6ef5b54/EcoRV/0	FAU74032	E6E7_66.2	5381
a1155981-241b-4335-83c5-059d1d36fb4a/EcoRV/0	FAU74032	E6E7_66.2	3592
a110e959-5332-450b-8a2f-44112cebf142/EcoRV/0	FAU74032	E6E7_66.2	3832
a110c362-3324-4e1b-917e-2707ae286d18/EcoRV/0	FAU74032	E6E7_66.2	3293
a11095ca-40d8-48aa-b9ba-a1f4a9157410/EcoRV/0	FAU74032	E6E7_66.2	9077
a10dcc9c-780d-478a-806a-f03b3962384e/EcoRV/0	FAU74032	E6E7_66.2	4336
a10b622b-8c37-4e6a-ae38-491291e4e24e/EcoRV/0	FAU74032	E6E7_66.2	3418
a10957e7-b135-4568-8b10-e651054eea7e/EcoRV/0	FAU74032	E6E7_66.2	3298
a122e4cc-5a77-4682-915d-bdc32730ff91/EcoRV/0	FAU74032	E6E7_66.2	6638
a1082859-a5e4-47f5-abb3-57fff87eb6fb/EcoRV/0	FAU74032	E6E7_66.2	5306
a106ccea-217d-4186-a4d9-c0fefa9426c4/EcoRV/0	FAU74032	E6E7_66.2	3840
a1040884-1137-4154-8020-1383c1050c93/EcoRV/0	FAU74032	E6E7_66.2	3095
a10361f8-1c25-4d51-96b8-9df0b17b87a4/EcoRV/0	FAU74032	E6E7_66.2	9624
a1028ae8-b7a1-4f20-878f-6c7cbef9ef07/EcoRV/0	FAU74032	E6E7_66.2	6217
a0fecb15-665b-4851-a1be-c2d482c044cc/EcoRV/0	FAU74032	E6E7_66.2	3639
a0fd9cb0-1b8a-445a-9063-6f592fff0fda/EcoRV/0	FAU74032	E6E7_66.2	2113
a0fd00c0-17eb-4033-9178-20a51aa9c094/EcoRV/0	FAU74032	E6E7_66.2	5370
a0fb8477-c7d3-47a6-8f6e-f5057878441c/EcoRV/0	FAU74032	E6E7_66.2	8305
a0f7b95f-96e0-4bb2-b712-e3156f69f45d/EcoRV/0	FAU74032	E6E7_66.2	1080
a0f559d7-b01c-49f7-b245-cd818875a45a/EcoRV/0	FAU74032	E6E7_66.2	4527
a0f351fe-3ded-450d-b42f-6697ed96ef92/EcoRV/0	FAU74032	E6E7_66.2	4080
a0f24e05-ff4c-4a41-9dc0-13aff29f38f0/EcoRV/0	FAU74032	E6E7_66.2	3153
a0f0de27-d4db-4a06-8e9f-0302cbe5abbf/EcoRV/0	FAU74032	E6E7_66.2	749
a107739d-d42e-4f39-963c-e1b7963b95d2/EcoRV/0	FAU74032	E6E7_66.2	1886
a28f1057-72e5-426d-bd32-4bfa22a08667/EcoRV/0	FAU74032	E6E7_66.2	3112
a19eb3c2-6e4c-4097-abcc-521c5a185fbf/EcoRV/0	FAU74032	E6E7_66.2	3207
a1a50880-6567-46ee-baf1-0d0220f6ac0c/EcoRV/0	FAU74032	E6E7_66.2	7119
a24a0b3b-9634-4a3d-b852-96e85d2b1e46/EcoRV/0	FAU74032	E6E7_66.2	5029
a249d3b1-7bb7-453a-bf3b-60ca6307c1ab/EcoRV/0	FAU74032	E6E7_66.2	4863
a24946f3-73f2-47fd-8e11-d8e1a0c6ff0f/EcoRV/0	FAU74032	E6E7_66.2	3579
a248519f-e873-4d11-a165-b53d0aa75ac1/EcoRV/0	FAU74032	E6E7_66.2	1421
a248041a-5377-4a8e-b821-9b28d34de59a/EcoRV/0	FAU74032	E6E7_66.2	455
a246d952-1a88-4b1b-8b35-39887e05b7f3/EcoRV/0	FAU74032	E6E7_66.2	2813
a245d9d2-edd0-4844-ae02-896693743efc/EcoRV/0	FAU74032	E6E7_66.2	6339
a245bf84-aa7a-498e-adf6-52d6f3502229/EcoRV/0	FAU74032	E6E7_66.2	16334
a2416534-b6ac-4dcb-ac34-9125181bd1d3/EcoRV/0	FAU74032	E6E7_66.2	3663
a23d1d44-2970-4393-9408-4191887830d0/EcoRV/0	FAU74032	E6E7_66.2	3475
a239a3c6-d9dc-4151-b6b6-a4c2aa11e2a4/EcoRV/0	FAU74032	E6E7_66.2	1413
a238fe7a-8373-455a-b360-caf2c85d7e06/EcoRV/0	FAU74032	E6E7_66.2	8755
a238cc6d-27a7-42bc-b440-999d66fe813c/EcoRV/0	FAU74032	E6E7_66.2	10438
a237fe2e-3a4a-4577-bf5b-efa4cad6b168/EcoRV/0	FAU74032	E6E7_66.2	2833
a2369cdb-b6ea-4cdd-8703-5b48c84b54f4/EcoRV/0	FAU74032	E6E7_66.2	1304
a235efaf-3498-4da0-bb0d-d482d29e6ac0/EcoRV/0	FAU74032	E6E7_66.2	1154
a2349087-7650-4a9b-8259-a067fac91a4f/EcoRV/0	FAU74032	E6E7_66.2	4848
a232cd95-6a1c-44f1-88b9-a823f505128f/EcoRV/0	FAU74032	E6E7_66.2	1287
a22fbbad-cc7d-4c81-8ac2-740803f559a8/EcoRV/0	FAU74032	E6E7_66.2	3843
a22f9cc0-64d6-4fb2-9e2a-21b5af8bbc5e/EcoRV/0	FAU74032	E6E7_66.2	2862
a22c4b26-5591-486d-90f4-d0d5706352c4/EcoRV/0	FAU74032	E6E7_66.2	3753
a22b44bd-ae9c-4637-b931-996f4398b36b/EcoRV/0	FAU74032	E6E7_66.2	4389
a2298366-e459-41ec-9a43-cf8c1beb8967/EcoRV/0	FAU74032	E6E7_66.2	805
a2261a34-a38c-46e8-bc12-529b9ab09155/EcoRV/0	FAU74032	E6E7_66.2	8213
a221e32a-4747-4ac6-a964-19a8f07df62e/EcoRV/0	FAU74032	E6E7_66.2	4060
a2218f53-20b6-460f-ab45-59b50bd53349/EcoRV/0	FAU74032	E6E7_66.2	7417
a220fbe5-7475-42ab-af4b-b5a4bb455c0f/EcoRV/0	FAU74032	E6E7_66.2	8240
a24d7faf-8772-473a-a487-3d8078da55a5/EcoRV/0	FAU74032	E6E7_66.2	2360
a24f8929-b5d5-4915-b2e1-e07b4185a6c2/EcoRV/0	FAU74032	E6E7_66.2	1052
a2504a3c-122f-427e-bdbc-f33f7f785eeb/EcoRV/0	FAU74032	E6E7_66.2	2845
a25383ed-8d6a-41fa-a1a5-fcc1e1c3aea5/EcoRV/0	FAU74032	E6E7_66.2	1241
a28dfaa8-3c6e-4e17-829c-7f98c92491cf/EcoRV/0	FAU74032	E6E7_66.2	8239
a28a9d70-4721-4519-a335-131ba345c044/EcoRV/0	FAU74032	E6E7_66.2	1571
a28648d4-05ce-46d6-8d6c-0aab8866f8d7/EcoRV/0	FAU74032	E6E7_66.2	4670
a2857bd9-50e1-4f29-8b99-5d683fff46bc/EcoRV/0	FAU74032	E6E7_66.2	5102
a284a477-8691-4631-89b5-f1a00a72c386/EcoRV/0	FAU74032	E6E7_66.2	1075
a28167a5-75aa-4b37-b1e2-eb166f1d8e53/EcoRV/0	FAU74032	E6E7_66.2	5866
a280cf0a-07f8-4722-bbd3-fb2e7ba84fb7/EcoRV/0	FAU74032	E6E7_66.2	6439
a280311d-47e0-4b27-9685-6e82fb61f24d/EcoRV/0	FAU74032	E6E7_66.2	6911
a27f8ca7-2fd1-46b2-9ed2-ed9a210a2562/EcoRV/0	FAU74032	E6E7_66.2	748
a27f78ab-2dc2-4389-a0f3-bbf225e43c43/EcoRV/0	FAU74032	E6E7_66.2	2777
a27ee9ea-f494-447b-89fc-861181ad4399/EcoRV/0	FAU74032	E6E7_66.2	1149
a27ec06f-098f-41ab-bb81-79bec9b04f95/EcoRV/0	FAU74032	E6E7_66.2	3019
a27d60b1-050d-4bd7-87f5-e43b114486e2/EcoRV/0	FAU74032	E6E7_66.2	2892
a2203090-467e-4e87-b7e8-1f040976597c/EcoRV/0	FAU74032	E6E7_66.2	4176
a278b95e-68b1-4d93-bc4f-10a6d9af45de/EcoRV/0	FAU74032	E6E7_66.2	4980
a275b12d-61b6-4c91-8938-4798fc4b59c8/EcoRV/0	FAU74032	E6E7_66.2	8598
a2741e4e-450a-4faa-96bb-5ec369079075/EcoRV/0	FAU74032	E6E7_66.2	2884
a27261b6-5ea0-4419-8d49-8d4e5770c64a/EcoRV/0	FAU74032	E6E7_66.2	5839
a271b49a-970f-4552-82ee-2a3f4367522f/EcoRV/0	FAU74032	E6E7_66.2	5136
a2701e90-a087-4f1f-9a7a-a6dacc7f0dac/EcoRV/0	FAU74032	E6E7_66.2	10053
a26ae1af-ad7b-4718-b244-15b94a01d159/EcoRV/0	FAU74032	E6E7_66.2	6067
a267e4e9-96ac-4547-8ace-36a7b37f0d2c/EcoRV/0	FAU74032	E6E7_66.2	1305
a264bc4c-3126-4e88-87b2-7ce8d3c4df86/EcoRV/0	FAU74032	E6E7_66.2	3192
a262e7fd-0108-4c7d-a73e-791aea47b16f/EcoRV/0	FAU74032	E6E7_66.2	8601
a2626b8e-1401-4922-b713-0871b54866f6/EcoRV/0	FAU74032	E6E7_66.2	3894
a25ed0cc-c877-4d66-913c-8ea98110cebf/EcoRV/0	FAU74032	E6E7_66.2	4666
a25cbbe4-c7d8-4a84-b4dc-be88f60ad077/EcoRV/0	FAU74032	E6E7_66.2	3521
a257494b-c9b4-49c9-b9f1-700fbbccf601/EcoRV/0	FAU74032	E6E7_66.2	3805
a27652ce-46ac-44c0-b11c-2f4e4d003cd5/EcoRV/0	FAU74032	E6E7_66.2	1304
a1a22c9a-2a69-4734-b1b3-098ae82a2e4c/EcoRV/0	FAU74032	E6E7_66.2	3946
a21fc4ee-8c99-400e-aa2d-301ced9f7e25/EcoRV/0	FAU74032	E6E7_66.2	6554
a21e2d2d-14d9-4260-aff1-7dab56594c91/EcoRV/0	FAU74032	E6E7_66.2	5789
a1e872d3-9d13-40ba-a370-309b16f02289/EcoRV/0	FAU74032	E6E7_66.2	3425
a1e30e06-80f8-47f4-997a-c8613723b7bc/EcoRV/0	FAU74032	E6E7_66.2	1588
a1dff79c-9b5f-40f2-87d3-d432a7fbceb4/EcoRV/0	FAU74032	E6E7_66.2	2864
a1dfec99-3a0a-442b-a0fa-ff79d1d3cab1/EcoRV/0	FAU74032	E6E7_66.2	4415
a1d18331-049c-48d3-9201-0fc305ad45a5/EcoRV/0	FAU74032	E6E7_66.2	2868
a1d0e5af-64e9-4f2f-b4e1-4af5a7f8291a/EcoRV/0	FAU74032	E6E7_66.2	3483
a1cb9550-35e1-4f96-b2da-1669bb272ff8/EcoRV/0	FAU74032	E6E7_66.2	4030
a1cae89b-e76c-49db-87ba-fb75a262a8b9/EcoRV/0	FAU74032	E6E7_66.2	7010
a1c8f468-c027-4473-8660-5e665eb76bd3/EcoRV/0	FAU74032	E6E7_66.2	3147
a1c88a65-c335-4a35-b1ec-a4183a8676da/EcoRV/0	FAU74032	E6E7_66.2	3837
a1c843d4-9171-4b87-863e-546e14ffac12/EcoRV/0	FAU74032	E6E7_66.2	3997
a1c5d211-de38-4144-9ff9-69b2acfddb8c/EcoRV/0	FAU74032	E6E7_66.2	4252
a1c42be9-5484-4bdc-b0a4-658f6022182c/EcoRV/0	FAU74032	E6E7_66.2	1567
a1c2e36d-12ea-42f4-9e35-a40010869ee5/EcoRV/0	FAU74032	E6E7_66.2	1184
a1c2a122-dbe1-4b05-b373-fc9e92d8094f/EcoRV/0	FAU74032	E6E7_66.2	2509
a1c19005-d5eb-447b-a926-c73c62f889d1/EcoRV/0	FAU74032	E6E7_66.2	4111
a1be81d4-01ce-445e-8779-e64e4e50aae9/EcoRV/0	FAU74032	E6E7_66.2	734
a1be54c8-b487-44fa-bf53-1b570c224c26/EcoRV/0	FAU74032	E6E7_66.2	1876
a1bdf052-cbec-43c1-b54e-5659bf3cb7bf/EcoRV/0	FAU74032	E6E7_66.2	3079
a1bbb21c-9ddd-4651-98aa-2e008c481ed4/EcoRV/0	FAU74032	E6E7_66.2	3376
a1b64573-d11d-4f9c-ba05-fab6acb360cb/EcoRV/0	FAU74032	E6E7_66.2	7101
a1ae8f78-078a-446a-985f-f7771b3de6b2/EcoRV/0	FAU74032	E6E7_66.2	9028
a1a9a275-0666-4ef6-b6ea-6cfac4ff1e15/EcoRV/0	FAU74032	E6E7_66.2	7922
a1a9642a-2eb8-4519-a111-370f1832b9cb/EcoRV/0	FAU74032	E6E7_66.2	2260
a1a904f2-4501-4922-b9ed-f906878608af/EcoRV/0	FAU74032	E6E7_66.2	1974
a1a7e68d-13e9-4a6a-a288-bc274456a007/EcoRV/0	FAU74032	E6E7_66.2	6741
a1a71fb2-85ca-4381-a65d-eb9a49f3c065/EcoRV/0	FAU74032	E6E7_66.2	4562
a1e8a746-0fb6-4d10-86c2-938e72506480/EcoRV/0	FAU74032	E6E7_66.2	3995
a1eb26ea-8b71-4308-8f74-3da33ca9111d/EcoRV/0	FAU74032	E6E7_66.2	677
a1eb97b7-6753-4f9c-b60e-aee12641ca3e/EcoRV/0	FAU74032	E6E7_66.2	6557
a1eee340-4f6a-465f-b7a3-3987036ecb5d/EcoRV/0	FAU74032	E6E7_66.2	6190
a21e1c84-27d1-41c6-ae3b-15358fe4c8ba/EcoRV/0	FAU74032	E6E7_66.2	1765
a21d06da-f084-42f1-b77a-b717591340bb/EcoRV/0	FAU74032	E6E7_66.2	2401
a21c4bcd-e60a-42b8-94af-5aa34bcf1c78/EcoRV/0	FAU74032	E6E7_66.2	5857
a21ac05a-a9c8-48df-b57e-a24464d497a5/EcoRV/0	FAU74032	E6E7_66.2	4554
a219b902-afe9-44c6-85bf-f52ccdbd6ea5/EcoRV/0	FAU74032	E6E7_66.2	3112
a21957b7-1b67-49f5-b4fa-2161ace31811/EcoRV/0	FAU74032	E6E7_66.2	6795
a215b529-ab14-4f20-bbc9-a12039e9d94d/EcoRV/0	FAU74032	E6E7_66.2	4488
a215633f-d31e-4d6d-a171-fd6afda579cb/EcoRV/0	FAU74032	E6E7_66.2	2812
a21435e4-6e28-41e2-af2b-6ffa3ef9cf47/EcoRV/0	FAU74032	E6E7_66.2	4923
a212eacb-35df-4834-af02-9a2ba9443a7b/EcoRV/0	FAU74032	E6E7_66.2	2821
a20f07a3-807e-4c32-9647-dc5f67efd5ff/EcoRV/0	FAU74032	E6E7_66.2	6298
a20cdacd-870a-488c-9bc3-413221a1d698/EcoRV/0	FAU74032	E6E7_66.2	6429
a205e76e-70e9-4160-93a9-a6bfbb6a97b1/EcoRV/0	FAU74032	E6E7_66.2	673
a21f6358-27b9-4c1c-a022-9f94132ce21a/EcoRV/0	FAU74032	E6E7_66.2	3760
a205cfda-6d80-4758-9b50-e147ac3f2fba/EcoRV/0	FAU74032	E6E7_66.2	2958
a200aabc-c425-4b3b-ab91-e051ce7a2ea4/EcoRV/0	FAU74032	E6E7_66.2	9285
a2002aa7-e236-4bf1-9b0c-a369f4bf9fe4/EcoRV/0	FAU74032	E6E7_66.2	2285
a1ffef12-add6-49c3-bc07-9b6b4acbe9f4/EcoRV/0	FAU74032	E6E7_66.2	7154
a1fb369f-08ba-4372-960b-1f013bcecccd/EcoRV/0	FAU74032	E6E7_66.2	1656
a1f824ac-48e9-46cc-aed4-171a23b4f65d/EcoRV/0	FAU74032	E6E7_66.2	8312
a1f7fda7-b551-4bda-8ba0-63b10e9bee34/EcoRV/0	FAU74032	E6E7_66.2	3140
a1f6926a-2835-467a-aef4-7e69e5ccd279/EcoRV/0	FAU74032	E6E7_66.2	810
a1f53732-40da-4e55-9fdd-63893aac750a/EcoRV/0	FAU74032	E6E7_66.2	1414
a1f408cb-3075-4ab9-a7a1-dc0342309681/EcoRV/0	FAU74032	E6E7_66.2	792
a1f25c09-019a-4b87-bbad-5414e0ec9479/EcoRV/0	FAU74032	E6E7_66.2	7128
a1f2385c-38b2-428e-a257-ca82ea22bdb2/EcoRV/0	FAU74032	E6E7_66.2	803
a1f22668-5c0b-4ef5-978d-4bd517c76085/EcoRV/0	FAU74032	E6E7_66.2	3070
a1ef1172-6f9d-441b-ab3c-bf26d7afcc83/EcoRV/0	FAU74032	E6E7_66.2	2168
a2057c96-3072-4488-a442-6c8322a10a34/EcoRV/0	FAU74032	E6E7_66.2	7988
a4a6dbb4-b169-4ea6-9ebe-49b3d187ef9f/EcoRV/0	FAU74032	E6E7_66.2	5453
a4a7c031-03f3-4c1e-991c-2034cb595496/EcoRV/0	FAU74032	E6E7_66.2	4461
a4a9d5a7-8b27-49d8-9673-0d620d19badb/EcoRV/0	FAU74032	E6E7_66.2	4400
a76897cf-1ddf-49e4-9773-58dbe975f263/EcoRV/0	FAU74032	E6E7_66.2	1694
a7653c2c-bb5b-4261-8ffd-6f608e1c2041/EcoRV/0	FAU74032	E6E7_66.2	8542
a7600452-8cb3-4ec2-ba63-a9b097c5d03a/EcoRV/0	FAU74032	E6E7_66.2	5198
a75eb598-f65a-4929-a8fb-21af8a3659d6/EcoRV/0	FAU74032	E6E7_66.2	3600
a75a8107-2511-453e-b23e-f307fa9334a3/EcoRV/0	FAU74032	E6E7_66.2	2954
a75a10ed-1e9e-447e-a66d-57d9959598be/EcoRV/0	FAU74032	E6E7_66.2	1026
a7572e31-2fa7-4513-b0e4-e2b55880daef/EcoRV/0	FAU74032	E6E7_66.2	5320
a7568ef4-dc12-4be4-8faa-561b1b5cf715/EcoRV/0	FAU74032	E6E7_66.2	6181
a755c6d2-7014-49b9-9b97-10cf383f4f89/EcoRV/0	FAU74032	E6E7_66.2	5135
a7557d6c-79a8-4fca-888c-ae782c50b5f9/EcoRV/0	FAU74032	E6E7_66.2	3841
a7526c84-339c-415e-9ad6-18b8bf220fe7/EcoRV/0	FAU74032	E6E7_66.2	4300
a7507876-e1cd-4983-989d-204bf189acb4/EcoRV/0	FAU74032	E6E7_66.2	5933
a74f77e4-a985-4b05-b545-9d419182ddd1/EcoRV/0	FAU74032	E6E7_66.2	2126
a74e0dad-b54c-4176-bf69-a63af4b04e85/EcoRV/0	FAU74032	E6E7_66.2	5670
a74cb73a-3017-4208-b79e-5d8724fcc1bd/EcoRV/0	FAU74032	E6E7_66.2	4027
a7493102-75d6-4189-8264-2cbf7e8462d8/EcoRV/0	FAU74032	E6E7_66.2	3564
a7491421-b5c2-476e-b786-0b474b2c42eb/EcoRV/0	FAU74032	E6E7_66.2	3497
a745b4f4-5fe2-4e84-9a74-3e76df69a9aa/EcoRV/0	FAU74032	E6E7_66.2	3717
a745b2b9-155c-410f-b09b-1dc0047de256/EcoRV/0	FAU74032	E6E7_66.2	1757
a74469bc-805e-41d8-8389-0b7cf03e9957/EcoRV/0	FAU74032	E6E7_66.2	8309
a742bd52-0f22-44db-aaf0-3d35599da910/EcoRV/0	FAU74032	E6E7_66.2	5890
a7415edc-c5ed-412c-ba19-132fa5c35ddd/EcoRV/0	FAU74032	E6E7_66.2	1529
a74151d6-267c-49da-b431-aa62810766a5/EcoRV/0	FAU74032	E6E7_66.2	932
a73e59ae-c330-4c69-926b-443f5c3e533b/EcoRV/0	FAU74032	E6E7_66.2	11607
a73e47c2-f2f9-4f8a-99a8-88789d9940d9/EcoRV/0	FAU74032	E6E7_66.2	3790
a73d7438-b852-4299-a3cf-e5022f09375a/EcoRV/0	FAU74032	E6E7_66.2	2456
a73d13d7-d2b2-49bb-8f2d-1e0594be4a16/EcoRV/0	FAU74032	E6E7_66.2	5001
a76bb761-9061-4da7-ae14-4857df6591aa/EcoRV/0	FAU74032	E6E7_66.2	3179
a76bc3e7-4291-40d9-b448-f13dab0b2ff0/EcoRV/0	FAU74032	E6E7_66.2	8898
a76cc532-fd2e-46b1-96d0-20588476500c/EcoRV/0	FAU74032	E6E7_66.2	4181
a76e4488-bedd-4abd-8fa5-f71f4991980d/EcoRV/0	FAU74032	E6E7_66.2	4108
a795563c-a415-4729-8656-03706d787e3d/EcoRV/0	FAU74032	E6E7_66.2	3890
a7931049-63f8-4934-a1ce-df148154431b/EcoRV/0	FAU74032	E6E7_66.2	6417
a791fc52-dd49-409b-a544-eaec61524f58/EcoRV/0	FAU74032	E6E7_66.2	4056
a791f8ae-faa5-43eb-9315-e3daf5eb1d95/EcoRV/0	FAU74032	E6E7_66.2	2085
a790fd0d-a7f2-4664-ac92-ec63660bb807/EcoRV/0	FAU74032	E6E7_66.2	6313
a7906192-0770-483d-a99c-af006f1a7dba/EcoRV/0	FAU74032	E6E7_66.2	3127
a78e5a61-2a3f-4399-9283-b9becc829e27/EcoRV/0	FAU74032	E6E7_66.2	4285
a78d8b7f-f403-494b-a33b-182f6bbe31e0/EcoRV/0	FAU74032	E6E7_66.2	3994
a78c56e3-76d2-47b7-8ef0-1bbd4bc7f869/EcoRV/0	FAU74032	E6E7_66.2	5905
a78c3b6c-f040-4761-a391-bc24a7714081/EcoRV/0	FAU74032	E6E7_66.2	1226
a789fd3b-ded8-4f42-8026-4ed2f53fe3a4/EcoRV/0	FAU74032	E6E7_66.2	8037
a787d43a-0787-49d4-8316-deb394fc1a4a/EcoRV/0	FAU74032	E6E7_66.2	3406
a787a1fb-50ca-4dc1-8210-66e8d4c496ea/EcoRV/0	FAU74032	E6E7_66.2	9303
a73baa98-f37f-4579-aa8e-34bb3feb2efe/EcoRV/0	FAU74032	E6E7_66.2	3304
a78717d1-7216-4528-ac94-5ecefb2bcde5/EcoRV/0	FAU74032	E6E7_66.2	3539
a78417c9-928f-4c69-af22-662e6842947e/EcoRV/0	FAU74032	E6E7_66.2	6416
a7803996-fb1d-4abc-8aee-7e59fba2c046/EcoRV/0	FAU74032	E6E7_66.2	1810
a77f1720-e316-40ce-bafa-621c81545849/EcoRV/0	FAU74032	E6E7_66.2	2714
a77d824a-c9dc-440c-a034-ea2e98b1c308/EcoRV/0	FAU74032	E6E7_66.2	2652
a77bb39f-f37f-4bbd-9e0c-2f71dcf27fc2/EcoRV/0	FAU74032	E6E7_66.2	4147
a77b1237-fd66-4185-91ce-a9d3658bd6b6/EcoRV/0	FAU74032	E6E7_66.2	3174
a77a089a-caf7-4dfd-bd91-4c0c4e95fbf9/EcoRV/0	FAU74032	E6E7_66.2	1582
a778f6fa-5a78-4dfb-a18e-5f0431be27e9/EcoRV/0	FAU74032	E6E7_66.2	2232
a7745eec-8958-4044-b634-c1f47dbe7a87/EcoRV/0	FAU74032	E6E7_66.2	2960
a7725f16-b891-49fb-9e9f-410d6f6502bd/EcoRV/0	FAU74032	E6E7_66.2	2943
a7719bdf-f9eb-47fb-885c-ecb154bc7ced/EcoRV/0	FAU74032	E6E7_66.2	4646
a76ed7a7-92da-4b65-8dbd-c606ecee1f6f/EcoRV/0	FAU74032	E6E7_66.2	1179
a76e73a5-87cf-4b53-b49f-aa4bba0237f0/EcoRV/0	FAU74032	E6E7_66.2	4035
a7846f05-74e3-47d6-a910-50f0cbd75f7b/EcoRV/0	FAU74032	E6E7_66.2	1071
a796f76e-39e8-4de5-a47b-e3307a59c9e3/EcoRV/0	FAU74032	E6E7_66.2	5705
a73aef8b-7cce-422d-b6f7-f4691a72cae3/EcoRV/0	FAU74032	E6E7_66.2	6105
a73588ef-de43-4c6a-9e60-11953effeef5/EcoRV/0	FAU74032	E6E7_66.2	1207
a6f1dcaf-1bc0-4136-bdeb-ad6a3968ac44/EcoRV/0	FAU74032	E6E7_66.2	4715
a6f14445-f66d-4380-a024-57f6ef0dd3e2/EcoRV/0	FAU74032	E6E7_66.2	6711
a6e9dd05-2362-41ee-b541-a1796c410ad6/EcoRV/0	FAU74032	E6E7_66.2	2121
a6e7f041-40cf-405b-b276-895f0f8bfc02/EcoRV/0	FAU74032	E6E7_66.2	2539
a6e7a4d8-1c94-4a5d-a1f6-7dbe3d3fdc75/EcoRV/0	FAU74032	E6E7_66.2	3068
a6e69cf5-2086-4e0d-b64d-05dc88c17685/EcoRV/0	FAU74032	E6E7_66.2	843
a6e6560f-b6f5-4f60-a51f-925052f68f40/EcoRV/0	FAU74032	E6E7_66.2	2538
a6e24e41-c72f-4e5d-a394-5036c703d7bd/EcoRV/0	FAU74032	E6E7_66.2	4903
a6e159a8-77c9-4659-9256-0d76fe1183a0/EcoRV/0	FAU74032	E6E7_66.2	2090
a6e10c90-ef2b-4b20-8375-0d1dc0e9bb51/EcoRV/0	FAU74032	E6E7_66.2	7790
a6df364a-123c-4131-81e9-8d463e3dbf45/EcoRV/0	FAU74032	E6E7_66.2	3573
a6da810d-3ccb-4f58-aed8-6e1e4b1da7b3/EcoRV/0	FAU74032	E6E7_66.2	756
a6d7086e-e65a-4a3e-958f-965b2eef36b3/EcoRV/0	FAU74032	E6E7_66.2	2959
a6d66984-e3b1-45a9-8bf4-95a0bcd4df3b/EcoRV/0	FAU74032	E6E7_66.2	3754
a6d41277-c195-4768-9cd1-3ed27580b25c/EcoRV/0	FAU74032	E6E7_66.2	10782
a6cfe5d4-ae77-4447-8243-683cc8a588e9/EcoRV/0	FAU74032	E6E7_66.2	7553
a6ce4b9f-839f-4eee-97fd-451b589e579d/EcoRV/0	FAU74032	E6E7_66.2	3438
a6cc1102-b5d4-434c-b7e2-4476697a372a/EcoRV/0	FAU74032	E6E7_66.2	4258
a6c97a08-291b-47ed-ba69-07931701f339/EcoRV/0	FAU74032	E6E7_66.2	5573
a6c733d7-b284-4e0b-88de-ee481928b72f/EcoRV/0	FAU74032	E6E7_66.2	7886
a6c3ddb5-c5df-42a1-8e02-bb03bb76bd11/EcoRV/0	FAU74032	E6E7_66.2	3528
a6c344d4-e77c-48b5-9a14-ef14a21f8f7a/EcoRV/0	FAU74032	E6E7_66.2	3170
a6c31bab-0987-41c7-851e-59b8a1ac318b/EcoRV/0	FAU74032	E6E7_66.2	3359
a6c25b1a-edea-484d-92c2-2c2951c57f3f/EcoRV/0	FAU74032	E6E7_66.2	13027
a6c20a68-ec06-4fd8-bf14-8a6a992cc3bd/EcoRV/0	FAU74032	E6E7_66.2	2452
a6c0b2bd-ed2c-44d2-aeca-91e94fe0a84b/EcoRV/0	FAU74032	E6E7_66.2	933
a6bfb2da-ca11-4477-8645-7ab2e73f9736/EcoRV/0	FAU74032	E6E7_66.2	5119
a6f7e6de-e0e7-4687-9171-d132aa5e9c4e/EcoRV/0	FAU74032	E6E7_66.2	5011
a6f8246e-f8bf-4d6e-8016-e19dd0c63a15/EcoRV/0	FAU74032	E6E7_66.2	7330
a6f8aae6-1b05-4867-b820-6c6a6de77574/EcoRV/0	FAU74032	E6E7_66.2	6215
a6fa11a9-629e-4c00-bc45-51b0ff6dfa70/EcoRV/0	FAU74032	E6E7_66.2	2501
a73415f9-62db-429d-90aa-5c63585455db/EcoRV/0	FAU74032	E6E7_66.2	12353
a730c5fd-b7ca-4ff0-9a6a-c3ebd5bf7b89/EcoRV/0	FAU74032	E6E7_66.2	5117
a7308eba-cee0-41be-9fae-e2318d147aee/EcoRV/0	FAU74032	E6E7_66.2	10491
a72ff394-21cf-47a3-b7eb-572e0403ac57/EcoRV/0	FAU74032	E6E7_66.2	8134
a72ccc10-a558-4830-95cb-45f8fc603878/EcoRV/0	FAU74032	E6E7_66.2	3177
a72c10b9-aa1d-44ac-942b-7c042855a4e0/EcoRV/0	FAU74032	E6E7_66.2	7897
a7294c04-8474-4a06-afa8-e5b152777fbb/EcoRV/0	FAU74032	E6E7_66.2	1312
a7291d38-467f-4183-9ba7-558cb1d01708/EcoRV/0	FAU74032	E6E7_66.2	1216
a728a750-1133-4edd-8880-0d691caa85f0/EcoRV/0	FAU74032	E6E7_66.2	8118
a7270ec5-28da-4ae3-91a9-ce43a426959a/EcoRV/0	FAU74032	E6E7_66.2	3763
a72335da-1bec-45d3-bf55-e9f8f258ea10/EcoRV/0	FAU74032	E6E7_66.2	1814
a71c9ec1-3090-4073-8053-bdb560da71e5/EcoRV/0	FAU74032	E6E7_66.2	3025
a71b2da6-925a-4e4c-861c-0efb93f460d0/EcoRV/0	FAU74032	E6E7_66.2	6206
a73818a6-62cd-445a-bcd2-ba50537c96c9/EcoRV/0	FAU74032	E6E7_66.2	4879
a718aed2-f60e-475e-8158-fd3f2b3b34e0/EcoRV/0	FAU74032	E6E7_66.2	3746
a7103b49-cb45-420f-afd6-53cc481440da/EcoRV/0	FAU74032	E6E7_66.2	5988
a70dae1c-bdd1-4cc8-a779-46edd64abe9e/EcoRV/0	FAU74032	E6E7_66.2	1373
a70cac61-a1e2-428e-932d-4c4f89cc2839/EcoRV/0	FAU74032	E6E7_66.2	4994
a707f01a-e70f-4868-b6ae-43e56aa3f63d/EcoRV/0	FAU74032	E6E7_66.2	3208
a707e08c-87c0-4783-9af1-3eb583cfd20d/EcoRV/0	FAU74032	E6E7_66.2	6364
a7060316-50fb-40ae-a6da-476e8fde5dcc/EcoRV/0	FAU74032	E6E7_66.2	4237
a704c849-133c-44b4-a34e-b23bdf360f94/EcoRV/0	FAU74032	E6E7_66.2	2745
a703a0a5-9a6e-4d34-ac3f-e3265e3f3037/EcoRV/0	FAU74032	E6E7_66.2	9956
a702f1de-ce9d-45a6-a24c-2dd7c0f246dd/EcoRV/0	FAU74032	E6E7_66.2	2943
a70011c7-bb65-4c1a-ba42-20993e92d9f4/EcoRV/0	FAU74032	E6E7_66.2	4779
a6fd884b-5171-402a-97d8-bf37ab714ea9/EcoRV/0	FAU74032	E6E7_66.2	649
a6fba955-413f-48c0-9d44-ecea934f48c3/EcoRV/0	FAU74032	E6E7_66.2	4967
a6fb77c6-9631-4e16-b3d1-4368ce69e265/EcoRV/0	FAU74032	E6E7_66.2	4665
a71744c5-0950-4ce3-a3e9-5760e476c6d5/EcoRV/0	FAU74032	E6E7_66.2	1166
a6be6d53-594f-47c9-b781-297af0c94aad/EcoRV/0	FAU74032	E6E7_66.2	5274
a79c6da9-64e7-42be-b59d-ade449d7742b/EcoRV/0	FAU74032	E6E7_66.2	1883
a7a15b84-1039-4e1f-aba3-67277e08646c/EcoRV/0	FAU74032	E6E7_66.2	2884
a84e2da2-7dfd-494b-8de7-6f8d741d9e9e/EcoRV/0	FAU74032	E6E7_66.2	509
a84bfc81-936f-4267-8de1-12b02eb90771/EcoRV/0	FAU74032	E6E7_66.2	880
a84b3b71-7f62-413e-a3c2-65b40fea5cc2/EcoRV/0	FAU74032	E6E7_66.2	5035
a849fa77-17e1-4d2b-bd27-92b33aa7c45e/EcoRV/0	FAU74032	E6E7_66.2	3038
a849f246-8475-4704-80e5-77d306771f47/EcoRV/0	FAU74032	E6E7_66.2	3919
a8488810-3d60-4814-aa05-98bf88d135c8/EcoRV/0	FAU74032	E6E7_66.2	2136
a8486af9-711e-45ba-89ea-93202841f684/EcoRV/0	FAU74032	E6E7_66.2	5377
a841cae3-1663-441c-ad53-2991c1c5efa9/EcoRV/0	FAU74032	E6E7_66.2	1599
a83dc197-aca3-49e1-8eb6-f5ee54d58263/EcoRV/0	FAU74032	E6E7_66.2	9721
a83cf442-8173-47d8-acd3-94c617e42f99/EcoRV/0	FAU74032	E6E7_66.2	9393
a83a4154-6dc9-417c-abda-fe733bb38979/EcoRV/0	FAU74032	E6E7_66.2	14674
a8397635-6521-4015-a8de-8be6b321b2a4/EcoRV/0	FAU74032	E6E7_66.2	3171
a838b917-a7e9-4694-89dd-0ae395a0e529/EcoRV/0	FAU74032	E6E7_66.2	1530
a83526da-4443-4a7d-9c53-7da6ce6cfd6e/EcoRV/0	FAU74032	E6E7_66.2	3538
a834c639-0369-49ac-9062-a3a66b4b2613/EcoRV/0	FAU74032	E6E7_66.2	4260
a8316c33-de04-4772-8f76-c94e77cc1893/EcoRV/0	FAU74032	E6E7_66.2	4136
a830708b-98d6-4808-8425-94003493ff2c/EcoRV/0	FAU74032	E6E7_66.2	4828
a82eb9bc-4854-4bf8-9918-aadd120d6247/EcoRV/0	FAU74032	E6E7_66.2	3927
a8281363-239c-400d-8498-48f264652954/EcoRV/0	FAU74032	E6E7_66.2	1300
a8244471-83e3-4ac6-848f-edb5e2b0f6a3/EcoRV/0	FAU74032	E6E7_66.2	1177
a822f3cb-4c30-47c8-ae11-c191e6dc8c1a/EcoRV/0	FAU74032	E6E7_66.2	1069
a8219fea-dcb0-4bcd-a3b8-8f0aa5164fba/EcoRV/0	FAU74032	E6E7_66.2	2934
a8208fac-a402-404d-8051-56ab153696b7/EcoRV/0	FAU74032	E6E7_66.2	5664
a81d0f39-9e4c-4e50-9d96-b979587f3cd5/EcoRV/0	FAU74032	E6E7_66.2	4922
a81ae763-0d47-4da5-bc7b-daa5f515e48b/EcoRV/0	FAU74032	E6E7_66.2	4906
a81a86be-ad84-44f3-94ae-dd2b63833987/EcoRV/0	FAU74032	E6E7_66.2	3977
a819b52a-106d-4473-9014-e2cebafa3a8a/EcoRV/0	FAU74032	E6E7_66.2	3579
a85387d8-4b0a-4b74-a60e-9de19509344d/EcoRV/0	FAU74032	E6E7_66.2	9621
a8542f97-9abd-40ed-989b-cf21b4c4fddf/EcoRV/0	FAU74032	E6E7_66.2	3534
a8564ed7-0aa2-4f0d-a1cf-5b37f1284eea/EcoRV/0	FAU74032	E6E7_66.2	1728
a8575785-6983-465a-9e9f-984013462da1/EcoRV/0	FAU74032	E6E7_66.2	2150
a88f09c3-9cdb-4467-b8dd-fe5775568e3e/EcoRV/0	FAU74032	E6E7_66.2	1635
a88b4afd-d04e-4bf0-89ad-8fa6f9383f8e/EcoRV/0	FAU74032	E6E7_66.2	7896
a88a60f9-cf8f-43a9-b961-92b4e5733398/EcoRV/0	FAU74032	E6E7_66.2	3436
a8841195-e821-4b11-8de6-d8a32c460924/EcoRV/0	FAU74032	E6E7_66.2	268
a882ea35-651b-4a83-bbca-d122b2bd5f5b/EcoRV/0	FAU74032	E6E7_66.2	7635
a880d4f3-db95-44da-be5f-33effac6f3a2/EcoRV/0	FAU74032	E6E7_66.2	973
a88032cb-84ea-4225-b29b-d1b6c6f81ba0/EcoRV/0	FAU74032	E6E7_66.2	726
a87dbf6e-e20e-44d8-af5d-dc177a977622/EcoRV/0	FAU74032	E6E7_66.2	7885
a87c93ea-3001-45ae-8d51-6215d078fb5d/EcoRV/0	FAU74032	E6E7_66.2	10637
a876a038-d6e3-49d3-961c-08f1fa312f02/EcoRV/0	FAU74032	E6E7_66.2	4323
a8766c23-0c67-4620-8034-9dcfefcbb3f3/EcoRV/0	FAU74032	E6E7_66.2	1227
a87647c1-efa2-4393-bb15-0b904441eb91/EcoRV/0	FAU74032	E6E7_66.2	1775
a876473d-885b-487f-a885-c29ac4f3ca6a/EcoRV/0	FAU74032	E6E7_66.2	2083
a818884e-9b9d-449d-9ff5-de3762eb475b/EcoRV/0	FAU74032	E6E7_66.2	6982
a8751397-96d9-4445-914b-fad1ca90f3de/EcoRV/0	FAU74032	E6E7_66.2	3986
a8718cde-04b1-43f1-a413-e534b19cda87/EcoRV/0	FAU74032	E6E7_66.2	1344
a86def94-6b78-453d-987b-e218d1d45070/EcoRV/0	FAU74032	E6E7_66.2	4434
a86d3f98-f101-41fd-8f69-7b6946a6c02e/EcoRV/0	FAU74032	E6E7_66.2	4519
a8690c39-59b4-4a82-a1df-c75d13060071/EcoRV/0	FAU74032	E6E7_66.2	2928
a868dbba-8c97-4f7d-bccc-cc2a0d6f6284/EcoRV/0	FAU74032	E6E7_66.2	4264
a8682afd-8893-4447-a67b-ea451c419964/EcoRV/0	FAU74032	E6E7_66.2	5849
a864e221-5075-4da0-ae98-f6b79a4c97a0/EcoRV/0	FAU74032	E6E7_66.2	1490
a860fbd4-9a74-4cc6-809e-308b045320a2/EcoRV/0	FAU74032	E6E7_66.2	2280
a860e08c-ec00-4e75-93e1-c90824d8df39/EcoRV/0	FAU74032	E6E7_66.2	3155
a85f6c54-5704-4f05-b508-4bf4e025c2a2/EcoRV/0	FAU74032	E6E7_66.2	2586
a85ef2d8-3424-4b59-8e1a-2f9a20558aaa/EcoRV/0	FAU74032	E6E7_66.2	8954
a85c5607-55f0-4e93-8c41-30140ac04099/EcoRV/0	FAU74032	E6E7_66.2	5546
a85a453e-948d-4991-b125-58fc33119a6b/EcoRV/0	FAU74032	E6E7_66.2	2926
a8738526-f2b3-40d7-9991-5771127e21a7/EcoRV/0	FAU74032	E6E7_66.2	2722
a79e8785-df08-42ff-805d-3ca7122314a8/EcoRV/0	FAU74032	E6E7_66.2	1851
a8149229-0696-4404-8020-848f3536b1a8/EcoRV/0	FAU74032	E6E7_66.2	5857
a812262e-730d-44d2-a55d-4187d4338684/EcoRV/0	FAU74032	E6E7_66.2	4629
a7d90dbc-abc1-4dda-b33f-a50f345fef83/EcoRV/0	FAU74032	E6E7_66.2	4752
a7d9084d-2f8c-4d3e-bef0-b48edf52dd52/EcoRV/0	FAU74032	E6E7_66.2	8055
a7d5e8cb-0ca9-4054-bccd-b94b470c9855/EcoRV/0	FAU74032	E6E7_66.2	918
a7d56045-a99e-498d-9482-024a4d020d39/EcoRV/0	FAU74032	E6E7_66.2	1634
a7d37a75-bb2c-4500-908b-0a6219ae373f/EcoRV/0	FAU74032	E6E7_66.2	8927
a7d325d1-ec1c-4fdb-a15f-e5bba03e191e/EcoRV/0	FAU74032	E6E7_66.2	1121
a7d2999c-1040-47a9-afe9-c94e96514cd5/EcoRV/0	FAU74032	E6E7_66.2	5701
a7d072d1-17db-4b81-81cf-66175b02966f/EcoRV/0	FAU74032	E6E7_66.2	2075
a7d02a54-f5e0-4d54-9835-54d94316f785/EcoRV/0	FAU74032	E6E7_66.2	1970
a7cf7b21-c16f-4c75-80a5-7d720d24f264/EcoRV/0	FAU74032	E6E7_66.2	4559
a7ca04ae-5746-41ea-bea2-d967e70a393f/EcoRV/0	FAU74032	E6E7_66.2	5617
a7c84b50-8eca-44f0-82d1-b98d2e4c70d8/EcoRV/0	FAU74032	E6E7_66.2	2709
a7c6c26a-66b1-4d93-b7d6-9eeaae3647e8/EcoRV/0	FAU74032	E6E7_66.2	1100
a7c5b1e9-4e90-4ab9-b336-d057acbb52fb/EcoRV/0	FAU74032	E6E7_66.2	3520
a7c32378-1507-4b5b-a61f-28a1843e6712/EcoRV/0	FAU74032	E6E7_66.2	3853
a7bf4140-5bc5-4f92-ab16-1f9d95c80be3/EcoRV/0	FAU74032	E6E7_66.2	5329
a7be5bc2-1285-45ef-bf6d-b968036d0d8a/EcoRV/0	FAU74032	E6E7_66.2	2729
a7bca989-80a8-4c6f-b9fd-4dccea9bfb1d/EcoRV/0	FAU74032	E6E7_66.2	5808
a7bb99cf-4557-45af-83ca-a1129045705a/EcoRV/0	FAU74032	E6E7_66.2	2508
a7b70432-eeeb-49d9-8361-6005db4ef8f0/EcoRV/0	FAU74032	E6E7_66.2	9257
a7b545a7-69bd-45fe-bfd2-1c73a4290e0a/EcoRV/0	FAU74032	E6E7_66.2	4260
a7b165d9-f054-4665-90a3-0113536a5948/EcoRV/0	FAU74032	E6E7_66.2	3981
a7ae30c7-e2a9-42f7-8581-a8648d46146e/EcoRV/0	FAU74032	E6E7_66.2	2701
a7abc84e-255e-494a-bdad-0c6ec2409f0c/EcoRV/0	FAU74032	E6E7_66.2	3008
a7aba174-757c-40dd-9860-b05a7d6a42a7/EcoRV/0	FAU74032	E6E7_66.2	3592
a7a8f743-3239-431e-92d9-5bafba4c1928/EcoRV/0	FAU74032	E6E7_66.2	4481
a7a4a5d3-e30f-47f9-8c6e-78f8a6d8abd9/EcoRV/0	FAU74032	E6E7_66.2	3561
a7da46d1-0a87-4302-88cd-ab1b17414835/EcoRV/0	FAU74032	E6E7_66.2	2984
a7dae622-88c1-4d05-89ea-d033a6cf5508/EcoRV/0	FAU74032	E6E7_66.2	2177
a7dbdd92-0218-4387-8ab2-8e7207c0a6bf/EcoRV/0	FAU74032	E6E7_66.2	6200
a7dd647d-52d9-4f73-8024-80bc358ef124/EcoRV/0	FAU74032	E6E7_66.2	1619
a8121ba8-e1b4-4648-b923-2669df9e4ec9/EcoRV/0	FAU74032	E6E7_66.2	292
a80f7c92-64c7-4f92-b90d-39e1b01b93d9/EcoRV/0	FAU74032	E6E7_66.2	2402
a80ecc3d-be81-49d9-ad79-036640becb14/EcoRV/0	FAU74032	E6E7_66.2	6153
a80e424c-244e-407d-a62c-b34c877b48e3/EcoRV/0	FAU74032	E6E7_66.2	1112
a80cc44f-e52a-4d91-92be-9932506ef9ff/EcoRV/0	FAU74032	E6E7_66.2	5621
a80bce09-8305-4efe-9c38-de169730a92e/EcoRV/0	FAU74032	E6E7_66.2	4055
a80ba35e-14b8-4cc8-a40b-a265829dea43/EcoRV/0	FAU74032	E6E7_66.2	785
a8074161-2560-4831-9d04-07c600cba4eb/EcoRV/0	FAU74032	E6E7_66.2	4622
a800b006-86c3-4636-8850-859f53636279/EcoRV/0	FAU74032	E6E7_66.2	6427
a7feab9c-42e6-4154-a409-691a3dd8afde/EcoRV/0	FAU74032	E6E7_66.2	6403
a7fdd2ee-5095-4e8a-88b0-1f6fd429d631/EcoRV/0	FAU74032	E6E7_66.2	3125
a7fc84f9-3faf-435b-af1f-9ac6b0b09706/EcoRV/0	FAU74032	E6E7_66.2	3813
a7fb9d42-532e-4226-a0f4-66cc9b9e1733/EcoRV/0	FAU74032	E6E7_66.2	3897
a81329c3-9b7c-41b8-bf69-f82331e3db55/EcoRV/0	FAU74032	E6E7_66.2	5341
a7f77e22-3da9-4a5e-86c9-5d20b0b36aea/EcoRV/0	FAU74032	E6E7_66.2	6108
a7f66885-4c1c-4b92-80f6-c4411e7d71d0/EcoRV/0	FAU74032	E6E7_66.2	5706
a7f2dd5a-4ebd-477f-80af-a020514f8e70/EcoRV/0	FAU74032	E6E7_66.2	2577
a7f0d1d6-3d71-48a1-894e-079487016ebb/EcoRV/0	FAU74032	E6E7_66.2	10642
a7f07b48-bb36-4702-82ca-987221e9b403/EcoRV/0	FAU74032	E6E7_66.2	8353
a7edd598-f32b-4a31-bad6-6ab81645b01d/EcoRV/0	FAU74032	E6E7_66.2	1450
a7eda733-24dc-47c1-b5a7-6f75346b511b/EcoRV/0	FAU74032	E6E7_66.2	3082
a7ece421-231f-4ce4-adc5-2ecbede09bcb/EcoRV/0	FAU74032	E6E7_66.2	3307
a7ea0c28-933f-408c-9ae2-2db4cca203a9/EcoRV/0	FAU74032	E6E7_66.2	2622
a7e861f8-9196-48d4-9b6b-6c2ef33bc7b6/EcoRV/0	FAU74032	E6E7_66.2	8741
a7e728eb-1477-4bf1-99c7-7475b4087a2d/EcoRV/0	FAU74032	E6E7_66.2	5801
a7e6ea55-92f7-4b99-a80a-746f60758d6c/EcoRV/0	FAU74032	E6E7_66.2	5548
a7e5f078-f0aa-4cf3-8318-6ab58613011f/EcoRV/0	FAU74032	E6E7_66.2	10024
a7e5ad98-7934-4b41-9ff3-8f5669937f1c/EcoRV/0	FAU74032	E6E7_66.2	1414
a7f69990-4f27-4c56-983e-129412e35876/EcoRV/0	FAU74032	E6E7_66.2	7027
a6bc46d5-af0f-488c-96f8-245dd9c84e15/EcoRV/0	FAU74032	E6E7_66.2	5922
a6b572b1-fbfb-420c-bb61-bcba849e62c7/EcoRV/0	FAU74032	E6E7_66.2	1733
a6b1dcc5-6f8b-418b-a63f-fdc5d6c681b7/EcoRV/0	FAU74032	E6E7_66.2	1552
a556b722-6f26-4496-b7e1-73497052a384/EcoRV/0	FAU74032	E6E7_66.2	936
a5513fd5-0b5e-4eaf-b582-bbf5e9fb848e/EcoRV/0	FAU74032	E6E7_66.2	1976
a54d1031-249c-477d-82ae-ec1874d47fe4/EcoRV/0	FAU74032	E6E7_66.2	2527
a5454e06-5625-4a21-9f70-30f8808363c9/EcoRV/0	FAU74032	E6E7_66.2	2427
a5433b33-a541-4f20-aee3-d511e733716f/EcoRV/0	FAU74032	E6E7_66.2	4927
a54175fd-b2ac-417d-b12a-a268b1374394/EcoRV/0	FAU74032	E6E7_66.2	2609
a54051ba-3680-4051-be60-f3bdc5d6374e/EcoRV/0	FAU74032	E6E7_66.2	2720
a540003a-703f-40e3-bdbc-22dda4239ed7/EcoRV/0	FAU74032	E6E7_66.2	6745
a53f0336-5e7b-415e-b693-1c455d857724/EcoRV/0	FAU74032	E6E7_66.2	2759
a53eaca3-8fce-4cd2-b1a0-59a19f5d536a/EcoRV/0	FAU74032	E6E7_66.2	7999
a53c7f30-aa71-49da-9cf1-2502ab7780e3/EcoRV/0	FAU74032	E6E7_66.2	5004
a53a057d-36d3-479c-9fd6-6cf5024a68ca/EcoRV/0	FAU74032	E6E7_66.2	3438
a539cd1a-d28a-44a9-bbd9-42959ad3e0e7/EcoRV/0	FAU74032	E6E7_66.2	3133
a536b1c0-de81-45bc-a369-9cfca5898a38/EcoRV/0	FAU74032	E6E7_66.2	738
a534a5ea-cc40-4581-86ee-bbb57b81de75/EcoRV/0	FAU74032	E6E7_66.2	1653
a534884f-16b0-41d2-997d-8df70ad5a3b2/EcoRV/0	FAU74032	E6E7_66.2	4287
a53393af-9955-42b7-848e-679eee7c07f9/EcoRV/0	FAU74032	E6E7_66.2	5170
a5336ba0-8592-402c-8112-e83fdc9f8984/EcoRV/0	FAU74032	E6E7_66.2	2593
a532c61e-4d22-40a0-ab04-525c59e840b7/EcoRV/0	FAU74032	E6E7_66.2	5474
a5326596-f57e-43f6-ae3f-7fbf146fd2f1/EcoRV/0	FAU74032	E6E7_66.2	4850
a531b90a-c172-4018-9898-f544609a431f/EcoRV/0	FAU74032	E6E7_66.2	3303
a53165b8-eb62-477f-acf0-83e7172d79cc/EcoRV/0	FAU74032	E6E7_66.2	5055
a52f812f-c77a-4964-a4b5-e160ccfd69d9/EcoRV/0	FAU74032	E6E7_66.2	2136
a52e2eed-85e2-49b6-b25a-158988f15288/EcoRV/0	FAU74032	E6E7_66.2	2157
a52dca01-9757-4c74-9867-358051f27b45/EcoRV/0	FAU74032	E6E7_66.2	2219
a529f3bc-6784-41af-b035-06882420c498/EcoRV/0	FAU74032	E6E7_66.2	7975
a52846aa-661f-4630-823f-b11d5ba7cdb0/EcoRV/0	FAU74032	E6E7_66.2	2486
a55a1a38-02c0-41be-b0da-9530651de9d0/EcoRV/0	FAU74032	E6E7_66.2	11871
a55bc8a6-d73b-4653-8ecc-921374f4bb3d/EcoRV/0	FAU74032	E6E7_66.2	7186
a55e0f5d-454e-4a81-a64b-7af4c2f36555/EcoRV/0	FAU74032	E6E7_66.2	2947
a55e5be0-93ac-4a7b-b809-64b8e29b1c91/EcoRV/0	FAU74032	E6E7_66.2	8185
a5955dae-c6a6-4b9c-b53c-e0e9d5446bcb/EcoRV/0	FAU74032	E6E7_66.2	4183
a5929d2c-c686-4c0c-8f02-89b3e7019d66/EcoRV/0	FAU74032	E6E7_66.2	4364
a5926533-46ae-4298-8f58-a7952757b89f/EcoRV/0	FAU74032	E6E7_66.2	4772
a5909452-bf3b-44d4-afbf-d63161c091ad/EcoRV/0	FAU74032	E6E7_66.2	1842
a58ca3f5-5aba-4e6b-9901-7412019995bc/EcoRV/0	FAU74032	E6E7_66.2	689
a58b9aa6-fbb3-4129-b091-c8639c65c34f/EcoRV/0	FAU74032	E6E7_66.2	1577
a5888b29-fa36-4ed0-9256-a481c5527d80/EcoRV/0	FAU74032	E6E7_66.2	4471
a5861b64-987f-436b-8047-e369b63d7981/EcoRV/0	FAU74032	E6E7_66.2	1548
a58606d2-725b-49b0-89ef-2cdc6fbc468a/EcoRV/0	FAU74032	E6E7_66.2	5215
a5850315-54ea-490c-abaf-318003a6ecd8/EcoRV/0	FAU74032	E6E7_66.2	1812
a57f50ae-c863-4d3a-82ef-79b787bca7ab/EcoRV/0	FAU74032	E6E7_66.2	3274
a57dc9e5-8eb6-45cc-b1da-fe14fcb7da08/EcoRV/0	FAU74032	E6E7_66.2	2815
a57db7ad-f694-4a2f-9e35-b3bd816a2ce3/EcoRV/0	FAU74032	E6E7_66.2	3710
a5282337-a9e4-47f3-a8e5-97a042b46f38/EcoRV/0	FAU74032	E6E7_66.2	4886
a57bd662-bf1b-40b3-92ef-c1fb902536b9/EcoRV/0	FAU74032	E6E7_66.2	3855
a57aee12-4926-46d4-b1b8-fd2e456aab9b/EcoRV/0	FAU74032	E6E7_66.2	2376
a57842c4-c539-4c90-b7b4-1256fb8ce747/EcoRV/0	FAU74032	E6E7_66.2	3983
a573bb0a-2c52-44e9-b8aa-d53efaaa8d9d/EcoRV/0	FAU74032	E6E7_66.2	2495
a571c40f-c2c1-4fc5-ae9f-501b8ae384c7/EcoRV/0	FAU74032	E6E7_66.2	4198
a570a9e3-d58b-4b1e-8f67-662263cb2a4c/EcoRV/0	FAU74032	E6E7_66.2	7656
a56b073e-021f-42a8-b1c8-c35639b5a5c2/EcoRV/0	FAU74032	E6E7_66.2	6090
a56a67ca-9b84-4a72-add9-4c8fbe75d330/EcoRV/0	FAU74032	E6E7_66.2	3503
a5698008-9189-4eac-b732-e825932e2514/EcoRV/0	FAU74032	E6E7_66.2	369
a567842c-0356-4a12-b101-77b328d92b5f/EcoRV/0	FAU74032	E6E7_66.2	2754
a5663fb4-dcfb-4d46-aa7f-ab0aa7aaebf9/EcoRV/0	FAU74032	E6E7_66.2	381
a565b169-d2b3-41ab-b1fc-605a92461631/EcoRV/0	FAU74032	E6E7_66.2	2636
a5659ca8-38cc-470b-b116-acf1716c5ca9/EcoRV/0	FAU74032	E6E7_66.2	3909
a55f5c94-b0db-493b-be8d-a610b6bf9274/EcoRV/0	FAU74032	E6E7_66.2	4286
a57b14f6-f2f3-4e8d-91c3-0cb12dc3e5c3/EcoRV/0	FAU74032	E6E7_66.2	6979
a595a411-1558-4059-9931-4421edaaa40f/EcoRV/0	FAU74032	E6E7_66.2	2766
a526bef3-b582-4e8f-a86c-aa8fefaf40e1/EcoRV/0	FAU74032	E6E7_66.2	4642
a521d717-27f5-40c0-8e7a-dbf45368134f/EcoRV/0	FAU74032	E6E7_66.2	1759
a4dcf7d0-2af7-4f94-9b83-536b97ff46d9/EcoRV/0	FAU74032	E6E7_66.2	2056
a4dc3b51-a8ac-45c4-b3e9-8d8a343566a6/EcoRV/0	FAU74032	E6E7_66.2	6017
a4dc007f-f37a-4771-bcec-375c27114995/EcoRV/0	FAU74032	E6E7_66.2	3105
a4daed31-f4b4-4266-9a1c-644290945a09/EcoRV/0	FAU74032	E6E7_66.2	2066
a4d9234f-f993-4db2-ad9f-0eeff6f46b82/EcoRV/0	FAU74032	E6E7_66.2	3459
a4d675d4-3d2d-446d-b3fa-07e9b0c0ec3e/EcoRV/0	FAU74032	E6E7_66.2	4391
a4d3c06c-0f62-4294-a0e9-a7e8630968ea/EcoRV/0	FAU74032	E6E7_66.2	2298
a4d081aa-83bf-4309-8036-24dccb371565/EcoRV/0	FAU74032	E6E7_66.2	2483
a4ce5370-f618-4c88-ab98-173b65cba2b0/EcoRV/0	FAU74032	E6E7_66.2	5196
a4ce25ba-59b3-4f71-b284-8a7c5c8c9a98/EcoRV/0	FAU74032	E6E7_66.2	1512
a4cc21ec-a658-4d79-bf06-f6e23a1bc564/EcoRV/0	FAU74032	E6E7_66.2	5017
a4c668ad-2691-4502-9b14-4f9d6c01138e/EcoRV/0	FAU74032	E6E7_66.2	6384
a4c2162a-7d14-4b8b-b108-3f6ecf501ec3/EcoRV/0	FAU74032	E6E7_66.2	5681
a4c0adc2-31d1-4231-9015-b7969f01137e/EcoRV/0	FAU74032	E6E7_66.2	4675
a4c09422-09ba-48ce-ba5b-ce208c2dde14/EcoRV/0	FAU74032	E6E7_66.2	1371
a4be5f56-0834-4edc-9962-ba60f829f722/EcoRV/0	FAU74032	E6E7_66.2	4128
a4ba5fb6-f5de-4a0d-b47c-6f0de5d31941/EcoRV/0	FAU74032	E6E7_66.2	2518
a4b8588b-795c-4596-8587-5f8255cb35a1/EcoRV/0	FAU74032	E6E7_66.2	2292
a4b8544f-23f3-40d4-a88a-3ef3ce6497ba/EcoRV/0	FAU74032	E6E7_66.2	6763
a4b80552-cfed-4376-ad8c-64239517c20f/EcoRV/0	FAU74032	E6E7_66.2	3665
a4b5f778-9c62-4700-b9ad-a7e808304c90/EcoRV/0	FAU74032	E6E7_66.2	4593
a4b3b5b0-a4a4-4936-8d33-59427c47f8bc/EcoRV/0	FAU74032	E6E7_66.2	2526
a4b1c373-4955-44c7-aaf5-6514f0549cd5/EcoRV/0	FAU74032	E6E7_66.2	1888
a4b18374-0fb1-429a-b20a-1ba90be6baf4/EcoRV/0	FAU74032	E6E7_66.2	5998
a4b0fb71-30ed-4e32-9528-2bfc8f9513a2/EcoRV/0	FAU74032	E6E7_66.2	2525
a4ae7490-fec8-4727-99fe-81f8eabacbfc/EcoRV/0	FAU74032	E6E7_66.2	3907
a4abf10c-1bb8-4b89-8155-56067e9dbdd7/EcoRV/0	FAU74032	E6E7_66.2	4854
a4ddb66b-f700-49fe-a805-6b65f50390f3/EcoRV/0	FAU74032	E6E7_66.2	4508
a4e101b9-36b2-423d-a809-89727ba63969/EcoRV/0	FAU74032	E6E7_66.2	3672
a4e16c15-600f-44e4-9312-66689bc8dd7c/EcoRV/0	FAU74032	E6E7_66.2	2550
a4e3ba0c-b647-4da2-8eb2-aa0aa95b3949/EcoRV/0	FAU74032	E6E7_66.2	663
a520fe46-cd0c-4c59-8a26-7a27c0ed1727/EcoRV/0	FAU74032	E6E7_66.2	4155
a51cfe7d-bc8b-4641-859a-ece23c401fb7/EcoRV/0	FAU74032	E6E7_66.2	3496
a51cba0b-7c20-4598-85e0-be2eea3e622b/EcoRV/0	FAU74032	E6E7_66.2	4550
a51a4982-314e-4572-991b-145dcb8dffc6/EcoRV/0	FAU74032	E6E7_66.2	7194
a5196255-d756-4095-8f0a-b908508a0997/EcoRV/0	FAU74032	E6E7_66.2	2961
a518f689-b682-4f46-8d6d-45451eba4de5/EcoRV/0	FAU74032	E6E7_66.2	2693
a5145f7d-c45a-4641-b081-a765009eef23/EcoRV/0	FAU74032	E6E7_66.2	3212
a50eab06-fb33-4770-9d9d-b6aceb3fad87/EcoRV/0	FAU74032	E6E7_66.2	2634
a50dc844-f1e8-4071-aa50-757f72894eb0/EcoRV/0	FAU74032	E6E7_66.2	2762
a50c2410-8c04-47bc-862a-854a5eea5f44/EcoRV/0	FAU74032	E6E7_66.2	592
a50a44cb-7d9e-4c25-a832-53776fe453b5/EcoRV/0	FAU74032	E6E7_66.2	3719
a506f9bf-ff81-4347-81c8-84a8cfa29813/EcoRV/0	FAU74032	E6E7_66.2	3554
a5026f5c-d310-4063-b8f4-0bfdf1dfb121/EcoRV/0	FAU74032	E6E7_66.2	4076
a524b3a3-ae9a-4ce6-9a2f-831a342a76ba/EcoRV/0	FAU74032	E6E7_66.2	1420
a5000f0e-368f-4bc0-9ece-dc010b53337a/EcoRV/0	FAU74032	E6E7_66.2	1162
a4fb1ef0-29a2-4e72-a3d5-ac17aca40989/EcoRV/0	FAU74032	E6E7_66.2	4209
a4f70696-551c-4c03-a474-c65d194ef0c0/EcoRV/0	FAU74032	E6E7_66.2	4420
a4f53dfc-18be-4185-ac6f-586a05f808d8/EcoRV/0	FAU74032	E6E7_66.2	5802
a4f4cd34-3ffe-420c-a0d6-4510a7acaf4e/EcoRV/0	FAU74032	E6E7_66.2	7912
a4f2de2b-d61e-4bf7-bc65-6ae8d63f9137/EcoRV/0	FAU74032	E6E7_66.2	3938
a4f23ef1-6d03-43b1-af64-e5222d023094/EcoRV/0	FAU74032	E6E7_66.2	4466
a4f19937-63b7-45bf-b52e-e0e69105cdd5/EcoRV/0	FAU74032	E6E7_66.2	3086
a4f16378-3263-4613-8a74-5c1ca9478a93/EcoRV/0	FAU74032	E6E7_66.2	7452
a4e7858e-44e1-4b01-a5c1-2a6a30229894/EcoRV/0	FAU74032	E6E7_66.2	2994
a4e7351a-7835-4aa9-bc8b-888d8129e84a/EcoRV/0	FAU74032	E6E7_66.2	6323
a4e63594-d2b3-4ebd-9c77-03fc7f02e446/EcoRV/0	FAU74032	E6E7_66.2	6745
a4e51ce3-871b-4510-8679-717715f90b4e/EcoRV/0	FAU74032	E6E7_66.2	4455
a4e43145-a7c8-4f32-b02c-3d8bd88d5ef4/EcoRV/0	FAU74032	E6E7_66.2	14277
a4fd1ddc-285a-4f90-8f50-79e396cf744a/EcoRV/0	FAU74032	E6E7_66.2	2465
a5980918-d5df-43f3-b14f-30f09fe0b65d/EcoRV/0	FAU74032	E6E7_66.2	4165
a59c53a6-3015-4126-90f7-e85be458e85e/EcoRV/0	FAU74032	E6E7_66.2	2685
a59d8910-2c28-4865-a5bb-0d8d1c144c3c/EcoRV/0	FAU74032	E6E7_66.2	4511
a66b6bd1-e6c0-4240-a048-f758086d3239/EcoRV/0	FAU74032	E6E7_66.2	4917
a66ade15-5ad1-4115-9413-3aeb0a6710a2/EcoRV/0	FAU74032	E6E7_66.2	2586
a669caca-5df6-4386-9ca7-07728dde4397/EcoRV/0	FAU74032	E6E7_66.2	5633
a667c838-bb84-4b73-bf70-949e8fc7c10f/EcoRV/0	FAU74032	E6E7_66.2	3735
a6678a45-00b0-4a74-9fe9-b76f89d1c430/EcoRV/0	FAU74032	E6E7_66.2	2675
a664d8e5-4ca3-4e66-8614-c2ca6af1a4b7/EcoRV/0	FAU74032	E6E7_66.2	1844
a65b21ef-87a6-4c99-afe9-00eb9fbdf9b8/EcoRV/0	FAU74032	E6E7_66.2	2472
a65a63a1-182f-452a-85e4-61ac6811855b/EcoRV/0	FAU74032	E6E7_66.2	4211
a659e25a-70e9-499e-be0f-7381cf29df1c/EcoRV/0	FAU74032	E6E7_66.2	2554
a659b9e6-cce3-4b66-9286-cb900ef5c23e/EcoRV/0	FAU74032	E6E7_66.2	2409
a657647c-3faf-4200-b188-17c3cdb63a58/EcoRV/0	FAU74032	E6E7_66.2	4305
a65234df-6a4d-4333-9441-0c4dd5650284/EcoRV/0	FAU74032	E6E7_66.2	2980
a6503844-799e-4b79-b0f6-fb1e4a401684/EcoRV/0	FAU74032	E6E7_66.2	3518
a64dab6d-92ad-4cb0-a1b4-715b1ed9515a/EcoRV/0	FAU74032	E6E7_66.2	1609
a64b1b8a-4dbf-44a5-af47-3dee01b1e0d1/EcoRV/0	FAU74032	E6E7_66.2	1234
a64a6e17-efeb-460f-a991-6919c5c987b2/EcoRV/0	FAU74032	E6E7_66.2	3234
a649448e-e233-4bf2-81cf-5382a7711b91/EcoRV/0	FAU74032	E6E7_66.2	2590
a648cd49-c72b-4913-b142-80c5dde0e985/EcoRV/0	FAU74032	E6E7_66.2	7421
a648414b-251a-4fb5-8457-abd7cd4d17fa/EcoRV/0	FAU74032	E6E7_66.2	6460
a64324fb-d69d-4e30-a781-3b533fa8e987/EcoRV/0	FAU74032	E6E7_66.2	3621
a6419339-2f1a-4585-8190-5bc1695f0634/EcoRV/0	FAU74032	E6E7_66.2	8669
a6419079-3882-4ca3-abfc-afb6e7245265/EcoRV/0	FAU74032	E6E7_66.2	3293
a640d6bc-9308-41c8-949f-c1d6958570c0/EcoRV/0	FAU74032	E6E7_66.2	6460
a63e1bf9-3e37-4a0e-bb36-d5f20af33aa1/EcoRV/0	FAU74032	E6E7_66.2	5038
a63c545d-0632-46a9-b996-5fff5d30f2b5/EcoRV/0	FAU74032	E6E7_66.2	4126
a63872d9-246c-4d55-89fd-8c754c457592/EcoRV/0	FAU74032	E6E7_66.2	3399
a63825c7-87e4-4412-9ad7-559ed1eb064a/EcoRV/0	FAU74032	E6E7_66.2	3915
a66c0b28-4a23-4ece-a4eb-1f066f6dad25/EcoRV/0	FAU74032	E6E7_66.2	4961
a66cb8e6-3a04-4a27-b563-b65516a0c0f6/EcoRV/0	FAU74032	E6E7_66.2	5806
a66ccdd8-469d-4e23-82c3-5e3160602fd9/EcoRV/0	FAU74032	E6E7_66.2	623
a66cf249-d411-48d4-bcbf-07e3195af606/EcoRV/0	FAU74032	E6E7_66.2	6798
a6aeca42-b009-4987-9899-8098a679d523/EcoRV/0	FAU74032	E6E7_66.2	2601
a6ac796e-3513-4acc-bd01-e7873118c017/EcoRV/0	FAU74032	E6E7_66.2	2652
a6ac1551-7716-4133-a2dc-300b5fdbd02e/EcoRV/0	FAU74032	E6E7_66.2	8278
a6aa46a0-63b0-4c80-a608-cb1ae15286de/EcoRV/0	FAU74032	E6E7_66.2	3883
a6a7918d-8d38-4818-81ed-c564d3052149/EcoRV/0	FAU74032	E6E7_66.2	2775
a6a6a644-81f4-4ea8-98ee-5e813105ac2e/EcoRV/0	FAU74032	E6E7_66.2	2329
a6a55dc8-3f44-4095-8d00-fa89c733746a/EcoRV/0	FAU74032	E6E7_66.2	3774
a69f07d1-f1f3-4f8d-9db0-98bc5634a08c/EcoRV/0	FAU74032	E6E7_66.2	10581
a69ef520-44b5-4fa7-9586-4e4fca228c41/EcoRV/0	FAU74032	E6E7_66.2	6247
a69c6e67-78a2-4911-a733-05a113249a97/EcoRV/0	FAU74032	E6E7_66.2	7090
a69b0b84-9eed-4e92-9a6d-05cd529aa349/EcoRV/0	FAU74032	E6E7_66.2	7949
a699ad69-8a72-4455-8861-2cbb8dab40f9/EcoRV/0	FAU74032	E6E7_66.2	597
a69672c0-2a38-4d2b-8d58-10855e2c847b/EcoRV/0	FAU74032	E6E7_66.2	4380
a6364e64-1e37-4e48-b0fc-8b6bfe29c2dc/EcoRV/0	FAU74032	E6E7_66.2	6264
a695c509-f700-4a31-8e23-be65986d387c/EcoRV/0	FAU74032	E6E7_66.2	9151
a694690c-9b27-440f-be1b-1b42dee6eba1/EcoRV/0	FAU74032	E6E7_66.2	9336
a6924254-6b90-476d-98a0-eb4de6d80a0e/EcoRV/0	FAU74032	E6E7_66.2	1822
a691f691-d68c-4d58-ab8d-cce810ff6710/EcoRV/0	FAU74032	E6E7_66.2	8955
a69041af-49bb-4c08-9d8c-940d5b61e04f/EcoRV/0	FAU74032	E6E7_66.2	11422
a68c0ebc-c414-408f-ad41-3899eb33b2ef/EcoRV/0	FAU74032	E6E7_66.2	7264
a68b27ee-b7fd-4d44-9c9a-f481bafffcef/EcoRV/0	FAU74032	E6E7_66.2	3482
a688f386-cb30-4a21-a5db-faf41821ea3d/EcoRV/0	FAU74032	E6E7_66.2	4021
a6885997-01e9-4816-a631-3e59205815c0/EcoRV/0	FAU74032	E6E7_66.2	3038
a6836554-e510-45b7-9a83-7571ea9ae6f6/EcoRV/0	FAU74032	E6E7_66.2	2478
a67d6d2b-9cd8-4f7a-95bf-c2b4a7f67226/EcoRV/0	FAU74032	E6E7_66.2	4096
a6768073-8731-4dc2-8735-eb0a599f0106/EcoRV/0	FAU74032	E6E7_66.2	5021
a6767813-863f-4eda-9b12-f0ebd7129c6e/EcoRV/0	FAU74032	E6E7_66.2	7256
a671f7b7-bb6e-4012-9080-06b32c70e4ff/EcoRV/0	FAU74032	E6E7_66.2	2785
a6959bf6-fabe-4dea-8cfb-c08e45330344/EcoRV/0	FAU74032	E6E7_66.2	4246
a636372e-7635-46fd-9986-9958a736ed04/EcoRV/0	FAU74032	E6E7_66.2	2407
a632904e-d403-4a5d-8f15-6a3d622d69ef/EcoRV/0	FAU74032	E6E7_66.2	6177
a630408e-96b5-45cf-b3ac-99739f47729b/EcoRV/0	FAU74032	E6E7_66.2	2466
a5d20588-9857-41ad-8446-bc8560c325a6/EcoRV/0	FAU74032	E6E7_66.2	2726
a5d03f57-2edf-4926-95e6-307f9fa662db/EcoRV/0	FAU74032	E6E7_66.2	3079
a5cff97c-fffd-4f01-a8f0-831a68d3b8c8/EcoRV/0	FAU74032	E6E7_66.2	3637
a5cfceeb-9666-455f-a874-3abe7fe7e676/EcoRV/0	FAU74032	E6E7_66.2	5010
a5cf086e-f52d-439b-945d-8712ce40c607/EcoRV/0	FAU74032	E6E7_66.2	6170
a5cac812-6143-4a1d-b1cf-dc74a65c0ace/EcoRV/0	FAU74032	E6E7_66.2	11738
a5ca1102-012f-443f-8873-210a25018b9f/EcoRV/0	FAU74032	E6E7_66.2	2627
a5c89352-a8ab-4fb7-b410-fbdff70c7295/EcoRV/0	FAU74032	E6E7_66.2	4700
a5c6c205-fd00-4867-9e8e-c46d45982fc6/EcoRV/0	FAU74032	E6E7_66.2	5632
a5c2d392-b1da-4dfd-8b0c-8ffb096fb7a1/EcoRV/0	FAU74032	E6E7_66.2	8442
a5c1d82a-c4ee-4df3-82a1-518180cf64d3/EcoRV/0	FAU74032	E6E7_66.2	5187
a5c15130-40f3-4cfa-ab47-4f5a0cbae715/EcoRV/0	FAU74032	E6E7_66.2	1493
a5bf0e9a-a869-49cf-b07b-9be1d399f14b/EcoRV/0	FAU74032	E6E7_66.2	1904
a5d3b4b6-b7ce-4ae9-93e5-4dd912c74578/EcoRV/0	FAU74032	E6E7_66.2	1784
a5bb881f-229f-40a1-b489-7b6c872e8b37/EcoRV/0	FAU74032	E6E7_66.2	9176
a5b7b110-9e92-4ef7-b3a7-110322038040/EcoRV/0	FAU74032	E6E7_66.2	1583
a5b653e3-0d59-4aae-ad4a-efb7cee526b7/EcoRV/0	FAU74032	E6E7_66.2	515
a5b3c978-a805-4c0c-9777-e245e999d90a/EcoRV/0	FAU74032	E6E7_66.2	6227
a5b045bd-7b73-4235-9e6d-03fe7a963375/EcoRV/0	FAU74032	E6E7_66.2	3037
a5ace28e-0100-45c8-8b43-f58001a147f7/EcoRV/0	FAU74032	E6E7_66.2	10625
a5ab490e-2635-4273-856e-8c0e9187ecc8/EcoRV/0	FAU74032	E6E7_66.2	2771
a5a40d3a-edb7-482e-9414-1b3f33f8180d/EcoRV/0	FAU74032	E6E7_66.2	3880
a5a3a09d-73d1-4127-b340-706733b5a167/EcoRV/0	FAU74032	E6E7_66.2	6569
a5a2b7bc-178b-4767-9588-041076c1495e/EcoRV/0	FAU74032	E6E7_66.2	13222
a5a1faed-870d-41d6-8f17-70e18ec6834d/EcoRV/0	FAU74032	E6E7_66.2	4255
a5a15153-4578-4161-802a-38be48249952/EcoRV/0	FAU74032	E6E7_66.2	1838
a5a086cf-f766-43bb-a366-2db3c290ac86/EcoRV/0	FAU74032	E6E7_66.2	2507
a59f213f-ee3e-4af5-9db4-d983081fc88d/EcoRV/0	FAU74032	E6E7_66.2	5762
a5b9d03a-afde-46a5-864b-9d8fb9d276d7/EcoRV/0	FAU74032	E6E7_66.2	995
a8918ea0-c889-40ea-af98-963dc5b3a83d/EcoRV/0	FAU74032	E6E7_66.2	3001
a5d4acbf-b458-4ebb-853d-dee5e57cc34a/EcoRV/0	FAU74032	E6E7_66.2	4492
a5da0609-54ca-468f-9a41-97b0e1fe143a/EcoRV/0	FAU74032	E6E7_66.2	3504
a62fb511-2ee8-4fc9-9275-a297fb4ad526/EcoRV/0	FAU74032	E6E7_66.2	3794
a62ea182-5379-434e-b791-417f7b282abe/EcoRV/0	FAU74032	E6E7_66.2	5662
a6299c07-abbd-4448-90df-5342b5111267/EcoRV/0	FAU74032	E6E7_66.2	4614
a6277eee-f016-43c6-b1b9-ea91cea39163/EcoRV/0	FAU74032	E6E7_66.2	5542
a62738a8-bb71-45ca-8efb-57b234f7f66a/EcoRV/0	FAU74032	E6E7_66.2	2538
a62490f7-b50a-431f-86e1-dce31874e92a/EcoRV/0	FAU74032	E6E7_66.2	4404
a624821f-b615-4a14-9f7d-90841988063f/EcoRV/0	FAU74032	E6E7_66.2	4134
a62469e6-f848-4b8b-9e6a-40aed09ad966/EcoRV/0	FAU74032	E6E7_66.2	2115
a611c062-86f4-4c9e-a89a-ca342ad05f8f/EcoRV/0	FAU74032	E6E7_66.2	1833
a61140e9-5323-4414-a848-1d779f51444b/EcoRV/0	FAU74032	E6E7_66.2	1956
a60f6f3b-9155-4ecd-bc43-010caa42f52c/EcoRV/0	FAU74032	E6E7_66.2	3470
a60d3a9e-a730-4562-8f28-597993c64d43/EcoRV/0	FAU74032	E6E7_66.2	2782
[truncated: 146,257 more rows]

## Sheet: Fig. 2d
cell_line	(1.0,500.0)	(501.0, 1000.0]	(1001.0, 2000.0]	(2001.0, 4000.0]	(4001.0, 8000.0]	(8001.0, 16000.0]	(16001.0, 32000.0]
E6E7_66.2	1.29717	3.69029	14.0336	34.0856	38.1598	8.55082	0.182657
E6E7_68.7	1.4585	3.87213	14.0946	33.6445	38.6353	8.08846	0.202211
E6E7_71.4	1.52415	4.44409	14.942	33.7558	37.1571	7.96299	0.213915
E6E7_85.0	2.1588	5.63544	18.6246	36.594	31.4282	5.45706	0.101933
E6E7_96.0	3.46913	8.55159	22.916	35.703	25.4812	3.79838	0.0808165
E6E7_106.1	5.55767	12.775	27.4077	33.4222	18.0434	2.76361	0.030453

## Sheet: Fig. 2e
sample	PD	mean telomere length [bp]
E6E7_66.2	66.2	4276
E6E7_68.7	68.7	4252
E6E7_71.4	71.4	4176
E6E7_85.0	85	3691
E6E7_96.0	96	3211
E6E7_106.1	106.1	2746

## Sheet: Fig. 2f
read_id	flowcell	cell_line	chromosomes	arm	telomere_len
0c1c3625-d364-4c0f-a07b-faa2eb899af8/EcoRV/0	FAU74032	E6E7_66.2	chr1	P	5074
0e8d054c-6508-41d4-9eca-3dc4ecc9ccc3/EcoRV/0	FAU74032	E6E7_66.2	chr1	P	7992
3cc72517-13ea-496b-802c-b065d9667074/EcoRV/0	FAU74032	E6E7_66.2	chr1	P	6236
4aa1a949-e906-40c6-9dc5-decddc5fc09c/EcoRV/0	FAU74032	E6E7_66.2	chr1	P	6529
5d511711-6ecc-462b-af4e-d5ce24e837b1/EcoRV/0	FAU74032	E6E7_66.2	chr1	P	5182
7ce1f861-00f7-49c3-9beb-3471ad219412/EcoRV/0	FAU74032	E6E7_66.2	chr1	P	15340
41e36c88-7270-4ffc-b9f4-eed18c8c2cef/EcoRV/0	FAU74032	E6E7_66.2	chr1	P	7640
5375b60e-9574-4b3d-a205-7ed71e44396f/EcoRV/0	FAU74032	E6E7_66.2	chr1	P	8349
abcbd4a8-205b-4bd4-8780-9831f24652a0/EcoRV/0	FAU74032	E6E7_66.2	chr1	P	5095
c1e67d63-7a7e-40f1-bcb9-9e9e0f5b5db1/EcoRV/0	FAU74032	E6E7_66.2	chr1	P	5986
d693f5b6-d2b9-47fb-af6c-19d9d9fec18a/EcoRV/0	FAU74032	E6E7_66.2	chr1	P	8238
de89dd84-c679-42bd-8d14-40762606e7f6/EcoRV/0	FAU74032	E6E7_66.2	chr1	P	5137
f7b25599-c924-4775-aa26-691e48d8ba61/EcoRV/0	FAU74032	E6E7_66.2	chr1	P	9108
2a7a043b-1880-4ae6-9e90-597cfc8c1d39/EcoRV/0	FAU74032	E6E7_66.2	chr1	P	5142
f1f64f14-90f7-4ab4-922a-bdb8519212b4/EcoRV/0	FAU74032	E6E7_66.2	chr1	P	5113
7ce19e35-39ef-4fd2-a58c-1a64da0e9bca/EcoRV/0	FAU74032	E6E7_66.2	chr1	P	8748
a81d0f39-9e4c-4e50-9d96-b979587f3cd5/EcoRV/0	FAU74032	E6E7_66.2	chr1	P	4922
af4a8322-6123-4107-b84b-9dc70ae26c00/EcoRV/0	FAU74032	E6E7_66.2	chr1	P	9300
7b86dc7d-20f3-485f-9bc1-2eb57f75138c/EcoRV/0	FAU74032	E6E7_66.2	chr1	P	12618
c19573db-ee6b-4c3c-a7f1-d2500e78c710/EcoRV/0	FAU74032	E6E7_66.2	chr1	P	4184
385de165-1556-4ba3-9200-8a8f012edc0f/EcoRV/0	FAU74032	E6E7_66.2	chr1	P	3655
dedaf8a9-5fa9-44a4-945a-8b1108ea0389/EcoRV/0	FAU74032	E6E7_66.2	chr1	P	4033
68c6d92a-daf4-49a0-aad9-d8397d7ae2e2/EcoRV/0	FAU74032	E6E7_66.2	chr1	P	3606
f98897ca-0aae-40c2-86fc-075133fbec0f/EcoRV/0	FAU74032	E6E7_66.2	chr1	P	3059
aa111a6d-9e6a-4b7f-b98e-a19dab543c19/EcoRV/0	FAU74032	E6E7_66.2	chr1	P	2875
c4a8bc29-3b0c-413c-ad82-7f050da75f65/EcoRV/0	FAU74032	E6E7_66.2	chr1	P	2725
5726414f-9455-4e3b-be68-84ba4fa6c252/EcoRV/0	FAU74032	E6E7_66.2	chr1	P	2601
d3c14f0a-d6bb-4b49-97f5-6ca1a1d93bfd/EcoRV/0	FAU74032	E6E7_66.2	chr1	P	2444
bc07c617-5740-4973-906d-ab92eb78ceb5/EcoRV/0	FAU74032	E6E7_66.2	chr1	P	2108
d28b3e97-0b35-495a-b0d6-1e35cb21bb82/EcoRV/0	FAU74032	E6E7_66.2	chr1	P	1749
273ef0af-79e4-4d10-b66d-e4eb55c4ff46/EcoRV/0	FAU74032	E6E7_66.2	chr1	P	1689
2839046e-ccad-44d9-867d-306589ab1ebf/EcoRV/0	FAU74032	E6E7_66.2	chr1	P	1603
7a5f9a8e-626c-4be9-ad9f-09bfb5c66b14/EcoRV/0	FAU74032	E6E7_66.2	chr1	P	2594
da41b99b-4853-4391-9e7c-494e2cb53eb5/EcoRV/0	FAU74032	E6E7_66.2	chr1	P	1292
79712714-75b9-428b-9de6-7d2ee49d5d59/EcoRV/0	FAU74032	E6E7_66.2	chr1	P	1301
56e2d3b3-3996-4762-afb6-b7104330e5fc/EcoRV/0	FAU74032	E6E7_66.2	chr1	P	1310
96f4018f-330f-473e-b7e5-5392a57f9e89/EcoRV/0	FAU74032	E6E7_66.2	chr1	P	1071
39476ebc-4a9b-48d3-86a7-cbf48bd9c0dc/EcoRV/0	FAU74032	E6E7_66.2	chr1	P	1174
ea206ec1-fd07-4435-b533-e35f5b85d8dd/EcoRV/0	FAU74032	E6E7_66.2	chr1	P	796
00334cc0-9829-44fd-a4d0-46ced742cac7/EcoRV/0	FAU74032	E6E7_66.2	chr1	P	845
e66e4ad1-9a07-4a1e-941b-acf55879bc9c/EcoRV/0	FAU74032	E6E7_66.2	chr1	P	491
cfce3ce8-cd4d-4a92-9cf3-cd922bddeb93/EcoRV/0	FAU74032	E6E7_66.2	chr1	P	7025
faf492de-70c3-4e35-a017-3aacab6475b1/EcoRV/0	FAU74032	E6E7_66.2	chr1	P	436
2f1bcb46-eb03-4e44-b78e-f0d9a084eb9f/EcoRV/0	FAU74032	E6E7_66.2	chr1	Q	11749
1640b81a-e4ae-4cc7-906d-00973f9fb025/EcoRV/0	FAU74032	E6E7_66.2	chr1	Q	7438
01daa217-1cfe-49c6-94d1-5efbd4b8983e/EcoRV/0	FAU74032	E6E7_66.2	chr1	Q	9293
a099a6b8-47bb-4978-b8d4-b47634781748/EcoRV/0	FAU74032	E6E7_66.2	chr1	Q	2809
6fcd620d-3e58-4e4c-b9c6-f45430df8fd3/EcoRV/0	FAU74032	E6E7_66.2	chr1	Q	7841
13060646-beda-4298-9996-225606eacd8b/EcoRV/0	FAU74032	E6E7_66.2	chr1	Q	3728
de807909-201a-45f6-93ca-cc5a3b678e5c/EcoRV/0	FAU74032	E6E7_66.2	chr1	Q	2572
55765114-6491-4716-8caf-56dc60087673/EcoRV/0	FAU74032	E6E7_66.2	chr1	Q	9794
d45c26d9-21b9-4e8b-a2f7-f51ccbc00c67/EcoRV/0	FAU74032	E6E7_66.2	chr1	Q	9864
0e2035e8-89fd-4eb5-88d8-2a77f9f4522c/EcoRV/0	FAU74032	E6E7_66.2	chr1	Q	5503
31f679d9-877e-4651-8497-3ce1a5ccf9e0/EcoRV/0	FAU74032	E6E7_66.2	chr1	Q	14735
36c42021-be0f-4816-8af7-bbed36e2205b/EcoRV/0	FAU74032	E6E7_66.2	chr1	Q	13654
574b0213-3daa-4da2-8ee2-353f0d128fa4/EcoRV/0	FAU74032	E6E7_66.2	chr1	Q	7784
35316809-bfb0-4a64-8a6b-83cde8cf2eb6/EcoRV/0	FAU74032	E6E7_66.2	chr1	Q	7147
a4e43145-a7c8-4f32-b02c-3d8bd88d5ef4/EcoRV/0	FAU74032	E6E7_66.2	chr1	P	14277
359b0c12-2c6f-4937-93d2-a1e08c89b899/EcoRV/0	FAU74032	E6E7_66.2	chr1	P	10839
4fee9ce3-aee0-4d9b-a914-fff94f80e96c/EcoRV/0	FAU74032	E6E7_66.2	chr1	P	7083
7610ebe6-97a1-4881-8593-b45fdef7786d/EcoRV/0	FAU74032	E6E7_66.2	chr1	P	7858
7a2f981c-6d69-4cdf-8912-1c3a456cd2de/EcoRV/0	FAU74032	E6E7_66.2	chr1	P	8127
53da8911-3ed3-43b8-a4ff-f1ecc3451510/EcoRV/0	FAU74032	E6E7_66.2	chr1	P	11083
3c551151-7fa7-49bf-9d4f-05fbbfd70425/EcoRV/0	FAU74032	E6E7_66.2	chr1	P	7290
ad8a96e9-eff6-4ceb-8213-d6aae20fb0aa/EcoRV/0	FAU74032	E6E7_66.2	chr1	P	7412
41669ae3-3ecb-4c91-be40-8cee561be158/EcoRV/0	FAU74032	E6E7_66.2	chr1	P	9079
70f11a85-d433-42e4-b43c-35842d258135/EcoRV/0	FAU74032	E6E7_66.2	chr1	P	9164
2922879d-a1f5-4288-84fb-7aa781845f36/EcoRV/0	FAU74032	E6E7_66.2	chr1	P	7665
a9c4f7cd-00e4-478f-a034-aaf2d9416399/EcoRV/0	FAU74032	E6E7_66.2	chr1	P	10626
d169e22c-10bb-4e50-8435-462463e8a77c/EcoRV/0	FAU74032	E6E7_66.2	chr1	P	7939
69e2ae9a-75be-4474-bfc9-c6fc21e176d0/EcoRV/0	FAU74032	E6E7_66.2	chr1	P	8988
c31f95db-c212-43c7-959f-8f4e8984ebb5/EcoRV/0	FAU74032	E6E7_66.2	chr1	P	6988
45b8c5d1-c5ee-449a-9720-cf812061a7ed/EcoRV/0	FAU74032	E6E7_66.2	chr1	P	7715
1c3d397b-b288-430f-ae14-d2a8d2f17b07/EcoRV/0	FAU74032	E6E7_66.2	chr1	P	10409
2e1d92b0-9821-41aa-b40e-2ce924df47cf/EcoRV/0	FAU74032	E6E7_66.2	chr1	P	6979
c135657f-175f-4745-b52b-8cebfa1e5b0f/EcoRV/0	FAU74032	E6E7_66.2	chr1	P	8709
b101960c-8de4-4ead-8f9f-3d82815432b1/EcoRV/0	FAU74032	E6E7_66.2	chr1	P	7961
d657e1c8-b697-484a-ab23-6f7306f4a05f/EcoRV/0	FAU74032	E6E7_66.2	chr1	P	7488
acfd3a83-8baf-48ed-892e-db75c7a82667/EcoRV/0	FAU74032	E6E7_66.2	chr1	P	7462
d8cc885c-cbd0-4c66-a23c-07c85be99347/EcoRV/0	FAU74032	E6E7_66.2	chr1	P	7078
552242c3-d78c-4642-8b73-7ea029d9f2a0/EcoRV/0	FAU74032	E6E7_66.2	chr1	P	10424
98dfc1bb-69f6-4fbb-80b1-b390c3b0ffe8/EcoRV/0	FAU74032	E6E7_66.2	chr1	P	10345
00d7ccae-fb58-4dd8-9463-d97070246a51/EcoRV/0	FAU74032	E6E7_66.2	chr1	P	6760
e6621d43-956d-4881-9467-cc3db76c5eea/EcoRV/0	FAU74032	E6E7_66.2	chr1	P	6906
86ac6a05-cf30-4fb6-9551-126cde642142/EcoRV/0	FAU74032	E6E7_66.2	chr1	P	6914
ebc4f322-7f60-49c0-a21d-8ea94a922751/EcoRV/0	FAU74032	E6E7_66.2	chr1	P	6416
668aa0cf-c07c-4e99-9e80-8d9bdd8c029b/EcoRV/0	FAU74032	E6E7_66.2	chr1	P	7047
f25ba74c-a6bb-4560-8739-6c7ab5c0726b/EcoRV/0	FAU74032	E6E7_66.2	chr1	P	10749
33cfc574-7615-4a59-91ec-c399c1b9bd98/EcoRV/0	FAU74032	E6E7_66.2	chr1	P	7592
0a6dc934-482b-456b-804b-10944341f6bb/EcoRV/0	FAU74032	E6E7_66.2	chr1	P	8879
0de823d2-938d-426b-ae72-f6a45f261bc0/EcoRV/0	FAU74032	E6E7_66.2	chr1	P	7199
1e0da066-e3ae-47ba-9094-d37a5d42c52d/EcoRV/0	FAU74032	E6E7_66.2	chr1	P	7959
2cacc7f4-31dc-4777-82c0-9e9b4d85387a/EcoRV/0	FAU74032	E6E7_66.2	chr1	P	6695
4db20711-dc3d-4028-9765-aa4934c85814/EcoRV/0	FAU74032	E6E7_66.2	chr1	P	7416
30d3d4f5-091c-431c-9be2-8394ba6902b9/EcoRV/0	FAU74032	E6E7_66.2	chr1	P	7374
52d80054-04d9-47c5-9432-39a15d21a10b/EcoRV/0	FAU74032	E6E7_66.2	chr1	P	6443
9040f83a-f893-49a4-88eb-612f38789286/EcoRV/0	FAU74032	E6E7_66.2	chr1	P	6830
95762ab2-2f1c-4cfe-9f92-7ea61bac48a3/EcoRV/0	FAU74032	E6E7_66.2	chr1	P	8599
d9bedf9d-a426-4c72-b3ae-86f08045e245/EcoRV/0	FAU74032	E6E7_66.2	chr1	P	7193
f1f9b345-c85b-4e57-a39a-d30ae8a08e2c/EcoRV/0	FAU74032	E6E7_66.2	chr1	P	6796
f03a6dda-1e01-45e6-a5d2-3bf09a6aaaf9/EcoRV/0	FAU74032	E6E7_66.2	chr1	P	12864
fb918254-9ceb-4d17-ba5c-6b4c66285703/EcoRV/1	FAU74032	E6E7_66.2	chr1	P	6310
44dd4648-a222-4d66-981a-da23a71aa537/EcoRV/0	FAU74032	E6E7_66.2	chr1	P	7374
69cc9dab-501a-4cce-9667-b3bb04abab76/EcoRV/0	FAU74032	E6E7_66.2	chr1	P	6963
0896b838-eebe-4d69-a47c-3a1edb8108e6/EcoRV/0	FAU74032	E6E7_66.2	chr1	P	6556
161417a5-a560-4116-b6fd-35de7e5679bc/EcoRV/0	FAU74032	E6E7_66.2	chr1	P	8093
630581e6-1b6c-4197-927e-764c3a4b38d4/EcoRV/0	FAU74032	E6E7_66.2	chr1	P	6604
b585646a-5f06-4e76-a305-cf1430498a14/EcoRV/0	FAU74032	E6E7_66.2	chr1	P	7751
d61bc1a1-bb70-4635-8100-2f3696542513/EcoRV/0	FAU74032	E6E7_66.2	chr1	P	9606
a8f97efc-5d59-4c02-ae08-e27ba88ffe2b/EcoRV/0	FAU74032	E6E7_66.2	chr1	P	10313
c2dab1d0-d1f2-4666-8ee6-bf1d7f715d7a/EcoRV/0	FAU74032	E6E7_66.2	chr1	P	8691
e1c8fbfb-4e16-4b9c-8b90-1410d95f1b98/EcoRV/0	FAU74032	E6E7_66.2	chr1	P	6985
6ad63ae7-8f5a-4b73-9fed-60d9d967fbee/EcoRV/0	FAU74032	E6E7_66.2	chr1	P	7473
27cda76e-db80-4fc1-a79d-e2f007572904/EcoRV/0	FAU74032	E6E7_66.2	chr1	P	9277
568e47a4-244d-4184-b178-1b8a64dc81f3/EcoRV/0	FAU74032	E6E7_66.2	chr1	P	8155
829502bc-513c-41fb-a3e2-46a0ab0b1f15/EcoRV/0	FAU74032	E6E7_66.2	chr1	P	7032
7aea8700-f5ad-4f4b-901d-73b655f7a6f8/EcoRV/0	FAU74032	E6E7_66.2	chr1	P	7202
35e27745-fdcd-40e4-a9fe-89ac611ecaf0/EcoRV/0	FAU74032	E6E7_66.2	chr1	P	7518
388a38fb-1eca-4bd0-b174-523a8b8c6f44/EcoRV/0	FAU74032	E6E7_66.2	chr1	P	6665
0ce690b2-ffc4-4358-adf7-a0563fb8d248/EcoRV/0	FAU74032	E6E7_66.2	chr1	P	7282
4c8fe848-4bfe-439e-86fd-207b554ab812/EcoRV/0	FAU74032	E6E7_66.2	chr1	P	9653
06ddde32-0103-4cea-a834-852dc77be2d3/EcoRV/0	FAU74032	E6E7_66.2	chr1	P	8556
d19ed785-6a7f-4fbd-841b-756dc2c045a9/EcoRV/0	FAU74032	E6E7_66.2	chr1	P	6822
e4b4e52f-c831-4317-8b77-ac096498becb/EcoRV/0	FAU74032	E6E7_66.2	chr1	P	8413
0b0eec01-88bc-4900-b817-ac3bf29f01dc/EcoRV/0	FAU74032	E6E7_66.2	chr1	P	8220
8b88806f-d939-4a84-a372-1b154a22952e/EcoRV/0	FAU74032	E6E7_66.2	chr1	P	7729
9e884d1a-d271-42cc-a625-e46b6b3eaa17/EcoRV/0	FAU74032	E6E7_66.2	chr1	P	9965
aadb9db4-16b5-4d67-a9d7-ace489b36525/EcoRV/0	FAU74032	E6E7_66.2	chr1	P	6962
c4617dee-368f-4b3f-bad5-c0e3c9b59276/EcoRV/0	FAU74032	E6E7_66.2	chr1	P	8247
fc5ace87-40ce-4678-b6d0-683847ec747f/EcoRV/0	FAU74032	E6E7_66.2	chr1	P	13457
3172a394-3703-4884-9928-48189cba9b52/EcoRV/0	FAU74032	E6E7_66.2	chr1	P	9529
ef5e41ed-e9cd-4c13-be60-9a3ae322037f/EcoRV/0	FAU74032	E6E7_66.2	chr1	P	8273
3d6a2d8b-4984-4132-9e10-ef1166100324/EcoRV/0	FAU74032	E6E7_66.2	chr1	P	6997
6d78a089-f36c-4c46-bbdb-210318547cb2/EcoRV/0	FAU74032	E6E7_66.2	chr1	P	8374
788c2ad1-4862-48a2-b8d7-618ec7581b0f/EcoRV/0	FAU74032	E6E7_66.2	chr1	P	6417
6e11fc0c-4f82-4d44-bf65-3a83727a9966/EcoRV/0	FAU74032	E6E7_66.2	chr1	P	8195
99d8dde1-e26e-4e4e-b26a-ec2903fb664d/EcoRV/0	FAU74032	E6E7_66.2	chr1	P	7204
baba9b44-5aa1-4214-8187-2ac0f6301489/EcoRV/0	FAU74032	E6E7_66.2	chr1	P	7954
beb9a528-2868-4ee1-ac0a-bcda5400395f/EcoRV/0	FAU74032	E6E7_66.2	chr1	P	8085
c3d0464f-d58d-4e4d-874a-2bd1267d1214/EcoRV/0	FAU74032	E6E7_66.2	chr1	P	7471
cb05b06b-c81b-479d-8b80-8e6f9c16663c/EcoRV/0	FAU74032	E6E7_66.2	chr1	P	7729
d10e640a-1f90-4c00-b2df-15ae461cff0a/EcoRV/0	FAU74032	E6E7_66.2	chr1	P	6472
013d2ddc-e111-42b7-95c8-29b1492c1ef6/EcoRV/0	FAU74032	E6E7_66.2	chr1	P	8510
b02fb357-ac1b-4b68-adf9-05d841f7bf15/EcoRV/0	FAU74032	E6E7_66.2	chr1	P	8852
d52548fd-6f07-4715-89bd-5f2d70459279/EcoRV/0	FAU74032	E6E7_66.2	chr1	P	6498
19a59cf6-28d6-4558-9559-3cf3fe9ddc37/EcoRV/0	FAU74032	E6E7_66.2	chr1	P	6178
301d33eb-3a1e-43db-adbf-e486c03bbac2/EcoRV/0	FAU74032	E6E7_66.2	chr1	P	6093
94ff046c-cc7f-4098-9d51-65132d37336a/EcoRV/0	FAU74032	E6E7_66.2	chr1	P	6278
4bb24738-df46-406b-a4cc-a49d331ea2d2/EcoRV/0	FAU74032	E6E7_66.2	chr1	P	6980
5d7e34f1-4a07-404b-8cca-e86b677c1cd8/EcoRV/0	FAU74032	E6E7_66.2	chr1	P	10101
7bba4659-ad42-4c24-933c-1101b1f4ad03/EcoRV/0	FAU74032	E6E7_66.2	chr1	P	6931
12c51e6f-de40-400d-8d29-4d994ca6b70a/EcoRV/0	FAU74032	E6E7_66.2	chr1	P	7561
47885850-2863-460a-9cc5-0cf94b5ad4bc/EcoRV/0	FAU74032	E6E7_66.2	chr1	P	11099
ad743ab1-e127-47e1-a3c6-b38edddf9172/EcoRV/0	FAU74032	E6E7_66.2	chr1	P	8852
5ef8272c-9b82-4cd6-81a0-dd47ee3c0b0a/EcoRV/0	FAU74032	E6E7_66.2	chr1	P	6334
18286a5c-c8f0-4479-b686-17ed164ceda3/EcoRV/0	FAU74032	E6E7_66.2	chr1	P	8466
e2be52b9-b673-44ca-af2f-0569240fee60/EcoRV/0	FAU74032	E6E7_66.2	chr1	P	6056
21caa0d1-5d73-4ac2-bc60-ed87770864cf/EcoRV/0	FAU74032	E6E7_66.2	chr1	P	9568
82836b2b-a90c-40ae-9e2d-83148f065cda/EcoRV/0	FAU74032	E6E7_66.2	chr1	P	6737
3073838b-5558-40a4-8f7f-4620b16df252/EcoRV/0	FAU74032	E6E7_66.2	chr1	P	6702
9731d245-e5e1-46f3-9aba-c13764bc00ff/EcoRV/0	FAU74032	E6E7_66.2	chr1	P	9329
e0c3cf61-1736-4e3d-9d65-c9398fe98e9b/EcoRV/0	FAU74032	E6E7_66.2	chr1	P	7080
27adf712-95b3-449d-8e0a-e3ff354b10cb/EcoRV/0	FAU74032	E6E7_66.2	chr1	P	7102
29787ad3-6d87-408d-be6b-813ec9e5f0d6/EcoRV/0	FAU74032	E6E7_66.2	chr1	P	6027
c4e134b4-2e2a-47b7-be03-3b1f69121435/EcoRV/0	FAU74032	E6E7_66.2	chr1	P	6896
0a428810-7700-4ce1-ab64-5a6019866f36/EcoRV/0	FAU74032	E6E7_66.2	chr1	P	11880
1bcf2b7d-bd5e-4e88-8438-c75d156f4e64/EcoRV/0	FAU74032	E6E7_66.2	chr1	P	10060
1eddc3c9-809b-414b-b4cf-0b30d725fdf4/EcoRV/0	FAU74032	E6E7_66.2	chr1	P	8876
1f5c5985-03ac-4cbf-834f-46026957b30f/EcoRV/0	FAU74032	E6E7_66.2	chr1	P	9791
3b2ac75c-02bd-4d74-a30f-cdab7418221f/EcoRV/0	FAU74032	E6E7_66.2	chr1	P	8724
4d40d4f1-2231-4204-8ba9-98947478099a/EcoRV/0	FAU74032	E6E7_66.2	chr1	P	7723
5b2fafca-b89b-44fa-8049-68a6f8dae93c/EcoRV/0	FAU74032	E6E7_66.2	chr1	P	10587
06a16fab-2823-4405-aaa0-df551c93e5b9/EcoRV/0	FAU74032	E6E7_66.2	chr1	P	7556
6f59f9d0-c7c0-480b-9e64-c3167290a405/EcoRV/0	FAU74032	E6E7_66.2	chr1	P	10567
15b10b5f-819b-4c2b-922e-4ab72022852b/EcoRV/0	FAU74032	E6E7_66.2	chr1	P	12081
54a1f2b8-8cab-43aa-94c0-b3a5d8680cad/EcoRV/0	FAU74032	E6E7_66.2	chr1	P	8989
303da94a-352e-4c5d-92e6-abd3921eef73/EcoRV/0	FAU74032	E6E7_66.2	chr1	P	9060
324a21e3-ddb3-4fc3-b5f5-e0c2dbe93c9d/EcoRV/0	FAU74032	E6E7_66.2	chr1	P	8734
0896ab55-f381-4ab4-b562-e27aded5bf6b/EcoRV/0	FAU74032	E6E7_66.2	chr1	P	6595
971feadc-7f7a-47a5-842c-0ba5394e7477/EcoRV/0	FAU74032	E6E7_66.2	chr1	P	7730
5144b39c-ba1f-4e2f-a987-35a72f63a77a/EcoRV/0	FAU74032	E6E7_66.2	chr1	P	8840
8190f7a1-23e5-451d-8927-1f5d6fc74fcb/EcoRV/0	FAU74032	E6E7_66.2	chr1	P	8637
a6cfe5d4-ae77-4447-8243-683cc8a588e9/EcoRV/0	FAU74032	E6E7_66.2	chr1	P	7553
bdf0b2b1-585f-4ef7-b71d-63c0f879abdb/EcoRV/0	FAU74032	E6E7_66.2	chr1	P	7504
c03da47b-62a7-43f5-aeb8-f618cd55cf49/EcoRV/0	FAU74032	E6E7_66.2	chr1	P	9082
d365afbf-e1a6-435b-b6cd-80277133ba0c/EcoRV/0	FAU74032	E6E7_66.2	chr1	P	6388
e11ed1f1-e37a-4707-a120-491e660092f7/EcoRV/0	FAU74032	E6E7_66.2	chr1	P	9187
e33201b1-92ee-48c0-a8b7-ee2275d17379/EcoRV/0	FAU74032	E6E7_66.2	chr1	P	7598
ecce92ce-0fe2-4e8a-b6f3-28bace909d25/EcoRV/0	FAU74032	E6E7_66.2	chr1	P	6727
ef1d0607-621b-4f56-9a7f-711f212597a3/EcoRV/0	FAU74032	E6E7_66.2	chr1	P	10668
f89d7591-cebb-4c54-9183-af653a86e018/EcoRV/0	FAU74032	E6E7_66.2	chr1	P	9528
6df6b824-dfe1-4ecb-8386-48b6ecaab403/EcoRV/0	FAU74032	E6E7_66.2	chr1	P	9019
a707e08c-87c0-4783-9af1-3eb583cfd20d/EcoRV/0	FAU74032	E6E7_66.2	chr1	P	6364
c34db343-8692-4734-ac71-d47f218a9de1/EcoRV/0	FAU74032	E6E7_66.2	chr1	P	6173
4e7349cd-27ac-4598-b937-f5295507ed13/EcoRV/0	FAU74032	E6E7_66.2	chr1	P	6776
4f8e3976-4c10-4659-8a5f-489040dfd2d0/EcoRV/0	FAU74032	E6E7_66.2	chr1	P	8772
6bb9d556-a801-4e7f-8c76-9b9cf9376fe8/EcoRV/0	FAU74032	E6E7_66.2	chr1	P	8006
7e31e051-b48e-471d-9ef9-09b430d82048/EcoRV/0	FAU74032	E6E7_66.2	chr1	P	11691
8ee949e9-9434-454e-98a2-1a800b23ba39/EcoRV/0	FAU74032	E6E7_66.2	chr1	P	7867
9c2655e1-a1f6-4001-9386-be1a40e41b84/EcoRV/0	FAU74032	E6E7_66.2	chr1	P	8538
49af8169-b1c6-45f5-a720-7729e4f1ef97/EcoRV/0	FAU74032	E6E7_66.2	chr1	P	10440
5673be3f-1632-4226-94cb-725ca1b0e987/EcoRV/0	FAU74032	E6E7_66.2	chr1	P	12475
92730ce9-afa9-4daa-8053-465c60d70586/EcoRV/0	FAU74032	E6E7_66.2	chr1	P	8636
0827590f-31ba-4334-9b02-2348469b810e/EcoRV/0	FAU74032	E6E7_66.2	chr1	P	6590
bf81bc59-276c-459a-bca2-bf039e2792eb/EcoRV/0	FAU74032	E6E7_66.2	chr1	P	9092
c4e07b67-0a6a-463a-8f56-de25dd363d3d/EcoRV/0	FAU74032	E6E7_66.2	chr1	P	8973
c73d57a1-e137-4ad6-8ac4-5eaa033dd702/EcoRV/0	FAU74032	E6E7_66.2	chr1	P	11514
c969a00c-8633-4e19-bed7-768c22e3294d/EcoRV/0	FAU74032	E6E7_66.2	chr1	P	12087
d06f3e7b-ec68-47b9-9270-265a6e487153/EcoRV/0	FAU74032	E6E7_66.2	chr1	P	6697
e70c80d7-43fd-4c29-8fe5-47815b89091e/EcoRV/0	FAU74032	E6E7_66.2	chr1	P	8185
2c610c52-0188-4266-9e8c-d9bd66569130/EcoRV/0	FAU74032	E6E7_66.2	chr1	P	10056
04c02897-d565-4406-aac1-935f6c062bdd/EcoRV/0	FAU74032	E6E7_66.2	chr1	P	12372
5550095f-1d47-467d-accf-7b9ce2b93717/EcoRV/0	FAU74032	E6E7_66.2	chr1	P	9937
07f14ea6-0d92-46ef-b71c-cf314479d53d/EcoRV/0	FAU74032	E6E7_66.2	chr1	P	9501
34d72367-d226-4e55-a340-ae9e74afd74f/EcoRV/0	FAU74032	E6E7_66.2	chr1	P	8415
8a573393-37a0-4128-85ab-96c92819cc38/EcoRV/0	FAU74032	E6E7_66.2	chr1	P	6564
8d29321e-6e71-45e0-a27b-46c1d1b51b6e/EcoRV/0	FAU74032	E6E7_66.2	chr1	P	8531
3e629d55-fafa-46e6-b588-4430299fb4e8/EcoRV/0	FAU74032	E6E7_66.2	chr1	P	6545
1c3c8fe0-30b3-495f-add8-d1a1f3d94b38/EcoRV/0	FAU74032	E6E7_66.2	chr1	P	9474
4b939531-ada4-4655-810c-61b7d8e78b2c/EcoRV/0	FAU74032	E6E7_66.2	chr1	P	9160
f554a45a-78b7-43b6-b974-8a60aa06e40c/EcoRV/0	FAU74032	E6E7_66.2	chr1	P	5875
a53eaca3-8fce-4cd2-b1a0-59a19f5d536a/EcoRV/0	FAU74032	E6E7_66.2	chr1	P	7999
e3005710-e7ee-41ca-ae67-72eb3881b396/EcoRV/0	FAU74032	E6E7_66.2	chr1	P	7856
b5dd1b3c-86d9-4009-b468-93a24ad1cfd2/EcoRV/0	FAU74032	E6E7_66.2	chr1	P	6707
473825d4-9305-4af7-8bd8-8e58819e5713/EcoRV/0	FAU74032	E6E7_66.2	chr1	P	8939
6e1a6430-892a-4fbd-8c1a-5817417bd1d1/EcoRV/0	FAU74032	E6E7_66.2	chr1	P	6850
a28f21f7-72c4-4891-9c3a-4d20f459cce6/EcoRV/0	FAU74032	E6E7_66.2	chr1	P	6299
6ae36860-c05b-4a7b-a7a2-098d62f82c79/EcoRV/0	FAU74032	E6E7_66.2	chr1	P	7947
70b23064-1ba7-4e98-939f-21365ab28222/EcoRV/0	FAU74032	E6E7_66.2	chr1	P	7732
303021d1-becd-43fd-8c5f-bad0adf85dfa/EcoRV/0	FAU74032	E6E7_66.2	chr1	P	9597
ce30471c-d61b-47b4-a12d-92d56f1334ab/EcoRV/0	FAU74032	E6E7_66.2	chr1	P	9283
f730c2a9-3937-4382-81dd-d50c939c6d15/EcoRV/0	FAU74032	E6E7_66.2	chr1	P	6493
935edd5c-a9cb-4e7b-a1cd-4511c6635626/EcoRV/0	FAU74032	E6E7_66.2	chr1	P	9965
c19f6a12-a695-48c0-be54-120cbeff4be1/EcoRV/0	FAU74032	E6E7_66.2	chr1	P	9599
ec419c83-9972-4cf7-a435-9a915e496027/EcoRV/0	FAU74032	E6E7_66.2	chr1	P	9502
e3f6038a-cbc7-425b-a89f-e8be1c3f35fc/EcoRV/0	FAU74032	E6E7_66.2	chr1	P	7120
e7fd42dc-6270-4a03-ac0c-c598a56af5e4/EcoRV/0	FAU74032	E6E7_66.2	chr1	P	5839
03c46375-0ea0-47a8-958e-e10dac8dec23/EcoRV/0	FAU74032	E6E7_66.2	chr1	P	13750
0eda4557-9a1d-4ceb-b845-979318298cb8/EcoRV/0	FAU74032	E6E7_66.2	chr1	P	9226
0f9cf792-8bf1-4caf-9fe3-8dc388d2e504/EcoRV/0	FAU74032	E6E7_66.2	chr1	P	8271
01b36800-7387-4568-9c45-f7dca70c4c24/EcoRV/0	FAU74032	E6E7_66.2	chr1	P	11002
1bda68c4-1def-46c3-ba73-ac8e3ff6df48/EcoRV/0	FAU74032	E6E7_66.2	chr1	P	7641
1d23f3d9-e9b4-4996-a59c-9486e408f2fa/EcoRV/0	FAU74032	E6E7_66.2	chr1	P	6604
1dd62aee-8609-460a-be4c-e6ac59f8cae6/EcoRV/0	FAU74032	E6E7_66.2	chr1	P	8803
1f102b16-7a43-4c3f-8125-67bc40c18f35/EcoRV/0	FAU74032	E6E7_66.2	chr1	P	7294
2abb15e9-8350-416f-a1e4-e1b5adb4b6bc/EcoRV/0	FAU74032	E6E7_66.2	chr1	P	9209
2d2d1fea-c2c4-4c1d-a49e-8379f5c89504/EcoRV/0	FAU74032	E6E7_66.2	chr1	P	6646
2f8c83fb-0eb6-4e30-b247-075732845c42/EcoRV/0	FAU74032	E6E7_66.2	chr1	P	8830
3caa3319-e864-476b-b210-2797049d05e6/EcoRV/0	FAU74032	E6E7_66.2	chr1	P	6025
4fcc8d0e-9ba5-408b-b8c4-1c1f4a54ee92/EcoRV/0	FAU74032	E6E7_66.2	chr1	P	7468
4fccd039-c09b-4de5-9558-dad3bb3eb38c/EcoRV/0	FAU74032	E6E7_66.2	chr1	P	8018
5de90e93-ced4-4738-a1e5-f6aca22e0095/EcoRV/0	FAU74032	E6E7_66.2	chr1	P	8828
6ce95a89-7184-4282-93a7-ab6db720aec9/EcoRV/0	FAU74032	E6E7_66.2	chr1	P	7955
6f1a492a-357c-4061-8576-f39a28b9be9c/EcoRV/0	FAU74032	E6E7_66.2	chr1	P	6184
7a698066-35bb-4c0e-aa49-b99f8b1e4112/EcoRV/0	FAU74032	E6E7_66.2	chr1	P	7557
7e397c74-f2d0-48d2-8108-d8aa90e30215/EcoRV/0	FAU74032	E6E7_66.2	chr1	P	9053
8abca1e2-6c0f-4cb6-9e0d-1cf18f20e6cc/EcoRV/0	FAU74032	E6E7_66.2	chr1	P	6454
9ccdf78f-0335-42dd-8ad5-f6474150510f/EcoRV/0	FAU74032	E6E7_66.2	chr1	P	8385
9da37801-d4be-4a61-adcf-d06243c7f881/EcoRV/0	FAU74032	E6E7_66.2	chr1	P	8082
18d00fba-16cd-4f46-a218-d7a3e262774a/EcoRV/0	FAU74032	E6E7_66.2	chr1	P	7663
33d3688d-debd-4ddb-b10c-6f0cd8fe5941/EcoRV/0	FAU74032	E6E7_66.2	chr1	P	9347
42e6bec6-8503-4cef-b6d1-c64317baa82e/EcoRV/0	FAU74032	E6E7_66.2	chr1	P	10669
044ca569-0e45-452d-b1ec-2f4dfda1540a/EcoRV/0	FAU74032	E6E7_66.2	chr1	P	9486
47f89706-6d9a-4c1e-910d-f67ac55340d4/EcoRV/0	FAU74032	E6E7_66.2	chr1	P	8393
49e243d6-2035-442f-8865-81a1a53c3d58/EcoRV/0	FAU74032	E6E7_66.2	chr1	P	6173
0054c37a-3f68-4f31-bf16-438292d148a0/EcoRV/0	FAU74032	E6E7_66.2	chr1	P	7396
56fa8c96-ad44-48bc-a4af-c07f671b8fff/EcoRV/0	FAU74032	E6E7_66.2	chr1	P	6442
58a5f210-8c57-47a8-81b4-46ef66577171/EcoRV/0	FAU74032	E6E7_66.2	chr1	P	8948
76f74a20-428d-44c6-baa6-b26942660c71/EcoRV/0	FAU74032	E6E7_66.2	chr1	P	6884
77e3c742-6220-4c75-838d-b98e07426958/EcoRV/0	FAU74032	E6E7_66.2	chr1	P	8132
86a79099-eb41-4e94-9cc9-7f4aeb84fa09/EcoRV/0	FAU74032	E6E7_66.2	chr1	P	9003
87effb9c-42c8-4dfd-9b9e-7d4b965a3896/EcoRV/0	FAU74032	E6E7_66.2	chr1	P	9284
179b6226-61e4-40ab-9194-93a109ee2fa7/EcoRV/0	FAU74032	E6E7_66.2	chr1	P	10106
468c9910-72e4-4f4e-ae0e-c1e9327eb360/EcoRV/0	FAU74032	E6E7_66.2	chr1	P	8434
470e1f19-bfe0-48b1-81c8-a46798f7ba9f/EcoRV/0	FAU74032	E6E7_66.2	chr1	P	13777
552fb9f5-92d4-4324-b87e-d4b9e6d3ea5d/EcoRV/0	FAU74032	E6E7_66.2	chr1	P	9696
607a9358-d54b-46ba-b35e-af015ed45255/EcoRV/0	FAU74032	E6E7_66.2	chr1	P	14576
716d4e7d-d830-4c34-8597-e21344f33430/EcoRV/0	FAU74032	E6E7_66.2	chr1	P	6255
750c142a-49d9-4e9e-a222-e4ee7cd4b072/EcoRV/0	FAU74032	E6E7_66.2	chr1	P	8934
847a23eb-f102-4f5d-b11a-092d5486788a/EcoRV/0	FAU74032	E6E7_66.2	chr1	P	10839
926a28cb-e253-41c4-80e2-61a639feab9e/EcoRV/0	FAU74032	E6E7_66.2	chr1	P	6754
3108fdfe-9991-4ab1-add1-3d8b73b07078/EcoRV/0	FAU74032	E6E7_66.2	chr1	P	7457
5190d242-a35e-497a-9be1-462f0ca23970/EcoRV/0	FAU74032	E6E7_66.2	chr1	P	9339
7444edc6-aa5d-43e5-bbea-2589a6b92b3e/EcoRV/0	FAU74032	E6E7_66.2	chr1	P	8260
9643e9e7-8747-4700-8553-02953f60a7c9/EcoRV/0	FAU74032	E6E7_66.2	chr1	P	9717
16764b85-8bf8-4c2c-8e09-838c9851533b/EcoRV/0	FAU74032	E6E7_66.2	chr1	P	9958
30539e25-3abd-48ba-8cd5-f05325f039fb/EcoRV/0	FAU74032	E6E7_66.2	chr1	P	10517
31070cef-4475-4b90-ac38-2ae3b37bbb0f/EcoRV/0	FAU74032	E6E7_66.2	chr1	P	6213
50930a76-229c-462a-bcbb-5a94c75b03bf/EcoRV/0	FAU74032	E6E7_66.2	chr1	P	6812
61657fad-aad9-4c5d-96ae-75f518a1fc10/EcoRV/0	FAU74032	E6E7_66.2	chr1	P	7727
77341b52-eafd-48d4-aa6c-c988272b6827/EcoRV/0	FAU74032	E6E7_66.2	chr1	P	9166
254747d4-ede8-4b47-8285-c612aa6c4b3f/EcoRV/0	FAU74032	E6E7_66.2	chr1	P	6929
35011215-a592-4641-901b-aae7e57f0701/EcoRV/0	FAU74032	E6E7_66.2	chr1	P	7009
60831347-a200-4001-82a6-6a7b405482c7/EcoRV/0	FAU74032	E6E7_66.2	chr1	P	7681
a11d07ee-89a1-4e3b-860a-d4946e8c0db9/EcoRV/0	FAU74032	E6E7_66.2	chr1	P	8547
a7653c2c-bb5b-4261-8ffd-6f608e1c2041/EcoRV/0	FAU74032	E6E7_66.2	chr1	P	8542
ab31a3d4-2f7e-44e5-bf7d-0aa13d37bea6/EcoRV/0	FAU74032	E6E7_66.2	chr1	P	8496
ab3227ff-dd46-452d-b039-fb2b4aa964d0/EcoRV/0	FAU74032	E6E7_66.2	chr1	P	8818
abb69452-d214-4a53-8d92-1e9a5a784fdb/EcoRV/0	FAU74032	E6E7_66.2	chr1	P	8931
abe61c32-1a19-4710-a4ec-d2a19f3f4ee7/EcoRV/0	FAU74032	E6E7_66.2	chr1	P	6472
ac9b1b61-bdfb-4bba-adf0-d8a6f4501cd5/EcoRV/0	FAU74032	E6E7_66.2	chr1	P	8987
ae312714-4e4b-4857-96e1-82d096cffe16/EcoRV/0	FAU74032	E6E7_66.2	chr1	P	8349
b6fcad22-02fc-49f0-be6c-e30bb7666e21/EcoRV/0	FAU74032	E6E7_66.2	chr1	P	6952
b35a524b-7816-44d9-a6e9-6acecad98a0f/EcoRV/0	FAU74032	E6E7_66.2	chr1	P	8659
b44ed0bd-f9d9-4d93-8029-1a594f471145/EcoRV/0	FAU74032	E6E7_66.2	chr1	P	7821
b78784e5-b3d2-4c48-88ca-78fa06677fa8/EcoRV/0	FAU74032	E6E7_66.2	chr1	P	9063
b88767d4-66a2-4968-bb33-af8fb074a045/EcoRV/0	FAU74032	E6E7_66.2	chr1	P	7211
b8954308-1cc1-4df3-a624-d0440251ccea/EcoRV/0	FAU74032	E6E7_66.2	chr1	P	9542
ba49d2eb-d347-4236-95f7-09379638b04f/EcoRV/0	FAU74032	E6E7_66.2	chr1	P	7158
bc1a0bf7-e0cd-4c32-9819-83c53c4592bf/EcoRV/0	FAU74032	E6E7_66.2	chr1	P	7928
bcb2d904-6796-4872-b96b-5214793ae7dc/EcoRV/0	FAU74032	E6E7_66.2	chr1	P	6914
bebd67cc-0a6e-4a07-9dee-ad384cd23b75/EcoRV/0	FAU74032	E6E7_66.2	chr1	P	9804
c0c49e7a-6f49-455d-af15-7e825681cc8d/EcoRV/0	FAU74032	E6E7_66.2	chr1	P	8706
c1a10c77-628e-4eda-856d-dbb329199c56/EcoRV/0	FAU74032	E6E7_66.2	chr1	P	6649
cbfc6425-7400-49d8-87c0-ca180eb15b33/EcoRV/0	FAU74032	E6E7_66.2	chr1	P	12592
cde4497f-3b43-421b-bfdc-6aa3cd5aac8a/EcoRV/0	FAU74032	E6E7_66.2	chr1	P	8026
d462b46d-cfca-4411-98df-9ebb69a56b4d/EcoRV/0	FAU74032	E6E7_66.2	chr1	P	8595
d8135a40-456e-4ce1-aa95-44564ce0da4f/EcoRV/0	FAU74032	E6E7_66.2	chr1	P	7410
e36b1264-9a7c-483f-9188-22860f217dec/EcoRV/0	FAU74032	E6E7_66.2	chr1	P	13756
e739a344-d6f4-4451-b9a9-927a2f396842/EcoRV/0	FAU74032	E6E7_66.2	chr1	P	8162
ea66dcef-748e-4227-bcce-838d8c71a1ad/EcoRV/0	FAU74032	E6E7_66.2	chr1	P	9266
eb4c12b9-2283-42ee-9382-ee848d39f7f2/EcoRV/0	FAU74032	E6E7_66.2	chr1	P	6269
ecdc78ea-2b98-488f-9d99-e3264d9697e9/EcoRV/0	FAU74032	E6E7_66.2	chr1	P	6754
ed1d0726-168a-4739-95bd-cd951f34a5bd/EcoRV/0	FAU74032	E6E7_66.2	chr1	P	7711
f5fe886a-9f82-402e-8530-e6aeb23520dd/EcoRV/0	FAU74032	E6E7_66.2	chr1	P	6345
f07c112a-cb54-40a8-b89c-e6a5c8d79b82/EcoRV/0	FAU74032	E6E7_66.2	chr1	P	8651
f356b420-f2e3-4a9f-ab9f-14fb21c98308/EcoRV/0	FAU74032	E6E7_66.2	chr1	P	9909
fa042c9b-8a56-4476-83c5-5359d66e9d18/EcoRV/0	FAU74032	E6E7_66.2	chr1	P	6429
fba6e3d6-0d93-4228-8fe0-a086f43034d6/EcoRV/0	FAU74032	E6E7_66.2	chr1	P	6524
fdc31f71-109a-49c0-b4eb-45befa7e9526/EcoRV/0	FAU74032	E6E7_66.2	chr1	P	8261
fe2c84ec-4863-418d-a076-bee405b24020/EcoRV/0	FAU74032	E6E7_66.2	chr1	P	7473
7bd8b980-d425-4d8e-97bc-d26643330b9d/EcoRV/0	FAU74032	E6E7_66.2	chr1	P	6380
93516865-87af-4811-a12e-b3f07ac2c85f/EcoRV/0	FAU74032	E6E7_66.2	chr1	P	9403
a691f691-d68c-4d58-ab8d-cce810ff6710/EcoRV/0	FAU74032	E6E7_66.2	chr1	P	8955
f8690b09-2391-4afa-a885-54aec0b13936/EcoRV/0	FAU74032	E6E7_66.2	chr1	P	8321
90ebad1c-a992-43ca-bd87-3789a7f46a48/EcoRV/0	FAU74032	E6E7_66.2	chr1	P	6173
171a5879-816e-484d-ac9b-3841314c2653/EcoRV/0	FAU74032	E6E7_66.2	chr1	P	6494
864c0a97-aabb-4ed5-9cc6-7191f74851da/EcoRV/0	FAU74032	E6E7_66.2	chr1	P	8342
959e8b50-af8a-4f67-8b9c-dfa78f216ab5/EcoRV/0	FAU74032	E6E7_66.2	chr1	P	7969
b5976e77-7f1f-42bc-8e44-d031c609e639/EcoRV/0	FAU74032	E6E7_66.2	chr1	P	6563
e412c5c7-7e4c-49ae-833d-6402cb020321/EcoRV/0	FAU74032	E6E7_66.2	chr1	P	9130
ea742e23-3149-4dde-9065-53ecb42f111f/EcoRV/0	FAU74032	E6E7_66.2	chr1	P	7230
5f8289a4-4ce3-4f98-ac42-0c19a3c14de3/EcoRV/0	FAU74032	E6E7_66.2	chr1	P	7962
7c6852be-5971-4322-8e53-eb0111f96c66/EcoRV/0	FAU74032	E6E7_66.2	chr1	P	7020
40beea12-9b1d-4afd-a050-0f39dd43f642/EcoRV/0	FAU74032	E6E7_66.2	chr1	P	11914
949ab8c5-7c60-4f65-b70a-21144af25128/EcoRV/0	FAU74032	E6E7_66.2	chr1	P	7058
07390a82-e311-4116-aeb6-004a3e722082/EcoRV/0	FAU74032	E6E7_66.2	chr1	P	7284
19985276-211e-4eff-9436-fc887bbde46e/EcoRV/0	FAU74032	E6E7_66.2	chr1	P	8373
ae8a6ccb-c87b-454d-9198-f14878e5cff6/EcoRV/0	FAU74032	E6E7_66.2	chr1	P	10190
f423c7bd-bcee-4380-bca1-9c691f7248f8/EcoRV/0	FAU74032	E6E7_66.2	chr1	P	6588
6cea9895-c571-4e9a-b5da-e84d0cf8317e/EcoRV/0	FAU74032	E6E7_66.2	chr1	P	7279
92d05894-ae1e-4ed0-8c23-7682c558394b/EcoRV/0	FAU74032	E6E7_66.2	chr1	P	10130
8664968b-049f-405e-8302-169deeb8770e/EcoRV/0	FAU74032	E6E7_66.2	chr1	P	8305
8ffed4b1-beca-479e-aec2-03cdb7d25e41/EcoRV/0	FAU74032	E6E7_66.2	chr1	P	9852
3f83aefa-93a8-4dee-b4ff-9615929c0683/EcoRV/0	FAU74032	E6E7_66.2	chr1	P	7148
73b86d36-c869-4aa7-a178-392d064a5458/EcoRV/0	FAU74032	E6E7_66.2	chr1	P	7402
fb07afd9-76c0-480b-b585-c1b7906044ea/EcoRV/0	FAU74032	E6E7_66.2	chr1	P	8808
e5cce546-3766-4b8c-8375-b90819eb5713/EcoRV/0	FAU74032	E6E7_66.2	chr1	P	6071
c41ddd18-1f08-4c0b-933c-871d4b1f60f7/EcoRV/0	FAU74032	E6E7_66.2	chr1	P	8359
7e8bfedc-fc14-4baa-8eff-dc551695a6d5/EcoRV/0	FAU74032	E6E7_66.2	chr1	P	5697
d7a9ec12-0b06-4a5c-a669-63ac1f0cf16a/EcoRV/0	FAU74032	E6E7_66.2	chr1	P	8701
520a1602-935b-4ac7-9c18-e24a8e34c2cf/EcoRV/0	FAU74032	E6E7_66.2	chr1	P	5572
6a01b359-4bb3-4808-9f14-0cf2a29bfa01/EcoRV/0	FAU74032	E6E7_66.2	chr1	P	5647
39e3c841-fa47-4813-b746-935cea4bbc1e/EcoRV/0	FAU74032	E6E7_66.2	chr1	P	5535
349cfcc0-cec5-4245-8784-fec14ad92cc8/EcoRV/0	FAU74032	E6E7_66.2	chr1	P	9189
0ceb1b7e-866f-4cda-97de-98bfe100b923/EcoRV/0	FAU74032	E6E7_66.2	chr1	P	5457
29419e48-6b7a-42eb-b0a0-548cf2a93135/EcoRV/0	FAU74032	E6E7_66.2	chr1	P	8363
8bff1190-212f-4274-8d94-891d8c2b70a8/EcoRV/0	FAU74032	E6E7_66.2	chr1	P	6893
83e7c785-f779-44d5-b370-06d3d0c11019/EcoRV/0	FAU74032	E6E7_66.2	chr1	P	11470
efbb998a-322b-4592-abb0-feac6ba3674d/EcoRV/0	FAU74032	E6E7_66.2	chr1	P	5402
c8a2a724-52d9-4e9f-a64a-e96c391ed7a2/EcoRV/0	FAU74032	E6E7_66.2	chr1	P	6426
7376c450-d5d2-4669-906c-9448562b58ca/EcoRV/0	FAU74032	E6E7_66.2	chr1	P	5392
6a7b1cfc-d35a-41a7-97d4-02a868fa49ba/EcoRV/0	FAU74032	E6E7_66.2	chr1	P	8396
93140aa4-4c8c-4aac-b170-b3d28d3fdb80/EcoRV/0	FAU74032	E6E7_66.2	chr1	P	8059
c291df1e-2423-4b5d-995d-01f148e42ce0/EcoRV/0	FAU74032	E6E7_66.2	chr1	P	6661
f0edbf1a-3c0b-4e62-b1b4-138527469798/EcoRV/0	FAU74032	E6E7_66.2	chr1	P	8024
2f8989b3-83d3-4af3-883e-17220876fe67/EcoRV/0	FAU74032	E6E7_66.2	chr1	P	10252
8bf16ba3-748b-46e9-b371-2ba1051a4099/EcoRV/0	FAU74032	E6E7_66.2	chr1	P	7811
9f45ea29-203c-401b-9e34-5c94af3176c5/EcoRV/0	FAU74032	E6E7_66.2	chr1	P	5707
11079129-7f13-45ed-919d-71e089e7319d/EcoRV/0	FAU74032	E6E7_66.2	chr1	P	6240
54521581-a745-47af-8f41-95c5cd0c6cb0/EcoRV/0	FAU74032	E6E7_66.2	chr1	P	6466
20e9978b-002f-43e8-ac3c-332189606d77/EcoRV/0	FAU74032	E6E7_66.2	chr1	P	8591
2344473f-1e12-4f04-b3dd-261a62b6886b/EcoRV/0	FAU74032	E6E7_66.2	chr1	P	6309
f7a4be8e-79ef-4a30-bc5e-01b58fb27d1a/EcoRV/0	FAU74032	E6E7_66.2	chr1	P	6584
5e31d8c7-aa4f-40ee-ac10-03ff43ad7572/EcoRV/0	FAU74032	E6E7_66.2	chr1	P	6495
cc4b85bd-a599-4057-9e9d-eea94fa41575/EcoRV/0	FAU74032	E6E7_66.2	chr1	P	6691
880561c3-a5b3-4ead-9564-5831c593f090/EcoRV/0	FAU74032	E6E7_66.2	chr1	P	6953
cf14924f-d47c-4c43-ade6-f7aad4bc23ff/EcoRV/0	FAU74032	E6E7_66.2	chr1	P	5251
1f90f0f1-9ad5-4743-bc07-3a31f1efb983/EcoRV/0	FAU74032	E6E7_66.2	chr1	P	6593
cbc1104b-76a8-4248-b7fd-2280302da49e/EcoRV/0	FAU74032	E6E7_66.2	chr1	P	7644
6f06eac9-7a64-40ff-b3bc-529fa67b6644/EcoRV/0	FAU74032	E6E7_66.2	chr1	P	7608
aebfca33-9fa3-462c-834f-2b2d4c3ee000/EcoRV/0	FAU74032	E6E7_66.2	chr1	P	5127
183cd85e-7d3c-45ff-a3fe-c08af5c5018f/EcoRV/0	FAU74032	E6E7_66.2	chr1	P	5195
388ee632-c875-4ba5-89aa-cf08c66186c7/EcoRV/0	FAU74032	E6E7_66.2	chr1	P	5002
e97f453f-a294-47fc-9d07-3b7265d2fb3b/EcoRV/0	FAU74032	E6E7_66.2	chr1	P	5362
f43c9310-843e-4b17-a3f0-dcd1ba2323f6/EcoRV/0	FAU74032	E6E7_66.2	chr1	P	4881
8673e832-89c1-42d6-a626-969180092b81/EcoRV/0	FAU74032	E6E7_66.2	chr1	P	4801
6949e3e3-b02e-4071-81dd-57d1487f2c20/EcoRV/0	FAU74032	E6E7_66.2	chr1	P	4881
a5326596-f57e-43f6-ae3f-7fbf146fd2f1/EcoRV/0	FAU74032	E6E7_66.2	chr1	P	4850
be51304f-05a1-4e4a-ac53-6f0bdb81226c/EcoRV/0	FAU74032	E6E7_66.2	chr1	P	4753
1c18dceb-6415-4ec8-8ee7-9d6885898c2d/EcoRV/0	FAU74032	E6E7_66.2	chr1	P	4672
5ec1ff0d-62dc-403c-9753-4f1bd22ced16/EcoRV/0	FAU74032	E6E7_66.2	chr1	P	5199
5302f6c2-365a-4f4b-b345-b8bebc1f582a/EcoRV/0	FAU74032	E6E7_66.2	chr1	P	5181
d5f17028-be1f-4800-80db-0e99d87c8117/EcoRV/0	FAU74032	E6E7_66.2	chr1	P	4909
f7927c1f-cb5f-4bfa-9098-f6d5ce0a3c66/EcoRV/0	FAU74032	E6E7_66.2	chr1	P	4597
d737305e-ae41-4656-a2c2-31eea0b69402/EcoRV/0	FAU74032	E6E7_66.2	chr1	P	4735
c9920af1-940b-4536-8e44-189877cf46c9/EcoRV/0	FAU74032	E6E7_66.2	chr1	P	4496
9456b478-7eca-4efa-800a-4f6b29026546/EcoRV/0	FAU74032	E6E7_66.2	chr1	P	4526
b128835d-3f3b-40c0-a722-5ee4c6af461e/EcoRV/0	FAU74032	E6E7_66.2	chr1	P	4436
65c6288e-48cc-4efd-b6b7-10aac7fb2cd9/EcoRV/0	FAU74032	E6E7_66.2	chr1	P	4511
bc94262b-e955-4936-95f2-c22084982d01/EcoRV/0	FAU74032	E6E7_66.2	chr1	P	4619
99078bc3-fbbe-47a8-920d-59e015857c89/EcoRV/0	FAU74032	E6E7_66.2	chr1	P	8030
0d1730d4-d41a-4e22-a701-6d208ff7e63b/EcoRV/0	FAU74032	E6E7_66.2	chr1	P	4190
81b64743-3a93-43ff-9016-727f2959fbc3/EcoRV/0	FAU74032	E6E7_66.2	chr1	P	4791
3d56b584-f58e-43e7-8357-d430edf4af5d/EcoRV/0	FAU74032	E6E7_66.2	chr1	P	4422
d23ced45-b2bc-43c7-a3e6-737e3c57104a/EcoRV/0	FAU74032	E6E7_66.2	chr1	P	4123
d9c124c9-a4b1-492b-a9ee-2e32f326115a/EcoRV/0	FAU74032	E6E7_66.2	chr1	P	4155
0bc6b8da-e80b-4ec5-86b5-72ab79ac1da2/EcoRV/0	FAU74032	E6E7_66.2	chr1	P	3932
6944b7e2-2d6a-4dc7-a524-c9945f345f1d/EcoRV/0	FAU74032	E6E7_66.2	chr1	P	4094
06152895-5c7f-4ab7-b634-c3d96ffa0684/EcoRV/0	FAU74032	E6E7_66.2	chr1	P	4026
fe885304-276c-4c17-868a-1cbb77252246/EcoRV/0	FAU74032	E6E7_66.2	chr1	P	3951
4f0a42db-3102-4267-89d7-57f58dae7dd7/EcoRV/0	FAU74032	E6E7_66.2	chr1	P	3955
4033c943-beba-412c-ac67-054687c8fffb/EcoRV/0	FAU74032	E6E7_66.2	chr1	P	4075
1888a761-471a-432d-9c30-0b2b58f05bad/EcoRV/0	FAU74032	E6E7_66.2	chr1	P	3866
ff5d8d45-2588-4d8a-877e-8d5aa2bb33f0/EcoRV/0	FAU74032	E6E7_66.2	chr1	P	3746
4ab3535d-dbc9-4e97-9ed8-b1178d41787b/EcoRV/0	FAU74032	E6E7_66.2	chr1	P	3959
ded30fd8-8a53-4f7d-972c-4259127d352d/EcoRV/0	FAU74032	E6E7_66.2	chr1	P	3820
d3c37abf-a8da-4fd7-8ff8-6bb1ec45d2d8/EcoRV/0	FAU74032	E6E7_66.2	chr1	P	9557
7140bbe1-66e0-4e54-96bd-327e72868bd5/EcoRV/0	FAU74032	E6E7_66.2	chr1	P	3671
23053026-4e53-4fad-bb4e-956db663f7b1/EcoRV/0	FAU74032	E6E7_66.2	chr1	P	4051
6fcefa18-cb35-4a1b-a3d4-48ae60e05540/EcoRV/0	FAU74032	E6E7_66.2	chr1	P	3934
17958e37-d0bd-4d1c-aea7-26dc0479a0a3/EcoRV/0	FAU74032	E6E7_66.2	chr1	P	3522
3c4431d9-cdf1-4d6a-a27c-a888262dbb4b/EcoRV/0	FAU74032	E6E7_66.2	chr1	P	3513
3c34d78e-9178-4cf5-b38a-b0f5d3f43746/EcoRV/0	FAU74032	E6E7_66.2	chr1	P	3184
07d66157-88ec-42e2-9e7a-a87b1bd3f597/EcoRV/0	FAU74032	E6E7_66.2	chr1	P	3460
f071c608-7df6-4da3-bb34-599fd8f8cbef/EcoRV/0	FAU74032	E6E7_66.2	chr1	P	3229
d26401cd-9879-482b-87e2-2fafd043d31e/EcoRV/0	FAU74032	E6E7_66.2	chr1	P	3315
11c23966-888c-4673-918c-a1e197c9a689/EcoRV/0	FAU74032	E6E7_66.2	chr1	P	3288
862da219-caa7-4569-8e1d-853d0e273a43/EcoRV/0	FAU74032	E6E7_66.2	chr1	P	3342
9cc8bbc0-6327-4151-b6f8-325e62464009/EcoRV/0	FAU74032	E6E7_66.2	chr1	P	3760
551c1328-d6b2-4488-9cf3-8bceec1813be/EcoRV/0	FAU74032	E6E7_66.2	chr1	P	3745
4c7b356f-352b-4d43-80c9-3f55628fca86/EcoRV/0	FAU74032	E6E7_66.2	chr1	P	3178
318b1497-bf3e-4fa7-8e40-8672ad1ea847/EcoRV/0	FAU74032	E6E7_66.2	chr1	P	3528
47eb572f-b013-4071-bc9c-20dfec241edf/EcoRV/0	FAU74032	E6E7_66.2	chr1	P	3488
4dd11d62-7e93-4e57-a12b-b28e7eeb382a/EcoRV/0	FAU74032	E6E7_66.2	chr1	P	3034
40e939a9-9325-41af-9df7-ccafe7ad5ecc/EcoRV/0	FAU74032	E6E7_66.2	chr1	P	2984
1cc265d5-6fdd-4d99-a628-84a2b3315784/EcoRV/0	FAU74032	E6E7_66.2	chr1	P	2806
25615c22-655a-4e79-85e5-c84d17af28b7/EcoRV/0	FAU74032	E6E7_66.2	chr1	P	2730
aec90a2b-5523-48fe-8495-e6f9bab475f5/EcoRV/0	FAU74032	E6E7_66.2	chr1	P	3277
c3640c18-e679-43a6-9c31-178f8bfff24a/EcoRV/0	FAU74032	E6E7_66.2	chr1	P	2518
106b4e8c-91a0-4a7c-bffa-24172693b9df/EcoRV/0	FAU74032	E6E7_66.2	chr1	P	2576
9c1f6cf3-ca8e-4557-a0b1-0245be4a6909/EcoRV/0	FAU74032	E6E7_66.2	chr1	P	2303
de9d9c01-d983-4b52-a214-7db43498efc0/EcoRV/0	FAU74032	E6E7_66.2	chr1	P	2459
bd13fd35-26a7-4c95-9444-311652cbd545/EcoRV/0	FAU74032	E6E7_66.2	chr1	P	2294
06e10f04-2086-4ba5-9d5a-3b7f3f58866f/EcoRV/0	FAU74032	E6E7_66.2	chr1	P	2334
20cf146c-861e-4971-a804-5c07569a7917/EcoRV/0	FAU74032	E6E7_66.2	chr1	P	2224
91e4ad10-b463-4eb4-9d80-35c86cc9229a/EcoRV/0	FAU74032	E6E7_66.2	chr1	P	2303
0cf875ec-3e90-4477-8b58-d46c26fb6171/EcoRV/0	FAU74032	E6E7_66.2	chr1	P	2271
7b4a3d8c-d977-40b3-9ac0-d8307fa041b7/EcoRV/0	FAU74032	E6E7_66.2	chr1	P	2180
c566ede6-581b-4089-b474-c7f58458e643/EcoRV/0	FAU74032	E6E7_66.2	chr1	P	2132
8edd29d6-6160-44e7-a02e-7900b178e945/EcoRV/0	FAU74032	E6E7_66.2	chr1	P	1915
e932b383-f0b8-41f8-b906-e5215a10148d/EcoRV/0	FAU74032	E6E7_66.2	chr1	P	2006
d36ad9ce-5358-4381-a2ef-4d7246e35044/EcoRV/0	FAU74032	E6E7_66.2	chr1	P	1868
9eeabdaf-6a68-44d0-b942-1997555d74e6/EcoRV/0	FAU74032	E6E7_66.2	chr1	P	1685
50bb3fa7-f09f-4203-96d3-b401df7fb284/EcoRV/0	FAU74032	E6E7_66.2	chr1	P	1579
16d1f934-c9c7-4fc3-9967-a37ce6601290/EcoRV/0	FAU74032	E6E7_66.2	chr1	P	986
8a6df2ce-e9db-41f8-a730-9e0ff68cdba0/EcoRV/0	FAU74032	E6E7_66.2	chr1	P	776
4371c18a-1b29-4ad8-a4d7-d0daa89e28bc/EcoRV/0	FAU74032	E6E7_66.2	chr1	P	717
39088bec-3ccc-4225-a60a-15ac20fb4c99/EcoRV/0	FAU74032	E6E7_66.2	chr1	P	518
515dcb9b-ea2d-4caf-a0c7-74b9d4c05d18/EcoRV/0	FAU74032	E6E7_66.2	chr1	P	495
c65abea4-5a5d-437c-8e35-7aa5ac82e6db/EcoRV/0	FAU74032	E6E7_66.2	chr1	P	543
6d507a74-4135-4605-bc42-8216aa999a80/EcoRV/0	FAU74032	E6E7_66.2	chr1	P	328
3769bd4c-b604-4743-8886-e53171a8175a/EcoRV/0	FAU74032	E6E7_66.2	chr1	P	348
533bf1f4-3608-459d-9799-b36f86ccda2a/EcoRV/0	FAU74032	E6E7_66.2	chr1	Q	6787
dde283ac-7034-4d22-9e2a-f29b037698fe/EcoRV/0	FAU74032	E6E7_66.2	chr1	Q	3652
5dcbf9d6-5b72-45da-9074-049c424a9e72/EcoRV/0	FAU74032	E6E7_66.2	chr1	Q	4388
6c33f1fd-bf69-4655-8e22-d6c5b2cab99e/EcoRV/0	FAU74032	E6E7_66.2	chr1	Q	5355
759e4ad4-ec72-4e5e-b1db-c6158af772aa/EcoRV/0	FAU74032	E6E7_66.2	chr1	Q	2759
dc477a8f-ac61-43f9-9316-bef5864a8819/EcoRV/0	FAU74032	E6E7_66.2	chr1	Q	2467
feea2f73-4a1c-4a3e-8c6b-709bde84fc44/EcoRV/0	FAU74032	E6E7_66.2	chr1	Q	2812
4a58b6ff-767d-4ccc-9568-b981506b71b9/EcoRV/0	FAU74032	E6E7_66.2	chr1	Q	1736
5168e341-826a-493c-8fd9-7b6e93177c2b/EcoRV/0	FAU74032	E6E7_66.2	chr1	Q	4759
2fba5b9e-6115-4e24-a4d2-81ba79f70129/EcoRV/0	FAU74032	E6E7_66.2	chr1	Q	2735
09de4740-960b-4261-9bba-984b87a5cf98/EcoRV/0	FAU74032	E6E7_66.2	chr1	Q	5795
324efc02-ae6f-4488-8dbc-b21b75d2592c/EcoRV/0	FAU74032	E6E7_66.2	chr1	Q	4166
522807ed-353b-4dd5-8dfc-b4f09ad53b96/EcoRV/0	FAU74032	E6E7_66.2	chr1	Q	10149
ebdb7cba-9b37-451a-b526-282553a6e323/EcoRV/0	FAU74032	E6E7_66.2	chr1	Q	4141
8ec12d57-6a63-4e3c-98df-6fee98938cd4/EcoRV/0	FAU74032	E6E7_66.2	chr1	Q	3075
9f394dd5-4fb4-4e83-a42a-bd414bcc280e/EcoRV/0	FAU74032	E6E7_66.2	chr1	Q	5191
39d1168f-9f66-4e31-b446-53737d6b787a/EcoRV/0	FAU74032	E6E7_66.2	chr1	Q	2921
62eb1e15-45e0-41a1-bd2c-116e82f04ef1/EcoRV/0	FAU74032	E6E7_66.2	chr1	Q	8846
62f7d509-7bdc-4a67-9dea-794a9c524bf1/EcoRV/0	FAU74032	E6E7_66.2	chr1	Q	2639
728c4819-453f-4be9-ae7c-2163697911f2/EcoRV/0	FAU74032	E6E7_66.2	chr1	Q	6160
99607cb9-b98a-4831-b890-0fbc439b22db/EcoRV/0	FAU74032	E6E7_66.2	chr1	Q	3628
a77f1720-e316-40ce-bafa-621c81545849/EcoRV/0	FAU74032	E6E7_66.2	chr1	Q	2714
a467e558-c4c8-4550-bd03-c5a13fe34cf6/EcoRV/0	FAU74032	E6E7_66.2	chr1	Q	4508
a834c639-0369-49ac-9062-a3a66b4b2613/EcoRV/0	FAU74032	E6E7_66.2	chr1	Q	4260
b40b1bdd-4799-4f5f-8795-8c0eb3ea126f/EcoRV/0	FAU74032	E6E7_66.2	chr1	Q	2124
b851ebd2-67f7-4f6d-b801-de50355aa413/EcoRV/0	FAU74032	E6E7_66.2	chr1	Q	1092
bcddcea0-0e41-4e8d-b75f-3f10dd970560/EcoRV/0	FAU74032	E6E7_66.2	chr1	Q	3158
ed66efa9-7025-49a4-a350-477c0f0723d4/EcoRV/0	FAU74032	E6E7_66.2	chr1	Q	1626
0a8d0996-de19-4a20-9a04-4753eb18b3f6/EcoRV/0	FAU74032	E6E7_66.2	chr1	Q	6457
0b697226-5c17-470e-8462-c4a8134d859c/EcoRV/0	FAU74032	E6E7_66.2	chr1	Q	3920
0ccd3754-46ea-4219-995e-6a3db9e18138/EcoRV/0	FAU74032	E6E7_66.2	chr1	Q	3896
0d005716-572c-4f9f-9545-030c4ea0639a/EcoRV/0	FAU74032	E6E7_66.2	chr1	Q	5534
0ec36b26-8477-4e52-9438-173d659ea227/EcoRV/0	FAU74032	E6E7_66.2	chr1	Q	4893
1a46e2d4-16de-4e6e-8426-0b175c20f342/EcoRV/0	FAU74032	E6E7_66.2	chr1	Q	2666
1deaea31-430b-4bec-af3e-cf3e9d7d9760/EcoRV/0	FAU74032	E6E7_66.2	chr1	Q	3729
1ea07c20-ee7f-48cd-ba13-8241ae854665/EcoRV/0	FAU74032	E6E7_66.2	chr1	Q	3776
2a891e69-1320-40f2-b112-9c9cccff6ada/EcoRV/0	FAU74032	E6E7_66.2	chr1	Q	2101
2a03962b-5e77-4d63-a0b5-09e00bbb7f53/EcoRV/0	FAU74032	E6E7_66.2	chr1	Q	3069
2d323eae-afeb-48c2-95e4-9e6223f45b52/EcoRV/0	FAU74032	E6E7_66.2	chr1	Q	6547
03ae81a4-ff5e-4fc1-af26-4701b953a6ad/EcoRV/0	FAU74032	E6E7_66.2	chr1	Q	3061
3b216ce8-095f-42a5-b846-296b7c4ed69d/EcoRV/0	FAU74032	E6E7_66.2	chr1	Q	4198
3ee588db-26cd-4605-88c3-f824f932f879/EcoRV/0	FAU74032	E6E7_66.2	chr1	Q	4268
4bfc2c67-71f1-4140-80d9-1e0bd50ea975/EcoRV/0	FAU74032	E6E7_66.2	chr1	Q	3506
4c5a2af7-77fd-472c-8d1f-2feca536ec6b/EcoRV/0	FAU74032	E6E7_66.2	chr1	Q	4080
5a9d5566-5eb6-4760-8dfd-8f486aaac0cf/EcoRV/0	FAU74032	E6E7_66.2	chr1	Q	4332
5aff70b6-de9f-44c8-aa0e-68bbb50154ea/EcoRV/0	FAU74032	E6E7_66.2	chr1	Q	5617
05d8133e-434c-41b3-ad94-da72a191fa21/EcoRV/0	FAU74032	E6E7_66.2	chr1	Q	5014
5dd9d919-1fc3-4203-a74d-aab415a804ca/EcoRV/0	FAU74032	E6E7_66.2	chr1	Q	3283
06b3a2e5-9632-4c3d-89eb-58fb87ba87e3/EcoRV/0	FAU74032	E6E7_66.2	chr1	Q	4126
7b1e470d-c674-47f5-a67c-626317d5b338/EcoRV/0	FAU74032	E6E7_66.2	chr1	Q	6312
7ba5d63e-b6d6-417a-b67d-8aa216d7f0a0/EcoRV/0	FAU74032	E6E7_66.2	chr1	Q	3316
07e38c9c-769e-4347-aa28-cc20b03bc7ac/EcoRV/0	FAU74032	E6E7_66.2	chr1	Q	3268
08ca887b-0d3d-46fe-9624-3d007a879c99/EcoRV/0	FAU74032	E6E7_66.2	chr1	Q	4898
8f4ba9d0-a34e-4277-8c10-271728cf92eb/EcoRV/0	FAU74032	E6E7_66.2	chr1	Q	4960
09b2045a-20f1-431c-9366-53deeebf6604/EcoRV/0	FAU74032	E6E7_66.2	chr1	Q	881
9bce9ad5-9375-43c4-a16d-f1e367ca6b5a/EcoRV/0	FAU74032	E6E7_66.2	chr1	Q	2147
09cb9b1b-9a8d-4f52-a671-1892a2344e9c/EcoRV/0	FAU74032	E6E7_66.2	chr1	Q	6209
9f5ce687-4b7a-4031-b4be-a280bf5de1d4/EcoRV/0	FAU74032	E6E7_66.2	chr1	Q	4622
11f18633-d699-4d91-b04b-4fdac1e57e20/EcoRV/0	FAU74032	E6E7_66.2	chr1	Q	4003
15f32890-d0a0-43ea-8636-e407d8be6f5a/EcoRV/0	FAU74032	E6E7_66.2	chr1	Q	1681
22f26647-460c-4da0-beee-658a553807f8/EcoRV/0	FAU74032	E6E7_66.2	chr1	Q	6003
24b88afa-172b-4771-ab39-c3655f76f185/EcoRV/0	FAU74032	E6E7_66.2	chr1	Q	5151
25fa19df-20a3-40b7-80f1-016e14527293/EcoRV/0	FAU74032	E6E7_66.2	chr1	Q	2359
27c9a5c8-e6fb-4cf3-853a-2b40c721b137/EcoRV/0	FAU74032	E6E7_66.2	chr1	Q	4030
36afebef-aa49-4486-8a0c-85b75f4457fe/EcoRV/0	FAU74032	E6E7_66.2	chr1	Q	3333
36edf92e-d82b-411b-887c-50f803ce6808/EcoRV/0	FAU74032	E6E7_66.2	chr1	Q	3296
40a9e6bf-c416-4bee-9b5f-4eefcc0e307b/EcoRV/0	FAU74032	E6E7_66.2	chr1	Q	7220
41c622cf-bc2d-4598-80c8-2df5a156fe8a/EcoRV/0	FAU74032	E6E7_66.2	chr1	Q	3542
042e439e-45df-46c6-a3f1-a0ed020e7cb8/EcoRV/0	FAU74032	E6E7_66.2	chr1	Q	4099
60f30e8a-c92c-4ef6-aa16-dc45fa1ae57d/EcoRV/0	FAU74032	E6E7_66.2	chr1	Q	4018
77af3eb4-bdf9-4e06-9be7-97ddf89a8664/EcoRV/0	FAU74032	E6E7_66.2	chr1	Q	5186
083dab6b-2179-465c-b0ed-7dc3203bd132/EcoRV/0	FAU74032	E6E7_66.2	chr1	Q	4556
87f9d6f6-2c9c-4820-85bc-9902e0ae5a8c/EcoRV/0	FAU74032	E6E7_66.2	chr1	Q	3916
88dc4ba7-790e-4352-8d88-ebb331e8f6e1/EcoRV/0	FAU74032	E6E7_66.2	chr1	Q	4928
95d18155-9a80-43cb-b615-59375e393d4f/EcoRV/0	FAU74032	E6E7_66.2	chr1	Q	3752
96fef6b2-15b3-4aad-a5c3-5c811811cb4c/EcoRV/0	FAU74032	E6E7_66.2	chr1	Q	3631
159b379c-4cee-40b6-af0c-41afd1e6b37f/EcoRV/0	FAU74032	E6E7_66.2	chr1	Q	4330
278cf72d-8e66-4b36-974e-241df6013ffd/EcoRV/0	FAU74032	E6E7_66.2	chr1	Q	2936
494ca647-4708-4163-b613-2575645cfd34/EcoRV/0	FAU74032	E6E7_66.2	chr1	Q	2694
560c0487-1737-4b48-9b83-4b5e8b9490fb/EcoRV/0	FAU74032	E6E7_66.2	chr1	Q	5942
725f03c7-daee-4dbf-a56c-48a4a5cb684a/EcoRV/0	FAU74032	E6E7_66.2	chr1	Q	5064
733f4eb5-78e8-41f8-9bba-01a4e4dd24a8/EcoRV/0	FAU74032	E6E7_66.2	chr1	Q	3838
751be4b8-5678-4cde-93a7-689145ffd694/EcoRV/0	FAU74032	E6E7_66.2	chr1	Q	2190
780a6fed-acc8-475f-b488-5d19541eeef4/EcoRV/0	FAU74032	E6E7_66.2	chr1	Q	6022
886dcb03-817d-4e70-9142-f7ee9fcc2505/EcoRV/0	FAU74032	E6E7_66.2	chr1	Q	3603
935deaed-80be-4746-b8e1-19c15dc29f6e/EcoRV/0	FAU74032	E6E7_66.2	chr1	Q	4698
987f42f7-901f-495c-8d5e-bf42773a93c4/EcoRV/0	FAU74032	E6E7_66.2	chr1	Q	3909
01208a9c-7cfe-4fce-bdfc-a78672d55379/EcoRV/0	FAU74032	E6E7_66.2	chr1	Q	5626
2609cb2c-fb7a-4c8e-a515-850ff0ede777/EcoRV/0	FAU74032	E6E7_66.2	chr1	Q	4479
04707ba8-eac2-42b6-8ad4-cf373ed8a93a/EcoRV/0	FAU74032	E6E7_66.2	chr1	Q	5885
5777d082-dac0-4f1a-80bc-55000a6dc335/EcoRV/0	FAU74032	E6E7_66.2	chr1	Q	4873
8086a5f6-4277-459d-a049-dcdbd666146a/EcoRV/0	FAU74032	E6E7_66.2	chr1	Q	5205
8285d038-6893-4355-8363-0cc0888fa0a6/EcoRV/0	FAU74032	E6E7_66.2	chr1	Q	1734
8376de7e-0be0-4a0f-8d46-2950a8f1b2bd/EcoRV/0	FAU74032	E6E7_66.2	chr1	Q	5718
8601dfd3-ca53-4de8-8ac4-f6efce61760f/EcoRV/0	FAU74032	E6E7_66.2	chr1	Q	3089
029859cd-1f8c-47c5-81e0-848d62a93526/EcoRV/0	FAU74032	E6E7_66.2	chr1	Q	720
8748042e-e0e8-40c0-ae84-b5551f526d1f/EcoRV/0	FAU74032	E6E7_66.2	chr1	Q	3303
a0f559d7-b01c-49f7-b245-cd818875a45a/EcoRV/0	FAU74032	E6E7_66.2	chr1	Q	4527
a2504a3c-122f-427e-bdbc-f33f7f785eeb/EcoRV/0	FAU74032	E6E7_66.2	chr1	Q	2845
a2857bd9-50e1-4f29-8b99-5d683fff46bc/EcoRV/0	FAU74032	E6E7_66.2	chr1	Q	5102
b130c76b-ec09-44f5-834d-1aa859d0db3e/EcoRV/0	FAU74032	E6E7_66.2	chr1	Q	6942
b601ffc0-4766-4fa8-8b36-f1e13a9b73a6/EcoRV/0	FAU74032	E6E7_66.2	chr1	Q	4660
b83479cf-b14d-4378-89e0-78345522bc86/EcoRV/0	FAU74032	E6E7_66.2	chr1	Q	3211
ba88020d-a4ee-4039-b5d2-52678e1601dc/EcoRV/0	FAU74032	E6E7_66.2	chr1	Q	2854
bb7445e8-31a7-4d73-9e94-f4a1633e19f1/EcoRV/0	FAU74032	E6E7_66.2	chr1	Q	8590
bc0e47fe-ff06-477b-8bdb-0704d7cce002/EcoRV/0	FAU74032	E6E7_66.2	chr1	Q	4670
bcbdc295-574c-4ee3-8cbe-e7f80dac4aac/EcoRV/0	FAU74032	E6E7_66.2	chr1	Q	4684
bfee5a74-78bf-41c4-be68-f32a7d07ae5f/EcoRV/0	FAU74032	E6E7_66.2	chr1	Q	4826
c4cc7f52-ef66-4e7b-b7bf-5722ee1fae48/EcoRV/0	FAU74032	E6E7_66.2	chr1	Q	4404
c7532186-f574-474e-b85f-1fd6f77088b6/EcoRV/0	FAU74032	E6E7_66.2	chr1	Q	2839
cad22914-e902-43a9-a795-761a3b3f3176/EcoRV/0	FAU74032	E6E7_66.2	chr1	Q	3772
cc109fd7-921e-418f-be7a-e49117eba1b6/EcoRV/0	FAU74032	E6E7_66.2	chr1	Q	3909
d3bf7ede-f7cb-4c39-a710-3dfed22df43f/EcoRV/0	FAU74032	E6E7_66.2	chr1	Q	1198
d36d2b60-4f3a-4ff6-8dd7-8f2f088cb344/EcoRV/0	FAU74032	E6E7_66.2	chr1	Q	3038
df5480dd-73a2-421d-bd91-68bd024c036e/EcoRV/0	FAU74032	E6E7_66.2	chr1	Q	3447
ec3350eb-80b3-4034-b364-6797c25cdcdb/EcoRV/0	FAU74032	E6E7_66.2	chr1	Q	3176
ee79566d-054f-4fe5-91d6-426abd656ba3/EcoRV/0	FAU74032	E6E7_66.2	chr1	Q	3027
eedd98d4-92c8-40f8-ac48-807b5795b692/EcoRV/0	FAU74032	E6E7_66.2	chr1	Q	3562
f2c8add3-bf6e-45e1-80aa-1f4d12ca1601/EcoRV/0	FAU74032	E6E7_66.2	chr1	Q	4099
f4b19abf-31e8-417a-afba-f8740e43ea15/EcoRV/0	FAU74032	E6E7_66.2	chr1	Q	5144
f9ff6cde-21d0-498f-bd3d-64c6bfdbfcc8/EcoRV/0	FAU74032	E6E7_66.2	chr1	Q	3102
f82e40e4-8939-451e-8bc9-ef723999dc14/EcoRV/0	FAU74032	E6E7_66.2	chr1	Q	6100
f584fbf1-c8d8-4be6-aab9-81a87f91b599/EcoRV/0	FAU74032	E6E7_66.2	chr1	Q	6159
fbd97d75-c098-467b-9295-06963fbe4f21/EcoRV/0	FAU74032	E6E7_66.2	chr1	Q	4368
0bf6ce08-c744-425c-9f74-295b580ad27f/EcoRV/0	FAU74032	E6E7_66.2	chr1	Q	4128
0d826e30-36c2-4e2e-9734-2ebbdfdcd46b/EcoRV/0	FAU74032	E6E7_66.2	chr1	Q	3042
0e461663-12df-48a8-aa4c-154447b27916/EcoRV/0	FAU74032	E6E7_66.2	chr1	Q	5773
1a9397a6-258a-4447-a73e-53fa3ac4e8a2/EcoRV/0	FAU74032	E6E7_66.2	chr1	Q	5312
1aac38a9-a0f5-46b5-a76c-6536d116bf5b/EcoRV/0	FAU74032	E6E7_66.2	chr1	Q	10173
1b95a66f-60bc-48ba-9384-906981273dc6/EcoRV/0	FAU74032	E6E7_66.2	chr1	Q	3904
3b6f1574-2780-4136-9e41-75d30c5ce298/EcoRV/0	FAU74032	E6E7_66.2	chr1	Q	3124
3c581111-cd23-4e22-9bb9-9594b514acce/EcoRV/0	FAU74032	E6E7_66.2	chr1	Q	3404
3da8fa12-b6ce-432f-830d-ffd8ffaccd10/EcoRV/0	FAU74032	E6E7_66.2	chr1	Q	1715
3f472ff3-0080-4e52-b536-828e641e8254/EcoRV/0	FAU74032	E6E7_66.2	chr1	Q	4023
4a41368e-f9be-46b2-b52e-6fadfcd8cb8a/EcoRV/0	FAU74032	E6E7_66.2	chr1	Q	3066
4b08c391-2873-4a30-8af6-b57c7c66e7f5/EcoRV/0	FAU74032	E6E7_66.2	chr1	Q	4804
4ba989cd-4851-4918-8c1b-c23651c0374d/EcoRV/0	FAU74032	E6E7_66.2	chr1	Q	532
4e1830e3-f827-4b21-bc6b-4bb69fdbbe03/EcoRV/0	FAU74032	E6E7_66.2	chr1	Q	6016
4feef624-db6e-4412-b716-38a145747711/EcoRV/0	FAU74032	E6E7_66.2	chr1	Q	4305
5e0cd846-7429-4fa5-8bb9-984ed1a96fa5/EcoRV/0	FAU74032	E6E7_66.2	chr1	Q	3406
5e452dfa-20b9-45d7-a08d-2a3c79857459/EcoRV/0	FAU74032	E6E7_66.2	chr1	Q	3581
5f512f46-5b8a-42bf-9a12-cc13f5ea6a38/EcoRV/0	FAU74032	E6E7_66.2	chr1	Q	4600
6a45ea33-0ced-4d4d-81af-caea4d70c8d8/EcoRV/0	FAU74032	E6E7_66.2	chr1	Q	3267
6a629a50-ebec-4241-a5f0-445465881f41/EcoRV/0	FAU74032	E6E7_66.2	chr1	Q	3683
6a32462b-fd7f-4091-b53d-6e087a27b152/EcoRV/0	FAU74032	E6E7_66.2	chr1	Q	4899
6d29fb58-5277-4b8b-928f-ca737aa0b876/EcoRV/0	FAU74032	E6E7_66.2	chr1	Q	2420
6f85d84f-6bf9-4042-ab37-6b8aae97a900/EcoRV/0	FAU74032	E6E7_66.2	chr1	Q	4077
7cbf94ef-0e37-4398-9f0c-2772aefbb4f3/EcoRV/0	FAU74032	E6E7_66.2	chr1	Q	4194
7e121554-9fff-4b62-876e-a7fe71569047/EcoRV/0	FAU74032	E6E7_66.2	chr1	Q	6299
8c7fe01f-a316-4f9d-b348-50c3d796b36a/EcoRV/0	FAU74032	E6E7_66.2	chr1	Q	3263
8e9cbf12-eb17-4925-a1b4-e923d0fb4e5b/EcoRV/0	FAU74032	E6E7_66.2	chr1	Q	3583
8e8626ee-970f-4d04-b5a9-7e728563daa9/EcoRV/0	FAU74032	E6E7_66.2	chr1	Q	4903
9a8d391e-0ddf-4b97-8408-21e9a1f3abb2/EcoRV/0	FAU74032	E6E7_66.2	chr1	Q	3614
9b5b44b5-cf63-45e1-a90d-a03f17323754/EcoRV/0	FAU74032	E6E7_66.2	chr1	Q	5355
9cf6c43b-0786-424d-98ea-4763c98336f2/EcoRV/0	FAU74032	E6E7_66.2	chr1	Q	5699
9f29c8b1-c0e2-4eb7-bd59-8867742dac03/EcoRV/0	FAU74032	E6E7_66.2	chr1	Q	5991
022bdd34-6ba9-4618-91a7-7e91f476632f/EcoRV/0	FAU74032	E6E7_66.2	chr1	Q	2889
27bd328d-6916-44d7-8874-24d37cb98884/EcoRV/0	FAU74032	E6E7_66.2	chr1	Q	3924
33d7d585-a8ad-4b30-8767-480675833d10/EcoRV/0	FAU74032	E6E7_66.2	chr1	Q	3478
38e09af9-6ec7-4ca5-9e4a-227d4596ed07/EcoRV/0	FAU74032	E6E7_66.2	chr1	Q	4931
46ab1012-a518-4388-b293-9634022ebc62/EcoRV/0	FAU74032	E6E7_66.2	chr1	Q	3823
57e7015b-4845-49d6-bee0-3a2e71150a86/EcoRV/0	FAU74032	E6E7_66.2	chr1	Q	4525
58dc75e3-b9a3-42fc-931f-3c57a3e9eb5b/EcoRV/0	FAU74032	E6E7_66.2	chr1	Q	6131
75bc0bfa-78da-43f2-99ed-36916313d32f/EcoRV/0	FAU74032	E6E7_66.2	chr1	Q	4642
75bf190e-864e-4781-a9dc-e6379e38b12e/EcoRV/0	FAU74032	E6E7_66.2	chr1	Q	4361
77b7d2ec-0b11-412d-9fe0-ddce40cc2ee4/EcoRV/0	FAU74032	E6E7_66.2	chr1	Q	3710
82a6df92-3b0a-4075-ab4d-ae2cb4c3de0f/EcoRV/0	FAU74032	E6E7_66.2	chr1	Q	4295
90b309b1-390c-4cdf-8151-07d0f821b492/EcoRV/0	FAU74032	E6E7_66.2	chr1	Q	4279
91effcd4-75fd-4820-9389-ecea78869a2c/EcoRV/0	FAU74032	E6E7_66.2	chr1	Q	4925
91fdbec0-f3ad-444e-89cd-6cd0dc7beb1b/EcoRV/0	FAU74032	E6E7_66.2	chr1	Q	5092
138ada44-2d99-4159-835c-f971a7d4d2f8/EcoRV/0	FAU74032	E6E7_66.2	chr1	Q	4166
172d39be-2c77-47de-9765-52c5fae68e77/EcoRV/0	FAU74032	E6E7_66.2	chr1	Q	5517
228a747f-605f-46cb-933d-75136ffa4ca6/EcoRV/0	FAU74032	E6E7_66.2	chr1	Q	5532
354c4e6a-b8db-4386-ab8f-4c81188d11f6/EcoRV/0	FAU74032	E6E7_66.2	chr1	Q	6326
437aca7d-8321-49d0-a155-6756b4dd2180/EcoRV/0	FAU74032	E6E7_66.2	chr1	Q	3489
464f91de-b251-4e37-beec-3e789c8ea1f6/EcoRV/0	FAU74032	E6E7_66.2	chr1	Q	4177
613a7df0-a978-41b4-8b88-aa16714ab10d/EcoRV/0	FAU74032	E6E7_66.2	chr1	Q	3544
0669fd11-8819-4409-b259-6600aae24189/EcoRV/0	FAU74032	E6E7_66.2	chr1	Q	3673
831c2489-aa2b-4c34-b774-bf92d6be7303/EcoRV/0	FAU74032	E6E7_66.2	chr1	Q	3415
3174d019-852c-4f55-8ab6-8f998d663ec7/EcoRV/0	FAU74032	E6E7_66.2	chr1	Q	4066
4395a0bb-5821-4d93-9750-81600875d735/EcoRV/0	FAU74032	E6E7_66.2	chr1	Q	6329
6333dfa4-0015-45d7-b7c0-fd78b062a115/EcoRV/0	FAU74032	E6E7_66.2	chr1	Q	2945
9518ee13-4157-42eb-917d-8b523ac20aa9/EcoRV/0	FAU74032	E6E7_66.2	chr1	Q	3274
25853adb-65ab-4d14-92c7-d33457878711/EcoRV/0	FAU74032	E6E7_66.2	chr1	Q	6521
28973ba7-d367-4a4f-973f-f278014b450c/EcoRV/0	FAU74032	E6E7_66.2	chr1	Q	4331
60300a20-45ce-4305-a9e4-9db05f00b075/EcoRV/0	FAU74032	E6E7_66.2	chr1	Q	5245
60414a0d-cac3-4131-b68e-9aec0b586824/EcoRV/0	FAU74032	E6E7_66.2	chr1	Q	4276
394741cc-2b85-47c2-b291-6388306060e8/EcoRV/0	FAU74032	E6E7_66.2	chr1	Q	4491
476082ab-51a8-486b-b2b0-d77cbbb90c96/EcoRV/0	FAU74032	E6E7_66.2	chr1	Q	3837
975296fd-a87d-421f-b8a1-f6c8399d26a9/EcoRV/0	FAU74032	E6E7_66.2	chr1	Q	2585
7575486b-c446-4ef2-9856-d519a6b40917/EcoRV/0	FAU74032	E6E7_66.2	chr1	Q	3044
14200665-6e28-473e-a928-6348ac2d7552/EcoRV/0	FAU74032	E6E7_66.2	chr1	Q	3584
17903605-b83b-44ab-b6c9-d5014d069f85/EcoRV/0	FAU74032	E6E7_66.2	chr1	Q	634
21799919-4157-49ae-b643-12c61606ffe4/EcoRV/0	FAU74032	E6E7_66.2	chr1	Q	6917
45337138-010e-42a5-a862-4f71fc55e237/EcoRV/0	FAU74032	E6E7_66.2	chr1	Q	5296
54227574-4005-459d-8626-01c534aeab81/EcoRV/0	FAU74032	E6E7_66.2	chr1	Q	3770
a1d18331-049c-48d3-9201-0fc305ad45a5/EcoRV/0	FAU74032	E6E7_66.2	chr1	Q	2868
a4d675d4-3d2d-446d-b3fa-07e9b0c0ec3e/EcoRV/0	FAU74032	E6E7_66.2	chr1	Q	4391
a5c89352-a8ab-4fb7-b410-fbdff70c7295/EcoRV/0	FAU74032	E6E7_66.2	chr1	Q	4700
a6aa46a0-63b0-4c80-a608-cb1ae15286de/EcoRV/0	FAU74032	E6E7_66.2	chr1	Q	3883
a8a6ba20-333c-4a11-8dba-f0c5f43d9786/EcoRV/0	FAU74032	E6E7_66.2	chr1	Q	4397
a8a76bb7-3b0f-4007-9e74-22802d52f406/EcoRV/0	FAU74032	E6E7_66.2	chr1	Q	5404
a9efe6c0-55f3-4caa-944a-337beb510767/EcoRV/0	FAU74032	E6E7_66.2	chr1	Q	5874
a77bb39f-f37f-4bbd-9e0c-2f71dcf27fc2/EcoRV/0	FAU74032	E6E7_66.2	chr1	Q	4147
ae44f471-2075-4a74-9bfa-55e6d2d90593/EcoRV/0	FAU74032	E6E7_66.2	chr1	Q	3159
b1ba0c30-941e-472e-8186-ab91bd2a4372/EcoRV/0	FAU74032	E6E7_66.2	chr1	Q	5570
b1c5ffd4-4172-4093-b6b9-7f8311e4faf0/EcoRV/0	FAU74032	E6E7_66.2	chr1	Q	4804
b024dbdc-be98-45e8-afef-fc1385d2edac/EcoRV/0	FAU74032	E6E7_66.2	chr1	Q	4703
b78b9de7-cfa9-42bb-849b-1b331b297137/EcoRV/0	FAU74032	E6E7_66.2	chr1	Q	3410
b808b6eb-6d75-4b53-9848-15da0c996a3b/EcoRV/0	FAU74032	E6E7_66.2	chr1	Q	4646
ba735189-b43b-4d94-a882-a8a098900bf4/EcoRV/0	FAU74032	E6E7_66.2	chr1	Q	1878
bd77a28e-63f1-4446-89fb-1bf0caab50d4/EcoRV/0	FAU74032	E6E7_66.2	chr1	Q	2815
c493bc5d-897a-4702-9347-7328b4eed80e/EcoRV/0	FAU74032	E6E7_66.2	chr1	Q	3675
c5704ab0-f588-46a5-920e-80cd87132550/EcoRV/0	FAU74032	E6E7_66.2	chr1	Q	2881
c6920283-cb2d-486c-9451-307e49bf8214/EcoRV/0	FAU74032	E6E7_66.2	chr1	Q	3546
cb64a0a7-adad-4e7f-9c82-5d32ff383ade/EcoRV/0	FAU74032	E6E7_66.2	chr1	Q	3872
cc8dd6d3-09cf-42ae-9be3-bddc8bf28cd6/EcoRV/0	FAU74032	E6E7_66.2	chr1	Q	3334
cc14d98a-be89-4522-a97b-03c3f026fbb9/EcoRV/0	FAU74032	E6E7_66.2	chr1	Q	5466
cfb8758e-8d17-4f47-bb24-81c9d7860935/EcoRV/0	FAU74032	E6E7_66.2	chr1	Q	3721
d29dae4e-130b-4d8b-910c-4cab4635f20a/EcoRV/0	FAU74032	E6E7_66.2	chr1	Q	3778
d31ec78c-8edb-4b50-b7f3-665f325b3372/EcoRV/0	FAU74032	E6E7_66.2	chr1	Q	5864
d674ec38-515a-4b5a-9c16-78a812a19117/EcoRV/0	FAU74032	E6E7_66.2	chr1	Q	4609
d988c061-397f-41f0-ba7f-620156853b59/EcoRV/0	FAU74032	E6E7_66.2	chr1	Q	3911
d70213a1-d0f7-40e1-9fe6-dae017a8354f/EcoRV/0	FAU74032	E6E7_66.2	chr1	Q	3919
d3027665-9b5c-471b-9905-cd70210ff047/EcoRV/0	FAU74032	E6E7_66.2	chr1	Q	5006
da6f6c69-7d4d-4669-9c77-7a2540420bb1/EcoRV/0	FAU74032	E6E7_66.2	chr1	Q	4085
da704f37-25bf-4837-b25c-9d974d283acc/EcoRV/0	FAU74032	E6E7_66.2	chr1	Q	4758
de62d9fa-8eca-49a7-8fb8-fefd901fafa0/EcoRV/0	FAU74032	E6E7_66.2	chr1	Q	9604
e9aa045e-bb8f-4d97-84dd-a6f042185400/EcoRV/0	FAU74032	E6E7_66.2	chr1	Q	2837
e95d648f-ad31-447c-b461-a562df479e58/EcoRV/0	FAU74032	E6E7_66.2	chr1	Q	5836
e8606c7f-7f63-4203-9703-01bc4ca73194/EcoRV/0	FAU74032	E6E7_66.2	chr1	Q	4920
e34539b9-3b9c-4050-9b12-7d1d0861551f/EcoRV/0	FAU74032	E6E7_66.2	chr1	Q	7462
ee914b52-ad27-43c2-81ec-6f5ba1d23466/EcoRV/0	FAU74032	E6E7_66.2	chr1	Q	5757
f21d77c4-6406-4855-bad2-c083d01776e6/EcoRV/0	FAU74032	E6E7_66.2	chr1	Q	3382
f70d84ea-4973-45ca-ab79-d397f89cb427/EcoRV/0	FAU74032	E6E7_66.2	chr1	Q	5880
f98eb3f7-510f-48d1-ad74-b2d8890e956b/EcoRV/0	FAU74032	E6E7_66.2	chr1	Q	3321
f8823bff-95f7-4f91-a36d-8f7d8471c5b9/EcoRV/0	FAU74032	E6E7_66.2	chr1	Q	3747
f42363b6-d7e6-492d-8fcc-87e3ada346fb/EcoRV/0	FAU74032	E6E7_66.2	chr1	Q	4900
f5057572-2ba1-4ee3-a34f-1c58e69744b5/EcoRV/0	FAU74032	E6E7_66.2	chr1	Q	2450
fa6eb0ca-d7c3-4970-8b48-0f9346bd5854/EcoRV/0	FAU74032	E6E7_66.2	chr1	Q	4954
0a59bb31-ec3f-46de-b546-fd6b845d8ab4/EcoRV/0	FAU74032	E6E7_66.2	chr1	Q	4119
2c180e92-2927-42c8-b76c-1f411ed79d8d/EcoRV/0	FAU74032	E6E7_66.2	chr1	Q	5904
3a75b1ad-2898-44ce-95f3-0b00c33b073c/EcoRV/0	FAU74032	E6E7_66.2	chr1	Q	4982
5a923851-2f3a-4174-9d58-934b2179f12e/EcoRV/0	FAU74032	E6E7_66.2	chr1	Q	3528
7b2134b2-aa0b-4572-b31a-526f0b9f7afa/EcoRV/0	FAU74032	E6E7_66.2	chr1	Q	1826
8a10e95f-150e-4d84-9dca-03a66b5c59a1/EcoRV/0	FAU74032	E6E7_66.2	chr1	Q	6264
8b4e9e58-c8f3-4fea-b8e6-f552723f7ed7/EcoRV/0	FAU74032	E6E7_66.2	chr1	Q	8078
8e1a7d30-87d7-42b1-9f49-7c5324b00af8/EcoRV/0	FAU74032	E6E7_66.2	chr1	Q	2980
9b3dc361-7956-4b94-bc98-3ebc51321e8e/EcoRV/0	FAU74032	E6E7_66.2	chr1	Q	4149
9c55870b-bd18-4878-9600-875106dcdd7b/EcoRV/0	FAU74032	E6E7_66.2	chr1	Q	3542
15ae74e8-3421-48e2-9f6e-cdaec2316b7c/EcoRV/0	FAU74032	E6E7_66.2	chr1	Q	4212
34a25492-e5f3-4ae1-a0c2-d20f60e60d8c/EcoRV/0	FAU74032	E6E7_66.2	chr1	Q	2836
65fb89a4-5714-428e-b637-c7623b72e09b/EcoRV/0	FAU74032	E6E7_66.2	chr1	Q	3137
98d364c4-b34f-4b12-85ec-19fe84f8df99/EcoRV/0	FAU74032	E6E7_66.2	chr1	Q	1190
747b107f-abd5-4597-940e-11e2faa71e3e/EcoRV/0	FAU74032	E6E7_66.2	chr1	Q	5575
953ceeab-223c-42f0-9798-e1fc3d8242d0/EcoRV/0	FAU74032	E6E7_66.2	chr1	Q	3928
2074fdd8-f45f-470f-8553-fd898523e887/EcoRV/0	FAU74032	E6E7_66.2	chr1	Q	2263
7262caab-abf4-44fa-9c5d-1f82fc975cf0/EcoRV/0	FAU74032	E6E7_66.2	chr1	Q	3811
7338ef24-31f7-4d0f-a08d-1cb30dea72df/EcoRV/0	FAU74032	E6E7_66.2	chr1	Q	3512
63996c14-657f-4a8b-a832-589dfcdcd4a3/EcoRV/0	FAU74032	E6E7_66.2	chr1	Q	4254
460115b0-8604-4e20-a7d2-9c460376f41c/EcoRV/0	FAU74032	E6E7_66.2	chr1	Q	2402
a0b0c0f4-1ec2-4993-bcb4-5d87943a3d65/EcoRV/0	FAU74032	E6E7_66.2	chr1	Q	723
a1e8a746-0fb6-4d10-86c2-938e72506480/EcoRV/0	FAU74032	E6E7_66.2	chr1	Q	3995
a8fea01f-3341-4af3-a5c0-f94cb6eea6b7/EcoRV/0	FAU74032	E6E7_66.2	chr1	Q	3778
a0362c31-f9e4-475e-93ee-2f904580b4c3/EcoRV/0	FAU74032	E6E7_66.2	chr1	Q	3380
a0141932-6127-40d3-943d-0ccdfb80e5c9/EcoRV/0	FAU74032	E6E7_66.2	chr1	Q	4676
aa062d87-80da-4e38-b9bf-65f760a19ce4/EcoRV/0	FAU74032	E6E7_66.2	chr1	Q	5103
aca1d38c-c77c-4164-ad8a-0d61e3bf1af8/EcoRV/0	FAU74032	E6E7_66.2	chr1	Q	5253
b6a98cc3-4627-4d58-8448-d4833aa7fe39/EcoRV/0	FAU74032	E6E7_66.2	chr1	Q	4333
cd29e99c-8908-4207-93f5-7a4769f524ca/EcoRV/0	FAU74032	E6E7_66.2	chr1	Q	4109
d5492073-bb15-447e-ac5a-787cd364b487/EcoRV/0	FAU74032	E6E7_66.2	chr1	Q	4431
e1bf9ede-cb93-4a32-9e59-ba7a5414b0fe/EcoRV/0	FAU74032	E6E7_66.2	chr1	Q	4410
e69d5479-0135-4660-a0e8-18a8d12068f7/EcoRV/0	FAU74032	E6E7_66.2	chr1	Q	2121
e7442766-4784-457f-bde6-21e691d3dcc4/EcoRV/0	FAU74032	E6E7_66.2	chr1	Q	2971
eb51cd5f-9174-44e4-83cb-0f40e85bd7c2/EcoRV/0	FAU74032	E6E7_66.2	chr1	Q	4210
f5c9a313-64cc-4f36-b45a-7b9f0322c392/EcoRV/0	FAU74032	E6E7_66.2	chr1	Q	4243
f63d8392-c90a-441c-9e9b-c8ab298505b3/EcoRV/0	FAU74032	E6E7_66.2	chr1	Q	4880
f179e959-a9d4-459a-a0b2-5da9b61bb1c7/EcoRV/0	FAU74032	E6E7_66.2	chr1	Q	4436
fa05a38a-3646-4fd6-a304-3410fdef6698/EcoRV/0	FAU74032	E6E7_66.2	chr1	Q	10269
fee75daa-9826-4a35-817f-a2044eb688a2/EcoRV/0	FAU74032	E6E7_66.2	chr1	Q	3991
0cc3991a-df56-4159-ac6e-9a1a7fbbbdb0/EcoRV/0	FAU74032	E6E7_66.2	chr1	Q	2124
2a396beb-eb83-417b-8fc4-ed80d8397706/EcoRV/0	FAU74032	E6E7_66.2	chr1	Q	1850
2b579fdb-4377-4603-b3cc-871e1850b71e/EcoRV/0	FAU74032	E6E7_66.2	chr1	Q	3786
3ba9fa17-0b8e-4df6-a500-6968ea6337d7/EcoRV/0	FAU74032	E6E7_66.2	chr1	Q	3870
6acb065a-8f8d-4f24-8248-98608126146e/EcoRV/0	FAU74032	E6E7_66.2	chr1	Q	4455
8eae5be9-b197-4b3e-9b22-c0716184be41/EcoRV/0	FAU74032	E6E7_66.2	chr1	Q	4227
8faec5ae-d5c8-420c-93d3-049799297d9b/EcoRV/0	FAU74032	E6E7_66.2	chr1	Q	5569
29e9cc55-2cb5-4593-9d6c-be01db4d389f/EcoRV/0	FAU74032	E6E7_66.2	chr1	Q	2485
32f91cde-7fc9-4a9b-9611-b0993cfc1a02/EcoRV/0	FAU74032	E6E7_66.2	chr1	Q	3917
38f960f7-4147-4a3d-83b5-a50ea551afde/EcoRV/0	FAU74032	E6E7_66.2	chr1	Q	6677
88aa20b8-0f41-442d-93cf-6266d6d8b665/EcoRV/0	FAU74032	E6E7_66.2	chr1	Q	4970
406a37cf-c3b2-4503-8bb9-eeba9d72ed92/EcoRV/0	FAU74032	E6E7_66.2	chr1	Q	3320
539af9a7-3dcd-4049-8ffd-e42b9e5e1041/EcoRV/0	FAU74032	E6E7_66.2	chr1	Q	3742
48580e10-48c4-4de4-910f-59ecea3db5fb/EcoRV/0	FAU74032	E6E7_66.2	chr1	Q	4693
1968765d-10c7-40cc-8f42-8b9579803e6d/EcoRV/0	FAU74032	E6E7_66.2	chr1	Q	4670
a4abf10c-1bb8-4b89-8155-56067e9dbdd7/EcoRV/0	FAU74032	E6E7_66.2	chr1	Q	4854
c74502dd-2e19-4801-9e1b-5b864ce65166/EcoRV/0	FAU74032	E6E7_66.2	chr1	Q	5882
c0678533-1a96-42d8-a62d-b184a24a98e1/EcoRV/0	FAU74032	E6E7_66.2	chr1	Q	5435
cd8f891c-bc7f-4e90-8db0-f10ffe0e9d8e/EcoRV/0	FAU74032	E6E7_66.2	chr1	Q	2557
d4c1e079-04b1-4163-8b75-13636be210f7/EcoRV/0	FAU74032	E6E7_66.2	chr1	Q	3459
d42c8837-6d3b-48da-9731-1c643a92ab0b/EcoRV/0	FAU74032	E6E7_66.2	chr1	Q	4437
f7fc922a-305d-46f3-80d9-983ea42a25ff/EcoRV/0	FAU74032	E6E7_66.2	chr1	Q	5999
2e75bc12-58e3-4c59-bfd8-8ac9011e70f8/EcoRV/0	FAU74032	E6E7_66.2	chr1	Q	7448
5b50955d-725d-446e-bfd2-c30f5ae0ad43/EcoRV/0	FAU74032	E6E7_66.2	chr1	Q	5181
5e8df529-adc6-4b13-b9f2-a1be94480cd2/EcoRV/0	FAU74032	E6E7_66.2	chr1	Q	892
5eacfaa2-30cd-46bf-add1-61977ce7d8af/EcoRV/0	FAU74032	E6E7_66.2	chr1	Q	5059
9c1b9db2-ce97-4ada-9a9a-02f1832faffa/EcoRV/0	FAU74032	E6E7_66.2	chr1	Q	4944
60c4bd26-60f6-4f6e-bff5-17fc05e95714/EcoRV/0	FAU74032	E6E7_66.2	chr1	Q	4854
853a9fd7-2da1-4113-858b-2f9bf4b910bb/EcoRV/0	FAU74032	E6E7_66.2	chr1	Q	4509
6420cfe9-6a0f-4e9b-b080-e4746da7fa9d/EcoRV/0	FAU74032	E6E7_66.2	chr1	Q	1586
45206ce2-7996-4ac1-a32c-944da2c74148/EcoRV/0	FAU74032	E6E7_66.2	chr1	Q	5530
332937de-1248-4f6f-a536-254a78e542fa/EcoRV/0	FAU74032	E6E7_66.2	chr1	Q	1953
9698929f-2334-42e1-8371-834e3aa89d82/EcoRV/0	FAU74032	E6E7_66.2	chr1	Q	6855
a8ff8993-2fac-43bd-9c52-5fd9416471e0/EcoRV/0	FAU74032	E6E7_66.2	chr1	Q	4323
af0f4c2a-7dea-4f12-869c-348ed2bcfe9b/EcoRV/0	FAU74032	E6E7_66.2	chr1	Q	4536
b4b15052-db88-4916-90b1-718f3c711c52/EcoRV/0	FAU74032	E6E7_66.2	chr1	Q	1334
c5fc6125-fbb6-46fc-85fe-5562b5eef559/EcoRV/0	FAU74032	E6E7_66.2	chr1	Q	5305
df8a04d2-88d5-4ff3-b24e-1ba707820a5a/EcoRV/0	FAU74032	E6E7_66.2	chr1	Q	3054
f955b9b4-bdaf-46a6-8763-b9d59d23a1d7/EcoRV/0	FAU74032	E6E7_66.2	chr1	Q	454
0b0dcd54-37e3-4463-9c6e-576bb25aadb9/EcoRV/0	FAU74032	E6E7_66.2	chr1	Q	6259
1abcce4c-5f37-4493-8814-e56d4fa63359/EcoRV/0	FAU74032	E6E7_66.2	chr1	Q	1617
3ea8d069-30d9-4ee8-a8b1-64d607ff5e44/EcoRV/0	FAU74032	E6E7_66.2	chr1	Q	4488
6a65691c-2eba-425f-b95f-b4023b443bff/EcoRV/0	FAU74032	E6E7_66.2	chr1	Q	3139
569bd042-1817-416c-b7e1-d6ba6c66ffbf/EcoRV/0	FAU74032	E6E7_66.2	chr1	Q	4311
9693a4fd-5201-4f97-95a1-373fe5ba9d72/EcoRV/0	FAU74032	E6E7_66.2	chr1	Q	5614
24936c6b-a001-462b-9fab-63e7a57caf09/EcoRV/0	FAU74032	E6E7_66.2	chr1	Q	3947
7136674e-bab4-4593-aabc-03cf35ffe0ed/EcoRV/0	FAU74032	E6E7_66.2	chr1	Q	2834
a5926533-46ae-4298-8f58-a7952757b89f/EcoRV/0	FAU74032	E6E7_66.2	chr1	Q	4772
c382b816-6ee8-4f7c-9014-a428f683cc55/EcoRV/0	FAU74032	E6E7_66.2	chr1	Q	4482
f0755bfd-df9a-4f0f-8d76-f0a3ea25f9d3/EcoRV/0	FAU74032	E6E7_66.2	chr1	Q	3697
fcf8dc42-da0b-49fd-8e15-c3ca65e397b1/EcoRV/0	FAU74032	E6E7_66.2	chr1	Q	6046
1b8aacf4-11ea-4c37-ae31-e89428c64902/EcoRV/0	FAU74032	E6E7_66.2	chr1	Q	4821
7f73b666-46fa-4f92-84fe-7af447353dae/EcoRV/0	FAU74032	E6E7_66.2	chr1	Q	2930
8ad1a8e4-4a53-4293-9d51-c187096abcce/EcoRV/0	FAU74032	E6E7_66.2	chr1	Q	3266
294a84cf-7c02-4014-918e-e1a53f03fd43/EcoRV/0	FAU74032	E6E7_66.2	chr1	Q	3413
998a5f3a-0afd-4dc4-ab53-d6762dc75c56/EcoRV/0	FAU74032	E6E7_66.2	chr1	Q	5055
1704c03b-9308-410c-b77c-32f55869d518/EcoRV/0	FAU74032	E6E7_66.2	chr1	Q	4464
64065a9d-8aab-4fd7-942c-115e8de406db/EcoRV/0	FAU74032	E6E7_66.2	chr1	Q	4981
ad5b91a1-512d-42d1-bdd9-f93f50a87171/EcoRV/0	FAU74032	E6E7_66.2	chr1	Q	2212
b3cf663f-6042-4799-97c7-379112e6f595/EcoRV/0	FAU74032	E6E7_66.2	chr1	Q	3004
c3f42642-5e70-48eb-b567-1e1a1e8cb727/EcoRV/0	FAU74032	E6E7_66.2	chr1	Q	5052
d5487421-fa68-4f1a-87f7-6b3ee66d8ce4/EcoRV/0	FAU74032	E6E7_66.2	chr1	Q	6177
fc518cc4-3e84-4716-a874-35ae8029b5dd/EcoRV/0	FAU74032	E6E7_66.2	chr1	Q	3350
1af059fa-6234-40e1-8017-2505e1a68647/EcoRV/0	FAU74032	E6E7_66.2	chr1	Q	5121
3edba25b-ea60-4314-add1-106abfd2bed2/EcoRV/0	FAU74032	E6E7_66.2	chr1	Q	2549
9de2d1df-7bd9-4eff-b208-c59dda2c1aa3/EcoRV/0	FAU74032	E6E7_66.2	chr1	Q	3309
9e2aa0a0-4691-4ff2-a3f7-15ed010dc26c/EcoRV/0	FAU74032	E6E7_66.2	chr1	Q	3630
b7db2639-ab56-45c5-b1c0-4890ab54f23b/EcoRV/0	FAU74032	E6E7_66.2	chr1	Q	1472
c881c344-d07d-4e6a-a6e4-2c668a2b45be/EcoRV/0	FAU74032	E6E7_66.2	chr1	Q	4871
cfb224c3-7ce9-447e-abe1-f20f838b9eec/EcoRV/0	FAU74032	E6E7_66.2	chr1	Q	3706
f69c9233-672d-43f9-bbd7-7694038a1710/EcoRV/0	FAU74032	E6E7_66.2	chr1	Q	3265
88c9719f-ac47-4ab9-b296-0698ad7b7ad7/EcoRV/0	FAU74032	E6E7_66.2	chr1	Q	4925
5254c6ee-1953-4a36-bd4c-ecc6522fd22a/EcoRV/0	FAU74032	E6E7_66.2	chr1	Q	3517
b868e3d7-295b-4902-837d-6b0eed7679d0/EcoRV/0	FAU74032	E6E7_66.2	chr1	Q	6651
e8697a5a-905f-4a9f-894c-a108cf188871/EcoRV/0	FAU74032	E6E7_66.2	chr1	Q	7239
b5bad9e6-581f-492d-b9e2-0391d0ba15ce/EcoRV/0	FAU74032	E6E7_66.2	chr1	Q	2032
06180aa3-600d-4bbb-9b77-a738aa141f28/EcoRV/0	FAU74032	E6E7_66.2	chr1	Q	7035
2e638b17-c447-4170-b051-550760b41cab/EcoRV/0	FAU74032	E6E7_66.2	chr1	Q	4518
1755614d-40cc-4f66-b9a8-7584b33904a5/EcoRV/0	FAU74032	E6E7_66.2	chr1	Q	4938
ffecd23c-77ed-4283-a574-80cfed8b53ab/EcoRV/0	FAU74032	E6E7_66.2	chr1	Q	5441
6325f548-784c-42fc-b17e-c51af98e9513/EcoRV/0	FAU74032	E6E7_66.2	chr1	Q	3689
06fcb30b-2a82-4049-a4cd-04717ad64afc/EcoRV/0	FAU74032	E6E7_66.2	chr1	Q	5019
e958b6bd-5215-4c46-bcf8-8e0a4ca1555c/EcoRV/0	FAU74032	E6E7_66.2	chr1	Q	660
80c04055-68e3-4f1c-8da2-88638806a762/EcoRV/0	FAU74032	E6E7_66.2	chr1	Q	4300
9370003e-7ca9-4197-a4f8-6813d854421f/EcoRV/0	FAU74032	E6E7_66.2	chr1	Q	1914
423e1493-73be-4dea-9985-b07a330a659d/EcoRV/0	FAU74032	E6E7_66.2	chr1	Q	2826
8ac7c979-a46d-4efa-a0fb-228d9068871e/EcoRV/0	FAU74032	E6E7_66.2	chr1	Q	3011
dae2552f-c08f-4e53-8b68-4c651913873b/EcoRV/0	FAU74032	E6E7_66.2	chr1	Q	6183
46e2e387-86f0-4280-807e-c0faf4734e3d/EcoRV/0	FAU74032	E6E7_66.2	chr1	Q	5950
7a277ff6-7f38-485c-9f29-ae1c52fb59b2/EcoRV/0	FAU74032	E6E7_66.2	chr1	Q	3930
e451c43e-441a-443d-afd1-588b62f2067a/EcoRV/0	FAU74032	E6E7_66.2	chr1	Q	2543
4d890c01-4f0f-4d19-853c-56e637ecb438/EcoRV/0	FAU74032	E6E7_66.2	chr1	Q	4596
97c7fd64-64c7-4e1f-8452-f2185619429e/EcoRV/0	FAU74032	E6E7_66.2	chr1	Q	1202
25b73061-e039-4e67-9ba6-a5336a274eb4/EcoRV/0	FAU74032	E6E7_66.2	chr1	Q	4431
6b7ffbc9-d200-4c4e-a08f-da438aebbaf0/EcoRV/0	FAU74032	E6E7_66.2	chr1	Q	4911
5faee7d7-c43d-48f3-a1de-8272d9454bd1/EcoRV/0	FAU74032	E6E7_66.2	chr1	Q	4306
3b7f8815-3e0e-42dd-baca-2facacbe8fa1/EcoRV/0	FAU74032	E6E7_66.2	chr1	Q	3710
0555da9d-8fff-4ddd-8595-8fcb387c6e34/EcoRV/0	FAU74032	E6E7_66.2	chr1	Q	3933
90e856e7-4890-4b84-a36d-42314962b4a9/EcoRV/0	FAU74032	E6E7_66.2	chr1	Q	5293
0f85adcd-8877-47eb-bd83-5c00b6b7009e/EcoRV/0	FAU74032	E6E7_66.2	chr1	Q	3800
7134a813-3e96-4fab-9da5-169e33d0d66e/EcoRV/0	FAU74032	E6E7_66.2	chr1	Q	3762
c43326c5-917a-459a-a489-32468ce98152/EcoRV/0	FAU74032	E6E7_66.2	chr1	Q	4115
fa5c2b6c-cdf3-4051-9f72-712dee2d4f87/EcoRV/0	FAU74032	E6E7_66.2	chr1	Q	4593
6215e2d6-a02a-49da-bcbf-c7b1f77c8cfc/EcoRV/0	FAU74032	E6E7_66.2	chr1	Q	1370
3e8c6ad6-3cfb-4e71-b7ff-7220c23ff87b/EcoRV/0	FAU74032	E6E7_66.2	chr1	Q	4236
4d6fe28e-5824-4db5-b66b-7f217cf8c5a0/EcoRV/0	FAU74032	E6E7_66.2	chr1	Q	7009
4af6feee-6469-47d0-9d96-7b4d5b887f78/EcoRV/0	FAU74032	E6E7_66.2	chr1	Q	2903
964d6a7d-66b6-405f-9e36-9ed295e4aaa4/EcoRV/0	FAU74032	E6E7_66.2	chr1	Q	10798
cd912a0a-beff-4c75-b45b-1026d626fa0d/EcoRV/0	FAU74032	E6E7_66.2	chr1	Q	8515
e936c8e2-e605-48a7-9beb-22c41f38d776/EcoRV/0	FAU74032	E6E7_66.2	chr1	Q	7967
e692aed7-3490-4dbb-8ba9-e3d920246139/EcoRV/0	FAU74032	E6E7_66.2	chr1	Q	11539
a73baa98-f37f-4579-aa8e-34bb3feb2efe/EcoRV/0	FAU74032	E6E7_66.2	chr1	Q	3304
8fe9bfb3-2a7c-4a48-998d-bb722064b373/EcoRV/0	FAU74032	E6E7_66.2	chr1	Q	3429
e43b30c5-4466-4533-ac57-f58489b16fa5/EcoRV/0	FAU74032	E6E7_66.2	chr1	Q	3260
ce0b0fbb-40ca-4f64-8bf7-eca3c0a87f68/EcoRV/0	FAU74032	E6E7_66.2	chr1	Q	1050
fd57dcee-e3d1-4c80-872e-e4ab013227d9/EcoRV/0	FAU74032	E6E7_66.2	chr1	Q	4517
79c7a625-4723-46db-9e04-ca6da4723936/EcoRV/0	FAU74032	E6E7_66.2	chr1	Q	2459
85477022-b35e-4353-9a26-e8b75b676366/EcoRV/0	FAU74032	E6E7_66.2	chr1	Q	1996
4e3ba78f-cd68-4ccc-b998-b2c1a80cfebc/EcoRV/0	FAU74032	E6E7_66.2	chr1	Q	1547
1a7eb35f-1d54-4719-ad7b-6de5be4310c6/EcoRV/0	FAU74032	E6E7_66.2	chr1	Q	2989
0bd793dc-d7e7-43d0-9574-47fe27fca572/EcoRV/0	FAU74032	E6E7_66.2	chr2	P	10493
0bfc7ef8-29f3-401f-b327-2e29f4e1649c/EcoRV/0	FAU74032	E6E7_66.2	chr2	P	12440
2a19b740-35a2-4a5c-abae-5bb8b4962c56/EcoRV/0	FAU74032	E6E7_66.2	chr2	P	8322
2cd7a5ef-cdc2-4277-8b99-25657052980e/EcoRV/0	FAU74032	E6E7_66.2	chr2	P	11598
2e38474d-0b78-45f9-abe8-fa8fd85a8b5e/EcoRV/0	FAU74032	E6E7_66.2	chr2	P	12708
3a961101-cdd4-49a8-80d8-6d3d2a5a2201/EcoRV/0	FAU74032	E6E7_66.2	chr2	P	14357
3eeaabad-5b3b-4ded-b8bb-d29de97b49fe/EcoRV/0	FAU74032	E6E7_66.2	chr2	P	7156
4ab6ebfd-ab6b-49c4-a38c-3ab2a472b71c/EcoRV/0	FAU74032	E6E7_66.2	chr2	P	7274
5e2e4d66-cbef-4fab-93cd-7d9b120e1d25/EcoRV/0	FAU74032	E6E7_66.2	chr2	P	8490
6ed1c695-7995-4763-8738-80e13ec6474f/EcoRV/0	FAU74032	E6E7_66.2	chr2	P	19485
7dfae4d3-dd40-41f0-95a3-afca88c7fcbd/EcoRV/0	FAU74032	E6E7_66.2	chr2	P	12683
7e1d71bc-3e0c-416e-8cd0-4ff5d9f52c6f/EcoRV/0	FAU74032	E6E7_66.2	chr2	P	8835
9cd2d93b-def9-4c8b-b92d-26b649332c1b/EcoRV/0	FAU74032	E6E7_66.2	chr2	P	11882
9e859ee5-c522-4ccd-9dfd-f951e59ec73d/EcoRV/0	FAU74032	E6E7_66.2	chr2	P	13375
46c04973-087e-4edf-be68-d96e87f8d997/EcoRV/0	FAU74032	E6E7_66.2	chr2	P	8399
49b7337e-5cb9-47a3-8dc2-a9c7b0eeb579/EcoRV/0	FAU74032	E6E7_66.2	chr2	P	13270
050d8fc1-589d-4720-ad57-8e40689e1312/EcoRV/0	FAU74032	E6E7_66.2	chr2	P	10340
54bd09fb-2a5b-4e28-9eb9-5e082fcb66d5/EcoRV/0	FAU74032	E6E7_66.2	chr2	P	7741
54d6040f-4945-4ee9-b015-6d3a1f2a6607/EcoRV/0	FAU74032	E6E7_66.2	chr2	P	13105
71e4aec4-8f66-4501-baee-bbd99b06e316/EcoRV/0	FAU74032	E6E7_66.2	chr2	P	6416
96fa4989-b5b0-4876-befc-56f316b5ca9b/EcoRV/0	FAU74032	E6E7_66.2	chr2	P	20454
113f8db0-0323-4596-a3d6-b9dd35809fc5/EcoRV/0	FAU74032	E6E7_66.2	chr2	P	13214
285c0772-4728-4dee-9ea7-c35340dbab14/EcoRV/0	FAU74032	E6E7_66.2	chr2	P	7320
0565d40f-4629-472a-b861-088dbb0463bc/EcoRV/0	FAU74032	E6E7_66.2	chr2	P	17939
658debee-5ad0-4150-8aae-169e349eee04/EcoRV/0	FAU74032	E6E7_66.2	chr2	P	6151
989b0f9c-0045-49af-a3a4-3df396dc2963/EcoRV/0	FAU74032	E6E7_66.2	chr2	P	14526
21565d51-640e-4d18-b4b8-851d90371309/EcoRV/0	FAU74032	E6E7_66.2	chr2	P	14290
75117fb3-c254-407a-8b02-9bfe894903bb/EcoRV/0	FAU74032	E6E7_66.2	chr2	P	13889
377062fe-add6-4023-a5c2-473e3384e6fb/EcoRV/0	FAU74032	E6E7_66.2	chr2	P	16171
2931345b-f232-4074-99c5-e824d7592232/EcoRV/0	FAU74032	E6E7_66.2	chr2	P	12621
8100717c-76f3-434f-bf46-31642f5694d4/EcoRV/0	FAU74032	E6E7_66.2	chr2	P	12257
19510173-e163-412a-87c8-001c371de400/EcoRV/0	FAU74032	E6E7_66.2	chr2	P	7022
26607353-b62f-4151-a512-23c7b3617443/EcoRV/0	FAU74032	E6E7_66.2	chr2	P	7063
a909cd50-ceec-45db-8fa7-5f72188a6b8b/EcoRV/0	FAU74032	E6E7_66.2	chr2	P	11659
a36104ee-651e-4d55-bb76-0ce72983cc26/EcoRV/0	FAU74032	E6E7_66.2	chr2	P	14239
b0b35076-8c0c-4670-98b0-d110e655cedc/EcoRV/0	FAU74032	E6E7_66.2	chr2	P	10266
b04e16f7-ea49-492d-80aa-a1aad8a9dc7e/EcoRV/0	FAU74032	E6E7_66.2	chr2	P	14787
b6d9f26e-ef9b-4d5d-bd41-5d5d38ab4b4c/EcoRV/0	FAU74032	E6E7_66.2	chr2	P	11989
b846b386-8783-4bd9-a3c6-9fe9d2c4bd7e/EcoRV/0	FAU74032	E6E7_66.2	chr2	P	6683
ba5856f2-5c40-47d0-ab83-d952df7c3dc9/EcoRV/0	FAU74032	E6E7_66.2	chr2	P	8189
bb730886-5e9b-4812-afbe-aec96ab005d3/EcoRV/0	FAU74032	E6E7_66.2	chr2	P	11990
bbb78814-e047-4fb8-9246-75598a0ecc62/EcoRV/0	FAU74032	E6E7_66.2	chr2	P	13337
be8c7c58-233a-44eb-9857-457be23bf61d/EcoRV/0	FAU74032	E6E7_66.2	chr2	P	9053
c2db75f9-201b-47d2-8400-d144690929ee/EcoRV/0	FAU74032	E6E7_66.2	chr2	P	9932
c8ca9011-32d8-40ff-9f9e-dd0ff7277561/EcoRV/0	FAU74032	E6E7_66.2	chr2	P	9939
c19b6f36-d645-4f0d-a07b-0321a25b24bf/EcoRV/0	FAU74032	E6E7_66.2	chr2	P	12604
cb478f46-752a-45e2-bc6e-350cf5d71b65/EcoRV/0	FAU74032	E6E7_66.2	chr2	P	8666
d1f1744c-3bd9-474c-93f7-5862ac69b39a/EcoRV/0	FAU74032	E6E7_66.2	chr2	P	8868
d3fb9449-67ce-493c-8832-68a33d1970c0/EcoRV/0	FAU74032	E6E7_66.2	chr2	P	7364
d4cee2a4-2458-4551-a555-118c4bda882d/EcoRV/0	FAU74032	E6E7_66.2	chr2	P	7634
d16670f0-8fd1-45e7-ba04-6dbfa884cbbe/EcoRV/0	FAU74032	E6E7_66.2	chr2	P	11052
dc447472-108f-47af-9906-47824515ce44/EcoRV/0	FAU74032	E6E7_66.2	chr2	P	7244
dfc00b13-b1f9-4a73-ace5-ffacd6c03e37/EcoRV/0	FAU74032	E6E7_66.2	chr2	P	13827
dffd53dc-0f00-4292-8e4a-bc539fd874f0/EcoRV/0	FAU74032	E6E7_66.2	chr2	P	8065
e3a7c727-154b-4897-b70c-9a280adfc9de/EcoRV/0	FAU74032	E6E7_66.2	chr2	P	12558
e4f75743-777d-4a00-b75f-0f03515d7fbe/EcoRV/0	FAU74032	E6E7_66.2	chr2	P	11608
e3823ee0-739c-4240-8e80-03726b79b0a6/EcoRV/0	FAU74032	E6E7_66.2	chr2	P	11383
e5108fdc-9730-40cb-b748-ac9a7b00ac4d/EcoRV/0	FAU74032	E6E7_66.2	chr2	P	12948
ea6c596a-f4a4-44ed-b57a-606e5886f128/EcoRV/0	FAU74032	E6E7_66.2	chr2	P	10542
eba8ec42-dee8-4a9f-acc8-28d45e86b9e4/EcoRV/0	FAU74032	E6E7_66.2	chr2	P	6958
f1b5b42e-cb8a-4298-a687-aed317018c8a/EcoRV/0	FAU74032	E6E7_66.2	chr2	P	6976
f039dba9-f3ae-4683-a915-e159fd7bdd27/EcoRV/0	FAU74032	E6E7_66.2	chr2	P	7099
f58b6e75-da1b-4d1d-ad8c-49adc4909291/EcoRV/0	FAU74032	E6E7_66.2	chr2	P	9424
f62ddf7d-eb41-449c-b4c5-04565241b2ca/EcoRV/0	FAU74032	E6E7_66.2	chr2	P	13011
fb39506e-00da-478d-a73b-659e04f0552d/EcoRV/0	FAU74032	E6E7_66.2	chr2	P	14274
fe56709b-0ff8-4086-bfab-9e4bae434256/EcoRV/0	FAU74032	E6E7_66.2	chr2	P	8979
f6c55cdb-e2ee-473f-a590-848773772c8c/EcoRV/0	FAU74032	E6E7_66.2	chr2	P	14485
2cf09c0c-b0bd-4791-b7ef-fab17051e39d/EcoRV/0	FAU74032	E6E7_66.2	chr2	P	16222
2d0a12be-b4ef-41ad-bda9-984a78bb361b/EcoRV/0	FAU74032	E6E7_66.2	chr2	P	10103
ebc2bbc1-aae0-4f50-a113-f0eea1d7acb6/EcoRV/0	FAU74032	E6E7_66.2	chr2	P	9595
f369e9f9-5442-44e5-9690-d14210e02393/EcoRV/0	FAU74032	E6E7_66.2	chr2	P	12604
33352f56-4ca3-4eb4-82c0-34f6bd5e6b10/EcoRV/0	FAU74032	E6E7_66.2	chr2	P	6466
9288ec17-c7fc-417a-b441-f4ab6d514b39/EcoRV/0	FAU74032	E6E7_66.2	chr2	P	10525
97ea819b-961b-417f-8ede-1ed9b34feb9a/EcoRV/0	FAU74032	E6E7_66.2	chr2	P	11967
eb6d150f-570f-417b-b808-e439b177f451/EcoRV/0	FAU74032	E6E7_66.2	chr2	P	21837
fe87d9bc-2e42-46fd-adb3-9be60aeda328/EcoRV/0	FAU74032	E6E7_66.2	chr2	P	8349
4c477b75-b817-4d17-848c-d6541dd37504/EcoRV/0	FAU74032	E6E7_66.2	chr2	P	6391
31f6f202-84bf-41d6-9356-896c56bfbd19/EcoRV/0	FAU74032	E6E7_66.2	chr2	P	6446
d959f6d2-6df1-41bc-a8d8-4e1da96216cd/EcoRV/0	FAU74032	E6E7_66.2	chr2	P	6083
18c4b83f-39b5-4f75-9fb4-3cd536fe2f55/EcoRV/0	FAU74032	E6E7_66.2	chr2	P	14609
4aee399b-9430-400c-b1f9-e56c160f1c15/EcoRV/0	FAU74032	E6E7_66.2	chr2	P	5852
2c09d25b-51a8-47e0-8cb9-c839c48a6446/EcoRV/0	FAU74032	E6E7_66.2	chr2	P	12465
9640e7fc-235b-40a2-bbd6-ed97856f55f0/EcoRV/0	FAU74032	E6E7_66.2	chr2	P	13168
296eb96e-89ce-4f78-9299-7706bf811959/EcoRV/0	FAU74032	E6E7_66.2	chr2	P	6104
86d46962-f109-44f5-934e-2b701c54e715/EcoRV/0	FAU74032	E6E7_66.2	chr2	P	17262
4f3ee0d3-0c14-43e1-b453-dd138337895f/EcoRV/0	FAU74032	E6E7_66.2	chr2	P	13267
26ac26b0-589c-4cf5-9d63-06acb450ebee/EcoRV/0	FAU74032	E6E7_66.2	chr2	P	6027
6e9de9f0-1a50-40e7-aef1-f95f08e2a3f2/EcoRV/0	FAU74032	E6E7_66.2	chr2	P	8046
26aa91ad-bcb1-49a3-b320-b16c8a56066e/EcoRV/0	FAU74032	E6E7_66.2	chr2	P	13253
5941bdca-72f9-4f86-bb5f-e4f6d582e4c4/EcoRV/0	FAU74032	E6E7_66.2	chr2	P	9500
e98cc312-f9ff-471f-87dd-756a12fe8b0c/EcoRV/0	FAU74032	E6E7_66.2	chr2	P	11932
6eb9c887-9e9b-470f-a86f-b23d50befe8f/EcoRV/0	FAU74032	E6E7_66.2	chr2	P	8923
4ab8840a-cdf4-4100-9e2a-59bfa16d72dd/EcoRV/0	FAU74032	E6E7_66.2	chr2	P	15653
b2482099-0b55-4d3d-b8c5-5481cce9f268/EcoRV/0	FAU74032	E6E7_66.2	chr2	P	8135
a72ff394-21cf-47a3-b7eb-572e0403ac57/EcoRV/0	FAU74032	E6E7_66.2	chr2	P	8134
5d4ac6bb-224e-4e54-9a2c-fb524686d2c4/EcoRV/0	FAU74032	E6E7_66.2	chr2	P	9798
b715940c-52ae-4486-9bb3-ea4390e9bf4d/EcoRV/0	FAU74032	E6E7_66.2	chr2	P	13297
c7950d55-408e-4c16-808c-afcdb3ddf5d4/EcoRV/0	FAU74032	E6E7_66.2	chr2	P	15172
0e898872-6301-4ab0-858e-bead7d5a174d/EcoRV/0	FAU74032	E6E7_66.2	chr2	P	14485
88ed48d2-c3c3-463e-891b-62fc36a3a461/EcoRV/0	FAU74032	E6E7_66.2	chr2	P	14506
db7cf43b-8313-4747-a10b-7a8ae00776f4/EcoRV/0	FAU74032	E6E7_66.2	chr2	P	12379
8c88032b-be20-4e66-a0d5-5e9e496c1e6e/EcoRV/0	FAU74032	E6E7_66.2	chr2	P	8012
55b4c50b-19f0-414b-9964-db29d4a1d3a9/EcoRV/0	FAU74032	E6E7_66.2	chr2	P	18238
123273c8-c76b-47c5-9d17-f0e360f1548b/EcoRV/0	FAU74032	E6E7_66.2	chr2	P	6717
de88b5dc-16cb-414c-a4df-e63edc4b1877/EcoRV/0	FAU74032	E6E7_66.2	chr2	P	10444
d73be9d3-fc51-448b-91dd-70c3cef02019/EcoRV/0	FAU74032	E6E7_66.2	chr2	P	8282
af7ae292-eef5-422c-8104-5ab43307d2bf/EcoRV/0	FAU74032	E6E7_66.2	chr2	P	9392
d9abe6a5-e906-48b9-bdc9-6d89ea551c44/EcoRV/0	FAU74032	E6E7_66.2	chr2	P	14763
69ab8abc-a65e-4bb1-b59f-6a3ce5b43b0a/EcoRV/0	FAU74032	E6E7_66.2	chr2	P	6127
874523f0-6ec4-48ce-ba39-99a8c2a66993/EcoRV/0	FAU74032	E6E7_66.2	chr2	P	6135
365eaa1a-0a1d-450d-af27-f86cc93191ff/EcoRV/0	FAU74032	E6E7_66.2	chr2	P	5968
80c3a457-e485-4034-bf33-1153ced5ed98/EcoRV/0	FAU74032	E6E7_66.2	chr2	P	6024
7e76a1ab-b66e-4c96-a17c-3d8abaff0ddc/EcoRV/0	FAU74032	E6E7_66.2	chr2	P	4784
ef02f8c9-3aa7-437c-9844-9da6e1f1038c/EcoRV/0	FAU74032	E6E7_66.2	chr2	P	5797
4a1e00ee-2b79-44bc-9ea7-03cb09a64d88/EcoRV/0	FAU74032	E6E7_66.2	chr2	P	5478
6ff37443-8847-423b-a014-87b97fe639d8/EcoRV/0	FAU74032	E6E7_66.2	chr2	P	4857
e9486f86-e6b2-4f4e-b182-01822def8125/EcoRV/0	FAU74032	E6E7_66.2	chr2	P	5124
453f797e-0cd3-4d8b-941b-f0335c3ebf61/EcoRV/0	FAU74032	E6E7_66.2	chr2	P	4778
25bcb81d-b748-46e5-a20f-edf38bd72286/EcoRV/0	FAU74032	E6E7_66.2	chr2	P	5449
39bfd4a0-149a-479d-99a9-9b5cfb29e466/EcoRV/0	FAU74032	E6E7_66.2	chr2	P	5004
cc8999e9-fea4-4649-ac54-4f8efce39091/EcoRV/0	FAU74032	E6E7_66.2	chr2	P	4718
4b08759b-ec04-4417-8444-09d4756f3901/EcoRV/0	FAU74032	E6E7_66.2	chr2	P	4651
ea0a0cc6-cf52-4b10-872d-679a784fce38/EcoRV/0	FAU74032	E6E7_66.2	chr2	P	4305
66e15d3e-95dc-4529-a95f-19b716863702/EcoRV/0	FAU74032	E6E7_66.2	chr2	P	3401
735257b8-69f1-47f4-9310-b50e4f2bb0cc/EcoRV/0	FAU74032	E6E7_66.2	chr2	P	4003
10841ac9-8685-4235-bbf1-5a8380bcbc80/EcoRV/0	FAU74032	E6E7_66.2	chr2	P	3701
a90368fc-627a-464c-9e7c-d80bdb7d6395/EcoRV/0	FAU74032	E6E7_66.2	chr2	P	4035
f244ee73-7615-4b0c-8f67-ba17ea797125/EcoRV/0	FAU74032	E6E7_66.2	chr2	P	2984
50f21b25-4fac-4794-b46b-b1b021b58cb5/EcoRV/0	FAU74032	E6E7_66.2	chr2	P	3058
ed2fd7d9-f5fb-4f0e-9117-28ca9f5e624b/EcoRV/0	FAU74032	E6E7_66.2	chr2	P	1854
ad3bfdc5-fea5-4cdd-8bdc-91cd464f2c2c/EcoRV/0	FAU74032	E6E7_66.2	chr2	P	2846
2e1b8ef6-fcce-46fc-830c-e3bf42bef33f/EcoRV/0	FAU74032	E6E7_66.2	chr2	P	2944
72aae200-9c61-4b9a-9494-efc3f692546f/EcoRV/0	FAU74032	E6E7_66.2	chr2	P	1815
89a42078-89da-49e6-954d-8fc8010c0254/EcoRV/0	FAU74032	E6E7_66.2	chr2	P	581
014b19fb-ebc1-45b9-a726-24a747f5272a/EcoRV/0	FAU74032	E6E7_66.2	chr2	P	577
51763912-633b-4a4e-8c7a-3c9f4cfe394a/EcoRV/0	FAU74032	E6E7_66.2	chr2	Q	6741
62eefb61-8d0d-4bdc-81ce-e31733b39fcf/EcoRV/0	FAU74032	E6E7_66.2	chr2	Q	4366
99d0dc16-4254-46d6-86d9-98742e5f496d/EcoRV/0	FAU74032	E6E7_66.2	chr2	Q	6360
a2bd9d6e-6035-40f2-acef-bf9db7f11a52/EcoRV/0	FAU74032	E6E7_66.2	chr2	Q	3733
d5bf3074-edf3-4575-b762-754956e694e2/EcoRV/0	FAU74032	E6E7_66.2	chr2	Q	1722
8f899d16-0cce-4a23-bfd5-0d8da9d537e6/EcoRV/0	FAU74032	E6E7_66.2	chr2	Q	4725
326b968b-8b20-4c7a-9150-1e50d4dee4ca/EcoRV/0	FAU74032	E6E7_66.2	chr2	Q	3774
dc78c61e-69ef-4594-ae39-ae492de2157e/EcoRV/0	FAU74032	E6E7_66.2	chr2	Q	2803
e9f4f5de-cfe7-459d-8aff-89e3deb482c8/EcoRV/0	FAU74032	E6E7_66.2	chr2	Q	2105
292eec04-ef3d-465b-a3a3-8e218395b67a/EcoRV/0	FAU74032	E6E7_66.2	chr2	Q	4737
b1f9167c-926d-4e41-965f-9087506aa209/EcoRV/0	FAU74032	E6E7_66.2	chr2	Q	5736
1dfabc2f-b5f4-4f57-aba9-9c8e5e3fc93d/EcoRV/0	FAU74032	E6E7_66.2	chr2	Q	7241
359fc8e4-a385-4048-ade3-00b2ff906d3e/EcoRV/0	FAU74032	E6E7_66.2	chr2	Q	4228
2189f405-c672-45b4-b62e-aa409fa88081/EcoRV/0	FAU74032	E6E7_66.2	chr2	Q	4770
48ca86e2-91a3-46d2-bde5-03b23a8beb83/EcoRV/0	FAU74032	E6E7_66.2	chr2	Q	2111
78ff7212-491d-4b84-8cc8-e6f5a57bdfdb/EcoRV/0	FAU74032	E6E7_66.2	chr2	Q	4263
1f08acde-a78e-43b4-b388-f5590ae391f4/EcoRV/0	FAU74032	E6E7_66.2	chr2	Q	5595
627d1793-4341-4b85-81b4-d900fd50dfc3/EcoRV/0	FAU74032	E6E7_66.2	chr2	Q	431
6bdf3f76-c539-4d53-8500-7b4a06586ed6/EcoRV/0	FAU74032	E6E7_66.2	chr2	Q	738
22aa6e91-372a-4b06-92b9-2a738c2d9d9e/EcoRV/0	FAU74032	E6E7_66.2	chr2	Q	4627
c8fa2464-04d2-4888-bf8c-38416d74017e/EcoRV/0	FAU74032	E6E7_66.2	chr2	Q	4872
85e5fe7b-e612-49a4-9b11-c326f2625f98/EcoRV/0	FAU74032	E6E7_66.2	chr2	P	5010
263e6353-7542-4f23-bd04-d8ca0fd7673d/EcoRV/0	FAU74032	E6E7_66.2	chr2	P	14621
ea349acd-2c66-4c8c-832a-d4120ab6ce97/EcoRV/0	FAU74032	E6E7_66.2	chr2	P	14077
3ba3ec02-e107-43d0-a05d-3c64d4b1d27a/EcoRV/0	FAU74032	E6E7_66.2	chr2	P	5430
9768ae05-6ef9-45ed-9107-5c50e955437e/EcoRV/0	FAU74032	E6E7_66.2	chr2	P	4900
d30ccba5-ff81-41eb-92be-2d460683d84f/EcoRV/0	FAU74032	E6E7_66.2	chr2	P	4673
2908b6ec-47c3-449d-8d34-37690df5db32/EcoRV/0	FAU74032	E6E7_66.2	chr2	P	11353
2dde25a3-6fd2-441f-a1bd-190fb7306193/EcoRV/0	FAU74032	E6E7_66.2	chr2	P	4524
9fb2f6a2-6e6a-4307-ab39-bc27032bcd76/EcoRV/0	FAU74032	E6E7_66.2	chr2	P	4292
e1b960ee-6bf7-4184-83be-ab57c829e4ab/EcoRV/0	FAU74032	E6E7_66.2	chr2	P	4247
34efc6f6-8cd1-4936-ad3b-ea07ef3e7eaa/EcoRV/0	FAU74032	E6E7_66.2	chr2	P	4437
1ef4b454-05a4-4cc7-969f-e1fb1a04ee0b/EcoRV/0	FAU74032	E6E7_66.2	chr2	P	4431
c542cd18-8db5-4227-88d4-ecdff29f1aef/EcoRV/0	FAU74032	E6E7_66.2	chr2	P	4155
73c8d9a0-8bfd-4fdc-a87e-d7ad2ffe7e16/EcoRV/0	FAU74032	E6E7_66.2	chr2	P	4388
ccb539f6-4fdf-4924-ada7-25190f1e0822/EcoRV/0	FAU74032	E6E7_66.2	chr2	P	4052
e42a55b3-e002-4140-841a-f3267a06a665/EcoRV/0	FAU74032	E6E7_66.2	chr2	P	4098
7a83b7ef-d1de-4ffc-b85f-8e70b667e500/EcoRV/0	FAU74032	E6E7_66.2	chr2	P	4351
ae00ddbb-7fcb-4adc-b4ef-540cd2ad00d7/EcoRV/0	FAU74032	E6E7_66.2	chr2	P	4326
db626ab4-2847-449d-a2f2-49bdaed5f3d9/EcoRV/0	FAU74032	E6E7_66.2	chr2	P	4317
fb38075f-2028-442f-9c24-b5a4a2836413/EcoRV/0	FAU74032	E6E7_66.2	chr2	P	4234
a22fbbad-cc7d-4c81-8ac2-740803f559a8/EcoRV/0	FAU74032	E6E7_66.2	chr2	P	3843
def5fc55-85ab-4fee-a313-b2223e659fed/EcoRV/0	FAU74032	E6E7_66.2	chr2	P	3947
10542237-84f8-4b11-ab6e-108af8c58f50/EcoRV/0	FAU74032	E6E7_66.2	chr2	P	3907
89e02e35-14b6-4b25-ba1c-96460bdd49cf/EcoRV/0	FAU74032	E6E7_66.2	chr2	P	4168
394f2638-c2e8-437d-9128-57a69c95ad1c/EcoRV/0	FAU74032	E6E7_66.2	chr2	P	4098
8dd5f03a-299a-4aea-94a3-824b5b83dc4d/EcoRV/0	FAU74032	E6E7_66.2	chr2	P	3836
7ec09cef-f241-40e2-a355-89f236071967/EcoRV/0	FAU74032	E6E7_66.2	chr2	P	4079
340bd0c5-c793-49a6-b4ec-05378830f85a/EcoRV/0	FAU74032	E6E7_66.2	chr2	P	3799
0e07a688-2497-4fed-8942-899adf592d25/EcoRV/0	FAU74032	E6E7_66.2	chr2	P	4075
bb2c9d25-f0cc-419c-b776-11b96d6890a2/EcoRV/0	FAU74032	E6E7_66.2	chr2	P	4005
8345c277-23ff-4ff9-af24-a3d7178cb5a7/EcoRV/0	FAU74032	E6E7_66.2	chr2	P	3784
47299419-11d0-4e64-b59b-92a31a403cad/EcoRV/0	FAU74032	E6E7_66.2	chr2	P	3800
a9d5b9c8-82cb-440d-8055-f498909b1a59/EcoRV/0	FAU74032	E6E7_66.2	chr2	P	3734
9c3af4c0-1fd0-4357-a06a-d8737a0d9536/EcoRV/0	FAU74032	E6E7_66.2	chr2	P	3677
d626a1ca-bb1f-4fcf-9347-b327b58994d7/EcoRV/0	FAU74032	E6E7_66.2	chr2	P	4063
77e3e301-5aa1-442f-a03c-4705211cd8c3/EcoRV/0	FAU74032	E6E7_66.2	chr2	P	3870
fce28941-7670-48dc-a70f-56242dc9f46c/EcoRV/0	FAU74032	E6E7_66.2	chr2	P	3620
7639fe84-7d5e-4be7-a44e-4ec28ca7112e/EcoRV/0	FAU74032	E6E7_66.2	chr2	P	3823
dbd33dce-80b8-4357-a756-fb441e79de10/EcoRV/0	FAU74032	E6E7_66.2	chr2	P	3758
9f253adb-2e0a-4fe8-8935-701fe7b28f0b/EcoRV/0	FAU74032	E6E7_66.2	chr2	P	3736
e6a2c72d-3a2a-4a1d-91b3-e63add81e631/EcoRV/0	FAU74032	E6E7_66.2	chr2	P	3392
199ffd11-9ec1-4f9d-a7b6-eaf7c277a862/EcoRV/0	FAU74032	E6E7_66.2	chr2	P	3688
8c3b71a1-f1c8-453f-a971-467fa93c2263/EcoRV/0	FAU74032	E6E7_66.2	chr2	P	3403
1900bc28-efa5-40b6-b66a-19bf1cbb81e3/EcoRV/0	FAU74032	E6E7_66.2	chr2	P	3646
a7aba174-757c-40dd-9860-b05a7d6a42a7/EcoRV/0	FAU74032	E6E7_66.2	chr2	P	3592
7fca4739-3947-4885-b675-6ea991ea4e28/EcoRV/0	FAU74032	E6E7_66.2	chr2	P	3600
d0c4513d-5519-4812-b90b-90bfb3266f3b/EcoRV/0	FAU74032	E6E7_66.2	chr2	P	3583
4166c283-0024-4c99-8aac-4db911fdca8f/EcoRV/0	FAU74032	E6E7_66.2	chr2	P	3576
cd34ace7-3d5d-49c2-beb7-5799d341dc74/EcoRV/0	FAU74032	E6E7_66.2	chr2	P	3562
422189db-0df8-46aa-b07f-b7c9b66580db/EcoRV/0	FAU74032	E6E7_66.2	chr2	P	3586
807e6371-efcb-4de5-aaf5-1721e62d0bca/EcoRV/0	FAU74032	E6E7_66.2	chr2	P	3291
77ce1f00-5e25-44c6-bef4-ce229cfc34f0/EcoRV/0	FAU74032	E6E7_66.2	chr2	P	3527
3b1917b9-9f79-44ee-8198-8c205a53c688/EcoRV/0	FAU74032	E6E7_66.2	chr2	P	3497
95ee5918-7db8-4d42-9a1b-122d632ad407/EcoRV/0	FAU74032	E6E7_66.2	chr2	P	3162
b993ffd7-4da9-4efa-abee-fb0d0eeae81b/EcoRV/0	FAU74032	E6E7_66.2	chr2	P	3188
00f90d09-fa28-46f4-8870-29dfa0da9f48/EcoRV/0	FAU74032	E6E7_66.2	chr2	P	3469
30048568-7c76-4b3b-aa31-0da533b88ac5/EcoRV/0	FAU74032	E6E7_66.2	chr2	P	3186
8a8adcf2-1fe0-4ed4-89d1-1f14508142c9/EcoRV/0	FAU74032	E6E7_66.2	chr2	P	3433
ad0422b0-c0a0-4c42-a084-ae96d021fe3c/EcoRV/0	FAU74032	E6E7_66.2	chr2	P	3230
a88a60f9-cf8f-43a9-b961-92b4e5733398/EcoRV/0	FAU74032	E6E7_66.2	chr2	P	3436
6818f957-e6d7-4e1d-8027-54421ae6837b/EcoRV/0	FAU74032	E6E7_66.2	chr2	P	3420
1fa2a14c-ae79-4127-8f3d-b2bb6abede5f/EcoRV/0	FAU74032	E6E7_66.2	chr2	P	3420
ff46d5e9-eb03-4b43-9da3-8c7fef19ad2f/EcoRV/0	FAU74032	E6E7_66.2	chr2	P	3385
3e5329eb-9631-4946-9770-3caa6170f87f/EcoRV/0	FAU74032	E6E7_66.2	chr2	P	3435
e314b3d1-5cb7-45bc-98fa-85bba3eaa592/EcoRV/0	FAU74032	E6E7_66.2	chr2	P	3158
595eb017-a3cf-484b-980e-366abaa91dcf/EcoRV/0	FAU74032	E6E7_66.2	chr2	P	3178
b5cc483f-7ae1-4a8c-b87b-dc7ea3a2a4c9/EcoRV/0	FAU74032	E6E7_66.2	chr2	P	3109
09b79a50-bcb1-43e8-a3a3-ce1a0e84a6db/EcoRV/0	FAU74032	E6E7_66.2	chr2	P	3151
cb01effa-668f-4e69-9e31-d79209a195c7/EcoRV/0	FAU74032	E6E7_66.2	chr2	P	3407
7ed12e16-8bce-48f3-854a-a286055fab1e/EcoRV/0	FAU74032	E6E7_66.2	chr2	P	3549
301bb118-91c8-4505-96da-86400a54de13/EcoRV/0	FAU74032	E6E7_66.2	chr2	P	3045
4fb564df-cbac-4b2e-b120-ec94657268ed/EcoRV/0	FAU74032	E6E7_66.2	chr2	P	3334
bce9b7a9-1914-4f84-a69b-3faaca01b168/EcoRV/0	FAU74032	E6E7_66.2	chr2	P	3357
59d7c233-3159-47fd-912b-a8d9fd5361d7/EcoRV/0	FAU74032	E6E7_66.2	chr2	P	3487
bd022890-3a9c-48f7-8109-85445c1220a3/EcoRV/0	FAU74032	E6E7_66.2	chr2	P	3312
54c25c86-d934-4f07-ab04-f695c4a78d9f/EcoRV/0	FAU74032	E6E7_66.2	chr2	P	3314
d80f3d53-ab9a-4f6c-a7ef-c6177ee46114/EcoRV/0	FAU74032	E6E7_66.2	chr2	P	3087
30e20313-b07a-4739-bc20-ce1ca415d261/EcoRV/0	FAU74032	E6E7_66.2	chr2	P	3040
7236a5a5-88ad-417f-b2c3-a7fb66d5f833/EcoRV/0	FAU74032	E6E7_66.2	chr2	P	3250
c53ac85a-6099-466d-ad4f-eb713689f35c/EcoRV/0	FAU74032	E6E7_66.2	chr2	P	3271
5e6eb685-bc7e-4a84-a15c-a4ad210b458f/EcoRV/0	FAU74032	E6E7_66.2	chr2	P	3233
fddc8cd0-e290-431d-ae9a-e6452026c19c/EcoRV/0	FAU74032	E6E7_66.2	chr2	P	3214
4412f554-684d-4fb2-a34f-33a95d870d3f/EcoRV/0	FAU74032	E6E7_66.2	chr2	P	2969
45f34f7e-0666-4a04-9c95-75d0d801fac5/EcoRV/0	FAU74032	E6E7_66.2	chr2	P	2978
5a5acab8-a115-48c8-acbb-e8effdf68507/EcoRV/0	FAU74032	E6E7_66.2	chr2	P	2895
9343cee5-cf1f-48f2-bb64-5a0603583036/EcoRV/0	FAU74032	E6E7_66.2	chr2	P	3196
0721f456-1918-4204-9358-0887cc82dec2/EcoRV/0	FAU74032	E6E7_66.2	chr2	P	2860
516bafe6-7955-4471-a992-3868e4605642/EcoRV/0	FAU74032	E6E7_66.2	chr2	P	2925
26fc81eb-ff5b-4d21-8ee3-82323696767c/EcoRV/0	FAU74032	E6E7_66.2	chr2	P	2938
c18dc67f-4a5e-40a3-81ac-866afc4dcdd2/EcoRV/0	FAU74032	E6E7_66.2	chr2	P	2908
3a720d53-f5ca-4811-9cdd-eba78c0098cb/EcoRV/0	FAU74032	E6E7_66.2	chr2	P	2864
598523fa-c7d6-4ee9-bc64-24783087d350/EcoRV/0	FAU74032	E6E7_66.2	chr2	P	3096
2c433182-7a12-48b4-8a27-9e27e71e9efc/EcoRV/0	FAU74032	E6E7_66.2	chr2	P	2993
a1040884-1137-4154-8020-1383c1050c93/EcoRV/0	FAU74032	E6E7_66.2	chr2	P	3095
3ffa90af-63dd-4693-9e9d-e5b4824e40c3/EcoRV/0	FAU74032	E6E7_66.2	chr2	P	2816
770bcaae-0708-4d4f-bbd6-c4adecfae85b/EcoRV/0	FAU74032	E6E7_66.2	chr2	P	2810
e98df6ab-0d2f-4a41-aa91-9916a6334ab6/EcoRV/0	FAU74032	E6E7_66.2	chr2	P	3083
82fd5a64-8564-4f20-ac51-5e7e45c9ff94/EcoRV/0	FAU74032	E6E7_66.2	chr2	P	2996
71b5f86a-718d-4457-ac75-d1f4d861d98b/EcoRV/0	FAU74032	E6E7_66.2	chr2	P	2816
246994ea-dff0-4419-93de-48f52f467658/EcoRV/0	FAU74032	E6E7_66.2	chr2	P	2814
0ccd72b1-9325-4d42-aed1-c1ee3bef0340/EcoRV/0	FAU74032	E6E7_66.2	chr2	P	3015
ddde0b78-4e91-4d51-b58c-40ceb244ef21/EcoRV/0	FAU74032	E6E7_66.2	chr2	P	3021
e3a0e68e-1920-4520-baa3-36e51c9aeb48/EcoRV/0	FAU74032	E6E7_66.2	chr2	P	2705
c588e5ce-3ade-4bda-af00-16c031a8a0af/EcoRV/0	FAU74032	E6E7_66.2	chr2	P	2988
8b9e9622-b210-4c53-8a3b-1ce416d001ff/EcoRV/0	FAU74032	E6E7_66.2	chr2	P	3033
39c1e4de-442b-471f-a192-fe211a375d8c/EcoRV/0	FAU74032	E6E7_66.2	chr2	P	2726
0db9fb19-d522-4fa6-95a3-5487413ebd7b/EcoRV/0	FAU74032	E6E7_66.2	chr2	P	2760
2674a634-eeb6-419c-8f2b-cf7852df1ca5/EcoRV/0	FAU74032	E6E7_66.2	chr2	P	2993
b9949ae7-0b34-412f-af8b-d419f12e4036/EcoRV/0	FAU74032	E6E7_66.2	chr2	P	2737
bb1eead4-44c7-4a36-be0d-07d5479d8cb4/EcoRV/0	FAU74032	E6E7_66.2	chr2	P	2965
1f41378c-4d14-4748-acaf-a55c075d25ba/EcoRV/0	FAU74032	E6E7_66.2	chr2	P	2751
7170b560-5de6-48ce-a259-db1448625154/EcoRV/0	FAU74032	E6E7_66.2	chr2	P	3000
f1be35f5-8ae8-4100-b0d4-42071c4c8c2d/EcoRV/0	FAU74032	E6E7_66.2	chr2	P	2717
1c87ee06-4694-40e4-b51b-65625c283e7f/EcoRV/0	FAU74032	E6E7_66.2	chr2	P	2692
5961acc5-2f39-47b4-b9f9-fbfc442211ca/EcoRV/0	FAU74032	E6E7_66.2	chr2	P	2705
b1028a1c-d173-4b0a-959c-e581e2805f19/EcoRV/0	FAU74032	E6E7_66.2	chr2	P	2835
9b63f7e3-8ffe-4924-82b1-2ea86c87f6d9/EcoRV/0	FAU74032	E6E7_66.2	chr2	P	2960
775db2d2-e6d6-4936-8c4c-eda491d98985/EcoRV/0	FAU74032	E6E7_66.2	chr2	P	2983
1fdf62e4-fec1-489e-a422-5aea9d1ad26e/EcoRV/0	FAU74032	E6E7_66.2	chr2	P	2699
bc8fa7f0-7272-4243-aa96-37c3727e63f3/EcoRV/0	FAU74032	E6E7_66.2	chr2	P	2715
a8690c39-59b4-4a82-a1df-c75d13060071/EcoRV/0	FAU74032	E6E7_66.2	chr2	P	2928
aab0e285-2aed-45f6-9035-9e8e0e24d31c/EcoRV/0	FAU74032	E6E7_66.2	chr2	P	2698
de49683b-0e4d-41b5-9bc4-4bf482b664f4/EcoRV/0	FAU74032	E6E7_66.2	chr2	P	2910
822f1590-5b47-4f43-9c59-809eeea51f99/EcoRV/0	FAU74032	E6E7_66.2	chr2	P	2685
5b3a2168-a255-41c9-bb28-1da1e5d0c2f5/EcoRV/0	FAU74032	E6E7_66.2	chr2	P	2679
98fc9dc0-98fc-48c5-a392-e4c374402ce3/EcoRV/0	FAU74032	E6E7_66.2	chr2	P	2897
dacce399-270d-4770-b551-b724094ffee9/EcoRV/0	FAU74032	E6E7_66.2	chr2	P	2608
bde8b95e-7c44-46ee-9efe-a7b2fd229234/EcoRV/0	FAU74032	E6E7_66.2	chr2	P	2869
66976720-4a9f-4729-96f9-5caa8ad82121/EcoRV/0	FAU74032	E6E7_66.2	chr2	P	2872
049c3f15-b950-4098-90da-8297ee5180f1/EcoRV/0	FAU74032	E6E7_66.2	chr2	P	2857
f32527a8-926c-4d48-b61d-d746f800e34a/EcoRV/0	FAU74032	E6E7_66.2	chr2	P	2827
85b152ae-473e-41b5-9d69-31852a9443bb/EcoRV/0	FAU74032	E6E7_66.2	chr2	P	3202
58c18f7c-1a52-477a-95ae-6d2c5e2caed9/EcoRV/0	FAU74032	E6E7_66.2	chr2	P	2582
05b6acb3-df69-44e3-bb6b-977f1e72ce2d/EcoRV/0	FAU74032	E6E7_66.2	chr2	P	2818
794cfa14-e3b9-4c78-807a-f2e085955d7d/EcoRV/0	FAU74032	E6E7_66.2	chr2	P	2489
12a2547c-2c3c-49a6-bd44-c9772d303e21/EcoRV/0	FAU74032	E6E7_66.2	chr2	P	2549
79701f15-04e3-4fd6-b215-8ee7ee11b3a7/EcoRV/0	FAU74032	E6E7_66.2	chr2	P	2561
f52cb449-fb3b-4566-9cbd-28946d5bef36/EcoRV/0	FAU74032	E6E7_66.2	chr2	P	2492
c05e2015-5ca7-4cfa-8a6e-b3d1c633ccec/EcoRV/0	FAU74032	E6E7_66.2	chr2	P	2806
dee07e38-2329-4a6a-8954-b688df25bd34/EcoRV/0	FAU74032	E6E7_66.2	chr2	P	2822
6c0897ac-05db-4ced-b529-7119f45a6825/EcoRV/0	FAU74032	E6E7_66.2	chr2	P	2789
dd27bed0-eb30-45e5-8e29-fb968b3bff8d/EcoRV/0	FAU74032	E6E7_66.2	chr2	P	2511
1e8702cf-50d3-4d81-83a6-5c24124eb989/EcoRV/0	FAU74032	E6E7_66.2	chr2	P	2751
9f2a12d6-4894-443b-ba30-1af8ae78a545/EcoRV/0	FAU74032	E6E7_66.2	chr2	P	2766
49c0ff0a-3155-40ee-af74-7be76962dbc3/EcoRV/0	FAU74032	E6E7_66.2	chr2	P	2538
944657a2-dc80-49ad-9321-eb9b8136b733/EcoRV/0	FAU74032	E6E7_66.2	chr2	P	2751
a704c849-133c-44b4-a34e-b23bdf360f94/EcoRV/0	FAU74032	E6E7_66.2	chr2	P	2745
fe8185c9-fe24-448b-bc58-25eca1388f20/EcoRV/0	FAU74032	E6E7_66.2	chr2	P	2487
d41e840a-7939-48b8-8123-989e24d3e4b2/EcoRV/0	FAU74032	E6E7_66.2	chr2	P	2755
29b02797-050e-4eea-a8c7-14b1b3592953/EcoRV/0	FAU74032	E6E7_66.2	chr2	P	2705
4c48b738-ad4c-46ad-9d4b-a8ee05f356b9/EcoRV/0	FAU74032	E6E7_66.2	chr2	P	2695
611b1e86-8e8a-4bec-872f-0b9445968bd7/EcoRV/0	FAU74032	E6E7_66.2	chr2	P	2447
8a1862ad-0989-486b-8a2d-c1640c506235/EcoRV/0	FAU74032	E6E7_66.2	chr2	P	2701
ae44fc37-4ab8-4fff-9bbe-56827af397b9/EcoRV/0	FAU74032	E6E7_66.2	chr2	P	2698
60f551d4-a1a4-4db2-8978-e9afd4363ed8/EcoRV/0	FAU74032	E6E7_66.2	chr2	P	2657
d3962ad9-f1a2-4f84-aeef-cd4160ba508f/EcoRV/0	FAU74032	E6E7_66.2	chr2	P	2426
b6e2145c-bbee-41e5-9138-cdc6498585c6/EcoRV/0	FAU74032	E6E7_66.2	chr2	P	2662
473a1945-1196-44ef-8d0b-855425e13e51/EcoRV/0	FAU74032	E6E7_66.2	chr2	P	2430
45b2eb72-18d4-4c84-9797-484f52c86a19/EcoRV/0	FAU74032	E6E7_66.2	chr2	P	2642
8fb2ca49-c3f3-4bf7-83b6-0fd219504409/EcoRV/0	FAU74032	E6E7_66.2	chr2	P	2642
25674033-22b1-4e7a-89c2-44cf050c1acf/EcoRV/0	FAU74032	E6E7_66.2	chr2	P	2672
3bb9bfb7-e6e1-4e3d-add8-9a7695e93619/EcoRV/0	FAU74032	E6E7_66.2	chr2	P	2294
2b2d2a38-694f-4117-950e-470ff6f1a394/EcoRV/0	FAU74032	E6E7_66.2	chr2	P	2387
4fb238f8-f4a9-47e9-85c0-cf0af3674665/EcoRV/0	FAU74032	E6E7_66.2	chr2	P	2377
870cf59b-f269-419b-acf8-41e045469627/EcoRV/0	FAU74032	E6E7_66.2	chr2	P	2384
b3204baa-d415-40d5-b76a-d14a335fa215/EcoRV/0	FAU74032	E6E7_66.2	chr2	P	2403
b7373b6e-a16a-459e-b236-3c0243e4320a/EcoRV/0	FAU74032	E6E7_66.2	chr2	P	2654
f543bd52-fb9e-4ef7-b7dd-820edecdb04c/EcoRV/0	FAU74032	E6E7_66.2	chr2	P	2364
ff185b77-4494-4c86-80a3-325927134ce6/EcoRV/0	FAU74032	E6E7_66.2	chr2	P	2384
d1d92537-7d8d-4a9e-b025-7767c46f5d54/EcoRV/0	FAU74032	E6E7_66.2	chr2	P	2615
1f76060c-c83d-487e-ba9b-2c49a213a0ee/EcoRV/0	FAU74032	E6E7_66.2	chr2	P	2635
654a3920-29d1-4902-95db-b999f416a59c/EcoRV/0	FAU74032	E6E7_66.2	chr2	P	2388
108190a1-db2a-402e-a893-4ef9ee6850b7/EcoRV/0	FAU74032	E6E7_66.2	chr2	P	2349
81299a24-0424-4693-81c2-c19266f7efa1/EcoRV/0	FAU74032	E6E7_66.2	chr2	P	2619
918fe4a9-7036-4b28-9aaa-6003c05be392/EcoRV/0	FAU74032	E6E7_66.2	chr2	P	2624
b2fa1727-4350-4dc2-b0e5-556530b486d6/EcoRV/0	FAU74032	E6E7_66.2	chr2	P	2619
f98f4557-3c21-4bdd-8b5c-48a8c6f992df/EcoRV/0	FAU74032	E6E7_66.2	chr2	P	2584
1624126c-86de-4df5-ae38-facec1633bea/EcoRV/0	FAU74032	E6E7_66.2	chr2	P	2599
995859c1-494d-41bc-97b1-6f48e34441b6/EcoRV/0	FAU74032	E6E7_66.2	chr2	P	2318
e1847027-6d5b-4a3b-8f00-fdb2738e68f5/EcoRV/0	FAU74032	E6E7_66.2	chr2	P	2316
efeded19-8d18-4402-ae07-c1ebc55426b5/EcoRV/0	FAU74032	E6E7_66.2	chr2	P	2264
dd0133fe-1785-4713-acdb-0eccd9a6900e/EcoRV/0	FAU74032	E6E7_66.2	chr2	P	2553
774bb07e-17ba-4152-b4d1-7662b40ae625/EcoRV/0	FAU74032	E6E7_66.2	chr2	P	2495
7c64d6f2-486e-4be0-8739-49310fd0e511/EcoRV/0	FAU74032	E6E7_66.2	chr2	P	2525
65ea4749-0167-46f2-898c-7d0119cd51c0/EcoRV/0	FAU74032	E6E7_66.2	chr2	P	2280
e4156f8c-2ff5-4148-8866-962b93111ae3/EcoRV/0	FAU74032	E6E7_66.2	chr2	P	2396
fc5f5396-ef9f-47f0-9ea0-c54fb94f62e0/EcoRV/0	FAU74032	E6E7_66.2	chr2	P	2275
cb88b7d2-a994-4d7a-a6ce-b4221795f11f/EcoRV/0	FAU74032	E6E7_66.2	chr2	P	2266
61854377-37de-4061-9229-75a59b90a104/EcoRV/0	FAU74032	E6E7_66.2	chr2	P	2227
dbb3a0ec-fb45-4cfc-969b-9317387b245d/EcoRV/0	FAU74032	E6E7_66.2	chr2	P	2466
e0aaa55b-3301-4a22-9b5a-420ee6a02a9a/EcoRV/0	FAU74032	E6E7_66.2	chr2	P	2453
9a552e13-5dff-469b-a570-af634f460076/EcoRV/0	FAU74032	E6E7_66.2	chr2	P	2450
53d32278-2fdf-4d14-9dd5-737953f39ce7/EcoRV/0	FAU74032	E6E7_66.2	chr2	P	2468
fbd12e72-5cea-4879-b996-b9334b73eccc/EcoRV/0	FAU74032	E6E7_66.2	chr2	P	2400
4111dd10-3b65-4efe-bbaa-9d45b3961968/EcoRV/0	FAU74032	E6E7_66.2	chr2	P	2470
2e599b44-1bd5-41e3-8ada-72a36f8a3016/EcoRV/0	FAU74032	E6E7_66.2	chr2	P	2185
c4542a7f-6526-4c78-98d7-9d6adba765c7/EcoRV/0	FAU74032	E6E7_66.2	chr2	P	2405
ca98b5e4-ca43-470b-955f-d6167269c554/EcoRV/0	FAU74032	E6E7_66.2	chr2	P	2197
e49200ab-fec2-4adf-a0d7-3d2e73bca23b/EcoRV/0	FAU74032	E6E7_66.2	chr2	P	2405
28f51ba4-b341-413e-a159-96ae56e673a8/EcoRV/0	FAU74032	E6E7_66.2	chr2	P	2416
f25386cb-9c88-4637-9fcb-50c8233e7f9b/EcoRV/0	FAU74032	E6E7_66.2	chr2	P	2148
606addba-2c10-403c-ab0d-339f66d0f0e4/EcoRV/0	FAU74032	E6E7_66.2	chr2	P	2169
6ebf411a-11f4-41d5-86da-e960e6c9f74e/EcoRV/0	FAU74032	E6E7_66.2	chr2	P	2360
8dbd412b-8fb8-4514-9e9e-c0da989117ca/EcoRV/0	FAU74032	E6E7_66.2	chr2	P	2358
7645b222-5678-48ec-a4ac-b44efd06c514/EcoRV/0	FAU74032	E6E7_66.2	chr2	P	2362
05944ac9-95b8-470b-bde8-3e80d50c2281/EcoRV/0	FAU74032	E6E7_66.2	chr2	P	2352
7d1d5428-b010-4801-886f-7278b9f1dbe6/EcoRV/0	FAU74032	E6E7_66.2	chr2	P	2378
e3f33cd5-48ee-4aa5-b9c6-91b54b6f0223/EcoRV/0	FAU74032	E6E7_66.2	chr2	P	2354
f5e0eb3a-74c0-45b6-8e61-9ae7f4ba49b1/EcoRV/0	FAU74032	E6E7_66.2	chr2	P	2359
41df7b97-3495-4ad7-8b11-6cc601c6ee11/EcoRV/0	FAU74032	E6E7_66.2	chr2	P	2058
5bc10e02-2113-43ff-b22d-cda8e4c0a67f/EcoRV/0	FAU74032	E6E7_66.2	chr2	P	2333
9fc8a02b-b7ad-4288-b1b7-ad40c23971cc/EcoRV/0	FAU74032	E6E7_66.2	chr2	P	2120
f2d83f6e-af52-4a13-a2b1-614e34fe69b2/EcoRV/0	FAU74032	E6E7_66.2	chr2	P	2310
5e9c1ef8-0500-4a4f-b3d9-3af5b82e6a07/EcoRV/0	FAU74032	E6E7_66.2	chr2	P	2320
30c9d40c-2f93-4cf0-8cc1-584a739bdf44/EcoRV/0	FAU74032	E6E7_66.2	chr2	P	2034
d8afe23a-344e-4b19-b00f-57186ccb51c0/EcoRV/0	FAU74032	E6E7_66.2	chr2	P	2017
8ca9ab85-dab0-4563-9970-d0c47009f34e/EcoRV/0	FAU74032	E6E7_66.2	chr2	P	2038
1123e343-50ce-4fef-9a4d-0b829927db0e/EcoRV/0	FAU74032	E6E7_66.2	chr2	P	2295
5701bbfa-b5f9-40c8-94db-75c12c03fcc4/EcoRV/0	FAU74032	E6E7_66.2	chr2	P	2056
83061310-aa38-46b9-9177-672b6c59114c/EcoRV/0	FAU74032	E6E7_66.2	chr2	P	2010
a4937815-b831-4e65-8dd3-61d126bc6e17/EcoRV/0	FAU74032	E6E7_66.2	chr2	P	2028
26606953-d3cf-48f4-8d4a-d83d869d30bd/EcoRV/0	FAU74032	E6E7_66.2	chr2	P	2300
d5154ed0-b2de-44f5-bdbb-c2faa241b549/EcoRV/0	FAU74032	E6E7_66.2	chr2	P	2278
262e15f5-464c-4981-8c38-5543fb84b3c5/EcoRV/0	FAU74032	E6E7_66.2	chr2	P	1953
2cf82a89-32ad-4ef4-9b94-c2d3d6ee36e8/EcoRV/0	FAU74032	E6E7_66.2	chr2	P	2241
570edc9d-19d2-4f95-94f4-477d1be69f06/EcoRV/0	FAU74032	E6E7_66.2	chr2	P	1984
c024c504-42a5-42d1-8cfe-4d74454d98d3/EcoRV/0	FAU74032	E6E7_66.2	chr2	P	2215
5d710e27-2ec5-4943-9f59-b716efdbf704/EcoRV/0	FAU74032	E6E7_66.2	chr2	P	1966
58b44084-3231-4939-b0cc-9266e5e56668/EcoRV/0	FAU74032	E6E7_66.2	chr2	P	1937
4aee9971-ac66-4e83-ad43-a6c0835820b2/EcoRV/0	FAU74032	E6E7_66.2	chr2	P	1895
6f3416a7-39c2-426d-b768-a8240829072c/EcoRV/0	FAU74032	E6E7_66.2	chr2	P	2193
a485e714-be85-4913-98b9-8d1ef344a4d1/EcoRV/0	FAU74032	E6E7_66.2	chr2	P	2161
c0394e84-ae84-4497-8bdc-b3a227a61e17/EcoRV/0	FAU74032	E6E7_66.2	chr2	P	1906
c7a93fea-671d-47e2-94d4-dd603f051f6f/EcoRV/0	FAU74032	E6E7_66.2	chr2	P	1912
cca04f79-76d2-4b87-807a-323ea1147234/EcoRV/0	FAU74032	E6E7_66.2	chr2	P	2147
f9a15fa7-2fff-4463-8f86-aa08a0df501a/EcoRV/0	FAU74032	E6E7_66.2	chr2	P	2178
28d4a538-c603-4293-a068-086658594f01/EcoRV/0	FAU74032	E6E7_66.2	chr2	P	2150
3d7ead53-8a84-457f-a332-89c34035e065/EcoRV/0	FAU74032	E6E7_66.2	chr2	P	1921
cf616b7e-897d-47c5-b448-7fa0d16a3bb3/EcoRV/0	FAU74032	E6E7_66.2	chr2	P	1850
2642de91-1b39-436a-813a-8cb19155e6e2/EcoRV/0	FAU74032	E6E7_66.2	chr2	P	1854
e453a391-1b7d-4264-90d7-c93f08d48372/EcoRV/0	FAU74032	E6E7_66.2	chr2	P	1819
3616f8fa-5e60-4043-a33a-a1fe54778ad5/EcoRV/0	FAU74032	E6E7_66.2	chr2	P	1823
8b49bd7e-44dc-4da0-ac9b-3270324b50ec/EcoRV/0	FAU74032	E6E7_66.2	chr2	P	1831
67c990fb-7b37-40a4-9894-dc894ff350c7/EcoRV/0	FAU74032	E6E7_66.2	chr2	P	1859
08cfcb6e-e5f0-4b45-9b6a-cabc6787dd46/EcoRV/0	FAU74032	E6E7_66.2	chr2	P	2064
c6d8c77d-eddd-456d-aefc-d052ac57b533/EcoRV/0	FAU74032	E6E7_66.2	chr2	P	2110
b49d8199-eb85-4b40-b3e1-2c9cc1a4f38f/EcoRV/0	FAU74032	E6E7_66.2	chr2	P	1838
946e71fd-a1b9-4ee8-aff7-977f3721f386/EcoRV/0	FAU74032	E6E7_66.2	chr2	P	1819
0a0f0d83-9509-4f61-bcce-42602befeeec/EcoRV/0	FAU74032	E6E7_66.2	chr2	P	1814
4c8f0ea8-7c14-4256-a7b1-016f2e9eff88/EcoRV/0	FAU74032	E6E7_66.2	chr2	P	1806
9c0997c2-64b9-4a42-9073-032c072e8f26/EcoRV/0	FAU74032	E6E7_66.2	chr2	P	1790
739f8b95-f50a-45a7-8afa-fd4d80411d9c/EcoRV/0	FAU74032	E6E7_66.2	chr2	P	1813
20d72368-9617-4e91-b5a9-3a25fa1afc77/EcoRV/0	FAU74032	E6E7_66.2	chr2	P	1700
ca06a70f-4e0b-463c-9ed8-d6df2fadb30a/EcoRV/0	FAU74032	E6E7_66.2	chr2	P	2081
64ea8292-55a6-44d9-9e11-b04c78f9c335/EcoRV/0	FAU74032	E6E7_66.2	chr2	P	2025
08e14a64-6856-4f39-a977-839538570444/EcoRV/0	FAU74032	E6E7_66.2	chr2	P	2027
f037db3a-1dbc-4fe0-9e9a-3d233805e1e3/EcoRV/0	FAU74032	E6E7_66.2	chr2	P	1752
009ea73a-386e-4f42-a87b-626014cc66b4/EcoRV/0	FAU74032	E6E7_66.2	chr2	P	2006
85665301-59e0-433e-b2fb-a4caa77b3afd/EcoRV/0	FAU74032	E6E7_66.2	chr2	P	2044
1e3b5699-1f12-4e86-9656-2633db23bae6/EcoRV/0	FAU74032	E6E7_66.2	chr2	P	2005
279f366f-11dc-4ea4-8070-d8dfb8feb02a/EcoRV/0	FAU74032	E6E7_66.2	chr2	P	1772
e45b0b5a-efdc-46af-ad57-8d3504a6cfe8/EcoRV/0	FAU74032	E6E7_66.2	chr2	P	1737
215ccf9b-b54b-4ca4-9f2e-e12195b151e1/EcoRV/0	FAU74032	E6E7_66.2	chr2	P	1980
8304d801-df29-41c3-903a-c44a1d457c3e/EcoRV/0	FAU74032	E6E7_66.2	chr2	P	1625
aab46527-415c-4f63-a7ec-dff83868038b/EcoRV/0	FAU74032	E6E7_66.2	chr2	P	1970
3e2e0d12-1f1d-493e-ad89-39e24b8a37d3/EcoRV/0	FAU74032	E6E7_66.2	chr2	P	1970
3f94e01b-4c69-46be-8851-d9f6f8f38a48/EcoRV/0	FAU74032	E6E7_66.2	chr2	P	1906
9c78c220-4254-46d4-ae5e-50869eef50b9/EcoRV/0	FAU74032	E6E7_66.2	chr2	P	1959
6ddbbb3f-6d09-4697-99f7-25948043c7b1/EcoRV/0	FAU74032	E6E7_66.2	chr2	P	1733
c2d62f93-dded-49fd-8989-552387e75209/EcoRV/0	FAU74032	E6E7_66.2	chr2	P	1705
0610240e-dc2b-4a67-b357-e32ec8f9b50e/EcoRV/0	FAU74032	E6E7_66.2	chr2	P	1927
1896752b-1457-4048-be42-1a824abb78ce/EcoRV/0	FAU74032	E6E7_66.2	chr2	P	1927
06700e53-0215-40f9-8e00-25f41a243b29/EcoRV/0	FAU74032	E6E7_66.2	chr2	P	1681
a7d56045-a99e-498d-9482-024a4d020d39/EcoRV/0	FAU74032	E6E7_66.2	chr2	P	1634
d6e4f0d8-e8de-4106-9d61-286f487cf7c0/EcoRV/0	FAU74032	E6E7_66.2	chr2	P	1900
ba189164-cc10-4ea6-8a60-781c76044ed3/EcoRV/0	FAU74032	E6E7_66.2	chr2	P	1661
c2c6b72c-4fc6-44c0-9e02-c442bc76fc0d/EcoRV/0	FAU74032	E6E7_66.2	chr2	P	1646
ed02a54c-870a-4922-b777-a4c2d47e33bb/EcoRV/0	FAU74032	E6E7_66.2	chr2	P	1912
f9b9f37c-e15a-43d6-be9f-e658d6f69f65/EcoRV/0	FAU74032	E6E7_66.2	chr2	P	1594
7852b2a5-9dd1-4db5-ab2e-1a3c4da611be/EcoRV/0	FAU74032	E6E7_66.2	chr2	P	1890
fb3fcc21-88ea-4204-b5b0-db04b9e3517d/EcoRV/0	FAU74032	E6E7_66.2	chr2	P	1915
8008a552-5abb-4d8b-80f4-c608eff39def/EcoRV/0	FAU74032	E6E7_66.2	chr2	P	1570
9c7890dc-dd60-4ea8-99b5-44fa29b7fb27/EcoRV/0	FAU74032	E6E7_66.2	chr2	P	1641
1351840d-0eb5-49af-a363-c390b00e1f3c/EcoRV/0	FAU74032	E6E7_66.2	chr2	P	1854
b10d108e-1381-422f-81dd-6a2ff51cf379/EcoRV/0	FAU74032	E6E7_66.2	chr2	P	1879
0b6e5614-f59d-4820-93fa-40290245dc09/EcoRV/0	FAU74032	E6E7_66.2	chr2	P	1613
be1545b3-85be-4de3-ba93-b23f689c13a2/EcoRV/0	FAU74032	E6E7_66.2	chr2	P	1569
3a65c3ea-c56e-4b7a-905d-ded099e1e050/EcoRV/0	FAU74032	E6E7_66.2	chr2	P	1572
7d04d316-d156-4af6-a1f5-1f1144c16c15/EcoRV/0	FAU74032	E6E7_66.2	chr2	P	1791
53ae51f4-cb8c-47ab-a2e1-add14e02e0ab/EcoRV/0	FAU74032	E6E7_66.2	chr2	P	1578
cae55454-f588-499c-80d7-fdad2dba9398/EcoRV/0	FAU74032	E6E7_66.2	chr2	P	1814
3fec53c6-08b0-4a2d-b367-cd6ec557bd44/EcoRV/0	FAU74032	E6E7_66.2	chr2	P	1529
6d686675-fefe-4dba-8f44-554d544707c5/EcoRV/0	FAU74032	E6E7_66.2	chr2	P	1739
73ab5020-6e0c-441d-8a09-aa2cb90464e8/EcoRV/0	FAU74032	E6E7_66.2	chr2	P	1801
1864aa2e-0425-4d6c-bb0a-9347aad3ae7b/EcoRV/0	FAU74032	E6E7_66.2	chr2	P	1526
9a8c08b6-0885-49f6-92b2-ea21ac4a16ec/EcoRV/0	FAU74032	E6E7_66.2	chr2	P	1503
d3959aa4-c09d-4ca5-a781-d427afad9a77/EcoRV/0	FAU74032	E6E7_66.2	chr2	P	1500
60c025df-47aa-4a59-a459-c8a07ee254fb/EcoRV/0	FAU74032	E6E7_66.2	chr2	P	1745
bc288b61-1b83-4431-91ed-188387811288/EcoRV/0	FAU74032	E6E7_66.2	chr2	P	1445
ed91d20f-4c7d-4486-8a0f-ad6c00425f62/EcoRV/0	FAU74032	E6E7_66.2	chr2	P	1735
ff8aab59-a8d0-4950-9d92-84f8b3f7463d/EcoRV/0	FAU74032	E6E7_66.2	chr2	P	1458
1cd706e8-6412-4c9e-92ac-159aeee64fe0/EcoRV/0	FAU74032	E6E7_66.2	chr2	P	1701
10a3facf-63e6-4a86-a4d6-2523ac046e19/EcoRV/0	FAU74032	E6E7_66.2	chr2	P	1447
30872ce7-e8ec-40ab-958c-a0c392f525df/EcoRV/0	FAU74032	E6E7_66.2	chr2	P	1687
b1e5540c-cff2-4766-8690-fe9b881d6853/EcoRV/0	FAU74032	E6E7_66.2	chr2	P	1429
6b0d8e86-42e9-4ffa-942b-2a2f57ecd73c/EcoRV/0	FAU74032	E6E7_66.2	chr2	P	1700
590d2c60-520f-47e4-9074-13fa85e21bc7/EcoRV/0	FAU74032	E6E7_66.2	chr2	P	1699
efc0a7e6-d1c1-4417-9eeb-50637ff7e227/EcoRV/0	FAU74032	E6E7_66.2	chr2	P	1414
b376ad79-10ab-466e-9a09-63284e6ce3a2/EcoRV/0	FAU74032	E6E7_66.2	chr2	P	1410
09ae9ec2-b361-4fe7-8d47-5e6c51974553/EcoRV/0	FAU74032	E6E7_66.2	chr2	P	1393
968d38e1-64aa-4585-b8e6-44e986b7d3dd/EcoRV/0	FAU74032	E6E7_66.2	chr2	P	1617
c8d92d5b-f6f2-427c-9354-e637982f67a8/EcoRV/0	FAU74032	E6E7_66.2	chr2	P	1339
092ba053-fe32-4a2e-b008-d5cdf777dade/EcoRV/0	FAU74032	E6E7_66.2	chr2	P	1599
5c404e8e-54c4-4a69-95f8-16642d1b9f0b/EcoRV/0	FAU74032	E6E7_66.2	chr2	P	1619
6fb766d7-a3c4-4a60-9634-e96db72c16bd/EcoRV/0	FAU74032	E6E7_66.2	chr2	P	1308
18fcb3d1-31a0-4be0-a6bf-a210b4e9d0a4/EcoRV/0	FAU74032	E6E7_66.2	chr2	P	1546
775f734f-aebf-4af1-a0d8-5bdcd819578f/EcoRV/0	FAU74032	E6E7_66.2	chr2	P	1282
1fd53fec-5d77-4556-af1e-169177345d34/EcoRV/0	FAU74032	E6E7_66.2	chr2	P	1540
761246cf-0a4d-4aff-a866-4c827e31ce46/EcoRV/0	FAU74032	E6E7_66.2	chr2	P	1331
f864c30d-82c1-4652-aa82-bf720c1ce478/EcoRV/0	FAU74032	E6E7_66.2	chr2	P	1541
6caef156-1d69-4451-9644-3f381bec68e5/EcoRV/0	FAU74032	E6E7_66.2	chr2	P	1264
3c6f03a6-20f3-4baa-a498-da62153f7da9/EcoRV/0	FAU74032	E6E7_66.2	chr2	P	1317
90353a33-ce2f-46fc-b8ba-35775fdf79f3/EcoRV/0	FAU74032	E6E7_66.2	chr2	P	1524
ee8fa016-80b8-4257-a32e-78e603373f15/EcoRV/0	FAU74032	E6E7_66.2	chr2	P	1231
fbc1eebd-43ec-4128-9c55-8b3bd662a8af/EcoRV/0	FAU74032	E6E7_66.2	chr2	P	1539
ee2735dc-9c10-47a7-a7b3-edb7adf4f847/EcoRV/0	FAU74032	E6E7_66.2	chr2	P	1471
d4fad777-b552-4988-a648-17809247a807/EcoRV/0	FAU74032	E6E7_66.2	chr2	P	1448
e1c2600f-a9b6-4a00-b78d-de4c33ad4210/EcoRV/0	FAU74032	E6E7_66.2	chr2	P	1469
2dc72371-0b8e-4310-a6d9-693a19e03495/EcoRV/0	FAU74032	E6E7_66.2	chr2	P	1218
090c1c7d-bf9c-4d95-851e-31cfae3f4877/EcoRV/0	FAU74032	E6E7_66.2	chr2	P	1484
7ee1bf21-e355-4412-ba77-c4ba9e540071/EcoRV/0	FAU74032	E6E7_66.2	chr2	P	1461
99871cfc-d97d-4921-a95a-bb521ea9ec20/EcoRV/0	FAU74032	E6E7_66.2	chr2	P	1446
baff5882-0b9d-4012-9e30-f60310e0f286/EcoRV/0	FAU74032	E6E7_66.2	chr2	P	1474
e988adac-ba88-45a4-a07f-2286b9df713f/EcoRV/0	FAU74032	E6E7_66.2	chr2	P	1440
45ca16a9-ad2e-41c8-8037-906171c75548/EcoRV/0	FAU74032	E6E7_66.2	chr2	P	1220
2f316f72-4f0c-41a5-a502-8b768f855fb6/EcoRV/0	FAU74032	E6E7_66.2	chr2	P	15609
af990c39-10c5-4b34-b4ed-f2f192e0873c/EcoRV/0	FAU74032	E6E7_66.2	chr2	P	1453
c0b41b50-5714-4c15-8114-f3bd7ed4fae3/EcoRV/0	FAU74032	E6E7_66.2	chr2	P	1131
9d64186a-ff80-4443-9fe7-844d745e08ed/EcoRV/0	FAU74032	E6E7_66.2	chr2	P	1167
a7d325d1-ec1c-4fdb-a15f-e5bba03e191e/EcoRV/0	FAU74032	E6E7_66.2	chr2	P	1121
232a1d8a-86cc-4ddd-92c1-c8314e8fd921/EcoRV/0	FAU74032	E6E7_66.2	chr2	P	1379
49152bb3-ee13-40cd-a533-0c476c68c0d0/EcoRV/0	FAU74032	E6E7_66.2	chr2	P	1345
0f37de5e-0f17-44fe-9074-ef2cb2519417/EcoRV/0	FAU74032	E6E7_66.2	chr2	P	1376
25104086-c6af-40a0-90fe-8cd2785d4bf8/EcoRV/0	FAU74032	E6E7_66.2	chr2	P	1378
8742fef2-2ea5-4b1b-8f93-ea50022ca62d/EcoRV/0	FAU74032	E6E7_66.2	chr2	P	1324
9933122f-ac04-43c5-aabc-84c6f05ba9c6/EcoRV/0	FAU74032	E6E7_66.2	chr2	P	1083
0064ead1-c547-4e59-9d58-db96bc653633/EcoRV/0	FAU74032	E6E7_66.2	chr2	P	1048
37725666-deaf-495d-bfb5-6ddaaaa71003/EcoRV/0	FAU74032	E6E7_66.2	chr2	P	1036
4410ecf2-eb88-4a8c-a9c0-08fbe55430c7/EcoRV/0	FAU74032	E6E7_66.2	chr2	P	1276
33e2f1fa-529a-4080-a247-28906bd142ab/EcoRV/0	FAU74032	E6E7_66.2	chr2	P	893
70e30a85-c5a0-4611-a18c-e74349ef1ceb/EcoRV/0	FAU74032	E6E7_66.2	chr2	P	889
aafe9bec-d426-41b6-9a6e-35684d67b49a/EcoRV/0	FAU74032	E6E7_66.2	chr2	P	857
38a74ca3-ae77-4e5a-810d-4e86d670e30a/EcoRV/0	FAU74032	E6E7_66.2	chr2	P	357
672635ac-b152-4905-ad52-97a7125a57fc/EcoRV/0	FAU74032	E6E7_66.2	chr2	Q	7835
af4eeb6f-598f-44b5-8a89-4620d14f7441/EcoRV/0	FAU74032	E6E7_66.2	chr2	Q	894
9281dac1-3acf-40b4-8f40-eec361443724/EcoRV/0	FAU74032	E6E7_66.2	chr2	Q	1823
7aeac892-ef5d-4cb3-bcac-9d0b4da2e6b6/EcoRV/0	FAU74032	E6E7_66.2	chr2	Q	4924
0532fa99-c837-43ad-b75e-83120b1c5771/EcoRV/0	FAU74032	E6E7_66.2	chr2	Q	5951
f1161212-0703-40e5-bd21-62478827eb06/EcoRV/0	FAU74032	E6E7_66.2	chr2	Q	3786
5a7f1aee-2bef-4f37-9a35-b9535c8e6438/EcoRV/0	FAU74032	E6E7_66.2	chr2	Q	2126
62264fee-996e-4db4-96d3-070ae345e8cc/EcoRV/0	FAU74032	E6E7_66.2	chr2	Q	2371
4852f466-e3c8-4ccc-b814-def4389b99a6/EcoRV/0	FAU74032	E6E7_66.2	chr2	Q	4525
0b815ec3-f9f7-4885-bbb0-df3adbd720d1/EcoRV/0	FAU74032	E6E7_66.2	chr2	Q	7178
7fca361a-8ac6-468f-9a37-379bd7259639/EcoRV/0	FAU74032	E6E7_66.2	chr2	Q	1742
9fe61eed-7c70-4e12-bcfc-96bf27b62644/EcoRV/0	FAU74032	E6E7_66.2	chr2	Q	1630
52daf712-7acd-46e6-bf04-858af3d99b3e/EcoRV/0	FAU74032	E6E7_66.2	chr2	Q	4665
84c4b26a-ccbb-4b35-b33f-551e36856034/EcoRV/0	FAU74032	E6E7_66.2	chr2	Q	11023
86a900e8-d1ac-408a-9417-9ba43a2c70a1/EcoRV/0	FAU74032	E6E7_66.2	chr2	Q	2505
dc91d9cb-ac43-45e6-b174-1462552f5644/EcoRV/0	FAU74032	E6E7_66.2	chr2	Q	8915
eba4730c-d3f3-4f75-b0eb-8d71d279a9cb/EcoRV/0	FAU74032	E6E7_66.2	chr2	Q	2557
ed51c66b-abb7-4987-b3ba-57cb95070c8b/EcoRV/0	FAU74032	E6E7_66.2	chr2	Q	5336
2e350926-8bb1-49af-b5cf-6069079aa477/EcoRV/0	FAU74032	E6E7_66.2	chr2	Q	11651
6c6a9761-cff4-4965-a933-fc2b8cfbcd4a/EcoRV/0	FAU74032	E6E7_66.2	chr2	Q	2041
09ac8a25-461f-4db1-b5f3-3498c25bb0f3/EcoRV/0	FAU74032	E6E7_66.2	chr2	Q	2107
18a66266-ba95-4a74-9091-bbaad14fec16/EcoRV/0	FAU74032	E6E7_66.2	chr2	Q	5685
20a547c4-a1b5-4ffc-8c2a-31f52525d877/EcoRV/0	FAU74032	E6E7_66.2	chr2	Q	3144
25fd8830-8872-40d7-9407-a953840bcbf9/EcoRV/0	FAU74032	E6E7_66.2	chr2	Q	3602
57bed793-1a9e-4fe6-a4ae-df65310eb3f2/EcoRV/0	FAU74032	E6E7_66.2	chr2	Q	3289
88ddce16-ab1b-42c8-b353-d778e12d8540/EcoRV/0	FAU74032	E6E7_66.2	chr2	Q	9194
457cea96-7f52-4a31-aade-a942505cbd73/EcoRV/0	FAU74032	E6E7_66.2	chr2	Q	3943
603ccb32-1701-4508-bfd1-3dfa466797fb/EcoRV/0	FAU74032	E6E7_66.2	chr2	Q	4245
611b56cb-bb70-4418-a631-d94f4695fe73/EcoRV/0	FAU74032	E6E7_66.2	chr2	Q	6103
626f4365-832b-41d0-a0da-b025585aacbf/EcoRV/0	FAU74032	E6E7_66.2	chr2	Q	7601
985c8be4-7272-4371-98a1-d198e887ef9c/EcoRV/0	FAU74032	E6E7_66.2	chr2	Q	3560
995e3b44-360a-4b05-aa16-355465b17fa3/EcoRV/0	FAU74032	E6E7_66.2	chr2	Q	6387
ae862d13-b651-4a17-9e5e-1a359fd8924a/EcoRV/0	FAU74032	E6E7_66.2	chr2	Q	6449
c967db9d-4589-485c-80b5-67f0c758c1f5/EcoRV/0	FAU74032	E6E7_66.2	chr2	Q	2162
cc34d24c-3243-49e1-9492-b82c971d7dae/EcoRV/0	FAU74032	E6E7_66.2	chr2	Q	8108
cef746e5-c3b2-4611-ac9d-8a90e968a57a/EcoRV/0	FAU74032	E6E7_66.2	chr2	Q	3366
d67d9b85-6ba0-440c-93e2-64f39bc269f8/EcoRV/0	FAU74032	E6E7_66.2	chr2	Q	6006
e17df299-f6e2-4025-92e9-f6794066b7a0/EcoRV/0	FAU74032	E6E7_66.2	chr2	Q	6330
0b0f582a-d40b-4d6b-b195-5158e9a4c9cf/EcoRV/0	FAU74032	E6E7_66.2	chr2	Q	9344
0b9c9d22-980e-4c02-8b88-14c60124d5b9/EcoRV/0	FAU74032	E6E7_66.2	chr2	Q	3983
0fa8c4eb-9a4e-4638-a494-160e1504123b/EcoRV/0	FAU74032	E6E7_66.2	chr2	Q	6593
1c591497-2e0a-42bb-a3ec-0f1a4a05e7d7/EcoRV/0	FAU74032	E6E7_66.2	chr2	Q	3567
1e280428-00f1-4a1f-84f5-5a102f06581a/EcoRV/0	FAU74032	E6E7_66.2	chr2	Q	4338
2a0848c8-1083-4a1c-b11f-a37ddd820fef/EcoRV/0	FAU74032	E6E7_66.2	chr2	Q	3648
2a42746d-1014-4de0-85f4-aeb008641a33/EcoRV/0	FAU74032	E6E7_66.2	chr2	Q	5868
2c760b10-4a07-4797-a696-8c7f7b05ea23/EcoRV/0	FAU74032	E6E7_66.2	chr2	Q	2780
2d3df03d-b64f-48c8-ab70-bb021a6d2600/EcoRV/0	FAU74032	E6E7_66.2	chr2	Q	1301
2e600ba4-60b6-48da-af65-847ca6c379f9/EcoRV/0	FAU74032	E6E7_66.2	chr2	Q	7722
2f72f442-4681-4e72-809b-e1c13fec3dbe/EcoRV/0	FAU74032	E6E7_66.2	chr2	Q	3668
3b0fee30-ba07-45b3-965e-e62a2f574795/EcoRV/0	FAU74032	E6E7_66.2	chr2	Q	80
3be0436d-7237-4e7a-b7ee-1241e1f032c0/EcoRV/0	FAU74032	E6E7_66.2	chr2	Q	8157
3e57d0da-33a1-4715-ba5d-2334f4afde57/EcoRV/0	FAU74032	E6E7_66.2	chr2	Q	5272
3e258f7d-e46a-46af-a42a-8519523a0d2e/EcoRV/0	FAU74032	E6E7_66.2	chr2	Q	1348
3f8990e4-8f00-45b6-a654-122aeb18158e/EcoRV/0	FAU74032	E6E7_66.2	chr2	Q	6159
4a000e37-4344-4da0-9358-354116da19a7/EcoRV/0	FAU74032	E6E7_66.2	chr2	Q	5707
4a1b022a-5fef-4910-bfc6-ef93c6a6b78a/EcoRV/0	FAU74032	E6E7_66.2	chr2	Q	7865
4c5b0a9c-ffb7-485e-a7a2-c1c5d3624a09/EcoRV/0	FAU74032	E6E7_66.2	chr2	Q	4760
4ebda45c-db2d-469b-9da8-c2fd5041a2dd/EcoRV/0	FAU74032	E6E7_66.2	chr2	Q	4740
5abf37b2-62e5-429d-8678-c2efb44f8962/EcoRV/0	FAU74032	E6E7_66.2	chr2	Q	11555
5ba30548-d017-4c05-a226-c05e176c29ad/EcoRV/0	FAU74032	E6E7_66.2	chr2	Q	6978
05c5a246-495d-485a-8434-b40582d77abf/EcoRV/0	FAU74032	E6E7_66.2	chr2	Q	8731
05c014c9-c85a-43c4-9627-d892a2496468/EcoRV/0	FAU74032	E6E7_66.2	chr2	Q	7516
5c207da9-f2b9-41c0-95a3-d81286b3b8ef/EcoRV/0	FAU74032	E6E7_66.2	chr2	Q	4027
5da5663a-3289-489b-83d8-7f7d93f85690/EcoRV/0	FAU74032	E6E7_66.2	chr2	Q	6264
5e9e135f-fdea-413b-a2fc-0861c0d5e881/EcoRV/0	FAU74032	E6E7_66.2	chr2	Q	3918
5fac8e8e-9da2-4b93-8121-990800b5d035/EcoRV/0	FAU74032	E6E7_66.2	chr2	Q	6347
6c6bdd71-7b2f-4a0a-85f2-5af1fd1886a1/EcoRV/0	FAU74032	E6E7_66.2	chr2	Q	1887
6f97d0a6-e8e8-4a01-81ee-ae500e764b8b/EcoRV/0	FAU74032	E6E7_66.2	chr2	Q	3127
7b742b3b-2f35-4c5c-9718-f9108ad2991a/EcoRV/0	FAU74032	E6E7_66.2	chr2	Q	7041
7c8c32d4-f070-4540-862e-8a789afa643e/EcoRV/0	FAU74032	E6E7_66.2	chr2	Q	3963
7eba3281-105a-40d1-9dfe-5d55a809533c/EcoRV/0	FAU74032	E6E7_66.2	chr2	Q	9411
8d4d3fd9-ebf4-460a-ac43-2790a30dd91c/EcoRV/0	FAU74032	E6E7_66.2	chr2	Q	8295
8d219bc7-5e1b-469c-ae37-42bfed28f7e8/EcoRV/0	FAU74032	E6E7_66.2	chr2	Q	5685
8e241ac9-eb24-4a1a-b42f-23055cc1d5b6/EcoRV/0	FAU74032	E6E7_66.2	chr2	Q	6301
8ebc2a23-b9a0-463a-aab3-f27a93a08cef/EcoRV/0	FAU74032	E6E7_66.2	chr2	Q	4978
08fb9a6d-b285-4f6b-ae27-55d8e2297430/EcoRV/0	FAU74032	E6E7_66.2	chr2	Q	6218
10a52899-a2f8-4d53-bdc5-5a2a18fa924b/EcoRV/0	FAU74032	E6E7_66.2	chr2	Q	2238
12e132fd-41f6-4f4c-aa9d-9ba02f9546da/EcoRV/0	FAU74032	E6E7_66.2	chr2	Q	4303
18e81599-2371-4396-84a2-0f5fa994003d/EcoRV/0	FAU74032	E6E7_66.2	chr2	Q	7411
20a62492-0bcf-4945-8335-815c2bd0c703/EcoRV/0	FAU74032	E6E7_66.2	chr2	Q	3935
25dbb2c6-45cb-40b9-8c04-3e915588efa4/EcoRV/0	FAU74032	E6E7_66.2	chr2	Q	3547
30fb0ca0-37c9-4099-8b1f-5a4a652d1c43/EcoRV/0	FAU74032	E6E7_66.2	chr2	Q	8062
33bd96fd-bc5d-4c49-b54b-edbcdd15ea0d/EcoRV/0	FAU74032	E6E7_66.2	chr2	Q	8619
43de2388-0721-4935-80e7-06ca30b680c8/EcoRV/0	FAU74032	E6E7_66.2	chr2	Q	6923
51dfeb7f-8608-4168-94f6-58b304e25c53/EcoRV/0	FAU74032	E6E7_66.2	chr2	Q	3675
57e24891-d60f-48e1-af92-fe8d11213e5c/EcoRV/0	FAU74032	E6E7_66.2	chr2	Q	2443
73ea16bd-44f6-4fdb-a8eb-4a44a07f1b23/EcoRV/0	FAU74032	E6E7_66.2	chr2	Q	6660
076c702d-d9e9-4d1b-bdd0-921467ef4a21/EcoRV/0	FAU74032	E6E7_66.2	chr2	Q	3015
80badacd-12b1-4c98-8187-1f938cdd66cd/EcoRV/0	FAU74032	E6E7_66.2	chr2	Q	2661
81b0a17a-469d-43f2-81ec-a7c94cff3c2f/EcoRV/0	FAU74032	E6E7_66.2	chr2	Q	4122
81cc43da-d1c9-456f-a98d-86d2fb893d39/EcoRV/0	FAU74032	E6E7_66.2	chr2	Q	1848
87e3348b-1186-4326-b63c-649c5b8aa825/EcoRV/0	FAU74032	E6E7_66.2	chr2	Q	11803
91e56605-1b9c-4832-9c56-a2becd5f4efd/EcoRV/0	FAU74032	E6E7_66.2	chr2	Q	8138
92caac17-6e27-4ca6-b694-bc82da7c4dc8/EcoRV/0	FAU74032	E6E7_66.2	chr2	Q	5371
94bf1068-4c7f-4958-8c3b-93db0ad0467a/EcoRV/0	FAU74032	E6E7_66.2	chr2	Q	2605
168b3d80-7815-49e9-afd5-f823f7bcbb79/EcoRV/0	FAU74032	E6E7_66.2	chr2	Q	5147
216e7d8d-8fb2-488e-9c60-215f05c62235/EcoRV/0	FAU74032	E6E7_66.2	chr2	Q	7483
225df144-e009-4afb-a387-59c7b731e945/EcoRV/0	FAU74032	E6E7_66.2	chr2	Q	453
269bdf07-85d8-4afa-bac4-781b62477a29/EcoRV/0	FAU74032	E6E7_66.2	chr2	Q	4720
301d9469-330d-4a65-8de0-d50635a52f3a/EcoRV/0	FAU74032	E6E7_66.2	chr2	Q	5218
397db785-a073-4c38-a26a-13b8e99b94c3/EcoRV/0	FAU74032	E6E7_66.2	chr2	Q	7382
446ffbc7-b414-4fb7-ae01-4a3418b17e94/EcoRV/0	FAU74032	E6E7_66.2	chr2	Q	3401
461a52d1-e6ba-4875-89de-c8f33995e4b4/EcoRV/0	FAU74032	E6E7_66.2	chr2	Q	5865
486f6705-6332-47cd-a4ce-f71ed42dbe90/EcoRV/0	FAU74032	E6E7_66.2	chr2	Q	4858
492c511f-f7e3-41a3-9a0e-525464fc699f/EcoRV/0	FAU74032	E6E7_66.2	chr2	Q	8444
570c051f-3815-42e4-9fda-f5ad20aaf886/EcoRV/0	FAU74032	E6E7_66.2	chr2	Q	5952
644fc871-52e7-46c4-97f2-d6ed5f9b7f5a/EcoRV/0	FAU74032	E6E7_66.2	chr2	Q	3437
728a1bbb-1d52-4205-ac28-0341258663b6/EcoRV/0	FAU74032	E6E7_66.2	chr2	Q	3231
2431aa91-25ba-4025-8435-8e1333cfc8f7/EcoRV/0	FAU74032	E6E7_66.2	chr2	Q	4889
2654cca4-90c3-46dc-b2ad-d43b7bd09a62/EcoRV/0	FAU74032	E6E7_66.2	chr2	Q	7894
2912d389-8ec1-4b31-a810-eed3ca997a38/EcoRV/0	FAU74032	E6E7_66.2	chr2	Q	5248
3407ed79-998e-4bb8-b980-2a6d9cc9ee57/EcoRV/0	FAU74032	E6E7_66.2	chr2	Q	6516
3805e6f8-12c6-4258-bdfe-e67638b8b6c8/EcoRV/0	FAU74032	E6E7_66.2	chr2	Q	5937
4126bf70-1cc0-4dd4-80d4-30eb77338965/EcoRV/0	FAU74032	E6E7_66.2	chr2	Q	4374
5188cac8-8efb-4156-8576-764ef92b6fce/EcoRV/0	FAU74032	E6E7_66.2	chr2	Q	8228
5343de97-48a6-47cd-b244-b2131919240b/EcoRV/0	FAU74032	E6E7_66.2	chr2	Q	4436
6399c624-20a9-4b58-b854-496f9e295a60/EcoRV/0	FAU74032	E6E7_66.2	chr2	Q	2821
19160dd1-1577-4d1e-8a1e-6455d4d2b6da/EcoRV/0	FAU74032	E6E7_66.2	chr2	Q	6672
22999b33-e4a4-418f-8460-1af35cf17c8a/EcoRV/0	FAU74032	E6E7_66.2	chr2	Q	23298
292882bf-23c2-4494-9130-8c08ff13a834/EcoRV/0	FAU74032	E6E7_66.2	chr2	Q	4396
450424a2-b1d7-4618-a906-84739ee76702/EcoRV/0	FAU74032	E6E7_66.2	chr2	Q	8366
503286a2-4bdb-4157-8a00-7c392d505978/EcoRV/0	FAU74032	E6E7_66.2	chr2	Q	4484
887299c8-bbf2-4d8d-bbbc-8163e1a0151e/EcoRV/0	FAU74032	E6E7_66.2	chr2	Q	5592
1601004e-e233-41a6-89ae-545401cfbe31/EcoRV/0	FAU74032	E6E7_66.2	chr2	Q	3322
3538504d-2d99-4e13-9e2a-8d50730d3e2a/EcoRV/0	FAU74032	E6E7_66.2	chr2	Q	5550
8334891b-2a78-4a2b-bc27-2bc666cc30a2/EcoRV/0	FAU74032	E6E7_66.2	chr2	Q	3818
40933181-73e7-4251-a282-6251b7f3c02b/EcoRV/0	FAU74032	E6E7_66.2	chr2	Q	6237
69992779-15af-4149-8a7c-7bdcffba04e9/EcoRV/0	FAU74032	E6E7_66.2	chr2	Q	5592
a0d7c095-0990-42e2-9d49-073e0bf631cf/EcoRV/0	FAU74032	E6E7_66.2	chr2	Q	2871
a5a15153-4578-4161-802a-38be48249952/EcoRV/0	FAU74032	E6E7_66.2	chr2	Q	1838
a6f8aae6-1b05-4867-b820-6c6a6de77574/EcoRV/0	FAU74032	E6E7_66.2	chr2	Q	6215
a7a15b84-1039-4e1f-aba3-67277e08646c/EcoRV/0	FAU74032	E6E7_66.2	chr2	Q	2884
a21fc4ee-8c99-400e-aa2d-301ced9f7e25/EcoRV/0	FAU74032	E6E7_66.2	chr2	Q	6554
a83cf442-8173-47d8-acd3-94c617e42f99/EcoRV/0	FAU74032	E6E7_66.2	chr2	Q	9393
a431fd1c-df79-4987-8ce7-c041048267f9/EcoRV/0	FAU74032	E6E7_66.2	chr2	Q	2040
a789fd3b-ded8-4f42-8026-4ed2f53fe3a4/EcoRV/0	FAU74032	E6E7_66.2	chr2	Q	8037
a6085ce4-6823-4b5b-9f37-bc2338cdd521/EcoRV/0	FAU74032	E6E7_66.2	chr2	Q	5187
a6419339-2f1a-4585-8190-5bc1695f0634/EcoRV/0	FAU74032	E6E7_66.2	chr2	Q	8669
ac3f9938-6a6b-4406-950d-858c87701817/EcoRV/0	FAU74032	E6E7_66.2	chr2	Q	4068
afae630c-872c-468d-be27-f53ac25a6d99/EcoRV/0	FAU74032	E6E7_66.2	chr2	Q	2878
b63ffb02-33bc-44e1-b960-37cb2e9c1354/EcoRV/0	FAU74032	E6E7_66.2	chr2	Q	2871
b662c80b-a321-4d0b-95dd-49537e137750/EcoRV/0	FAU74032	E6E7_66.2	chr2	Q	1785
b07814cf-285d-49ee-bd0a-0b6f94f3be0f/EcoRV/0	FAU74032	E6E7_66.2	chr2	Q	6816
b505503c-ca02-4016-bdc5-c71e41f1f7d6/EcoRV/0	FAU74032	E6E7_66.2	chr2	Q	5328
bc00662f-5ae0-4a11-a0e3-821feb347dfa/EcoRV/0	FAU74032	E6E7_66.2	chr2	Q	4303
beb3872d-8937-479a-b10a-f6f02ec85261/EcoRV/0	FAU74032	E6E7_66.2	chr2	Q	6350
c1f7f3fb-f366-4457-bd4c-cd1cddc0b501/EcoRV/0	FAU74032	E6E7_66.2	chr2	Q	6179
c7610d01-5236-4409-b04f-039bd6c23e51/EcoRV/0	FAU74032	E6E7_66.2	chr2	Q	11790
c14181a2-e0ad-46ed-bc5d-c28e851e70cf/EcoRV/0	FAU74032	E6E7_66.2	chr2	Q	816
c60860e3-bd8b-4a4d-8385-48bd4e44514d/EcoRV/0	FAU74032	E6E7_66.2	chr2	Q	5237
cbd67b8d-967e-4b1e-963a-d2acddba50ee/EcoRV/0	FAU74032	E6E7_66.2	chr2	Q	2925
cfcb77f7-7a74-4354-8958-331a495d9e85/EcoRV/0	FAU74032	E6E7_66.2	chr2	Q	9088
d2cbb295-b12d-4054-8dff-d4eef4c22895/EcoRV/0	FAU74032	E6E7_66.2	chr2	Q	2538
d10db958-35b3-4802-99a3-f46f955d35ab/EcoRV/0	FAU74032	E6E7_66.2	chr2	Q	5238
d46e4b24-e43e-4917-9d4f-b5a9e9e7f38a/EcoRV/0	FAU74032	E6E7_66.2	chr2	Q	3030
d677bb02-be6b-4805-8e0c-a252c7be369f/EcoRV/0	FAU74032	E6E7_66.2	chr2	Q	6932
d4793e00-393f-4a06-985c-19ee88fa15d8/EcoRV/0	FAU74032	E6E7_66.2	chr2	Q	2804
d7758926-f74d-4592-8884-4acfad47d273/EcoRV/0	FAU74032	E6E7_66.2	chr2	Q	6228
db8066b3-7ca2-4557-a5a3-d8c7bd3f483c/EcoRV/0	FAU74032	E6E7_66.2	chr2	Q	3150
dce383ad-7aad-4b87-92c2-6a925ca75f5c/EcoRV/0	FAU74032	E6E7_66.2	chr2	Q	2653
dd951c47-e68d-4489-a1c6-f117417dbeb9/EcoRV/0	FAU74032	E6E7_66.2	chr2	Q	6592
ded7ed8a-062d-42f4-9504-0ae8d61b6167/EcoRV/0	FAU74032	E6E7_66.2	chr2	Q	5815
e3c60e7a-ae80-414b-8f3b-46633dfcab2d/EcoRV/0	FAU74032	E6E7_66.2	chr2	Q	7159
e9bb368c-d1c4-4f43-b139-118645c11ed0/EcoRV/0	FAU74032	E6E7_66.2	chr2	Q	7806
e17c8bd2-7da1-4a02-8913-12fe0d09c74c/EcoRV/0	FAU74032	E6E7_66.2	chr2	Q	3754
e74b6bfb-784e-46b1-976f-a4268ddbcfe2/EcoRV/0	FAU74032	E6E7_66.2	chr2	Q	4706
e3200da2-8a2d-4ab9-9bfa-efec24ff0cbd/EcoRV/0	FAU74032	E6E7_66.2	chr2	Q	4516
ea6071fe-a6e1-466d-bbe9-a238ab34c539/EcoRV/0	FAU74032	E6E7_66.2	chr2	Q	9559
eb448896-6e83-4b08-b277-050b93fe12ca/EcoRV/0	FAU74032	E6E7_66.2	chr2	Q	8705
ed5622ef-89c6-45b9-b930-0f67ed16716e/EcoRV/0	FAU74032	E6E7_66.2	chr2	Q	4217
ee8a72f3-3d76-4bc6-a4fb-8288655e7776/EcoRV/0	FAU74032	E6E7_66.2	chr2	Q	4626
ee879dce-1d2e-47c3-8aae-5d8684674cbc/EcoRV/0	FAU74032	E6E7_66.2	chr2	Q	6012
eea6188e-b034-433e-8684-0d0a5682cc9f/EcoRV/0	FAU74032	E6E7_66.2	chr2	Q	5138
eec0b9fe-c296-4c2b-aa6c-711deffc0e3d/EcoRV/0	FAU74032	E6E7_66.2	chr2	Q	8984
ef993519-6f94-4230-b3a4-3453f2534b26/EcoRV/0	FAU74032	E6E7_66.2	chr2	Q	6395
f0d3da91-d2d0-4be9-8a08-6453a9767bd4/EcoRV/0	FAU74032	E6E7_66.2	chr2	Q	2753
f04aabf1-1652-4d55-99de-bae363cb3ccd/EcoRV/0	FAU74032	E6E7_66.2	chr2	Q	2372
f5ab9e91-70a5-4be4-8ac0-fef22379a2c9/EcoRV/0	FAU74032	E6E7_66.2	chr2	Q	3409
f5e78cf9-3666-4ac7-9a12-13f2af04e6ed/EcoRV/0	FAU74032	E6E7_66.2	chr2	Q	6138
f9dea895-062d-4235-adcf-e17088236c12/EcoRV/0	FAU74032	E6E7_66.2	chr2	Q	3780
f9ecadad-6916-4a85-9ef6-82de83abf43e/EcoRV/0	FAU74032	E6E7_66.2	chr2	Q	4046
f37ab53f-2454-4d80-98db-04c788ffe309/EcoRV/0	FAU74032	E6E7_66.2	chr2	Q	3783
f78e8029-36a6-4f98-9f52-6ad657a1e266/EcoRV/0	FAU74032	E6E7_66.2	chr2	Q	6361
f760681a-ca13-4b47-9c97-cb33f78eca4c/EcoRV/0	FAU74032	E6E7_66.2	chr2	Q	3697
f2673107-0c06-4f2a-bbf1-bf20fc8cf90d/EcoRV/0	FAU74032	E6E7_66.2	chr2	Q	2624
fa8f0ab5-c73a-4008-ac4f-36c78c9c0794/EcoRV/0	FAU74032	E6E7_66.2	chr2	Q	2981
fad36202-7dc6-4fa2-beca-9f90ac3824a2/EcoRV/0	FAU74032	E6E7_66.2	chr2	Q	3575
fc5de679-0f9e-4b14-8f15-587669c10a85/EcoRV/0	FAU74032	E6E7_66.2	chr2	Q	6887
ff7c86b8-ea66-4197-ba59-8f68786b170a/EcoRV/0	FAU74032	E6E7_66.2	chr2	Q	10667
ff9988c6-c407-491a-b58c-36363ced0020/EcoRV/0	FAU74032	E6E7_66.2	chr2	Q	6316
0a0cb5e1-b2e8-436b-861c-25d222570e3f/EcoRV/0	FAU74032	E6E7_66.2	chr2	Q	2588
0b45c88b-11a9-4562-971a-deb903afe1fe/EcoRV/0	FAU74032	E6E7_66.2	chr2	Q	8108
0df01bd9-88cb-4354-afa7-4e26171186ff/EcoRV/0	FAU74032	E6E7_66.2	chr2	Q	7510
0e902f3b-400e-404a-8894-3035a834550d/EcoRV/0	FAU74032	E6E7_66.2	chr2	Q	6228
0f76c216-7b18-4726-bbfd-76a642d6bee9/EcoRV/0	FAU74032	E6E7_66.2	chr2	Q	1525
1a2db69a-5850-4e9f-86df-6f4db8959dfc/EcoRV/0	FAU74032	E6E7_66.2	chr2	Q	3200
1ae1054e-bc2e-4988-afda-5af826e3e300/EcoRV/0	FAU74032	E6E7_66.2	chr2	Q	5759
1d4c1743-a179-4999-b86f-fbb0a8ec9539/EcoRV/0	FAU74032	E6E7_66.2	chr2	Q	2605
1e07dbd4-a259-475a-9514-40502dadff00/EcoRV/0	FAU74032	E6E7_66.2	chr2	Q	3438
2a8e2c9b-2464-47c1-9c12-23ba6238793e/EcoRV/0	FAU74032	E6E7_66.2	chr2	Q	8244
2cf432e0-f349-4788-ab9c-1ef3a2413031/EcoRV/0	FAU74032	E6E7_66.2	chr2	Q	6385
2d9dfe65-380a-46e4-a9e8-303e940973a1/EcoRV/0	FAU74032	E6E7_66.2	chr2	Q	6736
2e9fb12e-3983-4fbb-a062-bc91067fe907/EcoRV/0	FAU74032	E6E7_66.2	chr2	Q	2616
2e10e63b-f4bf-483e-86af-2fb430fa6af6/EcoRV/0	FAU74032	E6E7_66.2	chr2	Q	9223
3a76e315-8408-4ac9-94a4-7576b258ca48/EcoRV/0	FAU74032	E6E7_66.2	chr2	Q	4217
3baa11a1-88e8-4e8b-a0db-e4a591f759e3/EcoRV/0	FAU74032	E6E7_66.2	chr2	Q	16226
3cd2ce09-23d0-4b93-b081-9292c5bf01a4/EcoRV/0	FAU74032	E6E7_66.2	chr2	Q	9280
3d831042-2488-47cb-93e5-8e635559b293/EcoRV/0	FAU74032	E6E7_66.2	chr2	Q	4903
3ee21131-7b8c-4a86-93bf-327ef842ac31/EcoRV/0	FAU74032	E6E7_66.2	chr2	Q	4560
4ac537b1-6f1b-4e0d-a1fa-01214d9811e2/EcoRV/0	FAU74032	E6E7_66.2	chr2	Q	6695
4c885941-2a25-40dd-adde-212e94bdc359/EcoRV/0	FAU74032	E6E7_66.2	chr2	Q	2985
4e165b8a-6896-4e5d-bca3-d425f6dac654/EcoRV/0	FAU74032	E6E7_66.2	chr2	Q	2563
4f28d5b6-443c-4b13-a437-207bd6d84eea/EcoRV/0	FAU74032	E6E7_66.2	chr2	Q	5055
4fe16c60-b20a-4f10-a9b7-1a09f0cb2136/EcoRV/0	FAU74032	E6E7_66.2	chr2	Q	5276
5ae3318f-1c7b-4f95-8d04-f7ac37ce2f02/EcoRV/0	FAU74032	E6E7_66.2	chr2	Q	5814
5c8173b4-6c30-4de6-9b8e-3d8a038a36ad/EcoRV/0	FAU74032	E6E7_66.2	chr2	Q	7018
5e33f053-9aac-43b2-aa43-9a80f0ddb707/EcoRV/0	FAU74032	E6E7_66.2	chr2	Q	3332
5ea95492-563e-4f7a-93bb-60f0b3c76d6b/EcoRV/0	FAU74032	E6E7_66.2	chr2	Q	6603
7ae9a6c2-8239-4146-9dfd-ce778275ccb9/EcoRV/0	FAU74032	E6E7_66.2	chr2	Q	7825
7af9da19-a0d2-48eb-93f4-01de815bc610/EcoRV/0	FAU74032	E6E7_66.2	chr2	Q	1880
7b6d425f-7f65-4ffb-8fb7-a00597c0478e/EcoRV/0	FAU74032	E6E7_66.2	chr2	Q	3826
7cedc87a-59cf-436d-b0b9-91f5fcaebb97/EcoRV/0	FAU74032	E6E7_66.2	chr2	Q	8877
7f7d5c28-36fc-4a3a-8757-951c2fdc42b9/EcoRV/0	FAU74032	E6E7_66.2	chr2	Q	3109
8a29dcf3-dff8-436a-b9b6-6c76aff21cb1/EcoRV/0	FAU74032	E6E7_66.2	chr2	Q	9934
8f89efaa-6bcc-4adc-855b-110b17bedb6a/EcoRV/0	FAU74032	E6E7_66.2	chr2	Q	974
9a318ef2-ad7d-47b5-bc63-ecb824c2eaa0/EcoRV/0	FAU74032	E6E7_66.2	chr2	Q	2241
09be6d2f-0a7e-49a3-b821-e6abddc98fc9/EcoRV/0	FAU74032	E6E7_66.2	chr2	Q	15921
9bf30c00-d21a-416d-be5e-ebd2b48f93df/EcoRV/0	FAU74032	E6E7_66.2	chr2	Q	6492
9c0b59bf-bed2-4984-9b23-70abc0950cc5/EcoRV/0	FAU74032	E6E7_66.2	chr2	Q	8793
9d07bcea-70f8-4370-b41c-06690ade30fc/EcoRV/0	FAU74032	E6E7_66.2	chr2	Q	11606
14e188d0-6bfe-4f09-81a6-1fe5b7faffb8/EcoRV/0	FAU74032	E6E7_66.2	chr2	Q	8258
16e7340e-e4ea-4a2a-8395-b5185bd42076/EcoRV/0	FAU74032	E6E7_66.2	chr2	Q	6335
19a2cff1-c11a-4fd6-a89e-a798907a6359/EcoRV/0	FAU74032	E6E7_66.2	chr2	Q	4748
20d28ac9-7b21-4cef-bfbd-84108c2e0acf/EcoRV/0	FAU74032	E6E7_66.2	chr2	Q	3171
22c8a04b-4769-475b-a5ac-96715732db10/EcoRV/0	FAU74032	E6E7_66.2	chr2	Q	1155
22de0bcc-05c9-434d-967a-8bacd5657c24/EcoRV/0	FAU74032	E6E7_66.2	chr2	Q	2826
32eb2797-ce79-47b6-8f4f-f55e4b5ddc8e/EcoRV/0	FAU74032	E6E7_66.2	chr2	Q	3265
41cf0d25-e2fa-4d6b-b8de-a1534124cfae/EcoRV/0	FAU74032	E6E7_66.2	chr2	Q	4154
043dd7bd-6240-4256-b1e2-66a5a235da27/EcoRV/0	FAU74032	E6E7_66.2	chr2	Q	9242
53dc713d-8859-498e-917e-c7656a85259f/EcoRV/0	FAU74032	E6E7_66.2	chr2	Q	4271
54ed50db-4825-4600-98b7-f592ead8a40f/EcoRV/0	FAU74032	E6E7_66.2	chr2	Q	8142
73c355ae-04c2-4080-abf5-115729d3a781/EcoRV/0	FAU74032	E6E7_66.2	chr2	Q	6007
74f78b18-54b3-4386-be1d-b43a18971f6d/EcoRV/0	FAU74032	E6E7_66.2	chr2	Q	3168
75db6ff8-a74e-409d-a870-508992e4a789/EcoRV/0	FAU74032	E6E7_66.2	chr2	Q	4321
76b87992-1ffe-4750-9449-37a9b3598ed8/EcoRV/0	FAU74032	E6E7_66.2	chr2	Q	4741
78c476cb-25a1-4c97-b2e4-c76833e18725/EcoRV/0	FAU74032	E6E7_66.2	chr2	Q	3520
81ccf81f-6c9b-4421-a3c5-5dcd8930a547/EcoRV/0	FAU74032	E6E7_66.2	chr2	Q	6366
84c71fc7-5301-48f3-bcf2-482c8915f610/EcoRV/0	FAU74032	E6E7_66.2	chr2	Q	2718
97bf9caf-58a9-4b2a-b761-685059472392/EcoRV/0	FAU74032	E6E7_66.2	chr2	Q	6979
099be1fa-6dfa-4c4b-b857-18e3b2d28c57/EcoRV/0	FAU74032	E6E7_66.2	chr2	Q	8698
0279f4f7-1f94-4f3d-aee8-439a91b04913/EcoRV/0	FAU74032	E6E7_66.2	chr2	Q	3756
359ac180-250a-42f3-b331-53746b96a52e/EcoRV/0	FAU74032	E6E7_66.2	chr2	Q	9471
385a5a98-676a-465a-8141-50facd920fa0/EcoRV/0	FAU74032	E6E7_66.2	chr2	Q	8006
503a9f6b-f0a1-471d-bdf5-b8a4949fbc46/EcoRV/0	FAU74032	E6E7_66.2	chr2	Q	9138
571bfd07-b2cf-4b52-a2ae-6a73870a28a1/EcoRV/0	FAU74032	E6E7_66.2	chr2	Q	4152
610fe1ae-d672-44d9-b3c1-39132d6c5e9a/EcoRV/0	FAU74032	E6E7_66.2	chr2	Q	6592
633e524a-ef2a-4e35-8184-27ece612637b/EcoRV/0	FAU74032	E6E7_66.2	chr2	Q	4751
642dc68d-4636-46d1-9b3d-29feecd05c6b/EcoRV/0	FAU74032	E6E7_66.2	chr2	Q	9877
695ceafa-4f91-442b-8295-740c061cba7c/EcoRV/0	FAU74032	E6E7_66.2	chr2	Q	2971
746bb91f-aa24-4cbb-8641-be5fb342cf3c/EcoRV/0	FAU74032	E6E7_66.2	chr2	Q	5162
869dd288-549d-4451-9a9b-4b7694c20f56/EcoRV/0	FAU74032	E6E7_66.2	chr2	Q	7771
900de9cb-f18a-40ca-a4a8-a3342a7ee0a5/EcoRV/0	FAU74032	E6E7_66.2	chr2	Q	6374
1521ff48-e671-40d8-be4c-f9c0a4afe1f6/EcoRV/0	FAU74032	E6E7_66.2	chr2	Q	7773
1967f7d2-0dca-45c9-a743-46c72a632a11/EcoRV/0	FAU74032	E6E7_66.2	chr2	Q	6010
2316f2fe-622f-45a3-9059-324c10f8f96e/EcoRV/0	FAU74032	E6E7_66.2	chr2	Q	1997
3368a4d9-7f73-4224-aabe-bf4460e06d99/EcoRV/0	FAU74032	E6E7_66.2	chr2	Q	3855
4361ea1e-7291-4ce7-b84e-84b6b26a05a4/EcoRV/0	FAU74032	E6E7_66.2	chr2	Q	4540
4713a860-abee-4bd1-b1fa-8f78ce721176/EcoRV/0	FAU74032	E6E7_66.2	chr2	Q	8023
4943ee0e-f8ef-42a3-9769-27131d303987/EcoRV/0	FAU74032	E6E7_66.2	chr2	Q	4653
5596efcc-a5af-4770-87fd-9a64b63ae838/EcoRV/0	FAU74032	E6E7_66.2	chr2	Q	7160
5599fb4a-60dd-40ad-a188-778a8ac0b9b1/EcoRV/0	FAU74032	E6E7_66.2	chr2	Q	5083
6334d5aa-9019-4b19-8703-903831989bfe/EcoRV/0	FAU74032	E6E7_66.2	chr2	Q	2832
6481f07c-b7c4-4102-8812-894f9f885d45/EcoRV/0	FAU74032	E6E7_66.2	chr2	Q	3734
7289c742-d8b2-4fdb-8046-19ed2ea6a658/EcoRV/0	FAU74032	E6E7_66.2	chr2	Q	5398
8100ee60-40b1-4924-b7c2-3d0c4edc5919/EcoRV/0	FAU74032	E6E7_66.2	chr2	Q	2928
9449d8b3-5726-400f-b451-df57cc2f80e1/EcoRV/0	FAU74032	E6E7_66.2	chr2	Q	8694
019467f8-b914-4643-8973-e2f7c2035e07/EcoRV/0	FAU74032	E6E7_66.2	chr2	Q	7527
35202af5-d843-4c94-a372-031d2dec6389/EcoRV/0	FAU74032	E6E7_66.2	chr2	Q	3290
92054b84-c24b-4b05-8f84-cba0061b6a9f/EcoRV/0	FAU74032	E6E7_66.2	chr2	Q	3829
97862c8c-33bb-4942-8d41-04391423bd18/EcoRV/0	FAU74032	E6E7_66.2	chr2	Q	4351
203948c3-c541-41e6-8254-e8878ecac7d2/EcoRV/0	FAU74032	E6E7_66.2	chr2	Q	7814
329908d4-b21a-4256-8d62-df8d8e64b065/EcoRV/0	FAU74032	E6E7_66.2	chr2	Q	5131
830250f4-c810-47ae-9fc5-1253a3bc28a0/EcoRV/0	FAU74032	E6E7_66.2	chr2	Q	3299
1646389a-14ca-44ab-b6cd-9360b1e3d29d/EcoRV/0	FAU74032	E6E7_66.2	chr2	Q	4252
4161887d-fe71-45a0-a748-ea7759a5949b/EcoRV/0	FAU74032	E6E7_66.2	chr2	Q	6167
4362585b-e776-42d4-a1a8-e9de4b8443fd/EcoRV/0	FAU74032	E6E7_66.2	chr2	Q	2496
6631642d-0c05-4352-8530-d258cd3ff425/EcoRV/0	FAU74032	E6E7_66.2	chr2	Q	9469
9972610f-79ad-4e50-8560-da3d78c0f5c9/EcoRV/0	FAU74032	E6E7_66.2	chr2	Q	5154
19289976-4b03-4fa4-9bfd-1f726d6935c9/EcoRV/0	FAU74032	E6E7_66.2	chr2	Q	7616
23826060-23b0-4aec-a958-795e1df81266/EcoRV/0	FAU74032	E6E7_66.2	chr2	Q	2360
a4a2a12a-4608-4844-8ae6-86c73749d1f1/EcoRV/0	FAU74032	E6E7_66.2	chr2	Q	2845
a4a636f7-0c91-4629-b414-dbac7ea19135/EcoRV/0	FAU74032	E6E7_66.2	chr2	Q	7012
a4f53dfc-18be-4185-ac6f-586a05f808d8/EcoRV/0	FAU74032	E6E7_66.2	chr2	Q	5802
a5cac812-6143-4a1d-b1cf-dc74a65c0ace/EcoRV/0	FAU74032	E6E7_66.2	chr2	Q	11738
a6fa11a9-629e-4c00-bc45-51b0ff6dfa70/EcoRV/0	FAU74032	E6E7_66.2	chr2	Q	2501
a93ec87e-6154-4dee-a1bc-1ab6049f545f/EcoRV/0	FAU74032	E6E7_66.2	chr2	Q	5571
a337a88c-0a5f-463a-be9c-7797adf1aa6a/EcoRV/0	FAU74032	E6E7_66.2	chr2	Q	2952
ae8f13e9-f618-4d17-9754-508bebb03a71/EcoRV/0	FAU74032	E6E7_66.2	chr2	Q	5768
af61c767-2170-4a21-88ac-46980ee67797/EcoRV/0	FAU74032	E6E7_66.2	chr2	Q	4345
b1c4396d-8e07-4477-927a-06f8ec10015d/EcoRV/0	FAU74032	E6E7_66.2	chr2	Q	3757
b11b07b8-588a-4817-bead-e29ee1b5055e/EcoRV/0	FAU74032	E6E7_66.2	chr2	Q	2784
b30fffc2-8f40-4d7f-a3bc-936480b3a0aa/EcoRV/0	FAU74032	E6E7_66.2	chr2	Q	2675
b53eec62-aac8-4bc0-9a8f-534c3c753ede/EcoRV/0	FAU74032	E6E7_66.2	chr2	Q	2064
b737d9d0-66dc-410a-868b-95c442f4d027/EcoRV/0	FAU74032	E6E7_66.2	chr2	Q	5916
b98806da-3410-4e99-93f8-ce8e9e2a6c9c/EcoRV/0	FAU74032	E6E7_66.2	chr2	Q	3772
ba33c825-4b78-43b4-ae2f-0b8527975719/EcoRV/0	FAU74032	E6E7_66.2	chr2	Q	3292
bb57bce5-7302-42a7-81e4-025840f3d74f/EcoRV/0	FAU74032	E6E7_66.2	chr2	Q	2257
bb910bc4-12d3-43ab-95dd-31dd0285a6db/EcoRV/0	FAU74032	E6E7_66.2	chr2	Q	8259
bc07e35c-4d0e-4946-a3e9-e61f707c43d6/EcoRV/0	FAU74032	E6E7_66.2	chr2	Q	12951
bdb8a328-cb96-4b81-b65f-a2cccf6c8ba8/EcoRV/0	FAU74032	E6E7_66.2	chr2	Q	1150
bf076d08-84fd-45ba-a5a5-f38e640fed69/EcoRV/0	FAU74032	E6E7_66.2	chr2	Q	2765
c0b80fa2-0b2f-4caf-8c19-5f31bf7068f8/EcoRV/0	FAU74032	E6E7_66.2	chr2	Q	6885
c0b924cb-2474-4e74-bca7-7618066eaf83/EcoRV/0	FAU74032	E6E7_66.2	chr2	Q	6756
c88a8560-3e45-4bd0-8a97-0152dcd3a4d6/EcoRV/0	FAU74032	E6E7_66.2	chr2	Q	1714
c338f56c-4632-439a-893a-ea4796f78668/EcoRV/0	FAU74032	E6E7_66.2	chr2	Q	1221
ca48b5a2-353b-4d1b-a5e9-c0bd9529d8bc/EcoRV/0	FAU74032	E6E7_66.2	chr2	Q	8955
caa04b09-46a9-4cde-96a2-f6ff3cb6a668/EcoRV/0	FAU74032	E6E7_66.2	chr2	Q	9971
cab5424b-e0b5-4e4c-bf8c-25d0e7880b1c/EcoRV/0	FAU74032	E6E7_66.2	chr2	Q	7415
cada4f4a-3b31-4234-8c87-ff6d02399650/EcoRV/0	FAU74032	E6E7_66.2	chr2	Q	2386
cf128f55-0294-46a0-a44f-cf29645b9706/EcoRV/0	FAU74032	E6E7_66.2	chr2	Q	4677
d3aca809-e132-4505-99be-0151692bc623/EcoRV/0	FAU74032	E6E7_66.2	chr2	Q	5984
d5a13f19-f160-4f71-be8c-b5aa46d4108d/EcoRV/0	FAU74032	E6E7_66.2	chr2	Q	3436
d047b8a3-a588-4094-8a23-53d4fc2514d7/EcoRV/0	FAU74032	E6E7_66.2	chr2	Q	4961
d57d42fb-9d2e-4af5-b9c4-4d5f6a22a5ba/EcoRV/0	FAU74032	E6E7_66.2	chr2	Q	6975
d58e76d0-f155-4c26-b668-b171267a3289/EcoRV/0	FAU74032	E6E7_66.2	chr2	Q	5404
d61a7f4e-bf4a-48b0-8f95-ccb77ee859af/EcoRV/0	FAU74032	E6E7_66.2	chr2	Q	8283
d70e0c41-7dd9-4f11-880b-03e47fa625c2/EcoRV/0	FAU74032	E6E7_66.2	chr2	Q	6135
d368c06e-7654-4d47-b37c-392261369a05/EcoRV/0	FAU74032	E6E7_66.2	chr2	Q	6572
dd2fa319-865a-4bab-abbc-cedbe5f5f3e4/EcoRV/0	FAU74032	E6E7_66.2	chr2	Q	4315
df1b45e8-c407-4244-8ccd-f0e294987930/EcoRV/0	FAU74032	E6E7_66.2	chr2	Q	3554
dfcfb37d-ad0a-4fc7-bf76-f72b16dbcbc2/EcoRV/0	FAU74032	E6E7_66.2	chr2	Q	8844
e2a0c37f-9fe9-4ebc-a0b0-db65b9688b55/EcoRV/0	FAU74032	E6E7_66.2	chr2	Q	6007
e8cc5915-7d9a-4ce6-97a1-47d941767353/EcoRV/0	FAU74032	E6E7_66.2	chr2	Q	3928
e8ebc433-3443-4a3b-a4dd-76ac02c645b6/EcoRV/0	FAU74032	E6E7_66.2	chr2	Q	951
e64abe4d-4619-4a8a-b528-8253f832803c/EcoRV/0	FAU74032	E6E7_66.2	chr2	Q	6196
e65d9add-c4fb-496b-b5fc-f77e0021784e/EcoRV/0	FAU74032	E6E7_66.2	chr2	Q	5481
e087adb7-edc3-485a-9cc3-6a2ff1944454/EcoRV/0	FAU74032	E6E7_66.2	chr2	Q	1276
e608e72b-27b5-49a1-a531-63e26b0ce68c/EcoRV/0	FAU74032	E6E7_66.2	chr2	Q	2763
e621107c-5cab-4ff3-916d-92bd7f249692/EcoRV/0	FAU74032	E6E7_66.2	chr2	Q	3590
ed5d102a-5847-40d1-8fd0-38bacec165ee/EcoRV/0	FAU74032	E6E7_66.2	chr2	Q	7623
ef878208-2bb7-439c-a2c7-74d66cc84fe3/EcoRV/0	FAU74032	E6E7_66.2	chr2	Q	4227
f644beed-53e1-4e6c-baec-dab672f65976/EcoRV/0	FAU74032	E6E7_66.2	chr2	Q	6203
f09101e3-16b0-45a0-a82e-2370c8df41e0/EcoRV/0	FAU74032	E6E7_66.2	chr2	Q	3042
f0584402-147f-4464-b0b8-a422f8f58805/EcoRV/0	FAU74032	E6E7_66.2	chr2	Q	4977
fcaa7d53-a12e-4a38-a0b0-e730447eb0a4/EcoRV/0	FAU74032	E6E7_66.2	chr2	Q	3642
fdaf6ab0-a500-4ff7-aad6-da22ce7b516f/EcoRV/0	FAU74032	E6E7_66.2	chr2	Q	2467
ffc10081-43f0-4fc5-9a30-9969527e409e/EcoRV/0	FAU74032	E6E7_66.2	chr2	Q	6761
1a1fc587-66a9-420d-8c1f-3466cb70deaa/EcoRV/0	FAU74032	E6E7_66.2	chr2	Q	6286
2b2753ce-ebd0-4168-b3ba-90a3654652e6/EcoRV/0	FAU74032	E6E7_66.2	chr2	Q	2416
2bc5bee3-ab6d-4e8a-bb73-2d031da54fed/EcoRV/0	FAU74032	E6E7_66.2	chr2	Q	2105
2e470fae-1c12-4d55-aa5a-f065cbedf3ea/EcoRV/0	FAU74032	E6E7_66.2	chr2	Q	6805
3acf2ecf-6fac-4d72-af8b-6f50564a7ffb/EcoRV/0	FAU74032	E6E7_66.2	chr2	Q	7295
3b77a121-668d-4fe2-b814-4751ffc2054a/EcoRV/0	FAU74032	E6E7_66.2	chr2	Q	5711
3ea617aa-67ef-4425-a807-66ab515cd6a1/EcoRV/0	FAU74032	E6E7_66.2	chr2	Q	4672
4a9efd02-48d2-4c2e-acd2-35e6c9eadcc2/EcoRV/0	FAU74032	E6E7_66.2	chr2	Q	2314
4c1677f2-c81b-40de-9bf1-f31907cbbdae/EcoRV/0	FAU74032	E6E7_66.2	chr2	Q	5963
4f3386e8-3901-4190-85d6-d2976a62ea65/EcoRV/0	FAU74032	E6E7_66.2	chr2	Q	2821
6a23f6b1-1838-4c87-8abf-0274268812d2/EcoRV/0	FAU74032	E6E7_66.2	chr2	Q	6902
6b95975b-d36f-4a10-9dae-c2d6854d2941/EcoRV/0	FAU74032	E6E7_66.2	chr2	Q	5004
6d8a95b2-8ab9-4fb6-bdd7-572e620c1ac8/EcoRV/0	FAU74032	E6E7_66.2	chr2	Q	6205
06fd93be-47c5-4cb1-b2ce-c2def03628f9/EcoRV/0	FAU74032	E6E7_66.2	chr2	Q	2162
7dfd4437-afb7-4065-a456-76b7743903db/EcoRV/0	FAU74032	E6E7_66.2	chr2	Q	5332
7ec70153-0b09-4b31-80df-459113022c54/EcoRV/0	FAU74032	E6E7_66.2	chr2	Q	2791
8badeff1-2999-476f-8293-21135d17ca4a/EcoRV/0	FAU74032	E6E7_66.2	chr2	Q	6474
8c28c68a-58e5-4e67-9d50-433b2e13d992/EcoRV/0	FAU74032	E6E7_66.2	chr2	Q	3492
8df91f82-f0dc-4bcf-ae86-c93db0c97c60/EcoRV/0	FAU74032	E6E7_66.2	chr2	Q	9346
8ea1c5cc-6b15-4664-8d2c-c38908307b6c/EcoRV/0	FAU74032	E6E7_66.2	chr2	Q	7866
10d7e431-6126-4692-bbd0-6d6cecc55540/EcoRV/0	FAU74032	E6E7_66.2	chr2	Q	1801
68ef8099-85a3-44e2-a6f7-ed5e7a6b1666/EcoRV/0	FAU74032	E6E7_66.2	chr2	Q	3614
88aa29d9-f541-491b-bb3b-362a39469034/EcoRV/0	FAU74032	E6E7_66.2	chr2	Q	1987
415fc9c3-3bcf-4e3f-9f23-cb51d5b7d5d6/EcoRV/0	FAU74032	E6E7_66.2	chr2	Q	6159
638af663-f247-4ad5-abe1-4218439fe774/EcoRV/0	FAU74032	E6E7_66.2	chr2	Q	7140
750a2af3-5d51-4120-a129-4d4449b0db33/EcoRV/0	FAU74032	E6E7_66.2	chr2	Q	4686
810fdf34-8a99-4d32-913e-c002cb8cee9a/EcoRV/0	FAU74032	E6E7_66.2	chr2	Q	5017
1184ea02-4f00-4f7e-9bd8-8a02d520ebe2/EcoRV/0	FAU74032	E6E7_66.2	chr2	Q	2698
1712f424-ef70-4e49-9ab6-ab53c1d20d0f/EcoRV/0	FAU74032	E6E7_66.2	chr2	Q	7549
4912d5d6-0382-4f7e-9070-ebffad3dee4e/EcoRV/0	FAU74032	E6E7_66.2	chr2	Q	8022
7451b28c-c00b-4e53-b122-f30f4019b741/EcoRV/0	FAU74032	E6E7_66.2	chr2	Q	1809
0026803a-1085-42c9-8023-5f6a86be99cf/EcoRV/0	FAU74032	E6E7_66.2	chr2	Q	12806
152858d2-ddcd-49e1-9af7-c8d2bbe2c998/EcoRV/0	FAU74032	E6E7_66.2	chr2	Q	6298
00158458-03cb-4a75-b3e0-e0d0670273fc/EcoRV/0	FAU74032	E6E7_66.2	chr2	Q	2130
0499069a-657c-4cc9-8d96-83514779a794/EcoRV/0	FAU74032	E6E7_66.2	chr2	Q	1785
853897f7-e911-4eb7-99c7-90aa5bce16cd/EcoRV/0	FAU74032	E6E7_66.2	chr2	Q	2298
1512016f-a998-4f7f-866d-df5ab8851b4a/EcoRV/0	FAU74032	E6E7_66.2	chr2	Q	1945
1557701b-c26f-4cdc-afd2-fac842ab9f31/EcoRV/0	FAU74032	E6E7_66.2	chr2	Q	3634
13094775-cddf-4e8a-8e25-a6ce5408d50d/EcoRV/0	FAU74032	E6E7_66.2	chr2	Q	5335
42997198-907d-4657-bf8f-ee3b3bc8a79d/EcoRV/0	FAU74032	E6E7_66.2	chr2	Q	5134
63547771-d8c7-4de3-979e-1562267446cb/EcoRV/0	FAU74032	E6E7_66.2	chr2	Q	1820
79433170-607f-4abe-b973-6803338b484e/EcoRV/0	FAU74032	E6E7_66.2	chr2	Q	7006
87752050-b7b1-4f0e-aa85-c1bcdd9c069f/EcoRV/0	FAU74032	E6E7_66.2	chr2	Q	5984
a9f57030-f29a-469a-b1ea-d7504b77a160/EcoRV/0	FAU74032	E6E7_66.2	chr2	Q	4929
a34daa3c-69eb-4f44-966c-2351b9a36d2b/EcoRV/0	FAU74032	E6E7_66.2	chr2	Q	8598
a2218f53-20b6-460f-ab45-59b50bd53349/EcoRV/0	FAU74032	E6E7_66.2	chr2	Q	7417
a37890e3-00b7-48d7-ab6a-e4f3a8ff9b71/EcoRV/0	FAU74032	E6E7_66.2	chr2	Q	6307
b4f4a0a8-97d5-4365-9d1b-ef00d03480e7/EcoRV/0	FAU74032	E6E7_66.2	chr2	Q	8523
b06f6d30-aa51-4c68-a46f-848d4e5bd5eb/EcoRV/0	FAU74032	E6E7_66.2	chr2	Q	6133
b958e1eb-7b4a-49ab-b358-3cd3a2a4a433/EcoRV/0	FAU74032	E6E7_66.2	chr2	Q	5097
b8375389-28e6-4d2a-9246-3b73c0ef4b22/EcoRV/0	FAU74032	E6E7_66.2	chr2	Q	6916
c8f0972b-9b7c-45b6-a044-c7603f13c736/EcoRV/0	FAU74032	E6E7_66.2	chr2	Q	2829
c156f847-a385-4574-8294-a25924fa27de/EcoRV/0	FAU74032	E6E7_66.2	chr2	Q	7069
c397f0a1-4147-42e9-8ec5-f779e44562e1/EcoRV/0	FAU74032	E6E7_66.2	chr2	Q	5765
cb2a6747-1cce-4c25-94ec-34e212ebeee9/EcoRV/0	FAU74032	E6E7_66.2	chr2	Q	4858
cb3b87a8-ceeb-4d61-8c7b-2fc8f046f069/EcoRV/0	FAU74032	E6E7_66.2	chr2	Q	2034
d2e2f6d0-4f75-4984-88a8-6ef67e42932e/EcoRV/0	FAU74032	E6E7_66.2	chr2	Q	5217
d9eb947b-7a06-42c0-b38e-bc89f205e5ae/EcoRV/0	FAU74032	E6E7_66.2	chr2	Q	5680
d49c8a1b-9e69-4764-8702-94be34ef378a/EcoRV/0	FAU74032	E6E7_66.2	chr2	Q	3347
da049fba-d246-490a-bee6-9fc82534fc45/EcoRV/0	FAU74032	E6E7_66.2	chr2	Q	8021
da89f3ac-e66b-4e0e-851c-a8f5d67f540c/EcoRV/0	FAU74032	E6E7_66.2	chr2	Q	5936
dd404492-8f15-4771-99fb-f05260498c03/EcoRV/0	FAU74032	E6E7_66.2	chr2	Q	2553
df036244-b962-4140-8bb0-eeb2c57e1a4e/EcoRV/0	FAU74032	E6E7_66.2	chr2	Q	8774
e7bdf5e7-1a73-47f3-b23b-04a416a80793/EcoRV/0	FAU74032	E6E7_66.2	chr2	Q	2096
e839d40b-aa29-4ca3-b805-d1f8a42effa1/EcoRV/0	FAU74032	E6E7_66.2	chr2	Q	4918
eb301e14-55e3-4237-8975-4258b40987ae/EcoRV/0	FAU74032	E6E7_66.2	chr2	Q	4300
ed251d8f-aab6-471f-b460-e5015df7fd2f/EcoRV/0	FAU74032	E6E7_66.2	chr2	Q	4525
f1f7bf5a-a827-448a-8146-c09e9e2ec8de/EcoRV/0	FAU74032	E6E7_66.2	chr2	Q	3147
f122ca9b-a15e-48c7-a657-c94e1c98cd99/EcoRV/0	FAU74032	E6E7_66.2	chr2	Q	5648
f1573c37-a077-44fd-acb9-9ced193ffe80/EcoRV/0	FAU74032	E6E7_66.2	chr2	Q	1730
faf80990-d4d2-43aa-9c51-ad973dd39b89/EcoRV/0	FAU74032	E6E7_66.2	chr2	Q	7790
fb4a04cf-a3ab-4999-b80e-ae78e2647686/EcoRV/0	FAU74032	E6E7_66.2	chr2	Q	5466
fdbe35e3-7cbd-4d0d-bde3-83a0451f8d62/EcoRV/0	FAU74032	E6E7_66.2	chr2	Q	2294
00fddd1d-18e1-4e1b-979f-aaf385225e6c/EcoRV/0	FAU74032	E6E7_66.2	chr2	Q	5463
6fc99b53-f7d0-4dd4-acc0-35ab145fb66d/EcoRV/0	FAU74032	E6E7_66.2	chr2	Q	2567
922a7363-4c38-40d2-8e0a-70d3d94ca432/EcoRV/0	FAU74032	E6E7_66.2	chr2	Q	4798
4062d2dd-9bf1-4a9d-be86-9c6cac8ccd24/EcoRV/0	FAU74032	E6E7_66.2	chr2	Q	710
6999096b-3812-46b7-bb82-3165514d80ab/EcoRV/0	FAU74032	E6E7_66.2	chr2	Q	9501
76722414-92f5-48e4-93d3-fd221f09451b/EcoRV/0	FAU74032	E6E7_66.2	chr2	Q	7077
a6c25b1a-edea-484d-92c2-2c2951c57f3f/EcoRV/0	FAU74032	E6E7_66.2	chr2	Q	13027
b965a262-4756-4f2b-973a-61fe23547be3/EcoRV/0	FAU74032	E6E7_66.2	chr2	Q	5360
c42ad9f3-c168-45b7-85c4-872687734c8e/EcoRV/0	FAU74032	E6E7_66.2	chr2	Q	6443
e00a9f60-ce92-46d1-a873-a9ebef0692ae/EcoRV/0	FAU74032	E6E7_66.2	chr2	Q	3919
e6e739fc-3ce5-4479-bc00-362c9b010f3f/EcoRV/0	FAU74032	E6E7_66.2	chr2	Q	5656
e55f6c66-e05a-4215-8de6-b4c04f052344/EcoRV/0	FAU74032	E6E7_66.2	chr2	Q	6244
e6119477-6ca1-4dc7-8568-88d0e8f6c87b/EcoRV/0	FAU74032	E6E7_66.2	chr2	Q	1033
fbe03b13-b1f4-4e6a-8275-8aa65381f29f/EcoRV/0	FAU74032	E6E7_66.2	chr2	Q	2430
0fce3486-d4e4-44f3-9832-90c59e5a5699/EcoRV/0	FAU74032	E6E7_66.2	chr2	Q	3077
1fbcdad2-ec13-4986-8c55-c3425b8298bf/EcoRV/0	FAU74032	E6E7_66.2	chr2	Q	2680
3f7d8363-1f68-48df-882a-fe8b4c64eee7/EcoRV/0	FAU74032	E6E7_66.2	chr2	Q	2652
4af38787-2fd4-4665-944c-c2c7ba4dc102/EcoRV/0	FAU74032	E6E7_66.2	chr2	Q	5483
6f1bd6db-1da6-483b-a9b0-72686be66f7a/EcoRV/0	FAU74032	E6E7_66.2	chr2	Q	3929
7ae0e045-5148-4cf2-a371-929cadd79ec9/EcoRV/0	FAU74032	E6E7_66.2	chr2	Q	9923
18ac4a59-3916-41c5-9e1a-5ad0f9b23523/EcoRV/0	FAU74032	E6E7_66.2	chr2	Q	5734
26b58136-8896-442f-83cb-08d62162530e/EcoRV/0	FAU74032	E6E7_66.2	chr2	Q	3368
71e2cd84-c7a7-4bfe-b2bc-30335b79ad2a/EcoRV/0	FAU74032	E6E7_66.2	chr2	Q	5030
80fd34d2-d32d-42db-b2e9-2ddf5f3fed95/EcoRV/0	FAU74032	E6E7_66.2	chr2	Q	10032
86c50161-04d4-43bc-b755-f1d01cbc22f8/EcoRV/0	FAU74032	E6E7_66.2	chr2	Q	9353
89f42891-6798-438e-86ee-b08b1a843dbe/EcoRV/0	FAU74032	E6E7_66.2	chr2	Q	7784
140c4750-8fdb-4bc8-96c3-0a5d70f30eb8/EcoRV/0	FAU74032	E6E7_66.2	chr2	Q	3749
559fbbca-d1b1-4a38-9cfa-4afe75d2b896/EcoRV/0	FAU74032	E6E7_66.2	chr2	Q	4769
a60a3dc5-9dc4-4721-9fec-a1e603f469f7/EcoRV/0	FAU74032	E6E7_66.2	chr2	Q	5241
a520fe46-cd0c-4c59-8a26-7a27c0ed1727/EcoRV/0	FAU74032	E6E7_66.2	chr2	Q	4155
a901f982-0f53-4a44-960d-0b9b62b9a551/EcoRV/0	FAU74032	E6E7_66.2	chr2	Q	9414
b57fd05e-00d6-4d98-8eff-ab2dd67492de/EcoRV/0	FAU74032	E6E7_66.2	chr2	Q	5246
bb429ce9-9c6b-4181-b60f-37171a701f24/EcoRV/0	FAU74032	E6E7_66.2	chr2	Q	2570
c7da69a4-a231-44e7-89e7-5261aeebbcb9/EcoRV/0	FAU74032	E6E7_66.2	chr2	Q	1492
d49ce0aa-455e-4ef7-98e0-9ca65777c270/EcoRV/0	FAU74032	E6E7_66.2	chr2	Q	1830
f65062be-e625-4ae1-9289-560de5e19543/EcoRV/0	FAU74032	E6E7_66.2	chr2	Q	2169
f669932e-2199-4639-bfa9-840df4cf98e4/EcoRV/0	FAU74032	E6E7_66.2	chr2	Q	9648
1a9eccb0-658c-43e2-bbe3-5472cd50d94f/EcoRV/0	FAU74032	E6E7_66.2	chr2	Q	2853
5b061296-c852-444c-abe4-90b7615e36d4/EcoRV/0	FAU74032	E6E7_66.2	chr2	Q	3946
8de11e17-6b53-4b12-91de-38ad6a58337c/EcoRV/0	FAU74032	E6E7_66.2	chr2	Q	2234
36ab1fd0-6ee4-479a-8b09-a212f3d0d596/EcoRV/0	FAU74032	E6E7_66.2	chr2	Q	10308
45e38ee2-286d-406e-9148-734959e28d16/EcoRV/0	FAU74032	E6E7_66.2	chr2	Q	4430
62dca6d0-4e5c-45eb-bd6d-af3b83559c4a/EcoRV/0	FAU74032	E6E7_66.2	chr2	Q	6340
694dca96-674e-408d-ba16-0d2d27fc2801/EcoRV/0	FAU74032	E6E7_66.2	chr2	Q	7560
4276fdf7-7bcc-4b0d-ba1e-aa59abb6c741/EcoRV/0	FAU74032	E6E7_66.2	chr2	Q	5811
33047fea-4b3e-4d2a-b786-2ad56a1d7606/EcoRV/0	FAU74032	E6E7_66.2	chr2	Q	5859
121007b4-705c-4ffd-8437-e9f790cebc94/EcoRV/0	FAU74032	E6E7_66.2	chr2	Q	4630
a17f576c-bac1-4a2b-8deb-6076105161c6/EcoRV/0	FAU74032	E6E7_66.2	chr2	Q	3432
bdd294fe-1690-4d08-9a71-073c04c93eef/EcoRV/0	FAU74032	E6E7_66.2	chr2	Q	5412
d0d2d535-5590-42a0-8525-4ce3e86409b1/EcoRV/0	FAU74032	E6E7_66.2	chr2	Q	7356
d6c1c369-9afd-4b3c-ba21-167c965d4244/EcoRV/0	FAU74032	E6E7_66.2	chr2	Q	1412
d132355e-3566-4171-a6f4-499633d92005/EcoRV/0	FAU74032	E6E7_66.2	chr2	Q	2885
de59f635-e04f-4f82-9f2c-07390e012192/EcoRV/0	FAU74032	E6E7_66.2	chr2	Q	4413
e9c1b757-49f9-44f2-a2dd-afdd1f23654f/EcoRV/0	FAU74032	E6E7_66.2	chr2	Q	5884
f72bd0a4-13a1-4a99-b439-bc70e3e9946d/EcoRV/0	FAU74032	E6E7_66.2	chr2	Q	2814
1c6b4d9b-46fc-4931-a69b-71d062edf422/EcoRV/0	FAU74032	E6E7_66.2	chr2	Q	8811
9bbd8493-0c5e-4f2b-b927-9387e0fae484/EcoRV/0	FAU74032	E6E7_66.2	chr2	Q	4099
40cb8251-871f-4560-a130-0f383f8fb425/EcoRV/0	FAU74032	E6E7_66.2	chr2	Q	4991
76f035c4-ddb2-43ff-9c5c-36c35ca3e776/EcoRV/0	FAU74032	E6E7_66.2	chr2	Q	5774
84d9a0d7-2330-4aaf-b33d-3725c8ddd7ea/EcoRV/0	FAU74032	E6E7_66.2	chr2	Q	3070
85e12b09-af90-472c-ab59-86d538b45c3c/EcoRV/0	FAU74032	E6E7_66.2	chr2	Q	3561
95a5d1b4-9209-4531-a990-b695c0ca9c13/EcoRV/0	FAU74032	E6E7_66.2	chr2	Q	3874
886e71e4-2787-48ab-ac07-e08287336015/EcoRV/0	FAU74032	E6E7_66.2	chr2	Q	4503
4587a123-c6f7-480f-a138-2803e08e83de/EcoRV/0	FAU74032	E6E7_66.2	chr2	Q	11657
8208f82f-4ec1-41bb-847f-e15df3ef0532/EcoRV/0	FAU74032	E6E7_66.2	chr2	Q	1504
463831bb-f905-498f-b349-0bdc9363cd61/EcoRV/0	FAU74032	E6E7_66.2	chr2	Q	3237
65826080-1e07-4978-8c6b-5ef5eea0400e/EcoRV/0	FAU74032	E6E7_66.2	chr2	Q	7325
db17ee64-71eb-4780-8be3-3747c688d60c/EcoRV/0	FAU74032	E6E7_66.2	chr2	Q	2395
e2c945db-85b3-436e-9351-b3e0d0e03c97/EcoRV/0	FAU74032	E6E7_66.2	chr2	Q	11270
fbed3965-f5c0-4d72-b4cf-103d17bc641e/EcoRV/0	FAU74032	E6E7_66.2	chr2	Q	6073
4be17dce-0429-4c5f-a117-22d84cbdae82/EcoRV/0	FAU74032	E6E7_66.2	chr2	Q	3287
9cebbdd5-2dd0-4651-b575-e565fbfb6ae8/EcoRV/0	FAU74032	E6E7_66.2	chr2	Q	5829
274c70e6-e59a-47ff-bf65-1abda8622965/EcoRV/0	FAU74032	E6E7_66.2	chr2	Q	5161
a262e7fd-0108-4c7d-a73e-791aea47b16f/EcoRV/0	FAU74032	E6E7_66.2	chr2	Q	8601
ffd7ffaf-41a8-4bd3-a73b-be01c2201578/EcoRV/0	FAU74032	E6E7_66.2	chr2	Q	3686
6282143d-d741-48f1-bc62-4f5182937958/EcoRV/0	FAU74032	E6E7_66.2	chr2	Q	10196
f91e5e51-dd4b-4ec3-95a1-812abb434ad8/EcoRV/0	FAU74032	E6E7_66.2	chr2	Q	961
1d2ead56-aaa2-4b4a-af47-fc5e12890437/EcoRV/0	FAU74032	E6E7_66.2	chr2	Q	4180
9bd3684e-f644-49e7-b4fb-2c5a74907964/EcoRV/0	FAU74032	E6E7_66.2	chr2	Q	2742
c678a3b5-6a34-46a9-9eda-a80754b7b61a/EcoRV/0	FAU74032	E6E7_66.2	chr2	Q	5862
070cebc9-2ffb-4600-a75a-80838ba7937e/EcoRV/0	FAU74032	E6E7_66.2	chr2	Q	4113
e220c2fe-840b-44dc-8968-8a2f602d2844/EcoRV/0	FAU74032	E6E7_66.2	chr2	Q	5261
f55906aa-c9d6-49fa-8609-05e0587b668b/EcoRV/0	FAU74032	E6E7_66.2	chr2	Q	3699
8ba92a24-934f-40fe-a9cb-5f864b9c3d41/EcoRV/0	FAU74032	E6E7_66.2	chr2	Q	3373
54948288-097e-4239-b002-522a8df5c7c8/EcoRV/0	FAU74032	E6E7_66.2	chr2	Q	3410
4ed2dbd4-e011-443e-8e96-d71e6647374c/EcoRV/0	FAU74032	E6E7_66.2	chr2	Q	4534
f68d0cc9-8a58-4895-a174-9ed7756b9156/EcoRV/0	FAU74032	E6E7_66.2	chr2	Q	8418
87e5a1f7-2e00-48d9-9c28-066a9b6770b9/EcoRV/0	FAU74032	E6E7_66.2	chr2	Q	3900
af2bbcac-019c-469f-b3ab-0ea905036fa4/EcoRV/0	FAU74032	E6E7_66.2	chr2	Q	5057
c44d3025-3afe-41f6-a423-be9be049c327/EcoRV/0	FAU74032	E6E7_66.2	chr2	Q	4771
5f18606d-663e-4823-b51c-d5530281621e/EcoRV/0	FAU74032	E6E7_66.2	chr2	Q	3490
d67ac238-36a4-47c8-9866-3f1c6e53de69/EcoRV/0	FAU74032	E6E7_66.2	chr2	Q	4125
6a058f79-06f4-43b7-811d-eda68341022c/EcoRV/0	FAU74032	E6E7_66.2	chr2	Q	5552
0ff5aba4-7ff5-4d6b-9ce6-172d459a1aef/EcoRV/0	FAU74032	E6E7_66.2	chr2	Q	4340
65961eca-1120-4643-99bc-cba1247109b5/EcoRV/0	FAU74032	E6E7_66.2	chr2	Q	2407
c8613466-cabd-41c8-8031-3fda961dd9fc/EcoRV/0	FAU74032	E6E7_66.2	chr2	Q	4468
ccafa19f-7d87-493a-9ce9-da2cf4dcb704/EcoRV/0	FAU74032	E6E7_66.2	chr2	Q	3219
3262df3e-5e1e-4569-befd-dbed851ebe37/EcoRV/0	FAU74032	E6E7_66.2	chr2	Q	4890
4334de9a-363b-419c-81ae-2c123da8fc4c/EcoRV/0	FAU74032	E6E7_66.2	chr2	Q	744
f07209f8-5f7d-4cea-bc5b-a193683f7159/EcoRV/0	FAU74032	E6E7_66.2	chr2	Q	4173
12e41379-0078-409b-9198-88356ba4e17b/EcoRV/0	FAU74032	E6E7_66.2	chr2	Q	3918
8be9d810-f352-4fe3-ae01-4af6cd62bf61/EcoRV/0	FAU74032	E6E7_66.2	chr2	Q	4732
c3c6b881-a8c2-46e9-8c59-2f676c6c03a1/EcoRV/0	FAU74032	E6E7_66.2	chr2	Q	3033
e972552b-c06f-4f22-953f-6a951df9a631/EcoRV/0	FAU74032	E6E7_66.2	chr2	Q	3901
82cd504a-79c8-4eb0-951a-b0f053a82db1/EcoRV/0	FAU74032	E6E7_66.2	chr2	Q	9894
5f705a06-0f22-4198-ae6b-c6e42ab82400/EcoRV/0	FAU74032	E6E7_66.2	chr2	Q	2586
17d947bd-5342-46cd-92f4-97940e4b5fdd/EcoRV/0	FAU74032	E6E7_66.2	chr2	Q	5507
04fce0c1-11c3-41de-a0fc-3f9138145c63/EcoRV/0	FAU74032	E6E7_66.2	chr2	Q	3621
79dd4738-5652-4223-ab48-310d79910b36/EcoRV/0	FAU74032	E6E7_66.2	chr2	Q	1730
8fde4297-ddd5-46f7-bb0d-dbf2bb285884/EcoRV/0	FAU74032	E6E7_66.2	chr2	Q	1468
34da6cb0-c145-466a-a25b-c700bfa01e50/EcoRV/0	FAU74032	E6E7_66.2	chr2	Q	2129
a2261a34-a38c-46e8-bc12-529b9ab09155/EcoRV/0	FAU74032	E6E7_66.2	chr2	Q	8213
bd98bf25-b40f-4310-b791-11f47ae1149b/EcoRV/0	FAU74032	E6E7_66.2	chr2	Q	8146
c82811f9-d306-4e1d-98fc-6e37cb930170/EcoRV/0	FAU74032	E6E7_66.2	chr2	Q	10223
e5ebc1c8-762e-493d-b89c-bdca34bdae4d/EcoRV/0	FAU74032	E6E7_66.2	chr2	Q	6675
5413fc21-a378-4e2b-a388-397db0f6f1f0/EcoRV/0	FAU74032	E6E7_66.2	chr2	Q	7610
7ee7c34f-d2c4-4403-bf6e-3fc9b1360fdf/EcoRV/0	FAU74032	E6E7_66.2	chr2	P	2703
3baa76b3-3d12-4343-bd82-4edc35b69f3a/EcoRV/0	FAU74032	E6E7_66.2	chr2	P	4131
e62ff668-8c0f-437d-b6b5-d2de2c3a2962/EcoRV/0	FAU74032	E6E7_66.2	chr2	P	1535
6524b29d-e38a-43bd-8af4-8dd1bc0dacaa/EcoRV/0	FAU74032	E6E7_66.2	chr2	P	696
1c85f6b6-9918-4d6a-876c-41948e5e6c25/EcoRV/0	FAU74032	E6E7_66.2	chr2	P	9355
b52ef6a2-460f-4f9b-9786-ac39591574d4/EcoRV/0	FAU74032	E6E7_66.2	chr2	P	636
2aa32154-ac50-4370-b2c5-69dc99cfa468/EcoRV/0	FAU74032	E6E7_66.2	chr2	Q	4319
4d9200ae-cddd-4c4b-b8ee-3d9d38c1e8f4/EcoRV/0	FAU74032	E6E7_66.2	chr2	Q	2757
9d637bf5-6ac0-4bcd-ab21-b94ac8a5946a/EcoRV/0	FAU74032	E6E7_66.2	chr2	Q	2642
18b9c444-316b-459b-929f-e2f38093f960/EcoRV/0	FAU74032	E6E7_66.2	chr2	Q	621
353d12dd-dded-442b-b442-0ff1f3df5e82/EcoRV/0	FAU74032	E6E7_66.2	chr2	Q	2456
999b62dd-3b2d-4a95-9aed-b45eb1aa84e5/EcoRV/0	FAU74032	E6E7_66.2	chr2	Q	3879
6651bef4-084a-49e3-a0e6-6a3459af674e/EcoRV/0	FAU74032	E6E7_66.2	chr2	Q	11595
c34fc123-e80e-4aaf-a291-1e13ead9652e/EcoRV/0	FAU74032	E6E7_66.2	chr2	Q	3641
f3304893-fb69-4476-917b-84941f2526b1/EcoRV/0	FAU74032	E6E7_66.2	chr2	Q	1054
0af100f8-ffe1-4e7f-99ff-a0d21d6f5815/EcoRV/0	FAU74032	E6E7_66.2	chr2	Q	9283
01adcb3f-9fc2-4e35-9391-c2c93561ded5/EcoRV/0	FAU74032	E6E7_66.2	chr2	Q	10312
21fa65c2-2552-427d-8716-03e135c65449/EcoRV/0	FAU74032	E6E7_66.2	chr2	Q	2823
093189d6-d303-4c4e-892c-77f469878761/EcoRV/0	FAU74032	E6E7_66.2	chr2	Q	3220
ac82331a-e085-42fb-97a5-cd33b54b041f/EcoRV/0	FAU74032	E6E7_66.2	chr2	Q	2701
bfb0f9a5-bbe1-41d1-acb3-c5f4f0c2f760/EcoRV/0	FAU74032	E6E7_66.2	chr2	Q	3016
df43c111-1846-4aff-b53a-a30ff9168b52/EcoRV/0	FAU74032	E6E7_66.2	chr2	Q	1948
e082d424-e1a5-412e-ae27-00205f386dd5/EcoRV/0	FAU74032	E6E7_66.2	chr2	Q	293
ed849cda-9813-4d7a-9b78-aa8de4747f17/EcoRV/0	FAU74032	E6E7_66.2	chr2	Q	1430
0b32f4a6-b4cc-49ca-be8e-a8945f984bfe/EcoRV/0	FAU74032	E6E7_66.2	chr2	Q	2536
79db2adb-4d5c-4ce0-ade1-82e0621294aa/EcoRV/0	FAU74032	E6E7_66.2	chr2	Q	2765
ca5962d1-2562-4137-8bb9-c9c779cf5cae/EcoRV/0	FAU74032	E6E7_66.2	chr2	Q	1359
8596c19c-d4d9-4961-bb27-4fbdc4263f20/EcoRV/0	FAU74032	E6E7_66.2	chr2	Q	9404
5f0ce897-2d0e-4cb1-8d2f-15d8112986db/EcoRV/0	FAU74032	E6E7_66.2	chr2	Q	309
b60ab5c3-b727-4ba4-93b6-e68f9e8617ea/EcoRV/0	FAU74032	E6E7_66.2	chr2	Q	1700
d00c2357-26e6-42b0-abf1-d26c2f7162ca/EcoRV/0	FAU74032	E6E7_66.2	chr2	Q	3558
c66e163c-8da2-4450-adb4-3b747162f195/EcoRV/0	FAU74032	E6E7_66.2	chr2	Q	1696
9cc4cc4e-3de8-4997-b536-b1ed71dcb811/EcoRV/0	FAU74032	E6E7_66.2	chr2	Q	3612
4622bc03-435f-4dbe-b450-253a86419952/EcoRV/0	FAU74032	E6E7_66.2	chr2	Q	1506
6a656fda-e48b-4a53-9936-b643a58b7834/EcoRV/0	FAU74032	E6E7_66.2	chr3	P	10525
3dc12573-7954-466c-bcae-140d5327cc1b/EcoRV/0	FAU74032	E6E7_66.2	chr3	P	7545
00251b5e-e191-4ebc-8e82-42c3abcfc03e/EcoRV/0	FAU74032	E6E7_66.2	chr3	P	7379
88be5380-1c61-4ad2-a909-2283bdb63fbd/EcoRV/0	FAU74032	E6E7_66.2	chr3	P	6453
0ed01484-25a6-44ba-b628-35c0a1733811/EcoRV/0	FAU74032	E6E7_66.2	chr3	P	8476
d2e614d6-5aa3-49e6-8900-37c7a49ee4a2/EcoRV/0	FAU74032	E6E7_66.2	chr3	P	6981
1259ada4-67bd-4542-9d99-f7232d681ce5/EcoRV/0	FAU74032	E6E7_66.2	chr3	P	7384
4054ee1e-ad13-4d8b-b203-0d74a5144fea/EcoRV/0	FAU74032	E6E7_66.2	chr3	P	7534
1d1b32d1-4aa8-4a73-8e81-5ba0e1f5cff5/EcoRV/0	FAU74032	E6E7_66.2	chr3	P	8872
268ec476-d9b8-43b8-9824-42d27967c905/EcoRV/0	FAU74032	E6E7_66.2	chr3	P	8235
84d36581-6b76-4640-bcde-78e910a13531/EcoRV/0	FAU74032	E6E7_66.2	chr3	P	7423
332675ae-203a-46e9-afed-6e2a71c5e395/EcoRV/0	FAU74032	E6E7_66.2	chr3	P	8032
9dae6a8e-606f-4980-a92d-7be41676f942/EcoRV/0	FAU74032	E6E7_66.2	chr3	P	8740
095b2b8c-9cf9-4209-8a4c-be2947d2609d/EcoRV/0	FAU74032	E6E7_66.2	chr3	P	6406
97d1429a-40f1-47cf-a8ef-8a02f3d5570f/EcoRV/0	FAU74032	E6E7_66.2	chr3	P	8193
8234f8a2-eb02-421f-a56a-a0479ca91c1c/EcoRV/0	FAU74032	E6E7_66.2	chr3	P	6317
b5e3476b-a265-4a46-9722-a93b97ac6f72/EcoRV/0	FAU74032	E6E7_66.2	chr3	P	6518
830ffcb6-b255-46a5-a6eb-cd33d9c3fb28/EcoRV/0	FAU74032	E6E7_66.2	chr3	P	6347
48814bda-ce15-49d0-99c0-c24cda53174e/EcoRV/0	FAU74032	E6E7_66.2	chr3	P	8983
6e221a7f-f1b9-4621-ab1a-f12cde85565e/EcoRV/0	FAU74032	E6E7_66.2	chr3	P	11990
44c5a79e-93f8-441a-b94e-8864277b2b7a/EcoRV/0	FAU74032	E6E7_66.2	chr3	P	6249
8d003ca5-6a2a-4840-a3f9-f7506ae6690f/EcoRV/0	FAU74032	E6E7_66.2	chr3	P	6250
0689f359-6f3f-4809-b3f0-1430e23045e8/EcoRV/0	FAU74032	E6E7_66.2	chr3	P	6234
881e2e9e-dd6c-4dc3-87a8-2d63eef86124/EcoRV/0	FAU74032	E6E7_66.2	chr3	P	6468
2944fcd3-9bba-4455-9fbf-d751dc3a164f/EcoRV/0	FAU74032	E6E7_66.2	chr3	P	6826
ddcbd46f-f3c9-4960-b7c9-dc140101dbb6/EcoRV/0	FAU74032	E6E7_66.2	chr3	P	7852
e4581a65-f53f-480f-8cc2-d08b75cd9288/EcoRV/0	FAU74032	E6E7_66.2	chr3	P	8043
0b7c8ef4-ff98-4c71-8173-355841965754/EcoRV/0	FAU74032	E6E7_66.2	chr3	P	5994
134fde9c-0020-4533-a4c0-dc426eeaf104/EcoRV/0	FAU74032	E6E7_66.2	chr3	P	5917
e77ae5ac-d01c-4bf3-90a9-c71a855ab192/EcoRV/0	FAU74032	E6E7_66.2	chr3	P	5926
0ca0127a-f3a9-4d33-8389-8ee0b0792ea8/EcoRV/0	FAU74032	E6E7_66.2	chr3	P	5945
6454dbc9-a343-4718-9132-cadf5d756127/EcoRV/0	FAU74032	E6E7_66.2	chr3	P	6281
adbfe9a8-c757-487b-b31e-cead5ef09a79/EcoRV/0	FAU74032	E6E7_66.2	chr3	P	6967
fc3ddb1e-a540-4d0c-8a92-4351bfb0c49b/EcoRV/0	FAU74032	E6E7_66.2	chr3	P	6163
2eae426d-17ed-4e5f-931c-3e8bcb478c1c/EcoRV/0	FAU74032	E6E7_66.2	chr3	P	5860
aa4aaaba-4152-404d-aa70-cc1a0b132e69/EcoRV/0	FAU74032	E6E7_66.2	chr3	P	5716
91549499-8821-4e28-930e-76341aedd317/EcoRV/0	FAU74032	E6E7_66.2	chr3	P	6886
424213c0-7d66-45bb-a9c1-008c96a82936/EcoRV/0	FAU74032	E6E7_66.2	chr3	P	4415
678abc99-6171-4c56-b8f8-c40be51defd9/EcoRV/0	FAU74032	E6E7_66.2	chr3	P	3389
35350de6-4ec9-4374-ba75-5865a374cc67/EcoRV/0	FAU74032	E6E7_66.2	chr3	P	2497
d37589bf-0707-4758-a1ea-6f62e02b2d95/EcoRV/0	FAU74032	E6E7_66.2	chr3	P	2947
54ab22e1-b4db-4c72-9582-e5219b2d3340/EcoRV/0	FAU74032	E6E7_66.2	chr3	P	682
0fc6e29b-d3c2-4738-a903-5cf3c30dc790/EcoRV/0	FAU74032	E6E7_66.2	chr3	P	533
1d210fd7-c036-425a-aaf5-8da9929fd8cf/EcoRV/0	FAU74032	E6E7_66.2	chr3	Q	5501
539e9b83-b781-4675-9b6a-42f0a5addd16/EcoRV/0	FAU74032	E6E7_66.2	chr3	Q	4294
2395dac8-e89f-4cb0-8b28-1681dde39d00/EcoRV/0	FAU74032	E6E7_66.2	chr3	Q	6202
72d0ec8e-2f11-44ac-bb4f-cbfb9d276a07/EcoRV/0	FAU74032	E6E7_66.2	chr3	Q	4316
[truncated: 85,774 more rows]
