# Supplementary material for: High resolution long-read telomere sequencing reveals dynamic mechanisms in aging and cancer
Source: Nat Commun. 2024 Jun 18;15:5149. doi: 10.1038/s41467-024-48917-7 (PMC11189484; doi:10.1038/s41467-024-48917-7)
Supplement: Supplementary file 10 — Source Data [file 41467_2024_48917_MOESM10_ESM.zip › source data/Supplementary Fig. 1d,e,f,h.xlsx]

## Sheet: Supplementary Fig. 1d
method	#reads	normalized to WGS
Telo-seq	26335	45.8798
WGS	574	1
AluI/MboI	459	0.799652

## Sheet: Supplementary Fig. 1e
read_id	cell_line	library	flowcell	telomere_len
00001654-b4e8-4857-8155-554bdb49be87/EcoRV/0	HG002	teloseq	FAW79696	2378
ff451c93-6d85-475f-9a05-7e834911de99/EcoRV/0	HG002	teloseq	FAW79696	3163
ff45bee2-344b-46a5-b9b4-80baa013d220/EcoRV/0	HG002	teloseq	FAW79696	2989
ff4f0828-ba55-46c4-9ca4-4c39e196452d/EcoRV/0	HG002	teloseq	FAW79696	1195
ff51523d-155f-4648-af0d-425615cf458c/EcoRV/0	HG002	teloseq	FAW79696	2293
ff51a102-82e4-40b2-bd44-be497e352807/EcoRV/0	HG002	teloseq	FAW79696	1403
ff52d959-9dfe-4c13-89cb-7197b474b12b/EcoRV/0	HG002	teloseq	FAW79696	1958
ff58f20d-9429-4802-a551-a7a31c143aa1/EcoRV/0	HG002	teloseq	FAW79696	4539
ff60e4d7-d8fe-4170-879f-34330bbc6e29/EcoRV/0	HG002	teloseq	FAW79696	5149
ff62c0a2-8a63-4a95-8d18-6ae9d4ffb6a2/EcoRV/0	HG002	teloseq	FAW79696	4217
ff640d50-90b6-42d0-90ae-8c8944cbe40f/EcoRV/0	HG002	teloseq	FAW79696	1809
ff660714-7ea3-4250-9417-c7bfd85394a1/EcoRV/0	HG002	teloseq	FAW79696	5420
ff6c8b57-ab59-4880-aa90-25b91e01cbe1/EcoRV/0	HG002	teloseq	FAW79696	2107
ff6fa6dd-ab40-40d6-8e43-ad9e8db49bb2/EcoRV/0	HG002	teloseq	FAW79696	3598
ff74aa92-ff73-4820-a656-eea5248c4da8/EcoRV/0	HG002	teloseq	FAW79696	4574
ff754aac-e01f-4591-987b-ab908272bdb4/EcoRV/0	HG002	teloseq	FAW79696	3574
ff421315-2164-4966-b48b-b13ad4a759bb/EcoRV/0	HG002	teloseq	FAW79696	4263
ff41e8e2-d59a-472b-b771-d98d76a07fa2/EcoRV/0	HG002	teloseq	FAW79696	3712
ff3d81c5-f9ed-49cc-99af-e637071daec4/EcoRV/0	HG002	teloseq	FAW79696	2363
ff3d04c4-e64d-4f10-beee-8e4b519b387b/EcoRV/0	HG002	teloseq	FAW79696	6624
fefdafdf-74d6-4e5d-93f4-ee6437b429f2/EcoRV/0	HG002	teloseq	FAW79696	5341
ff09d4ac-ab9b-4b70-89dc-009b67484283/EcoRV/0	HG002	teloseq	FAW79696	3484
ff0a6e25-8c7f-41c5-b5d0-1d1737ff348e/EcoRV/0	HG002	teloseq	FAW79696	2755
ff153110-360e-447a-a764-2808f30574f1/EcoRV/0	HG002	teloseq	FAW79696	3928
ff158fa3-816a-4504-8385-5436e2751582/EcoRV/0	HG002	teloseq	FAW79696	3186
ff181310-f0be-4870-b53d-b4b8ac749dda/EcoRV/0	HG002	teloseq	FAW79696	3986
ff1ed18d-b9db-4cdd-9138-6f5418615aa1/EcoRV/0	HG002	teloseq	FAW79696	3345
ff77dce7-6199-4443-8fdd-a94de9661255/EcoRV/0	HG002	teloseq	FAW79696	4784
ff21244b-6ae5-4f4e-9a07-2235cb9dd91a/EcoRV/0	HG002	teloseq	FAW79696	326
ff2a35c8-c0c7-4ba3-b778-1dc38ecf1068/EcoRV/0	HG002	teloseq	FAW79696	6725
ff2bb2f1-7b23-4032-8141-20caccc7bbb5/EcoRV/0	HG002	teloseq	FAW79696	298
ff2f1aa0-f978-4b97-bae5-a164188c0ffd/EcoRV/0	HG002	teloseq	FAW79696	4768
ff3033da-848b-47f3-8dc1-e7f733b099e7/EcoRV/0	HG002	teloseq	FAW79696	9145
ff338f2e-4cf5-44ee-938c-b20535b6f68a/EcoRV/0	HG002	teloseq	FAW79696	5630
ff379871-7ad7-4c07-8e74-15933013a15f/EcoRV/0	HG002	teloseq	FAW79696	1467
ff3aad3e-046e-4137-99a5-39cffab383af/EcoRV/0	HG002	teloseq	FAW79696	3031
ff232302-7359-4b58-8a7c-59c0a6fe2a6f/EcoRV/0	HG002	teloseq	FAW79696	2405
fefcc033-96d1-4edc-99f8-bb47fe5ff20f/EcoRV/0	HG002	teloseq	FAW79696	3738
ff7d2f88-afae-45b4-a319-7455538fba02/EcoRV/0	HG002	teloseq	FAW79696	3551
ff7e7758-1be9-4e04-8b78-62f5159595b4/EcoRV/0	HG002	teloseq	FAW79696	3667
ffb87cf1-7669-401b-b3ca-d4e2b8342963/EcoRV/0	HG002	teloseq	FAW79696	5286
ffbaec4a-7417-4f94-af9b-57b4012f240f/EcoRV/0	HG002	teloseq	FAW79696	3145
ffbc7ad7-f1cf-4032-bd4c-5d5b28cf8fa7/EcoRV/0	HG002	teloseq	FAW79696	5461
ffc12de8-96ce-4a08-b997-f96a44d7700e/EcoRV/0	HG002	teloseq	FAW79696	3751
ffc2d5aa-791d-463e-82fe-02e070f2a30f/EcoRV/0	HG002	teloseq	FAW79696	5181
ffc58741-85bc-4bbd-bd84-d5eb9dcf8aee/EcoRV/0	HG002	teloseq	FAW79696	3692
ffc7cda7-3db5-4aa3-86f3-04e214892ef7/EcoRV/0	HG002	teloseq	FAW79696	4976
ffc84805-b1bf-4855-9bb8-b4dd85ab43cd/EcoRV/0	HG002	teloseq	FAW79696	2861
ffcdf874-c174-4102-8000-f765fb79c120/EcoRV/0	HG002	teloseq	FAW79696	4094
ffd1c934-04a0-49c0-bcb5-d3425772f8ee/EcoRV/0	HG002	teloseq	FAW79696	6065
ffd37dcc-d4cb-4632-949e-e97410ccbb9c/EcoRV/0	HG002	teloseq	FAW79696	4530
ffd51d51-d524-4051-81f9-cef4ec4150e5/EcoRV/0	HG002	teloseq	FAW79696	4204
ffdc6019-eca5-4e25-a65b-064d57b16e96/EcoRV/0	HG002	teloseq	FAW79696	3120
ffdcc587-11bd-4491-9a92-cd3da2151bbf/EcoRV/0	HG002	teloseq	FAW79696	3147
ffdfa338-bf8d-47c7-a023-51fa06775bd2/EcoRV/0	HG002	teloseq	FAW79696	3503
ffb80977-3004-4c44-83a1-adcba3b68c81/EcoRV/0	HG002	teloseq	FAW79696	4770
ffb1a887-e137-4668-82ba-50fe862660a2/EcoRV/0	HG002	teloseq	FAW79696	4012
ffb17e80-0c3f-4672-a34e-8b56cebcb100/EcoRV/0	HG002	teloseq	FAW79696	5476
ffaf05d3-306b-4f52-b705-4a09c4973abc/EcoRV/0	HG002	teloseq	FAW79696	4481
ff8320cb-1665-4d5b-bda6-3718c660b260/EcoRV/0	HG002	teloseq	FAW79696	3025
ff83fa9f-dea8-46f6-ba16-a7168aadd788/EcoRV/0	HG002	teloseq	FAW79696	3653
ff84c7bc-b566-484d-9e15-29fa1a63d077/EcoRV/0	HG002	teloseq	FAW79696	3826
ff87b7ef-1d78-46ea-a4a6-2428b613137c/EcoRV/0	HG002	teloseq	FAW79696	6992
ff8d9c59-eba4-425e-ba12-833454e90fbf/EcoRV/0	HG002	teloseq	FAW79696	2066
ff9bdaf0-a297-45f6-8310-680ba73af0e6/EcoRV/0	HG002	teloseq	FAW79696	5298
ff9be753-0706-43b7-b560-28d787fd1a42/EcoRV/0	HG002	teloseq	FAW79696	2859
ff7e22b8-8916-4c88-90aa-14ebee858b2c/EcoRV/0	HG002	teloseq	FAW79696	1286
ff9bffd4-deb4-4166-934a-815697bec129/EcoRV/0	HG002	teloseq	FAW79696	8451
ffa080bb-59db-4267-beca-9da7c1a48ea8/EcoRV/0	HG002	teloseq	FAW79696	2232
ffa17519-5c52-475d-9e69-33c93be08e9a/EcoRV/0	HG002	teloseq	FAW79696	4887
ffa223dd-cc66-4471-98a9-7877fdd3d58d/EcoRV/0	HG002	teloseq	FAW79696	4311
ffa4f24e-475f-4c4b-96b3-caae8e1ab4a7/EcoRV/0	HG002	teloseq	FAW79696	3456
ffa814b0-3607-46a3-8c3e-bc2649544db1/EcoRV/0	HG002	teloseq	FAW79696	5152
ffa8c2b6-84e3-4c87-8637-3961a77500e5/EcoRV/0	HG002	teloseq	FAW79696	3715
ffae6dd8-0da9-477a-9151-9ff7e6e02f5b/EcoRV/0	HG002	teloseq	FAW79696	3808
ffa00fbe-cf57-490d-bfb7-412a71ad481e/EcoRV/0	HG002	teloseq	FAW79696	2285
ffe88eb1-8eb9-4149-8e3b-caf0cb497592/EcoRV/0	HG002	teloseq	FAW79696	1587
fef58a68-578f-435d-b2b0-df06a57f920e/EcoRV/0	HG002	teloseq	FAW79696	3580
fef3f751-56c4-4807-a8e8-72b5e37d220e/EcoRV/0	HG002	teloseq	FAW79696	918
fe6fcad8-f8e2-4d4e-a68d-6cb60501823c/EcoRV/0	HG002	teloseq	FAW79696	3171
fe7c30c2-afa8-44af-b899-221578b15baf/EcoRV/0	HG002	teloseq	FAW79696	4393
fe7f65af-ff31-4e10-bbb5-4af58e6fd519/EcoRV/0	HG002	teloseq	FAW79696	3168
fe813a41-9ba4-46c2-932a-e1b16124879a/EcoRV/0	HG002	teloseq	FAW79696	4069
fe837753-60cb-443d-b93d-7534f10ed636/EcoRV/0	HG002	teloseq	FAW79696	4364
fe865424-4ffd-4677-ab01-527d75821bda/EcoRV/0	HG002	teloseq	FAW79696	2667
fe8a7d71-55e6-42a7-841c-c632be3b0536/EcoRV/0	HG002	teloseq	FAW79696	5529
fe8cf3de-381d-423b-96d0-556c99cadcba/EcoRV/0	HG002	teloseq	FAW79696	4204
fe90651b-62f7-4259-a6e2-489212c8f306/EcoRV/0	HG002	teloseq	FAW79696	3577
fe9615d0-e93a-42aa-b16c-7b26edaec13c/EcoRV/0	HG002	teloseq	FAW79696	4186
fe97d04d-eb47-45c1-95cb-24a293e86f65/EcoRV/0	HG002	teloseq	FAW79696	3053
fe9ffc16-7688-46c6-8ee9-eaa3836c9348/EcoRV/0	HG002	teloseq	FAW79696	4850
fea00d73-ba17-4fb0-87cd-bdd1161757f1/EcoRV/0	HG002	teloseq	FAW79696	3791
fea2c5c5-6343-4690-bb12-9bb8d92ce9de/EcoRV/0	HG002	teloseq	FAW79696	904
fea3e42a-1e83-4ad1-99b4-2cf99de9c046/EcoRV/0	HG002	teloseq	FAW79696	3966
fe6f5311-7e57-4ea7-a80c-7ad2eaae3c5f/EcoRV/0	HG002	teloseq	FAW79696	1038
fe6db764-4d89-4ebb-be0f-a55759ab2b74/EcoRV/0	HG002	teloseq	FAW79696	4227
fe69a07b-f3fb-4e76-afc7-dcbbe349f50e/EcoRV/0	HG002	teloseq	FAW79696	4676
fe67730f-a09f-4d11-a534-538e1cc89f87/EcoRV/0	HG002	teloseq	FAW79696	8594
fe45e3b5-091a-4b2a-8b2e-e8a45b44839b/EcoRV/0	HG002	teloseq	FAW79696	5798
fe470a0c-4859-4251-8fb0-6b59a948cab7/EcoRV/0	HG002	teloseq	FAW79696	6362
fe4746a4-412a-45db-bf2f-e0c573456f30/EcoRV/0	HG002	teloseq	FAW79696	1944
fe4831c0-dba3-4ca8-b931-374d0223b34a/EcoRV/0	HG002	teloseq	FAW79696	1562
fe4c1013-a76f-4571-b24c-9c4a3e6e6163/EcoRV/0	HG002	teloseq	FAW79696	2041
fe4d61a2-c2fe-44e2-b8cc-11ecdca8a3d6/EcoRV/0	HG002	teloseq	FAW79696	4027
fe50aec1-8ceb-446c-ba91-56259b3981a6/EcoRV/0	HG002	teloseq	FAW79696	101
fea5bdf6-ee61-4730-aadc-0d77b4d68a0c/EcoRV/0	HG002	teloseq	FAW79696	1997
fe50aec1-8ceb-446c-ba91-56259b3981a6/EcoRV/0	HG002	teloseq	FAW79696	2960
fe568b36-f361-4680-b847-20459a110748/EcoRV/0	HG002	teloseq	FAW79696	2416
fe5854d3-3627-4772-a8d7-d819b71b3cfa/EcoRV/0	HG002	teloseq	FAW79696	5906
fe5dc13f-20bd-42e7-8a8a-41b94fb7d0e3/EcoRV/0	HG002	teloseq	FAW79696	5095
fe63ff9f-3066-4b6e-8222-6fc5fff12121/EcoRV/0	HG002	teloseq	FAW79696	2844
fe642016-d9a6-4a82-af49-4f69111c89d1/EcoRV/0	HG002	teloseq	FAW79696	2349
fe6728b3-c7af-4945-bb52-a125f6e4118c/EcoRV/0	HG002	teloseq	FAW79696	1948
fe673b5b-765d-43fe-84b9-c3c8f5eb0eea/EcoRV/0	HG002	teloseq	FAW79696	2520
fe514f8e-9fd0-4048-bfbf-ec6bd28cabc9/EcoRV/0	HG002	teloseq	FAW79696	4980
fef40e62-edf5-4442-bd74-7da5082e63bf/EcoRV/0	HG002	teloseq	FAW79696	5354
feaaf815-05d2-4d7d-b42a-1eacbd39550f/EcoRV/0	HG002	teloseq	FAW79696	3312
feac12d4-7354-4148-8847-c8a1be9989e3/EcoRV/0	HG002	teloseq	FAW79696	3442
fed5fdfe-8286-4a22-b5e7-ed7991b750f0/EcoRV/0	HG002	teloseq	FAW79696	2701
fed8730c-1358-406e-885e-a2c58fac3b5d/EcoRV/0	HG002	teloseq	FAW79696	3102
fed9b141-bf32-4876-b1ca-748b797be0a6/EcoRV/0	HG002	teloseq	FAW79696	2064
fedd0156-0d59-4604-bacf-f0dc5253688e/EcoRV/0	HG002	teloseq	FAW79696	7210
fede1ea2-632b-4f35-8521-1f51772a3b21/EcoRV/0	HG002	teloseq	FAW79696	1455
fedf71d9-e1b2-4b2d-a92a-784db18b685f/EcoRV/0	HG002	teloseq	FAW79696	4627
fee5bc1d-d840-4d66-bd8c-248ec7737107/EcoRV/0	HG002	teloseq	FAW79696	7918
fee90a2f-11d0-4eb0-b41a-fc1fd7e0b276/EcoRV/0	HG002	teloseq	FAW79696	3834
feea5f0a-bc8a-467d-a013-8f9ce35c8fbf/EcoRV/0	HG002	teloseq	FAW79696	3700
feea6d4c-5e4b-4edf-ac94-f8108b1a75f0/EcoRV/0	HG002	teloseq	FAW79696	2658
feeae303-7f19-4c68-b022-b28358291606/EcoRV/0	HG002	teloseq	FAW79696	3181
feeaf682-3642-4a03-a4c8-18ea6ed800c4/EcoRV/0	HG002	teloseq	FAW79696	1394
feedca29-2fa1-4f79-82c3-fcd2f8fd7338/EcoRV/0	HG002	teloseq	FAW79696	2402
feefade2-dfd3-4e50-b6f3-a53c890f346c/EcoRV/0	HG002	teloseq	FAW79696	4969
fef375df-f3e9-4950-9b9b-8e3613326eaa/EcoRV/0	HG002	teloseq	FAW79696	3858
fed5debb-0bea-4ece-a6e6-9c81189a76d7/EcoRV/0	HG002	teloseq	FAW79696	4060
fed56831-3838-4b85-9428-359f07414126/EcoRV/0	HG002	teloseq	FAW79696	3978
fed195cd-1f58-42be-910e-7105ab91a105/EcoRV/0	HG002	teloseq	FAW79696	3541
fecfdccf-b84c-422d-8991-ee1925b6b8bc/EcoRV/0	HG002	teloseq	FAW79696	3024
feaeb12d-9c9e-411c-9f6b-57daf64e8590/EcoRV/0	HG002	teloseq	FAW79696	8134
feaefe8b-0548-4ca9-a86c-6ac108569263/EcoRV/0	HG002	teloseq	FAW79696	3961
feafa8b3-a172-47c6-b796-784af0bd9804/EcoRV/0	HG002	teloseq	FAW79696	5141
feb1635d-c916-4697-bbdb-94626451c727/EcoRV/0	HG002	teloseq	FAW79696	6031
feb44211-793f-47ff-8cc9-0da963465ef5/EcoRV/0	HG002	teloseq	FAW79696	3942
feb4c3aa-8fad-4fbc-bc75-26c49e553397/EcoRV/0	HG002	teloseq	FAW79696	1068
feb5e624-7a24-4c75-9a85-e2423dddabc2/EcoRV/0	HG002	teloseq	FAW79696	3279
feabb102-5fe3-4597-b168-eeb21cbc91df/EcoRV/0	HG002	teloseq	FAW79696	1703
feb5e66d-2499-44b2-97c3-e1a52d73b2ad/EcoRV/0	HG002	teloseq	FAW79696	1568
febac9ed-ae1b-43e9-8a31-6acd8f9576b1/EcoRV/0	HG002	teloseq	FAW79696	3763
febaf563-29b0-498b-88c3-b2d1e1592c15/EcoRV/0	HG002	teloseq	FAW79696	3484
febff9b5-1d4d-4a44-b6bd-8bb207ecfe14/EcoRV/0	HG002	teloseq	FAW79696	3370
febffc23-57fe-4bb8-a881-dbc1afffac90/EcoRV/0	HG002	teloseq	FAW79696	2955
fec73bf4-f2f1-4e84-8ca7-9e1d548b4c31/EcoRV/0	HG002	teloseq	FAW79696	1914
feccaaaa-caef-4f62-8211-8c3584d7d569/EcoRV/0	HG002	teloseq	FAW79696	4285
fecf5519-02b4-41b0-913e-fd929acc2cbd/EcoRV/0	HG002	teloseq	FAW79696	2722
feb9506f-adac-43f1-9a1b-1a14beff6c84/EcoRV/0	HG002	teloseq	FAW79696	3208
ffe96db0-d108-4ff2-be96-da0ee2e9c824/EcoRV/0	HG002	teloseq	FAW79696	4720
fff10bdd-0bb8-4c8b-b467-cc41553257bf/EcoRV/0	HG002	teloseq	FAW79696	7568
ffee6e62-8605-4888-94ef-3e4330fe1e61/EcoRV/0	HG002	teloseq	FAW79696	2590
fff1dac4-d85b-4321-9f8a-28048e885750/EcoRV/0	HG002	teloseq	FAW79696	2792
fff28640-8f17-4000-9336-78d96ff7890d/EcoRV/0	HG002	teloseq	FAW79696	2808
fff5bfd5-c67d-423a-a48e-60fca6ebe555/EcoRV/0	HG002	teloseq	FAW79696	3244
fff60425-ad82-464d-a3f3-111d8732561f/EcoRV/0	HG002	teloseq	FAW79696	3157
fffb1cfd-cc41-4c94-9121-1d9f21d0c33e/EcoRV/0	HG002	teloseq	FAW79696	1202
fffd5487-bcd3-4118-a9da-270089a78a53/EcoRV/0	HG002	teloseq	FAW79696	1789
fffe46f2-ab43-4e6a-87b1-8f72ce4c3ac1/EcoRV/0	HG002	teloseq	FAW79696	4539
ffffc3b5-8c01-42ae-ac33-125780257a0f/EcoRV/0	HG002	teloseq	FAW79696	4977
fe41fb35-fd3f-4099-af63-83ddd2825563/EcoRV/0	HG002	teloseq	FAW79696	3031
3b232742-8d07-4ff2-b4cb-acdfdb11c1e1	HG002	wgs_sheared	FAW75521	572
3b832f32-85b7-4c76-81df-6b3658a305ea	HG002	wgs_sheared	FAW75521	8378
3b98d485-a347-4b64-80bd-d9906bab2850	HG002	wgs_sheared	FAW75521	6451
3c1bc37b-a241-405e-92da-0d350a73db1b	HG002	wgs_sheared	FAW75521	4887
3ce074e9-f891-461f-9181-8e13a30aae9c	HG002	wgs_sheared	FAW75521	2452
3e998efd-852f-4c00-853f-5148e02e40d9	HG002	wgs_sheared	FAW75521	4022
3ede56a5-dfef-4c61-860a-2603b02d1d16	HG002	wgs_sheared	FAW75521	2678
4099818a-98fd-4379-8e9c-7bcbd9bf8eb7	HG002	wgs_sheared	FAW75521	4683
40dee2be-57b9-4031-8e3c-9fc5afb7665e	HG002	wgs_sheared	FAW75521	3012
41372dba-a0d0-434d-a50b-f10acf6c531f	HG002	wgs_sheared	FAW75521	59
41d11456-646c-4fd1-b070-a3ee36009582	HG002	wgs_sheared	FAW75521	1327
41f54dcb-4647-4e6a-8942-548a53659ce3	HG002	wgs_sheared	FAW75521	2956
42662279-c5d8-40a9-8ba9-650908bcad1c	HG002	wgs_sheared	FAW75521	2295
42a8008e-ded6-48d2-80cd-6a304db5ac5a	HG002	wgs_sheared	FAW75521	4870
4324355e-c3fa-4e68-a0a8-819a51366295	HG002	wgs_sheared	FAW75521	1877
3957ab0e-2e2c-4433-be03-36f52e82ba1e	HG002	wgs_sheared	FAW75521	328
436a1105-16c3-4d55-8d38-30d8282339a0	HG002	wgs_sheared	FAW75521	2198
392e4337-86e3-4a8d-b847-20d57420a331	HG002	wgs_sheared	FAW75521	3757
386eb858-f6d3-4a4b-920b-539dcfffe574	HG002	wgs_sheared	FAW75521	4613
3019bda5-6752-4679-b6a3-8ef37ca830b5	HG002	wgs_sheared	FAW75521	3156
30906cc1-30e1-429a-9c7c-5e2ef7cdcdb7	HG002	wgs_sheared	FAW75521	891
31451cd8-4631-4a85-bb7d-1cf51ed68a0e	HG002	wgs_sheared	FAW75521	3620
314f306e-6f98-4080-8fab-d6c9bd22d50c	HG002	wgs_sheared	FAW75521	4321
31570cb0-5c14-4883-bc07-9c36ac5dbd35	HG002	wgs_sheared	FAW75521	2695
327455b7-d695-4754-b61f-1a50bf89f29a	HG002	wgs_sheared	FAW75521	5688
3291b58d-91ce-4f14-8d04-17e3f1c3b043	HG002	wgs_sheared	FAW75521	325
32ee643e-0fee-462a-8cd6-b23aec0fd6f6	HG002	wgs_sheared	FAW75521	1688
33a91f1f-e4dc-4ad2-909a-b7ee7f7cc7ba	HG002	wgs_sheared	FAW75521	3093
34ffb75e-290f-4689-9dda-235849be0299	HG002	wgs_sheared	FAW75521	5333
35724469-38f9-4df3-ba09-1f4d20c20d6e	HG002	wgs_sheared	FAW75521	3024
36670ee6-8eca-4d63-ad65-586b3f7dfdfb	HG002	wgs_sheared	FAW75521	4750
3767921f-469a-49e2-b77b-cbc17a24e007	HG002	wgs_sheared	FAW75521	2536
37823ba6-30d6-4613-b981-9ad72d41d579	HG002	wgs_sheared	FAW75521	4361
3809b4bb-c8e2-43d9-8713-52d34f2665d8	HG002	wgs_sheared	FAW75521	6827
38d644ce-f4da-49e6-865e-9593aebd9544	HG002	wgs_sheared	FAW75521	2788
439ac558-9be9-46da-95ab-4406cc094fec	HG002	wgs_sheared	FAW75521	2275
43aac508-46fa-45b3-aaef-9551d8aaa2c2	HG002	wgs_sheared	FAW75521	1501
442c9a23-1e4f-4ff9-8329-06d972f46ea0	HG002	wgs_sheared	FAW75521	181
4ffd8b35-eb94-45b2-a4fe-7c9b9da462a0	HG002	wgs_sheared	FAW75521	3820
504a526a-4d17-40d6-b578-7ea3e5e993e5	HG002	wgs_sheared	FAW75521	2615
5068c433-dcb8-4fb5-a7b8-726576bd04f0	HG002	wgs_sheared	FAW75521	4993
50a99ffc-d16a-4ebc-b17f-47aef24a0c75	HG002	wgs_sheared	FAW75521	5911
5188d0c9-eee7-4a9b-a86c-55c9145fda52	HG002	wgs_sheared	FAW75521	3888
521770cd-edae-4cf4-ae94-a84659b16822	HG002	wgs_sheared	FAW75521	5808
52f89779-b97b-49d9-8944-842ed7ad64b5	HG002	wgs_sheared	FAW75521	52
52fb18bf-bba5-4416-ba13-b15646320923	HG002	wgs_sheared	FAW75521	5253
5314099c-05a8-47ee-8acb-97b6772f9193	HG002	wgs_sheared	FAW75521	1983
53d01d3b-11dd-4c46-9db4-1822ea0307b3	HG002	wgs_sheared	FAW75521	2162
544c9337-2fa4-4e44-9925-5deb7dc1a48d	HG002	wgs_sheared	FAW75521	3860
548ee206-3492-4457-b928-75695906168e	HG002	wgs_sheared	FAW75521	4026
54a8622f-afe6-444c-9507-dc84d1aeb651	HG002	wgs_sheared	FAW75521	4226
55695cd9-d397-4ccb-b317-78e2ab347491	HG002	wgs_sheared	FAW75521	5090
55ce047b-f483-4e05-92e3-c3b711bf3e11	HG002	wgs_sheared	FAW75521	2760
4fbb786b-e371-40c4-9e24-1b46eb00189c	HG002	wgs_sheared	FAW75521	2035
4e6dc420-176c-4808-a53e-ee61812ee335	HG002	wgs_sheared	FAW75521	2745
4e089b54-63a0-4ea2-9c3f-1dd704cddde3	HG002	wgs_sheared	FAW75521	3582
4d97e5e8-66e3-4073-aabb-bf62070bd0fc	HG002	wgs_sheared	FAW75521	3503
4468fefd-423f-46a0-9449-815769e0a81a	HG002	wgs_sheared	FAW75521	3662
44c9c632-3e40-4c5f-8569-2f12454eddfa	HG002	wgs_sheared	FAW75521	2924
45962272-a402-4d4d-b7fa-c243dbc59026	HG002	wgs_sheared	FAW75521	897
46e6ec6f-e9c4-4210-9487-bf454b96f308	HG002	wgs_sheared	FAW75521	3620
46fd0a48-8805-4486-afc1-6136c7eeee3c	HG002	wgs_sheared	FAW75521	6110
472c2233-4700-4daf-8744-4186a9fe22e3	HG002	wgs_sheared	FAW75521	3648
478a064d-2e93-4adb-909b-7f6e526d29cb	HG002	wgs_sheared	FAW75521	1070
2f737503-bde3-45e0-a869-0561316f38a0	HG002	wgs_sheared	FAW75521	3322
4aa1bdba-554b-4b30-bc30-8e7fab8ba917	HG002	wgs_sheared	FAW75521	2772
4ae42fd3-08a7-47e8-a466-daf73247bfd9	HG002	wgs_sheared	FAW75521	2451
4b86f579-c335-45d1-a6a7-87ecdb1e2edb	HG002	wgs_sheared	FAW75521	3523
4be6cfec-a99f-4266-928b-6860ac801e90	HG002	wgs_sheared	FAW75521	89
4cde0031-a1bc-4e2c-8c24-7b4d17f78dd4	HG002	wgs_sheared	FAW75521	2669
4d1d7011-85c5-4fd7-a484-c2f3ab21ba39	HG002	wgs_sheared	FAW75521	3936
4d34c327-9cf7-48b1-8775-7089ec74564d	HG002	wgs_sheared	FAW75521	1642
4d355f52-b55b-46fc-a3c7-ddbd121f6151	HG002	wgs_sheared	FAW75521	8260
4aa5a62d-267c-4392-aa94-87fb2ed9be99	HG002	wgs_sheared	FAW75521	3028
2ef47076-b5a9-43b9-991f-b596f8cc190a	HG002	wgs_sheared	FAW75521	2970
2ed124ea-c590-4db9-b640-f72015d569fb	HG002	wgs_sheared	FAW75521	6163
2eb3b662-6f8e-4033-8d9c-6dbeb2ade3ce	HG002	wgs_sheared	FAW75521	4726
15a3a468-43eb-4dfb-975f-470ac37300a0	HG002	wgs_sheared	FAW75521	377
16977c9b-4b92-497c-ba28-70ea0c2fde5d	HG002	wgs_sheared	FAW75521	7347
182bef0c-83bb-45f1-b7a7-540a5bedbc1f	HG002	wgs_sheared	FAW75521	8900
18f95da4-afd7-4e0e-9e86-4294a0b6ba4e	HG002	wgs_sheared	FAW75521	4749
19e99748-f0ac-447c-b0d0-1a2400746fe1	HG002	wgs_sheared	FAW75521	2334
1a260966-d679-4884-9514-4b7b078af798	HG002	wgs_sheared	FAW75521	4323
1a34fc53-194b-4a7d-b3f0-39412b3ac504	HG002	wgs_sheared	FAW75521	3056
1a59bd17-d631-46a0-9140-fde95f464304	HG002	wgs_sheared	FAW75521	4996
1aa07689-0022-44ad-87ac-7360161ae48e	HG002	wgs_sheared	FAW75521	54
1b38989f-52f4-4bf9-9996-4490c70a90f0	HG002	wgs_sheared	FAW75521	4950
1b6be6be-8faa-4a14-a902-20f8e0566aa3	HG002	wgs_sheared	FAW75521	2617
1b73c15e-2b30-48dc-b4ea-a5b315788e05	HG002	wgs_sheared	FAW75521	3117
1cac7866-72ee-42ef-b9b9-6a2d3629ecfb	HG002	wgs_sheared	FAW75521	2987
1cf72216-485c-44c5-9d92-662ba0eb4b8c	HG002	wgs_sheared	FAW75521	3395
1cfcca03-51c3-47e7-ac3d-5e3201ea77f8	HG002	wgs_sheared	FAW75521	90
1585aea3-f46a-4541-8e39-5dd36db03b8e	HG002	wgs_sheared	FAW75521	4068
1514cc4d-ad1e-446e-a832-b1496bce75fa	HG002	wgs_sheared	FAW75521	4622
14b92cfc-f3de-4341-afa8-e44e96b80adb	HG002	wgs_sheared	FAW75521	3458
1407a5e3-82ad-4832-98fb-a40c6262d57d	HG002	wgs_sheared	FAW75521	4177
0d04e5cb-9062-42bf-b8b9-46f1acb2d54d	HG002	wgs_sheared	FAW75521	7090
0d344b42-22b9-4dde-9a0b-6efc335ea27b	HG002	wgs_sheared	FAW75521	9492
0d9c2cb9-a84c-4fc0-827f-a2769b583a7c	HG002	wgs_sheared	FAW75521	5089
0fde3b62-4bac-45d8-921e-9edb603a79a6	HG002	wgs_sheared	FAW75521	2601
0fe0bd38-081a-464c-93bf-8fbdc6eb327b	HG002	wgs_sheared	FAW75521	2709
101f47e9-9226-4376-9081-1cc912e004b8	HG002	wgs_sheared	FAW75521	5236
1026d981-b124-4f01-9916-20715fca8a06	HG002	wgs_sheared	FAW75521	3194
1d8fcaf6-2281-4192-b6f3-900aeb561267	HG002	wgs_sheared	FAW75521	193
104dedfc-591a-4d32-b1a2-5da4885d99f0	HG002	wgs_sheared	FAW75521	2395
10b47e37-555c-457b-8afd-b5a3f406dd79	HG002	wgs_sheared	FAW75521	4130
113288d1-bd39-432a-92bd-12bcc9c4790d	HG002	wgs_sheared	FAW75521	5076
114e9e50-0c29-47d7-b41a-61598097e56c	HG002	wgs_sheared	FAW75521	3702
124bbd0c-177e-4308-a326-fb2236d77285	HG002	wgs_sheared	FAW75521	4836
127d9801-dba2-4abd-b868-56a118b96fd1	HG002	wgs_sheared	FAW75521	3223
12bd1956-7865-4797-b89b-9fed4ed50c58	HG002	wgs_sheared	FAW75521	4547
139258e4-e472-4821-be59-ff13225f0bc9	HG002	wgs_sheared	FAW75521	4229
10aad3d3-8b1d-4c58-a487-1309c7f78c22	HG002	wgs_sheared	FAW75521	5202
566306b1-7dd9-43c8-ab99-9f32921c9b5f	HG002	wgs_sheared	FAW75521	3075
1d92f951-82e7-4472-9ad4-f647da7c96f6	HG002	wgs_sheared	FAW75521	5039
1e0d0570-2c95-4417-a42f-b3aab06b6330	HG002	wgs_sheared	FAW75521	2575
27c10e94-887f-4329-ad51-c28ee9f42a9e	HG002	wgs_sheared	FAW75521	4438
281dda40-4e8b-433c-b7c5-dc242930b4e7	HG002	wgs_sheared	FAW75521	4363
283f4d02-103f-4018-a231-32bd6fdcae56	HG002	wgs_sheared	FAW75521	2175
284ba578-e219-4bcc-9424-21d97bdd7d41	HG002	wgs_sheared	FAW75521	2325
2b01b339-2ab2-4050-af42-e882e3067a1b	HG002	wgs_sheared	FAW75521	3048
2b1197ba-c215-4a4d-86dc-872e3a3a7fba	HG002	wgs_sheared	FAW75521	2109
2c001bb9-c155-40dd-99f1-c8df7aa95d64	HG002	wgs_sheared	FAW75521	3870
2c784727-e892-4337-b65a-e114a7453eaf	HG002	wgs_sheared	FAW75521	3673
2c989060-830b-4295-a51c-665836d9f1c2	HG002	wgs_sheared	FAW75521	5404
2cb4c95f-86a6-47bf-8986-b9eff346f04c	HG002	wgs_sheared	FAW75521	6798
2cfe71ee-d408-408f-a68a-6238fb948050	HG002	wgs_sheared	FAW75521	1478
2d5fe226-bc17-4551-8431-0ae2836514af	HG002	wgs_sheared	FAW75521	2652
2d790812-758a-43e3-8fe6-1542b31c582e	HG002	wgs_sheared	FAW75521	1598
2e152efc-7212-4bd0-9d4d-ef049cb5b65a	HG002	wgs_sheared	FAW75521	786
2e408663-57b3-439d-9b4c-1a838e17d050	HG002	wgs_sheared	FAW75521	3728
27759fe9-fd53-492b-acf6-d4e5c3f6eb33	HG002	wgs_sheared	FAW75521	4302
2773e8e4-d697-4499-be5a-4954da62896c	HG002	wgs_sheared	FAW75521	4713
2764abc4-4e0c-4cc8-84aa-8c7cd57f3672	HG002	wgs_sheared	FAW75521	5220
272c6c88-82db-481c-be89-3bb1786943b4	HG002	wgs_sheared	FAW75521	3442
1e18a038-c32e-4a3d-8a77-0ed9fecbe699	HG002	wgs_sheared	FAW75521	805
1f6df247-c404-44e9-85fd-ef729b8a9a61	HG002	wgs_sheared	FAW75521	1805
1f6e523b-b589-4469-9f35-9c41461a7679	HG002	wgs_sheared	FAW75521	3865
1fbdb74a-1964-41c3-97bb-7cb15c084191	HG002	wgs_sheared	FAW75521	6618
2063c8eb-68a1-4889-88a1-571364603104	HG002	wgs_sheared	FAW75521	811
2079019b-f8f8-4b40-9b60-c7909b9d4629	HG002	wgs_sheared	FAW75521	3904
20a15e69-beb3-44b3-902e-7299ddde9dec	HG002	wgs_sheared	FAW75521	3700
1dff7c1b-e3d2-47bb-a9ee-947a2966fb75	HG002	wgs_sheared	FAW75521	2419
219b93e5-0c2a-4a86-82f6-69f744ecbe6d	HG002	wgs_sheared	FAW75521	2990
2467f32f-d4b7-4134-8502-6f3a05a04914	HG002	wgs_sheared	FAW75521	2557
248e4858-5a48-44e9-8f65-e9fab1129e58	HG002	wgs_sheared	FAW75521	3176
24bd4a7c-5670-4bef-98a6-bd714f47519b	HG002	wgs_sheared	FAW75521	3390
253aaedb-5456-45c9-b6c8-7dfd10b83990	HG002	wgs_sheared	FAW75521	3720
257a191d-8162-43e1-9e61-537978d85621	HG002	wgs_sheared	FAW75521	5315
26297e31-134b-48a0-8a7c-a4dad373ce39	HG002	wgs_sheared	FAW75521	5500
264b19ec-1aa5-4815-9650-4292351a44ab	HG002	wgs_sheared	FAW75521	5624
21d021c1-e6fb-43fb-bd45-55c3b56a3f7e	HG002	wgs_sheared	FAW75521	4450
56a7d8a8-c9b5-449b-bfb5-8f285d9b4a91	HG002	wgs_sheared	FAW75521	1514
56fb79e3-e3ae-44e3-a56b-cdba7891e9d4	HG002	wgs_sheared	FAW75521	3688
5714fabf-1603-4317-b18b-558ada46e535	HG002	wgs_sheared	FAW75521	3318
84cec9f0-cdc6-433a-8f39-1c34fa07c937	HG002	wgs_sheared	FAW75521	3262
85eacbdd-d31c-4f53-a1e6-597668b09ca8	HG002	wgs_sheared	FAW75521	5319
86e275cd-87b9-4489-9d3f-3ec62710b732	HG002	wgs_sheared	FAW75521	2857
87076fc6-3b54-43e7-b802-dbf76d0d8835	HG002	wgs_sheared	FAW75521	4351
874573e7-1494-426f-a563-91903805dc92	HG002	wgs_sheared	FAW75521	2672
89477691-e4ae-49e7-adcc-95c6e9a0c8bc	HG002	wgs_sheared	FAW75521	5026
8a0aeebe-3775-4972-acb5-6e9086b887d6	HG002	wgs_sheared	FAW75521	1303
8b0ecfd6-2945-46fb-bf74-8668741cc316	HG002	wgs_sheared	FAW75521	3886
8bfaaf44-fb83-4365-a0ed-375307a1e322	HG002	wgs_sheared	FAW75521	4079
8c01c200-b354-48ed-9845-3f6889674681	HG002	wgs_sheared	FAW75521	3893
8d16bb68-eef4-426f-8273-d55bbe4d3af2	HG002	wgs_sheared	FAW75521	4517
8d3e06b0-5719-4d17-b353-9712ff6bc2de	HG002	wgs_sheared	FAW75521	10330
8d439002-77d7-47c2-b68e-a81bea6b5c09	HG002	wgs_sheared	FAW75521	2652
8d65e0eb-2f03-4f90-8f50-ce94f3d36ebc	HG002	wgs_sheared	FAW75521	2538
8e11aa84-8f32-4c39-9db0-e87a98cf91b2	HG002	wgs_sheared	FAW75521	2652
83e121b9-d06b-4b05-9cec-fd483090fb7b	HG002	wgs_sheared	FAW75521	3634
82d862fd-0a6b-41a9-a45d-b86d59e3eb7b	HG002	wgs_sheared	FAW75521	3061
827e4ef1-09c7-4cd6-b7b9-d095c5583a00	HG002	wgs_sheared	FAW75521	4189
824b07dd-8fa5-4431-a3e1-f2facb0c5f61	HG002	wgs_sheared	FAW75521	2201
7b556ccb-fd63-4e0e-a3cd-93d1020d08be	HG002	wgs_sheared	FAW75521	108
7bd54a65-666e-46dc-9eee-42339523b44e	HG002	wgs_sheared	FAW75521	4657
7c8f32cc-1f1d-4fb6-9cb4-e85dfbb2f257	HG002	wgs_sheared	FAW75521	6113
7cb34ff0-3088-4149-91a1-ec394a97d264	HG002	wgs_sheared	FAW75521	4172
7ccdc43a-3f1b-4d89-94c2-264a540a2c1c	HG002	wgs_sheared	FAW75521	3578
7d3c6337-bf6a-4380-8de5-b52d1771ad9d	HG002	wgs_sheared	FAW75521	3742
7d78f559-9685-4eca-91a3-abbc35f72c2f	HG002	wgs_sheared	FAW75521	3114
8e66fad1-3318-4653-818b-803dd759e955	HG002	wgs_sheared	FAW75521	5959
7db06452-a617-48bb-a5f4-24a6e7c6ee1c	HG002	wgs_sheared	FAW75521	4119
7fcf62f9-56e6-4265-bec4-ad94b142621f	HG002	wgs_sheared	FAW75521	3675
8089c1d4-9128-4d6f-a6dd-f026a74b55f9	HG002	wgs_sheared	FAW75521	3827
80b8a2de-6030-4551-bd14-6769a0734718	HG002	wgs_sheared	FAW75521	3292
8108632d-9bfb-4bc5-8b58-352e8dc780a5	HG002	wgs_sheared	FAW75521	2056
810c0f8e-57d0-4ec9-8e40-3e250111a5fe	HG002	wgs_sheared	FAW75521	3321
814cffc9-cf17-484f-bed5-9e56965cc928	HG002	wgs_sheared	FAW75521	3844
82437fe8-0643-4e80-937f-e9fb339ae152	HG002	wgs_sheared	FAW75521	3260
7eadd5ff-5e3c-4c81-8c57-31ae86aec1c1	HG002	wgs_sheared	FAW75521	3641
7b4ced7e-d620-4119-a799-f2e12af9f22c	HG002	wgs_sheared	FAW75521	2046
8e9c1aed-02e7-4341-89d5-5400ce24e3ae	HG002	wgs_sheared	FAW75521	2059
8f67b5f2-f0ab-4296-a12c-24c7bcc384a5	HG002	wgs_sheared	FAW75521	5403
9a0e8173-79ce-43dd-b39a-1cddb771eb78	HG002	wgs_sheared	FAW75521	5055
9a932241-508c-4a39-9e98-2b2bdef15c02	HG002	wgs_sheared	FAW75521	2064
9a9581e8-00f2-48fc-a12a-11ac69712789	HG002	wgs_sheared	FAW75521	5847
9a9edec1-9f54-4a09-9009-2b646c771753	HG002	wgs_sheared	FAW75521	7031
9af1149e-5a4b-4cab-bcb8-3796c3737d58	HG002	wgs_sheared	FAW75521	304
9afe388c-0697-418b-a7c6-13a3d27127cb	HG002	wgs_sheared	FAW75521	3508
9b0bf1e1-9cc3-4cab-84b5-e1ae78d092f7	HG002	wgs_sheared	FAW75521	3554
9b695c3b-92c8-4c86-b4c8-3b57c01481b2	HG002	wgs_sheared	FAW75521	3431
9b9adb13-3227-40da-a337-4767821cabdf	HG002	wgs_sheared	FAW75521	4751
9c26852b-1011-45de-a00a-c9b3e817668e	HG002	wgs_sheared	FAW75521	3744
9c91565d-dc48-446a-a8b6-b33df7b7e691	HG002	wgs_sheared	FAW75521	687
9c9ba328-050c-4e53-8caa-3d961b1d932f	HG002	wgs_sheared	FAW75521	4736
9d9c8432-d4fe-463f-b634-4a47e3aa1a75	HG002	wgs_sheared	FAW75521	3997
9da27e94-4f55-4e65-9678-3e022b88de7f	HG002	wgs_sheared	FAW75521	2288
9de77114-fb9d-463f-a961-da268df0c039	HG002	wgs_sheared	FAW75521	2843
99d6885b-3b97-48d5-8cd4-066ca5d88470	HG002	wgs_sheared	FAW75521	3244
99485b71-9138-4f08-9973-d8d640fb7d3c	HG002	wgs_sheared	FAW75521	3074
9847859a-22b4-4547-ad37-3d30440c0dab	HG002	wgs_sheared	FAW75521	3912
97dbe54a-51af-422c-a75e-30a5a1e78cb2	HG002	wgs_sheared	FAW75521	1695
8faea4e9-4ec6-4e01-a7c5-0b461a565e55	HG002	wgs_sheared	FAW75521	2399
8fd74c93-3b7e-44d9-8041-bda84800d65f	HG002	wgs_sheared	FAW75521	1560
9014533e-9f57-4f34-8062-823db7d6f837	HG002	wgs_sheared	FAW75521	3391
90197f04-b435-4e58-b571-257c8409d637	HG002	wgs_sheared	FAW75521	928
905688c0-a580-4131-bc5a-0291b1798377	HG002	wgs_sheared	FAW75521	2432
9105482a-c7d6-468f-a827-b577e832c75f	HG002	wgs_sheared	FAW75521	2467
9115cb8f-b150-4d1e-90b8-d71c2549b335	HG002	wgs_sheared	FAW75521	82
8f3a64b9-4b25-48c8-8dfb-c257352ede8e	HG002	wgs_sheared	FAW75521	2720
923273a3-15ca-4290-be70-bcfbba423ed3	HG002	wgs_sheared	FAW75521	3691
94b72b88-87b9-4987-950b-7b81fda7a2de	HG002	wgs_sheared	FAW75521	4067
95990fe3-97f4-4cec-9101-0716611ea7a2	HG002	wgs_sheared	FAW75521	5020
95c3b1b0-d022-4a80-be11-eac47dacff4f	HG002	wgs_sheared	FAW75521	269
9668f221-17e0-4e1c-9839-df779dee2135	HG002	wgs_sheared	FAW75521	4211
968e49c6-8383-4587-985e-726d110428dd	HG002	wgs_sheared	FAW75521	5291
974360df-7450-4cbf-aa22-3cf8aff89c07	HG002	wgs_sheared	FAW75521	3484
9770873d-d14c-4e9b-aff4-0bfc5eecd4d5	HG002	wgs_sheared	FAW75521	2675
93e77de8-78b8-4645-ab49-4c3bbaed2ee9	HG002	wgs_sheared	FAW75521	3491
0ca02405-a010-4da8-97d1-a4f43f883374	HG002	wgs_sheared	FAW75521	2829
7ac0636c-039e-4e19-bc5b-65c04c37d63b	HG002	wgs_sheared	FAW75521	3097
7a5ab01f-fe3a-4ff7-8f91-cfe60c32fd92	HG002	wgs_sheared	FAW75521	1548
63c378db-095d-450b-af1e-520a012329d7	HG002	wgs_sheared	FAW75521	4896
645370e2-fd38-4d67-8041-13456931721f	HG002	wgs_sheared	FAW75521	1030
65556186-48f6-4f0e-bcfb-a170a2e19952	HG002	wgs_sheared	FAW75521	3742
65a5eb9a-8557-4ad3-b3fe-2acf560a345c	HG002	wgs_sheared	FAW75521	173
65ec0759-a7d3-4dd2-a96e-9e44293285f1	HG002	wgs_sheared	FAW75521	3651
66534d4d-1995-4c15-a606-0074ab1e6fa9	HG002	wgs_sheared	FAW75521	4287
670a0e98-0455-489f-9c22-9d4fb3a5d781	HG002	wgs_sheared	FAW75521	462
6758663f-7dff-43d3-81bb-fcbfe22b991e	HG002	wgs_sheared	FAW75521	2226
677729e5-7ac4-4f76-9f04-f76ae3f10927	HG002	wgs_sheared	FAW75521	4085
67a9d200-65b8-4d29-82e3-570e7f8bff56	HG002	wgs_sheared	FAW75521	3747
67ba789d-6f13-4921-b663-a34c9de9b3a2	HG002	wgs_sheared	FAW75521	4282
67c655ab-72f1-4f10-a6eb-1eac4001e6c8	HG002	wgs_sheared	FAW75521	2032
67f5eaac-a270-4804-977e-63eb0fab7dd7	HG002	wgs_sheared	FAW75521	4518
68303afe-4529-40d3-99f9-478710cdc248	HG002	wgs_sheared	FAW75521	6075
6894f1ce-b278-41ef-9580-4916777525e9	HG002	wgs_sheared	FAW75521	4171
6329663c-4f14-4a25-b74c-403c1854b5d8	HG002	wgs_sheared	FAW75521	3167
62f5b19d-3b8a-46ce-b5ba-03c29f4d317f	HG002	wgs_sheared	FAW75521	4393
62df8dea-987e-4891-ba87-ea8047a6e16a	HG002	wgs_sheared	FAW75521	4494
628e1f33-1094-407c-8ec6-ef9e5c4c383b	HG002	wgs_sheared	FAW75521	2458
574c18de-b4cc-46fb-85bc-384e2e3fdcad	HG002	wgs_sheared	FAW75521	2431
57aa2df1-47e2-42cc-9c09-4ea9b46c2ad3	HG002	wgs_sheared	FAW75521	3653
582d2ee7-0941-4434-8087-6981a8ce76d0	HG002	wgs_sheared	FAW75521	7353
598f4e88-7bb5-49df-9923-c5f35d2bd5d7	HG002	wgs_sheared	FAW75521	504
5aee9ff0-da54-4cfe-8dc0-fbbf537c275c	HG002	wgs_sheared	FAW75521	4457
5b4922a1-1ccf-4340-8fe3-a8fec8ccc78b	HG002	wgs_sheared	FAW75521	4297
5bb2c198-e001-4b77-b0fa-3032c04c6b91	HG002	wgs_sheared	FAW75521	7036
68d0dc78-5793-4eaa-9f4c-297203be7b18	HG002	wgs_sheared	FAW75521	3797
5ce46e4c-c13f-44c3-a654-71283366b1da	HG002	wgs_sheared	FAW75521	5959
5d42224a-16d3-42f5-aa65-8ec3062295ea	HG002	wgs_sheared	FAW75521	3282
5f0c5a88-35f9-4879-8fda-4125694db086	HG002	wgs_sheared	FAW75521	3620
5f297358-7b58-45f0-bff5-351207436f08	HG002	wgs_sheared	FAW75521	4991
5f77744e-8715-4274-92e4-cc2cba1f365e	HG002	wgs_sheared	FAW75521	2932
5f9d14ac-197a-4814-874b-24f1fc128e0d	HG002	wgs_sheared	FAW75521	2833
60e9bc77-cda6-4156-a371-75ca4dfc6a44	HG002	wgs_sheared	FAW75521	3221
61a9ac65-6962-4251-ae6c-6a89518a0773	HG002	wgs_sheared	FAW75521	2756
5d124538-9fb4-46ba-b7d2-1ea1694130b0	HG002	wgs_sheared	FAW75521	3954
7aa1a352-dbfd-480a-a708-ed1d78700696	HG002	wgs_sheared	FAW75521	2849
690b7faf-ff26-41a2-9ecd-ae90c1eb0352	HG002	wgs_sheared	FAW75521	3101
69edab18-80ce-4fef-bc15-9e846ba07dd3	HG002	wgs_sheared	FAW75521	1989
73363515-b79e-446e-933f-f0df362fa76e	HG002	wgs_sheared	FAW75521	5245
734955f7-63ea-42bb-91f7-dfd3fa463907	HG002	wgs_sheared	FAW75521	2592
73d1c315-9292-45d1-82cd-63ddfd179fa0	HG002	wgs_sheared	FAW75521	2935
75f18edf-93ec-4d7a-adc6-c3ea1010aacd	HG002	wgs_sheared	FAW75521	3789
7659e8c8-0594-414d-8bbf-f2d3951774fb	HG002	wgs_sheared	FAW75521	2178
766a0da0-64a1-431a-9d68-5c499c5478a2	HG002	wgs_sheared	FAW75521	1435
76c7eafb-b819-4ba6-9866-8ed74c9ae94f	HG002	wgs_sheared	FAW75521	4441
76ed38f2-d882-4fb3-b0a3-a3dab39a0718	HG002	wgs_sheared	FAW75521	2550
77a88609-573f-4022-8c77-e9be63ceb078	HG002	wgs_sheared	FAW75521	7027
77c66998-d0a9-4755-8267-c7875c11e0c1	HG002	wgs_sheared	FAW75521	4946
781ec645-3012-4f46-b308-ebb1713105fa	HG002	wgs_sheared	FAW75521	4370
788692e1-a402-47cd-9bbc-f111057d7e0d	HG002	wgs_sheared	FAW75521	5389
78e7dafa-3700-4d15-920d-c149e54bccaa	HG002	wgs_sheared	FAW75521	844
7a09176b-aa90-4e5e-b2f2-4925327438cf	HG002	wgs_sheared	FAW75521	4090
7a54bb7c-fa8c-4cdd-9cc4-b7cdf7b24c0c	HG002	wgs_sheared	FAW75521	4747
7305af50-06ea-48d4-95ab-fb15cae9d9c1	HG002	wgs_sheared	FAW75521	984
72b5e116-1721-4892-b4fd-df322fa57962	HG002	wgs_sheared	FAW75521	2549
71ca5217-e18a-430b-9705-41e75bbf5106	HG002	wgs_sheared	FAW75521	2910
71c6daa4-3799-41cb-9361-6eeeef78c4f5	HG002	wgs_sheared	FAW75521	3036
6a18fced-93c6-4b02-bc59-af27d0891408	HG002	wgs_sheared	FAW75521	3788
6a4bbf0a-b8d1-4a0d-8cd8-7613873886dc	HG002	wgs_sheared	FAW75521	1753
6a63a3a5-ba9b-45b8-85ba-08590532b782	HG002	wgs_sheared	FAW75521	3465
6ac8a3a6-415b-46f1-82b6-939437fbdc7a	HG002	wgs_sheared	FAW75521	4247
6b6b3e5b-a209-4bb1-a2c6-6b85825271e8	HG002	wgs_sheared	FAW75521	2967
6b910b3e-877e-413d-97ed-ac9e256621e3	HG002	wgs_sheared	FAW75521	6056
6cea80bc-99ec-49d2-b01f-ad548b59d644	HG002	wgs_sheared	FAW75521	6158
6965f3d8-1ac7-4693-8625-e329a5e54196	HG002	wgs_sheared	FAW75521	4796
6dc7635d-5371-41dc-ac6e-39c8733cec16	HG002	wgs_sheared	FAW75521	1558
6e2ace3f-ab1d-4bd3-9f33-587c8e2ce636	HG002	wgs_sheared	FAW75521	1881
704e5fa2-9691-45a5-88ed-7c08b168e7cc	HG002	wgs_sheared	FAW75521	2491
70e9c625-3278-4644-bf0e-9f57c871252f	HG002	wgs_sheared	FAW75521	2876
717425de-919a-4161-b99e-7a8cb7f8e220	HG002	wgs_sheared	FAW75521	1724
71989016-1f89-4824-bdda-9f7b3b83fe24	HG002	wgs_sheared	FAW75521	1929
71b804b1-70e4-4efc-8fe9-e2a2e04611eb	HG002	wgs_sheared	FAW75521	1577
71c17ab0-e0c4-42d7-83c1-9553130f64f2	HG002	wgs_sheared	FAW75521	3237
6e14a0bf-0987-4f05-abb5-f71468a866f1	HG002	wgs_sheared	FAW75521	3327
0c9fafd8-3f34-470d-bff6-59b965df7d99	HG002	wgs_sheared	FAW75521	120
0c94a408-ad84-498d-9cbe-04a54ef81f29	HG002	wgs_sheared	FAW75521	2225
0c4c3c75-3b69-4c7f-9c65-872c138cea40	HG002	wgs_sheared	FAW75521	5546
0599fe11-cdae-4707-adc2-17567cef0c16	HG002	wgs_sheared	FAW75521	4346
05b94b0f-484a-468d-923f-12ce12e6a3e6	HG002	wgs_sheared	FAW75521	3033
060c67c2-b8b5-4184-bb59-0c9ba64bc6c5	HG002	wgs_sheared	FAW75521	4376
0681daae-2ede-4035-a261-e96322c97cd2	HG002	wgs_sheared	FAW75521	7546
0686a105-47bd-453d-9f35-4a495a1dde40	HG002	wgs_sheared	FAW75521	2603
06b77a77-5fc9-46cc-a68f-4314970a7053	HG002	wgs_sheared	FAW75521	3578
076c5e7f-b889-43fa-9f99-a413a8d57830	HG002	wgs_sheared	FAW75521	6969
07c770a5-49e0-4103-9382-dfbfc332e271	HG002	wgs_sheared	FAW75521	2920
0816b32c-7308-42aa-972f-14116d7b1440	HG002	wgs_sheared	FAW75521	86
08fbec08-7ede-4ab7-8b93-435c531e6aa2	HG002	wgs_sheared	FAW75521	2896
08ff5970-47ae-4b3b-859f-96fb9aceb9e6	HG002	wgs_sheared	FAW75521	1493
09b3c6b7-4bef-4104-8bcb-dbcc5555de04	HG002	wgs_sheared	FAW75521	3302
0a77da31-58ba-4069-9d2d-19728ebf4779	HG002	wgs_sheared	FAW75521	1979
0a98356d-37df-46db-aee6-b98103fe70c5	HG002	wgs_sheared	FAW75521	4271
0afff110-81db-46dd-969b-19bdd94386b9	HG002	wgs_sheared	FAW75521	3241
043fcce8-bc1b-4cf3-9a40-fcd23de8daf2	HG002	wgs_sheared	FAW75521	3037
042cefed-ab05-4527-a572-a372521f3aa7	HG002	wgs_sheared	FAW75521	3962
03c8fe5b-a62b-4fe8-af34-9144d62291cf	HG002	wgs_sheared	FAW75521	1960
03c11b6d-6b97-46bf-a86b-0ebeba297a5e	HG002	wgs_sheared	FAW75521	2979
00f0d34a-30d1-4b17-91a3-f1a3fba5c273	HG002	wgs_sheared	FAW75521	4416
018d8700-f6f9-4af1-95ad-d6f494d99bf4	HG002	wgs_sheared	FAW75521	1027
020cf876-5398-405d-9576-2ff37231eb9f	HG002	wgs_sheared	FAW75521	1250
0277ea8b-8cd0-4ded-b082-689cbd802254	HG002	wgs_sheared	FAW75521	4856
0362197c-12d0-41db-a171-bddbc5f9507e	HG002	wgs_sheared	FAW75521	4526
9e308190-f381-484a-abc8-14ddd070144d	HG002	wgs_sheared	FAW75521	66
fe3a6991-6ef0-4682-8eee-68b4744070a4/EcoRV/0	HG002	teloseq	FAW79696	3535
fe359c3c-0ca1-4477-b418-aee11b8e3cba/EcoRV/0	HG002	teloseq	FAW79696	2241
f633833c-1e25-41bb-ac5f-d8921b9df91d/EcoRV/0	HG002	teloseq	FAW79696	3630
f634248e-705e-4c52-adf6-6a021f7c3c63/EcoRV/0	HG002	teloseq	FAW79696	4607
f6376d6b-84ee-4205-8c49-38ab1e97de27/EcoRV/0	HG002	teloseq	FAW79696	2892
f63798ec-f8da-4c59-a804-2d78640e73a0/EcoRV/0	HG002	teloseq	FAW79696	3422
f63a5dac-eeee-422a-b74d-dbe2fc5e578e/EcoRV/0	HG002	teloseq	FAW79696	6273
f63ad201-bea7-43c9-8b4f-a027fdccb05c/EcoRV/0	HG002	teloseq	FAW79696	2780
f63bb10c-966b-4a1a-b800-4a25a49b1bd7/EcoRV/0	HG002	teloseq	FAW79696	5350
f63bd282-6f9e-4401-b7cb-8bfe5cb11ca7/EcoRV/0	HG002	teloseq	FAW79696	4387
f63cc09c-dc06-4308-8ea1-cb550ef71ab8/EcoRV/0	HG002	teloseq	FAW79696	3308
f63dbbbf-f1ff-4005-879f-daef834838ae/EcoRV/0	HG002	teloseq	FAW79696	6904
f63eb697-9325-4a95-86eb-1798935aade4/EcoRV/0	HG002	teloseq	FAW79696	3150
f63ffd82-ddeb-4521-a4e3-dd4cc33a61b3/EcoRV/0	HG002	teloseq	FAW79696	574
f640604b-464d-4e7f-ae3b-f0e52e4130d9/EcoRV/0	HG002	teloseq	FAW79696	4793
f642d498-f1d3-43ab-846f-72fb06436c2a/EcoRV/0	HG002	teloseq	FAW79696	4667
f6460dcf-6936-4105-b94f-e4b1f94afb7b/EcoRV/0	HG002	teloseq	FAW79696	3570
f63257b1-2eb3-49ce-9cbf-d828a18b039f/EcoRV/0	HG002	teloseq	FAW79696	3294
f64658e9-004e-4e1f-8bbf-9e0c141ba2e9/EcoRV/0	HG002	teloseq	FAW79696	2928
f62d8237-0f25-4cad-aa88-e23d18556b6f/EcoRV/0	HG002	teloseq	FAW79696	5534
f62cbf47-7bb9-4069-90e2-3ea8fab04161/EcoRV/0	HG002	teloseq	FAW79696	1324
f5fd373f-dd9d-4e0c-b692-6f9f799f6a41/EcoRV/0	HG002	teloseq	FAW79696	2880
f6001d02-c4e9-472d-80ba-3d1182de3848/EcoRV/0	HG002	teloseq	FAW79696	2235
f60276f2-7866-4ed5-9e62-63d9a67c387a/EcoRV/0	HG002	teloseq	FAW79696	3940
f6079680-665a-452f-a4c3-c9dacf0aa4dd/EcoRV/0	HG002	teloseq	FAW79696	2083
f613b934-0bf2-4d4f-89e2-0dfd0bcb84e8/EcoRV/0	HG002	teloseq	FAW79696	284
f61510f7-e2bf-427d-b1e4-c38c6929635c/EcoRV/0	HG002	teloseq	FAW79696	3798
f618231b-37ea-4edf-9ec7-843c6dc12194/EcoRV/0	HG002	teloseq	FAW79696	2357
f6186eca-8ed4-40ca-ad66-968bd259488c/EcoRV/0	HG002	teloseq	FAW79696	5192
f6193177-f00d-4ad4-a34b-e9be6dd31bcf/EcoRV/0	HG002	teloseq	FAW79696	3755
f61b87a7-4b50-4159-88e3-aa0ed1244b2a/EcoRV/0	HG002	teloseq	FAW79696	6118
f61faa95-532a-4520-a3e7-ab64517282ec/EcoRV/0	HG002	teloseq	FAW79696	2302
f61fad01-4069-45dc-882b-22e6d6d609e8/EcoRV/0	HG002	teloseq	FAW79696	5401
f622773e-924f-4a0f-8648-aa0b65224bf0/EcoRV/0	HG002	teloseq	FAW79696	4826
f627c9bb-bbd2-4de2-993a-6e873c23add6/EcoRV/0	HG002	teloseq	FAW79696	2814
f62b5eb0-7a23-40e9-9c70-84e8dead2def/EcoRV/0	HG002	teloseq	FAW79696	3621
f62d12db-3b7a-463e-8d2f-5a663fd2fdec/EcoRV/0	HG002	teloseq	FAW79696	2529
f647ffc9-2faf-4d08-af69-9a844dd14921/EcoRV/0	HG002	teloseq	FAW79696	4691
f648a6b5-3617-495f-8a43-ff25e62bbc9e/EcoRV/0	HG002	teloseq	FAW79696	2230
f649982b-1194-492a-8ecd-d8b81b8975ea/EcoRV/0	HG002	teloseq	FAW79696	3613
f67900c9-61f7-40ca-8933-f0ac96c2cf2f/EcoRV/0	HG002	teloseq	FAW79696	2148
f67c9541-6ebe-4d87-bb7f-82f8c7f09cb7/EcoRV/0	HG002	teloseq	FAW79696	4388
f67d4f19-4899-4e01-9054-57901a8f7761/EcoRV/0	HG002	teloseq	FAW79696	4407
f67ee2b4-555b-48a2-9978-bb58dbe27f86/EcoRV/0	HG002	teloseq	FAW79696	3685
f67f7d4b-2fa1-4c3e-a188-a9814babf322/EcoRV/0	HG002	teloseq	FAW79696	1490
f682ca6b-bca7-449c-bf89-ad9f80fb5a11/EcoRV/0	HG002	teloseq	FAW79696	1402
f6867014-ed4c-4a34-b741-5edc80c9d717/EcoRV/0	HG002	teloseq	FAW79696	4109
f68cc98a-eb24-48df-b0fe-ef01a4eb6da7/EcoRV/0	HG002	teloseq	FAW79696	3346
f68dc927-9bfc-40d0-ae18-ae1316810d1a/EcoRV/0	HG002	teloseq	FAW79696	4170
f6941169-da07-42f1-9dd8-ef00f9e24c5a/EcoRV/0	HG002	teloseq	FAW79696	8331
f6951f54-8d26-4989-8547-d388a99679f5/EcoRV/0	HG002	teloseq	FAW79696	2721
f69a8b60-c1d8-49f4-9c63-e0d6bd94fda3/EcoRV/0	HG002	teloseq	FAW79696	3340
f69affce-8ac1-437d-a606-1055e13f516d/EcoRV/0	HG002	teloseq	FAW79696	6049
f69cff0b-a27b-4b27-adae-e37ee290cee5/EcoRV/0	HG002	teloseq	FAW79696	3257
f69ed527-4c43-4451-91cb-53768ee3a841/EcoRV/0	HG002	teloseq	FAW79696	2683
f677edda-deb6-4718-80db-fc41511e71bd/EcoRV/0	HG002	teloseq	FAW79696	6396
f6730ffc-476e-454b-88db-106b27f00bdb/EcoRV/0	HG002	teloseq	FAW79696	6070
f67120c1-08ac-46b7-84c2-121417823646/EcoRV/0	HG002	teloseq	FAW79696	2675
f66dce3e-edf6-4370-aa5b-9d14b4234043/EcoRV/0	HG002	teloseq	FAW79696	4123
f64b5947-b976-4ce1-9086-ae228547729a/EcoRV/0	HG002	teloseq	FAW79696	1989
f651484b-abfb-4090-8335-9d82d0322291/EcoRV/0	HG002	teloseq	FAW79696	1531
f651cb90-76aa-4042-b7e6-46e3e8fe0cd0/EcoRV/0	HG002	teloseq	FAW79696	7395
f652255a-1e27-4b8f-be3a-dfce086f5244/EcoRV/0	HG002	teloseq	FAW79696	3605
f65477fc-31c1-491f-be79-6d00b68dad36/EcoRV/0	HG002	teloseq	FAW79696	3303
f6583b57-aaab-4dac-9614-5d279c1fa8be/EcoRV/0	HG002	teloseq	FAW79696	4261
f65b2841-e10c-4fab-a515-e5d3fe9dcceb/EcoRV/0	HG002	teloseq	FAW79696	4358
f5faad22-0d25-41b7-8ae8-1cc026860a94/EcoRV/0	HG002	teloseq	FAW79696	3343
f65cdf98-90db-41b5-a8fe-31b437ebad1c/EcoRV/0	HG002	teloseq	FAW79696	4607
f6624f15-d4ad-48aa-9243-aa9d5c1d96a3/EcoRV/0	HG002	teloseq	FAW79696	6207
f6626492-7df1-49d6-a706-56ec52c47f9c/EcoRV/0	HG002	teloseq	FAW79696	5760
f662de07-5c29-4645-88aa-38ad7cb45459/EcoRV/0	HG002	teloseq	FAW79696	3471
f663e2af-d98c-481e-ba0d-64d9146deef0/EcoRV/0	HG002	teloseq	FAW79696	1595
f6680ed1-7442-4603-858d-9581b9aea071/EcoRV/0	HG002	teloseq	FAW79696	4063
f6695d35-226d-4017-b606-4d600a27f68a/EcoRV/0	HG002	teloseq	FAW79696	4477
f66c7926-f95b-4855-a85b-2e5891e2fe58/EcoRV/0	HG002	teloseq	FAW79696	3500
f66114b1-5c1b-45f6-9a96-c5bace5f1f6c/EcoRV/0	HG002	teloseq	FAW79696	4646
f5f8904f-7101-4116-9db5-3dff1f2d2b59/EcoRV/0	HG002	teloseq	FAW79696	1799
f5f58e00-f4cc-43c7-8101-00868087c0ba/EcoRV/0	HG002	teloseq	FAW79696	4313
f5f2a6b2-da68-4bf2-a414-f0698e52d815/EcoRV/0	HG002	teloseq	FAW79696	2274
f562316e-f8a0-44f7-bb23-befd39874640/EcoRV/0	HG002	teloseq	FAW79696	3252
f56af6b5-56d2-40c9-8838-e7031a4e7023/EcoRV/0	HG002	teloseq	FAW79696	3378
f56c2365-c567-4ecf-8b87-58566cb31cd0/EcoRV/0	HG002	teloseq	FAW79696	3364
f56c8680-70c3-45f5-935f-5d81c8f157c6/EcoRV/0	HG002	teloseq	FAW79696	2740
f56cae1c-344f-40d6-9ff4-1e8ff5e6d2e6/EcoRV/0	HG002	teloseq	FAW79696	1709
f56fe618-31c7-46db-8637-8db0a2393c10/EcoRV/0	HG002	teloseq	FAW79696	770
f570a6e0-ce9d-44e5-86d2-c80696a8e630/EcoRV/0	HG002	teloseq	FAW79696	3181
f57404c1-be6b-4c20-9ae5-957c3d6629ef/EcoRV/0	HG002	teloseq	FAW79696	1988
f57512ca-03d6-4895-bb71-402d62b2b1cb/EcoRV/0	HG002	teloseq	FAW79696	3656
f57ce596-788e-49be-b6ab-0027494ed999/EcoRV/0	HG002	teloseq	FAW79696	1841
f57d60e7-5e9a-4daf-a423-e89e74c33298/EcoRV/0	HG002	teloseq	FAW79696	2680
f57f20c2-f4d0-4dfc-8c5e-15e90862d062/EcoRV/0	HG002	teloseq	FAW79696	2291
f5801a12-8fb6-4cbc-840b-dc1ceb768eb0/EcoRV/0	HG002	teloseq	FAW79696	7872
f5820650-7596-47df-98b0-95755dad1f06/EcoRV/0	HG002	teloseq	FAW79696	3354
f585a8e5-9682-4a3e-a867-bd4da9596be5/EcoRV/0	HG002	teloseq	FAW79696	3993
f56188f1-8962-48fb-9ba2-460618013ef8/EcoRV/0	HG002	teloseq	FAW79696	4320
f56136be-5069-4366-a4bc-02b709ef9ab2/EcoRV/0	HG002	teloseq	FAW79696	901
f56019e3-9ba6-482f-9892-6b59f2ee7e1e/EcoRV/0	HG002	teloseq	FAW79696	3091
f55ee040-4579-484f-a5b5-5c5a8f2a2ddc/EcoRV/0	HG002	teloseq	FAW79696	5073
f547ccb6-d352-4be4-a348-47d09b8dfbbe/EcoRV/0	HG002	teloseq	FAW79696	3872
f54af854-83f1-4176-97fc-d60d201be1a0/EcoRV/0	HG002	teloseq	FAW79696	2545
f54c3089-3fb5-4370-b763-304f6c61e73e/EcoRV/0	HG002	teloseq	FAW79696	5726
f54e6464-f9f4-461f-a8d7-e03ca5c6b3d0/EcoRV/0	HG002	teloseq	FAW79696	4400
f54ea177-cb11-46a3-8b61-4ba582089900/EcoRV/0	HG002	teloseq	FAW79696	3795
f54f3548-3f80-493a-b858-fe4143fe40c3/EcoRV/0	HG002	teloseq	FAW79696	4866
f55017ec-bfcb-4a9e-9d3e-545d0294f4b0/EcoRV/0	HG002	teloseq	FAW79696	3088
f58a94de-77ef-41d7-bf83-0efa1f8eaefa/EcoRV/0	HG002	teloseq	FAW79696	1808
f5504f56-d728-40aa-9ef2-e869d91a7510/EcoRV/0	HG002	teloseq	FAW79696	1503
f5542b5e-b46c-4432-9294-8d2e21ece34e/EcoRV/0	HG002	teloseq	FAW79696	3266
f555944a-01ac-4549-9c55-3fd091739147/EcoRV/0	HG002	teloseq	FAW79696	1485
f555a25e-6706-46f4-8c03-07ea063aa8fc/EcoRV/0	HG002	teloseq	FAW79696	3432
f557dc5c-d015-4b3d-a75c-335b5c65bc4e/EcoRV/0	HG002	teloseq	FAW79696	2749
f5597bba-57da-4bc2-ae62-cba1d5392bf2/EcoRV/0	HG002	teloseq	FAW79696	2448
f55a9331-6353-44d2-a97b-17dd62a678bc/EcoRV/0	HG002	teloseq	FAW79696	8066
f55e5b7e-bd3e-42e7-91cd-b9053ffe48bf/EcoRV/0	HG002	teloseq	FAW79696	4097
f55264d2-d778-4285-bdae-19e4c0bc1b7f/EcoRV/0	HG002	teloseq	FAW79696	7998
f6a11a2e-a75f-4b94-aed5-4e9e17d1756c/EcoRV/0	HG002	teloseq	FAW79696	5747
f58dc759-963f-4bc6-b831-d2e84eb434e0/EcoRV/0	HG002	teloseq	FAW79696	4780
f58fd686-08a1-4eb5-937e-0f32b16d1388/EcoRV/0	HG002	teloseq	FAW79696	4454
f5d0f48c-b887-45f2-9f72-4ec7948c9718/EcoRV/0	HG002	teloseq	FAW79696	4331
f5d2fb99-ed57-40e0-a349-597488a1571d/EcoRV/0	HG002	teloseq	FAW79696	2940
f5d38f00-5d2f-4f85-9345-8fbbe91178fb/EcoRV/0	HG002	teloseq	FAW79696	3869
f5d5fb21-78f5-4f20-b8be-ea123578756e/EcoRV/0	HG002	teloseq	FAW79696	4354
f5d6b10d-71af-4379-8da6-234780396e64/EcoRV/0	HG002	teloseq	FAW79696	1036
f5dd515d-cd95-4237-8b49-57c6057b42b3/EcoRV/0	HG002	teloseq	FAW79696	4720
f5dd5ee7-d657-42d3-b5c4-90ae178ac705/EcoRV/0	HG002	teloseq	FAW79696	3712
f5e09399-a858-4215-87fc-7e408106f1d9/EcoRV/0	HG002	teloseq	FAW79696	4286
f5e35efd-391c-460f-a67b-3cf9282aa068/EcoRV/0	HG002	teloseq	FAW79696	10656
f5e51f05-9535-44ac-a382-ffe15cbcee59/EcoRV/0	HG002	teloseq	FAW79696	4328
f5e88071-dbf9-4dda-9e17-6af23c82654c/EcoRV/0	HG002	teloseq	FAW79696	1936
f5e93fe5-84a4-4db3-88c6-d4a8593e37dd/EcoRV/0	HG002	teloseq	FAW79696	1816
f5e94a46-7224-4dd8-9598-7532ec97282e/EcoRV/0	HG002	teloseq	FAW79696	2719
f5e9f540-0bad-4b62-a607-1ebf0537f777/EcoRV/0	HG002	teloseq	FAW79696	5411
f5ec1119-4d9d-4b77-bf82-08c15ff9b4c7/EcoRV/0	HG002	teloseq	FAW79696	3180
f5cf1c30-45e1-4e1b-97f2-e1a5e67e7b43/EcoRV/0	HG002	teloseq	FAW79696	2838
f5c7eb61-ec79-4847-91ef-37d511aa1c79/EcoRV/0	HG002	teloseq	FAW79696	5607
f5c324be-e89e-4803-9eec-e99b52157d7c/EcoRV/0	HG002	teloseq	FAW79696	3770
f5c133e0-8a12-4203-9e3b-e23a96b059c8/EcoRV/0	HG002	teloseq	FAW79696	5082
f58ff408-2ace-4fd2-9ebb-ea19328ec3ea/EcoRV/0	HG002	teloseq	FAW79696	3626
f590f1e6-0c5e-46b7-8eb8-5bc9b565143a/EcoRV/0	HG002	teloseq	FAW79696	2366
f59e010e-1edf-4602-b0bb-ff1223a1f2b5/EcoRV/0	HG002	teloseq	FAW79696	3413
f59f8f5f-dd2a-4721-ac16-80b33d427e27/EcoRV/0	HG002	teloseq	FAW79696	3579
f5a0d3fd-2dba-409f-add8-639f28703adf/EcoRV/0	HG002	teloseq	FAW79696	2946
f5a42747-1303-4ca6-a986-2cf6a764d642/EcoRV/0	HG002	teloseq	FAW79696	4165
f5a65e41-1fe9-4869-997a-55eac4a8a06d/EcoRV/0	HG002	teloseq	FAW79696	2071
f58f9753-499b-43d9-971c-5e8f2c4667f2/EcoRV/0	HG002	teloseq	FAW79696	4078
f5a6651b-6c6f-41aa-8c55-46de139c3fec/EcoRV/0	HG002	teloseq	FAW79696	4673
f5b081ae-55a9-4e92-84b0-a847e78225d5/EcoRV/0	HG002	teloseq	FAW79696	3942
f5b570cd-68d3-4274-bc8b-6ac47d3f3c69/EcoRV/0	HG002	teloseq	FAW79696	695
f5b82f5b-8d04-4430-a859-34a28067a3c0/EcoRV/0	HG002	teloseq	FAW79696	5045
f5b9052a-39bf-4620-816d-5cd42c058399/EcoRV/0	HG002	teloseq	FAW79696	7899
f5bee552-346a-4f71-94d5-0c90cc68fb16/EcoRV/0	HG002	teloseq	FAW79696	3323
f5bfab3e-0e62-4a56-88bd-a401ebde1858/EcoRV/0	HG002	teloseq	FAW79696	2847
f5c074a9-e151-4059-83b6-e955c2cc9380/EcoRV/0	HG002	teloseq	FAW79696	3549
f5aaed62-25af-4924-9c6d-4fc3f776612e/EcoRV/0	HG002	teloseq	FAW79696	774
f6aa2e30-e9bf-4e3f-992c-0f201cf17a87/EcoRV/0	HG002	teloseq	FAW79696	2622
f6acc7cf-952f-47a5-ba72-a1be4433e1e9/EcoRV/0	HG002	teloseq	FAW79696	2154
f6adc767-07cc-44c4-9234-f554d5554122/EcoRV/0	HG002	teloseq	FAW79696	3804
f7be15c8-5616-4f8e-8f7f-66bd4ddb656d/EcoRV/0	HG002	teloseq	FAW79696	3922
f7c20610-72ea-49bf-bb63-7d29cf67e21d/EcoRV/0	HG002	teloseq	FAW79696	4131
f7c79b79-5c8a-4011-863e-42ce2cbaaa22/EcoRV/0	HG002	teloseq	FAW79696	4869
f7c7a1f5-3728-4b73-89b6-89c18cbffd11/EcoRV/0	HG002	teloseq	FAW79696	5473
f7cfc6f4-2245-4e4b-a8d6-3626b235e1f0/EcoRV/0	HG002	teloseq	FAW79696	3626
f7d25d07-e28d-4887-808d-8a0532bc2970/EcoRV/0	HG002	teloseq	FAW79696	3012
f7d4b963-5e4a-4744-a9b7-43e73b9a1d90/EcoRV/0	HG002	teloseq	FAW79696	4125
f7d63f62-535a-4125-a1ad-cfc92ffb4836/EcoRV/0	HG002	teloseq	FAW79696	4474
f7dba97e-cb63-463e-9063-f31964b2509b/EcoRV/0	HG002	teloseq	FAW79696	3066
f7dd0db3-631f-40b4-95e9-9bd17ad8ca28/EcoRV/0	HG002	teloseq	FAW79696	3315
f7e02948-20ff-49a2-8646-7ca9e8028b75/EcoRV/0	HG002	teloseq	FAW79696	3022
f7e0b9d1-ca75-468f-b1b2-8bdec3163eb1/EcoRV/0	HG002	teloseq	FAW79696	3333
f7e13bcc-7d18-4707-8aea-a31e7e87511a/EcoRV/0	HG002	teloseq	FAW79696	3353
f7e2bd70-1ff1-4623-9ce9-e7cff290d3f5/EcoRV/0	HG002	teloseq	FAW79696	2565
f7e73b6b-6ddc-468c-a84a-b0ab5ddd31a2/EcoRV/0	HG002	teloseq	FAW79696	4467
f7bb3531-8538-48a5-b2c0-d19c4c43ec43/EcoRV/0	HG002	teloseq	FAW79696	1842
f7ba9e29-cac6-4b25-8955-b6289bfc0686/EcoRV/0	HG002	teloseq	FAW79696	2434
f7ba4ef5-ca05-4d4b-b5ec-6975f1daa593/EcoRV/0	HG002	teloseq	FAW79696	3539
f7b91aa8-f204-4d0f-9b3c-46e69c347c93/EcoRV/0	HG002	teloseq	FAW79696	9626
f787faed-f150-4398-84f8-59122dede2aa/EcoRV/0	HG002	teloseq	FAW79696	2969
f7888bd5-4058-4027-91f2-2da9c7e055da/EcoRV/0	HG002	teloseq	FAW79696	3210
f78cfc87-b382-4014-b271-c94591102eec/EcoRV/0	HG002	teloseq	FAW79696	2599
f78e1cb0-3031-422c-a42a-56fbd797216d/EcoRV/0	HG002	teloseq	FAW79696	4141
f79d43f4-63b0-48ce-aa87-03d4d7c88bb0/EcoRV/0	HG002	teloseq	FAW79696	2592
f79e1559-784c-4afb-8d9f-dfe8c9a37318/EcoRV/0	HG002	teloseq	FAW79696	2675
f79e404a-d85b-4bd9-9684-d25538c6a57f/EcoRV/0	HG002	teloseq	FAW79696	3128
f7e8143f-9e76-440f-ab5d-5912ec39db7f/EcoRV/0	HG002	teloseq	FAW79696	1968
f79e93d0-3212-4524-9dc5-24ec730bebc9/EcoRV/0	HG002	teloseq	FAW79696	7337
f7a40050-1288-4aef-a6ec-873c225d5b9f/EcoRV/0	HG002	teloseq	FAW79696	2415
f7ab7455-aec7-4d8f-8b1e-3f155557dceb/EcoRV/0	HG002	teloseq	FAW79696	7236
f7abc459-c1ce-42e1-8a01-ce92123ee677/EcoRV/0	HG002	teloseq	FAW79696	6283
f7af3548-8ccc-4afe-89af-2508c61e6613/EcoRV/0	HG002	teloseq	FAW79696	2962
f7b4d9bc-5177-4f70-9278-e3975c01a0de/EcoRV/0	HG002	teloseq	FAW79696	2256
f7b553a8-cdf9-4ab7-82e6-3249ed8eceb6/EcoRV/0	HG002	teloseq	FAW79696	2802
f7b81c03-cb74-4756-8ee4-6f0565707652/EcoRV/0	HG002	teloseq	FAW79696	3522
f79f5a0f-e30e-4918-891c-16101f1f934b/EcoRV/0	HG002	teloseq	FAW79696	2729
f78755b2-5a7f-42cb-8c94-75db0700d92e/EcoRV/0	HG002	teloseq	FAW79696	3059
f7ea43e0-b043-4e9f-a7fc-d62aed18501d/EcoRV/0	HG002	teloseq	FAW79696	3624
f7eadd3d-7019-4412-87f4-4b8a03b2dc32/EcoRV/0	HG002	teloseq	FAW79696	2977
f81c75f1-ff42-43e7-b086-b5fd8ec9541a/EcoRV/0	HG002	teloseq	FAW79696	1563
f81d9d13-9f51-4e7d-942f-fa7882c18452/EcoRV/0	HG002	teloseq	FAW79696	4941
f8219957-1103-492e-a0b2-e20b78280ae8/EcoRV/0	HG002	teloseq	FAW79696	3587
f821aefb-34bc-4fd1-953a-12d724ddde4d/EcoRV/0	HG002	teloseq	FAW79696	4032
f821c8d8-432e-462a-849f-14a229b2a8ea/EcoRV/0	HG002	teloseq	FAW79696	2719
f82266c8-b635-4b10-a720-9ad19542c90e/EcoRV/0	HG002	teloseq	FAW79696	2942
f825d5ad-09e6-4c22-a382-4af9cf5c077a/EcoRV/0	HG002	teloseq	FAW79696	2918
f8280300-28b8-4fcf-a96a-6dcde08ac9cb/EcoRV/0	HG002	teloseq	FAW79696	5574
f82bd42d-4a80-448b-b236-7a60cc26c41c/EcoRV/0	HG002	teloseq	FAW79696	5938
f830f415-4448-4a21-a493-ebdb2ce59f60/EcoRV/0	HG002	teloseq	FAW79696	3572
f831708e-8e98-4db8-85db-a0cf791c913f/EcoRV/0	HG002	teloseq	FAW79696	1904
f835e847-8d4f-4357-bdda-0405d7682155/EcoRV/0	HG002	teloseq	FAW79696	2574
f8368f5b-1943-4ce5-96c4-ad26d96cd053/EcoRV/0	HG002	teloseq	FAW79696	3563
f838b6b9-c990-4b29-af66-b92296991f05/EcoRV/0	HG002	teloseq	FAW79696	1463
f838dafa-bdae-474b-876e-ca8c093f6384/EcoRV/0	HG002	teloseq	FAW79696	1474
f817558a-e377-443b-bae2-12b9ea0f14ff/EcoRV/0	HG002	teloseq	FAW79696	3400
f8159038-df28-4d2e-aad4-5c515786815b/EcoRV/0	HG002	teloseq	FAW79696	4879
f8112822-55f8-4ce8-8357-9d9c0aeb2820/EcoRV/0	HG002	teloseq	FAW79696	4234
f810d6ff-a4d9-4761-bebd-67b76d895128/EcoRV/0	HG002	teloseq	FAW79696	4278
f7eb84a2-36f3-43d4-b921-04c1684763ce/EcoRV/0	HG002	teloseq	FAW79696	3833
f7ebb297-c64f-4c69-90e8-3f64a378e585/EcoRV/0	HG002	teloseq	FAW79696	3751
f7ec1ba9-06c7-4e8b-a025-32742451735d/EcoRV/0	HG002	teloseq	FAW79696	1604
f7ec8e2a-f4d4-4bc5-ade5-3eb6dcac29ea/EcoRV/0	HG002	teloseq	FAW79696	4259
f7f320e6-99c3-4d26-87a3-3be00cd79634/EcoRV/0	HG002	teloseq	FAW79696	2693
f7f62f8e-5f94-41d7-bccf-9f8954a6f011/EcoRV/0	HG002	teloseq	FAW79696	2479
f7f8c4c3-f8a6-4309-887c-c562d37cf138/EcoRV/0	HG002	teloseq	FAW79696	4520
f7eac81d-f039-4143-b735-7fbb667a780f/EcoRV/0	HG002	teloseq	FAW79696	3165
f7fed3ab-be79-45b5-846d-9c34741c29fe/EcoRV/0	HG002	teloseq	FAW79696	3978
f80378d7-830e-4096-8155-f5a63290607c/EcoRV/0	HG002	teloseq	FAW79696	2701
f805db92-2882-4859-903b-f5de8b1aec14/EcoRV/0	HG002	teloseq	FAW79696	3931
f8078b41-349e-4f9b-b328-684f61ba975b/EcoRV/0	HG002	teloseq	FAW79696	65
f80c9e28-ad26-4011-866d-69163b9308c5/EcoRV/0	HG002	teloseq	FAW79696	3636
f80d0517-fe1b-4075-9b1d-51fbed902c1e/EcoRV/0	HG002	teloseq	FAW79696	5137
f80e650e-229e-4ba4-bbd6-475b5750a6c5/EcoRV/0	HG002	teloseq	FAW79696	3805
f8105040-6b4e-4481-8ba1-252bd2f7eb48/EcoRV/0	HG002	teloseq	FAW79696	2747
f80355d1-b32e-485e-a4fb-c8d3366d4c89/EcoRV/0	HG002	teloseq	FAW79696	3579
f5431dac-af28-4470-b9d6-d71fe25d4f08/EcoRV/0	HG002	teloseq	FAW79696	7304
f782a9ad-7768-4e0f-810f-07bdf9353687/EcoRV/0	HG002	teloseq	FAW79696	4683
f780270d-8034-417d-9931-bfc993259ddd/EcoRV/0	HG002	teloseq	FAW79696	58
f6d1eb7e-7e26-4019-99e3-2cb5842d5e57/EcoRV/0	HG002	teloseq	FAW79696	227
f6d31eea-e783-41af-9810-fe7e60187acb/EcoRV/0	HG002	teloseq	FAW79696	1399
f6d636c3-6322-42f3-826e-33f9a216450e/EcoRV/0	HG002	teloseq	FAW79696	4150
f6d67202-8e8b-4127-a99d-3f8e73aec7fd/EcoRV/0	HG002	teloseq	FAW79696	5461
f6dbb95d-dca3-4d1f-b9fd-e2cda2078243/EcoRV/0	HG002	teloseq	FAW79696	3485
f6e2ae6e-c13e-445b-82b7-adaae2a06a7d/EcoRV/0	HG002	teloseq	FAW79696	3896
f6e2cd42-6395-4561-b350-3d2363d53a77/EcoRV/0	HG002	teloseq	FAW79696	5328
f6ea9de8-3c8a-49b2-87a7-1aba6c19ca77/EcoRV/0	HG002	teloseq	FAW79696	2810
f6efd258-3758-41a7-88f3-3496911b3a58/EcoRV/0	HG002	teloseq	FAW79696	4182
f6f7f94d-93ca-498e-b241-dadc7089546a/EcoRV/0	HG002	teloseq	FAW79696	3958
f6fa3d37-ffbc-460e-8de3-867d8dce2cc6/EcoRV/0	HG002	teloseq	FAW79696	5589
f6fad03d-6a85-4cbe-9447-e488019ad4a4/EcoRV/0	HG002	teloseq	FAW79696	4200
f6fbab08-3b29-44bf-aa76-11ac97e8b0b2/EcoRV/0	HG002	teloseq	FAW79696	2892
f700d155-5acf-442b-a2c2-fb413f979ce6/EcoRV/0	HG002	teloseq	FAW79696	892
f7023551-ee5f-4d67-8b70-aee725ca968b/EcoRV/0	HG002	teloseq	FAW79696	3093
f6cc343e-edf8-4e6a-83e6-6e2abb6c0bdf/EcoRV/0	HG002	teloseq	FAW79696	4441
f6cc1aff-4ae9-44a1-98c6-647b96fab691/EcoRV/0	HG002	teloseq	FAW79696	4552
f6c7fffe-570d-4f23-a8f8-10de842843df/EcoRV/0	HG002	teloseq	FAW79696	6045
f6c335a0-49be-4e73-8d16-522f362bfea1/EcoRV/0	HG002	teloseq	FAW79696	3669
f6af0dc3-63a8-4871-8f90-3a8675153d49/EcoRV/0	HG002	teloseq	FAW79696	3195
f6af8cd9-126a-496a-a6cd-7228e5fdbf8b/EcoRV/0	HG002	teloseq	FAW79696	2759
f6b17090-99e0-42e4-8ba8-0830ca5c3e69/EcoRV/0	HG002	teloseq	FAW79696	3765
f6b1748d-585d-47e3-8fa8-71b6639659f3/EcoRV/0	HG002	teloseq	FAW79696	4261
f6b1c425-dbab-41bb-bcf9-7e33eff3007b/EcoRV/0	HG002	teloseq	FAW79696	3110
f6b2a6ac-b43b-4641-946b-13251eb38f59/EcoRV/0	HG002	teloseq	FAW79696	4170
f6b2dd69-5102-428a-bd0c-90d80a94903a/EcoRV/0	HG002	teloseq	FAW79696	2652
f70292f0-9fb6-41b9-aebc-49809dec9b11/EcoRV/0	HG002	teloseq	FAW79696	4396
f6b601b2-10d6-47b1-9518-af878f02a9b9/EcoRV/0	HG002	teloseq	FAW79696	3958
f6b6e116-c3e4-49a5-b719-7f7d194ae8e7/EcoRV/0	HG002	teloseq	FAW79696	667
f6b706dd-ffc7-4189-bd46-29d77f8b461f/EcoRV/0	HG002	teloseq	FAW79696	3906
f6b7bd4e-a202-487d-b36a-25abd9acc374/EcoRV/0	HG002	teloseq	FAW79696	4977
f6ba4f59-063c-4d1a-aae6-b4c1dfb3ed5c/EcoRV/0	HG002	teloseq	FAW79696	3443
f6bd7e5a-cb6c-4b66-a460-3432d4c8c509/EcoRV/0	HG002	teloseq	FAW79696	5463
f6bd8e9c-0ce7-418f-8dea-f49b6868ea98/EcoRV/0	HG002	teloseq	FAW79696	3190
f6bee8b3-143a-4bfb-83c4-08603c97c9e4/EcoRV/0	HG002	teloseq	FAW79696	1707
f6b6ac3d-aa8a-4dbb-b627-fa7528b87cf6/EcoRV/0	HG002	teloseq	FAW79696	5191
f780f42a-cc75-4989-8e9a-41fea877b76b/EcoRV/0	HG002	teloseq	FAW79696	1255
f7065323-feb1-4742-b55b-fc55829c14dd/EcoRV/0	HG002	teloseq	FAW79696	2839
f70ad524-9a8b-431c-96b4-640326b62082/EcoRV/0	HG002	teloseq	FAW79696	10594
f750a8c3-af9a-477d-af31-820d62ff5dd9/EcoRV/0	HG002	teloseq	FAW79696	4029
f752b856-be30-465f-a7db-22619274246e/EcoRV/0	HG002	teloseq	FAW79696	3454
f7530c55-88d4-4e63-bf39-0f83ffcfa2a9/EcoRV/0	HG002	teloseq	FAW79696	4258
f7578df4-a7e2-494e-a033-5dc2d272bf69/EcoRV/0	HG002	teloseq	FAW79696	3153
f75a903d-eced-4200-99b7-38cb87e891fd/EcoRV/0	HG002	teloseq	FAW79696	2469
f75e8bc4-b6fa-4ecf-8bf8-146f7117c8b7/EcoRV/0	HG002	teloseq	FAW79696	3891
f75f4834-b582-45e3-9a0b-6b6eb9d84cd7/EcoRV/0	HG002	teloseq	FAW79696	4177
f764d21a-74a1-40cb-94d8-7bdc35ab91b1/EcoRV/0	HG002	teloseq	FAW79696	3345
f77186e8-9e4f-4679-a9ed-ccd5c5c6b90a/EcoRV/0	HG002	teloseq	FAW79696	9123
f7723414-6169-42e2-b39b-aac9eead8b43/EcoRV/0	HG002	teloseq	FAW79696	5446
f772e1ca-6fd0-4687-b18c-32d964e5055c/EcoRV/0	HG002	teloseq	FAW79696	7989
f7733b56-279e-4e67-b23c-e0a8cac33e77/EcoRV/0	HG002	teloseq	FAW79696	4474
f778e2a0-682a-4723-8f66-8653edcbe553/EcoRV/0	HG002	teloseq	FAW79696	8367
f77be964-2b19-4015-b036-64db7a3bbfc6/EcoRV/0	HG002	teloseq	FAW79696	6238
f77f15a0-70ca-4bf0-a789-83e91f96bfc7/EcoRV/0	HG002	teloseq	FAW79696	4352
f7506272-389f-4882-9490-a7ea194d1f02/EcoRV/0	HG002	teloseq	FAW79696	2235
f74ffadf-7a96-4bd9-838a-a36a17ce752b/EcoRV/0	HG002	teloseq	FAW79696	4268
f74f657d-bd83-4abd-a3c2-ac68aa3c1413/EcoRV/0	HG002	teloseq	FAW79696	3762
f749ac97-d5bc-4dac-a1ac-cf3e43a2efce/EcoRV/0	HG002	teloseq	FAW79696	3798
f70bc52d-0ea6-423e-838c-3598941b9539/EcoRV/0	HG002	teloseq	FAW79696	7853
f70c3d40-eaa7-491c-885b-472fdf0dc2ca/EcoRV/0	HG002	teloseq	FAW79696	3203
f70d34d6-4c43-4416-a98a-c13ad58e6ee7/EcoRV/0	HG002	teloseq	FAW79696	2750
f712252b-a170-4124-93c8-7c51f0be19a3/EcoRV/0	HG002	teloseq	FAW79696	3598
f717d630-dfcc-465d-bd0a-10722cd7d6d1/EcoRV/0	HG002	teloseq	FAW79696	2535
f71d3ca5-19f0-47a6-8a60-7d71f7c52452/EcoRV/0	HG002	teloseq	FAW79696	3453
f71fd4c8-5337-4d28-8288-d3f4711a15ad/EcoRV/0	HG002	teloseq	FAW79696	2252
f708ef73-71b7-4571-be7f-cf17a46b2ded/EcoRV/0	HG002	teloseq	FAW79696	1735
f72fbe6b-0714-4623-ad76-ed0d97ab8e4d/EcoRV/0	HG002	teloseq	FAW79696	3709
f7310124-297a-4c3f-9307-def86a760536/EcoRV/0	HG002	teloseq	FAW79696	1980
f73b53b7-b27b-498f-8b72-b5aaed292d0b/EcoRV/0	HG002	teloseq	FAW79696	6099
f73ca681-bbc1-4855-ba2d-ff761d4d301e/EcoRV/0	HG002	teloseq	FAW79696	5446
f73d31bd-d494-4f26-9a9d-fd599b8c9216/EcoRV/0	HG002	teloseq	FAW79696	3367
f73f72b8-887f-4567-b004-82ae8211820b/EcoRV/0	HG002	teloseq	FAW79696	5172
f743276f-717e-46a1-a60c-d56828210b62/EcoRV/0	HG002	teloseq	FAW79696	2850
f743a439-85ae-4775-b62b-4ed78b008860/EcoRV/0	HG002	teloseq	FAW79696	2910
f730798c-ba55-4a9b-8076-94d3ad7e4f84/EcoRV/0	HG002	teloseq	FAW79696	2394
f54198ba-5d4d-47bc-b15d-94bc0cfbaecc/EcoRV/0	HG002	teloseq	FAW79696	3926
f5409dbb-330d-4acc-abe5-51a494a088d9/EcoRV/0	HG002	teloseq	FAW79696	2745
f54071da-a360-4388-8d9c-4123510105ec/EcoRV/0	HG002	teloseq	FAW79696	3590
f352f820-fe62-4f91-a659-cc715ae60416/EcoRV/0	HG002	teloseq	FAW79696	3096
f3540cfe-a6c1-4c64-98c8-c7d79dbda666/EcoRV/0	HG002	teloseq	FAW79696	2724
f354dcd8-ca29-45d9-b41f-b322d886e739/EcoRV/0	HG002	teloseq	FAW79696	1718
f3560326-16aa-4ded-a1e7-57edf44df175/EcoRV/0	HG002	teloseq	FAW79696	5387
f357946a-a471-429a-ad0d-38c90b040488/EcoRV/0	HG002	teloseq	FAW79696	3598
f35c007a-b2bd-4b4b-ab30-d66b67906d10/EcoRV/0	HG002	teloseq	FAW79696	2586
f3664272-0efb-4aca-b2df-711049bd7f58/EcoRV/0	HG002	teloseq	FAW79696	3816
f36684f2-fdb1-4414-871a-1d8556c3d5cf/EcoRV/0	HG002	teloseq	FAW79696	5818
f367d0b2-b425-496e-a072-5c57b36156d3/EcoRV/0	HG002	teloseq	FAW79696	3323
f3697e31-6340-4aa3-a764-46f0ec9f86f4/EcoRV/0	HG002	teloseq	FAW79696	2937
f36994f4-bc19-491a-acee-23d991753b7c/EcoRV/0	HG002	teloseq	FAW79696	808
f36aa7b9-5f41-4021-8a71-1eac950dd5eb/EcoRV/0	HG002	teloseq	FAW79696	5106
f36ae341-10e5-444a-a296-6f920832b398/EcoRV/0	HG002	teloseq	FAW79696	2799
f36b3884-1b71-4fe9-a7ab-128e3761af3d/EcoRV/0	HG002	teloseq	FAW79696	3857
f36cd314-8174-4654-93b4-bf3d810f498e/EcoRV/0	HG002	teloseq	FAW79696	2571
f350d8bb-967a-4770-9d00-f50a2c15d1da/EcoRV/0	HG002	teloseq	FAW79696	1975
f34d0564-9005-4901-b9e8-78cefa7a78af/EcoRV/0	HG002	teloseq	FAW79696	4248
f34c4048-cf4f-48de-824c-e9bbc607aefa/EcoRV/0	HG002	teloseq	FAW79696	5722
f34b0380-f69b-4486-9af9-12bb433d8c37/EcoRV/0	HG002	teloseq	FAW79696	8017
f32f96b9-d708-481e-903c-de13e182d492/EcoRV/0	HG002	teloseq	FAW79696	5218
f335f8bd-b08b-4d66-b0ac-ac743d30b059/EcoRV/0	HG002	teloseq	FAW79696	4793
f3376c84-4177-4e1b-a201-a494feb869fe/EcoRV/0	HG002	teloseq	FAW79696	4094
f33b319a-0010-4a3e-8762-728d93dc5434/EcoRV/0	HG002	teloseq	FAW79696	4057
f33b3e78-a1fb-4307-8d6c-b1629c5a71e8/EcoRV/0	HG002	teloseq	FAW79696	7935
f33b407e-ba9b-49cb-9615-9cdf8582f3c3/EcoRV/0	HG002	teloseq	FAW79696	3343
f33bc222-c824-46de-aa2d-267d9d667902/EcoRV/0	HG002	teloseq	FAW79696	4835
f36d39de-f215-4d6d-a5cd-6c232b4e9a03/EcoRV/0	HG002	teloseq	FAW79696	1615
f33c5482-ccad-4197-8ed9-d733995b6208/EcoRV/0	HG002	teloseq	FAW79696	4484
f34042b1-265c-4922-9442-b6f7024d5244/EcoRV/0	HG002	teloseq	FAW79696	5483
f343f952-6fe6-4da2-a8fc-b235c1f5fc75/EcoRV/0	HG002	teloseq	FAW79696	5143
f344c1a8-b251-4acb-bf0f-c98c3b6fb8ce/EcoRV/0	HG002	teloseq	FAW79696	4140
f34730a8-74e0-4771-92bc-c5c976cbc483/EcoRV/0	HG002	teloseq	FAW79696	3392
f349c4d6-4288-4070-aaeb-0aa6fc7f75ce/EcoRV/0	HG002	teloseq	FAW79696	3294
f34a1316-9b69-466a-bd85-91482238192e/EcoRV/0	HG002	teloseq	FAW79696	3544
f34a55fa-aeba-4951-9e9f-0814ff38f4ea/EcoRV/0	HG002	teloseq	FAW79696	3015
f33ceccc-ad4b-41bb-9fde-319dbe535151/EcoRV/0	HG002	teloseq	FAW79696	4108
f32f7de3-c043-467f-bc5c-90555dc6ef85/EcoRV/0	HG002	teloseq	FAW79696	3336
f36d5449-c2c8-4570-ba72-e2b041bd0666/EcoRV/0	HG002	teloseq	FAW79696	4857
f370b7a3-6db8-426e-9532-ea674226bf03/EcoRV/0	HG002	teloseq	FAW79696	4578
f3b1d0ea-3a6b-42b4-941c-52fd55c4fa13/EcoRV/0	HG002	teloseq	FAW79696	3197
f3b3f6cc-6930-4dc4-9450-7a8b2367cdb8/EcoRV/0	HG002	teloseq	FAW79696	5912
f3b6825b-37b9-4ee8-8318-85c2f18a175b/EcoRV/0	HG002	teloseq	FAW79696	6104
f3b8d1c6-64b2-4d1e-91bb-e0430f1925c1/EcoRV/0	HG002	teloseq	FAW79696	2309
f3ba4c7e-2911-4fbb-a66d-99d4291a217e/EcoRV/0	HG002	teloseq	FAW79696	3392
f3bae9d9-28ac-4a6f-984b-d6893bf6f243/EcoRV/0	HG002	teloseq	FAW79696	4442
f3bd3d64-b0d0-43ef-82ae-16ec531b0ad4/EcoRV/0	HG002	teloseq	FAW79696	7614
f3c0a251-5e35-42cd-a7cb-27b5f973bcdc/EcoRV/0	HG002	teloseq	FAW79696	3560
f3c3a4b8-b483-4b8e-a95c-42f042601b71/EcoRV/0	HG002	teloseq	FAW79696	3906
f3c4b1df-fbe0-4fda-8e82-5bf032643650/EcoRV/0	HG002	teloseq	FAW79696	4384
f3c74aee-2d2d-45ce-b757-9f0b152558bb/EcoRV/0	HG002	teloseq	FAW79696	3861
f3c8bcb4-f65c-4d2c-ac51-7f70416ad8b5/EcoRV/0	HG002	teloseq	FAW79696	6039
f3caba9b-dad5-40ad-bdb6-933c63ab8967/EcoRV/0	HG002	teloseq	FAW79696	3316
f3cbc411-dd8c-40b1-9b3f-181ef59f41cb/EcoRV/0	HG002	teloseq	FAW79696	3557
f3cc36f8-2945-49c9-863c-539fe4ab858b/EcoRV/0	HG002	teloseq	FAW79696	4559
f3afc821-a30c-47e7-8a1a-6746dfd8eae5/EcoRV/0	HG002	teloseq	FAW79696	4851
f3af897b-f291-4e47-92ff-bcbfddd9eb3d/EcoRV/0	HG002	teloseq	FAW79696	2775
f3a6e4c0-35de-4a49-85e9-c343ffc4c4a8/EcoRV/0	HG002	teloseq	FAW79696	3608
f3a657c8-d37d-462d-82a7-1a84170fea48/EcoRV/0	HG002	teloseq	FAW79696	2148
f370e8ba-83c7-4bf0-8a88-84a564731c25/EcoRV/0	HG002	teloseq	FAW79696	3781
f37269ef-c91d-4448-8259-226b5a7b9df6/EcoRV/0	HG002	teloseq	FAW79696	1810
f3729c93-430f-4723-8064-c737ffbba60a/EcoRV/0	HG002	teloseq	FAW79696	3408
f3734cff-61d6-4dad-bb77-ddc32893d8a8/EcoRV/0	HG002	teloseq	FAW79696	2962
f373632c-2ac9-474c-b615-3246e96f5dcc/EcoRV/0	HG002	teloseq	FAW79696	4090
f3743b58-00a6-45e7-88b9-593af5708881/EcoRV/0	HG002	teloseq	FAW79696	7225
f3784eb7-eb11-418a-9a14-fd54c9a752f4/EcoRV/0	HG002	teloseq	FAW79696	2670
f36d8b03-ce75-4c9f-8bc0-8ce5ff795d12/EcoRV/0	HG002	teloseq	FAW79696	3982
f37b32ba-b8b7-4827-9b1b-34b7f0999840/EcoRV/0	HG002	teloseq	FAW79696	3219
f383e2ad-e27a-44e5-8c81-3e16a8149292/EcoRV/0	HG002	teloseq	FAW79696	4055
f384c1b7-89ef-4561-85a3-e167451ae337/EcoRV/0	HG002	teloseq	FAW79696	4098
f38cca61-d9d0-4691-b3e8-c546e1dc4fd0/EcoRV/0	HG002	teloseq	FAW79696	2293
f38e58e5-1d49-4113-8cd9-c530973b77a4/EcoRV/0	HG002	teloseq	FAW79696	4408
f3949817-5d48-4078-b7fe-93d29b88337f/EcoRV/0	HG002	teloseq	FAW79696	3772
f395bce9-cda1-435e-8410-657faec5e785/EcoRV/0	HG002	teloseq	FAW79696	3990
f3a011a6-fb77-4161-b815-dc7f1352bdbd/EcoRV/0	HG002	teloseq	FAW79696	4416
f383bbfc-4a3b-4a31-8244-7398469e5a17/EcoRV/0	HG002	teloseq	FAW79696	3620
f3cf6cf3-217a-481a-8383-2c213734f61f/EcoRV/0	HG002	teloseq	FAW79696	3682
f32b25ba-36bc-4452-9af9-29f74b3fda1f/EcoRV/0	HG002	teloseq	FAW79696	3472
f3240e92-e6e3-4508-bdc0-160f7af41833/EcoRV/0	HG002	teloseq	FAW79696	5253
f289ae15-fc93-4509-b7ef-a930aa13f79f/EcoRV/0	HG002	teloseq	FAW79696	3924
f289febf-a78a-4198-9b72-cfb837731d8b/EcoRV/0	HG002	teloseq	FAW79696	4636
f28a91cf-4ea6-4388-a596-71608ede6f53/EcoRV/0	HG002	teloseq	FAW79696	2755
f28bfb03-2877-4de5-abea-6908cb4ae5a6/EcoRV/0	HG002	teloseq	FAW79696	5124
f28d4fb9-1701-4575-86d1-e0a8b59a789d/EcoRV/0	HG002	teloseq	FAW79696	3516
f28f45f6-6d7d-4a3b-8602-00640476da7b/EcoRV/0	HG002	teloseq	FAW79696	4071
f2945bd1-86cb-470d-9a99-d1d4b0fd9b3d/EcoRV/0	HG002	teloseq	FAW79696	2407
f29ad983-0f37-470f-94bd-56703019eb35/EcoRV/0	HG002	teloseq	FAW79696	4849
f29d6c84-283a-4f24-b4e0-eb21936a6b05/EcoRV/0	HG002	teloseq	FAW79696	1273
f2a05bd5-0c02-4187-975e-9863d5b02159/EcoRV/0	HG002	teloseq	FAW79696	4058
f2a1d35f-8051-4f25-95d3-6062703367da/EcoRV/0	HG002	teloseq	FAW79696	4882
f2a27cba-02a2-4201-9fb0-034e4ad7103e/EcoRV/0	HG002	teloseq	FAW79696	2534
f2a5591d-0411-472a-8538-05e6ba030c1f/EcoRV/0	HG002	teloseq	FAW79696	5880
f2ae3eb6-2e94-4ab4-9939-8182e6db1c50/EcoRV/0	HG002	teloseq	FAW79696	3326
f2af83a5-9370-485a-a758-e37194eaef3f/EcoRV/0	HG002	teloseq	FAW79696	3655
f286d7a3-980c-47b2-afa2-6f5b8836876b/EcoRV/0	HG002	teloseq	FAW79696	2185
f283e532-09b7-4cac-813e-891d3dec4bc2/EcoRV/0	HG002	teloseq	FAW79696	2399
f282260d-c5ca-4855-b7dd-3846cb27f06d/EcoRV/0	HG002	teloseq	FAW79696	5711
f27e089c-0cc4-404f-9354-2346535a80a4/EcoRV/0	HG002	teloseq	FAW79696	4721
f2562e87-d535-404a-af2d-c59c2ee6b6d6/EcoRV/0	HG002	teloseq	FAW79696	2602
f257d3e5-12fe-4792-a8b7-ffb5cddc8f11/EcoRV/0	HG002	teloseq	FAW79696	5570
f258278a-c1d5-43aa-b6e8-fc41aa66f4f6/EcoRV/0	HG002	teloseq	FAW79696	5364
f25b73b6-9bcc-4877-b788-8585b1893ae1/EcoRV/0	HG002	teloseq	FAW79696	3460
f25beddb-b51f-461b-b68d-222885660860/EcoRV/0	HG002	teloseq	FAW79696	1657
f25d043f-a2ec-4e14-813c-e2057f2686f9/EcoRV/0	HG002	teloseq	FAW79696	4130
f25d3b18-a889-41f2-9c85-3fde5ed1c395/EcoRV/0	HG002	teloseq	FAW79696	2977
f2b0e933-c03f-48d6-8cf5-817f40bf6d51/EcoRV/0	HG002	teloseq	FAW79696	4080
f25ecd93-3458-4689-8bce-b1bf34a5dfca/EcoRV/0	HG002	teloseq	FAW79696	2015
f264757a-d98c-454d-8df9-f27970c0c53d/EcoRV/0	HG002	teloseq	FAW79696	3342
f264db7c-2c33-4b6d-9bd4-74c81eee8c15/EcoRV/0	HG002	teloseq	FAW79696	3352
f267e904-60fa-4d73-bab8-d30d754bf262/EcoRV/0	HG002	teloseq	FAW79696	2333
f26ca1e2-5f2d-4d0c-aac9-b5cfaa3ef2d1/EcoRV/0	HG002	teloseq	FAW79696	11309
f26fa41c-f72f-49e6-b5d2-b1f18b6c4ff8/EcoRV/0	HG002	teloseq	FAW79696	3577
f274bf72-b177-459e-8fe8-9fef4ef36110/EcoRV/0	HG002	teloseq	FAW79696	2291
f279af79-a098-4754-bd25-7cfc8b649d5e/EcoRV/0	HG002	teloseq	FAW79696	3190
f25f9634-6e2f-47ae-8adb-7e3477b98aeb/EcoRV/0	HG002	teloseq	FAW79696	2822
f32ab39e-c358-4ba5-b7f2-b1501e24c191/EcoRV/0	HG002	teloseq	FAW79696	5919
f2b5a454-56e5-41b9-8590-98fad50e0495/EcoRV/0	HG002	teloseq	FAW79696	5794
f2b99483-85f4-4824-80f6-0ae06b95d217/EcoRV/0	HG002	teloseq	FAW79696	2318
f2fd8083-2987-43ad-82d4-daf5ad620fdb/EcoRV/0	HG002	teloseq	FAW79696	2397
f2fdebe2-69cd-420c-8f50-26297584336a/EcoRV/0	HG002	teloseq	FAW79696	3326
f2fe3e05-0ab7-4ad3-8211-d38c8a417d98/EcoRV/0	HG002	teloseq	FAW79696	2318
f2ff3067-c6ad-466d-92fa-ecadd67c92f3/EcoRV/0	HG002	teloseq	FAW79696	3630
f3081a9a-6a63-4384-adb6-2f2704dd2645/EcoRV/0	HG002	teloseq	FAW79696	3686
f3096bc6-35b7-4716-b4f8-eec0b2cd00ac/EcoRV/0	HG002	teloseq	FAW79696	3867
f30a841c-ac93-42b0-8347-e56e0e295aab/EcoRV/0	HG002	teloseq	FAW79696	4068
f30aaa72-90e4-419e-88b4-f98ef604b199/EcoRV/0	HG002	teloseq	FAW79696	1018
f30ce8b9-81e9-4ac5-aa89-18e9d3d5498b/EcoRV/0	HG002	teloseq	FAW79696	2866
f30d7287-e8d9-4114-a39b-4d32fa9acb76/EcoRV/0	HG002	teloseq	FAW79696	1509
f31101fa-66ea-4b3a-a522-ae3164abe588/EcoRV/0	HG002	teloseq	FAW79696	3771
f311fb1e-0e20-424b-9d0e-8d3f5f02db6b/EcoRV/0	HG002	teloseq	FAW79696	3574
f31a58c0-0da2-4344-9821-2f9bab32fb7e/EcoRV/0	HG002	teloseq	FAW79696	3065
f31ff47e-cc0b-418e-8570-fc89d993ed66/EcoRV/0	HG002	teloseq	FAW79696	3357
f3200495-6c4f-4d64-946d-9305342eb9e3/EcoRV/0	HG002	teloseq	FAW79696	4639
f2fd7c0d-1aff-4eaa-9f06-0d21e716ae1a/EcoRV/0	HG002	teloseq	FAW79696	6776
f2f7edcb-15e7-452c-95a0-c2d12c9d4cca/EcoRV/0	HG002	teloseq	FAW79696	2185
f2f5df69-f1f8-44a8-ac05-f17d53f659ec/EcoRV/0	HG002	teloseq	FAW79696	5691
f2f300a8-3f73-4b9a-84d2-7d4625ab45b2/EcoRV/0	HG002	teloseq	FAW79696	3785
f2b9c955-751a-4323-9cd6-28c832594072/EcoRV/0	HG002	teloseq	FAW79696	4742
f2be8893-e458-4d5a-96d2-dcb0d8de14c6/EcoRV/0	HG002	teloseq	FAW79696	5768
f2cc5392-d63e-4257-a98f-f6be529840e9/EcoRV/0	HG002	teloseq	FAW79696	4167
f2cc54ee-e48c-4f95-a803-b858ea5964b6/EcoRV/0	HG002	teloseq	FAW79696	2168
f2d3e23e-e0a9-462f-8719-7a503ddce3f6/EcoRV/0	HG002	teloseq	FAW79696	3003
f2d658ec-90e5-48e1-bf70-6395b90d2029/EcoRV/0	HG002	teloseq	FAW79696	2771
f2d8c4ec-7a31-43e1-a23e-fd7d2cd2bae0/EcoRV/0	HG002	teloseq	FAW79696	4187
f2b722bd-d901-4711-bd91-65b87203b45c/EcoRV/0	HG002	teloseq	FAW79696	5105
f2db129b-a8ff-49c2-b260-d526bbb572bb/EcoRV/0	HG002	teloseq	FAW79696	4134
f2e01d7a-c849-466c-818f-6f21eb969dc8/EcoRV/0	HG002	teloseq	FAW79696	4001
f2e04ae8-164f-4e76-9651-cac8fc8121cd/EcoRV/0	HG002	teloseq	FAW79696	5220
f2e16993-7638-4abd-bb53-a5aa1ef5e822/EcoRV/0	HG002	teloseq	FAW79696	2089
f2e22a66-e815-47b9-a375-83eefd6dfaef/EcoRV/0	HG002	teloseq	FAW79696	2644
f2e6367e-36a6-48d2-857a-f89ee649387d/EcoRV/0	HG002	teloseq	FAW79696	8912
f2eb9b51-dacf-473b-905c-0a73c9af4898/EcoRV/0	HG002	teloseq	FAW79696	4759
f2f29801-85ad-4d7f-a388-e1c6f0fe0fa1/EcoRV/0	HG002	teloseq	FAW79696	5490
f2dc3ee5-a11b-414d-be48-f7fd82b7c968/EcoRV/0	HG002	teloseq	FAW79696	4651
f83b7ee0-4b0d-4da5-998b-a488d89f57dc/EcoRV/0	HG002	teloseq	FAW79696	2371
f3d2b841-71bc-4385-aeef-ea477deeb5fe/EcoRV/0	HG002	teloseq	FAW79696	1562
f3d5339f-23bc-47ef-ba4d-bf1e5237e9f6/EcoRV/0	HG002	teloseq	FAW79696	4904
f4b3c248-2645-43da-92a7-f4e4459e1b0a/EcoRV/0	HG002	teloseq	FAW79696	4105
f4b83ce5-e4e2-414b-a54e-dcb828e89caf/EcoRV/0	HG002	teloseq	FAW79696	2877
f4b84824-1b33-4f4c-9c11-a6297ccc6977/EcoRV/0	HG002	teloseq	FAW79696	4885
f4ba1ad6-0320-4d5f-8172-54f934a4eed9/EcoRV/0	HG002	teloseq	FAW79696	6825
f4c36a0d-fa30-4de3-b58d-3a3eccc2c210/EcoRV/0	HG002	teloseq	FAW79696	3596
f4c3c945-f9a2-453b-9eb1-fc76a10c1d0c/EcoRV/0	HG002	teloseq	FAW79696	3896
f4c478b1-de9c-4dbc-8702-98852484f045/EcoRV/0	HG002	teloseq	FAW79696	4000
f4c9a2d1-1271-4fd4-91a0-afa2234a13c2/EcoRV/0	HG002	teloseq	FAW79696	1887
f4d1636e-4823-47ec-bfa4-4b13f8809426/EcoRV/0	HG002	teloseq	FAW79696	2213
f4d1b2dc-b724-4325-b797-b950f493b146/EcoRV/0	HG002	teloseq	FAW79696	3717
f4d29b1f-97f6-4dcd-93be-b44af3e71521/EcoRV/0	HG002	teloseq	FAW79696	4622
f4d98d5b-be39-4302-adf9-68c88f8a0679/EcoRV/0	HG002	teloseq	FAW79696	4389
f4da3cdd-ae9e-4655-99bb-beb0b73e795b/EcoRV/0	HG002	teloseq	FAW79696	3260
f4da9463-6c20-4c16-8e1b-51f0a69f81e2/EcoRV/0	HG002	teloseq	FAW79696	5618
f4dce0ed-3766-4543-911b-78aa57402905/EcoRV/0	HG002	teloseq	FAW79696	3269
f4b2143f-9f9a-4c12-a3ff-3e5d008d13bf/EcoRV/0	HG002	teloseq	FAW79696	93
f4b0e1ce-4973-4d38-888e-12005eb07b91/EcoRV/0	HG002	teloseq	FAW79696	2094
f4afdb7a-e890-477d-a581-7178f8fff285/EcoRV/0	HG002	teloseq	FAW79696	3209
f4afb88f-60c5-46a7-a3c7-5d075cb10b95/EcoRV/0	HG002	teloseq	FAW79696	5143
f48c7917-43f2-45b8-b747-453c88ffc03f/EcoRV/0	HG002	teloseq	FAW79696	5835
f48e6b60-4554-4777-9853-a63935ed9514/EcoRV/0	HG002	teloseq	FAW79696	3978
f48f72f6-d028-47b8-8ce8-8ab8f29503dd/EcoRV/0	HG002	teloseq	FAW79696	2655
f49417bc-18da-4101-9f03-a7f99462e0b3/EcoRV/0	HG002	teloseq	FAW79696	3594
f4944185-adef-455b-b5eb-b594e82ca702/EcoRV/0	HG002	teloseq	FAW79696	2495
f4979383-bb5b-4fc7-96fb-f4eca84457ea/EcoRV/0	HG002	teloseq	FAW79696	3511
f4a01b1f-51ac-4356-9180-a3d3c9ff6968/EcoRV/0	HG002	teloseq	FAW79696	5369
f4dd7838-c699-462a-87a7-c9b81e248e09/EcoRV/0	HG002	teloseq	FAW79696	4078
f4a0e44d-e9a1-4cd1-8d37-f32cdbd759e4/EcoRV/0	HG002	teloseq	FAW79696	3364
f4a38844-8425-4d2e-a655-ed15182f9a08/EcoRV/0	HG002	teloseq	FAW79696	5158
f4a5b832-3449-4b0d-89d5-4b44b821a571/EcoRV/0	HG002	teloseq	FAW79696	4471
f4a6cf47-4bcd-41fb-8320-e28f28a50476/EcoRV/0	HG002	teloseq	FAW79696	2683
f4a8335e-7d13-41d8-9669-8ffd418d16e5/EcoRV/0	HG002	teloseq	FAW79696	1664
f4aa507b-0f46-4e17-a493-3ab4012925dc/EcoRV/0	HG002	teloseq	FAW79696	3832
f4aadb97-2616-424a-865c-a84b9b23adf0/EcoRV/0	HG002	teloseq	FAW79696	4396
f4ab0f58-9b71-4e92-a76c-6246c9490213/EcoRV/0	HG002	teloseq	FAW79696	3926
f4a17d4e-50a4-47b6-a816-c5cf654188df/EcoRV/0	HG002	teloseq	FAW79696	4985
f489cafe-dbc9-4262-be30-88719f6e6a43/EcoRV/0	HG002	teloseq	FAW79696	4175
f4de8d2d-2c6c-42d2-98da-26780714d362/EcoRV/0	HG002	teloseq	FAW79696	3556
f4e12d13-49dd-478f-85dd-5a582b0945e4/EcoRV/0	HG002	teloseq	FAW79696	3954
f51c6913-9bb5-4727-8d8e-8bebc2615426/EcoRV/0	HG002	teloseq	FAW79696	2994
f51f82b5-8944-4e3b-b3a4-459795e25b82/EcoRV/0	HG002	teloseq	FAW79696	9047
f5255197-8ef6-4abf-8978-ab2ba7f51f6b/EcoRV/0	HG002	teloseq	FAW79696	7618
f5265474-1b28-4e90-8b13-8cd10934a621/EcoRV/0	HG002	teloseq	FAW79696	2912
f529ae3e-df15-4153-b28e-5c7a9d42abcf/EcoRV/0	HG002	teloseq	FAW79696	3890
f529d5d8-cd58-4736-ae97-582fff75bf33/EcoRV/0	HG002	teloseq	FAW79696	3761
f52b1b91-6eac-4d9b-9a02-35d5b84a69d4/EcoRV/0	HG002	teloseq	FAW79696	1356
f5324d1f-1768-4a32-b47a-9fe0b88336e1/EcoRV/0	HG002	teloseq	FAW79696	1275
f53257eb-1c01-42cb-880f-434671e888f8/EcoRV/0	HG002	teloseq	FAW79696	5806
f533fb53-b1f5-41d9-8eb8-1f45920e7d00/EcoRV/0	HG002	teloseq	FAW79696	1573
f538e21a-ecb9-4904-92aa-b4e267bde247/EcoRV/0	HG002	teloseq	FAW79696	5168
f53aa7dd-fc53-4fe6-a929-3ebda5a44de1/EcoRV/0	HG002	teloseq	FAW79696	3819
f53ac8f4-afd9-4b46-a889-289950408dfa/EcoRV/0	HG002	teloseq	FAW79696	1380
f53c4512-488c-41ce-a0d8-d9d23dc55027/EcoRV/0	HG002	teloseq	FAW79696	3927
f53cdab0-e778-4a8b-9f64-d2e1b441d4cc/EcoRV/0	HG002	teloseq	FAW79696	3257
f5181a81-d82a-4f9a-97c2-8904d1922b1d/EcoRV/0	HG002	teloseq	FAW79696	4521
f5161b66-c841-4acf-9ba7-0e83d98053ee/EcoRV/0	HG002	teloseq	FAW79696	4482
f50f7c92-736b-412a-a5e2-83c2522a4f64/EcoRV/0	HG002	teloseq	FAW79696	3732
f50c3794-f37d-4e2b-ada5-c05819b38793/EcoRV/0	HG002	teloseq	FAW79696	4786
f4e4d9f1-0cfa-4074-87e8-ffdfbe384160/EcoRV/0	HG002	teloseq	FAW79696	3125
f4e56b10-505a-4ae9-a4a4-0a8b56d5ed42/EcoRV/0	HG002	teloseq	FAW79696	2431
f4e8d569-d077-49e6-b111-408efaa04073/EcoRV/0	HG002	teloseq	FAW79696	3539
f4eb87b6-4ab8-4699-b595-3c0902f05c3f/EcoRV/0	HG002	teloseq	FAW79696	2828
f4ed7e8a-1214-4008-958c-416af52a4fcc/EcoRV/0	HG002	teloseq	FAW79696	2871
f4f06ffe-f907-490d-8c7c-69cda0442e64/EcoRV/0	HG002	teloseq	FAW79696	3723
f4f10184-1d33-474a-bcaa-c939d2b9cd7b/EcoRV/0	HG002	teloseq	FAW79696	5441
f4dfc6a0-6140-48e5-9029-f44049b8b51a/EcoRV/0	HG002	teloseq	FAW79696	2846
f4f36c00-76a8-409d-a7b3-c3c89148e424/EcoRV/0	HG002	teloseq	FAW79696	1101
f4f8d86f-73fe-4294-8f0f-6e0d51cefa43/EcoRV/0	HG002	teloseq	FAW79696	5249
f4fb1fbc-9cfe-4f83-9027-4b5ed0339525/EcoRV/0	HG002	teloseq	FAW79696	3500
f4ff9d8f-00fc-454a-863e-0ad37e5c2f97/EcoRV/0	HG002	teloseq	FAW79696	4362
f5007d8a-7ddc-4646-884c-0f25b17a9cd3/EcoRV/0	HG002	teloseq	FAW79696	2651
f50405b3-8c18-42d1-9fc6-4a05fcab5026/EcoRV/0	HG002	teloseq	FAW79696	4649
f504ee35-c3aa-4f5b-8b8f-1edc8afd7bf7/EcoRV/0	HG002	teloseq	FAW79696	4203
f50a24dd-e29b-4a04-93d0-c1cc16791330/EcoRV/0	HG002	teloseq	FAW79696	3236
f4f80b2a-a571-4dd9-855b-1e5f27de0e6d/EcoRV/0	HG002	teloseq	FAW79696	7049
f3d318ef-ea35-4869-86c5-d05e12161faf/EcoRV/0	HG002	teloseq	FAW79696	3721
f488a39c-d853-489a-b099-67472d87c075/EcoRV/0	HG002	teloseq	FAW79696	2927
f485f487-6c1f-4304-bcf8-bbb90a4bc19b/EcoRV/0	HG002	teloseq	FAW79696	2836
f4063b79-2bbb-4c86-9c08-0751c47f68f5/EcoRV/0	HG002	teloseq	FAW79696	2765
f409009e-c78f-47ac-8dbb-902510edc2c6/EcoRV/0	HG002	teloseq	FAW79696	4355
f40a2975-384d-4ab6-ae50-98e22f5d5396/EcoRV/0	HG002	teloseq	FAW79696	3091
f4129c17-7969-4c7f-83a3-7bc8baa1e742/EcoRV/0	HG002	teloseq	FAW79696	4724
f413914f-da6a-48ac-b5e4-e576decc4e81/EcoRV/0	HG002	teloseq	FAW79696	2504
f414152a-1897-4cb0-aef9-d5b23d394176/EcoRV/0	HG002	teloseq	FAW79696	5203
f421af18-8248-4630-8729-d0ff866cf487/EcoRV/0	HG002	teloseq	FAW79696	2411
f4235629-5f00-4560-8f7d-75a5f4666e22/EcoRV/0	HG002	teloseq	FAW79696	491
f425b3cf-934b-48b0-9319-60b6318fb12a/EcoRV/0	HG002	teloseq	FAW79696	5366
f4265585-d931-4a85-abfd-dd04b02a2f24/EcoRV/0	HG002	teloseq	FAW79696	3822
f428a430-6e4a-44f0-bf85-c4c26d7f3e94/EcoRV/0	HG002	teloseq	FAW79696	4895
f42d00d7-ccfa-4a6c-81b3-8089f3ab54f7/EcoRV/0	HG002	teloseq	FAW79696	3551
f42e617c-e12f-4c9b-8b33-433b461d6407/EcoRV/0	HG002	teloseq	FAW79696	5112
f42f9be1-c030-448e-94c7-83d16994245f/EcoRV/0	HG002	teloseq	FAW79696	5848
f42fbcc0-1c5e-45f8-886f-17938edeb86f/EcoRV/0	HG002	teloseq	FAW79696	4647
f402c05a-8ace-4430-9027-f46251176d95/EcoRV/0	HG002	teloseq	FAW79696	2514
f401e40e-95d8-405a-945f-76457b8aaf2a/EcoRV/0	HG002	teloseq	FAW79696	599
f40011a4-d1cc-4d3b-82da-74d5003482ad/EcoRV/0	HG002	teloseq	FAW79696	9474
f3ff6227-02f9-44d3-b328-2af270b112e4/EcoRV/0	HG002	teloseq	FAW79696	2604
f3d6a00b-8f20-4149-9d7f-1c31520e1142/EcoRV/0	HG002	teloseq	FAW79696	446
f3d91660-d409-4ddd-ae87-8ac22e02febb/EcoRV/0	HG002	teloseq	FAW79696	3273
f3da9998-ff58-4efe-8fd9-7d837ff0501f/EcoRV/0	HG002	teloseq	FAW79696	2437
f3dcefb6-698f-43d8-b07f-1c98bd3c5d9e/EcoRV/0	HG002	teloseq	FAW79696	4284
f3dd4ead-e294-4466-bace-18fecfde8f95/EcoRV/0	HG002	teloseq	FAW79696	2813
f3e448bf-ad8c-4d79-8a88-13edb2059a03/EcoRV/0	HG002	teloseq	FAW79696	3762
f3e5286d-3be3-4e1d-906f-9f4c9fe80fc9/EcoRV/0	HG002	teloseq	FAW79696	3670
f43059c5-ad8a-4fa5-aaef-79156e7e4489/EcoRV/0	HG002	teloseq	FAW79696	4856
f3e66287-8056-41c5-a707-b80dff785eb5/EcoRV/0	HG002	teloseq	FAW79696	5068
f3f1f94f-a711-40b7-8f7e-10bde67fffc9/EcoRV/0	HG002	teloseq	FAW79696	3855
f3f227ae-93ed-435e-bea2-a980fae95972/EcoRV/0	HG002	teloseq	FAW79696	2209
f3f50ccd-3f51-4809-9d4d-2d5d443925cd/EcoRV/0	HG002	teloseq	FAW79696	3630
f3f60e92-a838-48b6-ad93-2740d7e8f345/EcoRV/0	HG002	teloseq	FAW79696	2456
f3f7e113-cf83-4a28-b6ba-59c3b924fea1/EcoRV/0	HG002	teloseq	FAW79696	4201
f3f88e32-8eac-498f-b789-a890691d44be/EcoRV/0	HG002	teloseq	FAW79696	5094
f3fabf5d-880e-4df3-ad16-38e57fb1059a/EcoRV/0	HG002	teloseq	FAW79696	2308
f3e951db-bbe5-4ba0-957e-24887d08c8fb/EcoRV/0	HG002	teloseq	FAW79696	3481
f4867609-7a2b-4120-9966-16f2f3733d7a/EcoRV/0	HG002	teloseq	FAW79696	4925
f4314d23-39bc-4c34-a28b-c440955af09c/EcoRV/0	HG002	teloseq	FAW79696	2758
f434653f-d71e-4703-936a-e8eb164637ba/EcoRV/0	HG002	teloseq	FAW79696	4476
f464754d-49d1-4da3-8e13-dd32ee6759e5/EcoRV/0	HG002	teloseq	FAW79696	4433
f4650229-e78e-4e42-93b4-4b56b970b514/EcoRV/0	HG002	teloseq	FAW79696	3989
f467e11d-6e48-4472-8320-00e6d80a6eb1/EcoRV/0	HG002	teloseq	FAW79696	4948
f4707d2a-9e8d-4f6e-9e69-f7856e2c4fea/EcoRV/0	HG002	teloseq	FAW79696	4150
f47143ce-71db-4554-85f2-031340c5cbc9/EcoRV/0	HG002	teloseq	FAW79696	4943
f4719331-6bef-43bc-9bbf-669f3ac0ffa4/EcoRV/0	HG002	teloseq	FAW79696	2589
f473fe1d-55cd-4fb3-9d34-332bf44dcd41/EcoRV/0	HG002	teloseq	FAW79696	1744
f4792aae-86bf-484e-8143-f9b7fd89a945/EcoRV/0	HG002	teloseq	FAW79696	5420
f47acbc9-dfc9-4c10-b590-759770ae0f1c/EcoRV/0	HG002	teloseq	FAW79696	5221
f47e995e-d163-4dd3-8294-54334286e9ae/EcoRV/0	HG002	teloseq	FAW79696	2823
f47f6e99-4b54-4baa-a179-0276c6f02b9f/EcoRV/0	HG002	teloseq	FAW79696	3068
f4810b40-c24a-4093-a057-6c4adabd4ba4/EcoRV/0	HG002	teloseq	FAW79696	4376
f483a507-e394-44ed-a4a3-727678d2e93a/EcoRV/0	HG002	teloseq	FAW79696	5648
f483ec9d-9a83-45ea-9463-967878ccde97/EcoRV/0	HG002	teloseq	FAW79696	2548
f484ea06-50dd-4b96-84a4-3d92266122e7/EcoRV/0	HG002	teloseq	FAW79696	8079
f4602b25-0024-4823-a495-0b5aad1660d4/EcoRV/0	HG002	teloseq	FAW79696	5817
f45fce67-06da-44cf-9361-ba7c5c3695bf/EcoRV/0	HG002	teloseq	FAW79696	6328
f45cd314-aa93-4fcf-8df3-b14c21ad8f2a/EcoRV/0	HG002	teloseq	FAW79696	7663
f45cbede-6491-432f-a74a-7f001f8f9842/EcoRV/0	HG002	teloseq	FAW79696	3679
f438108d-02cc-427a-a88c-8551f0982c93/EcoRV/0	HG002	teloseq	FAW79696	5453
f43d45d0-7d23-43e6-be9b-0d9685b1afb3/EcoRV/0	HG002	teloseq	FAW79696	6478
f43edd7e-8e3a-4ff3-a33f-1feed616a763/EcoRV/0	HG002	teloseq	FAW79696	4056
f4433ef0-6487-4c90-89d3-5d0ce21a6e1d/EcoRV/0	HG002	teloseq	FAW79696	4805
f4460bc4-0d26-41cf-82d4-ddd95702941d/EcoRV/0	HG002	teloseq	FAW79696	4381
f446697a-7139-4fc0-98fc-db9fc7d612c6/EcoRV/0	HG002	teloseq	FAW79696	3239
f44c4077-4b60-4056-85ea-f5a88e8637d2/EcoRV/0	HG002	teloseq	FAW79696	4753
f43322e1-e297-475c-a8da-4ea42dd5d7e0/EcoRV/0	HG002	teloseq	FAW79696	3948
f44d4fe7-6c43-4cca-8dfe-10b4bc916663/EcoRV/0	HG002	teloseq	FAW79696	2428
f44ddc5d-5f57-4d8b-a2c4-3ad6556368ae/EcoRV/0	HG002	teloseq	FAW79696	5297
f44e5a80-7723-465d-bed2-d6ff87ed363c/EcoRV/0	HG002	teloseq	FAW79696	2698
f44fd5c6-b5ac-473f-9f5f-9fd478766ec9/EcoRV/0	HG002	teloseq	FAW79696	3969
f452ad03-eaa3-42f6-835c-7ff58e3f2775/EcoRV/0	HG002	teloseq	FAW79696	6043
f456d79e-8bc5-45d9-901b-50fbcd294f0c/EcoRV/0	HG002	teloseq	FAW79696	2739
f457749d-8370-4912-a71a-8545758542e3/EcoRV/0	HG002	teloseq	FAW79696	3869
f45c0dff-2a7b-4d3e-91b4-6dd20a7ed06a/EcoRV/0	HG002	teloseq	FAW79696	5584
f44da985-d8db-463b-98a7-8461c6ddbf77/EcoRV/0	HG002	teloseq	FAW79696	1839
fe392c65-affb-4150-86fb-95d5d8703945/EcoRV/0	HG002	teloseq	FAW79696	12670
f83e830b-84e0-427a-b39d-9667241f0eaf/EcoRV/0	HG002	teloseq	FAW79696	3024
f8401bf0-9c1f-40d4-ad7d-f3f58cf6ce22/EcoRV/0	HG002	teloseq	FAW79696	9021
fc16496b-06d1-4a53-8f46-a8c8828a17a7/EcoRV/0	HG002	teloseq	FAW79696	3131
fc18d094-530f-4517-8ce0-ec67807a8f5b/EcoRV/0	HG002	teloseq	FAW79696	7948
fc1ac05b-17b7-49cd-9323-0b9d03b25fed/EcoRV/0	HG002	teloseq	FAW79696	4469
fc221eaa-6d0a-4322-acba-f5d33c182276/EcoRV/0	HG002	teloseq	FAW79696	3748
fc268abb-0ecc-49c5-bcee-5ec946ed9ab1/EcoRV/0	HG002	teloseq	FAW79696	3301
fc26f188-6076-41a0-982c-9dfe656157eb/EcoRV/0	HG002	teloseq	FAW79696	7078
fc289411-0783-42da-845e-3581ed282c6f/EcoRV/0	HG002	teloseq	FAW79696	2665
fc2b259f-cc96-4ec3-9d41-b977831e829e/EcoRV/0	HG002	teloseq	FAW79696	1414
fc2c3f4a-548a-4adc-8034-43c66c71bada/EcoRV/0	HG002	teloseq	FAW79696	3395
fc2ce8a4-adb6-43e0-a7e3-753ee74529d5/EcoRV/0	HG002	teloseq	FAW79696	2248
fc2d8bdc-9e09-44a0-a390-b3ffdfd90252/EcoRV/0	HG002	teloseq	FAW79696	4295
fc2f8db6-54c4-44d8-8f1b-4362648a4029/EcoRV/0	HG002	teloseq	FAW79696	1509
fc303a20-09d2-4827-87a8-4c44072cae69/EcoRV/0	HG002	teloseq	FAW79696	7584
fc3175dc-b676-42e8-a53e-f504fb5995c5/EcoRV/0	HG002	teloseq	FAW79696	3394
fc32b940-bc88-41b7-99de-c4ee0f28edbb/EcoRV/0	HG002	teloseq	FAW79696	2115
fc15f9c7-419e-4000-9ffb-d50cb1c6d1c2/EcoRV/0	HG002	teloseq	FAW79696	3924
fc333905-5051-4f2f-9e96-e48783b5c40d/EcoRV/0	HG002	teloseq	FAW79696	2416
fc11ed32-42af-433b-b978-4b39b894de48/EcoRV/0	HG002	teloseq	FAW79696	4790
fc0de880-4df6-4857-ba33-03e9748540b8/EcoRV/0	HG002	teloseq	FAW79696	5044
fbdc3a8e-35c0-4990-9a76-2ccda8ca0b2b/EcoRV/0	HG002	teloseq	FAW79696	3928
fbe1b728-2f64-47c2-8630-5875ed3ccba1/EcoRV/0	HG002	teloseq	FAW79696	8356
fbe229b3-4211-4308-8355-1cdf952de3ec/EcoRV/0	HG002	teloseq	FAW79696	4394
fbe32d1b-56a5-4b55-b3f4-92485be0e64f/EcoRV/0	HG002	teloseq	FAW79696	3996
fbe6b3ff-5c3e-4b7b-bfc5-903095d3eef6/EcoRV/0	HG002	teloseq	FAW79696	1970
fbeb232e-a98a-45b7-98d5-a762bbbf9b16/EcoRV/0	HG002	teloseq	FAW79696	3347
fbeb31e7-e6b7-494c-a296-a87c66c04667/EcoRV/0	HG002	teloseq	FAW79696	3266
fbebddf9-d428-4f46-8093-745fdf67d4b6/EcoRV/0	HG002	teloseq	FAW79696	4554
fbf17886-9b29-4264-bb9c-193cab300e9a/EcoRV/0	HG002	teloseq	FAW79696	3573
fbf33788-fe26-4851-9d5e-33d168e2de5a/EcoRV/0	HG002	teloseq	FAW79696	3291
fbf38a34-3607-41bf-af98-fad50b5d72fb/EcoRV/0	HG002	teloseq	FAW79696	4311
fbf55ba9-b4b1-4a08-8624-34223116785b/EcoRV/0	HG002	teloseq	FAW79696	3825
fbf578b6-2784-4de1-ba28-92289ed99253/EcoRV/0	HG002	teloseq	FAW79696	2986
fbfc9a97-3ce0-42bc-a5b3-9c4ffd862eca/EcoRV/0	HG002	teloseq	FAW79696	4344
fc009e42-11c8-46a5-ad6e-b5664441cd54/EcoRV/0	HG002	teloseq	FAW79696	4105
fc0ffeef-de97-41ae-854e-bc36dabb82b9/EcoRV/0	HG002	teloseq	FAW79696	3495
fc37ab4c-b2d2-440d-9986-d61a3ff2882e/EcoRV/0	HG002	teloseq	FAW79696	4988
fc389d91-ef4e-4ea3-b034-e2673c35a105/EcoRV/0	HG002	teloseq	FAW79696	4173
fc39cb2e-f7c4-4dd8-88dc-ed9cde4877cd/EcoRV/0	HG002	teloseq	FAW79696	2871
fc6fbb91-9e67-427f-9ff5-b701eee4b9a7/EcoRV/0	HG002	teloseq	FAW79696	9432
fc70130e-8c67-4b01-81af-783688820f00/EcoRV/0	HG002	teloseq	FAW79696	5530
fc70534b-226c-4338-aa08-174f0fd48b9e/EcoRV/0	HG002	teloseq	FAW79696	3545
fc7361d0-c5cd-4d59-ba8c-166386b14200/EcoRV/0	HG002	teloseq	FAW79696	3737
fc797ee1-e391-4fad-b821-5eea82e644da/EcoRV/0	HG002	teloseq	FAW79696	3452
fc7bc427-e56e-4f53-85cd-15e299efef04/EcoRV/0	HG002	teloseq	FAW79696	3921
fc7eb0e4-3e73-4418-9555-d732db4d7212/EcoRV/0	HG002	teloseq	FAW79696	7277
fc80ff17-768d-41bf-b015-d2677f71bcbd/EcoRV/0	HG002	teloseq	FAW79696	8297
fc839595-9290-4636-a39f-ac3effef9ab5/EcoRV/0	HG002	teloseq	FAW79696	3013
fc87d60a-9faf-474c-82ac-ad2cf4523dac/EcoRV/0	HG002	teloseq	FAW79696	4955
fc885613-84b6-480a-93ba-b5afcabb5011/EcoRV/0	HG002	teloseq	FAW79696	5269
fc8cb74c-0228-45f0-afde-ec415ef4afa0/EcoRV/0	HG002	teloseq	FAW79696	3183
fc8ccaf9-f142-4d51-82ca-a8ae4b0872e8/EcoRV/0	HG002	teloseq	FAW79696	4443
fc912fa7-e962-4df7-b1f4-3efde29ee3cb/EcoRV/0	HG002	teloseq	FAW79696	4396
fc9339f0-5142-4610-b293-bc8e05e3a9bc/EcoRV/0	HG002	teloseq	FAW79696	4054
fc68ae53-9d7e-48ec-a2fd-012bff4bd182/EcoRV/0	HG002	teloseq	FAW79696	2978
fc5f267c-43e1-4bb3-8830-6162c644ec87/EcoRV/0	HG002	teloseq	FAW79696	2669
fc5e1d5f-3232-4f9e-8bca-8cfd097a7a27/EcoRV/0	HG002	teloseq	FAW79696	1677
fc58feb8-dd27-444e-b1d8-edaab4072233/EcoRV/0	HG002	teloseq	FAW79696	4124
fc3cfeef-0033-4a69-90c7-7fb1cbace8ea/EcoRV/0	HG002	teloseq	FAW79696	3461
fc3d0f7b-04f7-4d26-bd12-58dc04e8ba1e/EcoRV/0	HG002	teloseq	FAW79696	4667
fc3e0e31-0b63-44a3-b804-60a5fdb69924/EcoRV/0	HG002	teloseq	FAW79696	2259
fc3f90c0-c6d5-4758-bbcd-5baf63503277/EcoRV/0	HG002	teloseq	FAW79696	7485
fc4436aa-e3c4-4f5e-b896-e418e85f8fd1/EcoRV/0	HG002	teloseq	FAW79696	1509
fc445bf4-ebab-4716-ac33-a414ab02e85d/EcoRV/0	HG002	teloseq	FAW79696	3295
fc4bd1ba-c9a7-4050-b450-e3b52818233a/EcoRV/0	HG002	teloseq	FAW79696	3145
fbd4ee1d-f9e6-4954-bc4a-de505c183d7f/EcoRV/0	HG002	teloseq	FAW79696	3371
fc505598-dc32-4379-ab07-1aafddeeced0/EcoRV/0	HG002	teloseq	FAW79696	3337
fc52d513-11ed-4783-bfd8-40651b20bd69/EcoRV/0	HG002	teloseq	FAW79696	2236
fc53fc00-2d3e-406f-b5de-ea98fd482631/EcoRV/0	HG002	teloseq	FAW79696	3135
fc540f7a-4b26-404b-a63c-b1629d2b4d6a/EcoRV/0	HG002	teloseq	FAW79696	5585
fc5540bb-988a-4a51-974a-7bfc714c189c/EcoRV/0	HG002	teloseq	FAW79696	3598
fc55a4aa-c9ce-44ef-8bed-04d4955541d9/EcoRV/0	HG002	teloseq	FAW79696	3605
fc56492c-b9bf-493d-b46d-1abaa2bcc8d0/EcoRV/0	HG002	teloseq	FAW79696	3310
fc582403-f4e7-4956-a83b-325154960c3e/EcoRV/0	HG002	teloseq	FAW79696	4453
fc52c498-f1ba-4bbe-82e4-bba4e5e2094a/EcoRV/0	HG002	teloseq	FAW79696	2743
fbd4a407-8027-4600-ab5b-3ed93b83021d/EcoRV/0	HG002	teloseq	FAW79696	5501
fbcf5bf0-b57f-4303-aadd-6a9626003335/EcoRV/0	HG002	teloseq	FAW79696	4837
fbcf4633-2c06-490c-93b7-c14cadcd0276/EcoRV/0	HG002	teloseq	FAW79696	1612
fb5c1617-34a5-4b81-99b9-92132d92ca4f/EcoRV/0	HG002	teloseq	FAW79696	4807
fb5c4f46-1031-448f-9060-d2b9e7c3bd33/EcoRV/0	HG002	teloseq	FAW79696	3623
fb5d31c1-b920-4cff-8dd3-bff1f83af863/EcoRV/0	HG002	teloseq	FAW79696	3769
fb5dd5da-d6c2-4758-a753-0e73fcfce8fd/EcoRV/0	HG002	teloseq	FAW79696	429
fb61ef24-8d29-4e70-a492-d5aa25d64f88/EcoRV/0	HG002	teloseq	FAW79696	2065
fb65ebb0-c0c0-4943-a346-3aaa61b7462e/EcoRV/0	HG002	teloseq	FAW79696	3864
fb6be65c-a7e1-4de7-acb1-5d6145147136/EcoRV/0	HG002	teloseq	FAW79696	6392
fb6c58ba-a896-4770-a12d-37a68b56ff3a/EcoRV/0	HG002	teloseq	FAW79696	2650
fb6d0e52-125e-4877-94cb-8d2f5d13a5ca/EcoRV/0	HG002	teloseq	FAW79696	4713
fb7b6314-c407-4e0f-81ec-c16beef75335/EcoRV/0	HG002	teloseq	FAW79696	1670
fb80677a-dd1c-461f-b873-625c788c9e0f/EcoRV/0	HG002	teloseq	FAW79696	3589
fb82f5d6-15f1-49f5-b9e1-53f1152b3ebe/EcoRV/0	HG002	teloseq	FAW79696	4902
fb88ca9f-5106-4ea4-be3f-5012cf7553c1/EcoRV/0	HG002	teloseq	FAW79696	4653
fb8a6af8-45d4-44af-a8bb-694ff80d9da9/EcoRV/0	HG002	teloseq	FAW79696	3378
fb8aa72d-3cbc-42be-8ead-ef094fdcc098/EcoRV/0	HG002	teloseq	FAW79696	4889
fb5c0287-7453-430c-ab8e-1261ffa10541/EcoRV/0	HG002	teloseq	FAW79696	4161
fb565ace-581e-4881-89fe-7385c2e0989e/EcoRV/0	HG002	teloseq	FAW79696	3704
fb5576e4-6f4a-42b6-a6f7-5f411fbaef71/EcoRV/0	HG002	teloseq	FAW79696	5959
fb54a457-a927-4d24-acf6-ae288cfbd83c/EcoRV/0	HG002	teloseq	FAW79696	3301
fb399c1a-6ac6-4f8b-9311-5098da7225db/EcoRV/0	HG002	teloseq	FAW79696	4929
fb3a232f-4eff-4696-881b-c9316c91820b/EcoRV/0	HG002	teloseq	FAW79696	4653
fb3abe98-08b8-4a24-a4c1-6f41532dbb9c/EcoRV/0	HG002	teloseq	FAW79696	5207
fb3c2039-ee63-4742-b5ae-d99985d37638/EcoRV/0	HG002	teloseq	FAW79696	2875
fb3d6ed8-865b-4eee-b0b2-0492b02cea11/EcoRV/0	HG002	teloseq	FAW79696	2710
fb3f3913-af10-4769-9c06-8c8917ce8c6a/EcoRV/0	HG002	teloseq	FAW79696	3014
fb413229-4525-4cbe-a51b-f05e1ffc44f4/EcoRV/0	HG002	teloseq	FAW79696	4421
fb8aca2d-1b0b-4c13-86d5-1e43416b9d98/EcoRV/0	HG002	teloseq	FAW79696	2812
fb419618-39b9-48a0-9e76-92a0eacf20f8/EcoRV/0	HG002	teloseq	FAW79696	862
fb42544b-d545-4753-8bd3-f46412d541d8/EcoRV/0	HG002	teloseq	FAW79696	3006
fb43884c-77a2-4e7a-ab9c-3d55b1d75975/EcoRV/0	HG002	teloseq	FAW79696	6961
fb43f835-6f56-4020-804b-d435139d8ad5/EcoRV/0	HG002	teloseq	FAW79696	3875
fb46e4f4-76cd-47ce-9747-1c089359e6ae/EcoRV/0	HG002	teloseq	FAW79696	5488
fb49331a-1393-414b-bb8f-85c1fc22f4ca/EcoRV/0	HG002	teloseq	FAW79696	5220
fb4dd05c-4a0b-4f83-932f-256ec790dbdb/EcoRV/0	HG002	teloseq	FAW79696	4016
fb53c7a4-e231-4cd3-900f-e7a6c4e6b3ae/EcoRV/0	HG002	teloseq	FAW79696	3605
fb419618-39b9-48a0-9e76-92a0eacf20f8/EcoRV/0	HG002	teloseq	FAW79696	3937
fc95b9db-c8de-4b59-8d5a-e6d1b22b8aa1/EcoRV/0	HG002	teloseq	FAW79696	2888
fb8c4345-bd96-4d39-82a4-e74c77c3c53b/EcoRV/0	HG002	teloseq	FAW79696	7288
fb90370e-be02-47ec-8551-1af448fef333/EcoRV/0	HG002	teloseq	FAW79696	3109
fbb079a6-037c-4ac2-afb8-a861bbcf97f4/EcoRV/0	HG002	teloseq	FAW79696	2876
fbb4d04b-1ae5-4d9c-b712-03260d35b8f5/EcoRV/0	HG002	teloseq	FAW79696	6129
fbb57f52-61b4-4fd7-985e-0e7ded41fa19/EcoRV/0	HG002	teloseq	FAW79696	4304
fbb8285c-da49-45c8-b52f-d163ba8da16c/EcoRV/0	HG002	teloseq	FAW79696	3960
fbb9db7a-66a3-4ea1-a683-454d8fee1bbd/EcoRV/0	HG002	teloseq	FAW79696	3135
fbbb0da8-c33e-41c6-b408-8c1fa6560510/EcoRV/0	HG002	teloseq	FAW79696	3024
fbbb3879-467c-4164-8a39-7f6f1f7266b9/EcoRV/0	HG002	teloseq	FAW79696	5521
fbbdf211-6265-4dbf-ad44-b3bc540205c8/EcoRV/0	HG002	teloseq	FAW79696	8231
fbc03b86-be07-477a-9db6-2a9b647e144c/EcoRV/0	HG002	teloseq	FAW79696	4491
fbc0e890-d4b7-499d-aa89-16a54754fa3b/EcoRV/0	HG002	teloseq	FAW79696	3991
fbc47f02-f1e7-4d10-bbe7-ec36d1cc3789/EcoRV/0	HG002	teloseq	FAW79696	2707
fbc4e1cf-5032-4d75-8aa2-47cf2025cae3/EcoRV/0	HG002	teloseq	FAW79696	7372
fbc5c4d4-e850-42ca-9d76-8aa281b11509/EcoRV/0	HG002	teloseq	FAW79696	5352
fbc851d0-1115-40b6-878a-b557e5d0316d/EcoRV/0	HG002	teloseq	FAW79696	4059
fbc920bd-2147-4e73-8cb6-c80f4439fa73/EcoRV/0	HG002	teloseq	FAW79696	2608
fbad03a7-2939-4032-b3fb-414c87acf827/EcoRV/0	HG002	teloseq	FAW79696	4589
fbacfe35-b562-4630-812e-280f5cd8733d/EcoRV/0	HG002	teloseq	FAW79696	4027
fbabdc18-0c9d-4c5c-9766-58d479f48522/EcoRV/0	HG002	teloseq	FAW79696	4750
fbab2b74-36d6-4720-979c-f8dd3d2f62d0/EcoRV/0	HG002	teloseq	FAW79696	3000
fb921b4b-704d-4b61-a415-4cbb64ea597d/EcoRV/0	HG002	teloseq	FAW79696	4064
fb92cd43-3f8b-4b7f-a855-2be038422a74/EcoRV/0	HG002	teloseq	FAW79696	2035
fb935a57-a786-4ada-9a40-b49db08a9214/EcoRV/0	HG002	teloseq	FAW79696	2670
fb96bc83-85ac-4409-9269-43d944c8b832/EcoRV/0	HG002	teloseq	FAW79696	6064
fb98d834-37ea-4c5b-b21a-b5d9cf0ccb2a/EcoRV/0	HG002	teloseq	FAW79696	605
fb9ae5ec-753b-49ff-a4cf-dfaa0a0be833/EcoRV/0	HG002	teloseq	FAW79696	3675
fb9b89f9-2b54-4bc7-b760-06319300a752/EcoRV/0	HG002	teloseq	FAW79696	4899
fb8e1865-39e1-4b55-b467-90909e9c8f4e/EcoRV/0	HG002	teloseq	FAW79696	4128
fb9bd401-bef6-4e2d-bf5b-0bbd72a37de5/EcoRV/0	HG002	teloseq	FAW79696	3159
fb9cc7ae-0a55-4ad0-ad97-2ba41789cb3d/EcoRV/0	HG002	teloseq	FAW79696	2976
fba0c9de-aab1-41fa-9677-6e2feb4e4209/EcoRV/0	HG002	teloseq	FAW79696	3289
fba14393-2d48-49d4-891f-292c9b41c2c7/EcoRV/0	HG002	teloseq	FAW79696	4242
fba2cf1a-0de5-4204-ac55-81fa8c57f03a/EcoRV/0	HG002	teloseq	FAW79696	3125
fba37a65-c582-4bcc-a8c0-0123fd79b1aa/EcoRV/0	HG002	teloseq	FAW79696	2985
fba41195-af9c-447a-993c-1010fe8ea19d/EcoRV/0	HG002	teloseq	FAW79696	5553
fba6b687-716b-47eb-8bb2-995c5371e131/EcoRV/0	HG002	teloseq	FAW79696	4403
fb9bef5a-3fa8-4dc5-8d38-9141af6ada52/EcoRV/0	HG002	teloseq	FAW79696	3868
fc9706d3-1f77-4e64-8c2b-44553f3c0586/EcoRV/0	HG002	teloseq	FAW79696	5941
fc98059e-89ef-40a2-bb3a-17b5477d1d4e/EcoRV/0	HG002	teloseq	FAW79696	9241
fc9cb6f7-c61c-499f-983c-c61ca24eba35/EcoRV/0	HG002	teloseq	FAW79696	4799
fdb88bdb-b738-4994-86f1-417c38d48c01/EcoRV/0	HG002	teloseq	FAW79696	2822
fdba5100-4c23-43aa-8968-948a401428bd/EcoRV/0	HG002	teloseq	FAW79696	2605
fdbad567-b993-4027-b793-983bfe3b3837/EcoRV/0	HG002	teloseq	FAW79696	3099
fdbc885f-7fcb-46dc-bdd6-fa75f6e24386/EcoRV/0	HG002	teloseq	FAW79696	3217
fdc349ee-02ff-49a0-b3b0-8b83192ff956/EcoRV/0	HG002	teloseq	FAW79696	3486
fdc47085-4484-4a01-be6b-29f5d2dba1b4/EcoRV/0	HG002	teloseq	FAW79696	2137
fdc636ba-d788-4520-8f11-f1577984f84b/EcoRV/0	HG002	teloseq	FAW79696	1836
fdc7b92e-947f-433a-9866-616b392cf431/EcoRV/0	HG002	teloseq	FAW79696	4010
fdcb50c6-be58-4ea5-aa02-e67f6a207277/EcoRV/0	HG002	teloseq	FAW79696	6776
fdcc6f5a-132b-4d07-a916-f76d42fd487b/EcoRV/0	HG002	teloseq	FAW79696	1949
fdccfaf4-abec-4f7c-aa98-1a1e2fe5b99e/EcoRV/0	HG002	teloseq	FAW79696	1885
fdcda47d-9d55-4a2f-8ae9-dd7efd3a633d/EcoRV/0	HG002	teloseq	FAW79696	3330
fdd290e4-9da7-4440-b774-bb9fc8d58378/EcoRV/0	HG002	teloseq	FAW79696	3115
fdd5ef78-2ca5-4826-81a7-b5d9ccd9726c/EcoRV/0	HG002	teloseq	FAW79696	3309
fdd73cff-6ec6-4291-883a-2f0c3d5b0e26/EcoRV/0	HG002	teloseq	FAW79696	2894
fdb82a28-6bba-4140-b626-b5a2f1fb9045/EcoRV/0	HG002	teloseq	FAW79696	3893
fdb5ea0e-ba07-48b2-ace7-94fb7921f99c/EcoRV/0	HG002	teloseq	FAW79696	3663
fdb4e086-6e0a-416d-bd58-92610a65c134/EcoRV/0	HG002	teloseq	FAW79696	1535
fdb2abb0-b185-4d77-9d8a-9c6a468b1ad2/EcoRV/0	HG002	teloseq	FAW79696	2281
fd816de8-f6ab-4b58-bbe3-f5005d0d111a/EcoRV/0	HG002	teloseq	FAW79696	6040
fd8196f7-33bd-4c76-9323-c17bca21ae57/EcoRV/0	HG002	teloseq	FAW79696	1330
fd86cdb5-50bf-47ee-bec8-6f611791cce9/EcoRV/0	HG002	teloseq	FAW79696	4564
fd8d61db-41c3-42d3-8799-79f1e2fd152f/EcoRV/0	HG002	teloseq	FAW79696	2082
fd8f82ba-e166-4717-a7c8-928f59531c56/EcoRV/0	HG002	teloseq	FAW79696	3334
fd8fd3ab-5662-43b7-bb7c-1327760e8dff/EcoRV/0	HG002	teloseq	FAW79696	3219
fd8ff4fc-3775-46ae-9ef8-e95973eb7874/EcoRV/0	HG002	teloseq	FAW79696	2920
fdd8b72d-00b6-451a-8b49-e48da0cf1f3c/EcoRV/0	HG002	teloseq	FAW79696	7638
fd91867a-34f1-4e07-9fd9-66bfba918444/EcoRV/0	HG002	teloseq	FAW79696	4396
fd9a608c-d45b-46ca-8a85-27bcdf6e97d6/EcoRV/0	HG002	teloseq	FAW79696	3817
fd9dc353-1a24-43bb-af66-deac2369dd44/EcoRV/0	HG002	teloseq	FAW79696	5430
fda58d67-1af1-457a-96d3-3c3589820bfe/EcoRV/0	HG002	teloseq	FAW79696	3206
fda8c73d-e947-4799-893a-ec56bbc58799/EcoRV/0	HG002	teloseq	FAW79696	9599
fdad4100-4598-48a2-beef-b025ec6ccdb2/EcoRV/0	HG002	teloseq	FAW79696	5182
fdaedb38-c7ad-40c6-b6ad-f6c365d5f098/EcoRV/0	HG002	teloseq	FAW79696	4028
fdb05dc8-ab68-4d6e-9db8-52b7c33895a3/EcoRV/0	HG002	teloseq	FAW79696	2868
fd944f7e-5b7a-430f-86c4-eafc25cb1798/EcoRV/0	HG002	teloseq	FAW79696	4681
fd7ae944-4040-4cdb-8f07-6643b1c0f0b6/EcoRV/0	HG002	teloseq	FAW79696	5175
fdd9e0c3-4ff5-4c32-9d38-67dab9a12e54/EcoRV/0	HG002	teloseq	FAW79696	4062
fdda6dc6-2044-4bc1-8998-0aa201ae24f8/EcoRV/0	HG002	teloseq	FAW79696	4493
fe0ff1cf-4b52-4550-8e6a-f6b6acc2adf8/EcoRV/0	HG002	teloseq	FAW79696	5276
fe110eac-1e0e-4ac5-85c0-d91e86d5286d/EcoRV/0	HG002	teloseq	FAW79696	4348
fe14e6f7-41fa-40b0-8779-8096bccfb58b/EcoRV/0	HG002	teloseq	FAW79696	2285
fe15c80d-e96a-4791-a57b-3a3cb34d2452/EcoRV/0	HG002	teloseq	FAW79696	3379
fe17f504-7927-4027-acdf-af34267e9b04/EcoRV/0	HG002	teloseq	FAW79696	5141
fe1cefbf-c448-4be3-9064-72ad0d21ab5f/EcoRV/0	HG002	teloseq	FAW79696	3624
fe1f136b-b840-40e3-9ff3-986b45357516/EcoRV/0	HG002	teloseq	FAW79696	4130
fe1fd9ad-e34f-418f-9006-8fe815c154ad/EcoRV/0	HG002	teloseq	FAW79696	3494
fe237d8d-8c22-450b-8fe5-8c416f4fc551/EcoRV/0	HG002	teloseq	FAW79696	2788
fe25366a-f079-41dd-9562-d48e476f31f5/EcoRV/0	HG002	teloseq	FAW79696	3590
fe25e47f-2ea2-4978-b44b-83cfecff3ec3/EcoRV/0	HG002	teloseq	FAW79696	8104
fe329372-9152-4365-86f5-0141aa500606/EcoRV/0	HG002	teloseq	FAW79696	4875
fe32c326-c0fb-4e36-8cc5-d62744989556/EcoRV/0	HG002	teloseq	FAW79696	1474
fe33e60d-5303-45a6-9c40-206fc63bf645/EcoRV/0	HG002	teloseq	FAW79696	3882
fe34a9fb-93b5-4bfd-b5ff-431b7d87950e/EcoRV/0	HG002	teloseq	FAW79696	4230
fe0fea2d-3764-4f1b-b385-751f01e2ade3/EcoRV/0	HG002	teloseq	FAW79696	2393
fe0ce10e-6e0e-4b64-9957-31f5683e5e44/EcoRV/0	HG002	teloseq	FAW79696	2308
fe0c0325-581e-4471-bd23-5eb36167d385/EcoRV/0	HG002	teloseq	FAW79696	2939
fe0b9b23-e70f-441a-88e9-bfc642fab3dd/EcoRV/0	HG002	teloseq	FAW79696	5541
fde00942-9346-4f8f-82dc-4441893a1f82/EcoRV/0	HG002	teloseq	FAW79696	2659
fdea528e-f127-4d38-9d32-748eac11f4ca/EcoRV/0	HG002	teloseq	FAW79696	2146
fdee808f-9fad-4407-aede-3e40d30d4673/EcoRV/0	HG002	teloseq	FAW79696	1717
fdefc5d1-22de-422b-b144-2a430e9548b0/EcoRV/0	HG002	teloseq	FAW79696	5875
fdf9a7fb-0fff-4db1-8027-cb0d05305f9d/EcoRV/0	HG002	teloseq	FAW79696	3701
fdfb1a38-4170-4e62-bdea-a9bc4d2cac59/EcoRV/0	HG002	teloseq	FAW79696	4839
fdfd3ceb-d764-481c-ba94-25ef201968ba/EcoRV/0	HG002	teloseq	FAW79696	5008
fdda1647-184f-4699-bdb4-5322063b507a/EcoRV/0	HG002	teloseq	FAW79696	2451
fe006601-88df-4ab0-bfae-2956f02d9d8d/EcoRV/0	HG002	teloseq	FAW79696	1706
fe03f572-47a7-45c7-b674-8dad154393d3/EcoRV/0	HG002	teloseq	FAW79696	7214
fe0535ea-d27c-4f63-9b87-b7cfc9d99733/EcoRV/0	HG002	teloseq	FAW79696	3745
fe05be21-333d-4ce3-ba46-8183003a3ba5/EcoRV/0	HG002	teloseq	FAW79696	3943
fe072533-c6cb-4459-9484-34b03845e961/EcoRV/0	HG002	teloseq	FAW79696	4056
fe076d85-46db-43e7-97c2-5028dd4fa57b/EcoRV/0	HG002	teloseq	FAW79696	7982
fe09d406-fb7e-4077-b0d6-e6364b2a093d/EcoRV/0	HG002	teloseq	FAW79696	5203
fe0ace75-dc58-400c-a559-87b09278a439/EcoRV/0	HG002	teloseq	FAW79696	4043
fe015ebd-2236-4ed8-8d89-2d58b42cf78e/EcoRV/0	HG002	teloseq	FAW79696	5376
fb33bf6f-2853-4440-ba28-1f70cf21c35c/EcoRV/0	HG002	teloseq	FAW79696	5453
fd79b8a7-dfcf-439e-86ff-116c93607408/EcoRV/0	HG002	teloseq	FAW79696	3704
fd7846f4-2e87-42a4-b5cf-de4a8a312b65/EcoRV/0	HG002	teloseq	FAW79696	5418
fcdf81bd-a321-41da-88e2-620d5c19dc1e/EcoRV/0	HG002	teloseq	FAW79696	1128
fce01d31-9a38-4fab-b472-0a06a045af14/EcoRV/0	HG002	teloseq	FAW79696	4759
fce273a6-97fe-47de-8a62-2b9df040acfd/EcoRV/0	HG002	teloseq	FAW79696	2506
fce6978d-bea8-43c2-9e2a-17bbaaf40a29/EcoRV/0	HG002	teloseq	FAW79696	4387
fce7e6a5-1a5a-4519-8cc8-6958f5d439c4/EcoRV/0	HG002	teloseq	FAW79696	4886
fce93e94-1e8f-4fa3-b98b-8d5feb8df4cf/EcoRV/0	HG002	teloseq	FAW79696	2902
fceb2ee1-2de0-4414-8ba5-28b30bb91f04/EcoRV/0	HG002	teloseq	FAW79696	2165
fcebb9fb-c8f3-42bb-ae54-e8dccf38d075/EcoRV/0	HG002	teloseq	FAW79696	6002
fcebcdf5-0b34-4a89-b20b-b51a10355312/EcoRV/0	HG002	teloseq	FAW79696	3633
fcec7fe2-1099-4649-b843-f53262401f22/EcoRV/0	HG002	teloseq	FAW79696	1276
fcf037f9-b313-48e2-b9e1-cbf7bef6326c/EcoRV/0	HG002	teloseq	FAW79696	5144
fcf3e5b0-e852-4d27-a230-62bf5d871c1e/EcoRV/0	HG002	teloseq	FAW79696	2970
fcfa77e6-db13-4d18-9c36-be97258453e9/EcoRV/0	HG002	teloseq	FAW79696	4324
fcfb7b81-b8b4-4ef5-a568-54310703ddca/EcoRV/0	HG002	teloseq	FAW79696	5925
fd00686c-e1d6-4fcf-bfae-0cab6eb6d2e2/EcoRV/0	HG002	teloseq	FAW79696	4326
fcd86299-c8e8-49b5-8806-007483365e1e/EcoRV/0	HG002	teloseq	FAW79696	9749
fcd1d1b6-07fd-43a5-a913-a6a8e3e2439e/EcoRV/0	HG002	teloseq	FAW79696	3799
fccef66a-3ef4-4345-94ba-21af5b8de770/EcoRV/0	HG002	teloseq	FAW79696	4340
fcce8763-97db-4871-8715-468e42002071/EcoRV/0	HG002	teloseq	FAW79696	3515
fca50a60-7f22-4afc-9d65-149ca1ecf07f/EcoRV/0	HG002	teloseq	FAW79696	2252
fcab240d-47bc-452f-8195-1229b6d1365f/EcoRV/0	HG002	teloseq	FAW79696	3364
fcada147-d2bf-4ceb-8211-caede1c77950/EcoRV/0	HG002	teloseq	FAW79696	2957
fcadc5ff-a491-4ca0-ae17-69978bc18e20/EcoRV/0	HG002	teloseq	FAW79696	2863
fcb16eb2-558e-434e-b3b7-c738b41c28c2/EcoRV/0	HG002	teloseq	FAW79696	3937
fcb29b29-81e4-41ea-ad4f-d0c2a6491f67/EcoRV/0	HG002	teloseq	FAW79696	2440
fcb98ede-9780-44ee-aae8-038605b21d70/EcoRV/0	HG002	teloseq	FAW79696	3261
fd00ff56-1a58-46d6-9c45-a7cf5f8df7ab/EcoRV/0	HG002	teloseq	FAW79696	3534
fcbb48f7-8302-4ef9-acb8-f1ce8215701d/EcoRV/0	HG002	teloseq	FAW79696	2045
fcc5f1df-190f-41e9-858a-c60310a43e65/EcoRV/0	HG002	teloseq	FAW79696	10167
fcc63bd1-5d5c-4892-9359-3f20b40313d2/EcoRV/0	HG002	teloseq	FAW79696	3891
fcc7b434-a660-4bfa-9e68-dcf8117af904/EcoRV/0	HG002	teloseq	FAW79696	4487
fcc7f19a-1f29-44d2-8c32-553cc9dbd870/EcoRV/0	HG002	teloseq	FAW79696	4364
fcc81eac-3cda-49fb-b933-de4b13f7904a/EcoRV/0	HG002	teloseq	FAW79696	2677
fcca7f4c-743c-4fe3-930b-ea99a959234d/EcoRV/0	HG002	teloseq	FAW79696	2727
fcca9875-10ba-484e-925c-7b258072e58e/EcoRV/0	HG002	teloseq	FAW79696	2920
fcc20bd4-6a61-408b-82f6-952f9984fe72/EcoRV/0	HG002	teloseq	FAW79696	2914
fd791249-6d27-4c7d-a7be-6fbc8154f1e8/EcoRV/0	HG002	teloseq	FAW79696	2380
fd015853-b36c-41af-a219-9288fdfa1852/EcoRV/0	HG002	teloseq	FAW79696	3540
fd091051-5c49-462a-a551-766b2f2c85cc/EcoRV/0	HG002	teloseq	FAW79696	3072
fd595eb3-1648-4838-8809-16e9e38cee35/EcoRV/0	HG002	teloseq	FAW79696	5489
fd5c40a9-16f0-486d-96fb-785145b0a0dd/EcoRV/0	HG002	teloseq	FAW79696	3069
fd5d4fa2-f878-4756-970f-a4e8d7c6edf4/EcoRV/0	HG002	teloseq	FAW79696	4929
fd5fa943-6f74-4c08-924a-d0d412cbaa38/EcoRV/0	HG002	teloseq	FAW79696	1634
fd5fb225-cd26-49e1-98e0-6f340ddb3dc1/EcoRV/0	HG002	teloseq	FAW79696	4844
fd61a278-fc79-4ee5-9819-2cdf56d5dda2/EcoRV/0	HG002	teloseq	FAW79696	6715
fd622ecd-9691-4cae-a279-63ddbc83bca7/EcoRV/0	HG002	teloseq	FAW79696	4218
fd685d0e-7169-4414-8e0b-5aa90d7e301f/EcoRV/0	HG002	teloseq	FAW79696	2088
fd6c90b5-0978-4a66-9f66-c6f26460a2db/EcoRV/0	HG002	teloseq	FAW79696	5535
fd6d0299-d8db-4fec-8875-2c2ff86b8617/EcoRV/0	HG002	teloseq	FAW79696	2618
fd6e98ef-6245-417f-8c72-f7eba3820046/EcoRV/0	HG002	teloseq	FAW79696	4416
fd6f1860-54b5-456f-bed0-c3e061cf26ba/EcoRV/0	HG002	teloseq	FAW79696	2621
fd71bf4c-3790-40eb-a43f-eb9253e1ab77/EcoRV/0	HG002	teloseq	FAW79696	4100
fd74fba7-c0c6-4de3-990b-4482f0a85797/EcoRV/0	HG002	teloseq	FAW79696	5271
fd7813b3-b3db-44cd-8d1f-3d999fa6ce90/EcoRV/0	HG002	teloseq	FAW79696	6411
fd5699b1-75a5-42d9-8ac8-d7c34735d732/EcoRV/0	HG002	teloseq	FAW79696	3292
fd4e6fe9-39ce-46e8-aa8d-22e4e6267bef/EcoRV/0	HG002	teloseq	FAW79696	2563
fd4b2aee-2fa4-4c5b-b4c6-b4fe45a46937/EcoRV/0	HG002	teloseq	FAW79696	2898
fd4791ab-37a0-4fa2-bd7c-c56326268297/EcoRV/0	HG002	teloseq	FAW79696	3448
fd0bb412-3580-429d-afea-4a54d01567cc/EcoRV/0	HG002	teloseq	FAW79696	4332
fd0e37ea-d98c-4fde-b95d-1959ff2e0bd8/EcoRV/0	HG002	teloseq	FAW79696	4644
fd11d5cf-6ed1-4827-a1f2-ce0989b85d2d/EcoRV/0	HG002	teloseq	FAW79696	2973
fd13506d-876a-44c3-bb96-7e62b858f44e/EcoRV/0	HG002	teloseq	FAW79696	6712
fd14b4c7-3a5d-41f3-88cb-f13365999d0f/EcoRV/0	HG002	teloseq	FAW79696	5273
fd1a26cf-c204-4f62-89b7-dd61fee977f0/EcoRV/0	HG002	teloseq	FAW79696	4464
fd1bdc38-c3c5-4879-9446-69c61a2af4f4/EcoRV/0	HG002	teloseq	FAW79696	3397
fd03d593-98c3-4490-9545-c8fdb4d64347/EcoRV/0	HG002	teloseq	FAW79696	2955
fd22dbdf-1fa0-4d3e-8b96-370f0ce3970c/EcoRV/0	HG002	teloseq	FAW79696	3976
fd254edf-038d-414f-aa7a-ab9e335852b9/EcoRV/0	HG002	teloseq	FAW79696	4521
fd277cfa-247a-41b6-90ae-d659c90c699b/EcoRV/0	HG002	teloseq	FAW79696	3170
fd2d2121-952a-4260-a884-ae28bc78fbbb/EcoRV/0	HG002	teloseq	FAW79696	1528
fd30b63d-65b0-41a2-a9b4-c19145355b55/EcoRV/0	HG002	teloseq	FAW79696	7459
fd3790f0-c144-4eee-a1b1-4e068b3cffd1/EcoRV/0	HG002	teloseq	FAW79696	2391
fd3a025d-cfaf-4ea8-b36e-afb739ea5898/EcoRV/0	HG002	teloseq	FAW79696	6315
fd4746ef-8805-4091-85a8-f7e5f329db33/EcoRV/0	HG002	teloseq	FAW79696	3928
fd244a55-f654-4c5c-86bd-6bc5c2e26180/EcoRV/0	HG002	teloseq	FAW79696	1926
fb2dca8a-14b5-4712-83b8-7f7abce6c07d/EcoRV/0	HG002	teloseq	FAW79696	2173
fb2a789f-ca49-4231-ad52-fc29411b8351/EcoRV/0	HG002	teloseq	FAW79696	2916
fb27be08-f236-4363-a486-3afb31d6cee1/EcoRV/0	HG002	teloseq	FAW79696	4637
f9083314-490a-44e3-9d42-5b629787f5af/EcoRV/0	HG002	teloseq	FAW79696	1952
f90b08c8-4e78-4f2f-966a-c14f33612e15/EcoRV/0	HG002	teloseq	FAW79696	2431
f90e09d7-8e7d-4805-8169-d2b5aca47705/EcoRV/0	HG002	teloseq	FAW79696	2300
f90ed37c-0b17-4113-8a81-aa73d733231d/EcoRV/0	HG002	teloseq	FAW79696	916
f91325f0-2bd6-4a65-a24f-9092d826cbee/EcoRV/0	HG002	teloseq	FAW79696	3748
f9136b35-cda7-4763-b44e-3c397e054c13/EcoRV/0	HG002	teloseq	FAW79696	4752
f914c3ba-f4e9-46df-a3d3-0367e8126f6c/EcoRV/0	HG002	teloseq	FAW79696	3489
f91ab12d-b546-44bf-9f45-5a2c460b2e13/EcoRV/0	HG002	teloseq	FAW79696	2288
f91ae084-0dd9-4cac-9c03-5d6a586f18fd/EcoRV/0	HG002	teloseq	FAW79696	4672
f91bc387-d9cf-43ef-8e65-4e38f4bcf107/EcoRV/0	HG002	teloseq	FAW79696	2802
f9246cd3-71b0-41ef-8aed-8b0dcd70e609/EcoRV/0	HG002	teloseq	FAW79696	1754
f929ec1e-5aea-40b7-acf5-51b83f2c3699/EcoRV/0	HG002	teloseq	FAW79696	5794
f92bc488-a443-46f4-bf9f-9275744639dc/EcoRV/0	HG002	teloseq	FAW79696	4303
f92dac5d-f40d-4a39-915b-fa559d60545b/EcoRV/0	HG002	teloseq	FAW79696	3888
f92ff39c-e29b-4507-93eb-41baaed5b2b7/EcoRV/0	HG002	teloseq	FAW79696	4119
f907f2d0-115b-4d73-a124-ae98b3b4a1a4/EcoRV/0	HG002	teloseq	FAW79696	3632
f904f80b-4f05-4369-90ca-6fe9f6c61461/EcoRV/0	HG002	teloseq	FAW79696	4729
f9043581-af16-4ee3-9599-b1ada4ea4d0b/EcoRV/0	HG002	teloseq	FAW79696	3526
f903cda7-4dc1-4697-a386-ebdb17c3329a/EcoRV/0	HG002	teloseq	FAW79696	3439
f8ea4de1-aba1-4252-97e9-b100b54fe59c/EcoRV/0	HG002	teloseq	FAW79696	5738
f8eb5daf-91b6-497b-8900-bf77f0b4f9d1/EcoRV/0	HG002	teloseq	FAW79696	3807
f8ec44d0-9d90-487f-9dc4-28188db6cfa6/EcoRV/0	HG002	teloseq	FAW79696	2089
f8ed4bf2-89ac-4b16-bc0a-d4fefe3eb94f/EcoRV/0	HG002	teloseq	FAW79696	4528
f8f1e1cd-7dd9-47d8-9ac3-5d23d7a405b4/EcoRV/0	HG002	teloseq	FAW79696	6654
f8f31fa8-3c13-4afa-996c-f4866211b5e3/EcoRV/0	HG002	teloseq	FAW79696	2497
f8f69f0a-ed7b-4ad6-9ae0-01368b5870dd/EcoRV/0	HG002	teloseq	FAW79696	5816
f9323a12-5897-4c3a-ae72-0221269dab2b/EcoRV/0	HG002	teloseq	FAW79696	4226
f8f888d7-47da-4987-8d5a-80b6fc853438/EcoRV/0	HG002	teloseq	FAW79696	5263
f8f988cb-4d45-48dc-9316-202bb83dc883/EcoRV/0	HG002	teloseq	FAW79696	1065
f8fb2545-c9d4-4d58-a6e1-3060b85c9437/EcoRV/0	HG002	teloseq	FAW79696	2220
f8fc9859-8157-4e4a-97ac-2245754bf840/EcoRV/0	HG002	teloseq	FAW79696	5398
f8fe6acb-6770-48f7-94dd-00d8cff1c9a4/EcoRV/0	HG002	teloseq	FAW79696	3869
f9005c1b-49dd-4bb5-a181-48209af54bf1/EcoRV/0	HG002	teloseq	FAW79696	5281
f9011f8f-ba75-4dad-bc20-5daa4e0e1a31/EcoRV/0	HG002	teloseq	FAW79696	5432
f90315e9-35e4-48e6-ac94-0f26de93cfc3/EcoRV/0	HG002	teloseq	FAW79696	4046
f8f96607-0ee0-4410-8084-131aec261024/EcoRV/0	HG002	teloseq	FAW79696	5015
f8ea27f2-1a24-4a8e-a00a-387253c8b66e/EcoRV/0	HG002	teloseq	FAW79696	2753
f9359085-26fb-421b-a19c-288997dff9f7/EcoRV/0	HG002	teloseq	FAW79696	1984
f938096f-43ed-45b4-811b-fdc5f0e3e607/EcoRV/0	HG002	teloseq	FAW79696	3347
f9647324-bc0d-45da-9182-7c7c460d6481/EcoRV/0	HG002	teloseq	FAW79696	4588
f9648972-d770-41ce-b949-a431f88f483b/EcoRV/0	HG002	teloseq	FAW79696	1964
f9664696-68c6-4758-8c09-609ce6504f77/EcoRV/0	HG002	teloseq	FAW79696	4013
f96807ab-9563-46ce-9808-7f050bb9856e/EcoRV/0	HG002	teloseq	FAW79696	5962
f969d67a-d1f2-44a2-9401-99e7c00c0b99/EcoRV/0	HG002	teloseq	FAW79696	3237
f96e52bc-f08c-4aa0-8f9c-9e604178ff70/EcoRV/0	HG002	teloseq	FAW79696	5535
f96eff0e-2710-4060-833c-8dd5ff7c632e/EcoRV/0	HG002	teloseq	FAW79696	5165
f9708aec-dacf-4a11-a1d8-c4482d0d4631/EcoRV/0	HG002	teloseq	FAW79696	1382
f9714c8a-078a-49ea-b054-275c866ef662/EcoRV/0	HG002	teloseq	FAW79696	2400
f972401e-fd80-4982-a3b4-3dbd006def6c/EcoRV/0	HG002	teloseq	FAW79696	3411
f973edc3-087b-4a4a-933e-a519531922ae/EcoRV/0	HG002	teloseq	FAW79696	4044
f98026f4-47e8-4571-9126-60e6dba8b856/EcoRV/0	HG002	teloseq	FAW79696	1284
f98421ec-a3f9-46bf-852b-b2ef9276825b/EcoRV/0	HG002	teloseq	FAW79696	4349
f985d6fc-8f73-4454-aba1-803c1385c140/EcoRV/0	HG002	teloseq	FAW79696	4338
f9876e54-452d-4515-a5b5-b1b4b049705f/EcoRV/0	HG002	teloseq	FAW79696	5247
f96438d8-0d12-4347-8a79-6fbe92a32c74/EcoRV/0	HG002	teloseq	FAW79696	5791
f9614fec-5145-4fd0-8dea-af3420092692/EcoRV/0	HG002	teloseq	FAW79696	2247
f96139a3-3986-4979-817a-e7c90ffb301c/EcoRV/0	HG002	teloseq	FAW79696	3961
f95e528d-19a5-4712-8644-12420878c05b/EcoRV/0	HG002	teloseq	FAW79696	3762
f9394fc0-25b2-42d6-a758-09cc72bff3e1/EcoRV/0	HG002	teloseq	FAW79696	2225
f93abe6e-8cfb-4fcb-86c8-2e5ccd523b17/EcoRV/0	HG002	teloseq	FAW79696	1111
f93bd613-8bd2-4f29-9ea1-b089950e9462/EcoRV/0	HG002	teloseq	FAW79696	4339
f93bf04f-4958-4af5-972f-a13397c77635/EcoRV/0	HG002	teloseq	FAW79696	2482
f93bfe3c-ac06-4f23-ac87-c070c5eeb66a/EcoRV/0	HG002	teloseq	FAW79696	3945
f93d3632-02ac-45f2-a151-5a0e5b9acfca/EcoRV/0	HG002	teloseq	FAW79696	3300
f93fb433-219d-41ed-b033-8530f310b259/EcoRV/0	HG002	teloseq	FAW79696	1975
f9361137-18fa-4e4b-84e3-d266424e8a2f/EcoRV/0	HG002	teloseq	FAW79696	2951
f9459a08-c985-47ac-a0cb-a086dbc7c209/EcoRV/0	HG002	teloseq	FAW79696	3836
f94cedb8-0a15-4714-be72-020219ed953b/EcoRV/0	HG002	teloseq	FAW79696	2083
f94ef55d-f301-4f84-8a8b-4c775dd496a7/EcoRV/0	HG002	teloseq	FAW79696	3007
f9536d2c-9188-4c46-a21a-2f8f1654d795/EcoRV/0	HG002	teloseq	FAW79696	2828
f958221c-ca2c-4495-a912-d36c21592d76/EcoRV/0	HG002	teloseq	FAW79696	2930
f9582bd2-896d-4de7-8ec4-e0f52a67c360/EcoRV/0	HG002	teloseq	FAW79696	2732
f95a113d-702e-43f3-acf3-514837680e2c/EcoRV/0	HG002	teloseq	FAW79696	2076
f95ce813-6116-46ab-8cf4-be3872617227/EcoRV/0	HG002	teloseq	FAW79696	4107
f94c6723-71e9-4e9f-ad28-47af5fc9351a/EcoRV/0	HG002	teloseq	FAW79696	4458
f98a31c9-467e-4a33-9da1-28543079b5f9/EcoRV/0	HG002	teloseq	FAW79696	3075
f8e6503a-0ad5-43f8-9b6f-246261bf6153/EcoRV/0	HG002	teloseq	FAW79696	4325
f8e4238f-c918-44a8-a462-e15fde4a73ca/EcoRV/0	HG002	teloseq	FAW79696	3253
f87cd09c-0193-4099-b2dd-ca13c85ab60d/EcoRV/0	HG002	teloseq	FAW79696	4279
f8802280-2870-4775-a372-65ffd5434094/EcoRV/0	HG002	teloseq	FAW79696	3083
f882cfae-7538-4bd1-9260-b0f3f46ba246/EcoRV/0	HG002	teloseq	FAW79696	7042
f884006b-923f-4fa1-93f7-6907214bf3d7/EcoRV/0	HG002	teloseq	FAW79696	2549
f886198a-9f40-4b8c-bbfd-2391be458750/EcoRV/0	HG002	teloseq	FAW79696	8722
f8884756-0c6b-4a54-acd7-e57754ae94d2/EcoRV/0	HG002	teloseq	FAW79696	5426
f88d5296-40dc-4bed-899b-e9c84dd95e26/EcoRV/0	HG002	teloseq	FAW79696	4111
f88e2ced-c8f3-4361-bc1b-220d2ba8b729/EcoRV/0	HG002	teloseq	FAW79696	3073
f891b5b0-8507-4251-87ab-861b343167c2/EcoRV/0	HG002	teloseq	FAW79696	2827
f8952a3a-c470-49f4-aa3e-88c1edcb787c/EcoRV/0	HG002	teloseq	FAW79696	4345
f89546d8-466d-49de-a04e-f097440799b8/EcoRV/0	HG002	teloseq	FAW79696	263
f8965741-bbb8-4445-9d69-faf917856520/EcoRV/0	HG002	teloseq	FAW79696	3087
f898324c-424d-4eea-8778-de9d3adabff5/EcoRV/0	HG002	teloseq	FAW79696	1654
f8983c69-4008-4c45-a4e1-e3386d6c9a74/EcoRV/0	HG002	teloseq	FAW79696	2213
f89c2641-6725-4001-8042-22eab7d09f79/EcoRV/0	HG002	teloseq	FAW79696	4739
f879fcac-33bf-46d3-92f2-eff1072ac35c/EcoRV/0	HG002	teloseq	FAW79696	2896
f8767b07-556d-4a72-929c-7c0ad136949b/EcoRV/0	HG002	teloseq	FAW79696	4102
f8752317-6c13-49dd-a3cb-c2938ad4b6d9/EcoRV/0	HG002	teloseq	FAW79696	4058
f874fbd3-a270-4bd5-88df-b9d679502f07/EcoRV/0	HG002	teloseq	FAW79696	3252
f84bf37c-1f47-45be-8049-ebdadee8cd6c/EcoRV/0	HG002	teloseq	FAW79696	3726
f84df269-7c00-4bbb-9aa7-e220b26b85c5/EcoRV/0	HG002	teloseq	FAW79696	3346
f84e504f-07d4-4e02-a956-353207fb1954/EcoRV/0	HG002	teloseq	FAW79696	5152
f84e622d-4564-487d-8191-768991f1bd77/EcoRV/0	HG002	teloseq	FAW79696	4712
f850e148-153b-4ba4-b76b-ee9cd867e198/EcoRV/0	HG002	teloseq	FAW79696	5964
f85a10e5-ee9c-4b71-8f50-9aeaa28e8884/EcoRV/0	HG002	teloseq	FAW79696	1639
f85a74de-6f8c-47bd-8492-471789ffd96c/EcoRV/0	HG002	teloseq	FAW79696	2405
f89dd0d6-76b1-4bac-9910-24d1bba18f47/EcoRV/0	HG002	teloseq	FAW79696	4125
f85ec4c5-d056-44b8-ad0b-971d90c6091a/EcoRV/0	HG002	teloseq	FAW79696	3766
f85fcc02-042b-45a2-8fd5-7b437c7dc519/EcoRV/0	HG002	teloseq	FAW79696	3430
f860c4df-095b-4d8d-b15b-8dbfa58ae85b/EcoRV/0	HG002	teloseq	FAW79696	4923
f8644d3c-7ad6-470e-b053-85f5eea5b253/EcoRV/0	HG002	teloseq	FAW79696	1450
f86836a3-73a9-4ab7-8118-4457ec138a2f/EcoRV/0	HG002	teloseq	FAW79696	695
f86921f7-91c8-45f3-b3b5-1f0020679d66/EcoRV/0	HG002	teloseq	FAW79696	3081
f86e2bd4-a3c6-4139-a64f-fe97e6680394/EcoRV/0	HG002	teloseq	FAW79696	2667
f873adba-2b9a-4c9c-9ae4-347121926ff2/EcoRV/0	HG002	teloseq	FAW79696	11559
f85f295a-c683-437f-9099-87e9f51279cd/EcoRV/0	HG002	teloseq	FAW79696	4119
f8e4556f-c28e-4538-af99-6f2ca70ed75c/EcoRV/0	HG002	teloseq	FAW79696	3360
f8a32f25-0f3b-42f4-a417-9a65d676a593/EcoRV/0	HG002	teloseq	FAW79696	3694
f8a3f24a-954d-46a6-b2dc-7904edec0b45/EcoRV/0	HG002	teloseq	FAW79696	3457
f8c3e150-6ff2-4dc1-9a30-d799e525d1d6/EcoRV/0	HG002	teloseq	FAW79696	2113
f8c42a93-acbe-4bb2-85ba-7c2cb419eabe/EcoRV/0	HG002	teloseq	FAW79696	2897
f8c52191-11e6-4ee2-a5df-40231d1ea3f5/EcoRV/0	HG002	teloseq	FAW79696	2190
f8c60d2a-77eb-4aad-87ff-3e549e785112/EcoRV/0	HG002	teloseq	FAW79696	1783
f8c85219-a492-4ffc-adae-3a742f2dfc1d/EcoRV/0	HG002	teloseq	FAW79696	4862
f8c93f47-c1f9-424c-a803-857af5e7a88a/EcoRV/0	HG002	teloseq	FAW79696	4865
f8c981b0-5f58-4e97-89b7-e373e403c1b4/EcoRV/0	HG002	teloseq	FAW79696	4214
f8cbbffb-7f01-4bdb-bc9f-02a1e179437a/EcoRV/0	HG002	teloseq	FAW79696	2820
f8cc7dc2-8f3c-4141-a6c9-a86e3724fb3b/EcoRV/0	HG002	teloseq	FAW79696	1880
f8cee462-e0e3-4e51-9786-4ef0463f6447/EcoRV/0	HG002	teloseq	FAW79696	6639
f8cf073d-26bc-4fee-b697-a89403114c67/EcoRV/0	HG002	teloseq	FAW79696	3241
f8cf16d0-bb63-4c03-9d86-2e46ed3a61bb/EcoRV/0	HG002	teloseq	FAW79696	3698
f8d4314c-eee4-45b2-9e90-9093c5c605c5/EcoRV/0	HG002	teloseq	FAW79696	6642
f8d6b6e4-825a-48cc-8a8d-8101739def98/EcoRV/0	HG002	teloseq	FAW79696	5580
f8e005d8-409b-4911-9b26-331afacac297/EcoRV/0	HG002	teloseq	FAW79696	2722
f8bf8f00-ce1f-4030-94d7-ddf01395ad5e/EcoRV/0	HG002	teloseq	FAW79696	4720
f8bf4f03-b27c-4b6b-981a-6f172121f43f/EcoRV/0	HG002	teloseq	FAW79696	3654
f8bebe15-ba0d-48de-b3aa-4e36c27c93cb/EcoRV/0	HG002	teloseq	FAW79696	3523
f8be8427-989b-4a40-9c94-47a6ebb8dddd/EcoRV/0	HG002	teloseq	FAW79696	2868
f8a50374-6d4c-40ed-a16c-1fbee0cc7a5f/EcoRV/0	HG002	teloseq	FAW79696	2933
f8a587ce-afcd-4e75-b373-1cfa0b33c67d/EcoRV/0	HG002	teloseq	FAW79696	2651
f8a66128-b30e-4585-bcda-216c9bba9d33/EcoRV/0	HG002	teloseq	FAW79696	1003
f8a78b57-c56b-42d2-a8ac-12a2f460c844/EcoRV/0	HG002	teloseq	FAW79696	3342
f8a89acf-2a1f-4617-ab9b-f92512b3155b/EcoRV/0	HG002	teloseq	FAW79696	7656
f8a8d250-6d65-4148-8ae5-46b8a9d6d61f/EcoRV/0	HG002	teloseq	FAW79696	4578
f8a9bcef-4448-417d-b8fe-81266f32db76/EcoRV/0	HG002	teloseq	FAW79696	3984
f8a3cdfb-abd2-49ef-ab1a-a9d59212fd9e/EcoRV/0	HG002	teloseq	FAW79696	4354
f8a9d8e6-301d-49c9-bca4-e7bcf361c61f/EcoRV/0	HG002	teloseq	FAW79696	8138
f8ae2914-05e8-4a02-a00b-8a8f12bc52e6/EcoRV/0	HG002	teloseq	FAW79696	3451
f8b1b2b9-ee00-421f-8469-71093e4aefa3/EcoRV/0	HG002	teloseq	FAW79696	3992
f8b72e47-cadc-446d-9298-46af6ad79211/EcoRV/0	HG002	teloseq	FAW79696	2900
f8b88c14-68f2-48ed-9cfc-174177006480/EcoRV/0	HG002	teloseq	FAW79696	3488
f8b916a7-6336-4c29-99d8-6088a0dbb85b/EcoRV/0	HG002	teloseq	FAW79696	3252
f8bb512a-0c2c-4f99-bfd4-43a8791e042a/EcoRV/0	HG002	teloseq	FAW79696	2791
f8bcdb83-85c1-4a17-9d69-0bc8018c145c/EcoRV/0	HG002	teloseq	FAW79696	3549
f8aa5cb8-16d7-495c-a647-fb7c6318b10a/EcoRV/0	HG002	teloseq	FAW79696	2381
f83f7b58-c173-423e-8270-5ccabbdaf014/EcoRV/0	HG002	teloseq	FAW79696	5059
f98af10c-8d20-457f-a249-652e7328cb04/EcoRV/0	HG002	teloseq	FAW79696	10076
f98f8734-4428-44df-968d-11318041baf6/EcoRV/0	HG002	teloseq	FAW79696	1191
fa9d55c6-5dd1-4de2-8343-adff47086500/EcoRV/0	HG002	teloseq	FAW79696	5752
faa18118-ac98-403f-bba2-e2fd44f5fb07/EcoRV/0	HG002	teloseq	FAW79696	2352
faa212b2-8266-436f-8e23-828223c924d9/EcoRV/0	HG002	teloseq	FAW79696	3070
faa43ba2-7d69-4995-a135-2d02a9f20d16/EcoRV/0	HG002	teloseq	FAW79696	7249
faa5f762-06a7-4784-a4e9-aedb1e24b451/EcoRV/0	HG002	teloseq	FAW79696	5400
faa6e235-83e3-4ba4-b289-094d517d7ad9/EcoRV/0	HG002	teloseq	FAW79696	2456
faa900ff-32cf-4932-95da-f454121296d3/EcoRV/0	HG002	teloseq	FAW79696	4172
faadc7db-d246-4e1e-b0fd-b737ac27e9ca/EcoRV/0	HG002	teloseq	FAW79696	3909
faae8dd5-6e49-4744-8b9f-7f961b5a0cca/EcoRV/0	HG002	teloseq	FAW79696	682
faaeec6c-3e9e-4fe2-b569-daf728d5e86f/EcoRV/0	HG002	teloseq	FAW79696	3638
faaf3880-e422-40c2-bced-d329d81e2cc5/EcoRV/0	HG002	teloseq	FAW79696	2252
fab12bce-45d0-4172-b3d6-3d119ddb56f7/EcoRV/0	HG002	teloseq	FAW79696	2959
fab22f99-0fb1-4b66-95b5-44b57ad00ec3/EcoRV/0	HG002	teloseq	FAW79696	3538
fab244f3-517e-41c1-92d3-94bd47c7340b/EcoRV/0	HG002	teloseq	FAW79696	4399
fab6685a-42ab-4daa-b345-9c260f907801/EcoRV/0	HG002	teloseq	FAW79696	4407
fa9841a5-accc-401f-b90e-92389b0a3e9f/EcoRV/0	HG002	teloseq	FAW79696	4720
fa97afb8-2b98-4bab-885b-97555d6141a0/EcoRV/0	HG002	teloseq	FAW79696	3738
fa933a98-fe21-4672-a6c2-be0683f54f1c/EcoRV/0	HG002	teloseq	FAW79696	3520
fa8e6874-8562-4046-a472-7988ada40bf4/EcoRV/0	HG002	teloseq	FAW79696	4596
fa5b6528-b332-433a-88da-bfac42e28540/EcoRV/0	HG002	teloseq	FAW79696	7621
fa5bbcda-f63b-4bb5-81a3-b65e6b62f038/EcoRV/0	HG002	teloseq	FAW79696	4450
fa5dddeb-1480-401e-a230-c2a79e546586/EcoRV/0	HG002	teloseq	FAW79696	6587
fa60199d-93f6-4b46-8e04-e7b5007e94cd/EcoRV/0	HG002	teloseq	FAW79696	4724
fa62ac90-a975-44bb-9f60-1a69fabd863b/EcoRV/0	HG002	teloseq	FAW79696	4200
fa650c62-9fca-4054-8e97-a72e3292fd76/EcoRV/0	HG002	teloseq	FAW79696	6571
fa67b1a6-ec35-4d9f-b205-7097d8e21986/EcoRV/0	HG002	teloseq	FAW79696	2750
fabad357-5be3-4a41-8dab-5a2f61981d62/EcoRV/0	HG002	teloseq	FAW79696	2281
fa6b167c-2f55-4ffd-9986-6562a5c11240/EcoRV/0	HG002	teloseq	FAW79696	7091
fa73f0a2-6f7c-4eb8-9c48-b4fba03076ae/EcoRV/0	HG002	teloseq	FAW79696	3508
fa7bb90c-9a9c-4ba5-b0b2-db7e4a3c0292/EcoRV/0	HG002	teloseq	FAW79696	4133
fa7c2ebc-78f8-45dc-9345-626575b1a2b2/EcoRV/0	HG002	teloseq	FAW79696	1280
fa83362c-7128-467b-90c1-9bd5fb18e64b/EcoRV/0	HG002	teloseq	FAW79696	4879
fa8752d4-ebb2-4999-b1db-43c110b5c2e3/EcoRV/0	HG002	teloseq	FAW79696	2540
fa879429-b372-42f7-9fb0-65e595fa75eb/EcoRV/0	HG002	teloseq	FAW79696	4330
fa8cddeb-33f2-45ae-be81-05fab0f657d8/EcoRV/0	HG002	teloseq	FAW79696	2716
fa721229-4672-4105-8a3a-39d7dfc6db53/EcoRV/0	HG002	teloseq	FAW79696	3746
fa5acd9e-0b9d-4829-9482-898756bd7194/EcoRV/0	HG002	teloseq	FAW79696	7619
fabe45f5-a854-418d-8bd9-1a83ddfceae3/EcoRV/0	HG002	teloseq	FAW79696	6053
fac5580f-b4be-4507-aafc-83735ac5d0c5/EcoRV/0	HG002	teloseq	FAW79696	5530
fb04a55e-e809-4e56-896d-4974ecced926/EcoRV/0	HG002	teloseq	FAW79696	3154
fb05c9e5-9da0-42a2-b44e-b33d60925d8f/EcoRV/0	HG002	teloseq	FAW79696	2453
fb0a17de-2dc9-4a2c-bcf6-6844d9cb0ee8/EcoRV/0	HG002	teloseq	FAW79696	4233
fb0b34dd-7edc-4d54-8a5a-2866db1db4ea/EcoRV/0	HG002	teloseq	FAW79696	3461
fb0e7efe-baeb-4874-bbbf-a054070880e5/EcoRV/0	HG002	teloseq	FAW79696	2402
fb101e46-9881-48ef-8556-40314cae7d19/EcoRV/0	HG002	teloseq	FAW79696	1658
fb1032dd-7630-4fe3-af9d-dea54c46edb9/EcoRV/0	HG002	teloseq	FAW79696	4508
fb103c56-2d27-4ff3-8bd8-caf675280f86/EcoRV/0	HG002	teloseq	FAW79696	3884
fb19b1dc-4158-4438-b517-26f350e5f2c0/EcoRV/0	HG002	teloseq	FAW79696	3052
fb1dd840-1534-4c65-ae5c-951678a63ce2/EcoRV/0	HG002	teloseq	FAW79696	2722
fb1e0968-539a-49d9-a8fd-660ed066fe88/EcoRV/0	HG002	teloseq	FAW79696	11004
fb20188c-bbdf-449b-a65b-04ef76a3102d/EcoRV/0	HG002	teloseq	FAW79696	3534
fb214fbe-61a7-4b13-9ca3-61d5ed04f15d/EcoRV/0	HG002	teloseq	FAW79696	3554
fb22c55f-25d2-4d22-abad-ad52fd8ec151/EcoRV/0	HG002	teloseq	FAW79696	2504
fb23582b-2c2a-4783-9bdc-729a15f7d64c/EcoRV/0	HG002	teloseq	FAW79696	1830
fb0291d5-67de-47c0-b497-e5b7d72a6764/EcoRV/0	HG002	teloseq	FAW79696	4835
fb018eeb-272a-4962-b5e0-5f233fe0e3af/EcoRV/0	HG002	teloseq	FAW79696	3864
fafec094-26f4-4429-899b-8e2db5e07d95/EcoRV/0	HG002	teloseq	FAW79696	3056
fafa4f80-1691-4e2c-8132-a75712dadc2c/EcoRV/0	HG002	teloseq	FAW79696	3805
fac96154-1095-45a6-a599-1d8d702fc030/EcoRV/0	HG002	teloseq	FAW79696	4205
facbb92c-c79b-4e66-9e90-49434246d1f7/EcoRV/0	HG002	teloseq	FAW79696	4153
facddd0d-9e59-4f7e-a2e9-e75f18a7b8e0/EcoRV/0	HG002	teloseq	FAW79696	3172
fad6a7d8-311b-4977-af9e-0cc232244ac8/EcoRV/0	HG002	teloseq	FAW79696	2887
fad718b3-70d8-43e8-ad63-b51b8493d478/EcoRV/0	HG002	teloseq	FAW79696	93
fadbb42c-7921-4e45-82c7-db7bdadccf34/EcoRV/0	HG002	teloseq	FAW79696	735
fade5c8a-4fa8-477b-88c5-93794df6941c/EcoRV/0	HG002	teloseq	FAW79696	2820
fabe8043-5789-4098-86cf-c9558789a1f5/EcoRV/0	HG002	teloseq	FAW79696	4469
fadf86a1-6628-455f-bbcd-23e08ab225c8/EcoRV/0	HG002	teloseq	FAW79696	4008
fae485da-652a-48e4-9b59-4076c869da25/EcoRV/0	HG002	teloseq	FAW79696	2213
fae72e87-69e5-4575-b494-f0219ecfb31d/EcoRV/0	HG002	teloseq	FAW79696	1542
fae99446-b647-45bf-a029-38f2a0deb4a0/EcoRV/0	HG002	teloseq	FAW79696	3834
fae9a395-e415-4e37-957d-073a5aa0dfbd/EcoRV/0	HG002	teloseq	FAW79696	2811
faeb2f33-cbd6-4fa0-8ebf-caddc6230bbb/EcoRV/0	HG002	teloseq	FAW79696	3294
faed031e-01dd-4843-97fa-84a3517a3b6b/EcoRV/0	HG002	teloseq	FAW79696	3601
faf55415-8dac-4334-b42c-41f3423b4c1f/EcoRV/0	HG002	teloseq	FAW79696	3391
fae05424-dec3-447f-bf7b-df912e33ca63/EcoRV/0	HG002	teloseq	FAW79696	2923
f98e2f61-3946-4dcf-a9d5-ed14abbd78d2/EcoRV/0	HG002	teloseq	FAW79696	3639
fa59ff5d-e59d-4025-9cc1-07e7c598f109/EcoRV/0	HG002	teloseq	FAW79696	4448
fa53d6bf-8ddd-472f-b5dc-58848a092fd3/EcoRV/0	HG002	teloseq	FAW79696	4998
f9c84cba-9dba-40e9-80f1-f9e0af01579b/EcoRV/0	HG002	teloseq	FAW79696	4345
f9c98f3e-bc11-4b96-95e1-e2ea2996ec72/EcoRV/0	HG002	teloseq	FAW79696	2866
f9cc2a22-fd7a-4ee7-94b5-1c1324e52df8/EcoRV/0	HG002	teloseq	FAW79696	2543
f9d09a36-147e-4a46-b16e-92f7fcebbf7f/EcoRV/0	HG002	teloseq	FAW79696	4606
f9d0f835-833d-4440-afde-d4f010bf7bf8/EcoRV/0	HG002	teloseq	FAW79696	4783
f9d43af8-7426-4890-b847-733e6bb406c0/EcoRV/0	HG002	teloseq	FAW79696	2770
f9d572b8-b457-43ab-a330-563a3ce79d0e/EcoRV/0	HG002	teloseq	FAW79696	2605
f9da4bd8-371d-463a-a7a9-431abc0fe295/EcoRV/0	HG002	teloseq	FAW79696	5047
f9dc01ef-f5ab-49f7-aaa6-014e8045df87/EcoRV/0	HG002	teloseq	FAW79696	3305
f9e0740e-afe0-44d3-ac4d-9d4c0fa5be27/EcoRV/0	HG002	teloseq	FAW79696	2934
f9e2a1d2-9809-4047-b1b9-bcfbd4d380c6/EcoRV/0	HG002	teloseq	FAW79696	4178
f9e2cd60-8d3e-474d-84d2-3dc75612aa51/EcoRV/0	HG002	teloseq	FAW79696	2973
f9e39fa9-4216-420c-bfa0-fc32f1f2e9cf/EcoRV/0	HG002	teloseq	FAW79696	2527
f9e8cd2d-013b-4ca8-883c-f822c19c37c5/EcoRV/0	HG002	teloseq	FAW79696	5088
f9eaf9f1-b75a-47c9-b12b-5f5c939baa16/EcoRV/0	HG002	teloseq	FAW79696	4837
f9c79b77-ca09-4aa9-9816-2f59da3f584b/EcoRV/0	HG002	teloseq	FAW79696	5175
f9c57a2a-2e4d-4a68-8097-12d29591646c/EcoRV/0	HG002	teloseq	FAW79696	1418
f9c01adb-e666-49e3-9a60-d1ae4d37de3c/EcoRV/0	HG002	teloseq	FAW79696	2666
f9be5f5c-07e0-411a-974d-3c9de82d913c/EcoRV/0	HG002	teloseq	FAW79696	3252
f9984a4d-2ee4-4d29-bc71-97d59636ab7f/EcoRV/0	HG002	teloseq	FAW79696	4384
f9987549-0e43-4046-8e72-b09754406a85/EcoRV/0	HG002	teloseq	FAW79696	4206
f99a0616-a967-4bab-8883-a52dbf0e3bba/EcoRV/0	HG002	teloseq	FAW79696	6423
f99b0861-bf93-47e8-9046-9977eaeffdd7/EcoRV/0	HG002	teloseq	FAW79696	3402
f99b2219-f88c-434c-864f-af0375e4aa88/EcoRV/0	HG002	teloseq	FAW79696	5809
f99bbbc0-9b3c-44b1-82f5-cfc95716229e/EcoRV/0	HG002	teloseq	FAW79696	7423
f9a2e0fd-de39-4568-ab84-39f44d134d3c/EcoRV/0	HG002	teloseq	FAW79696	3410
f9ebf844-ec39-4686-85c5-7918c9de3930/EcoRV/0	HG002	teloseq	FAW79696	5967
f9a35cb3-b8ca-4ab8-bc47-7ddb05b5435a/EcoRV/0	HG002	teloseq	FAW79696	2329
f9a95b03-9d5a-4219-bddd-99cfc6b75071/EcoRV/0	HG002	teloseq	FAW79696	4164
f9a9c966-1d09-42cd-9667-010d66b4e918/EcoRV/0	HG002	teloseq	FAW79696	4325
f9b0cbbf-7432-406f-92ea-30aa1a483376/EcoRV/0	HG002	teloseq	FAW79696	3852
f9b3b57f-6e47-435c-9832-7af266d8a2bf/EcoRV/0	HG002	teloseq	FAW79696	6546
f9b6da56-55c6-4415-a249-b0ca040a6b64/EcoRV/0	HG002	teloseq	FAW79696	5291
f9b72411-c8b5-42a3-b217-b3e1355975ff/EcoRV/0	HG002	teloseq	FAW79696	2324
f9b7ac73-72f8-471b-81db-441d9773b48d/EcoRV/0	HG002	teloseq	FAW79696	2594
f9a5de95-b933-44f9-804b-8ded637e1242/EcoRV/0	HG002	teloseq	FAW79696	3650
fa542d4f-68ea-4516-bc7a-eb0f2032e235/EcoRV/0	HG002	teloseq	FAW79696	2092
f9eed369-eea5-4611-9ac3-12578bc8a9c3/EcoRV/0	HG002	teloseq	FAW79696	3337
f9f17368-ca11-4d03-a84e-45133ba9d053/EcoRV/0	HG002	teloseq	FAW79696	5557
fa2bc308-19e6-4d04-a450-97206b73f0ca/EcoRV/0	HG002	teloseq	FAW79696	4250
fa2d7d49-080b-4b97-bd82-22c8e4f78096/EcoRV/0	HG002	teloseq	FAW79696	2279
fa2fbb80-c9a5-4e7f-800b-c42dc4369c9d/EcoRV/0	HG002	teloseq	FAW79696	2607
fa30c219-bd63-47b1-a94c-f812514143ab/EcoRV/0	HG002	teloseq	FAW79696	4650
fa31e733-09fc-4c84-b29d-453d24665b19/EcoRV/0	HG002	teloseq	FAW79696	3086
fa31f20b-ad04-4f18-874e-043890540dbe/EcoRV/0	HG002	teloseq	FAW79696	2512
fa3b7ec9-177c-4747-8079-81e61724c850/EcoRV/0	HG002	teloseq	FAW79696	5877
fa3d322e-5f46-46bb-9a2f-c5fa55bd3139/EcoRV/0	HG002	teloseq	FAW79696	2969
fa412db0-eb02-4e59-a05f-8a3e02c1dd2f/EcoRV/0	HG002	teloseq	FAW79696	4858
fa4396e5-8606-44cd-823c-87a4cb6a3ae4/EcoRV/0	HG002	teloseq	FAW79696	2804
fa45302d-9167-475e-9bc2-554fae795e88/EcoRV/0	HG002	teloseq	FAW79696	1484
fa46af14-9827-487e-9fd5-e774bbf071b1/EcoRV/0	HG002	teloseq	FAW79696	6474
fa4c09b0-6082-4205-a584-507c9e03a911/EcoRV/0	HG002	teloseq	FAW79696	4049
fa4cb49b-4267-46e1-a18d-82a6d05dddcd/EcoRV/0	HG002	teloseq	FAW79696	7503
fa516ca5-7dcd-474b-8586-294bfcfc5328/EcoRV/0	HG002	teloseq	FAW79696	9202
fa27be5c-f85b-418f-b9cf-b6bfacfb1077/EcoRV/0	HG002	teloseq	FAW79696	6990
fa275e1c-ba01-4af4-9a44-46cf68921862/EcoRV/0	HG002	teloseq	FAW79696	2478
fa2384d2-3520-4b74-b92f-e80e00521806/EcoRV/0	HG002	teloseq	FAW79696	4430
fa214e81-ff56-43c2-8ae7-4822510e6506/EcoRV/0	HG002	teloseq	FAW79696	2073
f9f38a98-cb00-4c25-866a-1fc847ff7c7b/EcoRV/0	HG002	teloseq	FAW79696	7706
f9fa81d6-d3cf-4516-8c2b-2fd8587a9e1d/EcoRV/0	HG002	teloseq	FAW79696	8611
f9fd3f42-9012-4114-9e21-eb3888f292cb/EcoRV/0	HG002	teloseq	FAW79696	2462
fa0349f4-defa-40f6-978a-502115fc74d2/EcoRV/0	HG002	teloseq	FAW79696	3837
fa09b297-7c0b-404f-a47f-8f8071c98565/EcoRV/0	HG002	teloseq	FAW79696	8574
fa09c16e-c2e4-4f51-9de6-883b3f1f2693/EcoRV/0	HG002	teloseq	FAW79696	3009
fa0ae42d-7bfe-42d8-996c-09995f438f34/EcoRV/0	HG002	teloseq	FAW79696	1794
f9f082ff-317f-4be3-bd5d-ce7f9e61674d/EcoRV/0	HG002	teloseq	FAW79696	7830
fa0b26da-5e82-445f-bce2-2c52dc3b467b/EcoRV/0	HG002	teloseq	FAW79696	3983
fa0fad8c-7b43-4ff4-a3dd-cf0455a6cbde/EcoRV/0	HG002	teloseq	FAW79696	2902
fa145706-b8a1-4e6c-9097-7a3836f86742/EcoRV/0	HG002	teloseq	FAW79696	3875
fa159454-161b-44d5-a70c-bf3388afbe0f/EcoRV/0	HG002	teloseq	FAW79696	3626
fa17e399-8189-48dc-9c21-d19b8237aa02/EcoRV/0	HG002	teloseq	FAW79696	9879
fa194a31-62e5-402b-abcb-db5b0381694e/EcoRV/0	HG002	teloseq	FAW79696	5530
fa1a6369-b1dd-4425-a8fe-91c2d2665a54/EcoRV/0	HG002	teloseq	FAW79696	5785
fa202314-c204-4542-940b-d24abe1ed330/EcoRV/0	HG002	teloseq	FAW79696	5130
fa0e8d0d-4556-4f6e-9d5a-da05098aa9ec/EcoRV/0	HG002	teloseq	FAW79696	6321
f252cd74-1842-4c89-87fd-411b5405045c/EcoRV/0	HG002	teloseq	FAW79696	3219
9ef31abc-d0a8-4190-af8e-157fb5fe685c	HG002	wgs_sheared	FAW75521	3506
9fa76bd2-cdc6-4d0b-99a3-48b0c81d9d37	HG002	wgs_sheared	FAW75521	2657
9f09a160-bb49-4ad5-ac35-6995b92aeb96	HG002	wgs_sheared	FAW75521	3707
cd435ce0-875d-444e-a849-33540d3621e6	HG002	wgs_sheared	FAW75521	3938
cd493f42-fa0c-49e9-9bd9-f6769ef6f60e	HG002	wgs_sheared	FAW75521	2810
cdcb2253-c604-4ef5-8332-f8c4ad1fd9d0	HG002	wgs_sheared	FAW75521	343
cdd031d4-383d-424d-9873-fda31ca720f1	HG002	wgs_sheared	FAW75521	4108
ce134584-9bbc-40a3-8dce-1d35860c9c21	HG002	wgs_sheared	FAW75521	1427
ce492d62-8c10-47d9-b2f6-a4f71e12de94	HG002	wgs_sheared	FAW75521	8816
ce592245-fc0e-460c-89f0-27943110586a	HG002	wgs_sheared	FAW75521	606
cf3a29ff-af81-442b-bf43-246ff6a7cb73	HG002	wgs_sheared	FAW75521	4354
d03ffb45-3b1a-4a70-aee9-16c3f3bd5767	HG002	wgs_sheared	FAW75521	2987
d07d5222-48f0-466c-a235-60c5bec08c83	HG002	wgs_sheared	FAW75521	3592
d0a4211b-f30a-4c89-a6ef-cf69973a2786	HG002	wgs_sheared	FAW75521	7486
d1358914-1ade-4846-96c0-c6112d870833	HG002	wgs_sheared	FAW75521	2627
d17ce50c-1e0a-4704-9535-554e11b6da26	HG002	wgs_sheared	FAW75521	7198
d1b482db-d76d-4f31-bbab-661452453125	HG002	wgs_sheared	FAW75521	3683
d1e74981-ae6e-44e6-a55d-d7a8199d0ff3	HG002	wgs_sheared	FAW75521	4239
cce11d8e-401c-40c0-83ca-ab60783c261c	HG002	wgs_sheared	FAW75521	1422
cc75c72c-71f1-472c-88b8-9aaca4b27afe	HG002	wgs_sheared	FAW75521	471
cbf666ef-0de3-4185-bfc5-54b1a7ba8569	HG002	wgs_sheared	FAW75521	859
cbd29894-22a8-4389-a696-115e9f0876cb	HG002	wgs_sheared	FAW75521	5573
c3f793ea-9323-4bb7-bcce-850a694f6c01	HG002	wgs_sheared	FAW75521	291
c417d622-0cc7-4109-a721-b039307fc458	HG002	wgs_sheared	FAW75521	2462
c49ea68e-1f1d-4c9a-b5ae-e5913b14bed2	HG002	wgs_sheared	FAW75521	3540
c5a7be0b-3f5b-4af2-81cf-cf1e680806eb	HG002	wgs_sheared	FAW75521	3314
c606f2dc-2344-4923-9853-af4ca8286908	HG002	wgs_sheared	FAW75521	69
c686b635-3de1-4a4c-bd36-479fb49f84f0	HG002	wgs_sheared	FAW75521	10389
c7dd6366-4d24-4809-879c-3e675d858c2e	HG002	wgs_sheared	FAW75521	2494
d247ab7b-6408-4b0f-8545-a7e059bcd68f	HG002	wgs_sheared	FAW75521	4036
c81bf27c-83f4-4fcc-a430-1ed495855309	HG002	wgs_sheared	FAW75521	3725
c896a8cf-0152-449f-bc12-e8834c6079f8	HG002	wgs_sheared	FAW75521	6070
c98e2523-ccd6-41f3-85c4-886c1e466a59	HG002	wgs_sheared	FAW75521	7121
ca16bfb5-6e43-4a5b-b2c1-39ee03e8a55d	HG002	wgs_sheared	FAW75521	1403
cacfd69b-e622-4657-87cc-0d878be4e152	HG002	wgs_sheared	FAW75521	743
cacfd69b-e622-4657-87cc-0d878be4e152	HG002	wgs_sheared	FAW75521	2483
caf996eb-28c2-4946-ada3-bba9e326db0a	HG002	wgs_sheared	FAW75521	3300
cbc3437f-12f7-456a-b0fa-3f67015a6512	HG002	wgs_sheared	FAW75521	4256
c848c4f7-ee21-4bab-87c5-96aa94015b13	HG002	wgs_sheared	FAW75521	2209
c3540051-fa90-458a-b12c-ff0bf30cdfe2	HG002	wgs_sheared	FAW75521	1119
d3137605-daa2-4447-bf2e-ecc75a2784a0	HG002	wgs_sheared	FAW75521	5113
d3e0f1e5-aa6d-42d5-90ae-74bd015b3eb9	HG002	wgs_sheared	FAW75521	3285
dc496f5a-313a-4497-867b-2c14ca249b20	HG002	wgs_sheared	FAW75521	2828
dc71d1eb-b0bd-4856-94e3-565022846df8	HG002	wgs_sheared	FAW75521	2503
dd1eeb16-e4d9-4a13-b7cc-836ad4ff8f45	HG002	wgs_sheared	FAW75521	3566
dd4286ca-6b87-43b6-8937-1909e7eca5f0	HG002	wgs_sheared	FAW75521	3654
dd7775d3-7133-4f62-90b3-13b9d2dbc548	HG002	wgs_sheared	FAW75521	2599
dd87e01d-a931-4e38-8b95-c2a3e23901e4	HG002	wgs_sheared	FAW75521	4304
dd8c889d-0eec-4e89-88b9-fb62b5c1fced	HG002	wgs_sheared	FAW75521	6865
dde4a82a-3a6e-4533-9c76-9a86e85ffddc	HG002	wgs_sheared	FAW75521	4488
de53da0d-8425-45bf-aeed-765bfd8abf28	HG002	wgs_sheared	FAW75521	4875
de89b72a-aaba-46eb-a3f0-6c8d8b439257	HG002	wgs_sheared	FAW75521	1386
de910db7-5286-4513-9fb0-f1aec1e1368d	HG002	wgs_sheared	FAW75521	2077
deb9ffe4-7e90-4115-94f1-bdc0003aa0d5	HG002	wgs_sheared	FAW75521	7258
df55f6fe-450d-4ce4-af72-c5f4eb642908	HG002	wgs_sheared	FAW75521	2762
e01fb7e7-82d2-4484-892c-74d5efc8e153	HG002	wgs_sheared	FAW75521	3819
e07d30c5-8fcb-45f2-b1df-872dd2892bbc	HG002	wgs_sheared	FAW75521	4569
dc24cd14-1f9f-4508-ad83-7c04e38b041a	HG002	wgs_sheared	FAW75521	4260
db8411e8-3f98-4590-be70-aba44aa73259	HG002	wgs_sheared	FAW75521	2869
db7c904b-fde7-42e2-ab68-162d835039ab	HG002	wgs_sheared	FAW75521	5342
db5ba89d-7683-4b33-9acc-a47c3ff883f1	HG002	wgs_sheared	FAW75521	7536
d4160ee6-b475-4683-abb6-b1a5e9e189bf	HG002	wgs_sheared	FAW75521	6047
d5ad7720-50a2-48d1-8949-583d377d0fca	HG002	wgs_sheared	FAW75521	5656
d6236a72-34ab-4bc3-8bdb-269a340c6c15	HG002	wgs_sheared	FAW75521	2485
d635fb9e-1680-4cdd-986e-6c8738b6a446	HG002	wgs_sheared	FAW75521	2734
d6eafd4b-c936-4ce9-83f3-73161db0545e	HG002	wgs_sheared	FAW75521	8591
d6fa9b52-d492-4ca9-a24f-d09fee332402	HG002	wgs_sheared	FAW75521	2643
d7c67589-c0dd-4e42-95be-e4a15e671c7e	HG002	wgs_sheared	FAW75521	2974
d3d744bb-a5b8-4247-a522-4703490edfdd	HG002	wgs_sheared	FAW75521	1084
d7decdfd-bd97-4b3a-8335-d51fe19ab393	HG002	wgs_sheared	FAW75521	1547
d8c2d0e0-6ce4-434e-a876-e21ed5d8deba	HG002	wgs_sheared	FAW75521	4492
d8cf74d3-0535-4d7b-9608-7a5bc7757643	HG002	wgs_sheared	FAW75521	3030
d8e0c97e-df61-46a7-b218-d78eaf58df34	HG002	wgs_sheared	FAW75521	3762
d9b2b22f-c9e6-43c9-a1c2-8589ef3b37c0	HG002	wgs_sheared	FAW75521	6869
d9bf3e56-f597-4feb-936d-90f299530755	HG002	wgs_sheared	FAW75521	2446
da9ec232-01e8-492b-8eae-c313bc9e09a4	HG002	wgs_sheared	FAW75521	3540
db434a89-80d1-4cc6-95f6-7a25c7b480bc	HG002	wgs_sheared	FAW75521	1050
d8a57008-edb5-4375-bac4-68d245e80419	HG002	wgs_sheared	FAW75521	3429
e08fd357-5365-411f-a9a9-f578a5c5e3fc	HG002	wgs_sheared	FAW75521	2569
c305dc62-4625-4ed4-ab59-1aa6b336beb6	HG002	wgs_sheared	FAW75521	2336
c1b16a64-2a44-4a82-9e2e-e22f2c853f57	HG002	wgs_sheared	FAW75521	4099
ab3726f8-3002-4869-9114-312ac4118b93	HG002	wgs_sheared	FAW75521	2311
ac850703-17e2-436f-ac27-3dc311120b86	HG002	wgs_sheared	FAW75521	4213
ad076999-1c26-490b-87e6-49b1d2ff4465	HG002	wgs_sheared	FAW75521	4079
addae007-0570-482b-af84-f9cac5460d2c	HG002	wgs_sheared	FAW75521	4291
ae540b33-4b5f-43ed-9930-db7fde42c123	HG002	wgs_sheared	FAW75521	3512
ae8ebb05-f1e5-4570-85f1-1fa2270ba42c	HG002	wgs_sheared	FAW75521	9119
afcf9a4a-febd-4deb-8a49-ee0a2640459d	HG002	wgs_sheared	FAW75521	3258
b040093b-fce4-4689-a9e5-687c8f2af86d	HG002	wgs_sheared	FAW75521	5235
b0722315-478b-44d1-a74d-12848c926258	HG002	wgs_sheared	FAW75521	6120
b0b8c1c8-c66f-4723-b61e-ed782c697854	HG002	wgs_sheared	FAW75521	2290
b12591fa-3699-4bdd-a335-a30a69f5f68a	HG002	wgs_sheared	FAW75521	1295
b15bc7fa-474c-4ea0-b1de-c8fafb988ea7	HG002	wgs_sheared	FAW75521	6002
b1e6cfb4-f7ac-48e3-a614-07be5e65d554	HG002	wgs_sheared	FAW75521	3955
b26c9947-de2c-4873-97cb-9be24cb8bf6e	HG002	wgs_sheared	FAW75521	6788
b2869fc9-4917-417e-b954-de04e8df89be	HG002	wgs_sheared	FAW75521	5416
aada38c4-39b6-4072-b0e7-33747f8a2ba8	HG002	wgs_sheared	FAW75521	4175
aaa7d079-0205-44b1-9b4b-73ecda6a7490	HG002	wgs_sheared	FAW75521	1932
aa1a608e-b4a4-4c56-bbf3-320b74112411	HG002	wgs_sheared	FAW75521	3373
a9f67442-f10c-4cd9-8192-5073b55e93d9	HG002	wgs_sheared	FAW75521	2601
9fa8d506-4231-4ce8-9a7c-d32cffa66f63	HG002	wgs_sheared	FAW75521	4334
a07b9c95-5cc2-4762-a1aa-fd0c34e37a5f	HG002	wgs_sheared	FAW75521	2119
a0d4182d-5194-4a09-b170-2a30c304675f	HG002	wgs_sheared	FAW75521	3258
a1b4f8c3-5f49-4578-a75c-5cd6938c9dc9	HG002	wgs_sheared	FAW75521	3512
a40e257d-6161-4913-a67c-fa85b0450236	HG002	wgs_sheared	FAW75521	2718
a4bc8a28-7b1c-46d6-ac39-14174897830b	HG002	wgs_sheared	FAW75521	3305
a4d587e6-9f8f-4241-b2f7-51bf0eacc8d7	HG002	wgs_sheared	FAW75521	4396
b2b6e4bd-516b-4ac4-bfcd-7fa3b59bf08e	HG002	wgs_sheared	FAW75521	3133
a4db534b-fe0e-41d1-a35d-c9d609ae1aca	HG002	wgs_sheared	FAW75521	2479
a5651960-5a6b-44cd-9d01-675a9152d2e6	HG002	wgs_sheared	FAW75521	2202
a58faa65-310c-4dfd-8aa8-3d4764ecff47	HG002	wgs_sheared	FAW75521	4430
a5c49908-5456-43ce-8bb5-6ffc4f8e1607	HG002	wgs_sheared	FAW75521	5472
a61ff610-e450-4258-8da8-78e1e4451ca3	HG002	wgs_sheared	FAW75521	4687
a738b194-8a4d-4a58-b3ba-800978a6fcdf	HG002	wgs_sheared	FAW75521	2759
a77eabb7-32be-4798-b73c-86ad277d1ca8	HG002	wgs_sheared	FAW75521	3284
a9ba654c-4cde-4d0d-9871-18f7cf2b2acb	HG002	wgs_sheared	FAW75521	5407
a509a57e-138b-499a-b71e-65874f50e60c	HG002	wgs_sheared	FAW75521	2496
c203ddbd-bd83-4785-b4e4-4d4d3f906eed	HG002	wgs_sheared	FAW75521	2376
b2cf9def-01db-41c2-a3f1-6d4eee258b91	HG002	wgs_sheared	FAW75521	4830
b34af32f-d015-4786-9a05-ac2d89f869d1	HG002	wgs_sheared	FAW75521	3026
bd1eeda3-eb37-4d88-861b-65d12f72e7de	HG002	wgs_sheared	FAW75521	3459
bda486e5-7b21-44ce-8f36-aa64a68b2cf4	HG002	wgs_sheared	FAW75521	6291
be2bbc8d-c92a-40d7-839f-2931108a6908	HG002	wgs_sheared	FAW75521	2367
be527adf-2ac1-460d-8d58-00d50f7526e3	HG002	wgs_sheared	FAW75521	4642
bedb2f88-451d-49b6-8d1f-11571b36a1cb	HG002	wgs_sheared	FAW75521	3975
bef510e1-0793-4cb6-8389-35cbd059d03d	HG002	wgs_sheared	FAW75521	357
bf5ed78a-8ca5-481e-a151-a11220fc7ed4	HG002	wgs_sheared	FAW75521	4669
bf6172e0-9a5d-4e5e-abaa-cb3b9a8ddc1a	HG002	wgs_sheared	FAW75521	3936
bf8ec1d1-b1a2-4f8e-af6a-382522652914	HG002	wgs_sheared	FAW75521	4117
bfafdcd3-bab7-4f8e-a992-df4abb92cf4d	HG002	wgs_sheared	FAW75521	3437
c01a5137-703a-4fc8-8a36-d567aa01278f	HG002	wgs_sheared	FAW75521	376
c062e5d7-7e50-4602-92f4-e2826c5f655e	HG002	wgs_sheared	FAW75521	3790
c0a5ba04-387d-476f-9cf8-82cca84f2c31	HG002	wgs_sheared	FAW75521	2803
c0d94267-23ce-4109-8108-767dab0eb66b	HG002	wgs_sheared	FAW75521	4019
c11b17f2-e745-4258-a31b-9e735ac21aa6	HG002	wgs_sheared	FAW75521	3300
bce7f9ae-f4be-46f6-98ef-3bcaf74661ac	HG002	wgs_sheared	FAW75521	4458
bcb7e181-57e7-4812-8123-1b1ae16cd158	HG002	wgs_sheared	FAW75521	2520
bc8b6b89-16f1-476e-9a78-aad50a90bb0c	HG002	wgs_sheared	FAW75521	3020
bc604a9e-93b9-495e-bb96-a97a43d126e4	HG002	wgs_sheared	FAW75521	1604
b365f4e4-5861-4393-85e1-247df7d39572	HG002	wgs_sheared	FAW75521	3039
b42890b5-e007-4916-a14e-3bb0ffdee206	HG002	wgs_sheared	FAW75521	3540
b5aef75a-1098-4421-866e-b0a0b9f3a943	HG002	wgs_sheared	FAW75521	57
b6f2a100-e481-4a45-9ce8-5025716659dc	HG002	wgs_sheared	FAW75521	1407
b7531763-35ee-4176-bc60-c665d43e6376	HG002	wgs_sheared	FAW75521	4026
b870ad1f-9b78-47fb-9372-d53a3c408bd7	HG002	wgs_sheared	FAW75521	3535
b8a29277-3339-4f00-99eb-3127c53fa3c3	HG002	wgs_sheared	FAW75521	3687
b329f5d3-e046-40c7-8c8f-5bf278e56bc4	HG002	wgs_sheared	FAW75521	3158
b90cb49f-e749-4cb2-a2ac-ae96cbdee3d4	HG002	wgs_sheared	FAW75521	3079
b9f7ea8b-6cde-412c-8ed4-1da12f2898c2	HG002	wgs_sheared	FAW75521	3609
b9fbaea9-faf2-4d19-b415-32f4759c6e44	HG002	wgs_sheared	FAW75521	2041
bb02f20c-133b-4cad-a4c0-96605a22e8ff	HG002	wgs_sheared	FAW75521	1864
bb093732-a2b1-461f-b4d6-894967a5dd70	HG002	wgs_sheared	FAW75521	4459
bb0c027d-c2c3-4f11-9a9d-e90372e20c4e	HG002	wgs_sheared	FAW75521	2419
bc1fe059-34d0-4268-9bed-6dffb3658cad	HG002	wgs_sheared	FAW75521	1025
bc306941-c22c-4ee5-a04a-8864a699b792	HG002	wgs_sheared	FAW75521	1006
b9f4a46f-c734-4948-bb53-eabb44a7ccbb	HG002	wgs_sheared	FAW75521	155
e18cd4a4-d0a9-48ba-81c6-86a4f4ca2904	HG002	wgs_sheared	FAW75521	77
e1e408f8-d081-4c18-9fb9-ccead7d21fcf	HG002	wgs_sheared	FAW75521	1796
ff8d6852-3dd5-49df-bb86-d838c238b1a6	HG002	wgs_sheared	FAW75521	1684
ff7bdad7-67c7-4f4e-aa7e-c98eece3ee44	HG002	wgs_sheared	FAW75521	1765
e1a2c890-6607-48bb-bf22-bcd95fbcf1ad	HG002	wgs_sheared	FAW75521	2500
ff5a1e21-7b7e-415f-902a-f030e978fc76	HG002	wgs_sheared	FAW75521	2722
fe0de395-a3b4-4c51-8bb1-a15926d85bc8	HG002	wgs_sheared	FAW75521	2592
eaa4f664-1b94-4bbc-98e5-4634a413d333	HG002	wgs_sheared	FAW75521	1779
eb03ac13-8852-4a26-9e8e-43efa5205861	HG002	wgs_sheared	FAW75521	22378
eb1ef3a5-c5f9-41fa-9059-9da22a3c570c	HG002	wgs_sheared	FAW75521	5309
eb296399-d95f-4756-ac35-40001697a8a1	HG002	wgs_sheared	FAW75521	66
eb78ceec-5696-4039-9fb9-3979d042514d	HG002	wgs_sheared	FAW75521	3633
ebb5c126-eb83-45a0-bf7a-68ab9264414f	HG002	wgs_sheared	FAW75521	2238
ebb72239-3a41-46a0-8d46-15a7a12f4911	HG002	wgs_sheared	FAW75521	4131
ebbff58a-e5f7-4494-bf3f-1490ce6b11c9	HG002	wgs_sheared	FAW75521	2478
ebe5d239-31fe-4d05-9db0-8f2c232f3bde	HG002	wgs_sheared	FAW75521	3911
ec116d74-215a-4eb9-9789-683236319f0f	HG002	wgs_sheared	FAW75521	7019
ec36f5a2-9d01-4c7d-8604-e05822c8fad2	HG002	wgs_sheared	FAW75521	3153
ec4bfd64-d9c5-48a4-9905-b65ea8ad9cce	HG002	wgs_sheared	FAW75521	730
ec6a3c38-3446-49ed-b264-4054e9e0e9d5	HG002	wgs_sheared	FAW75521	3204
ecd31409-1adc-4ea5-b771-ef4d57a552fd	HG002	wgs_sheared	FAW75521	3892
ecfa0cf0-0b03-4ed7-8ad9-9a4cfb302ddf	HG002	wgs_sheared	FAW75521	573
ea0dd331-946d-4ac8-b844-2d30faf0faae	HG002	wgs_sheared	FAW75521	4111
e9f9679b-f93d-4d2c-9df3-d3e2eeac5d90	HG002	wgs_sheared	FAW75521	3622
e979fc9b-d881-44e5-8760-2b574ac3135a	HG002	wgs_sheared	FAW75521	4595
e8d8b5d1-8b4a-47d2-b84a-d5ae5a6a91c0	HG002	wgs_sheared	FAW75521	2609
e260d9cb-6cbd-4c56-957b-3d8826899158	HG002	wgs_sheared	FAW75521	1487
e2fbd94e-a412-4836-8867-b137f1e3cf44	HG002	wgs_sheared	FAW75521	53
e340482d-d42c-42c7-bd7e-d845c6fa581f	HG002	wgs_sheared	FAW75521	2617
e34835e3-b4a1-4105-ad4e-ee56b4bc4bd6	HG002	wgs_sheared	FAW75521	4035
e3f2fac6-1e99-4ff1-9ed1-305176c3832b	HG002	wgs_sheared	FAW75521	3060
e40efdf4-e50b-41f2-a876-261077d70794	HG002	wgs_sheared	FAW75521	3202
e56ab3e2-c5d0-4c0d-ab06-8853ea98da1c	HG002	wgs_sheared	FAW75521	3742
edf31c24-03d4-4cdb-b6fb-761839fd5013	HG002	wgs_sheared	FAW75521	3377
e6254cb8-a12d-460c-b94a-05e506a0efe6	HG002	wgs_sheared	FAW75521	2772
e6d3ad90-ae08-45b4-9121-88ace1f96599	HG002	wgs_sheared	FAW75521	3303
e6f9c4a6-e821-47c3-b54d-f0b592a52a58	HG002	wgs_sheared	FAW75521	4108
e73a728a-bc4a-4a35-9e71-09cce38d4d2c	HG002	wgs_sheared	FAW75521	4179
e7b550a9-afa1-4982-929c-2c75506360ac	HG002	wgs_sheared	FAW75521	340
e7d6d5db-34f2-491e-82b0-3350df7313e7	HG002	wgs_sheared	FAW75521	3180
e82a3b67-2648-4920-af02-c002b40745c1	HG002	wgs_sheared	FAW75521	107
e8580135-b9a9-400d-9acb-8c0bb2dabad9	HG002	wgs_sheared	FAW75521	2194
e6809fae-1ada-43ed-8bfe-a424df7086ca	HG002	wgs_sheared	FAW75521	4384
ff52315b-8973-48ef-a20f-367cdac19638	HG002	wgs_sheared	FAW75521	2514
ee345961-e604-40df-8e8a-26dfd90a5c87	HG002	wgs_sheared	FAW75521	1033
ef811b82-dffe-42d5-ad08-37167679f96e	HG002	wgs_sheared	FAW75521	4514
f77f0640-352a-491c-aaeb-2b6f35596b9c	HG002	wgs_sheared	FAW75521	3318
f78ac7f7-74c0-46f6-aae9-bc2c62831116	HG002	wgs_sheared	FAW75521	1815
f7d8aeb5-2a1f-4809-9971-2ac552295d34	HG002	wgs_sheared	FAW75521	4177
f7fb7443-b8f0-4a65-bc39-5e355fb1ffa6	HG002	wgs_sheared	FAW75521	629
f81f85f5-249e-49bc-a64d-10f9ee7f1d49	HG002	wgs_sheared	FAW75521	2672
f9293c8b-0e68-4054-91f6-d4668406ca3d	HG002	wgs_sheared	FAW75521	213
f9ae29bb-c416-4ed2-b8f6-3fa55973f04f	HG002	wgs_sheared	FAW75521	4415
f9af05b2-3195-4529-86ec-b6a1c1ccad71	HG002	wgs_sheared	FAW75521	619
fa2f32c6-f2d5-470b-9b19-783eb21c27b5	HG002	wgs_sheared	FAW75521	3362
fa306282-f7d4-4f8e-860e-42495eea7009	HG002	wgs_sheared	FAW75521	3580
fb5d2060-efd5-4b84-8bb4-2a7fe85addd1	HG002	wgs_sheared	FAW75521	3605
fc93f149-b112-404f-a7fe-3cf4fe17e9d6	HG002	wgs_sheared	FAW75521	2531
fd236b0f-4375-4cf8-94d4-732e077fb9f9	HG002	wgs_sheared	FAW75521	3955
fd6a1a59-a6ae-4237-ae46-22b9a3efb771	HG002	wgs_sheared	FAW75521	3957
fdd29847-7b0a-40c2-81ef-a2fdf20b7eb7	HG002	wgs_sheared	FAW75521	3445
f74ce381-280a-4bbe-bf8b-ac0ecbe90e56	HG002	wgs_sheared	FAW75521	1437
f747c4c5-a3bf-455f-a0ea-83914db8698f	HG002	wgs_sheared	FAW75521	695
f6caa727-c96b-4066-ab92-5fad69e3a7be	HG002	wgs_sheared	FAW75521	3578
f68fad25-2d0d-488c-8601-299e428954d5	HG002	wgs_sheared	FAW75521	1790
efe1cda7-6b49-4d2d-86bd-73d1780c7a48	HG002	wgs_sheared	FAW75521	8515
eff90d61-cf1b-4d49-8d3a-4cbe4b7854b3	HG002	wgs_sheared	FAW75521	4552
eff9697f-62d7-482f-983e-5569a965a05e	HG002	wgs_sheared	FAW75521	3116
f00e203b-c429-4e6b-b693-df04395ce24b	HG002	wgs_sheared	FAW75521	4784
f00e4a68-cabb-404a-98be-eb080407590b	HG002	wgs_sheared	FAW75521	4177
f09c736b-dc98-421c-860c-75c12ba74266	HG002	wgs_sheared	FAW75521	4559
f0b7c6ab-9f66-4131-94fb-965b494e6d63	HG002	wgs_sheared	FAW75521	5311
ef73e3c2-bda2-42fc-842e-deeb9cf3fb63	HG002	wgs_sheared	FAW75521	3378
f16c6f05-212c-4881-9761-df9de6afa65f	HG002	wgs_sheared	FAW75521	4163
f32f8e9d-acae-472a-9b60-48d9a6230583	HG002	wgs_sheared	FAW75521	3049
f428e68a-5d46-4ad6-b3a6-f43d505a11ad	HG002	wgs_sheared	FAW75521	2747
f5443f1a-fa5d-41ff-aac2-c29f09fc23fa	HG002	wgs_sheared	FAW75521	2388
f54a3fe1-8069-4816-bd09-049b03324797	HG002	wgs_sheared	FAW75521	3359
f57c4094-b3f4-4faf-9073-02e1a317ca43	HG002	wgs_sheared	FAW75521	3150
f586ae11-abb7-499c-99d4-ae0cccb2b9ef	HG002	wgs_sheared	FAW75521	3449
f608e9ce-27b4-4a56-9036-320d45e8eab0	HG002	wgs_sheared	FAW75521	3940
f18c7933-6529-4c9a-b57e-503202053c5e	HG002	wgs_sheared	FAW75521	4443
f252b631-83be-423a-98ca-9a6f0361fceb/EcoRV/0	HG002	teloseq	FAW79696	4670
f24b3aeb-87f0-41c1-9962-cb9b80092b58/EcoRV/0	HG002	teloseq	FAW79696	2437
f24af2ad-3d91-4d78-bc98-3a662fb6cb26/EcoRV/0	HG002	teloseq	FAW79696	4274
d2644a4a-593e-4a08-a64d-87ce75b0825f/EcoRV/0	HG002	teloseq	FAW79696	969
d265356c-e300-474a-ac5a-eb3f870fec17/EcoRV/0	HG002	teloseq	FAW79696	2804
d26bb483-881f-4954-b9a6-1fcf16d1ebe3/EcoRV/0	HG002	teloseq	FAW79696	626
d26be584-bdb1-404d-92fa-f77d70edc3ec/EcoRV/0	HG002	teloseq	FAW79696	3819
d26dfc9e-b879-46a4-95ec-56642c714473/EcoRV/0	HG002	teloseq	FAW79696	2991
d26e4714-106b-4569-a624-2353ef19c7b5/EcoRV/0	HG002	teloseq	FAW79696	5209
d26e56aa-1a2b-4e5a-b531-8a18314b6c76/EcoRV/0	HG002	teloseq	FAW79696	4629
d26ebfd4-71f7-4c2b-8713-f80f7f93c5b3/EcoRV/0	HG002	teloseq	FAW79696	3773
d271fe9d-c399-4079-b41e-69ec6e3ac279/EcoRV/0	HG002	teloseq	FAW79696	237
d27627fd-452f-47ba-bccd-bbb574417890/EcoRV/0	HG002	teloseq	FAW79696	811
[truncated: 25,369 more rows]

## Sheet: Supplementary Fig. 1f
method	mean telomere length [bp]	Standard Deviation [bp]
TeloTool	5581.1	2069.7
WALTER	4524.13	1305.32
Telo-seq#1	5247	2085
Telo-seq#2	5270	2135

## Sheet: Supplementary Fig. 1h
mean_telomere_len	median_telomere_len	std_telomere_len	IQR_telomere_len	sem_telomere_len	num_of_reads
4982.7	5368.5	1771.9	2286.5	560.325	10
5710.8	4833.5	1804.17	1565.75	570.529	10
5534.4	5406	1343.68	2088.5	424.91	10
6047.2	4949.5	3068.37	2167	970.304	10
3932.6	4018.5	1934.88	1319	611.863	10
5496.1	5502.5	2261.53	2341.75	715.159	10
4034.7	3771	915.1	1431.25	289.379	10
5137.6	4993.5	2184.45	2411.5	690.783	10
5735.6	5468.5	1642.67	2313.5	519.456	10
6059.2	5293	2006.16	2985.25	634.403	10
5855.3	5368.5	2619.5	2454.75	585.737	20
5150.5	4822.5	1519.91	1491.75	339.861	20
5368.45	5132	1796.92	2194	401.804	20
5617.35	4661	2680.1	2396.5	599.289	20
4258.5	4298.5	1814.65	1021.5	405.767	20
5603.7	5492	2538.39	2902	567.602	20
5025.8	4804.5	1724.48	2124	385.606	20
5745.95	5264.5	2389.82	1910.25	534.38	20
4932.5	4798.5	1550.06	2036.5	346.604	20
5981.55	5501.5	2272.99	2408.25	508.257	20
5325.47	4877.5	2420.65	2208.75	441.948	30
5385.77	5021	1476.96	1292.25	269.654	30
5716.37	5132	2194.1	2267.75	400.586	30
5441.83	5110.5	2228.48	1440.75	406.864	30
4561.1	4480.5	1694.63	1474	309.395	30
5677.33	5279	2361.67	2501.5	431.18	30
5277.3	5203.5	2119.6	2802	386.985	30
5483.03	5111.5	2292.53	1919.75	418.557	30
5077.93	5019.5	1438.79	1591.25	262.686	30
5806.9	5721.5	2104.68	1857	384.26	30
5255.02	4994	2269.81	2526.25	358.889	40
5445.52	4941.5	1697.57	1433.25	268.41	40
5515.32	4902	2186.8	2555.25	345.764	40
5269.28	5028.5	2151.53	1523	340.187	40
4834.92	4549.5	1919.23	1870	303.457	40
5571.4	5279	2128.68	2369	336.574	40
5208.15	5162	2149.4	2928	339.85	40
5252.4	5111.5	2174.75	1658.75	343.859	40
5278.62	5075.5	1696.26	1424.75	268.203	40
5518.48	5639.5	2040.83	1810.25	322.684	40
5349.08	5016	2197.66	2896.5	310.796	50
5593.26	4941.5	1923.31	1653.5	271.998	50
5419.58	4802	2172.39	2234.75	307.222	50
5104.94	4792	2206.03	1538.5	311.98	50
4896.68	4647.5	1822.44	1840.25	257.732	50
5519.5	5081	2171.2	2243	307.054	50
5407.52	5019	2376.94	2631.25	336.151	50
5379.4	5111.5	2457.39	1952.5	347.527	50
5177.26	5059	1646.03	1555.5	232.784	50
5505.22	5431.5	1955.95	1631.75	276.613	50
5403.07	5016	2191.48	2839.25	282.919	60
5594.28	4941.5	2064.44	2313.75	266.517	60
5307.25	4668	2147.39	2309	277.227	60
5303.95	5079	2158.99	1715.5	278.724	60
4833.25	4589	1772.41	1947	228.817	60
5691.1	5163	2336.61	2443.5	301.655	60
5559.83	5221.5	2398.44	2528.25	309.638	60
5288.78	5073	2466.15	2135.75	318.379	60
5155.35	5075.5	1548.82	1482.5	199.951	60
5367.18	5162	1877.42	1591	242.374	60
5237.24	4832.5	2168.29	2676.5	259.16	70
5598.36	5007	2098.44	2187.25	250.811	70
5316.34	4831	2095.35	2085.75	250.442	70
5361.34	5105	2288.18	2179	273.489	70
4840	4589	1808.36	2065	216.14	70
5666.2	5122	2331.26	2440.25	278.639	70
5710.86	5271.5	2676.35	2393.75	319.886	70
5301.81	5073	2343.18	2207.75	280.063	70
5237.11	5059	1677.85	1454.5	200.542	70
5335.67	5135	1783.03	1633	213.113	70
5247.55	4832.5	2078.67	2384.75	232.402	80
5466.59	4970.5	2051.85	2117.25	229.404	80
5272.76	4787.5	2052.67	2096.75	229.495	80
5311.95	5105	2183.59	1910.25	244.133	80
5023.94	4657.5	2281.76	1989.25	255.109	80
5566.05	5143	2266.73	2369	253.429	80
5789.7	5354.5	2587.72	2228.5	289.316	80
5336.16	5173	2211.37	2201.5	247.239	80
5069.7	5009.5	1680.75	1584.75	187.913	80
5305.58	5123.5	1723.21	1686.25	192.661	80
5232.36	4767	2055.04	2347.75	216.62	90
5631.6	4970.5	2282.35	2464	240.581	90
5171.92	4715.5	2032.03	1974.5	214.195	90
5478.33	5131.5	2361.9	2179	248.966	90
5013.14	4659	2173.87	1922.75	229.146	90
5563.26	5143	2241.18	2393.75	236.241	90
5706.18	5221.5	2531.01	2173.25	266.792	90
5343.57	5173	2184.76	2263.75	230.294	90
5037.38	4948.5	1928.47	1746	203.278	90
5292.41	5108.5	1698.91	1750.75	179.081	90
5191.26	4815.5	2001.92	2315.25	200.192	100
5590.99	4970.5	2397.24	2371.75	239.724	100
5237.97	4775	2031.43	2387.25	203.143	100
5441.82	5131.5	2288.9	2163.25	228.89	100
5050	4682	2119.59	1886.25	211.959	100
5619.95	5103	2223.68	2335.75	222.368	100
5642.32	5198.5	2519.27	2183.75	251.927	100
5386.11	5227.5	2208.57	2222.25	220.857	100
5022.84	4948.5	1922.16	1851	192.216	100
5465.39	5164	1846.09	1703.75	184.609	100
5279.17	4967.5	1928.33	2155.75	136.353	200
5375.68	4902	2252.42	2168.25	159.27	200
5277.4	4896.5	2033.34	2250.5	143.779	200
5217.65	4981.5	1989.85	2005.25	140.704	200
5165.14	4901	2007.7	1765.75	141.966	200
5456.82	5064	2113.04	1900.25	149.414	200
5395.36	5082.5	2240.34	2141.75	158.416	200
5482.83	5264.5	2166.35	2213.5	153.184	200
5130.76	4975	2101.7	2048.75	148.613	200
5446.43	5161.5	2000.17	2027	141.434	200
5288.75	4977	2018.09	2119.5	116.515	300
5304.63	4888	2241.94	2155.75	129.438	300
5309.63	4970.5	2046.29	2339.5	118.142	300
5220.15	4951	1979.51	2015.75	114.287	300
5259.95	4986.5	2035.19	1851.5	117.502	300
5433.1	5103	2195.78	2531.75	126.773	300
5394.29	5082.5	2177.16	2106.5	125.698	300
5481.47	5245	2166.44	2234.5	125.08	300
5121.59	4885	2115.38	2011.75	122.132	300
5300.27	5087.5	1906.92	1973.25	110.096	300
5311.5	4988	2020.49	2206.5	101.025	400
5291.04	4888	2243.38	2171	112.169	400
5204.41	4976.5	2017.82	2190.5	100.891	400
5179.57	4865.5	1957.18	1972.5	97.8588	400
5308.93	5012	2106.08	1966.25	105.304	400
5361.54	5066.5	2196.47	2281	109.823	400
5346.86	5071.5	2068.79	1981.75	103.439	400
5406.82	5202	2119.87	2202.75	105.993	400
5157.69	4922	2171.59	2076.25	108.579	400
5358.24	5093.5	2022.48	1993.25	101.124	400
5304.48	4980	2050.63	2220.5	91.707	500
5264.71	4908	2162.47	2065.25	96.7085	500
5237.91	4976.5	2029.99	2123	90.7838	500
5191.7	4865.5	1974.31	2005	88.2936	500
5302.49	5012	2099.14	1982.5	93.8764	500
5346.26	5066.5	2136.96	2279.75	95.5677	500
5318.77	5064.5	2001.28	1969.5	89.5001	500
5399.53	5194.5	2063.58	2105.25	92.286	500
5214.48	4957.5	2190.92	2077.25	97.9807	500
5341.64	5042.5	2047.74	2014.25	91.5775	500
5295.88	4972	2084.04	2186.75	85.0807	600
5302.18	4928	2170.98	2212.25	88.6297	600
5237.47	4981	2025.17	2170.75	82.677	600
5204.62	4913.5	1962.29	2070.75	80.1101	600
5309.73	5008	2109.08	1994	86.1029	600
5322.36	5050.5	2117.83	2232.75	86.4599	600
5368.53	5076.5	2015.86	2024.25	82.2973	600
5381.79	5173	2075.74	2120.5	84.7417	600
5201.66	4965.5	2156.03	2112	88.0194	600
5352.09	5063	1984.13	1934.75	81.0019	600
5307.07	4983.5	2053.44	2073	77.6129	700
5290.23	4922	2124.53	2201	80.2996	700
5193.94	4967.5	1986.59	2118.75	75.0861	700
5226.26	4950	2011.35	2125	76.022	700
5316.41	5009	2092.74	2036.5	79.0982	700
5303.38	5047.5	2110.22	2177.5	79.7588	700
5340.62	5064.5	1985.74	1979.75	75.054	700
5283.33	5098	2068.83	2103	78.1943	700
5241.75	4985.5	2184.7	2213.75	82.5739	700
5293.03	5027.5	1933.27	1915.25	73.0706	700
5329.24	5017.5	2086.72	2128.25	73.7769	800
5278.95	4928	2094.79	2112.5	74.0621	800
5217.07	4967	2009.3	2114	71.0395	800
5200.71	4974.5	1989.82	2036.25	70.3508	800
5362.32	5035	2122.9	2080.75	75.0558	800
5312.35	5046.5	2094.58	2189.25	74.0546	800
5346.91	5022.5	2027.37	1999.25	71.6782	800
5250.4	5063.5	2072.56	2107	73.2762	800
5271.64	4985.5	2185.78	2279	77.279	800
5308.25	5035	2006.75	1951.25	70.9494	800
5293.18	4993	2132.51	2134.5	71.0835	900
5281.89	4961.5	2084.72	2131.75	69.4907	900
5219.9	4977.5	2001.51	2100.5	66.7171	900
5176.71	4938	1980.91	1985.5	66.0303	900
5385.46	5049.5	2139.77	2141.25	71.3255	900
5271.57	5042	2070.67	2147.25	69.0224	900
5354.63	5063	2020.57	2035.75	67.3523	900
5246.96	5027	2106.41	2150.5	70.2136	900
5267.55	5002.5	2167.23	2242.75	72.2411	900
5302.86	5031.5	2036.26	1925.5	67.8753	900
5270.96	4983	2128.69	2131.5	67.315	1000
5307.71	4971.5	2153.37	2136.75	68.0956	1000
5251.73	4979	2238.66	2106.5	70.7927	1000
5174.75	4934.5	1985.67	2028.5	62.7924	1000
5344.1	5018.5	2129.72	2195.25	67.3476	1000
5297.46	5042.5	2075.52	2183.5	65.6337	1000
5332.83	5037.5	2008.06	2023.25	63.5003	1000
5260.25	5034.5	2094.38	2140.5	66.23	1000
5258.93	4998.5	2174.86	2246.25	68.7751	1000
5305.14	5040	2020.25	1967	63.8859	1000
5240.47	4950.5	2118.37	2105.75	47.3682	2000
5248.22	4975.5	2057.89	2070.5	46.0158	2000
5239.51	4991	2151.61	2110.75	48.1116	2000
5252.77	4995	2093.04	2154.25	46.8018	2000
5338.88	5041	2105.76	2191.5	47.0862	2000
5262.78	4930.5	2123.06	2228	47.4731	2000
5247.25	4979.5	2028.95	2076.5	45.3688	2000
5234.7	5025	2122.54	2160.75	47.4613	2000
5255.46	4972	2183.05	2237.5	48.8145	2000
5280.79	5013.5	2109.64	2077.75	47.1731	2000
5264.68	4964	2112.01	2089.75	38.5599	3000
5263.27	4977.5	2084.24	2076	38.0528	3000
5227.49	4965	2145.05	2141.5	39.163	3000
5264.03	4997	2137.5	2170.5	39.0252	3000
5332.23	5046.5	2091.63	2147.75	38.1877	3000
5236.55	4957.5	2115.19	2171.75	38.6179	3000
5239.85	4979.5	2082.32	2154	38.0178	3000
5218.84	5005.5	2111.48	2164.75	38.5502	3000
5229.71	4962	2142.67	2167	39.1197	3000
5283.44	5007.5	2099.6	2073	38.3334	3000
5268.64	4963	2141.08	2121.25	33.8534	4000
5271.48	4972.5	2115.17	2144.5	33.4437	4000
5233.61	4971	2147.33	2124.75	33.9523	4000
5264.88	4994.5	2129.51	2171	33.6705	4000
5311.24	5034.5	2077.74	2120.25	32.852	4000
5228.49	4954.5	2103.08	2149	33.2527	4000
5236.47	4977.5	2057.19	2113.25	32.527	4000
5222.35	5002	2067.58	2144.5	32.6912	4000
5268.37	4982.5	2134.53	2135	33.7498	4000
5271.33	5000.5	2085.52	2083.75	32.975	4000
5264.73	4976	2120.7	2134.25	29.9912	5000
5258.95	4966	2132.58	2134.25	30.1592	5000
5258	4985.5	2129.49	2090.75	30.1155	5000
5277.06	5001.5	2115.88	2163	29.9231	5000
5290.96	5012	2077.63	2097.5	29.3822	5000
5246.12	4970	2088.57	2145.25	29.5369	5000
5254.61	4992	2075.01	2121.5	29.3451	5000
5227.98	5001	2056.32	2125	29.0808	5000
5279.65	4989.5	2146.66	2169	30.3583	5000
5257.97	4989	2067.05	2067.75	29.2326	5000
5249.33	4962.5	2105.61	2136.25	27.1833	6000
5244.85	4957.5	2101.03	2110.5	27.1242	6000
5260.87	4980	2139.4	2098.25	27.6196	6000
5265	4983	2122.74	2165	27.4045	6000
5277.95	5005	2081.36	2071.25	26.8703	6000
5243.64	4965.5	2087.58	2133.75	26.9506	6000
5253.39	4987	2074.55	2120.25	26.7823	6000
5224.27	4997	2065.66	2152.25	26.6676	6000
5268.54	4988.5	2136.52	2148.25	27.5824	6000
5269.38	5007	2096.89	2078	27.0707	6000
5234.65	4948.5	2113.13	2136.75	25.2567	7000
5250.85	4953	2110.08	2110.5	25.2203	7000
5266.78	4981.5	2146.2	2129.25	25.6519	7000
5251.29	4976.5	2110.13	2165.25	25.2209	7000
5270.02	4995	2095.56	2082.75	25.0468	7000
5251.48	4975	2085.21	2110.25	24.923	7000
5248	4981	2082.7	2126.25	24.893	7000
5234.5	4992.5	2074.71	2157.5	24.7975	7000
5280.09	5000	2115.72	2142.5	25.2877	7000
5272.73	5006.5	2083.34	2083	24.9007	7000
5232.73	4953.5	2105.87	2127	23.5444	8000
5240.51	4944	2098.57	2094.75	23.4627	8000
5261.76	4979.5	2131.38	2117.25	23.8296	8000
5254.22	4979	2099.91	2162.25	23.4777	8000
5271.64	5004	2084.24	2087.5	23.3025	8000
5249.49	4977.5	2084.96	2093	23.3106	8000
5240.86	4980	2078.28	2097	23.2359	8000
5227.93	4985	2074.56	2151.25	23.1943	8000
5276.4	5000	2109.36	2144.25	23.5834	8000
5271.26	5001.5	2090.31	2082.25	23.3704	8000
5243.98	4966	2108.17	2117.5	22.2221	9000
5246.5	4953	2093.4	2102.25	22.0663	9000
5262.78	4981	2131.1	2115.5	22.4638	9000
5247.89	4979	2092.26	2139.5	22.0543	9000
5284.23	5006.5	2099.62	2099	22.132	9000
5243.38	4970.5	2095.14	2102.25	22.0847	9000
5234.96	4981	2065.43	2097.25	21.7715	9000
5234.36	4991.5	2086.15	2133.25	21.99	9000
5282.01	5000	2122.21	2131.25	22.3701	9000
5269.72	4997.5	2098.45	2093.25	22.1196	9000
5246.17	4966	2102.82	2114.75	21.0282	10000
5256.38	4966	2098.52	2103.25	20.9852	10000
5271.54	4979	2138.96	2125.5	21.3896	10000
5256.63	4989	2093.06	2138	20.9306	10000
5275.74	5000	2103.48	2105.75	21.0348	10000
5256.18	4973	2102.08	2096.25	21.0208	10000
5236.37	4981	2071.83	2100	20.7183	10000
5238.5	4993.5	2086.93	2132.5	20.8693	10000
5273.94	4995	2129.91	2124.5	21.2991	10000
5267.78	4990.5	2097.46	2096.5	20.9746	10000
5246.17	4966	2102.82	2114.75	21.0282	10000
5256.38	4966	2098.52	2103.25	20.9852	10000
5271.54	4979	2138.96	2125.5	21.3896	10000
5256.63	4989	2093.06	2138	20.9306	10000
5275.74	5000	2103.48	2105.75	21.0348	10000
5256.18	4973	2102.08	2096.25	21.0208	10000
5236.37	4981	2071.83	2100	20.7183	10000
5238.5	4993.5	2086.93	2132.5	20.8693	10000
5273.94	4995	2129.91	2124.5	21.2991	10000
5267.78	4990.5	2097.46	2096.5	20.9746	10000
5254.69	4984	2089.99	2123.25	14.7784	20000
5251.86	4973	2109.48	2098.25	14.9163	20000
5258.24	4983	2103.41	2097.25	14.8734	20000
5268.15	5003	2099.85	2117.5	14.8482	20000
5250.13	4978	2085.6	2112.25	14.7474	20000
5255.25	4987.5	2083.5	2109.25	14.7326	20000
5236.59	4975.5	2069.88	2091.25	14.6362	20000
5231.26	4977	2077.35	2082	14.6891	20000
5263.68	4971	2116.84	2141	14.9683	20000
5261.49	4976	2107.77	2131	14.9042	20000
5250.48	4982	2095.75	2116	12.0998	30000
5247.23	4976.5	2103.4	2115.25	12.144	30000
5251.33	4974.5	2085.56	2099	12.041	30000
5257.76	4996	2092.05	2129.25	12.0785	30000
5248.71	4983	2097.33	2111	12.1089	30000
5246.37	4975	2090.83	2112	12.0714	30000
5245.96	4978	2091.69	2107	12.0763	30000
5240.22	4975	2093.14	2082.25	12.0847	30000
5262.24	4977	2102.19	2133.25	12.137	30000
5257.34	4978	2101.69	2105	12.1341	30000
5247.02	4979	2094.36	2110	10.4718	40000
5249.56	4981	2090.91	2112	10.4546	40000
5252.08	4981	2090.25	2104	10.4513	40000
5252.06	4985.5	2093.64	2111.25	10.4682	40000
5255.98	4992	2095.26	2116	10.4763	40000
5244.35	4979	2091.6	2117	10.458	40000
5253.55	4980.5	2095.81	2117	10.4791	40000
5245.34	4978	2094.97	2098.25	10.4748	40000
5250.41	4978	2101.42	2123	10.5071	40000
5252.86	4981	2097.05	2109	10.4853	40000
5250.91	4980	2093.4	2113.75	9.00972	53986
5250.91	4980	2093.4	2113.75	9.00972	53986
5250.91	4980	2093.4	2113.75	9.00972	53986
5250.91	4980	2093.4	2113.75	9.00972	53986
5250.91	4980	2093.4	2113.75	9.00972	53986
5250.91	4980	2093.4	2113.75	9.00972	53986
5250.91	4980	2093.4	2113.75	9.00972	53986
5250.91	4980	2093.4	2113.75	9.00972	53986
5250.91	4980	2093.4	2113.75	9.00972	53986
5250.91	4980	2093.4	2113.75	9.00972	53986
