# Supplementary material for: High resolution long-read telomere sequencing reveals dynamic mechanisms in aging and cancer
Source: Nat Commun. 2024 Jun 18;15:5149. doi: 10.1038/s41467-024-48917-7 (PMC11189484; doi:10.1038/s41467-024-48917-7)
Supplement: Supplementary file 10 — Source Data [file 41467_2024_48917_MOESM10_ESM.zip › source data/Supplementary Fig. 1g.csv]

chrom	start	end	cov
chr8	0	2500	454.17
chr8	2500	5000	730.56
chr8	5000	7500	672.55
chr8	7500	10000	252.87
chr8	10000	12500	32.6
chr8	12500	15000	28.13
chr8	15000	17500	26.51
chr8	17500	20000	25.83
chr8	20000	22500	23.45
chr8	22500	25000	13.54
chr8	25000	27500	9.71
chr8	27500	30000	9.49
chr8	30000	32500	8.96
chr8	32500	35000	8.84
chr8	35000	37500	8.82
chr8	37500	40000	8.25
chr8	40000	42500	7.38
chr8	42500	45000	6.77
chr8	45000	47500	6.78
chr8	47500	50000	5.03
chr8	50000	52500	5.5
chr8	52500	55000	4.8
chr8	55000	57500	3.87
chr8	57500	60000	4.66
chr8	60000	62500	3.97
chr8	62500	65000	4.17
chr8	65000	67500	2.97
chr8	67500	70000	2.7
chr8	70000	72500	1.97
chr8	72500	75000	1.12
chr8	75000	77500	0.98
chr8	77500	80000	0.64
chr8	82500	85000	0.97
chr8	85000	87500	0.62
chr8	87500	90000	0.99
chr8	90000	92500	0.34
chr8	95000	97500	0.62
chr8	97500	100000	0.6
chr8	100000	102500	2.98
chr8	102500	105000	2.01
chr8	105000	107500	4.46
chr8	107500	110000	4.74
chr8	110000	112500	5.76
chr8	112500	115000	5.5
chr8	115000	117500	5.26
chr8	117500	120000	4.35
chr8	120000	122500	2.85
chr8	122500	125000	3.58
chr8	125000	127500	0.99
chr8	127500	130000	1.32
chr8	130000	132500	2.66
chr8	132500	135000	3.69
chr8	135000	137500	2.24
chr8	137500	140000	1.74
chr8	140000	142500	1.35
chr8	142500	145000	2.75
chr8	145000	147500	3.73
chr8	147500	150000	2.98
chr8	150000	152500	2.95
chr8	152500	155000	2.45
chr8	155000	157500	0.8
chr8	162500	165000	0.11
chr8	165000	167500	1.41
chr8	167500	170000	1.74
chr8	170000	172500	1.72
chr8	172500	175000	2.38
chr8	175000	177500	1.95
chr8	177500	180000	1.1
chr8	180000	182500	0.99
chr8	182500	185000	0.83
chr8	185000	187500	0.84
chr8	187500	190000	1.28
chr8	190000	192500	2.56
chr8	192500	195000	6.42
chr8	195000	197500	6.53
chr8	197500	200000	5.0
chr8	200000	202500	3.44
chr8	202500	205000	3.6
chr8	205000	207500	4.04
chr8	207500	210000	4.95
chr8	210000	212500	5.82
chr8	212500	215000	2.97
chr8	215000	217500	4.3
chr8	217500	220000	3.94
chr8	220000	222500	2.97
chr8	222500	225000	2.55
chr8	225000	227500	0.99
chr8	227500	230000	0.57
chr8	230000	232500	0.36
chr8	232500	235000	1.22
chr8	235000	237500	0.67
chr8	237500	240000	0.17
chr8	240000	242500	0.04
chr8	245000	247500	0.39
chr8	247500	250000	0.78
chr8	250000	252500	0.76
chr8	252500	255000	0.86
chr8	255000	257500	1.46
chr8	257500	260000	2.0
chr8	260000	262500	3.3
chr8	262500	265000	4.65
chr8	265000	267500	2.74
chr8	267500	270000	4.47
chr8	270000	272500	5.47
chr8	272500	275000	1.34
chr8	275000	277500	1.07
chr8	277500	280000	1.97
chr8	280000	282500	3.31
chr8	282500	285000	5.85
chr8	285000	287500	5.34
chr8	287500	290000	4.88
chr8	290000	292500	4.16
chr8	292500	295000	4.06
chr8	295000	297500	4.76
chr8	297500	300000	3.94
chr8	300000	302500	5.95
chr8	302500	305000	6.48
chr8	305000	307500	7.26
chr8	307500	310000	6.42
chr8	310000	312500	4.1
chr8	312500	315000	3.58
chr8	315000	317500	2.96
chr8	317500	320000	3.8
chr8	320000	322500	4.3
chr8	322500	325000	4.2
chr8	325000	327500	3.43
chr8	327500	330000	2.14
chr8	330000	332500	1.04
chr8	332500	335000	0.72
chr8	335000	337500	0.18
chr8	337500	340000	1.48
chr8	340000	342500	0.98
chr8	342500	345000	1.56
chr8	345000	347500	1.48
chr8	347500	350000	2.06
chr8	350000	352500	1.73
chr8	352500	355000	2.59
chr8	355000	357500	2.93
chr8	357500	360000	4.72
chr8	360000	362500	1.39
chr8	362500	365000	1.96
chr8	365000	367500	2.79
chr8	367500	370000	2.05
chr8	370000	372500	4.66
chr8	372500	375000	3.88
chr8	375000	377500	3.51
chr8	377500	380000	3.89
chr8	380000	382500	4.6
chr8	382500	385000	2.62
chr8	385000	387500	3.18
chr8	387500	390000	3.22
chr8	390000	392500	1.71
chr8	392500	395000	1.97
chr8	395000	397500	1.15
chr8	397500	400000	1.76
chr8	400000	402500	1.97
chr8	402500	405000	1.22
chr8	405000	407500	0.98
chr8	407500	410000	0.98
chr8	410000	412500	0.99
chr8	412500	415000	0.98
chr8	415000	417500	1.42
chr8	417500	420000	0.96
chr8	420000	422500	0.02
chr8	422500	425000	0.27
chr8	425000	427500	0.66
chr8	427500	430000	0.35
chr8	432500	435000	0.26
chr8	435000	437500	0.65
chr8	437500	440000	1.44
chr8	440000	442500	0.98
chr8	442500	445000	0.9
chr8	445000	447500	1.58
chr8	447500	450000	1.93
chr8	450000	452500	2.35
chr8	457500	460000	0.98
chr8	460000	462500	1.18
chr8	462500	465000	0.3
chr8	465000	467500	0.12
chr8	467500	470000	0.96
chr8	470000	472500	0.98
chr8	472500	475000	0.76
chr8	475000	477500	0.5
chr8	477500	480000	0.44
chr8	487500	490000	3.02
chr8	490000	492500	3.03
chr8	492500	495000	2.9
chr8	495000	497500	2.73
chr8	497500	500000	2.2
chr8	500000	502500	2.96
chr8	502500	505000	3.63
chr8	505000	507500	2.46
chr8	507500	510000	0.99
chr8	510000	512500	2.09
chr8	512500	515000	3.36
chr8	515000	517500	1.33
chr8	517500	520000	0.92
chr8	520000	522500	1.03
chr8	522500	525000	0.2
chr8	525000	527500	0.28
chr8	527500	530000	4.9
chr8	530000	532500	4.89
chr8	532500	535000	3.26
chr8	535000	537500	2.99
chr8	537500	540000	4.21
chr8	540000	542500	2.85
chr8	542500	545000	2.78
chr8	545000	547500	2.39
chr8	547500	550000	1.67
chr8	550000	552500	1.21
chr8	552500	555000	1.87
chr8	555000	557500	1.83
chr8	557500	560000	2.05
chr8	560000	562500	2.23
chr8	562500	565000	0.52
chr8	565000	567500	0.98
chr8	567500	570000	1.29
chr8	570000	572500	0.96
chr8	572500	575000	0.98
chr8	575000	577500	0.97
chr8	577500	580000	0.98
chr8	580000	582500	0.97
chr8	582500	585000	0.97
chr8	585000	587500	0.97
chr8	587500	590000	0.96
chr8	590000	592500	0.98
chr8	592500	595000	2.48
chr8	595000	597500	3.05
chr8	597500	600000	5.24
chr8	600000	602500	4.91
chr8	602500	605000	5.32
chr8	605000	607500	4.89
chr8	607500	610000	5.68
chr8	610000	612500	4.31
chr8	612500	615000	4.69
chr8	615000	617500	4.7
chr8	617500	620000	3.23
chr8	620000	622500	2.67
chr8	622500	625000	2.74
chr8	625000	627500	1.05
chr8	627500	630000	0.26
chr8	632500	635000	1.06
chr8	635000	637500	2.4
chr8	637500	640000	1.95
chr8	640000	642500	2.52
chr8	642500	645000	2.94
chr8	645000	647500	2.66
chr8	647500	650000	3.99
chr8	650000	652500	2.82
chr8	652500	655000	2.12
chr8	655000	657500	3.35
chr8	657500	660000	2.53
chr8	660000	662500	2.08
chr8	662500	665000	0.99
chr8	665000	667500	1.68
chr8	667500	670000	2.18
chr8	670000	672500	2.34
chr8	672500	675000	1.09
chr8	675000	677500	1.57
chr8	677500	680000	0.93
chr8	680000	682500	2.14
chr8	682500	685000	2.55
chr8	685000	687500	1.96
chr8	687500	690000	0.28
chr8	692500	695000	1.58
chr8	695000	697500	0.75
chr8	700000	702500	1.42
chr8	702500	705000	1.97
chr8	705000	707500	0.98
chr8	707500	710000	0.99
chr8	710000	712500	0.62
chr8	712500	715000	0.44
chr8	715000	717500	1.27
chr8	717500	720000	2.63
chr8	720000	722500	1.89
chr8	722500	725000	0.98
chr8	725000	727500	1.14
chr8	727500	730000	3.43
chr8	732500	735000	0.54
chr8	737500	740000	0.97
chr8	740000	742500	1.59
chr8	742500	745000	2.96
chr8	745000	747500	1.75
chr8	747500	750000	1.74
chr8	750000	752500	1.26
chr8	752500	755000	0.97
chr8	755000	757500	1.03
chr8	757500	760000	1.56
chr8	760000	762500	1.72
chr8	762500	765000	3.67
chr8	765000	767500	2.91
chr8	767500	770000	2.83
chr8	770000	772500	1.37
chr8	772500	775000	1.42
chr8	775000	777500	0.88
chr8	777500	780000	2.86
chr8	780000	782500	2.01
chr8	782500	785000	1.51
chr8	785000	787500	3.97
chr8	787500	790000	0.75
chr8	790000	792500	0.91
chr8	792500	795000	0.19
chr8	797500	800000	0.71
chr8	800000	802500	0.78
chr8	802500	805000	0.81
chr8	805000	807500	1.63
chr8	807500	810000	1.52
chr8	810000	812500	1.51
chr8	812500	815000	1.15
chr8	815000	817500	1.5
chr8	817500	820000	0.84
chr8	822500	825000	1.2
chr8	825000	827500	2.5
chr8	827500	830000	2.24
chr8	830000	832500	2.93
chr8	832500	835000	3.16
chr8	835000	837500	3.45
chr8	837500	840000	3.95
chr8	840000	842500	3.36
chr8	842500	845000	2.87
chr8	845000	847500	3.94
chr8	847500	850000	4.27
chr8	850000	852500	3.77
chr8	852500	855000	3.87
chr8	855000	857500	3.55
chr8	857500	860000	2.57
chr8	860000	862500	1.96
chr8	862500	865000	1.86
chr8	865000	867500	2.05
chr8	867500	870000	1.94
chr8	870000	872500	3.0
chr8	872500	875000	2.32
chr8	875000	877500	2.04
chr8	877500	880000	2.88
chr8	880000	882500	3.44
chr8	882500	885000	4.6
chr8	885000	887500	4.95
chr8	887500	890000	3.87
chr8	890000	892500	3.93
chr8	892500	895000	2.67
chr8	895000	897500	2.44
chr8	897500	900000	1.94
chr8	900000	902500	1.38
chr8	902500	905000	0.98
chr8	905000	907500	0.99
chr8	907500	910000	0.99
chr8	910000	912500	1.06
chr8	912500	915000	1.32
chr8	915000	917500	1.71
chr8	917500	920000	1.98
chr8	920000	922500	1.3
chr8	922500	925000	0.47
chr8	925000	927500	1.15
chr8	927500	930000	1.46
chr8	930000	932500	1.93
chr8	932500	935000	1.98
chr8	935000	937500	1.97
chr8	937500	940000	1.97
chr8	940000	942500	1.97
chr8	942500	945000	2.44
chr8	945000	947500	2.89
chr8	947500	950000	2.86
chr8	950000	952500	2.64
chr8	952500	955000	2.05
chr8	955000	957500	2.72
chr8	957500	960000	2.58
chr8	960000	962500	1.97
chr8	962500	965000	2.19
chr8	965000	967500	2.96
chr8	967500	970000	2.6
chr8	970000	972500	1.94
chr8	972500	975000	1.73
chr8	975000	977500	1.9
chr8	977500	980000	2.09
chr8	980000	982500	3.51
chr8	982500	985000	2.04
chr8	985000	987500	2.84
chr8	987500	990000	2.11
chr8	990000	992500	2.06
chr8	992500	995000	2.19
chr8	995000	997500	3.04
chr8	997500	1000000	3.94
chr8	1000000	1002500	2.31
chr8	1002500	1005000	0.96
chr8	1005000	1007500	1.46
chr8	1007500	1010000	1.77
chr8	1010000	1012500	1.97
chr8	1012500	1015000	2.59
chr8	1015000	1017500	0.77
chr8	1017500	1020000	0.99
chr8	1020000	1022500	2.83
chr8	1022500	1025000	0.81
chr8	1025000	1027500	0.04
chr8	1027500	1030000	0.59
chr8	1032500	1035000	0.5
chr8	1035000	1037500	0.14
chr8	1037500	1040000	0.63
chr8	1040000	1042500	0.28
chr8	1042500	1045000	1.48
chr8	1045000	1047500	2.2
chr8	1047500	1050000	1.95
chr8	1050000	1052500	3.92
chr8	1052500	1055000	1.81
chr8	1055000	1057500	1.67
chr8	1057500	1060000	2.5
chr8	1060000	1062500	2.95
chr8	1062500	1065000	2.44
chr8	1065000	1067500	1.28
chr8	1067500	1070000	0.06
chr8	1072500	1075000	1.72
chr8	1075000	1077500	2.76
chr8	1077500	1080000	3.88
chr8	1080000	1082500	2.97
chr8	1082500	1085000	1.26
chr8	1085000	1087500	2.45
chr8	1087500	1090000	1.97
chr8	1090000	1092500	1.97
chr8	1092500	1095000	2.46
chr8	1095000	1097500	2.96
chr8	1097500	1100000	3.14
chr8	1100000	1102500	3.28
chr8	1102500	1105000	1.98
chr8	1105000	1107500	0.83
chr8	1107500	1110000	1.38
chr8	1110000	1112500	1.98
chr8	1112500	1115000	1.94
chr8	1115000	1117500	1.97
chr8	1117500	1120000	1.22
chr8	1120000	1122500	1.98
chr8	1122500	1125000	1.97
chr8	1125000	1127500	2.88
chr8	1127500	1130000	3.18
chr8	1130000	1132500	2.87
chr8	1132500	1135000	1.71
chr8	1135000	1137500	0.97
chr8	1137500	1140000	0.64
chr8	1140000	1142500	0.98
chr8	1142500	1145000	0.91
chr8	1145000	1147500	1.01
chr8	1147500	1150000	1.13
chr8	1150000	1152500	0.04
chr8	1152500	1155000	0.17
chr8	1155000	1157500	0.99
chr8	1157500	1160000	2.3
chr8	1160000	1162500	3.8
chr8	1162500	1165000	3.01
chr8	1165000	1167500	3.3
chr8	1167500	1170000	2.09
chr8	1170000	1172500	1.0
chr8	1172500	1175000	0.99
chr8	1175000	1177500	1.15
chr8	1177500	1180000	0.41
chr8	1180000	1182500	0.54
chr8	1182500	1185000	2.95
chr8	1185000	1187500	2.78
chr8	1187500	1190000	1.0
chr8	1190000	1192500	1.36
chr8	1192500	1195000	0.98
chr8	1195000	1197500	1.31
chr8	1197500	1200000	0.99
chr8	1200000	1202500	0.98
chr8	1202500	1205000	1.53
chr8	1205000	1207500	0.96
chr8	1207500	1210000	0.95
chr8	1210000	1212500	3.71
chr8	1212500	1215000	3.96
chr8	1215000	1217500	3.79
chr8	1217500	1220000	3.82
chr8	1220000	1222500	3.94
chr8	1222500	1225000	3.09
chr8	1225000	1227500	1.96
chr8	1227500	1230000	1.96
chr8	1230000	1232500	1.51
chr8	1232500	1235000	1.97
chr8	1235000	1237500	1.33
chr8	1237500	1240000	1.64
chr8	1240000	1242500	1.61
chr8	1242500	1245000	0.39
chr8	1260000	1262500	0.83
chr8	1262500	1265000	1.85
chr8	1265000	1267500	2.32
chr8	1267500	1270000	2.57
chr8	1270000	1272500	1.96
chr8	1272500	1275000	1.16
chr8	1275000	1277500	2.01
chr8	1277500	1280000	2.34
chr8	1280000	1282500	1.67
chr8	1282500	1285000	1.78
chr8	1285000	1287500	1.86
chr8	1287500	1290000	0.8
chr8	1290000	1292500	0.97
chr8	1292500	1295000	1.44
chr8	1295000	1297500	1.85
chr8	1297500	1300000	1.28
chr8	1300000	1302500	0.4
chr8	1302500	1305000	0.84
chr8	1305000	1307500	0.99
chr8	1307500	1310000	1.58
chr8	1310000	1312500	2.34
chr8	1312500	1315000	2.62
chr8	1315000	1317500	2.79
chr8	1317500	1320000	2.72
chr8	1320000	1322500	2.22
chr8	1322500	1325000	1.88
chr8	1325000	1327500	1.26
chr8	1327500	1330000	0.96
chr8	1330000	1332500	0.94
chr8	1332500	1335000	0.94
chr8	1335000	1337500	2.72
chr8	1337500	1340000	2.42
chr8	1340000	1342500	1.85
chr8	1342500	1345000	1.84
chr8	1345000	1347500	2.48
chr8	1347500	1350000	3.49
chr8	1350000	1352500	3.19
chr8	1352500	1355000	3.73
chr8	1355000	1357500	1.87
chr8	1360000	1362500	1.05
chr8	1362500	1365000	1.85
chr8	1365000	1367500	1.11
chr8	1367500	1370000	0.98
chr8	1370000	1372500	1.0
chr8	1372500	1375000	0.26
chr8	1377500	1380000	1.23
chr8	1380000	1382500	1.75
chr8	1382500	1385000	4.81
chr8	1385000	1387500	2.23
chr8	1387500	1390000	1.02
chr8	1390000	1392500	1.74
chr8	1392500	1395000	1.76
chr8	1395000	1397500	0.68
chr8	1412500	1415000	0.62
chr8	1415000	1417500	0.34
chr8	1417500	1420000	0.29
chr8	1420000	1422500	1.22
chr8	1425000	1427500	0.21
chr8	1427500	1430000	0.81
chr8	1430000	1432500	0.51
chr8	1432500	1435000	2.63
chr8	1435000	1437500	4.19
chr8	1437500	1440000	3.56
chr8	1440000	1442500	2.13
chr8	1442500	1445000	0.99
chr8	1445000	1447500	0.99
chr8	1447500	1450000	1.29
chr8	1450000	1452500	4.28
chr8	1452500	1455000	3.88
chr8	1455000	1457500	3.16
chr8	1457500	1460000	2.89
chr8	1460000	1462500	2.87
chr8	1462500	1465000	2.64
chr8	1465000	1467500	1.7
chr8	1467500	1470000	4.67
chr8	1470000	1472500	5.63
chr8	1472500	1475000	4.92
chr8	1475000	1477500	4.77
chr8	1477500	1480000	4.87
chr8	1480000	1482500	5.79
chr8	1482500	1485000	5.9
chr8	1485000	1487500	4.84
chr8	1487500	1490000	2.49
chr8	1490000	1492500	0.45
chr8	1492500	1495000	0.99
chr8	1495000	1497500	1.51
chr8	1497500	1500000	0.04
chr8	1500000	1502500	1.04
chr8	1502500	1505000	1.04
chr8	1505000	1507500	0.97
chr8	1507500	1510000	0.98
chr8	1510000	1512500	0.98
chr8	1512500	1515000	0.99
chr8	1515000	1517500	2.31
chr8	1517500	1520000	2.92
chr8	1520000	1522500	3.56
chr8	1522500	1525000	3.26
chr8	1525000	1527500	1.83
chr8	1532500	1535000	0.59
chr8	1537500	1540000	1.17
chr8	1540000	1542500	3.52
chr8	1542500	1545000	3.63
chr8	1545000	1547500	2.91
chr8	1547500	1550000	2.85
chr8	1550000	1552500	1.9
chr8	1552500	1555000	1.91
chr8	1555000	1557500	2.17
chr8	1557500	1560000	3.48
chr8	1560000	1562500	2.38
chr8	1562500	1565000	0.4
chr8	1565000	1567500	0.97
chr8	1567500	1570000	0.87
chr8	1570000	1572500	1.53
chr8	1580000	1582500	0.48
chr8	1582500	1585000	0.35
chr8	1590000	1592500	0.14
chr8	1592500	1595000	0.25
chr8	1595000	1597500	0.37
chr8	1602500	1605000	1.85
chr8	1605000	1607500	2.34
chr8	1607500	1610000	1.94
chr8	1610000	1612500	3.97
chr8	1612500	1615000	4.03
chr8	1615000	1617500	4.17
chr8	1617500	1620000	4.18
chr8	1620000	1622500	5.0
chr8	1622500	1625000	5.31
chr8	1625000	1627500	2.17
chr8	1627500	1630000	2.8
chr8	1630000	1632500	2.53
chr8	1632500	1635000	3.73
chr8	1635000	1637500	2.92
chr8	1637500	1640000	1.0
chr8	1640000	1642500	1.69
chr8	1642500	1645000	1.48
chr8	1645000	1647500	2.36
chr8	1647500	1650000	1.96
chr8	1650000	1652500	2.64
chr8	1652500	1655000	1.96
chr8	1655000	1657500	2.27
chr8	1657500	1660000	1.65
chr8	1660000	1662500	1.88
chr8	1662500	1665000	0.15
chr8	1665000	1667500	1.68
chr8	1667500	1670000	1.95
chr8	1670000	1672500	1.97
chr8	1672500	1675000	1.97
chr8	1675000	1677500	1.98
chr8	1677500	1680000	2.34
chr8	1680000	1682500	2.73
chr8	1682500	1685000	1.13
chr8	1685000	1687500	0.4
chr8	1690000	1692500	0.08
chr8	1692500	1695000	0.34
chr8	1697500	1700000	0.73
chr8	1700000	1702500	1.29
chr8	1702500	1705000	1.39
chr8	1705000	1707500	1.33
chr8	1707500	1710000	1.04
chr8	1710000	1712500	0.1
chr8	1715000	1717500	0.93
chr8	1717500	1720000	1.58
chr8	1720000	1722500	2.73
chr8	1722500	1725000	3.52
chr8	1725000	1727500	2.96
chr8	1727500	1730000	4.46
chr8	1730000	1732500	5.58
chr8	1732500	1735000	7.35
chr8	1735000	1737500	7.0
chr8	1737500	1740000	4.85
chr8	1740000	1742500	4.91
chr8	1742500	1745000	5.18
chr8	1745000	1747500	4.93
chr8	1747500	1750000	4.74
chr8	1750000	1752500	3.77
chr8	1752500	1755000	4.61
chr8	1755000	1757500	4.93
chr8	1757500	1760000	5.02
chr8	1760000	1762500	5.65
chr8	1762500	1765000	5.28
chr8	1765000	1767500	5.44
chr8	1767500	1770000	4.91
chr8	1770000	1772500	3.39
chr8	1772500	1775000	3.93
chr8	1775000	1777500	3.27
chr8	1777500	1780000	2.93
chr8	1780000	1782500	3.2
chr8	1782500	1785000	3.25
chr8	1785000	1787500	3.89
chr8	1787500	1790000	3.87
chr8	1790000	1792500	4.35
chr8	1792500	1795000	3.41
chr8	1795000	1797500	3.21
chr8	1797500	1800000	2.97
chr8	1800000	1802500	3.31
chr8	1802500	1805000	2.9
chr8	1805000	1807500	3.05
chr8	1807500	1810000	3.83
chr8	1810000	1812500	5.02
chr8	1812500	1815000	5.81
chr8	1815000	1817500	5.1
chr8	1817500	1820000	3.22
chr8	1820000	1822500	2.74
chr8	1825000	1827500	0.07
chr8	1827500	1830000	0.41
chr8	1830000	1832500	0.47
chr8	1832500	1835000	0.95
chr8	1835000	1837500	0.21
chr8	1837500	1840000	0.23
chr8	1840000	1842500	0.21
chr8	1845000	1847500	0.29
chr8	1860000	1862500	0.42
chr8	1865000	1867500	1.28
chr8	1867500	1870000	1.14
chr8	1870000	1872500	1.49
chr8	1872500	1875000	1.7
chr8	1875000	1877500	1.53
chr8	1877500	1880000	2.13
chr8	1880000	1882500	1.56
chr8	1882500	1885000	1.8
chr8	1885000	1887500	1.87
chr8	1887500	1890000	2.68
chr8	1890000	1892500	2.99
chr8	1892500	1895000	2.38
chr8	1895000	1897500	2.39
chr8	1897500	1900000	2.42
chr8	1900000	1902500	1.96
chr8	1902500	1905000	0.88
chr8	1910000	1912500	0.27
chr8	1915000	1917500	0.43
chr8	1917500	1920000	0.93
chr8	1925000	1927500	0.37
chr8	1927500	1930000	2.72
chr8	1930000	1932500	3.2
chr8	1932500	1935000	2.05
chr8	1935000	1937500	1.97
chr8	1937500	1940000	1.97
chr8	1940000	1942500	2.73
chr8	1942500	1945000	3.02
chr8	1945000	1947500	2.16
chr8	1947500	1950000	3.08
chr8	1950000	1952500	3.55
chr8	1952500	1955000	3.67
chr8	1955000	1957500	2.33
chr8	1957500	1960000	1.89
chr8	1960000	1962500	0.99
chr8	1962500	1965000	1.17
chr8	1965000	1967500	1.54
chr8	1967500	1970000	1.19
chr8	1970000	1972500	1.34
chr8	1972500	1975000	2.15
chr8	1975000	1977500	3.59
chr8	1977500	1980000	3.79
chr8	1980000	1982500	2.46
chr8	1982500	1985000	1.08
chr8	1985000	1987500	2.14
chr8	1987500	1990000	1.14
chr8	1990000	1992500	0.74
chr8	1992500	1995000	0.53
chr8	1995000	1997500	1.17
chr8	1997500	2000000	1.96
chr8	2000000	2002500	1.6
chr8	2002500	2005000	0.46
chr8	2012500	2015000	1.15
chr8	2015000	2017500	0.98
chr8	2017500	2020000	0.98
chr8	2020000	2022500	0.98
chr8	2022500	2025000	1.64
chr8	2025000	2027500	2.67
chr8	2027500	2030000	3.21
chr8	2030000	2032500	2.97
chr8	2032500	2035000	3.73
chr8	2035000	2037500	1.97
chr8	2037500	2040000	3.06
chr8	2040000	2042500	3.92
chr8	2042500	2045000	3.09
chr8	2045000	2047500	1.64
chr8	2047500	2050000	2.37
chr8	2050000	2052500	2.43
chr8	2052500	2055000	0.12
chr8	2055000	2057500	0.88
chr8	2057500	2060000	2.24
chr8	2060000	2062500	2.92
chr8	2062500	2065000	2.76
chr8	2065000	2067500	1.97
chr8	2067500	2070000	1.05
chr8	2070000	2072500	1.52
chr8	2072500	2075000	1.97
chr8	2075000	2077500	2.19
chr8	2077500	2080000	2.18
chr8	2080000	2082500	2.94
chr8	2082500	2085000	2.95
chr8	2085000	2087500	2.95
chr8	2087500	2090000	2.88
chr8	2090000	2092500	1.98
chr8	2092500	2095000	1.01
chr8	2095000	2097500	0.99
chr8	2097500	2100000	1.65
chr8	2100000	2102500	1.57
chr8	2102500	2105000	0.69
chr8	2105000	2107500	0.97
chr8	2107500	2110000	0.97
chr8	2110000	2112500	2.69
chr8	2112500	2115000	3.36
chr8	2115000	2117500	1.97
chr8	2117500	2120000	0.79
chr8	2120000	2122500	1.45
chr8	2122500	2125000	2.71
chr8	2125000	2127500	2.25
chr8	2127500	2130000	0.9
chr8	2130000	2132500	0.21
chr8	2132500	2135000	1.19
chr8	2135000	2137500	0.99
chr8	2137500	2140000	1.69
chr8	2140000	2142500	1.61
chr8	2142500	2145000	1.52
chr8	2145000	2147500	0.97
chr8	2147500	2150000	0.92
chr8	2150000	2152500	0.48
chr8	2162500	2165000	0.46
chr8	2165000	2167500	0.49
chr8	2167500	2170000	0.53
chr8	2172500	2175000	1.41
chr8	2175000	2177500	2.72
chr8	2177500	2180000	2.57
chr8	2180000	2182500	3.48
chr8	2182500	2185000	3.9
chr8	2185000	2187500	3.79
chr8	2187500	2190000	2.94
chr8	2190000	2192500	2.94
chr8	2192500	2195000	3.11
chr8	2195000	2197500	3.31
chr8	2197500	2200000	3.23
chr8	2200000	2202500	3.92
chr8	2202500	2205000	4.26
chr8	2205000	2207500	5.87
chr8	2207500	2210000	6.27
chr8	2210000	2212500	3.65
chr8	2212500	2215000	3.2
chr8	2215000	2217500	2.57
chr8	2217500	2220000	1.93
chr8	2220000	2222500	2.86
chr8	2222500	2225000	3.93
chr8	2225000	2227500	3.9
chr8	2227500	2230000	3.94
chr8	2230000	2232500	2.5
chr8	2232500	2235000	3.2
chr8	2235000	2237500	6.46
chr8	2237500	2240000	5.22
chr8	2240000	2242500	6.99
chr8	2242500	2245000	5.8
chr8	2245000	2247500	0.87
chr8	2247500	2250000	3.28
chr8	2250000	2252500	2.42
chr8	2252500	2255000	2.13
chr8	2255000	2257500	1.94
chr8	2257500	2260000	1.0
chr8	2260000	2262500	1.39
chr8	2262500	2265000	1.61
chr8	2265000	2267500	0.98
chr8	2267500	2270000	1.36
chr8	2270000	2272500	1.26
chr8	2272500	2275000	1.39
chr8	2275000	2277500	2.34
chr8	2277500	2280000	3.62
chr8	2280000	2282500	2.49
chr8	2282500	2285000	3.21
chr8	2285000	2287500	0.98
chr8	2287500	2290000	0.99
chr8	2290000	2292500	0.89
chr8	2297500	2300000	0.13
chr8	2300000	2302500	0.34
chr8	2302500	2305000	3.72
chr8	2305000	2307500	3.21
chr8	2307500	2310000	5.2
chr8	2310000	2312500	3.73
chr8	2312500	2315000	2.92
chr8	2315000	2317500	3.88
chr8	2317500	2320000	3.52
chr8	2320000	2322500	2.96
chr8	2322500	2325000	2.97
chr8	2325000	2327500	2.97
chr8	2327500	2330000	2.98
chr8	2330000	2332500	2.93
chr8	2332500	2335000	1.46
chr8	2335000	2337500	1.8
chr8	2337500	2340000	1.16
chr8	2340000	2342500	1.98
chr8	2342500	2345000	1.99
chr8	2345000	2347500	1.99
chr8	2347500	2350000	1.22
chr8	2350000	2352500	0.99
chr8	2352500	2355000	1.42
chr8	2355000	2357500	1.6
chr8	2357500	2360000	0.32
chr8	2360000	2362500	0.95
chr8	2362500	2365000	0.14
chr8	2367500	2370000	0.67
chr8	2370000	2372500	0.93
chr8	2372500	2375000	0.66
chr8	2377500	2380000	1.2
chr8	2380000	2382500	1.74
chr8	2382500	2385000	0.99
chr8	2385000	2387500	1.92
chr8	2387500	2390000	0.62
chr8	2390000	2392500	0.96
chr8	2392500	2395000	1.96
chr8	2395000	2397500	2.41
chr8	2397500	2400000	3.03
chr8	2400000	2402500	2.3
chr8	2402500	2405000	2.19
chr8	2405000	2407500	2.5
chr8	2407500	2410000	2.27
chr8	2410000	2412500	1.98
chr8	2412500	2415000	1.89
chr8	2415000	2417500	2.36
chr8	2417500	2420000	3.15
chr8	2420000	2422500	1.95
chr8	2422500	2425000	1.76
chr8	2425000	2427500	2.26
chr8	2427500	2430000	2.4
chr8	2430000	2432500	3.1
chr8	2432500	2435000	3.48
chr8	2435000	2437500	3.73
chr8	2437500	2440000	2.97
chr8	2440000	2442500	2.97
chr8	2442500	2445000	2.1
chr8	2445000	2447500	3.74
chr8	2447500	2450000	5.66
chr8	2450000	2452500	4.85
chr8	2452500	2455000	5.31
chr8	2455000	2457500	4.92
chr8	2457500	2460000	3.88
chr8	2460000	2462500	4.25
chr8	2462500	2465000	4.68
chr8	2465000	2467500	3.49
chr8	2467500	2470000	3.44
chr8	2470000	2472500	3.18
chr8	2472500	2475000	2.95
chr8	2475000	2477500	2.97
chr8	2477500	2480000	0.85
chr8	2480000	2482500	1.65
chr8	2482500	2485000	2.06
chr8	2485000	2487500	0.88
chr8	2487500	2490000	1.56
chr8	2490000	2492500	5.15
chr8	2492500	2495000	4.65
chr8	2495000	2497500	3.51
chr8	2500000	2502500	1.66
chr8	2502500	2505000	1.35
chr8	2505000	2507500	1.89
chr8	2507500	2510000	5.52
chr8	2510000	2512500	6.06
chr8	2512500	2515000	4.52
chr8	2515000	2517500	1.59
chr8	2517500	2520000	2.97
chr8	2520000	2522500	2.49
chr8	2522500	2525000	4.56
chr8	2525000	2527500	3.99
chr8	2527500	2530000	3.95
chr8	2530000	2532500	3.29
chr8	2532500	2535000	3.03
chr8	2535000	2537500	3.63
chr8	2537500	2540000	2.94
chr8	2540000	2542500	2.94
chr8	2542500	2545000	1.76
chr8	2545000	2547500	1.96
chr8	2547500	2550000	2.09
chr8	2550000	2552500	1.88
chr8	2552500	2555000	1.52
chr8	2555000	2557500	2.69
chr8	2557500	2560000	2.13
chr8	2560000	2562500	1.8
chr8	2562500	2565000	1.46
chr8	2565000	2567500	2.27
chr8	2567500	2570000	3.61
chr8	2570000	2572500	4.05
chr8	2572500	2575000	4.15
chr8	2575000	2577500	4.95
chr8	2577500	2580000	4.95
chr8	2580000	2582500	4.1
chr8	2582500	2585000	3.9
chr8	2585000	2587500	3.78
chr8	2587500	2590000	1.91
chr8	2590000	2592500	1.96
chr8	2592500	2595000	1.97
chr8	2595000	2597500	1.97
chr8	2597500	2600000	1.96
chr8	2600000	2602500	2.69
chr8	2602500	2605000	3.03
chr8	2605000	2607500	3.29
chr8	2607500	2610000	3.0
chr8	2610000	2612500	2.72
chr8	2612500	2615000	3.75
chr8	2615000	2617500	3.41
chr8	2617500	2620000	3.21
chr8	2620000	2622500	3.96
chr8	2622500	2625000	4.88
chr8	2625000	2627500	4.55
chr8	2627500	2630000	5.2
chr8	2630000	2632500	4.92
chr8	2632500	2635000	3.59
chr8	2635000	2637500	3.86
chr8	2637500	2640000	3.82
chr8	2640000	2642500	3.35
chr8	2642500	2645000	3.74
chr8	2645000	2647500	3.83
chr8	2647500	2650000	2.45
chr8	2650000	2652500	2.93
chr8	2652500	2655000	3.06
chr8	2655000	2657500	2.94
chr8	2657500	2660000	1.96
chr8	2660000	2662500	2.75
chr8	2662500	2665000	3.71
chr8	2665000	2667500	2.95
chr8	2667500	2670000	3.04
chr8	2670000	2672500	3.96
chr8	2672500	2675000	4.96
chr8	2675000	2677500	4.98
chr8	2677500	2680000	4.39
chr8	2680000	2682500	3.58
chr8	2682500	2685000	4.06
chr8	2685000	2687500	3.55
chr8	2687500	2690000	0.7
chr8	2690000	2692500	0.58
chr8	2692500	2695000	4.26
chr8	2695000	2697500	5.49
chr8	2697500	2700000	4.23
chr8	2700000	2702500	5.14
chr8	2702500	2705000	1.54
chr8	2705000	2707500	0.96
chr8	2707500	2710000	3.39
chr8	2710000	2712500	3.22
chr8	2712500	2715000	2.7
chr8	2715000	2717500	4.31
chr8	2717500	2720000	3.79
chr8	2720000	2722500	3.93
chr8	2722500	2725000	4.4
chr8	2725000	2727500	0.49
chr8	2730000	2732500	0.39
chr8	2732500	2735000	1.55
chr8	2735000	2737500	2.98
chr8	2737500	2740000	4.94
chr8	2740000	2742500	5.41
chr8	2742500	2745000	3.7
chr8	2745000	2747500	3.07
chr8	2747500	2750000	4.0
chr8	2750000	2752500	2.97
chr8	2752500	2755000	1.64
chr8	2755000	2757500	0.24
chr8	2757500	2760000	0.15
chr8	2760000	2762500	1.64
chr8	2762500	2765000	1.95
chr8	2765000	2767500	1.96
chr8	2767500	2770000	2.11
chr8	2770000	2772500	2.76
chr8	2772500	2775000	2.2
chr8	2775000	2777500	2.51
chr8	2777500	2780000	2.22
chr8	2780000	2782500	1.99
chr8	2782500	2785000	2.8
chr8	2785000	2787500	3.47
chr8	2787500	2790000	4.85
chr8	2790000	2792500	5.01
chr8	2792500	2795000	4.5
chr8	2795000	2797500	1.94
chr8	2797500	2800000	2.17
chr8	2800000	2802500	3.36
chr8	2802500	2805000	3.92
chr8	2805000	2807500	3.95
chr8	2807500	2810000	2.62
chr8	2815000	2817500	0.9
chr8	2817500	2820000	0.45
chr8	2822500	2825000	0.02
chr8	2825000	2827500	0.99
chr8	2827500	2830000	1.36
chr8	2830000	2832500	2.21
chr8	2832500	2835000	1.96
chr8	2835000	2837500	3.28
chr8	2837500	2840000	2.17
chr8	2840000	2842500	2.85
chr8	2842500	2845000	2.9
chr8	2845000	2847500	0.98
chr8	2847500	2850000	1.31
chr8	2850000	2852500	2.89
chr8	2852500	2855000	2.89
chr8	2855000	2857500	2.92
chr8	2857500	2860000	3.65
chr8	2860000	2862500	6.19
chr8	2862500	2865000	7.29
chr8	2865000	2867500	7.14
chr8	2867500	2870000	3.24
chr8	2870000	2872500	2.27
chr8	2872500	2875000	3.03
chr8	2875000	2877500	1.16
chr8	2877500	2880000	0.99
chr8	2880000	2882500	0.18
chr8	2882500	2885000	0.04
chr8	2885000	2887500	1.0
chr8	2887500	2890000	2.07
chr8	2890000	2892500	0.98
chr8	2892500	2895000	0.98
chr8	2895000	2897500	0.97
chr8	2897500	2900000	1.6
chr8	2900000	2902500	2.72
chr8	2902500	2905000	3.01
chr8	2905000	2907500	1.98
chr8	2907500	2910000	2.48
chr8	2910000	2912500	2.23
chr8	2912500	2915000	2.39
chr8	2915000	2917500	0.19
chr8	2920000	2922500	0.5
chr8	2922500	2925000	0.85
chr8	2932500	2935000	0.13
chr8	2935000	2937500	0.9
chr8	2937500	2940000	0.99
chr8	2940000	2942500	1.4
chr8	2942500	2945000	1.96
chr8	2945000	2947500	1.12
chr8	2947500	2950000	3.06
chr8	2950000	2952500	3.32
chr8	2952500	2955000	1.45
chr8	2955000	2957500	0.02
chr8	2957500	2960000	0.83
chr8	2960000	2962500	0.98
chr8	2962500	2965000	1.44
chr8	2965000	2967500	0.98
chr8	2967500	2970000	0.99
chr8	2970000	2972500	1.69
chr8	2972500	2975000	1.98
chr8	2975000	2977500	1.74
chr8	2977500	2980000	0.91
chr8	2980000	2982500	1.96
chr8	2982500	2985000	1.94
chr8	2985000	2987500	2.04
chr8	2987500	2990000	2.09
chr8	2990000	2992500	0.99
chr8	2995000	2997500	0.11
chr8	2997500	3000000	0.99
chr8	3000000	3002500	1.0
chr8	3002500	3005000	2.21
chr8	3005000	3007500	1.53
chr8	3007500	3010000	1.31
chr8	3010000	3012500	1.42
chr8	3012500	3015000	0.96
chr8	3015000	3017500	1.58
chr8	3017500	3020000	0.99
chr8	3020000	3022500	1.48
chr8	3022500	3025000	1.85
chr8	3025000	3027500	2.32
chr8	3027500	3030000	2.36
chr8	3030000	3032500	2.01
chr8	3032500	3035000	0.99
chr8	3035000	3037500	1.29
chr8	3037500	3040000	0.99
chr8	3040000	3042500	1.23
chr8	3042500	3045000	0.26
chr8	3045000	3047500	0.7
chr8	3047500	3050000	1.31
chr8	3050000	3052500	0.62
chr8	3052500	3055000	2.25
chr8	3055000	3057500	2.92
chr8	3057500	3060000	2.01
chr8	3060000	3062500	3.15
chr8	3062500	3065000	3.94
chr8	3065000	3067500	3.95
chr8	3067500	3070000	2.98
chr8	3070000	3072500	3.05
chr8	3072500	3075000	3.12
chr8	3075000	3077500	2.64
chr8	3077500	3080000	2.23
chr8	3080000	3082500	3.22
chr8	3082500	3085000	1.06
chr8	3087500	3090000	0.65
chr8	3090000	3092500	2.58
chr8	3092500	3095000	2.42
chr8	3095000	3097500	3.48
chr8	3097500	3100000	3.92
chr8	3100000	3102500	3.82
chr8	3102500	3105000	1.59
chr8	3105000	3107500	0.98
chr8	3107500	3110000	0.56
chr8	3112500	3115000	0.24
chr8	3115000	3117500	1.0
chr8	3117500	3120000	0.99
chr8	3120000	3122500	0.97
chr8	3122500	3125000	1.15
chr8	3125000	3127500	1.88
chr8	3127500	3130000	4.39
chr8	3130000	3132500	3.7
chr8	3132500	3135000	3.86
chr8	3135000	3137500	3.3
chr8	3137500	3140000	3.36
chr8	3140000	3142500	2.23
chr8	3142500	3145000	2.99
chr8	3145000	3147500	2.66
chr8	3147500	3150000	3.32
chr8	3150000	3152500	3.82
chr8	3152500	3155000	3.44
chr8	3155000	3157500	1.63
chr8	3157500	3160000	1.89
chr8	3160000	3162500	3.17
chr8	3162500	3165000	3.82
chr8	3165000	3167500	3.52
chr8	3170000	3172500	4.39
chr8	3172500	3175000	4.65
chr8	3175000	3177500	4.28
chr8	3177500	3180000	1.75
chr8	3180000	3182500	2.4
chr8	3182500	3185000	1.39
chr8	3185000	3187500	1.8
chr8	3187500	3190000	2.71
chr8	3190000	3192500	3.49
chr8	3192500	3195000	4.81
chr8	3195000	3197500	3.79
chr8	3197500	3200000	1.11
chr8	3200000	3202500	2.55
chr8	3202500	3205000	4.48
chr8	3205000	3207500	0.72
chr8	3207500	3210000	0.33
chr8	3210000	3212500	0.8
chr8	3212500	3215000	1.32
chr8	3215000	3217500	1.92
chr8	3217500	3220000	2.11
chr8	3220000	3222500	0.32
chr8	3222500	3225000	4.17
chr8	3225000	3227500	4.65
chr8	3227500	3230000	4.13
chr8	3230000	3232500	3.95
chr8	3232500	3235000	3.36
chr8	3235000	3237500	3.14
chr8	3237500	3240000	3.47
chr8	3240000	3242500	2.51
chr8	3242500	3245000	1.33
chr8	3245000	3247500	1.16
chr8	3247500	3250000	0.65
chr8	3250000	3252500	0.99
chr8	3252500	3255000	1.58
chr8	3255000	3257500	1.23
chr8	3257500	3260000	0.84
chr8	3260000	3262500	0.85
chr8	3262500	3265000	0.9
chr8	3265000	3267500	3.98
chr8	3267500	3270000	3.85
chr8	3270000	3272500	3.67
chr8	3272500	3275000	4.47
chr8	3275000	3277500	2.13
chr8	3277500	3280000	0.98
chr8	3280000	3282500	1.03
chr8	3282500	3285000	0.99
chr8	3285000	3287500	1.59
chr8	3287500	3290000	2.12
chr8	3290000	3292500	1.95
chr8	3292500	3295000	2.51
chr8	3295000	3297500	3.45
chr8	3297500	3300000	3.36
chr8	3300000	3302500	6.98
chr8	3302500	3305000	2.29
chr8	3305000	3307500	2.99
chr8	3307500	3310000	1.99
chr8	3310000	3312500	3.31
chr8	3312500	3315000	2.89
chr8	3315000	3317500	2.15
chr8	3317500	3320000	3.99
chr8	3320000	3322500	2.78
chr8	3322500	3325000	1.28
chr8	3325000	3327500	1.4
chr8	3327500	3330000	1.13
chr8	3330000	3332500	0.07
chr8	3332500	3335000	0.84
chr8	3335000	3337500	1.55
chr8	3337500	3340000	1.51
chr8	3340000	3342500	1.98
chr8	3342500	3345000	1.98
chr8	3345000	3347500	3.4
chr8	3347500	3350000	3.37
chr8	3350000	3352500	2.82
chr8	3352500	3355000	3.77
chr8	3355000	3357500	5.84
chr8	3357500	3360000	1.96
chr8	3360000	3362500	2.91
chr8	3362500	3365000	4.53
chr8	3365000	3367500	4.15
chr8	3367500	3370000	3.38
chr8	3370000	3372500	2.9
chr8	3372500	3375000	4.9
chr8	3375000	3377500	3.94
chr8	3377500	3380000	4.35
chr8	3380000	3382500	4.61
chr8	3382500	3385000	2.66
chr8	3385000	3387500	2.25
chr8	3387500	3390000	3.94
chr8	3390000	3392500	3.97
chr8	3392500	3395000	3.44
chr8	3395000	3397500	2.27
chr8	3397500	3400000	1.36
chr8	3400000	3402500	2.46
chr8	3402500	3405000	7.77
chr8	3405000	3407500	8.63
chr8	3407500	3410000	1.59
chr8	3410000	3412500	1.33
chr8	3412500	3415000	1.67
chr8	3415000	3417500	1.96
chr8	3417500	3420000	3.41
chr8	3420000	3422500	1.84
chr8	3422500	3425000	1.71
chr8	3425000	3427500	2.69
chr8	3427500	3430000	3.08
chr8	3430000	3432500	2.23
chr8	3432500	3435000	2.91
chr8	3435000	3437500	2.87
chr8	3437500	3440000	2.64
chr8	3440000	3442500	1.98
chr8	3442500	3445000	2.28
chr8	3445000	3447500	2.57
chr8	3447500	3450000	3.19
chr8	3450000	3452500	1.77
chr8	3452500	3455000	3.44
chr8	3455000	3457500	2.83
chr8	3457500	3460000	2.49
chr8	3460000	3462500	2.73
chr8	3462500	3465000	2.23
chr8	3465000	3467500	1.73
chr8	3467500	3470000	2.27
chr8	3470000	3472500	2.46
chr8	3472500	3475000	1.98
chr8	3475000	3477500	2.4
chr8	3477500	3480000	2.4
chr8	3480000	3482500	2.96
chr8	3482500	3485000	3.58
chr8	3485000	3487500	4.43
chr8	3487500	3490000	3.78
chr8	3490000	3492500	2.24
chr8	3492500	3495000	1.97
chr8	3495000	3497500	1.31
chr8	3497500	3500000	0.98
chr8	3500000	3502500	1.68
chr8	3502500	3505000	3.06
chr8	3505000	3507500	0.67
chr8	3507500	3510000	0.75
chr8	3510000	3512500	2.78
chr8	3512500	3515000	3.49
chr8	3515000	3517500	1.99
chr8	3517500	3520000	0.58
chr8	3520000	3522500	0.65
chr8	3522500	3525000	0.98
chr8	3525000	3527500	0.94
chr8	3527500	3530000	0.97
chr8	3530000	3532500	0.96
chr8	3532500	3535000	0.96
chr8	3535000	3537500	0.95
chr8	3537500	3540000	0.96
chr8	3540000	3542500	0.97
chr8	3542500	3545000	1.24
chr8	3545000	3547500	1.13
chr8	3547500	3550000	1.95
chr8	3550000	3552500	2.66
chr8	3552500	3555000	3.13
chr8	3555000	3557500	3.65
chr8	3557500	3560000	4.18
chr8	3560000	3562500	3.92
chr8	3562500	3565000	3.54
chr8	3565000	3567500	2.99
chr8	3567500	3570000	2.75
chr8	3570000	3572500	1.87
chr8	3572500	3575000	1.71
chr8	3575000	3577500	2.75
chr8	3577500	3580000	3.15
chr8	3580000	3582500	4.13
chr8	3582500	3585000	3.87
chr8	3585000	3587500	3.15
chr8	3587500	3590000	1.24
chr8	3590000	3592500	1.0
chr8	3592500	3595000	2.0
chr8	3595000	3597500	3.9
chr8	3597500	3600000	1.86
chr8	3600000	3602500	1.25
chr8	3602500	3605000	1.57
chr8	3605000	3607500	2.96
chr8	3607500	3610000	0.29
chr8	3610000	3612500	0.95
chr8	3612500	3615000	1.81
chr8	3615000	3617500	2.3
chr8	3617500	3620000	1.97
chr8	3620000	3622500	1.96
chr8	3622500	3625000	2.09
chr8	3625000	3627500	3.68
chr8	3627500	3630000	4.42
chr8	3630000	3632500	4.93
chr8	3632500	3635000	4.65
chr8	3635000	3637500	3.46
chr8	3637500	3640000	3.36
chr8	3640000	3642500	3.68
chr8	3642500	3645000	2.52
chr8	3645000	3647500	3.12
chr8	3647500	3650000	6.14
chr8	3650000	3652500	5.97
chr8	3652500	3655000	5.95
chr8	3655000	3657500	4.07
chr8	3657500	3660000	4.09
chr8	3660000	3662500	4.94
chr8	3662500	3665000	3.93
chr8	3665000	3667500	3.98
chr8	3667500	3670000	4.77
chr8	3670000	3672500	3.94
chr8	3672500	3675000	3.95
chr8	3675000	3677500	3.95
chr8	3677500	3680000	4.36
chr8	3680000	3682500	2.86
chr8	3682500	3685000	2.07
chr8	3685000	3687500	3.45
chr8	3687500	3690000	4.9
chr8	3690000	3692500	3.4
chr8	3697500	3700000	5.04
chr8	3700000	3702500	6.04
chr8	3702500	3705000	4.79
chr8	3705000	3707500	5.41
chr8	3707500	3710000	2.49
chr8	3710000	3712500	0.85
chr8	3712500	3715000	1.23
chr8	3715000	3717500	1.91
chr8	3717500	3720000	0.99
chr8	3720000	3722500	0.99
chr8	3722500	3725000	0.98
chr8	3725000	3727500	0.97
chr8	3727500	3730000	0.96
chr8	3730000	3732500	0.48
chr8	3732500	3735000	3.1
chr8	3735000	3737500	4.52
chr8	3737500	3740000	4.28
chr8	3740000	3742500	3.21
chr8	3742500	3745000	2.35
chr8	3745000	3747500	1.2
chr8	3747500	3750000	4.52
chr8	3750000	3752500	1.77
chr8	3752500	3755000	2.31
chr8	3755000	3757500	1.72
chr8	3757500	3760000	1.98
chr8	3760000	3762500	1.98
chr8	3762500	3765000	1.98
chr8	3765000	3767500	2.56
chr8	3767500	3770000	2.34
chr8	3770000	3772500	1.82
chr8	3772500	3775000	1.07
chr8	3775000	3777500	0.94
chr8	3777500	3780000	0.22
chr8	3780000	3782500	1.21
chr8	3782500	3785000	1.22
chr8	3785000	3787500	1.79
chr8	3787500	3790000	1.28
chr8	3790000	3792500	1.93
chr8	3792500	3795000	1.18
chr8	3795000	3797500	1.35
chr8	3797500	3800000	5.66
chr8	3800000	3802500	1.74
chr8	3802500	3805000	0.99
chr8	3805000	3807500	0.98
chr8	3807500	3810000	0.99
chr8	3810000	3812500	0.98
chr8	3812500	3815000	1.25
chr8	3815000	3817500	2.84
chr8	3817500	3820000	2.64
chr8	3820000	3822500	0.68
chr8	3822500	3825000	1.72
chr8	3825000	3827500	1.6
chr8	3827500	3830000	1.27
chr8	3830000	3832500	0.38
chr8	3832500	3835000	0.27
chr8	3835000	3837500	1.57
chr8	3837500	3840000	2.15
chr8	3840000	3842500	2.41
chr8	3842500	3845000	3.52
chr8	3845000	3847500	2.94
chr8	3847500	3850000	2.89
chr8	3850000	3852500	2.92
chr8	3852500	3855000	2.9
chr8	3855000	3857500	3.6
chr8	3857500	3860000	4.37
chr8	3860000	3862500	5.12
chr8	3862500	3865000	9.01
chr8	3865000	3867500	9.07
chr8	3867500	3870000	4.11
chr8	3870000	3872500	0.99
chr8	3872500	3875000	0.99
chr8	3875000	3877500	1.18
chr8	3877500	3880000	2.84
chr8	3880000	3882500	2.94
chr8	3882500	3885000	2.44
chr8	3885000	3887500	2.21
chr8	3887500	3890000	2.95
chr8	3890000	3892500	3.6
chr8	3892500	3895000	2.95
chr8	3895000	3897500	2.78
chr8	3897500	3900000	2.75
chr8	3900000	3902500	4.76
chr8	3902500	3905000	5.65
chr8	3905000	3907500	4.27
chr8	3907500	3910000	2.32
chr8	3910000	3912500	1.97
chr8	3912500	3915000	1.98
chr8	3915000	3917500	2.2
chr8	3917500	3920000	2.45
chr8	3920000	3922500	2.5
chr8	3922500	3925000	3.39
chr8	3925000	3927500	3.09
chr8	3927500	3930000	3.56
chr8	3930000	3932500	4.2
chr8	3932500	3935000	2.81
chr8	3935000	3937500	1.97
chr8	3937500	3940000	1.9
chr8	3940000	3942500	2.21
chr8	3942500	3945000	2.46
chr8	3945000	3947500	1.98
chr8	3947500	3950000	1.97
chr8	3950000	3952500	2.9
chr8	3952500	3955000	1.92
chr8	3955000	3957500	1.4
chr8	3957500	3960000	0.99
chr8	3960000	3962500	0.26
chr8	3962500	3965000	0.98
chr8	3965000	3967500	2.14
chr8	3967500	3970000	0.94
chr8	3970000	3972500	0.64
chr8	3972500	3975000	1.0
chr8	3975000	3977500	0.84
chr8	3977500	3980000	1.37
chr8	3980000	3982500	1.73
chr8	3982500	3985000	0.99
chr8	3985000	3987500	0.93
chr8	3987500	3990000	2.29
chr8	3990000	3992500	1.92
chr8	3992500	3995000	1.25
chr8	3995000	3997500	1.75
chr8	3997500	4000000	4.62
chr8	4000000	4002500	4.44
chr8	4002500	4005000	5.06
chr8	4005000	4007500	6.08
chr8	4007500	4010000	8.17
chr8	4010000	4012500	8.28
chr8	4012500	4015000	3.68
chr8	4015000	4017500	1.66
chr8	4017500	4020000	1.4
chr8	4020000	4022500	4.75
chr8	4022500	4025000	0.24
chr8	4025000	4027500	0.99
chr8	4027500	4030000	1.48
chr8	4030000	4032500	3.26
chr8	4032500	4035000	4.21
chr8	4035000	4037500	4.18
chr8	4037500	4040000	2.75
chr8	4040000	4042500	1.2
chr8	4042500	4045000	2.16
chr8	4045000	4047500	1.38
chr8	4047500	4050000	1.97
chr8	4050000	4052500	1.84
chr8	4052500	4055000	0.99
chr8	4055000	4057500	0.99
chr8	4057500	4060000	1.34
chr8	4060000	4062500	1.48
chr8	4062500	4065000	1.55
chr8	4065000	4067500	0.89
chr8	4067500	4070000	1.35
chr8	4070000	4072500	0.97
chr8	4072500	4075000	0.87
chr8	4075000	4077500	0.64
chr8	4077500	4080000	0.45
chr8	4080000	4082500	0.53
chr8	4085000	4087500	2.91
chr8	4087500	4090000	3.99
chr8	4090000	4092500	1.75
chr8	4092500	4095000	1.41
chr8	4095000	4097500	0.61
chr8	4097500	4100000	1.93
chr8	4100000	4102500	0.03
chr8	4102500	4105000	1.62
chr8	4105000	4107500	1.26
chr8	4107500	4110000	0.42
chr8	4127500	4130000	0.22
chr8	4130000	4132500	0.06
chr8	4132500	4135000	0.28
chr8	4135000	4137500	1.47
chr8	4137500	4140000	0.06
chr8	4140000	4142500	0.47
chr8	4142500	4145000	0.86
chr8	4145000	4147500	1.77
chr8	4147500	4150000	3.25
chr8	4150000	4152500	2.6
chr8	4152500	4155000	1.97
chr8	4155000	4157500	2.6
chr8	4157500	4160000	3.07
chr8	4160000	4162500	3.7
chr8	4162500	4165000	3.0
chr8	4165000	4167500	2.96
chr8	4167500	4170000	2.95
chr8	4170000	4172500	3.11
chr8	4172500	4175000	3.88
chr8	4175000	4177500	3.37
chr8	4177500	4180000	3.75
chr8	4180000	4182500	2.46
chr8	4182500	4185000	2.12
chr8	4185000	4187500	2.77
chr8	4187500	4190000	1.89
chr8	4190000	4192500	0.99
chr8	4192500	4195000	0.99
chr8	4195000	4197500	1.96
chr8	4197500	4200000	2.4
chr8	4200000	4202500	1.98
chr8	4202500	4205000	1.11
chr8	4205000	4207500	0.8
chr8	4212500	4215000	0.21
chr8	4215000	4217500	1.08
chr8	4217500	4220000	0.87
chr8	4220000	4222500	3.91
chr8	4222500	4225000	3.74
chr8	4225000	4227500	0.35
chr8	4227500	4230000	0.61
chr8	4232500	4235000	0.31
chr8	4235000	4237500	0.97
chr8	4237500	4240000	4.01
chr8	4240000	4242500	6.89
chr8	4242500	4245000	3.45
chr8	4245000	4247500	2.95
chr8	4247500	4250000	0.01
chr8	4250000	4252500	0.56
chr8	4252500	4255000	1.25
chr8	4255000	4257500	2.41
chr8	4257500	4260000	2.08
chr8	4260000	4262500	0.12
chr8	4262500	4265000	0.92
chr8	4265000	4267500	1.43
chr8	4267500	4270000	0.99
chr8	4270000	4272500	0.99
chr8	4272500	4275000	1.34
chr8	4275000	4277500	1.02
chr8	4277500	4280000	1.63
chr8	4280000	4282500	0.98
chr8	4282500	4285000	0.83
chr8	4285000	4287500	1.07
chr8	4287500	4290000	1.32
chr8	4290000	4292500	2.2
chr8	4292500	4295000	2.35
chr8	4295000	4297500	2.46
chr8	4297500	4300000	2.83
chr8	4300000	4302500	1.96
chr8	4302500	4305000	1.68
chr8	4305000	4307500	0.98
chr8	4307500	4310000	1.01
chr8	4310000	4312500	1.32
chr8	4312500	4315000	0.98
chr8	4315000	4317500	1.39
chr8	4317500	4320000	0.99
chr8	4320000	4322500	1.52
chr8	4322500	4325000	2.41
chr8	4325000	4327500	1.98
chr8	4327500	4330000	1.9
chr8	4330000	4332500	2.7
chr8	4332500	4335000	2.02
chr8	4335000	4337500	4.55
chr8	4337500	4340000	6.66
chr8	4340000	4342500	2.84
chr8	4342500	4345000	2.74
chr8	4345000	4347500	1.98
chr8	4347500	4350000	1.95
chr8	4350000	4352500	2.27
chr8	4352500	4355000	2.92
chr8	4355000	4357500	3.7
chr8	4357500	4360000	3.91
chr8	4360000	4362500	3.25
chr8	4362500	4365000	2.98
chr8	4365000	4367500	2.87
chr8	4367500	4370000	1.39
chr8	4370000	4372500	1.77
chr8	4372500	4375000	1.24
chr8	4375000	4377500	0.94
chr8	4377500	4380000	0.77
chr8	4380000	4382500	1.35
chr8	4382500	4385000	1.13
chr8	4385000	4387500	0.99
chr8	4387500	4390000	0.99
chr8	4390000	4392500	1.64
chr8	4392500	4395000	1.69
chr8	4395000	4397500	1.05
chr8	4397500	4400000	2.28
chr8	4400000	4402500	3.21
chr8	4402500	4405000	2.79
chr8	4405000	4407500	0.71
chr8	4407500	4410000	3.73
chr8	4410000	4412500	3.08
chr8	4412500	4415000	3.95
chr8	4415000	4417500	3.7
chr8	4417500	4420000	1.58
chr8	4420000	4422500	1.97
chr8	4422500	4425000	2.11
chr8	4425000	4427500	4.92
chr8	4427500	4430000	5.22
chr8	4430000	4432500	5.89
chr8	4432500	4435000	4.97
chr8	4435000	4437500	2.76
chr8	4437500	4440000	3.42
chr8	4440000	4442500	2.53
chr8	4442500	4445000	1.69
chr8	4445000	4447500	2.28
chr8	4447500	4450000	3.62
chr8	4450000	4452500	2.12
chr8	4452500	4455000	0.43
chr8	4455000	4457500	1.26
chr8	4457500	4460000	1.71
chr8	4460000	4462500	1.03
chr8	4462500	4465000	0.99
chr8	4465000	4467500	0.07
chr8	4467500	4470000	0.09
chr8	4470000	4472500	0.98
chr8	4472500	4475000	1.34
chr8	4475000	4477500	1.03
chr8	4477500	4480000	0.99
chr8	4480000	4482500	1.92
chr8	4482500	4485000	1.94
chr8	4485000	4487500	1.97
chr8	4487500	4490000	3.02
chr8	4490000	4492500	3.87
chr8	4492500	4495000	3.89
chr8	4495000	4497500	3.81
chr8	4497500	4500000	3.81
chr8	4500000	4502500	3.86
chr8	4502500	4505000	3.92
chr8	4505000	4507500	1.58
chr8	4507500	4510000	0.99
chr8	4510000	4512500	4.24
chr8	4512500	4515000	4.56
chr8	4515000	4517500	3.26
chr8	4517500	4520000	2.98
chr8	4520000	4522500	2.96
chr8	4522500	4525000	3.5
chr8	4525000	4527500	3.92
chr8	4527500	4530000	2.96
chr8	4530000	4532500	3.82
chr8	4532500	4535000	4.3
chr8	4535000	4537500	3.96
chr8	4537500	4540000	2.15
chr8	4540000	4542500	1.9
chr8	4542500	4545000	1.59
chr8	4545000	4547500	1.0
chr8	4547500	4550000	2.98
chr8	4550000	4552500	3.15
chr8	4552500	4555000	4.5
chr8	4555000	4557500	4.61
chr8	4557500	4560000	4.17
chr8	4560000	4562500	2.03
chr8	4562500	4565000	1.92
chr8	4565000	4567500	1.52
chr8	4567500	4570000	1.91
chr8	4570000	4572500	1.36
chr8	4572500	4575000	2.97
chr8	4575000	4577500	3.95
chr8	4577500	4580000	2.08
chr8	4580000	4582500	1.76
chr8	4582500	4585000	1.13
chr8	4585000	4587500	0.99
chr8	4587500	4590000	0.61
chr8	4590000	4592500	0.54
chr8	4592500	4595000	1.68
chr8	4595000	4597500	2.71
chr8	4597500	4600000	2.85
chr8	4600000	4602500	2.08
chr8	4602500	4605000	1.98
chr8	4605000	4607500	4.26
chr8	4607500	4610000	5.28
chr8	4610000	4612500	4.93
chr8	4612500	4615000	3.88
chr8	4615000	4617500	3.81
chr8	4617500	4620000	4.03
chr8	4620000	4622500	3.94
chr8	4622500	4625000	2.18
chr8	4625000	4627500	1.09
chr8	4627500	4630000	0.22
chr8	4632500	4635000	1.89
chr8	4635000	4637500	4.29
chr8	4637500	4640000	4.9
chr8	4640000	4642500	1.29
chr8	4642500	4645000	0.15
chr8	4645000	4647500	0.62
chr8	4647500	4650000	1.96
chr8	4650000	4652500	1.41
chr8	4652500	4655000	1.06
chr8	4655000	4657500	3.03
chr8	4657500	4660000	3.39
chr8	4660000	4662500	2.77
chr8	4662500	4665000	2.66
chr8	4665000	4667500	2.01
chr8	4667500	4670000	1.92
chr8	4670000	4672500	2.8
chr8	4672500	4675000	2.57
chr8	4675000	4677500	5.05
chr8	4677500	4680000	5.6
chr8	4692500	4695000	1.43
chr8	4695000	4697500	1.93
chr8	4697500	4700000	1.96
chr8	4700000	4702500	1.64
chr8	4702500	4705000	1.71
chr8	4705000	4707500	1.9
chr8	4707500	4710000	2.9
chr8	4710000	4712500	2.87
chr8	4712500	4715000	1.27
chr8	4715000	4717500	0.56
chr8	4717500	4720000	0.9
chr8	4720000	4722500	5.15
chr8	4722500	4725000	5.84
chr8	4725000	4727500	4.17
chr8	4727500	4730000	0.06
chr8	4730000	4732500	1.96
chr8	4732500	4735000	2.5
chr8	4735000	4737500	2.81
chr8	4737500	4740000	3.33
chr8	4740000	4742500	2.86
chr8	4742500	4745000	2.31
chr8	4745000	4747500	2.84
chr8	4747500	4750000	3.79
chr8	4750000	4752500	0.42
chr8	4755000	4757500	1.51
chr8	4757500	4760000	1.48
chr8	4760000	4762500	0.99
chr8	4762500	4765000	4.33
chr8	4765000	4767500	5.66
chr8	4767500	4770000	6.36
chr8	4770000	4772500	4.9
chr8	4772500	4775000	7.37
chr8	4775000	4777500	2.0
chr8	4777500	4780000	1.3
chr8	4780000	4782500	1.0
chr8	4782500	4785000	0.99
chr8	4785000	4787500	1.03
chr8	4787500	4790000	1.96
chr8	4790000	4792500	1.03
chr8	4792500	4795000	0.29
chr8	4795000	4797500	2.12
chr8	4797500	4800000	3.89
chr8	4800000	4802500	3.16
chr8	4802500	4805000	2.01
chr8	4805000	4807500	1.94
chr8	4807500	4810000	2.57
chr8	4810000	4812500	2.31
chr8	4812500	4815000	6.53
chr8	4815000	4817500	5.07
chr8	4817500	4820000	3.7
chr8	4820000	4822500	1.96
chr8	4822500	4825000	4.62
chr8	4825000	4827500	3.44
chr8	4827500	4830000	2.3
chr8	4830000	4832500	1.99
chr8	4832500	4835000	2.26
chr8	4835000	4837500	2.83
chr8	4837500	4840000	3.46
chr8	4840000	4842500	3.06
chr8	4842500	4845000	2.16
chr8	4845000	4847500	1.98
chr8	4847500	4850000	2.9
chr8	4850000	4852500	4.42
chr8	4852500	4855000	0.49
chr8	4860000	4862500	3.32
chr8	4862500	4865000	5.92
chr8	4865000	4867500	3.24
chr8	4867500	4870000	2.09
chr8	4870000	4872500	1.87
chr8	4872500	4875000	1.92
chr8	4875000	4877500	1.1
chr8	4877500	4880000	2.89
chr8	4880000	4882500	2.88
chr8	4882500	4885000	1.93
chr8	4885000	4887500	1.67
chr8	4887500	4890000	1.4
chr8	4890000	4892500	1.93
chr8	4892500	4895000	1.7
chr8	4895000	4897500	1.16
chr8	4897500	4900000	2.53
chr8	4900000	4902500	2.95
chr8	4902500	4905000	4.18
chr8	4905000	4907500	5.03
chr8	4907500	4910000	2.98
chr8	4910000	4912500	1.95
chr8	4912500	4915000	2.14
chr8	4915000	4917500	3.24
chr8	4917500	4920000	3.14
chr8	4920000	4922500	2.76
chr8	4922500	4925000	3.02
chr8	4925000	4927500	3.27
chr8	4927500	4930000	4.09
chr8	4930000	4932500	4.63
chr8	4932500	4935000	4.86
chr8	4935000	4937500	4.63
chr8	4937500	4940000	4.53
chr8	4940000	4942500	3.7
chr8	4942500	4945000	3.44
chr8	4945000	4947500	2.18
chr8	4947500	4950000	1.17
chr8	4950000	4952500	0.99
chr8	4952500	4955000	0.2
chr8	4955000	4957500	0.85
chr8	4957500	4960000	3.04
chr8	4960000	4962500	1.59
chr8	4962500	4965000	0.99
chr8	4965000	4967500	0.62
chr8	4967500	4970000	1.1
chr8	4970000	4972500	0.91
chr8	4972500	4975000	1.56
chr8	4975000	4977500	3.88
chr8	4977500	4980000	5.0
chr8	4980000	4982500	5.86
chr8	4982500	4985000	5.68
chr8	4985000	4987500	4.77
chr8	4987500	4990000	2.48
chr8	4990000	4992500	4.43
chr8	4992500	4995000	3.35
chr8	4995000	4997500	4.28
chr8	4997500	5000000	3.05
chr8	5000000	5002500	3.06
chr8	5002500	5005000	2.35
chr8	5005000	5007500	1.18
chr8	5007500	5010000	1.14
chr8	5010000	5012500	1.42
chr8	5012500	5015000	1.97
chr8	5015000	5017500	2.39
chr8	5017500	5020000	2.29
chr8	5020000	5022500	3.53
chr8	5022500	5025000	3.23
chr8	5025000	5027500	2.92
chr8	5027500	5030000	2.05
chr8	5030000	5032500	2.27
chr8	5032500	5035000	2.82
chr8	5035000	5037500	1.96
chr8	5037500	5040000	1.93
chr8	5040000	5042500	1.76
chr8	5042500	5045000	2.39
chr8	5045000	5047500	2.66
chr8	5047500	5050000	2.75
chr8	5050000	5052500	2.09
chr8	5052500	5055000	1.97
chr8	5055000	5057500	1.69
chr8	5057500	5060000	1.32
chr8	5060000	5062500	2.67
chr8	5062500	5065000	2.73
chr8	5065000	5067500	3.51
chr8	5067500	5070000	4.91
chr8	5070000	5072500	4.19
chr8	5072500	5075000	4.99
chr8	5075000	5077500	4.58
chr8	5077500	5080000	2.79
chr8	5080000	5082500	0.13
chr8	5087500	5090000	0.17
chr8	5090000	5092500	0.98
chr8	5092500	5095000	0.88
chr8	5095000	5097500	1.86
chr8	5097500	5100000	2.15
chr8	5100000	5102500	1.78
chr8	5102500	5105000	3.99
chr8	5105000	5107500	2.32
chr8	5107500	5110000	1.65
chr8	5110000	5112500	1.18
chr8	5112500	5115000	1.65
chr8	5115000	5117500	3.56
chr8	5117500	5120000	5.57
chr8	5120000	5122500	6.75
chr8	5122500	5125000	4.73
chr8	5125000	5127500	3.96
chr8	5127500	5130000	2.94
chr8	5130000	5132500	2.28
chr8	5132500	5135000	1.96
chr8	5135000	5137500	1.98
chr8	5137500	5140000	3.59
chr8	5140000	5142500	2.35
chr8	5142500	5145000	2.17
chr8	5145000	5147500	2.49
chr8	5147500	5150000	1.96
chr8	5150000	5152500	1.23
chr8	5152500	5155000	3.27
chr8	5155000	5157500	1.92
chr8	5157500	5160000	1.88
chr8	5160000	5162500	1.67
chr8	5162500	5165000	1.68
chr8	5165000	5167500	2.95
chr8	5167500	5170000	2.9
chr8	5170000	5172500	2.91
chr8	5172500	5175000	3.43
chr8	5175000	5177500	4.69
chr8	5177500	5180000	3.73
chr8	5180000	5182500	4.51
chr8	5182500	5185000	4.72
chr8	5185000	5187500	3.91
chr8	5187500	5190000	3.07
chr8	5190000	5192500	3.42
chr8	5192500	5195000	2.14
chr8	5195000	5197500	0.08
chr8	5197500	5200000	0.49
chr8	5200000	5202500	0.09
chr8	5202500	5205000	1.2
chr8	5205000	5207500	0.08
chr8	5207500	5210000	0.4
chr8	5210000	5212500	0.78
chr8	5212500	5215000	1.45
chr8	5215000	5217500	1.9
chr8	5217500	5220000	2.94
chr8	5220000	5222500	4.99
chr8	5222500	5225000	7.46
chr8	5225000	5227500	4.81
chr8	5227500	5230000	3.53
chr8	5230000	5232500	3.04
chr8	5232500	5235000	1.98
chr8	5235000	5237500	2.11
chr8	5237500	5240000	2.94
chr8	5240000	5242500	3.9
chr8	5242500	5245000	5.02
chr8	5245000	5247500	4.32
chr8	5247500	5250000	4.18
chr8	5250000	5252500	2.96
chr8	5252500	5255000	3.34
chr8	5255000	5257500	3.36
chr8	5257500	5260000	3.89
chr8	5260000	5262500	3.15
chr8	5262500	5265000	2.49
chr8	5265000	5267500	2.37
chr8	5267500	5270000	3.64
chr8	5270000	5272500	2.96
[truncated: 998,000+ more rows]
