# Supplementary material for: High resolution long-read telomere sequencing reveals dynamic mechanisms in aging and cancer
Source: Nat Commun. 2024 Jun 18;15:5149. doi: 10.1038/s41467-024-48917-7 (PMC11189484; doi:10.1038/s41467-024-48917-7)
Supplement: Supplementary file 10 — Source Data [file 41467_2024_48917_MOESM10_ESM.zip › source data/Fig. 1.xlsx]

## Sheet: Fig. 1b
TRF HG002
4 ug AluI/MboI digested HG002 genomic DNA, 0.7% agarose gel, TelG probe
					exported image										inverted image
									TelG										TelG
					SybrGold stain
									SybrGold

## Sheet: Fig. 1 c,d
read_id	telomere_len	flowcell	cell_line	repeat
000393ff-dfdf-4cc8-8a78-818c3083797f/EcoRV/0	5274	FAR62417	HG002	2
98de8732-f6e4-41f6-8632-ad8b68927af7/EcoRV/0	2929	FAV29018	HG002	1
98e08748-1434-4daa-a806-a48c7f86ac9f/EcoRV/0	5664	FAV29018	HG002	1
98e1554d-1f5d-4ba8-8a8e-cc05a6800080/EcoRV/0	9069	FAV29018	HG002	1
98e3381b-5304-4412-a6ae-73cd67ebe830/EcoRV/0	4720	FAV29018	HG002	1
98e36743-ad3c-4c3e-a80b-0a7976297ed3/EcoRV/0	4253	FAV29018	HG002	1
98e412cd-cc25-4e43-8083-5e5e2c890a56/EcoRV/0	8326	FAV29018	HG002	1
98e455ca-c954-41f3-a249-cfad714a5dbd/EcoRV/0	5045	FAV29018	HG002	1
98e5ecab-b27b-4e57-8b44-798b1f387d1a/EcoRV/0	6074	FAV29018	HG002	1
98e636c7-bfd5-4542-994c-0e648f58efb4/EcoRV/0	5509	FAV29018	HG002	1
98e739e5-9cbb-425b-bf37-cf013b43d0c7/EcoRV/0	13078	FAV29018	HG002	1
98dd1531-6ddd-4dfc-b859-e4f95c2a8c09/EcoRV/0	2914	FAV29018	HG002	1
98e8525e-29b4-40a3-9d9f-2eab68994685/EcoRV/0	6997	FAV29018	HG002	1
98ea31e0-ee97-4959-b974-c5c1da4ec7f6/EcoRV/0	9107	FAV29018	HG002	1
98ea8d17-e66d-4eff-ae65-b5a07ab3c811/EcoRV/0	5653	FAV29018	HG002	1
98ea95f1-5230-44b6-ad40-4eff7d67f896/EcoRV/0	2432	FAV29018	HG002	1
98ec8749-a761-41b5-8871-4af08400f891/EcoRV/0	7243	FAV29018	HG002	1
98eebd06-1979-4a74-8c35-45127761b5bf/EcoRV/0	5055	FAV29018	HG002	1
98ef05f7-d697-4da2-94e3-24c2d17fc942/EcoRV/0	4628	FAV29018	HG002	1
98f0beb7-67cf-4111-b918-1264f193ed04/EcoRV/0	4257	FAV29018	HG002	1
98f0dfa6-4735-4edb-9857-7c7d72fb2789/EcoRV/0	5749	FAV29018	HG002	1
98f0ecbd-237f-41bd-9486-cd7194d5be06/EcoRV/0	7576	FAV29018	HG002	1
98f1edd5-5f48-4914-b6a1-af6faaa054e0/EcoRV/0	6300	FAV29018	HG002	1
98e9943e-7f1a-484a-b97f-ff0f58335bf4/EcoRV/0	5256	FAV29018	HG002	1
98f25896-b5c9-461e-aaf5-a81d8e435c0f/EcoRV/0	4898	FAV29018	HG002	1
98da354c-9ad5-406a-a5b1-02b5523692e0/EcoRV/0	5113	FAV29018	HG002	1
98d553fc-c32a-4b7e-bc04-694fa306763a/EcoRV/0	2635	FAV29018	HG002	1
98b45d49-dae9-4a55-8392-87e30328615a/EcoRV/0	6166	FAV29018	HG002	1
98b5cf85-a35d-4a5b-bfe9-9e015dfa3103/EcoRV/0	492	FAV29018	HG002	1
98b76e21-f042-48b3-ae9e-83d6b3ddd383/EcoRV/0	3344	FAV29018	HG002	1
98b7f0df-1c54-4c0c-a2b6-69b4f5b3fa64/EcoRV/0	5387	FAV29018	HG002	1
98b8fdd3-cfd3-4045-a474-346bd5bca62a/EcoRV/0	4030	FAV29018	HG002	1
98b9aa7e-68ed-48ad-a4f5-0bf6c1adf7f8/EcoRV/0	3681	FAV29018	HG002	1
98ba5cbb-c892-4230-a665-571758a13da2/EcoRV/0	3829	FAV29018	HG002	1
98bd4ba1-ea18-4c04-a98f-a5fcfc6739a1/EcoRV/0	4586	FAV29018	HG002	1
98c00d86-75fc-4b81-95f1-82942be0a6d5/EcoRV/0	6096	FAV29018	HG002	1
98c0a6fe-087e-4e58-a1c4-65d17ebc29a3/EcoRV/0	3747	FAV29018	HG002	1
98d5d79e-c36a-4eeb-848c-2327d083490d/EcoRV/0	7443	FAV29018	HG002	1
98c3624e-e206-4f30-b878-8aed9270f04f/EcoRV/0	3372	FAV29018	HG002	1
98c7f5dc-4886-4b5c-ae3e-842691d16fdd/EcoRV/0	5087	FAV29018	HG002	1
98c80e16-72c8-47ea-88b5-b9726249ffe4/EcoRV/0	9250	FAV29018	HG002	1
98c91b0d-1bd7-4a2c-b8de-51a08efc4d36/EcoRV/0	6266	FAV29018	HG002	1
98ccf776-9e9c-4ad8-b04c-70426ac3ff3c/EcoRV/0	10395	FAV29018	HG002	1
98cd8981-f80b-4042-8937-72bc5f3b4664/EcoRV/0	7306	FAV29018	HG002	1
98cdba48-e6c0-468d-a372-1bf97405544c/EcoRV/0	3252	FAV29018	HG002	1
98ce2e07-57c6-4666-bf54-045ccf72b913/EcoRV/0	2188	FAV29018	HG002	1
98d0e422-0cda-46cd-97b5-688bfd9626be/EcoRV/0	1548	FAV29018	HG002	1
98d21572-63a5-4d53-b75a-13b6c0827ff4/EcoRV/0	3864	FAV29018	HG002	1
98d3d388-1123-4e0b-9aff-b669bb52a571/EcoRV/0	1832	FAV29018	HG002	1
98c3a307-2b20-4fbb-819f-5fbb45b2681d/EcoRV/0	10533	FAV29018	HG002	1
98f25f5b-bb10-49d6-a7da-089a91efa4dc/EcoRV/0	2948	FAV29018	HG002	1
98f263da-e231-4f95-9b16-df0c859b1351/EcoRV/0	7148	FAV29018	HG002	1
98f281f4-46c9-4edc-924f-845a8314c6c6/EcoRV/0	3239	FAV29018	HG002	1
99162bfc-1bea-45fd-86bb-0d74b7001857/EcoRV/0	5699	FAV29018	HG002	1
9916c0c2-7def-47d3-ae5a-2b2254a8f703/EcoRV/0	6193	FAV29018	HG002	1
99180d29-2f24-401f-b528-8731c6294764/EcoRV/0	6096	FAV29018	HG002	1
99182658-9982-43af-8602-496cb0fd9c9e/EcoRV/0	2720	FAV29018	HG002	1
99195cbe-1187-489c-bee2-fc7dd5dad4fd/EcoRV/0	4881	FAV29018	HG002	1
991d6b54-264b-41cf-806d-92ab16a3f309/EcoRV/0	6480	FAV29018	HG002	1
991f0e7b-4d6e-4d96-85ae-55a492e52dfd/EcoRV/0	6245	FAV29018	HG002	1
991fea79-f6aa-4623-a4e1-014efa8be230/EcoRV/0	4584	FAV29018	HG002	1
99249cff-2915-40d3-8f60-fa388b2871a0/EcoRV/0	4537	FAV29018	HG002	1
9925c054-0db1-4222-a637-fb6fe0937de6/EcoRV/0	4656	FAV29018	HG002	1
9915471c-3c72-4444-aca4-2de8e9a82573/EcoRV/0	6663	FAV29018	HG002	1
99264fb4-da6c-49ae-97bd-0ebd93a310ef/EcoRV/0	4252	FAV29018	HG002	1
992687bf-9014-4014-8bae-1615e6c4bfd2/EcoRV/0	5266	FAV29018	HG002	1
9926b30e-c446-4e0a-bf7e-3d75e20fd87d/EcoRV/0	10876	FAV29018	HG002	1
99273920-1cae-4efb-a7a6-92b11b0b034d/EcoRV/0	5182	FAV29018	HG002	1
9927dce4-bd38-4164-a380-250178f753a8/EcoRV/0	2785	FAV29018	HG002	1
9929bd43-6af6-457e-a7d9-6f5a720b531c/EcoRV/0	5179	FAV29018	HG002	1
992a29f2-0278-41ae-b2ce-f3de795e3520/EcoRV/0	4727	FAV29018	HG002	1
992aa86a-d249-44c7-b562-b9645e5b774b/EcoRV/0	2419	FAV29018	HG002	1
992c06e6-5a68-4725-903d-3bbd5b50a1ae/EcoRV/0	5050	FAV29018	HG002	1
992d6e00-4e5f-4553-ba9a-44e482a55d53/EcoRV/0	6654	FAV29018	HG002	1
9930a45e-02df-438c-9c03-7bae862f1ffc/EcoRV/0	8930	FAV29018	HG002	1
99268238-3131-45a9-91db-7771593c3f4a/EcoRV/0	5086	FAV29018	HG002	1
99147cfe-d842-4d2c-a12e-76cdc0dd1e89/EcoRV/0	5660	FAV29018	HG002	1
9913b8a8-af29-4cf9-ad86-2f51a44ab402/EcoRV/0	7077	FAV29018	HG002	1
99119e7a-7e3e-4c1a-afba-19d05eafbe86/EcoRV/0	795	FAV29018	HG002	1
98f358be-c77e-4cc8-9428-4b32dd5503a3/EcoRV/0	7271	FAV29018	HG002	1
98f3d9db-5b89-4e3c-8717-7647d0746e50/EcoRV/0	4495	FAV29018	HG002	1
98f5f5d7-ff11-497d-9f7d-d025baac9bf6/EcoRV/0	5568	FAV29018	HG002	1
98f7945b-93b0-49ff-8f7b-36c4cae3ceee/EcoRV/0	5635	FAV29018	HG002	1
98f8bccb-8fce-40bf-9f93-3675b7cd32d5/EcoRV/0	2101	FAV29018	HG002	1
98f9a6ef-3c2f-47d8-aeb1-147dce895747/EcoRV/0	3254	FAV29018	HG002	1
98fda753-12b5-413c-8df0-c5da3c0a6346/EcoRV/0	2316	FAV29018	HG002	1
98ff29bd-7775-45f7-ad89-bc6546e6e555/EcoRV/0	8086	FAV29018	HG002	1
98ff3301-4b36-4882-973b-ebb81ee76c2e/EcoRV/0	7879	FAV29018	HG002	1
98ff70be-8e51-4d8f-8343-597aafb8407c/EcoRV/0	11424	FAV29018	HG002	1
98fff205-9605-47dc-84ce-c2e2d4e53944/EcoRV/0	4198	FAV29018	HG002	1
99018e60-1122-42bc-9d15-be19590a2d87/EcoRV/0	8745	FAV29018	HG002	1
9902d503-327c-488a-b380-49738be7c7d9/EcoRV/0	5807	FAV29018	HG002	1
99057be5-5b58-4d8d-93c5-8bd4d74408c1/EcoRV/0	3915	FAV29018	HG002	1
99090c36-e8a3-4939-8f69-0abfcd0cac9b/EcoRV/0	5163	FAV29018	HG002	1
99092f15-b1ea-4a51-aba4-2959d68d57f6/EcoRV/0	3656	FAV29018	HG002	1
990946ff-214a-49d2-a063-cbd632c7a3d7/EcoRV/0	3188	FAV29018	HG002	1
990cf789-25e2-444c-b492-2eda9e49371e/EcoRV/0	3821	FAV29018	HG002	1
990d262b-1223-4d33-89fc-317669bbdb23/EcoRV/0	5261	FAV29018	HG002	1
990e9f90-5c23-46aa-9383-c5d14e8e33f6/EcoRV/0	6811	FAV29018	HG002	1
990ee670-3c2b-47a7-abd5-1c7fdf78b8fb/EcoRV/0	4046	FAV29018	HG002	1
990fa152-b2fc-4029-8437-d1c77308a980/EcoRV/0	4874	FAV29018	HG002	1
9910e5b1-8225-4ee7-857b-e80fc0365ed3/EcoRV/0	3984	FAV29018	HG002	1
98b428fd-bdda-41a9-b787-fc3a740266c4/EcoRV/0	3190	FAV29018	HG002	1
9933145f-9c71-43bd-8702-b7b0ed3e0c81/EcoRV/0	5809	FAV29018	HG002	1
98b3d41e-0a2d-4bb4-9029-f9fcc18528b8/EcoRV/0	7981	FAV29018	HG002	1
98b1ddf5-cf86-4b62-82b8-c59558788f6b/EcoRV/0	8183	FAV29018	HG002	1
984dce40-ea59-4035-8a26-f173d15f7354/EcoRV/0	5559	FAV29018	HG002	1
985070ff-61fd-446c-8eef-f1bf9d394310/EcoRV/0	7587	FAV29018	HG002	1
985129db-2395-4d84-98b1-ce964b19bbd3/EcoRV/0	4760	FAV29018	HG002	1
9852fc0d-1c27-4259-9271-7470ed60fcdb/EcoRV/0	6131	FAV29018	HG002	1
98542d01-9252-4468-b6cb-113894489721/EcoRV/0	5073	FAV29018	HG002	1
98543713-f137-4191-a8b5-016679a515b8/EcoRV/0	2493	FAV29018	HG002	1
9854e18b-3625-4e43-bf76-94d63d3c79cc/EcoRV/0	2757	FAV29018	HG002	1
9855847c-2d6f-472e-aa86-3028bc25b0ce/EcoRV/0	6027	FAV29018	HG002	1
98558a10-032a-43ab-b6b7-0feabfec3de3/EcoRV/0	4924	FAV29018	HG002	1
9855d893-18f0-4903-91d6-896dd1b752b6/EcoRV/0	5860	FAV29018	HG002	1
984d2b15-a8d5-444c-89df-13eb05c461ef/EcoRV/0	7526	FAV29018	HG002	1
98578de5-dcfd-47f3-b87b-1318687f6619/EcoRV/0	5872	FAV29018	HG002	1
98595515-9e3a-4b9a-9c7c-200a16f20aba/EcoRV/0	6439	FAV29018	HG002	1
985971cd-fc03-432d-9e1f-1506aa7d94a0/EcoRV/0	7277	FAV29018	HG002	1
985baa14-c874-4dce-994c-7449558d2d76/EcoRV/0	4256	FAV29018	HG002	1
985c70c2-15c5-4728-8958-efbf3a732e94/EcoRV/0	6601	FAV29018	HG002	1
985d9bf5-85cd-4624-8a70-347602d7ab4a/EcoRV/0	6319	FAV29018	HG002	1
9861545f-180c-4bb9-88e0-85c4a3eaba93/EcoRV/0	3641	FAV29018	HG002	1
98632a14-17cc-4b84-8d99-be583de3183c/EcoRV/0	5071	FAV29018	HG002	1
9863a07a-f044-4ede-9fb3-a75945f9f50d/EcoRV/0	4743	FAV29018	HG002	1
9865c77b-6ded-4549-adc4-34860b905de8/EcoRV/0	4061	FAV29018	HG002	1
98665330-de62-4f4d-a2e7-5e26ff21ce6f/EcoRV/0	11096	FAV29018	HG002	1
98582e41-4fdc-4667-84ed-6f5a50a541dd/EcoRV/0	8216	FAV29018	HG002	1
98675660-c023-45c7-b020-b4bde7a2ce18/EcoRV/0	3661	FAV29018	HG002	1
984cb072-e7ef-4111-a38e-b76135eecb58/EcoRV/0	7995	FAV29018	HG002	1
9847b5e8-912e-4f1a-8e2e-7621bb170a50/EcoRV/0	4532	FAV29018	HG002	1
9827592c-3db5-44ce-b38a-c50073350289/EcoRV/0	10799	FAV29018	HG002	1
98276ed8-1b71-4e06-a504-2716120a2989/EcoRV/0	1903	FAV29018	HG002	1
982785e2-4c60-4db3-939e-b9ef1fca915b/EcoRV/0	8053	FAV29018	HG002	1
982a3e30-66fc-4577-9de4-e34a6842e5ee/EcoRV/0	6658	FAV29018	HG002	1
982a7a63-b0e9-4cbd-b6e9-bfc708fed079/EcoRV/0	6705	FAV29018	HG002	1
982f8de6-eb0c-409f-b6e8-74c5e5f64e8b/EcoRV/0	6456	FAV29018	HG002	1
98301e17-94ae-44bf-bb6e-d6d2ca941ce9/EcoRV/0	3451	FAV29018	HG002	1
9830566a-7aa7-4966-a40f-1a72e4fc7ba2/EcoRV/0	8462	FAV29018	HG002	1
9831969d-c935-49aa-a4c4-2e7ca66640f8/EcoRV/0	4567	FAV29018	HG002	1
9833591b-f004-4473-aad8-c88a4b2a573f/EcoRV/0	5416	FAV29018	HG002	1
984a3724-ac5b-4f44-9112-ca53f3d6c540/EcoRV/0	8440	FAV29018	HG002	1
9835343e-7123-4a33-8a00-05f50b896b5e/EcoRV/0	4957	FAV29018	HG002	1
98398a8e-7a73-4c88-ad4b-d0a38ef4644f/EcoRV/0	4425	FAV29018	HG002	1
983a3e03-7d8e-4bc9-a2c3-32fb08da702d/EcoRV/0	7225	FAV29018	HG002	1
983ca46e-0c41-4419-aa12-b6f4d1dcfb43/EcoRV/0	3792	FAV29018	HG002	1
98424d0e-4861-416d-9b7f-d189cf5a856f/EcoRV/0	4871	FAV29018	HG002	1
9843dd7b-2312-476f-aff7-8bad3176d777/EcoRV/0	6143	FAV29018	HG002	1
984483cd-f821-4497-ae4c-f0cc7007cb07/EcoRV/0	9608	FAV29018	HG002	1
984532f1-7af2-4d17-bc1a-6cea51daf75b/EcoRV/0	7364	FAV29018	HG002	1
984632ae-9db7-4c17-ac5a-91a88a2dc997/EcoRV/0	4460	FAV29018	HG002	1
98466b7d-93c6-40e7-9cf5-743dbd73aa99/EcoRV/0	5740	FAV29018	HG002	1
9847485b-4cee-4997-b436-6d965b771ebd/EcoRV/0	8477	FAV29018	HG002	1
9836551a-f562-493c-ae7e-c59f3ba72a3f/EcoRV/0	4744	FAV29018	HG002	1
98676c54-703a-4c5e-b386-4a71e0eb6efa/EcoRV/0	11264	FAV29018	HG002	1
986a0dd0-8ea2-4540-a787-bc4b93ab721e/EcoRV/0	1773	FAV29018	HG002	1
986a9fae-ea37-4af8-9d45-62e38ead6eb0/EcoRV/0	5105	FAV29018	HG002	1
988915a9-349a-4c52-98be-8bdbfc504a67/EcoRV/0	5396	FAV29018	HG002	1
988aac3e-fed7-49c0-8ed6-800726493a33/EcoRV/0	6777	FAV29018	HG002	1
988db3de-4194-40c5-9d73-d7b78b543aed/EcoRV/0	5615	FAV29018	HG002	1
988f0770-3616-45e9-a2b2-9fe37a5d5367/EcoRV/0	4973	FAV29018	HG002	1
9892b282-2d06-4a7f-8f50-b391a795f11a/EcoRV/0	2852	FAV29018	HG002	1
9892f795-da68-4070-bed1-afd216ccf4f1/EcoRV/0	2969	FAV29018	HG002	1
9895940b-8552-434b-85fa-9304a2cfc581/EcoRV/0	4435	FAV29018	HG002	1
9899c1d2-dc68-4bf0-be98-2ca0b64f1288/EcoRV/0	2998	FAV29018	HG002	1
989aaeb3-78bc-449a-93e7-b6011ed245e1/EcoRV/0	3921	FAV29018	HG002	1
989b5b7d-b280-44f5-aab8-11e4eaa91105/EcoRV/0	3458	FAV29018	HG002	1
9887aad1-c4cc-4de4-8f92-09e4670d2bb4/EcoRV/0	4848	FAV29018	HG002	1
989ca434-575b-466b-9a8a-9e306b93ab25/EcoRV/0	3619	FAV29018	HG002	1
98a1b9aa-0c35-4557-9e61-a90e31b931dc/EcoRV/0	5269	FAV29018	HG002	1
98a29d8b-7562-4c93-9067-4e3ed62fd6db/EcoRV/0	4452	FAV29018	HG002	1
98a39de1-f966-421f-ae17-60c7f7f42eaa/EcoRV/0	3991	FAV29018	HG002	1
98a59156-6d7c-4fc4-8ad2-e81a18e42f52/EcoRV/0	9566	FAV29018	HG002	1
98a8e0fa-fa52-42c4-ab1b-b86d45098b40/EcoRV/0	5123	FAV29018	HG002	1
98a9a3b2-806c-4b96-b6e3-c57fc1b5cc09/EcoRV/0	6049	FAV29018	HG002	1
98acbe3b-b304-42ac-9329-85d01570d04a/EcoRV/0	6694	FAV29018	HG002	1
98af054b-e175-419c-9916-c295e731c98c/EcoRV/0	6032	FAV29018	HG002	1
98af7027-1659-454f-b62b-8ce829d2b683/EcoRV/0	3601	FAV29018	HG002	1
98aff45b-6919-4090-af37-5ece205de3bc/EcoRV/0	6045	FAV29018	HG002	1
98a17da1-2e56-4ac9-ab43-0ce2433db737/EcoRV/0	2052	FAV29018	HG002	1
988705c5-8f85-4898-9f77-0edc40f1219f/EcoRV/0	5390	FAV29018	HG002	1
9884dd55-4fea-4faa-936a-afe66f5ff456/EcoRV/0	3762	FAV29018	HG002	1
988330fa-f61b-454c-bc66-a2233dea4016/EcoRV/0	4085	FAV29018	HG002	1
986b0dac-88a5-4820-b8b1-4bc1c39ba0a3/EcoRV/0	4222	FAV29018	HG002	1
986b0ef4-d142-4fa0-a316-06678c90bfc4/EcoRV/0	915	FAV29018	HG002	1
986b167b-8192-4135-9196-c0959b53a2f4/EcoRV/0	3718	FAV29018	HG002	1
986b7cc1-a238-4c33-ac53-dba98a99b6da/EcoRV/0	5212	FAV29018	HG002	1
986c1272-be4a-48d7-8d49-9f083677072d/EcoRV/0	4951	FAV29018	HG002	1
986e3796-22cc-4d35-8df4-d132c4c963d2/EcoRV/0	9162	FAV29018	HG002	1
986e6b9c-1b20-45df-b4b6-0c4499abaf3f/EcoRV/0	6497	FAV29018	HG002	1
9870f77f-a4b6-42d2-bb79-85a99c49b2c4/EcoRV/0	3343	FAV29018	HG002	1
987262cc-be3f-4322-86fb-bd4120d93754/EcoRV/0	6134	FAV29018	HG002	1
9872b3ab-b408-4a29-bf2a-71f365ec2713/EcoRV/0	3605	FAV29018	HG002	1
9872d1ea-6a59-49bc-9f78-94d19e309fc3/EcoRV/0	6069	FAV29018	HG002	1
9874a976-eb0c-450b-b123-6108500a497c/EcoRV/0	4060	FAV29018	HG002	1
9874fda0-d08a-4e06-8f39-f023efb61317/EcoRV/0	5451	FAV29018	HG002	1
98756ad7-d5ff-4d1c-8f18-abeb8b2e0070/EcoRV/0	8591	FAV29018	HG002	1
98759d37-6973-4da3-a284-785eb416794d/EcoRV/0	4224	FAV29018	HG002	1
98761a32-62d9-4ce1-a0d7-427ef59a008e/EcoRV/0	4565	FAV29018	HG002	1
9879f0da-2b37-4f77-a84c-a59f42c95510/EcoRV/0	4867	FAV29018	HG002	1
987bd6d4-47ee-43dc-96ea-811c8504d084/EcoRV/0	6380	FAV29018	HG002	1
987d918e-9ac2-47df-b7ad-df59f3038f6d/EcoRV/0	3791	FAV29018	HG002	1
987f0cb3-6450-4a4d-bdea-cb8f0b400375/EcoRV/0	1976	FAV29018	HG002	1
987fd61a-3776-4fed-95e5-a52fb4e8e15f/EcoRV/0	5865	FAV29018	HG002	1
9880798a-534e-489b-8e5c-477e989afcc8/EcoRV/0	5608	FAV29018	HG002	1
9881018f-9a7d-4f7c-8e45-36b0f033e723/EcoRV/0	5852	FAV29018	HG002	1
98b218fa-72db-4f01-801d-69cee5c39240/EcoRV/0	4907	FAV29018	HG002	1
99351220-9c35-4a4e-97eb-8bf69d8748ef/EcoRV/0	1820	FAV29018	HG002	1
993528fb-98c4-45ee-9560-d641cda341c6/EcoRV/0	8494	FAV29018	HG002	1
99362273-2315-4dc7-a076-bc11a058888d/EcoRV/0	4229	FAV29018	HG002	1
9a00bf81-59db-4ffa-915a-415baee16a27/EcoRV/0	6516	FAV29018	HG002	1
9a00d50e-1e76-46fa-9245-478db8dd44cd/EcoRV/0	10277	FAV29018	HG002	1
9a00e12b-3e8d-4ab9-93ce-443c71792ec3/EcoRV/0	12595	FAV29018	HG002	1
9a011447-0a0b-46f4-9291-4039b5c04b0c/EcoRV/0	4690	FAV29018	HG002	1
9a05a55f-41b7-4cc8-aee4-4a412aa2483a/EcoRV/0	8322	FAV29018	HG002	1
9a06a8f1-142b-4997-81a5-67e34e5d2288/EcoRV/0	3823	FAV29018	HG002	1
9a070ef5-86b7-446f-8310-0568f567fc15/EcoRV/0	9402	FAV29018	HG002	1
9a0972bb-1bee-4947-90c5-c6681581d057/EcoRV/0	4402	FAV29018	HG002	1
9a0a180a-1e5f-4b66-b7be-55f60bf235ae/EcoRV/0	3036	FAV29018	HG002	1
9a0a67e3-ec1f-4a03-9d24-7fdc47593d7f/EcoRV/0	2060	FAV29018	HG002	1
99fdf71f-067a-4be1-80f9-83e0d898bb86/EcoRV/0	6519	FAV29018	HG002	1
9a0d0cfa-b5ba-4aa7-ab33-b83a37003eb7/EcoRV/0	5178	FAV29018	HG002	1
9a11899f-ee8e-4829-9110-a3e2909e2e33/EcoRV/0	4300	FAV29018	HG002	1
9a133a43-a603-4387-872a-01b1190a9f4b/EcoRV/0	5841	FAV29018	HG002	1
9a13f50d-3bc9-4bbe-900d-f76726109901/EcoRV/0	3708	FAV29018	HG002	1
9a187dec-d31d-444d-9029-0ee269a33c5f/EcoRV/0	3128	FAV29018	HG002	1
9a192d1d-e5b6-4305-9330-4427f95f372f/EcoRV/0	8982	FAV29018	HG002	1
9a1b0175-47d3-4402-a68d-0c38c78fdd90/EcoRV/0	8192	FAV29018	HG002	1
9a1de2d0-483a-4927-b614-a7e220491f68/EcoRV/0	1989	FAV29018	HG002	1
9a2075d6-8f4d-4453-9ff2-a4fa347c38cd/EcoRV/0	3070	FAV29018	HG002	1
9a20a9d9-7e91-4b44-852d-eb8868e1e107/EcoRV/0	10054	FAV29018	HG002	1
9a2167bc-727c-4d5c-9138-e06354d126d1/EcoRV/0	6491	FAV29018	HG002	1
9a10655d-7186-4239-9d74-28225831a7a6/EcoRV/0	4083	FAV29018	HG002	1
9a2354bc-970f-4b1e-b3a4-4d35ac403645/EcoRV/0	6823	FAV29018	HG002	1
99fb5211-ffbb-47a3-9223-dc64fc208bbd/EcoRV/0	6493	FAV29018	HG002	1
99f8ff81-2fc9-4048-8409-c3b3135d10f7/EcoRV/0	4792	FAV29018	HG002	1
99d048a1-d720-4750-a95f-ef370b5ff889/EcoRV/0	4274	FAV29018	HG002	1
99d12ab9-d239-48be-bd85-21061c163b1b/EcoRV/0	5553	FAV29018	HG002	1
99d3de29-07ff-499c-a474-de01018535de/EcoRV/0	5506	FAV29018	HG002	1
99d48409-076e-4dae-8114-0b99608839af/EcoRV/0	4211	FAV29018	HG002	1
99d6c32b-2fcd-4ece-b751-21411f767877/EcoRV/0	5725	FAV29018	HG002	1
99d8e2f6-ec58-412b-b871-6eab515b4959/EcoRV/0	10731	FAV29018	HG002	1
99d98d5f-cef8-4f7b-a806-49c3ad91c96b/EcoRV/0	4634	FAV29018	HG002	1
99e09933-b119-4ab9-ba55-fc5254678882/EcoRV/0	5264	FAV29018	HG002	1
99e36f09-439d-484a-bb9a-3209d39a46bf/EcoRV/0	15489	FAV29018	HG002	1
99e42f95-c3f2-4bfe-bf0c-673bcf51318d/EcoRV/0	4844	FAV29018	HG002	1
99fb3e6a-395e-4a04-88db-18f4760282b6/EcoRV/0	4449	FAV29018	HG002	1
99e65427-134e-4c79-a45b-4e553c9f01c9/EcoRV/0	6403	FAV29018	HG002	1
99eb9bbf-8fc4-4d37-a740-9cd329503288/EcoRV/0	5698	FAV29018	HG002	1
99ed637e-160b-4d34-8da3-8d307dc2497e/EcoRV/0	1902	FAV29018	HG002	1
99ed6517-5512-448a-a66d-3b0342692dd7/EcoRV/0	4911	FAV29018	HG002	1
99ed8bdc-f9c7-40c8-adc3-9c01fe485961/EcoRV/0	3987	FAV29018	HG002	1
99efba71-f549-4e37-ada3-11b7b8229cd7/EcoRV/0	4623	FAV29018	HG002	1
99f27682-40bc-42a5-9339-05cb1e77d8c6/EcoRV/0	4942	FAV29018	HG002	1
99f2eefb-29ee-4189-a1ed-55e31b5678e7/EcoRV/0	4448	FAV29018	HG002	1
99f2f840-a4f7-437f-8b28-aecedbc9e6fa/EcoRV/0	4924	FAV29018	HG002	1
99f353f6-babd-40bd-b69d-d309a47cb610/EcoRV/0	2395	FAV29018	HG002	1
99f73095-e212-48c5-9819-6f2a04693a98/EcoRV/0	6298	FAV29018	HG002	1
99ea3426-a856-466d-8790-2aebd393afc2/EcoRV/0	705	FAV29018	HG002	1
9a2836b6-9ab3-46db-984e-74444715f051/EcoRV/0	5041	FAV29018	HG002	1
9a286655-d3c4-4354-b1cd-02da8b54cc42/EcoRV/0	4660	FAV29018	HG002	1
9a2a0492-3d3d-4725-9ff5-da97e1678576/EcoRV/0	4292	FAV29018	HG002	1
9a4d9734-09ae-4268-b931-dc681a9f4e2a/EcoRV/0	2363	FAV29018	HG002	1
9a4fe365-d39f-465f-aa14-49099516d277/EcoRV/0	4249	FAV29018	HG002	1
9a501bb3-25b2-41fd-b7de-23ca85ba59ec/EcoRV/0	6801	FAV29018	HG002	1
9a5210b1-48c0-474b-9151-810d4c22a82f/EcoRV/0	4741	FAV29018	HG002	1
9a52d71b-13e4-4de2-86be-c4ce153eb37b/EcoRV/0	4245	FAV29018	HG002	1
9a534de7-7215-47bd-8ba9-43ec90792378/EcoRV/0	6149	FAV29018	HG002	1
9a55229a-78e4-4793-96b3-782b9168c5b9/EcoRV/0	6651	FAV29018	HG002	1
9a56c8e8-f55e-4dd5-b592-e13eacd040c9/EcoRV/0	2143	FAV29018	HG002	1
9a57606b-c160-48ed-a78f-903da9769b2f/EcoRV/0	6889	FAV29018	HG002	1
9a58f77b-a809-4583-aeec-db1ff3d0618f/EcoRV/0	4105	FAV29018	HG002	1
9a4d8100-4bb6-4a76-8ee6-38f3f0e4dc37/EcoRV/0	5310	FAV29018	HG002	1
9a59b96c-b640-49ff-b5c6-4b3f03b07fa5/EcoRV/0	5616	FAV29018	HG002	1
9a5b81a7-c375-487b-badd-d527d60bd6de/EcoRV/0	5080	FAV29018	HG002	1
9a601d87-cd83-4e22-8ba5-8ad3e0cec5ac/EcoRV/0	5507	FAV29018	HG002	1
9a61ba04-0a1c-406e-9c97-b7b6fe481e2e/EcoRV/0	4838	FAV29018	HG002	1
9a62e45d-45f7-4af6-8402-fa4bb8901ed4/EcoRV/0	3022	FAV29018	HG002	1
9a64baa1-d460-4c5d-8aa8-ec2fc6b18fe9/EcoRV/0	3685	FAV29018	HG002	1
9a64e2bf-9c9f-49da-88b1-afc1b56462cf/EcoRV/0	2100	FAV29018	HG002	1
9a658a97-bf7a-4f42-a099-094004d1281b/EcoRV/0	7640	FAV29018	HG002	1
9a68608f-2f4a-43f1-a33d-06ff179c4e84/EcoRV/0	5140	FAV29018	HG002	1
9a6b33e9-4a3f-47bd-bb36-776d07bd32b1/EcoRV/0	6613	FAV29018	HG002	1
9a6e524e-af18-44ed-a9bf-5d7226fa695f/EcoRV/0	5215	FAV29018	HG002	1
9a59f8d3-b629-44f0-a9de-575b8770ceda/EcoRV/0	4979	FAV29018	HG002	1
9a4b8f01-2f6a-450e-8eb9-ad1bd4eb822c/EcoRV/0	4279	FAV29018	HG002	1
9a4b7fd4-f7de-4f29-907d-fd01bb1c1976/EcoRV/0	3582	FAV29018	HG002	1
9a4af092-3cc3-4029-9d6f-46f38adaf135/EcoRV/0	1538	FAV29018	HG002	1
9a2b9478-2c2b-4446-ab29-1444c3b698d1/EcoRV/0	3906	FAV29018	HG002	1
9a2e1369-4fc1-4bf5-8681-0799dd489d63/EcoRV/0	8746	FAV29018	HG002	1
9a2eb139-021b-453b-b62d-f5e65fcbd964/EcoRV/0	4597	FAV29018	HG002	1
9a2ee236-ffb6-4186-bd87-be6c53ebe593/EcoRV/0	6010	FAV29018	HG002	1
9a2f2924-462c-44a9-80a4-d302bbe62dc0/EcoRV/0	2956	FAV29018	HG002	1
9a300202-5fb6-4a4a-b1f2-64eef2114925/EcoRV/0	4982	FAV29018	HG002	1
9a313f15-2e37-4de5-8abb-e6acd9375b0f/EcoRV/0	9463	FAV29018	HG002	1
9a3151f7-c132-43ac-bcb0-55b26d7eff51/EcoRV/0	5611	FAV29018	HG002	1
9a325134-f9b2-4860-a339-327fc7e037da/EcoRV/0	3662	FAV29018	HG002	1
9a34fd93-0914-4d60-bd56-4fe6aa86e700/EcoRV/0	1649	FAV29018	HG002	1
9a35dc01-e933-49d5-a1cb-41f48ace3838/EcoRV/0	4902	FAV29018	HG002	1
9a3b0db8-dba8-4a75-92df-fc60c7afefc6/EcoRV/0	3638	FAV29018	HG002	1
9a3d8818-fdc3-46e3-9188-4048ffd44f95/EcoRV/0	7818	FAV29018	HG002	1
9a3dcc6b-bf8e-4da9-9e1f-305e4134ab08/EcoRV/0	5767	FAV29018	HG002	1
9a3e1bd5-3854-4974-847d-b99aeea3db4b/EcoRV/0	5585	FAV29018	HG002	1
9a4020fc-0605-4fbd-8827-0444b2675b44/EcoRV/0	2850	FAV29018	HG002	1
9a40f6d9-f4d1-40a7-b2b4-ac8c5541803b/EcoRV/0	6090	FAV29018	HG002	1
9a40f768-f4a6-4d9b-ad14-f21ef7ffdc57/EcoRV/0	477	FAV29018	HG002	1
9a41ecf7-b316-46de-9709-3af848d5eb57/EcoRV/0	7676	FAV29018	HG002	1
9a433fa4-ed81-42d5-9c98-1234802fdc8f/EcoRV/0	4937	FAV29018	HG002	1
9a45f9d5-d453-4f17-b054-09e5db1a95fe/EcoRV/0	5273	FAV29018	HG002	1
9a460303-c047-49fb-8691-ce62027c3828/EcoRV/0	7539	FAV29018	HG002	1
9a49687a-4b36-4efa-ad75-3884fb2cc338/EcoRV/0	7079	FAV29018	HG002	1
99cc1630-116b-4aee-932c-524528e312b1/EcoRV/0	3351	FAV29018	HG002	1
99cbb468-59d0-481e-8692-d99db56db66a/EcoRV/0	3413	FAV29018	HG002	1
99c7e033-eb52-4083-b9a4-42867c1acae2/EcoRV/0	6399	FAV29018	HG002	1
99c79014-ed2e-4156-b0dd-d99489036c1d/EcoRV/0	5483	FAV29018	HG002	1
99622bfd-8f8d-4f3c-b606-da6f1df1efd9/EcoRV/0	5224	FAV29018	HG002	1
9966273e-72b2-4d78-8868-1fd811cb16e2/EcoRV/0	11450	FAV29018	HG002	1
9967b4d2-b04e-4fa2-ac3a-0df228742749/EcoRV/0	3215	FAV29018	HG002	1
9968bd0b-ea92-45d2-b9bd-5ba2b6ccc5eb/EcoRV/0	4825	FAV29018	HG002	1
996ae316-583f-426a-b514-8d4aaec7d42f/EcoRV/0	4584	FAV29018	HG002	1
996ba6a9-ff37-4f20-9b1e-7bf82a0bf8e3/EcoRV/0	3759	FAV29018	HG002	1
996c62d5-dd0c-43ad-a2d3-3bfef4407cf7/EcoRV/0	225	FAV29018	HG002	1
996df7a6-8d44-4900-aa54-611d0ed60030/EcoRV/0	6467	FAV29018	HG002	1
996ef67d-77e5-4e2c-a6b5-6e7b38db929c/EcoRV/0	3492	FAV29018	HG002	1
99710d5c-5f8e-45d5-b606-4ac58a24996e/EcoRV/0	8221	FAV29018	HG002	1
99619610-a518-4381-9d81-64b5fa51c2b7/EcoRV/0	5016	FAV29018	HG002	1
99725d03-036f-41f9-a0d0-3b0ec03ff9d5/EcoRV/0	5550	FAV29018	HG002	1
99744813-1b7a-480d-bcea-06bee24e91a0/EcoRV/0	5521	FAV29018	HG002	1
9974adc7-aa88-47e1-9547-1f1e0ac0403e/EcoRV/0	4851	FAV29018	HG002	1
9975dcf3-b456-467b-bafb-270d4f0c5c7b/EcoRV/0	5310	FAV29018	HG002	1
99762f0b-9a15-41b9-85ac-37136e90c16b/EcoRV/0	4843	FAV29018	HG002	1
9978247b-2e97-4444-9140-7b484041d099/EcoRV/0	10490	FAV29018	HG002	1
9979bc94-1da9-450f-8129-5c01d373e294/EcoRV/0	4930	FAV29018	HG002	1
997c4efc-6c9c-436d-8f43-4821167336c5/EcoRV/0	2852	FAV29018	HG002	1
997e6b6b-0dbe-4d56-9c0a-38ac95c6c08d/EcoRV/0	5365	FAV29018	HG002	1
997f140d-80c1-454b-9f5d-7522d59deeba/EcoRV/0	3616	FAV29018	HG002	1
997fef26-304f-41bf-ba69-f0926070105c/EcoRV/0	4867	FAV29018	HG002	1
99729548-a5c2-47d1-a0b2-33eefb1d25b0/EcoRV/0	7506	FAV29018	HG002	1
995c3d47-ca24-4f79-88cf-abfee106ec4a/EcoRV/0	4740	FAV29018	HG002	1
995b4429-daa6-4320-a4cd-7ac5351c4dd5/EcoRV/0	5865	FAV29018	HG002	1
995adf7f-b159-4a11-be2d-45ebf1e6283c/EcoRV/0	5242	FAV29018	HG002	1
99370191-2c35-4b4a-ae20-959c509d59c2/EcoRV/0	4973	FAV29018	HG002	1
99382e6a-264a-4d9d-a257-1c76c835457e/EcoRV/0	5066	FAV29018	HG002	1
99385aa8-b496-4946-852f-57841a4cf701/EcoRV/0	4477	FAV29018	HG002	1
993b14f3-a420-42e7-939f-01b9cd808180/EcoRV/0	6197	FAV29018	HG002	1
993c8c86-78be-4dae-9085-2bfec178d72b/EcoRV/0	11266	FAV29018	HG002	1
99422e70-b5f4-4d8d-9708-b17185c6b34a/EcoRV/0	4249	FAV29018	HG002	1
994378de-1942-4fea-980e-f7fd77b493f4/EcoRV/0	3500	FAV29018	HG002	1
99442559-2779-409b-a35d-dbfd084cc635/EcoRV/0	9152	FAV29018	HG002	1
99469d26-2277-4857-9f60-0edd25cb464f/EcoRV/0	3961	FAV29018	HG002	1
9949abc9-fe50-4151-91d7-4902576fc879/EcoRV/0	5919	FAV29018	HG002	1
994c0067-8576-4192-bbe1-c17edf69e6ca/EcoRV/0	4652	FAV29018	HG002	1
994c5ce0-8ed3-4478-acda-cff61004a033/EcoRV/0	4977	FAV29018	HG002	1
994eab4d-d8be-4823-a418-23f60e7db7c3/EcoRV/0	4452	FAV29018	HG002	1
994f2150-8a8b-4a8e-b4f2-8c0e7afdcf09/EcoRV/0	5164	FAV29018	HG002	1
994fa2c1-b1dd-4ca0-900c-5cf7046bcbcb/EcoRV/0	4086	FAV29018	HG002	1
9951139b-5e60-4105-b0e3-e1a91d0a5d05/EcoRV/0	4173	FAV29018	HG002	1
99517176-5b7e-45ae-92d3-c1af317bd805/EcoRV/0	13753	FAV29018	HG002	1
9952e6c3-87fb-4ce8-8195-9f700792566a/EcoRV/0	4753	FAV29018	HG002	1
995414c7-4e4d-4988-943d-9a00d0d72aba/EcoRV/0	2947	FAV29018	HG002	1
9954ab8a-4997-4c34-aba2-4fd7cb7be47d/EcoRV/0	1746	FAV29018	HG002	1
9956ac2e-68c7-4020-b0f2-54caf90b74ed/EcoRV/0	8290	FAV29018	HG002	1
9956f15e-2e22-4ed0-a4ca-28c679a14bcd/EcoRV/0	4662	FAV29018	HG002	1
995a6511-78a5-4b7c-9ddc-849104b707a3/EcoRV/0	10114	FAV29018	HG002	1
99800547-b039-4bd3-b6a7-c3d7da327028/EcoRV/0	4539	FAV29018	HG002	1
98266517-7dc2-4179-b938-6c399ba8480b/EcoRV/0	5781	FAV29018	HG002	1
9981b3ef-8959-47a7-9993-ce912e5f965a/EcoRV/0	6988	FAV29018	HG002	1
99849893-1233-4018-a426-b2ea267fff3b/EcoRV/0	6115	FAV29018	HG002	1
99aba899-7d74-4ff0-91db-bf3d12e70482/EcoRV/0	3927	FAV29018	HG002	1
99ac4cb1-6abc-4aee-95d1-3991010bce83/EcoRV/0	8068	FAV29018	HG002	1
99ac6de2-7a21-4a95-8673-ec8332447bbc/EcoRV/0	8285	FAV29018	HG002	1
99ad54ed-3d10-4fc9-b8f5-182a59864c00/EcoRV/0	2197	FAV29018	HG002	1
99b0a738-74da-4bfc-aacd-1d17663e9128/EcoRV/0	2055	FAV29018	HG002	1
99b0d849-47d4-46db-9a66-986729018265/EcoRV/0	4551	FAV29018	HG002	1
99b2bb15-08ba-4b53-8490-5014e87c0186/EcoRV/0	11181	FAV29018	HG002	1
99b3a1a4-f3e4-445b-ac48-dd23d701a348/EcoRV/0	5794	FAV29018	HG002	1
99b4a38a-23dd-4041-929f-6c488b79f428/EcoRV/0	2788	FAV29018	HG002	1
99b662a0-c89b-47c1-a0c2-54a04bec9647/EcoRV/0	6005	FAV29018	HG002	1
99a8c68b-5cf0-4115-a0a0-1ed63cee7643/EcoRV/0	3442	FAV29018	HG002	1
99b6d144-d2bf-4ccd-9d2b-508d9e0d986d/EcoRV/0	4446	FAV29018	HG002	1
99ba65fa-f549-45fe-934b-72e3a2d3c213/EcoRV/0	3304	FAV29018	HG002	1
99bb94ad-1b40-49f4-9be6-a94ad8d9bb9e/EcoRV/0	5988	FAV29018	HG002	1
99c14962-dc9f-40bd-a955-e59d418214a3/EcoRV/0	8680	FAV29018	HG002	1
99c28632-cec9-4c79-829f-4f6985a5bc39/EcoRV/0	4290	FAV29018	HG002	1
99c5319e-cf52-4f0e-bed0-dda9baba8eec/EcoRV/0	4851	FAV29018	HG002	1
99c5e0df-2344-4941-80bc-d8fc25c90ac3/EcoRV/0	3310	FAV29018	HG002	1
99c609a5-8ef8-4c14-a505-25208242d3f4/EcoRV/0	7386	FAV29018	HG002	1
99c630e7-2349-452a-b0d9-5827314535b4/EcoRV/0	6991	FAV29018	HG002	1
99c69003-50ce-49b3-b866-f95b923744c5/EcoRV/0	4421	FAV29018	HG002	1
99c7104a-7ccd-4542-998b-e898b4112075/EcoRV/0	4400	FAV29018	HG002	1
99b8cc3a-3ae4-4625-8e07-48058aa66dc2/EcoRV/0	3170	FAV29018	HG002	1
99a8a6bb-a395-4c30-bbe5-01acd22c77a6/EcoRV/0	9932	FAV29018	HG002	1
99a7f3a0-bef4-4afc-aa18-71acd46ad821/EcoRV/0	3674	FAV29018	HG002	1
99a7e954-d771-4ec8-819a-35b145f70c6b/EcoRV/0	3981	FAV29018	HG002	1
99849941-ecfb-4afc-895d-07d24351ec2f/EcoRV/0	5066	FAV29018	HG002	1
998b570a-6ef8-4791-bcbb-a742601ab633/EcoRV/0	5004	FAV29018	HG002	1
998b9fee-5288-4aee-a99b-f4f7f30c8640/EcoRV/0	4362	FAV29018	HG002	1
998cdf1b-e4d9-46ef-81f3-1a92a99884b9/EcoRV/0	4314	FAV29018	HG002	1
998f2b96-8c7c-4357-b909-8e7d5770de27/EcoRV/0	5235	FAV29018	HG002	1
998f627d-3cf0-493f-b992-031f04f7f68d/EcoRV/0	8854	FAV29018	HG002	1
998fb1d7-3c53-4f4e-936c-c1343ca778ad/EcoRV/0	3875	FAV29018	HG002	1
999001eb-4bc2-4ea2-a220-998deae51f4b/EcoRV/0	2830	FAV29018	HG002	1
9990a6df-e9bc-44f8-93a0-35879203c0e0/EcoRV/0	3437	FAV29018	HG002	1
9990d43d-1e75-416f-81d4-a20f297216ed/EcoRV/0	4187	FAV29018	HG002	1
99939389-f018-4d1c-bee5-b470f1f1949f/EcoRV/0	5207	FAV29018	HG002	1
9996125b-4bc0-416a-b41c-64dd5345be00/EcoRV/0	4493	FAV29018	HG002	1
99967eff-7074-475b-99a9-97ecb7892c66/EcoRV/0	5923	FAV29018	HG002	1
999907c8-4f8d-429e-88bd-11e8c73c5582/EcoRV/0	4054	FAV29018	HG002	1
99995fe6-90c8-4caa-89b3-b09fa9803953/EcoRV/0	2491	FAV29018	HG002	1
999f9161-e770-4077-8b95-1138fb29d078/EcoRV/0	5178	FAV29018	HG002	1
99a038ae-cb74-4e6e-8c6a-df692f3aaaba/EcoRV/0	1243	FAV29018	HG002	1
99a04cfc-4cb5-402d-bc18-d07bd0178609/EcoRV/0	5198	FAV29018	HG002	1
99a36cfc-4e45-4857-8682-27b05d4c0616/EcoRV/0	3225	FAV29018	HG002	1
99a38ad2-1546-4f9c-815f-ae2ec01d4711/EcoRV/0	4933	FAV29018	HG002	1
99a5eba5-cbe2-4a85-818d-47701e06c260/EcoRV/0	3501	FAV29018	HG002	1
99a690f4-0da0-43b4-a90f-80ef28eb19f9/EcoRV/0	5375	FAV29018	HG002	1
99a71be9-4e66-4e6c-b246-baa1c2b45bab/EcoRV/0	5221	FAV29018	HG002	1
9982cdf3-3d70-463c-a02f-f4c06a62a07c/EcoRV/0	5306	FAV29018	HG002	1
9825d4f8-956c-4f4d-bca7-510b02460cf7/EcoRV/0	5689	FAV29018	HG002	1
98203ffa-e565-4afe-8052-4f726efd25a4/EcoRV/0	5256	FAV29018	HG002	1
981ede50-6997-4459-9499-e3e623675bdb/EcoRV/0	6259	FAV29018	HG002	1
966f41bb-2b29-46cf-bfa9-327b000a0cd9/EcoRV/0	7749	FAV29018	HG002	1
966fa076-bbef-4362-936d-ee779c8f8cf8/EcoRV/0	4460	FAV29018	HG002	1
96765972-26a7-45f2-92df-aa9c4abb0c4c/EcoRV/0	3317	FAV29018	HG002	1
9678546a-efe9-4661-8a0f-2c32279fbb5e/EcoRV/0	4565	FAV29018	HG002	1
967962fd-b242-4ff0-aee7-cea267664c68/EcoRV/0	6117	FAV29018	HG002	1
967b53ba-662c-4b9b-8930-9b9d60ead3e0/EcoRV/0	4259	FAV29018	HG002	1
967bcd44-b225-4653-859c-96cca3376518/EcoRV/0	3295	FAV29018	HG002	1
967dc7cf-8a7d-40a3-a197-29958a572ccf/EcoRV/0	868	FAV29018	HG002	1
967e7dd7-6239-4ccf-85ce-298e170de36d/EcoRV/0	4116	FAV29018	HG002	1
967f5167-de37-4f73-b469-b4e2ff453ce6/EcoRV/0	3700	FAV29018	HG002	1
966e6e3b-b700-4302-bc5a-fda965c69e26/EcoRV/0	6209	FAV29018	HG002	1
967f58ee-6104-4563-92d9-64f1d478d36c/EcoRV/0	3166	FAV29018	HG002	1
9684b764-639c-4164-a344-397fb410c2bd/EcoRV/0	4980	FAV29018	HG002	1
96858ee2-f0f8-4fdf-9dc4-ca92b3421f13/EcoRV/0	4121	FAV29018	HG002	1
96859e99-c9a8-46ba-94be-77f985b7f9f0/EcoRV/0	6201	FAV29018	HG002	1
9687fc97-1c81-4c54-9431-6ccd29a2241e/EcoRV/0	7035	FAV29018	HG002	1
9689528a-f8fb-4a51-871f-af921073c4ff/EcoRV/0	6189	FAV29018	HG002	1
968b0e80-8c19-4869-b512-9ed674ffad19/EcoRV/0	3048	FAV29018	HG002	1
968b7a96-3765-4fc1-89c3-875e3910977d/EcoRV/0	2545	FAV29018	HG002	1
968dae3c-2b47-4954-a157-b7a3033ecbf8/EcoRV/0	7842	FAV29018	HG002	1
968e8dd9-0f7a-4e38-9644-7b79db3e68b1/EcoRV/0	5892	FAV29018	HG002	1
9690e347-ff32-4938-bf1f-d79a37e6e78c/EcoRV/0	3541	FAV29018	HG002	1
968218ca-0350-4388-9dbc-ce56e5d7be09/EcoRV/0	3313	FAV29018	HG002	1
9693879e-dc51-4c1e-9419-530eafef2212/EcoRV/0	4574	FAV29018	HG002	1
966c6d57-4483-43c1-be72-13e7bed413a9/EcoRV/0	3272	FAV29018	HG002	1
966b5850-4075-4291-8bbf-7ddb94220a46/EcoRV/0	6526	FAV29018	HG002	1
964a7a09-cd25-44a7-9584-969aedc9268d/EcoRV/0	7484	FAV29018	HG002	1
964daea9-b5cc-4aaf-8a7f-40827db8ff56/EcoRV/0	7147	FAV29018	HG002	1
964dec02-1182-4c05-b618-5e580ed7e925/EcoRV/0	2432	FAV29018	HG002	1
964ee090-7d8d-4561-8dca-09c29e7bbf20/EcoRV/0	6187	FAV29018	HG002	1
964ef56e-f518-4eb8-a5a2-7e8a06cd0321/EcoRV/0	5620	FAV29018	HG002	1
96502785-3852-47a1-ba95-6f8f16540cc6/EcoRV/0	1376	FAV29018	HG002	1
96506182-0b3e-4b39-97cb-70fe87ad0a81/EcoRV/0	2456	FAV29018	HG002	1
9651744a-7ca1-4f8b-bb1d-974bd0a700e9/EcoRV/0	6331	FAV29018	HG002	1
965328ba-055c-4ae8-b688-c6d57a444b51/EcoRV/0	6840	FAV29018	HG002	1
9653adc1-816a-463a-9990-e9b9b53f0563/EcoRV/0	5495	FAV29018	HG002	1
966ba71e-fa81-4c7b-bc63-7415cf4193f7/EcoRV/0	5919	FAV29018	HG002	1
965447c4-6116-4af8-a251-2f3bf27b1cbe/EcoRV/0	6471	FAV29018	HG002	1
96567830-5cfa-454e-8b33-129352f630dc/EcoRV/0	5522	FAV29018	HG002	1
96583420-d5fc-49c2-ae6c-1ba992d3530f/EcoRV/0	4805	FAV29018	HG002	1
965b57c9-a56b-4662-a6bd-828fc3f9b592/EcoRV/0	4459	FAV29018	HG002	1
965c2b4c-2607-46df-9555-7b41db3da4bc/EcoRV/0	2316	FAV29018	HG002	1
965e6c43-419a-4eca-ae4b-eb32ffaf0d3d/EcoRV/0	4686	FAV29018	HG002	1
9662683d-63b1-4a2c-b637-2979bec95546/EcoRV/0	3324	FAV29018	HG002	1
9663d1a7-abf6-4adc-9e33-201a99914844/EcoRV/0	349	FAV29018	HG002	1
96646231-7e52-432b-8254-32b5b6cd331a/EcoRV/0	5532	FAV29018	HG002	1
9667e652-60ab-4732-9194-d3e7358d292b/EcoRV/0	3876	FAV29018	HG002	1
966a894d-0083-4b9c-b344-b82e063c0445/EcoRV/0	3843	FAV29018	HG002	1
96549d36-54b9-4b96-bcf9-d40ba70b4912/EcoRV/0	4001	FAV29018	HG002	1
9695ca86-9899-4ad1-b816-fbe9a1b24825/EcoRV/0	5983	FAV29018	HG002	1
9695eb14-c8e9-4e4a-9826-701f0dc09876/EcoRV/0	4371	FAV29018	HG002	1
96967ffd-4a3a-465e-b2fd-3200a388d7a4/EcoRV/0	5277	FAV29018	HG002	1
96cdb3db-4df7-4691-9dc4-697575e421ac/EcoRV/0	4574	FAV29018	HG002	1
96cdc00d-72ab-458e-a736-030dcd9b44d5/EcoRV/0	7284	FAV29018	HG002	1
96d0f093-a3ca-48be-bbb2-9cbad0b28379/EcoRV/0	5857	FAV29018	HG002	1
96d1c8cc-6882-42c8-afcc-0697eacb8af7/EcoRV/0	6951	FAV29018	HG002	1
96d38475-a5e3-460d-8198-1acafe37b280/EcoRV/0	5007	FAV29018	HG002	1
96d3e8fa-bb59-42b7-a899-0bc4c75ef5e6/EcoRV/0	3681	FAV29018	HG002	1
96d5bc6a-5146-4b90-a177-0a68d3bd33d2/EcoRV/0	1979	FAV29018	HG002	1
96d63c99-0df9-4bc2-a8bb-43fe34761177/EcoRV/0	4744	FAV29018	HG002	1
96dafe94-e460-415b-8bd8-6e1dfb7a018a/EcoRV/0	6046	FAV29018	HG002	1
96deae75-6643-4fb5-b00a-fc5939aa176b/EcoRV/0	5132	FAV29018	HG002	1
96c92551-d8b9-4b24-ab27-3f70298ddf2d/EcoRV/0	4654	FAV29018	HG002	1
96e0d961-647d-48f8-91b8-5c560432588a/EcoRV/0	4779	FAV29018	HG002	1
96e4e01c-1728-4cf0-aa00-657b3863683a/EcoRV/0	5708	FAV29018	HG002	1
96e69b1e-eb5d-48af-9097-ed08de5aa4bc/EcoRV/0	5671	FAV29018	HG002	1
96e8b4f3-6374-4331-94e8-5c8358cb77dd/EcoRV/0	4939	FAV29018	HG002	1
96e8be89-d1a7-4741-8c1a-b2a0240fdb48/EcoRV/0	3936	FAV29018	HG002	1
96e9da9f-ad89-425e-be80-9c7c2faeced1/EcoRV/0	4071	FAV29018	HG002	1
96ea01e0-8a8f-4821-b96d-ec8cecbf7863/EcoRV/0	3733	FAV29018	HG002	1
96ea5fa4-8888-46a5-8361-c139fbfc6455/EcoRV/0	2379	FAV29018	HG002	1
96ec704c-a51e-43e6-aaaa-d1abb65a3699/EcoRV/0	4978	FAV29018	HG002	1
96f2665a-113d-432e-b4e2-738c31677b13/EcoRV/0	3580	FAV29018	HG002	1
96f6cc6d-3b4a-4c9d-b23a-0635cb67174e/EcoRV/0	4905	FAV29018	HG002	1
96e1eb44-291b-4d6d-b477-b07839957248/EcoRV/0	6288	FAV29018	HG002	1
96c4514f-197f-4dec-ba46-978f17187968/EcoRV/0	5534	FAV29018	HG002	1
96c3aee4-fff7-49c1-918f-1ce5035d6151/EcoRV/0	4779	FAV29018	HG002	1
96c2eb7a-b4b1-40b7-a014-e725a0c3d2f5/EcoRV/0	3213	FAV29018	HG002	1
969b32a4-64ae-40a1-9dd0-30a4dad18048/EcoRV/0	5323	FAV29018	HG002	1
969c2580-9f39-4ceb-8a7d-dd83844b577d/EcoRV/0	5819	FAV29018	HG002	1
969ce5d4-6f01-49e8-9a6e-03b9539a9ec4/EcoRV/0	6522	FAV29018	HG002	1
969de7c6-9038-4569-8243-1c0b81122dfe/EcoRV/0	5625	FAV29018	HG002	1
969f6ba1-d940-4727-916f-155d7e410e64/EcoRV/0	8237	FAV29018	HG002	1
96a0b122-df52-4336-9b2c-77e159657765/EcoRV/0	5663	FAV29018	HG002	1
96a2d2c5-5fcb-4990-a882-76f00f7bcffd/EcoRV/0	7351	FAV29018	HG002	1
96a3a224-0c62-4f73-99e6-8aacc80abc2f/EcoRV/0	4046	FAV29018	HG002	1
96a5a887-6917-4dc8-be68-399d66159632/EcoRV/0	5698	FAV29018	HG002	1
96a6fcac-9c9f-4478-8f47-b456eb1fc0aa/EcoRV/0	4964	FAV29018	HG002	1
96a707c4-916b-488a-b0b7-493ff46397f9/EcoRV/0	1942	FAV29018	HG002	1
96aa1b3b-21bd-4586-bad7-7e5f360c0c03/EcoRV/0	6382	FAV29018	HG002	1
96ac5125-36e0-472d-84fd-ff9b38372f18/EcoRV/0	3108	FAV29018	HG002	1
96adc1b1-eb11-4505-a65f-464c9379f03a/EcoRV/0	4207	FAV29018	HG002	1
96b182ce-0099-45ec-a0ad-aadf5edc8f22/EcoRV/0	6620	FAV29018	HG002	1
96b19c4d-a591-4bf4-8271-ceac78047c56/EcoRV/0	5494	FAV29018	HG002	1
96b2cd41-2886-48df-a90f-7bbe4c673dd3/EcoRV/0	2568	FAV29018	HG002	1
96b3902c-c1f1-4e48-bdea-d8f0dff64e08/EcoRV/0	6405	FAV29018	HG002	1
96b805e9-b96e-4f5d-9a89-48336dae6090/EcoRV/0	6028	FAV29018	HG002	1
96b8a64a-72e1-4364-a350-430abde6373a/EcoRV/0	3554	FAV29018	HG002	1
96b9a3a1-601b-4811-a311-6e3cd4ac6711/EcoRV/0	5189	FAV29018	HG002	1
96bab41c-86f0-4122-a2e3-bd70ee1508d1/EcoRV/0	5873	FAV29018	HG002	1
96bbd165-6264-4d6c-a4d8-e33b81db8a49/EcoRV/0	5028	FAV29018	HG002	1
96472412-5604-4286-8dd4-493701630b59/EcoRV/0	5865	FAV29018	HG002	1
96468eba-fa60-4fa3-9324-cf47b4d62d15/EcoRV/0	5038	FAV29018	HG002	1
96456f99-0146-4717-b6af-ed3550df210e/EcoRV/0	6120	FAV29018	HG002	1
96444c5c-1d79-448c-a93a-cd0f00285088/EcoRV/0	4036	FAV29018	HG002	1
95cd5845-867c-424b-82a3-96013b04843b/EcoRV/0	8680	FAV29018	HG002	1
95cf318b-bd1e-4cc8-8971-566fcfecdc8f/EcoRV/0	1166	FAV29018	HG002	1
95d18505-224d-4b04-b1fe-0a0ba80a9fd5/EcoRV/0	4210	FAV29018	HG002	1
95d2ad86-bead-457c-bf4f-f8fa47c0a8a3/EcoRV/0	6643	FAV29018	HG002	1
95d37024-0925-4071-bd41-c0c26b927c07/EcoRV/0	4690	FAV29018	HG002	1
95d42637-7b9a-427e-9e66-0e5d65e55ef0/EcoRV/0	5592	FAV29018	HG002	1
95d453a9-3e9e-41b4-a111-64f00b07dab1/EcoRV/0	9861	FAV29018	HG002	1
95d49208-a0f9-49d0-9547-bf0fdd2bbae5/EcoRV/0	4929	FAV29018	HG002	1
95d5975b-6e56-4edd-9fbb-3a836bf4088c/EcoRV/0	5617	FAV29018	HG002	1
95d894d4-4147-494c-a271-414613075287/EcoRV/0	9088	FAV29018	HG002	1
95cb3a14-a7d9-4e3a-9903-40eddb654ecb/EcoRV/0	315	FAV29018	HG002	1
95d92922-09f6-4c21-a0f7-b159c4257d6c/EcoRV/0	8541	FAV29018	HG002	1
95e133b1-e1a1-4bfb-bec3-316ff2e02ec4/EcoRV/0	5313	FAV29018	HG002	1
95e1bdc6-56fd-47b6-bcb2-53d48c92d208/EcoRV/0	6553	FAV29018	HG002	1
95e218be-f718-47dc-a1d5-60ba52b9ec26/EcoRV/0	4015	FAV29018	HG002	1
95e376a2-6cdb-4502-a5b5-79b6fbe67eb5/EcoRV/0	7515	FAV29018	HG002	1
95e3aa71-6904-4d56-8144-38efb5f3a1b1/EcoRV/0	5650	FAV29018	HG002	1
95e3d3db-6e7b-43cb-8c4a-f5d38d70c06e/EcoRV/0	5707	FAV29018	HG002	1
95e3eae8-127a-403e-85bd-4a2e22b11bef/EcoRV/0	3407	FAV29018	HG002	1
95e4849c-1054-413b-89c9-4d75fb004df3/EcoRV/0	4559	FAV29018	HG002	1
95e55d75-b6d5-4f48-9424-6f07116a8444/EcoRV/0	5360	FAV29018	HG002	1
95e62576-fdd9-4369-8563-4b17b858a7e6/EcoRV/0	4466	FAV29018	HG002	1
95ddb960-2602-4a8b-ac5c-740369b425ec/EcoRV/0	4213	FAV29018	HG002	1
95c8bc25-7908-4059-a5eb-319e9c998216/EcoRV/0	4782	FAV29018	HG002	1
95c78089-4fe8-487c-985e-728c7667c83d/EcoRV/0	2878	FAV29018	HG002	1
95c42298-0986-4b17-a02f-2ab2aaac27fd/EcoRV/0	5461	FAV29018	HG002	1
95a86f32-d82a-4c09-ab82-f092fb1f1cb4/EcoRV/0	6353	FAV29018	HG002	1
95a9f9f2-cb99-4c4f-8e5e-bdd6c295531f/EcoRV/0	4649	FAV29018	HG002	1
95ac50f9-82aa-42da-a3d7-be7a200e1b02/EcoRV/0	4645	FAV29018	HG002	1
95ac5b8a-181f-420a-ae33-c28e86f8ef89/EcoRV/0	4592	FAV29018	HG002	1
95ac5bf2-c089-4a9a-82b7-246395ebb7da/EcoRV/0	8944	FAV29018	HG002	1
95acad3b-0bbe-43cc-80bb-03308f399db8/EcoRV/0	6312	FAV29018	HG002	1
95acae4d-b7db-4b2b-b7f3-a9c81d64667a/EcoRV/0	6092	FAV29018	HG002	1
95b133b7-9c62-4fbc-81f7-69b144957145/EcoRV/0	3820	FAV29018	HG002	1
95b222b1-2407-462e-8cb5-67d03ff7a17c/EcoRV/0	6135	FAV29018	HG002	1
95b339aa-ea9b-4ba2-9e84-c70bd43b767a/EcoRV/0	4523	FAV29018	HG002	1
95b3b0ba-fb0c-43de-99bb-0bcfe1e622e0/EcoRV/0	9541	FAV29018	HG002	1
95b578e3-ff26-4dda-9538-991599fb6b60/EcoRV/0	9605	FAV29018	HG002	1
95b5da45-7dc7-4d8f-8607-bad2d92d9002/EcoRV/0	6553	FAV29018	HG002	1
95b7d810-c956-47f2-85eb-5975a9b50252/EcoRV/0	5299	FAV29018	HG002	1
95b85ee1-57f5-489d-8fdb-27332ecf34da/EcoRV/0	9665	FAV29018	HG002	1
95b86bff-3661-47cc-b720-6bb776afe7d7/EcoRV/0	5353	FAV29018	HG002	1
95b88044-bc2c-445c-b053-e49e65f05d76/EcoRV/0	5061	FAV29018	HG002	1
95bab8be-b900-4a30-8cd9-cc1591a73385/EcoRV/0	8210	FAV29018	HG002	1
95bb74ee-95da-4c4a-88c1-93bcd790153f/EcoRV/0	2537	FAV29018	HG002	1
95bc613f-9691-4298-872b-0c37703e1db2/EcoRV/0	4577	FAV29018	HG002	1
95bf54f2-c32b-43f5-8bbe-8370ff1c0879/EcoRV/0	3910	FAV29018	HG002	1
95c06d4b-9fb2-4a35-8331-0573dff2bc27/EcoRV/0	5184	FAV29018	HG002	1
95c289cf-7cf0-4f9e-9b21-6d72c87cfce4/EcoRV/0	10496	FAV29018	HG002	1
95e7532e-11fb-4fe0-bfbd-a36956cff721/EcoRV/0	3769	FAV29018	HG002	1
96f9f684-afc2-48e5-a5de-7233092d5693/EcoRV/0	4450	FAV29018	HG002	1
95ea45ed-0036-4ecf-914b-2f5dd69b3d24/EcoRV/0	5980	FAV29018	HG002	1
95f04359-fb1c-4c72-a252-2affb71eb742/EcoRV/0	5891	FAV29018	HG002	1
96253c1b-c24a-47ff-a1a1-5329d3141bbc/EcoRV/0	3779	FAV29018	HG002	1
96264402-2598-484b-91a6-a2b5c672ee52/EcoRV/0	11040	FAV29018	HG002	1
962702c3-0ac7-4ecf-a9b2-641beb4b81b4/EcoRV/0	5441	FAV29018	HG002	1
9629d2e3-aed0-4047-aab2-b96dadc02c35/EcoRV/0	9191	FAV29018	HG002	1
962afc85-9a94-4c5e-92d8-92383b386fda/EcoRV/0	5391	FAV29018	HG002	1
962bcfed-e494-4ead-bfb9-9619c2b8b82b/EcoRV/0	5223	FAV29018	HG002	1
962c0e1c-da63-46de-9437-ddf1d1e5df05/EcoRV/0	4894	FAV29018	HG002	1
9633ed4c-33c8-4e6a-8709-ad51481dccbe/EcoRV/0	5609	FAV29018	HG002	1
9634c46f-5d92-426c-8421-8702e5e9cdd3/EcoRV/0	5444	FAV29018	HG002	1
9635e171-3934-4812-8d77-db1b9ae36315/EcoRV/0	4321	FAV29018	HG002	1
9624f895-8eac-4495-a66d-f51c26017357/EcoRV/0	2239	FAV29018	HG002	1
963667a8-4871-4e30-ae2a-15ccad88adb8/EcoRV/0	10845	FAV29018	HG002	1
9636d4f5-abb9-4979-aee7-a294dcc5f219/EcoRV/0	3094	FAV29018	HG002	1
9637a367-418c-4b6e-afc2-1ce8aa7c1dea/EcoRV/0	6875	FAV29018	HG002	1
96381cb3-d2e1-4ae9-8dce-5a6ae8091bcb/EcoRV/0	5704	FAV29018	HG002	1
963ceb64-9d29-402f-9a36-b27169ab40f8/EcoRV/0	5312	FAV29018	HG002	1
963d680f-76b6-416c-85f2-ea50e080f5e0/EcoRV/0	5316	FAV29018	HG002	1
963f76cc-9225-4091-aa33-efe97d7eb953/EcoRV/0	5592	FAV29018	HG002	1
9640b728-2dfc-4ab3-a786-fb72eb6fb8cc/EcoRV/0	5457	FAV29018	HG002	1
96434527-af7a-4559-a635-3276f873102b/EcoRV/0	4010	FAV29018	HG002	1
9643c461-97eb-4d4b-b4b3-372eb8172cab/EcoRV/0	3927	FAV29018	HG002	1
9643fb12-9334-44d3-8e59-4251a284defc/EcoRV/0	5074	FAV29018	HG002	1
9636d0b9-48c1-4621-84f8-16089481becc/EcoRV/0	5664	FAV29018	HG002	1
96220ea9-4edb-4966-91cc-9580d67c6439/EcoRV/0	5371	FAV29018	HG002	1
962184fb-610d-4fb5-bacf-edd2efb7ebb1/EcoRV/0	4947	FAV29018	HG002	1
961f8f29-060a-4a6e-93e2-398b0d6913a6/EcoRV/0	6460	FAV29018	HG002	1
95f0a889-13f7-4a9c-aa36-7d9a70052bcd/EcoRV/0	2882	FAV29018	HG002	1
95f114a9-c782-4585-b40c-0c28dd29ac72/EcoRV/0	3417	FAV29018	HG002	1
95f205cf-f083-42d9-b1ec-0c2803be8843/EcoRV/0	3584	FAV29018	HG002	1
95f467f7-5786-4546-aed7-99e65382f931/EcoRV/0	3637	FAV29018	HG002	1
95f4cf69-6f27-49e1-bc38-6512efb742df/EcoRV/0	4328	FAV29018	HG002	1
95f543ab-3c5b-4489-9d17-3a2f7dfeffac/EcoRV/0	4458	FAV29018	HG002	1
95f63c82-32f1-47f1-b88a-255d24a02cbd/EcoRV/0	4038	FAV29018	HG002	1
95f6eb56-a424-4795-b6b6-4f17033e797c/EcoRV/0	5619	FAV29018	HG002	1
95fa95d4-41b6-4ee6-b21c-ef12591f8ba5/EcoRV/0	4326	FAV29018	HG002	1
95face2c-eabc-4f45-b03e-41214227d3a1/EcoRV/0	3667	FAV29018	HG002	1
95fdf4e6-48d7-41a8-9c9c-a29892bf7a33/EcoRV/0	7234	FAV29018	HG002	1
96017c48-355f-4b7d-b95d-791fed8d06fe/EcoRV/0	10015	FAV29018	HG002	1
96066621-ce83-46d2-80af-fc60c81998e2/EcoRV/0	6069	FAV29018	HG002	1
960c5231-b8ab-425f-9800-6437c35806c8/EcoRV/0	3693	FAV29018	HG002	1
960d0b18-74f5-4b92-9c97-9022581ede84/EcoRV/0	5797	FAV29018	HG002	1
960eed63-e18d-4806-b5ed-bfe91ef7491c/EcoRV/0	4041	FAV29018	HG002	1
960fac40-4bd3-410f-b4c3-b118a3e58df8/EcoRV/0	2860	FAV29018	HG002	1
961185bd-404c-4126-b7f9-16d565c0d11d/EcoRV/0	5297	FAV29018	HG002	1
9617f6fa-4802-40fb-94e8-74928670a409/EcoRV/0	9923	FAV29018	HG002	1
961831d2-e1bc-4345-9f7a-19d4765efb71/EcoRV/0	5213	FAV29018	HG002	1
96189298-a644-4082-91aa-37a3d30a6d2c/EcoRV/0	6253	FAV29018	HG002	1
961a0565-3f63-4dd5-a3b3-2be58c6c7986/EcoRV/0	9951	FAV29018	HG002	1
961adc1d-e69a-4165-a169-b99a8b09834a/EcoRV/0	4362	FAV29018	HG002	1
95eae165-d642-45f8-9a24-35d2849705cb/EcoRV/0	4655	FAV29018	HG002	1
9a6e9561-6b5e-4b80-8306-3b7151c09f6b/EcoRV/0	4747	FAV29018	HG002	1
96fa0ea4-d99f-4e3b-a3d9-849836b53766/EcoRV/0	6785	FAV29018	HG002	1
96fcce34-ece5-4f58-b347-8e025fe2b78d/EcoRV/0	2351	FAV29018	HG002	1
97b7387e-3800-4396-bb60-f176105bc6a4/EcoRV/0	4667	FAV29018	HG002	1
97b94b2b-409a-4821-89f0-6f8ebf99bbcb/EcoRV/0	1918	FAV29018	HG002	1
97b96c36-b09d-49e0-a374-294344d89890/EcoRV/0	5303	FAV29018	HG002	1
97baada8-b185-4848-9253-0d453b58127e/EcoRV/0	5597	FAV29018	HG002	1
97bbcb11-ab1f-4a2f-9b68-1868843de971/EcoRV/0	5369	FAV29018	HG002	1
97bca7c0-a4c2-4cb1-86b2-d0579497f137/EcoRV/0	3558	FAV29018	HG002	1
97bd071b-8e6c-4df4-a8a5-ee67a2205983/EcoRV/0	3535	FAV29018	HG002	1
97bdbcba-615f-47d5-a9a8-1ca356740f36/EcoRV/0	5737	FAV29018	HG002	1
97c0cc26-658d-4332-9a66-5fcbd4d78107/EcoRV/0	2379	FAV29018	HG002	1
97c2b679-f465-4694-a878-4dc387773c01/EcoRV/0	4412	FAV29018	HG002	1
97b7039c-b347-4db0-a492-9329859ffc3a/EcoRV/0	5438	FAV29018	HG002	1
97c63785-7487-49ac-a39a-4570e068848b/EcoRV/0	4700	FAV29018	HG002	1
97c8145c-52c6-4b62-8fed-f4dc52a37258/EcoRV/0	5313	FAV29018	HG002	1
97cb1dd5-61d3-4cef-ba32-6b8fac1a90f8/EcoRV/0	4779	FAV29018	HG002	1
97cb3114-6732-4fd2-8dfd-46779a59cbc6/EcoRV/0	5567	FAV29018	HG002	1
97cc6b77-6182-4a10-b7a9-c98fc0a25673/EcoRV/0	6460	FAV29018	HG002	1
97cf3511-9ca7-4177-92c6-9d903d149344/EcoRV/0	5111	FAV29018	HG002	1
97cf5fdc-6579-4c22-99f5-386f9a91c27b/EcoRV/0	4360	FAV29018	HG002	1
97cfcbe0-ead9-42d1-b07e-10ec2481579c/EcoRV/0	6028	FAV29018	HG002	1
97d19a9e-f438-493d-87d6-440bd5842673/EcoRV/0	7716	FAV29018	HG002	1
97d20562-f9bd-42d5-82c6-f0e2595d20c7/EcoRV/0	5748	FAV29018	HG002	1
97d20b16-69b0-4ce9-a50d-6829094718bb/EcoRV/0	4876	FAV29018	HG002	1
97c7425b-6a3d-4ac3-b513-c71a5c2a877c/EcoRV/0	2383	FAV29018	HG002	1
97d2e04b-96a1-4cb2-9dc0-00a23380fd0a/EcoRV/0	4901	FAV29018	HG002	1
97b5b8c2-0403-4e48-b3da-c2814bef4c31/EcoRV/0	4199	FAV29018	HG002	1
97b4a210-646e-435f-b922-1e21bd4084ef/EcoRV/0	3422	FAV29018	HG002	1
9787d46a-739e-4d0e-a7e1-a9ba9c4dabe2/EcoRV/0	3979	FAV29018	HG002	1
9787d868-f81a-445e-802c-cb411f7435e0/EcoRV/0	5933	FAV29018	HG002	1
9789693c-ec27-4704-a564-62998fe9a267/EcoRV/0	5314	FAV29018	HG002	1
978b6931-297b-4143-85ab-a9d1ec55ffe9/EcoRV/0	4970	FAV29018	HG002	1
97911f77-40fb-4b3d-8ccb-82a68651b193/EcoRV/0	3600	FAV29018	HG002	1
9793025d-1a31-47c9-bbe4-4636dcc207cd/EcoRV/0	4737	FAV29018	HG002	1
9793e131-6001-456e-a485-c172a1fec88f/EcoRV/0	2863	FAV29018	HG002	1
9793fcda-d98b-47a4-874c-a0ecb3df9253/EcoRV/0	2068	FAV29018	HG002	1
97956c6a-2ed1-42c4-b317-e27f48aa84ea/EcoRV/0	4603	FAV29018	HG002	1
979a05c3-3204-481b-a9b2-eb6272bf8488/EcoRV/0	7586	FAV29018	HG002	1
97b57a18-a2ab-486c-97df-6a6f36a27ce2/EcoRV/0	7302	FAV29018	HG002	1
979b1e9d-9b8b-452c-8971-380fceb5eaef/EcoRV/0	5050	FAV29018	HG002	1
97a54a47-5ddb-4f83-9bfc-c1dec0d2314d/EcoRV/0	6912	FAV29018	HG002	1
97a94ef3-50c1-43fa-8a2e-43c3ce933ce1/EcoRV/0	5220	FAV29018	HG002	1
97aa4edd-c68c-45f9-b31a-511f48315f99/EcoRV/0	8498	FAV29018	HG002	1
97ab44cb-b54c-4709-b404-56a364696f1f/EcoRV/0	12482	FAV29018	HG002	1
97ad2422-8af9-4f26-8354-b27dd157a886/EcoRV/0	5756	FAV29018	HG002	1
97ae0df2-406a-4bf2-a69e-77184c1fa48c/EcoRV/0	5579	FAV29018	HG002	1
97b22ce1-87de-4957-9515-713b051640f3/EcoRV/0	5049	FAV29018	HG002	1
97b33085-6993-4f78-b2ab-4cc237e0cb9b/EcoRV/0	4348	FAV29018	HG002	1
97b3e464-145d-4ea8-b351-e0bdfaa26917/EcoRV/0	10401	FAV29018	HG002	1
97b41a1d-8e4d-4da2-817d-bf75a5205bc7/EcoRV/0	5111	FAV29018	HG002	1
979f9286-a4f4-4aa8-9d35-14281e05a24c/EcoRV/0	5676	FAV29018	HG002	1
97d4d3fb-863c-48ff-9b65-3fe224e9bc1d/EcoRV/0	5826	FAV29018	HG002	1
97d4eb1e-b310-4f2b-93e4-fd0e883c423f/EcoRV/0	4309	FAV29018	HG002	1
97d65ca6-5139-417f-88b9-325b98368363/EcoRV/0	3805	FAV29018	HG002	1
97fdf357-c261-489d-ad29-cc67d987b08c/EcoRV/0	12465	FAV29018	HG002	1
97fe811d-98a5-4965-88f7-fdd06f5f5f36/EcoRV/0	4330	FAV29018	HG002	1
97feafb2-26ed-492b-8b39-5aa8832ee505/EcoRV/0	4157	FAV29018	HG002	1
98002518-9520-4e55-a263-81ba4dc4ae8e/EcoRV/0	9189	FAV29018	HG002	1
9801ad98-ddbd-4037-a2f4-b4b408d22f93/EcoRV/0	4355	FAV29018	HG002	1
98022934-3ee6-4001-afc1-921010f537fc/EcoRV/0	7345	FAV29018	HG002	1
98047c21-ce8b-4001-ba8d-da6619303c01/EcoRV/0	4568	FAV29018	HG002	1
9804ec64-6a50-482e-a3ff-00267d7ea46e/EcoRV/0	4990	FAV29018	HG002	1
980501b1-8e6f-4b8f-b102-090fba5039bc/EcoRV/0	3565	FAV29018	HG002	1
9805d073-4d4c-4e7a-b752-09e3267b3005/EcoRV/0	5132	FAV29018	HG002	1
97fdb277-a5a7-456b-931b-e158f1ccbae4/EcoRV/0	5999	FAV29018	HG002	1
9807ebfc-4fdf-4122-aabd-ca392708f4af/EcoRV/0	6268	FAV29018	HG002	1
980e8bf5-b5bb-41a3-b5b0-720428b6242c/EcoRV/0	4358	FAV29018	HG002	1
9811cf67-b015-400b-9ea9-918b24bc87ca/EcoRV/0	10776	FAV29018	HG002	1
98122962-6832-44d7-926c-d237cdfe993d/EcoRV/0	5966	FAV29018	HG002	1
98177b5c-d728-4027-939c-08161b86cbb6/EcoRV/0	5454	FAV29018	HG002	1
9818f49b-b62d-444d-80b4-2b784d1a67e7/EcoRV/0	4362	FAV29018	HG002	1
98193f92-4016-4b85-b693-27e1c3a6883d/EcoRV/0	5886	FAV29018	HG002	1
981950e2-e6af-4fc2-8446-4df6f4852d8c/EcoRV/0	6857	FAV29018	HG002	1
9819ec06-17a4-4669-a983-6ffa661f4b64/EcoRV/0	4051	FAV29018	HG002	1
981ab62a-f5aa-412e-8769-00884f0f4110/EcoRV/0	1298	FAV29018	HG002	1
981e7e75-a736-4f9d-b5ad-72e577de7384/EcoRV/0	4928	FAV29018	HG002	1
98080475-993a-4f36-b22d-356ddbe2d6ba/EcoRV/0	928	FAV29018	HG002	1
97f91920-969f-48c4-82ca-38650b710b4e/EcoRV/0	488	FAV29018	HG002	1
97f890ce-348c-4bfb-bb9c-61a6fce82c95/EcoRV/0	4242	FAV29018	HG002	1
97f831cb-305d-429f-b16e-2caa1ccd0c85/EcoRV/0	3234	FAV29018	HG002	1
97d8b041-9923-4790-abae-1aded3cb925a/EcoRV/0	4620	FAV29018	HG002	1
97d9ea2f-4d48-4a7c-b5b7-75f439b84df3/EcoRV/0	6220	FAV29018	HG002	1
97da61de-d514-4058-b875-53c3d514eca0/EcoRV/0	7195	FAV29018	HG002	1
97daaa7e-41e6-47bf-bd08-ba19b96341e3/EcoRV/0	1092	FAV29018	HG002	1
97dd8175-7096-4dc9-a929-527cb7bbb5d3/EcoRV/0	6276	FAV29018	HG002	1
97dfda9c-62b6-4ebd-aa24-02573746c4c8/EcoRV/0	6346	FAV29018	HG002	1
97dfe078-12d4-472a-baf1-4fdcf3c7ab7d/EcoRV/0	4125	FAV29018	HG002	1
97e04e9b-9bf4-48cb-adfd-de316a5ff448/EcoRV/0	4621	FAV29018	HG002	1
97e0ddd2-9e77-40c8-af38-a060db0e2592/EcoRV/0	4611	FAV29018	HG002	1
97e1fce7-9e1a-44b3-bae1-93f7bfe4f53c/EcoRV/0	7517	FAV29018	HG002	1
97e28556-1583-4d1a-887d-ac8abbb189f9/EcoRV/0	4477	FAV29018	HG002	1
97e6015e-0777-4af4-b1cc-4bcbff28f3e8/EcoRV/0	5230	FAV29018	HG002	1
97e84b9a-8257-439a-9595-72da75ec263c/EcoRV/0	5064	FAV29018	HG002	1
97e96543-b499-4fef-8218-602090309aee/EcoRV/0	5258	FAV29018	HG002	1
97ed2e35-1ae0-4ecb-927f-7dfa416340a3/EcoRV/0	4163	FAV29018	HG002	1
97ed5ed9-731e-4bfa-88f0-39c2a2465e6b/EcoRV/0	3850	FAV29018	HG002	1
97f02dd8-9a10-4846-9d85-ffa77aaa1d57/EcoRV/0	2230	FAV29018	HG002	1
97f053ad-e3a4-4f31-9fb6-98b2596630cf/EcoRV/0	5625	FAV29018	HG002	1
97f08c5a-80dd-4707-8f7c-ee0d92fbb274/EcoRV/0	5426	FAV29018	HG002	1
97f2afe0-f768-4618-b11c-9e9b9a4e6291/EcoRV/0	8293	FAV29018	HG002	1
97f3f943-d817-4ee5-a9f5-f9b3d9e6b5aa/EcoRV/0	3574	FAV29018	HG002	1
97f552bf-1092-4bc8-a6a7-ebfcd6cf3519/EcoRV/0	8218	FAV29018	HG002	1
97f6e116-e173-4613-a847-6489020917fd/EcoRV/0	3949	FAV29018	HG002	1
9787a5df-a830-4354-ae19-91ca5cdc2efc/EcoRV/0	5133	FAV29018	HG002	1
978596ee-ba15-4461-b234-a26a18046a39/EcoRV/0	6352	FAV29018	HG002	1
97822a2c-fca8-4a6c-a4a8-d382d1df6ec7/EcoRV/0	6883	FAV29018	HG002	1
977fd43e-3d39-4ded-a3ef-c262fe208e19/EcoRV/0	2314	FAV29018	HG002	1
97219d61-3ec6-4d2f-82d0-e9a84b2a0ca7/EcoRV/0	6510	FAV29018	HG002	1
972250f0-a1cf-42ab-918b-16f254f4ed32/EcoRV/0	5557	FAV29018	HG002	1
9723163f-1ed8-452a-a987-91590be44356/EcoRV/0	3647	FAV29018	HG002	1
972ad466-de1e-4cb6-9e72-9fcc40d06b0a/EcoRV/0	4225	FAV29018	HG002	1
972d5787-3bc7-4157-910b-2dd5f711d7f2/EcoRV/0	4498	FAV29018	HG002	1
973004f3-25cb-4f47-bee9-c8957ce94ec5/EcoRV/0	4319	FAV29018	HG002	1
9731532f-2682-4bbf-a733-8e10b52715f7/EcoRV/0	8806	FAV29018	HG002	1
973431e0-a393-402e-80b3-501407e24ac8/EcoRV/0	7204	FAV29018	HG002	1
9734bb94-7fa6-4277-bfea-d306c07c6aaf/EcoRV/0	6529	FAV29018	HG002	1
9734ee7f-e0cc-4ffa-8d1b-1106e973ff9b/EcoRV/0	5211	FAV29018	HG002	1
9721946d-2f4a-43dd-992c-dcc4e137c06c/EcoRV/0	5969	FAV29018	HG002	1
973691ba-cc81-4b75-afdc-99b0920db26c/EcoRV/0	4287	FAV29018	HG002	1
973832e3-3353-448d-a569-52fec169e994/EcoRV/0	10081	FAV29018	HG002	1
9739f011-7ebc-4a75-b476-889536158492/EcoRV/0	5286	FAV29018	HG002	1
973a095f-76ab-41df-b401-7d90d6f8bf7e/EcoRV/0	2844	FAV29018	HG002	1
973e5c30-b7d8-47f0-809c-2fbc58cf9352/EcoRV/0	3872	FAV29018	HG002	1
973f5ba5-739c-47aa-8374-8cca18dbc47a/EcoRV/0	5307	FAV29018	HG002	1
973fa453-2b8b-4a56-84b2-996e6b1f9a3e/EcoRV/0	5138	FAV29018	HG002	1
97404abf-2edf-4486-ad9a-a9e22be279cd/EcoRV/0	9110	FAV29018	HG002	1
9741e84d-ea23-4af7-8ddc-fc6a6a72ebc8/EcoRV/0	4273	FAV29018	HG002	1
97421c1d-8b8d-4209-924a-9695f3f02d8a/EcoRV/0	7388	FAV29018	HG002	1
9744e440-6568-4736-8bd2-a7c5f4fe072c/EcoRV/0	5431	FAV29018	HG002	1
97375683-d2d1-4961-bc5c-12d0473a36cf/EcoRV/0	6573	FAV29018	HG002	1
9720b53f-f651-449d-8655-de7ccb052dc4/EcoRV/0	6078	FAV29018	HG002	1
9720180f-0bd5-4f74-83f5-d0c74049a8ab/EcoRV/0	2647	FAV29018	HG002	1
971fd724-6b74-4bfc-87f5-2a0837f7e3bc/EcoRV/0	9562	FAV29018	HG002	1
96fd3d88-8014-40ba-a6bb-3712d6840c4c/EcoRV/0	7227	FAV29018	HG002	1
96fe6262-8ea1-4ca6-8d60-0a55b9cb8c6e/EcoRV/0	6091	FAV29018	HG002	1
96feac62-8561-4983-847f-456135c57b90/EcoRV/0	4439	FAV29018	HG002	1
96ff9fca-1724-45ae-8d16-89baa66c442f/EcoRV/0	6706	FAV29018	HG002	1
9702126c-ebe3-436e-89a1-a974a4d20379/EcoRV/0	3999	FAV29018	HG002	1
97068819-ab84-4a2e-8398-408c5e52c107/EcoRV/0	5166	FAV29018	HG002	1
970c1ce9-dbe1-4201-bcea-d4417d0e9a53/EcoRV/0	5184	FAV29018	HG002	1
970f062f-8465-476f-96a1-f089dbfb5595/EcoRV/0	3902	FAV29018	HG002	1
970f4e7e-d438-449a-a775-94d26a2b0f51/EcoRV/0	4234	FAV29018	HG002	1
970ffa45-41de-4fdb-8cf6-cefb331e1b27/EcoRV/0	3943	FAV29018	HG002	1
9711b4b6-674f-48f9-9ef6-0e3282f89eee/EcoRV/0	4534	FAV29018	HG002	1
9712351a-ebd4-4460-a1a5-712d72c98d48/EcoRV/0	4396	FAV29018	HG002	1
9712fadc-90f7-43bc-acd5-08b64ea4a0af/EcoRV/0	4006	FAV29018	HG002	1
9714b323-4a99-4311-affd-d0d8b9d5ced6/EcoRV/0	4879	FAV29018	HG002	1
9716b9bf-a1b3-4c1b-9668-695cb9c9e6db/EcoRV/0	4296	FAV29018	HG002	1
9716ed4b-b56f-46a3-9f60-ccc73d4e627f/EcoRV/0	4320	FAV29018	HG002	1
97176fff-1b62-45ff-b08d-8b3d337c4b4a/EcoRV/0	4980	FAV29018	HG002	1
971775b9-d909-47ba-baa4-bf8bfe0e15b5/EcoRV/0	3146	FAV29018	HG002	1
97183b1b-c1d5-4fcc-9647-8b9a0ea63652/EcoRV/0	2401	FAV29018	HG002	1
971cb32b-91ac-4eb3-834a-a6a869395bed/EcoRV/0	7271	FAV29018	HG002	1
971ec399-e71b-40a6-ae41-b88e35afca8b/EcoRV/0	4058	FAV29018	HG002	1
971f0c9b-829e-44c4-b499-d41bf37991a5/EcoRV/0	6703	FAV29018	HG002	1
971fc84f-b42e-460b-b564-7f0dd5a5ddbe/EcoRV/0	8262	FAV29018	HG002	1
9746c8e6-879e-4b8f-bc2d-fac31fb78905/EcoRV/0	76	FAV29018	HG002	1
96fc96fb-5664-4226-b130-591af0af1c3c/EcoRV/0	6262	FAV29018	HG002	1
9746f0e4-dacd-42c7-99bc-c10ec79b833b/EcoRV/0	5585	FAV29018	HG002	1
9748d26c-e042-4233-8ae4-0bd6c2c96a8d/EcoRV/0	3417	FAV29018	HG002	1
97691f96-583e-4c4b-b5b3-78f59747cfe2/EcoRV/0	2247	FAV29018	HG002	1
97695f04-225a-4e69-be8d-a4963f22c490/EcoRV/0	5250	FAV29018	HG002	1
97697844-0e36-4334-9aa7-31b837aae446/EcoRV/0	5276	FAV29018	HG002	1
9769c889-b34a-447f-b1d8-db9460fadf9d/EcoRV/0	8315	FAV29018	HG002	1
976a8508-d6c6-438e-ae79-56058e90a476/EcoRV/0	9797	FAV29018	HG002	1
976b5042-ffbc-43e4-83f0-a3d76e27ebf0/EcoRV/0	3598	FAV29018	HG002	1
976b7a18-6815-465a-88df-c28750359eb1/EcoRV/0	6045	FAV29018	HG002	1
976c757e-7277-49ab-affa-9b04ab4ed3d6/EcoRV/0	6774	FAV29018	HG002	1
976d6ebb-67bf-4932-9bb3-32c22b582209/EcoRV/0	4632	FAV29018	HG002	1
976e8be1-037f-4279-9dc5-940a17dd26f1/EcoRV/0	2464	FAV29018	HG002	1
97670176-ae97-48ef-b84f-96e84b24ff79/EcoRV/0	3917	FAV29018	HG002	1
97703efb-f591-4a6b-bf66-e1ef07d88f91/EcoRV/0	4317	FAV29018	HG002	1
97713cb0-6579-4731-853f-183d5e60dbbb/EcoRV/0	5637	FAV29018	HG002	1
9775aad5-3426-4ba5-9764-82aeb664d2ba/EcoRV/0	5216	FAV29018	HG002	1
977682a7-a432-4b08-bde1-6c31f53a989b/EcoRV/0	7360	FAV29018	HG002	1
97773b17-496c-4619-9d01-7fe304e74fed/EcoRV/0	4947	FAV29018	HG002	1
97776401-2095-4ac5-8cf3-4e0b54cb7308/EcoRV/0	3808	FAV29018	HG002	1
97776eb0-ec71-463c-8368-5b73198a7fff/EcoRV/0	4505	FAV29018	HG002	1
97793f83-511f-4a74-bc42-892646df2a1a/EcoRV/0	4321	FAV29018	HG002	1
977dca8a-fbbe-4d62-8f30-563afb20898e/EcoRV/0	12815	FAV29018	HG002	1
977f1994-36d5-49aa-998d-7978b9a33e08/EcoRV/0	2449	FAV29018	HG002	1
977f9768-cbfb-4590-aa12-8821d7699868/EcoRV/0	10377	FAV29018	HG002	1
9770d114-68d8-4878-8aab-b76174526ffe/EcoRV/0	3925	FAV29018	HG002	1
97669603-3d78-4e3c-a6cc-ad78cea0546f/EcoRV/0	7397	FAV29018	HG002	1
97652871-72cd-412a-a037-234b936c3061/EcoRV/0	2684	FAV29018	HG002	1
976509be-59a1-4257-b3ef-cc40319efc53/EcoRV/0	3914	FAV29018	HG002	1
9749d174-cdb6-41ba-bc8f-ca5eb5c8d727/EcoRV/0	5496	FAV29018	HG002	1
9749e4d5-2c2a-42bf-a4af-6cd62848a621/EcoRV/0	7323	FAV29018	HG002	1
974b42c8-d624-4a77-a3cf-c9f4062c2e06/EcoRV/0	3702	FAV29018	HG002	1
974c4481-196a-464b-a139-4d533adb69fa/EcoRV/0	5904	FAV29018	HG002	1
974cb79a-3b95-4284-b103-7bea4936b0a4/EcoRV/0	9823	FAV29018	HG002	1
974cefa4-4fe0-4d39-b3bd-30eeaea0df48/EcoRV/0	2524	FAV29018	HG002	1
974f05d3-a4d2-4e91-a293-50a27e66b4a9/EcoRV/0	5684	FAV29018	HG002	1
9751367d-542e-460e-a288-6fbb61348455/EcoRV/0	6193	FAV29018	HG002	1
97589e5f-a175-4b66-9fef-bb5f0881ce0e/EcoRV/0	6735	FAV29018	HG002	1
9758c8c0-67de-479b-a6ec-4345c4012362/EcoRV/0	6043	FAV29018	HG002	1
975987d9-85eb-4296-9903-37559fd53c8b/EcoRV/0	2465	FAV29018	HG002	1
9759dc95-f06c-4684-9ab7-fb7d376e4959/EcoRV/0	7567	FAV29018	HG002	1
9759f60e-e439-405a-b999-eb00e63749e6/EcoRV/0	4539	FAV29018	HG002	1
975ac14d-bcc0-4c98-8a2a-916d8c2c396c/EcoRV/0	5814	FAV29018	HG002	1
975cb8a6-a0ee-4d52-9c51-7231373dd2c5/EcoRV/0	4050	FAV29018	HG002	1
975ef4ab-e5b3-4e97-a034-d8a764e0cf26/EcoRV/0	4588	FAV29018	HG002	1
975f5ed5-8bf5-4396-bc0c-01c7266aef79/EcoRV/0	4744	FAV29018	HG002	1
975f905f-88b8-41a0-96b3-dc21d6190395/EcoRV/0	3042	FAV29018	HG002	1
975fef9e-e0fd-4172-928b-24e8403ccd1a/EcoRV/0	5520	FAV29018	HG002	1
97604513-22d4-4124-a3ff-14d6dc2d2ae4/EcoRV/0	4254	FAV29018	HG002	1
97623300-d109-450e-8233-69f46b6b4b91/EcoRV/0	7672	FAV29018	HG002	1
97627372-5b80-47e1-97af-d0b130cf4243/EcoRV/0	5735	FAV29018	HG002	1
97633be0-b7cb-404a-a7fa-61e4791a7ff0/EcoRV/0	1362	FAV29018	HG002	1
974733bb-69b5-466d-b3a9-134f564ed1dd/EcoRV/0	9130	FAV29018	HG002	1
9a707774-432f-4c21-8c0a-15dee8938350/EcoRV/0	3655	FAV29018	HG002	1
9a756a47-78ea-431c-aaf8-29df631b7610/EcoRV/0	5340	FAV29018	HG002	1
9a767050-ddf6-48a3-b9c7-b7d76a119cf1/EcoRV/0	8342	FAV29018	HG002	1
9d89174d-44df-4317-8d22-1d73e56e9051/EcoRV/0	5894	FAV29018	HG002	1
9d892b5c-70b2-4877-9036-0a5fbcaaac72/EcoRV/0	3532	FAV29018	HG002	1
9d8b9a44-57ed-4a97-ac9d-3162b127fbe1/EcoRV/0	1589	FAV29018	HG002	1
9d8bc46c-a08e-4830-80dd-4886d5b68e9b/EcoRV/0	4183	FAV29018	HG002	1
9d8f0b13-cecb-4dad-8f62-6371fc710221/EcoRV/0	7233	FAV29018	HG002	1
9d8f4b23-26e2-44f2-ab94-41dd3f17b7b8/EcoRV/0	7714	FAV29018	HG002	1
9d90cd41-878d-4c6d-bca3-756f19c090d9/EcoRV/0	6750	FAV29018	HG002	1
9d936898-5ab0-4c49-87ff-667c232dd9be/EcoRV/0	4490	FAV29018	HG002	1
9d97574c-6273-4438-a8f8-857540d48a04/EcoRV/0	6781	FAV29018	HG002	1
9d97e598-7de0-4ca4-ab0f-61ddeffee0d7/EcoRV/0	625	FAV29018	HG002	1
9d882c7f-6b7a-4bf9-b4fd-d97db553fbf1/EcoRV/0	5173	FAV29018	HG002	1
9d98197b-2886-4bd9-a0ed-1304131b028d/EcoRV/0	3628	FAV29018	HG002	1
9d9981a8-6b26-4e83-90ed-dd5acf4595e5/EcoRV/0	6114	FAV29018	HG002	1
9d998aa0-c92a-4924-b7d0-7df23dcdbd1e/EcoRV/0	5168	FAV29018	HG002	1
9d9997e2-64c4-4c65-81ed-10fa4f19c117/EcoRV/0	4329	FAV29018	HG002	1
9d9edcb2-c7d8-432b-9b55-275bde212013/EcoRV/0	4732	FAV29018	HG002	1
9da21d45-af6a-4f1d-92f9-473bcf3d05ea/EcoRV/0	4029	FAV29018	HG002	1
9da28ef1-98d6-4ee7-8ceb-4ac9d7d469df/EcoRV/0	3296	FAV29018	HG002	1
9da2c0b4-6ff9-4048-8005-150e03862f03/EcoRV/0	5246	FAV29018	HG002	1
9da3fca8-b35b-44c7-bee0-38194a0d2d50/EcoRV/0	3646	FAV29018	HG002	1
9da44028-92a8-4ede-94ba-07d56627d83f/EcoRV/0	7085	FAV29018	HG002	1
9da751ef-c5e8-4bad-a4dd-c6bbcdbdd4a8/EcoRV/0	5585	FAV29018	HG002	1
9d995225-f3f6-4028-bc2d-c9517929f60e/EcoRV/0	7085	FAV29018	HG002	1
9daa2cff-41e2-44e6-b024-2116e2db9b29/EcoRV/0	6352	FAV29018	HG002	1
9d87f13d-ff78-465b-9128-8d66d00280d7/EcoRV/0	4133	FAV29018	HG002	1
9d861b20-6408-4701-9028-1661c9ed190f/EcoRV/0	5958	FAV29018	HG002	1
9d66fb5a-8175-4b7d-866e-ca5deb372658/EcoRV/0	10214	FAV29018	HG002	1
9d699ffe-d58d-47b1-a0cf-1142fe20d8b7/EcoRV/0	4900	FAV29018	HG002	1
9d69aea5-1dba-44e5-8d98-86ce7e17fa31/EcoRV/0	5539	FAV29018	HG002	1
9d6cc448-d560-4dcf-96eb-196fc094ab25/EcoRV/0	4234	FAV29018	HG002	1
9d6cf6fb-519b-420d-814d-b6bd91607e81/EcoRV/0	2755	FAV29018	HG002	1
9d6da570-3cac-4a19-bedd-e92b3947aca5/EcoRV/0	6655	FAV29018	HG002	1
9d70e350-27f0-41fd-ad1c-bbabe4767d34/EcoRV/0	6207	FAV29018	HG002	1
9d711802-c856-4215-a9e0-55a802468372/EcoRV/0	8976	FAV29018	HG002	1
9d76812a-e847-49d9-a689-ea1aa7716f49/EcoRV/0	7046	FAV29018	HG002	1
9d770df3-3fac-42ee-96c0-4a5aa1735768/EcoRV/0	6273	FAV29018	HG002	1
9d86bd19-684a-4071-9e76-07f596a05985/EcoRV/0	5623	FAV29018	HG002	1
9d773f2e-cae4-4b80-84c4-d49025b88b8d/EcoRV/0	4359	FAV29018	HG002	1
9d7983bb-5e29-4e96-923e-2eca946b8b4b/EcoRV/0	5411	FAV29018	HG002	1
9d7a4b25-d877-466e-be2d-140e8edd2284/EcoRV/0	3489	FAV29018	HG002	1
9d7a7827-2923-4026-93e1-a46903455dec/EcoRV/0	1262	FAV29018	HG002	1
9d7ae848-f24c-4367-8fb2-4069e18e26a3/EcoRV/0	4263	FAV29018	HG002	1
9d7c0ff1-3338-4f0f-8ea4-7c50b963222c/EcoRV/0	5003	FAV29018	HG002	1
9d7fd5d3-46fb-41fe-8897-aa2e0742dc7e/EcoRV/0	4350	FAV29018	HG002	1
9d7ff281-1d61-45e4-8d58-1874bda278b4/EcoRV/0	3478	FAV29018	HG002	1
9d80d2fd-a5c9-4935-91e8-df6585b65d1c/EcoRV/0	2493	FAV29018	HG002	1
9d81ce4c-99c7-45ac-818f-04da9f6b763c/EcoRV/0	14443	FAV29018	HG002	1
9d8397f9-8e40-4a19-a5ff-6a197a36f784/EcoRV/0	5714	FAV29018	HG002	1
9d7938af-f895-4187-b769-2b59ff4c6052/EcoRV/0	4676	FAV29018	HG002	1
9dabde6b-6b7c-4ea1-bfdc-f845dce5dd34/EcoRV/0	4653	FAV29018	HG002	1
9dad2832-aa9f-430b-9a34-4d07e42b889c/EcoRV/0	2929	FAV29018	HG002	1
9dadebc1-ea38-429a-8d35-9765762484b4/EcoRV/0	5741	FAV29018	HG002	1
9ddc2e50-68c7-449a-ade2-55762dc05a98/EcoRV/0	5244	FAV29018	HG002	1
9ddc3420-b3e8-4c4d-bfb1-780803cf016b/EcoRV/0	8058	FAV29018	HG002	1
9ddc65a0-d17c-49bb-9914-ac4e123456d9/EcoRV/0	4659	FAV29018	HG002	1
9ddce4ca-04a4-4447-8e0d-bc5a065c36a0/EcoRV/0	5242	FAV29018	HG002	1
9de16eaf-03f6-4740-9836-58d35c760ea9/EcoRV/0	5937	FAV29018	HG002	1
9de29ac0-0302-484e-85c7-da862ca5efbd/EcoRV/0	5610	FAV29018	HG002	1
9de3d013-a65a-4827-ac93-2a85499faa83/EcoRV/0	10399	FAV29018	HG002	1
9de4a494-5a45-4269-b455-c998c2f7c65f/EcoRV/0	2305	FAV29018	HG002	1
9de4bcb3-e90e-4c2b-b756-46e73cdf8950/EcoRV/0	1602	FAV29018	HG002	1
9de4f7a4-0e7e-4ca8-a4b1-8762675cc749/EcoRV/0	4805	FAV29018	HG002	1
9ddc2548-23ca-473f-92ed-f0514bc67d34/EcoRV/0	8245	FAV29018	HG002	1
9de5f5cf-1c76-4507-bc88-75cfa4f247d2/EcoRV/0	2971	FAV29018	HG002	1
9de95406-66f6-4308-aff1-d8875a1ed0a9/EcoRV/0	7712	FAV29018	HG002	1
9de9a397-7201-481a-aa72-037ddfd21b92/EcoRV/0	4291	FAV29018	HG002	1
9dec75d8-1eb1-441f-a76b-d4890275a58d/EcoRV/0	4761	FAV29018	HG002	1
9df30477-0d32-4dd8-975a-c9fbb393791c/EcoRV/0	4141	FAV29018	HG002	1
9df392c9-9944-4740-86ea-2f134393f76a/EcoRV/0	5626	FAV29018	HG002	1
9df3cbd0-8fe5-4405-bd66-b23e7f624c85/EcoRV/0	2122	FAV29018	HG002	1
9df41fd0-59be-4428-92e7-e47391571ace/EcoRV/0	5002	FAV29018	HG002	1
9df6a80c-9abc-4ca6-b771-3be95a1b1334/EcoRV/0	4943	FAV29018	HG002	1
9dfec60e-a193-44fc-b89c-39f555651c32/EcoRV/0	2988	FAV29018	HG002	1
9e037fe5-bae9-49af-8455-865e2fc42e57/EcoRV/0	4552	FAV29018	HG002	1
9de8dd04-ab00-4c1e-948a-aa834edbc863/EcoRV/0	5728	FAV29018	HG002	1
9dda1cf0-7750-4c2e-95d9-f30ca3a6fe68/EcoRV/0	5827	FAV29018	HG002	1
9dd936df-56ee-4e1a-b960-67980be05428/EcoRV/0	5107	FAV29018	HG002	1
9dd70f1c-bc39-43f8-98bc-1241139bf8c3/EcoRV/0	6202	FAV29018	HG002	1
9dae1059-126f-4cf2-b8a9-20a0d4a41e6a/EcoRV/0	5172	FAV29018	HG002	1
9db07801-f085-41f7-ba87-a16fc544edbf/EcoRV/0	3567	FAV29018	HG002	1
9db2084b-5ea0-4657-a135-1bdfe05f72cd/EcoRV/0	6922	FAV29018	HG002	1
9db23de6-15e9-4799-9b13-13ce11394fe7/EcoRV/0	5086	FAV29018	HG002	1
9db275fe-54be-4c52-971d-61509b44885e/EcoRV/0	5029	FAV29018	HG002	1
9db30cf2-6d70-4439-8bbb-a6a431df14eb/EcoRV/0	3675	FAV29018	HG002	1
9db37831-129b-425e-b311-76098d925ad4/EcoRV/0	4762	FAV29018	HG002	1
9db4f145-8578-461e-9bdf-8011c9cf16e3/EcoRV/0	8345	FAV29018	HG002	1
9db671a5-0aa8-4532-9c1d-358a196fd4e5/EcoRV/0	4064	FAV29018	HG002	1
9dbe7170-99ae-432f-82c3-cf7655044f30/EcoRV/0	2154	FAV29018	HG002	1
9dbebb2b-17e8-45c5-97e0-e732500f0b68/EcoRV/0	5119	FAV29018	HG002	1
9dc07342-3d3d-4669-a206-c94835f0d032/EcoRV/0	5704	FAV29018	HG002	1
9dc1faa8-a429-442b-98e1-564b2955aaca/EcoRV/0	4600	FAV29018	HG002	1
9dc30697-9289-4c1c-b173-d7c6fa46d066/EcoRV/0	8526	FAV29018	HG002	1
9dc897c5-409e-4720-9b5e-ecb960ad7635/EcoRV/0	4911	FAV29018	HG002	1
9dcc0ab1-2c0c-41c8-9adb-c104afc96e75/EcoRV/0	4539	FAV29018	HG002	1
9dcd000e-cff1-45c7-83f3-424d81982660/EcoRV/0	3037	FAV29018	HG002	1
9dcd1e02-06f9-450b-bfc7-c1c8e77a7653/EcoRV/0	2694	FAV29018	HG002	1
9dcf6ac4-b84a-4aed-b08b-4d344c5d346b/EcoRV/0	4774	FAV29018	HG002	1
9dd22fe9-62d3-461c-9830-ae3052b0be2e/EcoRV/0	4962	FAV29018	HG002	1
9dd56039-450b-4205-9e49-0ea6e29e11f1/EcoRV/0	5430	FAV29018	HG002	1
9dd61af4-629c-4963-b5a9-b2915f7aaa58/EcoRV/0	4771	FAV29018	HG002	1
9dd6fbea-b192-4418-b681-479e8629bfae/EcoRV/0	6845	FAV29018	HG002	1
9d66b7fb-7d36-496a-bf73-7fb7e90c1e34/EcoRV/0	5617	FAV29018	HG002	1
9d6578fd-6ef3-4d90-8491-15f7a82950f5/EcoRV/0	8365	FAV29018	HG002	1
9d64fe1c-e0bc-4e1a-82d1-c2bf0a8010dc/EcoRV/0	7796	FAV29018	HG002	1
9d63e4a5-5bf2-41b4-bbb3-8a42dd57a4db/EcoRV/0	3332	FAV29018	HG002	1
9cf02218-7e4b-4643-b6e2-97439593ad85/EcoRV/0	3575	FAV29018	HG002	1
9cf0af0e-87ec-4e3e-844e-7e336c90c22f/EcoRV/0	4366	FAV29018	HG002	1
9cf168e1-0f7e-49cc-acb8-ce661301aaba/EcoRV/0	4259	FAV29018	HG002	1
9cf53bd2-2f58-4186-bec6-f3f9035cb283/EcoRV/0	6093	FAV29018	HG002	1
9cf559f2-359d-4019-9145-2ea184d6d97c/EcoRV/0	4961	FAV29018	HG002	1
9cf7b278-431c-4f93-b5e0-d50dff61eb8e/EcoRV/0	3716	FAV29018	HG002	1
9cfcddd5-92eb-4284-ba92-02e86a876882/EcoRV/0	2637	FAV29018	HG002	1
9cfd0b08-0783-4693-a148-1817b895feaf/EcoRV/0	5629	FAV29018	HG002	1
9cfd1f11-de4c-4e55-96dd-0368d276eca2/EcoRV/0	4589	FAV29018	HG002	1
9cfe37a0-238d-4b67-a4fa-0a78f8098125/EcoRV/0	5919	FAV29018	HG002	1
9cef4980-a86b-425b-b98b-9535ba0fef2a/EcoRV/0	2180	FAV29018	HG002	1
9cfe8648-335f-48eb-bc38-2689a2a05bc4/EcoRV/0	6036	FAV29018	HG002	1
9d00f15d-dcf7-473e-88b6-d21c9bb55e46/EcoRV/0	7399	FAV29018	HG002	1
9d040312-313d-4679-881d-5d76a4803b5b/EcoRV/0	9329	FAV29018	HG002	1
9d0456e9-e6b9-43a4-b199-7d8cc027676f/EcoRV/0	11067	FAV29018	HG002	1
9d052ed8-9a15-41c2-8b46-9c3244c02ee8/EcoRV/0	5592	FAV29018	HG002	1
9d07aad8-917d-49de-914d-af3de16fae12/EcoRV/0	8207	FAV29018	HG002	1
9d07bb92-ddb5-4bf9-ab01-855501262168/EcoRV/0	7149	FAV29018	HG002	1
9d07c611-325d-4678-b4c8-7015add01302/EcoRV/0	7977	FAV29018	HG002	1
9d089288-95ea-40e3-ba7f-3d1afcd74924/EcoRV/0	5007	FAV29018	HG002	1
9d08eb21-880e-4408-9fb4-1666452491a0/EcoRV/0	3606	FAV29018	HG002	1
9d08f478-4886-4b7e-9825-e29ba9e7f4be/EcoRV/0	4203	FAV29018	HG002	1
9cffade9-b826-453c-a0e2-b6444914220d/EcoRV/0	4396	FAV29018	HG002	1
9cef0c20-c5c3-45db-bf1d-d8738640c161/EcoRV/0	5706	FAV29018	HG002	1
9ce99737-9237-445a-a15e-a452f60e4855/EcoRV/0	4624	FAV29018	HG002	1
9ce6b6fe-da2b-4dc9-b708-13f235c86ca2/EcoRV/0	5112	FAV29018	HG002	1
9cc66569-5b82-4ab5-9b55-37d07f1902af/EcoRV/0	8990	FAV29018	HG002	1
9cc8067f-d561-4c05-a088-ad42fb289501/EcoRV/0	3387	FAV29018	HG002	1
9cc890e5-f5f8-40e4-8f9d-79cbd3b0b247/EcoRV/0	3439	FAV29018	HG002	1
9ccb6fd8-242c-4365-b3e4-3a683a70150d/EcoRV/0	4674	FAV29018	HG002	1
9cceb98d-e14d-47f1-96ce-d405d4114887/EcoRV/0	3393	FAV29018	HG002	1
9cd02409-475c-499a-a57f-ea411b4d3b5e/EcoRV/0	3406	FAV29018	HG002	1
9cd0caf6-7ba2-49d1-b98a-90c6e5ed3b54/EcoRV/0	6839	FAV29018	HG002	1
9cd1a430-8f85-4526-91f6-67c150e7021d/EcoRV/0	6025	FAV29018	HG002	1
9cd1b5af-d8a2-4e52-9028-21b36751ca30/EcoRV/0	3616	FAV29018	HG002	1
9cd2403c-d401-416e-80da-715bb147d49c/EcoRV/0	5200	FAV29018	HG002	1
9cd26770-d0e2-4f37-9c52-384b8bf3ed60/EcoRV/0	5065	FAV29018	HG002	1
9cd26f6c-2b1d-44c2-b4b4-2870edc296ea/EcoRV/0	6241	FAV29018	HG002	1
9cd5df43-f795-4290-a7ae-b290646efe05/EcoRV/0	4776	FAV29018	HG002	1
9cd95102-f26b-4be2-bd5f-efe82f20012e/EcoRV/0	5145	FAV29018	HG002	1
9cd97652-99c3-4e12-bcfe-15abdc5c2f34/EcoRV/0	1053	FAV29018	HG002	1
9cdba209-90a4-49f0-958f-c774312c2324/EcoRV/0	7077	FAV29018	HG002	1
9cdbf18d-2232-4c62-9d0e-87568a17121b/EcoRV/0	2554	FAV29018	HG002	1
9cde8ce4-9c71-46d3-86c8-f34d917d8516/EcoRV/0	5926	FAV29018	HG002	1
9cdefec5-f3e6-4161-81fa-67183316e56e/EcoRV/0	3869	FAV29018	HG002	1
9ce00f1d-470f-49bc-b086-ad9e5ec13c41/EcoRV/0	11559	FAV29018	HG002	1
9ce1b9b8-7f5e-492e-b33b-0429fdcbee7b/EcoRV/0	4506	FAV29018	HG002	1
9ce21b9f-4f4b-4136-952f-ba6c8a9677ae/EcoRV/0	5240	FAV29018	HG002	1
9ce21ed0-8f8b-486c-97ee-dce01472c6ef/EcoRV/0	5873	FAV29018	HG002	1
9d096d3c-eb6c-4398-b60e-757210f08dc4/EcoRV/0	4676	FAV29018	HG002	1
9e060cbe-b8a1-4962-aab7-cf3e2d8d1798/EcoRV/0	3950	FAV29018	HG002	1
9d09bc41-7da3-45e9-bb32-db2bba37a13a/EcoRV/0	7627	FAV29018	HG002	1
9d0a608c-1790-4f23-a9b0-c6ddd31f060d/EcoRV/0	4453	FAV29018	HG002	1
9d3b36e7-7642-4dd4-90b6-85fd0731f4af/EcoRV/0	3937	FAV29018	HG002	1
9d3b7380-4b8c-4e82-adee-132894cdfec9/EcoRV/0	3772	FAV29018	HG002	1
9d3c2b09-259f-4156-bef5-0033b1863337/EcoRV/0	7846	FAV29018	HG002	1
9d3d7e7a-4555-4b5f-bf52-13c18eead235/EcoRV/0	5728	FAV29018	HG002	1
9d3db234-ccdb-4e1c-a2e8-a6affc0c9478/EcoRV/0	2283	FAV29018	HG002	1
9d3e1df5-198f-4104-b1f4-e5b41413d3c2/EcoRV/0	7023	FAV29018	HG002	1
9d449bd0-9677-4026-8163-cfe0793e1e99/EcoRV/0	4093	FAV29018	HG002	1
9d487b62-510e-4145-9553-1406e9a23a95/EcoRV/0	4995	FAV29018	HG002	1
9d4cb506-1875-4313-8dd7-b302d02fa73c/EcoRV/0	3139	FAV29018	HG002	1
9d4d22cc-8cd1-461c-8c33-ff109d488ed9/EcoRV/0	4714	FAV29018	HG002	1
9d3a37d4-6fc5-476f-bb35-68b2c813cdde/EcoRV/0	5115	FAV29018	HG002	1
9d4d5360-5c8a-4bb0-8e51-7b35d08c034f/EcoRV/0	4101	FAV29018	HG002	1
9d4ed5af-2cc7-4510-9965-b783dbbec2f4/EcoRV/0	4755	FAV29018	HG002	1
9d5505fd-3ecb-43e3-8b68-1a35a0fc64aa/EcoRV/0	6022	FAV29018	HG002	1
9d551ef8-fb45-459b-b39d-ff1dc528722b/EcoRV/0	4768	FAV29018	HG002	1
9d554ad2-185f-4781-ae45-21be270c9cab/EcoRV/0	6251	FAV29018	HG002	1
9d559228-d40f-47b4-a202-379b605a109a/EcoRV/0	6157	FAV29018	HG002	1
9d58b1f2-fd79-406f-af2c-b7eb63ae1524/EcoRV/0	4220	FAV29018	HG002	1
9d5e34b5-22ef-45be-8896-a1b34f16b033/EcoRV/0	6273	FAV29018	HG002	1
9d60c5c3-d18c-4e21-91f1-92d51e74e000/EcoRV/0	4331	FAV29018	HG002	1
9d61410a-e4f7-4702-b3c4-5d85fda876b0/EcoRV/0	8171	FAV29018	HG002	1
9d618617-8088-4af2-b6fb-19b0b6460547/EcoRV/0	4599	FAV29018	HG002	1
9d4da875-d1c6-4456-ac2a-349a2fe9f823/EcoRV/0	5269	FAV29018	HG002	1
9d394478-6f6b-414f-bfea-0cd0130ce5d3/EcoRV/0	4454	FAV29018	HG002	1
9d381255-65ad-433f-a73c-f38bc354980f/EcoRV/0	5167	FAV29018	HG002	1
9d32c0a2-9096-4db9-9140-19b134451c69/EcoRV/0	3367	FAV29018	HG002	1
9d0b0bcc-8d9f-4ed2-a8c6-a8624e77842b/EcoRV/0	6347	FAV29018	HG002	1
9d0e7a7c-3e7a-4595-bcb2-40eec7320eb4/EcoRV/0	2094	FAV29018	HG002	1
9d0fec07-3c0e-46d0-a67b-81e66868a65b/EcoRV/0	6719	FAV29018	HG002	1
9d12487d-2c7e-4535-9401-c9c29ef2a5fc/EcoRV/0	7991	FAV29018	HG002	1
9d142b34-c385-452b-bef9-8a3f1d9061b3/EcoRV/0	5762	FAV29018	HG002	1
9d14daca-a29f-493b-9a94-e5ae8b8d9566/EcoRV/0	3855	FAV29018	HG002	1
9d17f422-f2ad-4ee1-99aa-13295e1a80f6/EcoRV/0	6612	FAV29018	HG002	1
9d185ccb-bdef-4075-9271-55fa76bf0a62/EcoRV/0	8354	FAV29018	HG002	1
9d1f746e-4904-4d04-b6d0-4ac899f12804/EcoRV/0	8748	FAV29018	HG002	1
9d1fbde7-2eda-4eb1-b53c-63e3332f3d63/EcoRV/0	9681	FAV29018	HG002	1
9d200bf4-9934-46ea-bd96-8870957a4fae/EcoRV/0	1748	FAV29018	HG002	1
9d21bae3-c684-4c6a-b770-640071846228/EcoRV/0	5306	FAV29018	HG002	1
9d24a777-d2d0-45e5-a2d7-325976543a05/EcoRV/0	4841	FAV29018	HG002	1
9d24b14e-cee0-47c9-850e-f08b15044397/EcoRV/0	5129	FAV29018	HG002	1
9d2620a3-4b79-4a11-8ca8-10ff2bb4185b/EcoRV/0	5478	FAV29018	HG002	1
9d266238-cb79-4711-94b6-ce1aa8bbd01f/EcoRV/0	2830	FAV29018	HG002	1
9d289b4a-2fb1-4ac9-b922-a258c71df029/EcoRV/0	4502	FAV29018	HG002	1
9d293ba4-52ac-43b9-ac07-090a90e28bcf/EcoRV/0	3614	FAV29018	HG002	1
9d2dbaa1-3f88-4c76-8003-d4227c6f176e/EcoRV/0	7598	FAV29018	HG002	1
9d2ebce7-2618-48fb-943d-14723018c350/EcoRV/0	4973	FAV29018	HG002	1
9d2fc31c-1ca3-4de6-ab06-4bb3f5fd501b/EcoRV/0	3566	FAV29018	HG002	1
9d3197c7-e2e0-411e-9602-193771a9f476/EcoRV/0	5858	FAV29018	HG002	1
9d324c54-8c5b-4db4-9ade-5173c7edbb05/EcoRV/0	4858	FAV29018	HG002	1
9d0a5d1c-3ae2-4d9d-bff0-25f9fccbe689/EcoRV/0	6091	FAV29018	HG002	1
9cc638a9-d6d0-4855-99b0-88fa6ff3e849/EcoRV/0	4376	FAV29018	HG002	1
9e061150-a105-45d9-a04e-fc338510c5fe/EcoRV/0	7364	FAV29018	HG002	1
9e06db70-6f1a-4f80-b59e-fd5fbc987b26/EcoRV/0	4494	FAV29018	HG002	1
9eb73b30-67c1-4d86-b631-423df7ba741c/EcoRV/0	1464	FAV29018	HG002	1
9eb80031-f819-4085-8e7b-acd4d3a8fdb6/EcoRV/0	4757	FAV29018	HG002	1
9ebbc208-1931-4449-9e56-8d4d294a30a9/EcoRV/0	5140	FAV29018	HG002	1
9ec0eebc-7427-423a-8571-41af89a25574/EcoRV/0	6427	FAV29018	HG002	1
9ec1c007-262c-4915-8f3d-1bda14b4d43b/EcoRV/0	5778	FAV29018	HG002	1
9ec1d144-de6a-4fb9-b913-38ff99d44db4/EcoRV/0	4429	FAV29018	HG002	1
9ec33f98-344f-484d-8669-c5c5f26028ea/EcoRV/0	3471	FAV29018	HG002	1
9ec4802b-8da8-4a68-a98a-9b8665937ffc/EcoRV/0	4627	FAV29018	HG002	1
9ec5504e-c04a-4387-9bee-daad8b74c50e/EcoRV/0	4203	FAV29018	HG002	1
9ec7f543-19c3-4d72-a245-eb2ba2a595a7/EcoRV/0	4199	FAV29018	HG002	1
9eb7352a-8f94-4e84-bdbc-1503aa76e948/EcoRV/0	6205	FAV29018	HG002	1
9ec8c7d3-2b7b-4edf-a0cb-21eb0a58f43a/EcoRV/0	3528	FAV29018	HG002	1
9ecbcb89-c517-4cda-a9da-91a810290cbb/EcoRV/0	3401	FAV29018	HG002	1
9ecd9fdb-cf4c-49c3-ac9e-5e16e92b92fb/EcoRV/0	5812	FAV29018	HG002	1
9ecda532-ad71-49cd-816f-2240c5ab3e38/EcoRV/0	9148	FAV29018	HG002	1
9ecddc1d-5dcb-4fd4-806b-f88bb9decc00/EcoRV/0	5225	FAV29018	HG002	1
9ed23e28-244b-4416-83b9-e9c6e35ffdef/EcoRV/0	11033	FAV29018	HG002	1
9ed249b2-bf11-46b7-9fc6-0e8d497a2c48/EcoRV/0	1494	FAV29018	HG002	1
9ed37305-2da1-4983-a6ac-b52298a1245e/EcoRV/0	4784	FAV29018	HG002	1
9ed41f11-2132-4b30-a93d-ae470d21e3d6/EcoRV/0	3643	FAV29018	HG002	1
9ed4ca8c-7e0a-45c8-a46b-81aad0927039/EcoRV/0	5466	FAV29018	HG002	1
9ed4dc8e-535a-4c17-b06e-e029b901e35a/EcoRV/0	3215	FAV29018	HG002	1
9ec94523-d931-428a-91f2-92ae387cf299/EcoRV/0	3434	FAV29018	HG002	1
9ed4fcb1-2a91-482a-ba85-071e8527929b/EcoRV/0	2953	FAV29018	HG002	1
9eb70ccc-c4e6-4e9b-9185-654c77b6bf4b/EcoRV/0	9224	FAV29018	HG002	1
9eb508b3-0d79-4b2a-86dc-a569c46a9c74/EcoRV/0	4224	FAV29018	HG002	1
9e981d5c-0660-4b70-85c1-27f38cbbcfff/EcoRV/0	8480	FAV29018	HG002	1
9e983507-8864-49ca-9566-cbcd6094b222/EcoRV/0	3550	FAV29018	HG002	1
9e9afcfe-9137-4389-8fa8-fa261adfaba2/EcoRV/0	5294	FAV29018	HG002	1
9e9d3872-57e3-4379-bffd-321c5881f28f/EcoRV/0	6742	FAV29018	HG002	1
9e9d54f6-8f39-4d06-bde6-578f1158d14a/EcoRV/0	7046	FAV29018	HG002	1
9e9dbc79-3ebf-40dc-bb69-fbb60ce61f1a/EcoRV/0	8096	FAV29018	HG002	1
9e9ff234-afb4-4047-8943-c1c3f8bb6863/EcoRV/0	5380	FAV29018	HG002	1
9ea0c165-7677-4fb1-a28d-225d1f3d5347/EcoRV/0	2656	FAV29018	HG002	1
9ea1f3f8-d554-42df-9f46-f4070d8cbfe0/EcoRV/0	4935	FAV29018	HG002	1
9ea377a8-3eaa-4310-b5b1-a89dea24a866/EcoRV/0	4632	FAV29018	HG002	1
9eb64ffc-cd01-43c4-88c6-abb85f9dde97/EcoRV/0	3904	FAV29018	HG002	1
9ea44b21-efa3-447c-90d8-7dadc20b9cb9/EcoRV/0	8904	FAV29018	HG002	1
9ea4d561-353f-4df5-8d93-3fd71f315cd7/EcoRV/0	5085	FAV29018	HG002	1
9ea6320d-936e-4002-b641-eab1a43285a4/EcoRV/0	3730	FAV29018	HG002	1
9ea79f7f-6a0d-47de-a7c1-257c03b4c0dc/EcoRV/0	3779	FAV29018	HG002	1
9ea8a153-5175-458d-9bf5-73dca2159d1e/EcoRV/0	1875	FAV29018	HG002	1
9eaa0602-4373-44b8-9697-d3bc1ecff5b1/EcoRV/0	5711	FAV29018	HG002	1
9eaa682b-451a-4fd0-98bc-30e251a1bb5d/EcoRV/0	4888	FAV29018	HG002	1
9eadcd1b-c486-4e9e-9e1c-6c235019b7d6/EcoRV/0	6842	FAV29018	HG002	1
9eaf775a-9ed7-4965-a1d6-998d8caf5730/EcoRV/0	6945	FAV29018	HG002	1
9eaf7f12-f88a-46f9-80bf-e5e50c928050/EcoRV/0	12047	FAV29018	HG002	1
9eb342d6-edd3-4e34-b19d-75a50271ca9d/EcoRV/0	5754	FAV29018	HG002	1
9ea4aba3-5065-4242-ae93-e4366b284b76/EcoRV/0	5283	FAV29018	HG002	1
9ed5f16f-ad9a-4306-b1d9-ac2f94abcf38/EcoRV/0	6338	FAV29018	HG002	1
9ed73cff-0de6-4d07-88cb-b44d9bbebb25/EcoRV/0	7336	FAV29018	HG002	1
9ed7b12d-9f7c-44a0-b150-2c113e2e69d8/EcoRV/0	6920	FAV29018	HG002	1
9efbafcd-fcc4-4435-be22-07d8989dd3a9/EcoRV/0	4975	FAV29018	HG002	1
9efc7cd1-33b6-47b2-ade3-d3d019d46e1d/EcoRV/0	7559	FAV29018	HG002	1
9efd8406-43c2-419a-b7b1-4b2015d3133b/EcoRV/0	3684	FAV29018	HG002	1
9efdfdc6-cf0b-45cc-b796-936143be0351/EcoRV/0	2078	FAV29018	HG002	1
9f03ab7e-cbc6-4d38-bba1-90c347f9dffb/EcoRV/0	4179	FAV29018	HG002	1
9f049942-eb8f-402a-9430-30e59226a498/EcoRV/0	4897	FAV29018	HG002	1
9f04b794-58cf-432c-a899-6ce9302f089a/EcoRV/0	4292	FAV29018	HG002	1
9f04f09b-8f05-473f-afb5-bf7517af5125/EcoRV/0	4093	FAV29018	HG002	1
9f068511-b9fd-47a3-b283-ffc6f4a6a99c/EcoRV/0	2076	FAV29018	HG002	1
9f0ace30-71f9-4e56-833b-f95bd09feaae/EcoRV/0	4068	FAV29018	HG002	1
9efb29ed-8980-48c9-8100-a4ed0b25d324/EcoRV/0	6618	FAV29018	HG002	1
9f0b1de7-b2bd-44a4-8e06-6d86627a72c8/EcoRV/0	8748	FAV29018	HG002	1
9f0ef23e-12d8-412a-ada4-854cef4b7f11/EcoRV/0	5832	FAV29018	HG002	1
9f0f19a0-0e60-421e-82a3-f6c7338bb12d/EcoRV/0	3393	FAV29018	HG002	1
9f1112cb-bd60-4816-ba4f-1da7d263601a/EcoRV/0	4067	FAV29018	HG002	1
9f134077-736b-40d8-bbbd-75822e16a6fb/EcoRV/0	3366	FAV29018	HG002	1
9f14369a-db96-49ce-969b-3cdee1163d10/EcoRV/0	9325	FAV29018	HG002	1
9f14fda7-4061-4164-954f-83dd49aab556/EcoRV/0	4135	FAV29018	HG002	1
9f16f7fc-2fe4-4671-9f01-fa730c9b602e/EcoRV/0	6079	FAV29018	HG002	1
9f1abc1f-add9-4719-889d-f6af006d6e24/EcoRV/0	1031	FAV29018	HG002	1
9f1aeaaf-e74e-4b4a-9def-7fac38e53558/EcoRV/0	4376	FAV29018	HG002	1
9f255395-054e-45f6-b138-0c58a48182a1/EcoRV/0	7801	FAV29018	HG002	1
9f0d0081-901d-4e5f-9873-aa09ca83180d/EcoRV/0	5611	FAV29018	HG002	1
9efade2b-2999-4675-b05d-6bccfbd4ad8c/EcoRV/0	3364	FAV29018	HG002	1
9ef992fa-2f05-441e-aad8-960bfcf19d5b/EcoRV/0	3583	FAV29018	HG002	1
9ef950c9-ad72-44c0-ae96-ad8472a8ae50/EcoRV/0	5627	FAV29018	HG002	1
9ed82a36-69e0-48ab-9437-a077cd114729/EcoRV/0	5637	FAV29018	HG002	1
9ed9cf6c-ce00-4ae8-a2e8-14437560c96f/EcoRV/0	5732	FAV29018	HG002	1
9edb6216-8c39-4bc6-9df3-912b49e59252/EcoRV/0	6680	FAV29018	HG002	1
9edd33e4-3ce7-4443-8f3f-96f4998995ab/EcoRV/0	1966	FAV29018	HG002	1
9edd3671-5514-4834-98a8-11d76010b5a9/EcoRV/0	8258	FAV29018	HG002	1
9edd6299-9440-48da-94af-b5ff3ca0e5d6/EcoRV/0	8403	FAV29018	HG002	1
9edf60fa-a392-453d-8a35-e5810e55e854/EcoRV/0	6256	FAV29018	HG002	1
9ee23366-c5c2-4610-9087-0b91663fc817/EcoRV/0	4125	FAV29018	HG002	1
9ee519ea-3a2e-43f9-9634-6149736773dd/EcoRV/0	5314	FAV29018	HG002	1
9ee51c53-4d30-46a0-aa6f-08e5641c32c1/EcoRV/0	5603	FAV29018	HG002	1
9ee5251c-0714-42a5-901c-9157311f3a53/EcoRV/0	1934	FAV29018	HG002	1
9eed1c1a-369a-41ce-994a-7f3131bf1213/EcoRV/0	7281	FAV29018	HG002	1
9eeef533-d236-437a-bf36-d38f5bde5ea3/EcoRV/0	2231	FAV29018	HG002	1
9eef9384-8eec-422c-8ad9-1454889c4e81/EcoRV/0	4487	FAV29018	HG002	1
9ef052df-dace-437c-b5e9-c30020a6bb69/EcoRV/0	5898	FAV29018	HG002	1
9ef10b3a-0b02-4310-8fc7-a2de2cd57a2d/EcoRV/0	3057	FAV29018	HG002	1
9ef25e76-956e-4e60-944b-0ff8a09078b0/EcoRV/0	8103	FAV29018	HG002	1
9ef268f3-9a96-43d8-a4c9-7d6d04e92cd2/EcoRV/0	5240	FAV29018	HG002	1
9ef2b217-251d-453f-8f0d-7456f97874f5/EcoRV/0	3813	FAV29018	HG002	1
9ef32193-ff8c-44ac-ba52-8045c77ce79a/EcoRV/0	6542	FAV29018	HG002	1
9ef8119c-445d-496a-9d6b-ebaa3bd56562/EcoRV/0	6070	FAV29018	HG002	1
9ef89626-4d7f-404a-9911-1b5b2f68cd4b/EcoRV/0	5479	FAV29018	HG002	1
9ef95090-6b1d-4ee2-bafb-112d265238ab/EcoRV/0	5084	FAV29018	HG002	1
9e975a1c-0a3a-4f00-a819-360207030f48/EcoRV/0	4012	FAV29018	HG002	1
9e9727c3-6e17-4c2d-a88c-f2ca142ef1df/EcoRV/0	5475	FAV29018	HG002	1
9e9610a6-a7db-435b-96ba-4d20e98c7bc8/EcoRV/0	2390	FAV29018	HG002	1
9e94c8da-06e4-45cf-8ac6-65aabd6bcd8e/EcoRV/0	4281	FAV29018	HG002	1
9e22ba88-a415-4e13-9ca5-98f2bdafd5b0/EcoRV/0	8860	FAV29018	HG002	1
9e238f31-e5dd-4751-b742-9f70b7463f9c/EcoRV/0	5646	FAV29018	HG002	1
9e248b2a-b76f-4787-8921-09ead5c9fb12/EcoRV/0	4358	FAV29018	HG002	1
9e263154-8e61-45fb-82f9-2969afbd742a/EcoRV/0	10747	FAV29018	HG002	1
9e27aceb-656f-48ca-add0-5ee6af87c163/EcoRV/0	5512	FAV29018	HG002	1
9e29391f-f48a-40c0-89e5-351ed3897271/EcoRV/0	4452	FAV29018	HG002	1
9e2c0cc7-6296-4d33-8ad7-5438953ea22d/EcoRV/0	6674	FAV29018	HG002	1
9e2c255c-b619-4129-86d2-e7ecd78e7f74/EcoRV/0	3206	FAV29018	HG002	1
9e2de696-366b-4ed6-b45d-dfff833bc707/EcoRV/0	10182	FAV29018	HG002	1
9e2e4a42-8486-42a0-8d34-4efaf4b48e3d/EcoRV/0	5093	FAV29018	HG002	1
9e20e872-c56b-4484-9388-187c824275df/EcoRV/0	5056	FAV29018	HG002	1
9e306dba-213a-4151-bb61-8910f9c42ee1/EcoRV/0	5968	FAV29018	HG002	1
9e378ccb-58ba-4d57-9e15-9df02d82b282/EcoRV/0	4364	FAV29018	HG002	1
9e3a75bb-2e24-43bb-a79e-07c2fe87f1f5/EcoRV/0	3789	FAV29018	HG002	1
9e3bfdcc-1673-4a07-83b0-cf779347e1ec/EcoRV/0	3745	FAV29018	HG002	1
9e3f52ef-65ed-48af-b1e2-7be4755d2a08/EcoRV/0	6298	FAV29018	HG002	1
9e3fed66-60bd-46e0-ad5e-cbb9d1b94f21/EcoRV/0	10265	FAV29018	HG002	1
9e404990-bfd7-4cea-a903-f86dde21eedd/EcoRV/0	9893	FAV29018	HG002	1
9e40f73a-1009-4062-b597-476ff8f7fe2c/EcoRV/0	4645	FAV29018	HG002	1
9e41bc89-004e-466f-a881-66cd7557a868/EcoRV/0	4231	FAV29018	HG002	1
9e41e2b6-e9e2-4654-9e9f-26742637735f/EcoRV/0	3813	FAV29018	HG002	1
9e437e00-0e34-4f28-b84e-132a0bfe9420/EcoRV/0	1409	FAV29018	HG002	1
9e33ea0a-96af-48d2-8123-a4ca7a32ade9/EcoRV/0	3044	FAV29018	HG002	1
9e1e0070-757d-426e-96d0-0a5d123c0d2e/EcoRV/0	5144	FAV29018	HG002	1
9e1d748b-6f5f-4af8-a32b-72fe2cd7a57a/EcoRV/0	3147	FAV29018	HG002	1
9e1c034f-43ac-4d68-9c1a-0980a9662f38/EcoRV/0	5068	FAV29018	HG002	1
9e07a259-78bb-4216-b327-f6fb368857f7/EcoRV/0	5091	FAV29018	HG002	1
9e080ce3-a238-4cbf-aaa5-9b6018fc5c41/EcoRV/0	6192	FAV29018	HG002	1
9e0908d7-1114-466e-a8a1-626cab806b2a/EcoRV/0	6538	FAV29018	HG002	1
9e0bb246-e8ae-48f8-b46b-18cb167be9f9/EcoRV/0	1345	FAV29018	HG002	1
9e0d03b2-f77b-44a6-9c5c-98d6ef354e0e/EcoRV/0	5115	FAV29018	HG002	1
9e0ec7c7-e871-45a1-b953-0e2374e16fec/EcoRV/0	4961	FAV29018	HG002	1
9e0ef714-8d1e-439e-8be2-7910d9fed398/EcoRV/0	4901	FAV29018	HG002	1
9e0f4001-c55f-4aad-b750-17a2ecfe50d7/EcoRV/0	2064	FAV29018	HG002	1
9e0f5387-c55b-4935-876c-c694e585b260/EcoRV/0	8633	FAV29018	HG002	1
9e107c1e-ca3c-4afc-8137-96879bbfc6ae/EcoRV/0	4850	FAV29018	HG002	1
9e10c9a9-5c68-4eb0-9313-c0dc4cd1bc2a/EcoRV/0	4447	FAV29018	HG002	1
9e10f693-91b2-437f-8c9b-f0a6c5bc2eec/EcoRV/0	5033	FAV29018	HG002	1
9e11b920-09c4-48ae-8260-4e1c15979b75/EcoRV/0	5600	FAV29018	HG002	1
9e155bb5-dc3d-48a4-a6c4-e078c26ad81b/EcoRV/0	6547	FAV29018	HG002	1
9e1597a2-88b5-4ca0-9652-b9e1e67e0502/EcoRV/0	7344	FAV29018	HG002	1
9e15cf5b-9d30-487b-bb69-2089fabc5f1d/EcoRV/0	5285	FAV29018	HG002	1
9e15d190-4a78-4cf7-926b-39d02f4293e7/EcoRV/0	4649	FAV29018	HG002	1
9e17b8f4-933e-4032-8df9-1ee9feacd253/EcoRV/0	2705	FAV29018	HG002	1
9e18ac98-d670-4e19-9540-6d2007072fa0/EcoRV/0	4460	FAV29018	HG002	1
9e195595-67f3-4903-8157-a1b25a87ca68/EcoRV/0	7452	FAV29018	HG002	1
9e195d5c-c7ba-4ea7-bef7-075dda7fca00/EcoRV/0	674	FAV29018	HG002	1
9e19d4bc-c179-49f8-9374-935359aa6699/EcoRV/0	9611	FAV29018	HG002	1
9e19eb54-fc8b-4c97-be38-d63025f369b9/EcoRV/0	4725	FAV29018	HG002	1
9e43ec2e-30e6-4177-b321-53df0b12f93a/EcoRV/0	5237	FAV29018	HG002	1
9e06b19c-704f-44e9-97ee-790e7776deed/EcoRV/0	6825	FAV29018	HG002	1
9e43fbfe-ad34-417a-a55a-bee7b5b0b4b2/EcoRV/0	4362	FAV29018	HG002	1
9e449214-ac7c-46e4-9124-6eac690df8bc/EcoRV/0	5411	FAV29018	HG002	1
9e790a4f-c925-46ea-9e29-fed27f4ed1d2/EcoRV/0	454	FAV29018	HG002	1
9e7d02ae-871d-474c-9cdd-af2a543f70d0/EcoRV/0	2260	FAV29018	HG002	1
9e7e68e9-fad6-4500-b5b2-679e4c769be2/EcoRV/0	5730	FAV29018	HG002	1
9e800ba5-e33e-45c8-b55f-5f362979f755/EcoRV/0	6264	FAV29018	HG002	1
9e80fc4c-33dc-4776-bb90-28dac57454dd/EcoRV/0	7542	FAV29018	HG002	1
9e8197b5-3098-44c2-948b-ae0f9c692545/EcoRV/0	5963	FAV29018	HG002	1
9e840f44-ccd4-41a6-9418-5803a1f4a705/EcoRV/0	5213	FAV29018	HG002	1
9e848642-d8e8-41ab-9b15-4a03ae5e6bcb/EcoRV/0	4872	FAV29018	HG002	1
9e84ac46-2875-4ff0-aed5-962655daf2f6/EcoRV/0	3869	FAV29018	HG002	1
9e856883-788b-41ee-bcf7-695abb044e1f/EcoRV/0	8063	FAV29018	HG002	1
9e77f09c-05b2-46e8-ba64-57bfbd7c56de/EcoRV/0	4705	FAV29018	HG002	1
9e86755d-fcfa-4624-bafe-2f8aa582ccc8/EcoRV/0	4293	FAV29018	HG002	1
9e884849-4005-4a9e-a092-dfe52d35d7f5/EcoRV/0	4541	FAV29018	HG002	1
9e891ea8-590c-4432-b2da-052619cd984b/EcoRV/0	3607	FAV29018	HG002	1
9e894fc6-256a-4218-a7cf-33290c06c7bf/EcoRV/0	3452	FAV29018	HG002	1
9e8a6158-d5f1-4444-b3d6-233746088e28/EcoRV/0	9303	FAV29018	HG002	1
9e8b5f90-a804-4d65-b112-a0f064c3cd59/EcoRV/0	9803	FAV29018	HG002	1
9e8bcff0-f2ec-47bc-80af-ec2e56432ab2/EcoRV/0	3111	FAV29018	HG002	1
9e8f18b0-ac11-497f-a848-f856f8a38b9d/EcoRV/0	4762	FAV29018	HG002	1
9e9017ee-e0e3-4f46-a43e-79eda5c14b28/EcoRV/0	4994	FAV29018	HG002	1
9e90c788-c40d-4a94-9ae2-8ac03c47a597/EcoRV/0	6800	FAV29018	HG002	1
9e92dc4b-8aab-47be-bd34-3a1d4feea4f7/EcoRV/0	3495	FAV29018	HG002	1
9e8705ec-f7d9-4c1f-b365-85460e7d726b/EcoRV/0	3122	FAV29018	HG002	1
9e741afc-b794-4421-b561-42d58115c69c/EcoRV/0	4688	FAV29018	HG002	1
9e6bfff9-dd47-4ad3-924f-f1bafa09853a/EcoRV/0	5537	FAV29018	HG002	1
9e69f20e-77e0-42e8-b5cb-65d3481b4447/EcoRV/0	5666	FAV29018	HG002	1
9e45cebb-dacc-4f9c-9bf8-8935da2c5f8b/EcoRV/0	2555	FAV29018	HG002	1
9e496228-40db-4df7-b3a6-a81d1ae3423f/EcoRV/0	10170	FAV29018	HG002	1
9e4a5084-1b6a-490e-8d9b-b83331a1613c/EcoRV/0	5472	FAV29018	HG002	1
9e50deb7-1261-44c1-ad56-0faa48455565/EcoRV/0	3229	FAV29018	HG002	1
9e510609-6c30-4ed5-bf2d-3daea54672e0/EcoRV/0	6011	FAV29018	HG002	1
9e51b886-f3f1-43b1-8c1b-40642831b281/EcoRV/0	5527	FAV29018	HG002	1
9e51df7a-b5cb-4d47-9ddb-2c0e72dc3315/EcoRV/0	7683	FAV29018	HG002	1
9e520b37-8445-4cde-96cc-d9036f826089/EcoRV/0	6177	FAV29018	HG002	1
9e524bd9-6fe8-4cb3-afa1-769a6ae785f2/EcoRV/0	5842	FAV29018	HG002	1
9e53c357-33d6-4625-899c-8d2590ad34d7/EcoRV/0	4468	FAV29018	HG002	1
9e5426aa-7fbd-4b35-af1c-56ce1f1c78f5/EcoRV/0	6679	FAV29018	HG002	1
9e56b278-6568-4c8e-a78d-524ff5699af7/EcoRV/0	4611	FAV29018	HG002	1
9e583161-8c4a-455b-b7b3-e8fda9e79a8e/EcoRV/0	6997	FAV29018	HG002	1
9e58a047-e580-4f4c-99c9-7f6ec3921cd5/EcoRV/0	4751	FAV29018	HG002	1
9e5ae90e-f489-499a-8a60-01c719f39992/EcoRV/0	5413	FAV29018	HG002	1
9e5b37d1-b151-4dd4-b3e5-46ebd678742a/EcoRV/0	5167	FAV29018	HG002	1
9e5bd4bb-2835-49fa-ae7f-52fff539c411/EcoRV/0	4897	FAV29018	HG002	1
9e5dcec8-431f-4410-bd9f-146ad3fd2d9a/EcoRV/0	3579	FAV29018	HG002	1
9e5f1e49-6789-48a6-8032-4ee247fa92f4/EcoRV/0	5447	FAV29018	HG002	1
9e615c20-4815-4a7e-9823-0e92e968c25d/EcoRV/0	3883	FAV29018	HG002	1
9e633b48-1dd4-40ba-aa11-431b139d8a37/EcoRV/0	5326	FAV29018	HG002	1
9e655db7-241c-496f-bbda-3b3014c3226f/EcoRV/0	2840	FAV29018	HG002	1
9e68beff-3002-4894-ab31-268651419b71/EcoRV/0	11459	FAV29018	HG002	1
9e443844-9186-4573-b9cf-a330e8aac99b/EcoRV/0	6789	FAV29018	HG002	1
95a78452-bf0f-4e32-b779-ce37c4e0557b/EcoRV/0	3494	FAV29018	HG002	1
9cc51e8b-a650-40a5-ad7c-31d90d7a2feb/EcoRV/0	5462	FAV29018	HG002	1
9cbd95e7-9e90-4194-b57d-7eef028d9057/EcoRV/0	4242	FAV29018	HG002	1
9b39729d-dec9-407e-8930-9d108bd956b9/EcoRV/0	2284	FAV29018	HG002	1
9b3a32c6-af0b-419f-b24b-ef62ec9486fa/EcoRV/0	5057	FAV29018	HG002	1
9b3b3451-4c0a-43cb-8efc-e856249a587d/EcoRV/0	3947	FAV29018	HG002	1
9b3b4c2e-bfc1-452d-9e00-0f99a6731bc0/EcoRV/0	2106	FAV29018	HG002	1
9b3d9f5b-ddcc-426e-aeaa-a27cdd8ec61f/EcoRV/0	5940	FAV29018	HG002	1
9b3da890-925b-4886-a1a7-8b43076432ba/EcoRV/0	4866	FAV29018	HG002	1
9b3ec9ed-ca33-41dc-aa7a-b2d016fdb016/EcoRV/0	3621	FAV29018	HG002	1
9b3ed5f0-4db3-44ee-b2c5-0fff34df9996/EcoRV/0	1594	FAV29018	HG002	1
9b3fd51e-b954-4233-ae57-f26a724acf75/EcoRV/0	4708	FAV29018	HG002	1
9b40689f-6ee5-426d-be7c-603917e6dc23/EcoRV/0	9422	FAV29018	HG002	1
9b385f6f-73d0-4325-b1ec-cf30ffbb0c7f/EcoRV/0	2237	FAV29018	HG002	1
9b40998a-9553-475c-a4fb-32d17449edd3/EcoRV/0	8356	FAV29018	HG002	1
9b434242-813c-481d-a9e0-8143c896c659/EcoRV/0	2315	FAV29018	HG002	1
9b45d9dc-057a-4e0b-962b-5487af0d15b1/EcoRV/0	6138	FAV29018	HG002	1
9b470526-ed6a-4415-be03-90e4ef6db51d/EcoRV/0	6532	FAV29018	HG002	1
9b479348-12cd-4bfe-839a-c243de340c0a/EcoRV/0	5274	FAV29018	HG002	1
9b48f712-dc29-4558-b6ca-e0a654db0fe6/EcoRV/0	4174	FAV29018	HG002	1
9b496e99-4c1e-47a7-b3b2-3705bdd994a8/EcoRV/0	5875	FAV29018	HG002	1
9b4c3f46-8d65-4d28-bd7a-b7b3bd5e9522/EcoRV/0	5033	FAV29018	HG002	1
9b4e9cf7-90a3-41d7-bfdd-b88909256990/EcoRV/0	6690	FAV29018	HG002	1
9b4f2152-f0c5-4d9d-bd32-54d7882c51ad/EcoRV/0	5810	FAV29018	HG002	1
9b50d980-4569-449b-962e-3779f70e8948/EcoRV/0	3043	FAV29018	HG002	1
9b411452-2c80-4ac3-b398-e1d7e2f71b91/EcoRV/0	3561	FAV29018	HG002	1
9b50e907-86f2-4251-99fb-177582f00a6c/EcoRV/0	7391	FAV29018	HG002	1
9b36c772-2a84-47bd-a2a6-e12c0e1987aa/EcoRV/0	4542	FAV29018	HG002	1
9b35314d-aa99-4852-8825-e91db39cd317/EcoRV/0	5469	FAV29018	HG002	1
9b1785b7-baa2-4ecd-85e6-a2d524e7a63b/EcoRV/0	3986	FAV29018	HG002	1
9b1d3a1c-fc4b-4008-8894-96d2c1add475/EcoRV/0	4481	FAV29018	HG002	1
9b1d668a-bfec-44d9-84e9-7a08a0af0fb6/EcoRV/0	6265	FAV29018	HG002	1
9b1db89f-b3fe-4c85-8046-9b7fa46f908d/EcoRV/0	6904	FAV29018	HG002	1
9b1ee358-bd4d-4020-ae44-7ec357ffc25f/EcoRV/0	5048	FAV29018	HG002	1
9b1f51f0-91cf-4e69-88c7-4f534a6e9261/EcoRV/0	3994	FAV29018	HG002	1
9b228c96-72cc-4fd6-aa60-c85439692973/EcoRV/0	4042	FAV29018	HG002	1
9b228fbf-2056-4937-b20d-1c1df3cad32b/EcoRV/0	4560	FAV29018	HG002	1
9b24a4af-ccba-442b-a538-1dc70b9ab983/EcoRV/0	2503	FAV29018	HG002	1
9b25097b-33c9-47e0-bef1-faeed8118f3b/EcoRV/0	5133	FAV29018	HG002	1
9b364040-54d7-4167-8c8e-0eac2420c9d7/EcoRV/0	8413	FAV29018	HG002	1
9b256555-1181-430a-9eed-69f2cc1e4e4c/EcoRV/0	3892	FAV29018	HG002	1
9b2669fc-dc1d-4166-b7a7-3f83261e43ba/EcoRV/0	4932	FAV29018	HG002	1
9b2737d4-1b27-4077-b6d0-5df381b9ad7b/EcoRV/0	8948	FAV29018	HG002	1
9b276d14-b3db-41fa-a6fe-376c42e6883b/EcoRV/0	5948	FAV29018	HG002	1
9b2a72a5-8747-4b4d-9785-aa151784811b/EcoRV/0	9142	FAV29018	HG002	1
9b2b5506-6583-47aa-b74e-a6c25dc40361/EcoRV/0	8057	FAV29018	HG002	1
9b2d60cd-2d2d-4107-abfb-b3837f24cfc3/EcoRV/0	4896	FAV29018	HG002	1
9b30b542-bf98-43e2-9f42-b91df5a9e6da/EcoRV/0	7177	FAV29018	HG002	1
9b333d49-9e10-4fec-b7f6-b199461e008e/EcoRV/0	4105	FAV29018	HG002	1
9b34b60c-9a79-4c2a-b96e-96751eae0dfa/EcoRV/0	4992	FAV29018	HG002	1
9b35007a-063a-45db-9a94-635b11e170d6/EcoRV/0	5281	FAV29018	HG002	1
9b26637f-219f-42c5-820d-126b237e00d3/EcoRV/0	5383	FAV29018	HG002	1
9b5179b5-39ad-4f84-b1ab-3178a1dcecdc/EcoRV/0	7690	FAV29018	HG002	1
9b52ec3e-2f9c-4a66-9d7b-a53fa6cc64f7/EcoRV/0	4327	FAV29018	HG002	1
9b53ddd3-e3bf-4c0b-bffc-2f0a29262b60/EcoRV/0	6415	FAV29018	HG002	1
9b748efd-0b43-455c-8724-befd6a96f488/EcoRV/0	3488	FAV29018	HG002	1
9b78e85f-c12a-4e6a-9212-107167bf9031/EcoRV/0	4877	FAV29018	HG002	1
9b790865-4627-46d8-9b23-686d6f75addd/EcoRV/0	3622	FAV29018	HG002	1
9b79af54-3272-42bd-be68-a62ad699084f/EcoRV/0	6222	FAV29018	HG002	1
9b7dccd6-307f-417e-8686-54a19cda1679/EcoRV/0	3640	FAV29018	HG002	1
9b7fc611-79b8-484a-befe-0e5ef9b93648/EcoRV/0	8771	FAV29018	HG002	1
9b801d62-3fc3-4ecc-b742-a72b156927ba/EcoRV/0	4440	FAV29018	HG002	1
9b81795f-5e30-4015-b4a2-a0d34b5c3a52/EcoRV/0	1131	FAV29018	HG002	1
9b832473-cf74-4788-9d02-01b2669ba29e/EcoRV/0	5307	FAV29018	HG002	1
9b83fc0a-42b5-4e60-9780-032c4b2e4510/EcoRV/0	6899	FAV29018	HG002	1
9b742fb8-e38b-4bb4-9b40-8c9691d7051a/EcoRV/0	4242	FAV29018	HG002	1
9b8460ef-2c00-4548-afc3-72e89301e6da/EcoRV/0	5255	FAV29018	HG002	1
9b861bfb-a03e-4347-aff4-d773fca60e61/EcoRV/0	5626	FAV29018	HG002	1
9b8728a9-7af8-43e6-9025-c613a98816c0/EcoRV/0	4787	FAV29018	HG002	1
9b87b098-cc2a-4ce1-a6a7-5435792ed408/EcoRV/0	4073	FAV29018	HG002	1
9b87b6f9-abef-4374-9bf2-dd7562e1e502/EcoRV/0	5559	FAV29018	HG002	1
9b882d92-1cc2-4789-b605-96d4df6665e4/EcoRV/0	3894	FAV29018	HG002	1
9b887d01-7bab-42d0-92ba-30e8856dfaaa/EcoRV/0	4789	FAV29018	HG002	1
9b889f5b-478e-4a6d-838f-86cf5bb57319/EcoRV/0	3877	FAV29018	HG002	1
9b8912e8-ccb1-4ba5-928e-bb0f787a672f/EcoRV/0	4208	FAV29018	HG002	1
9b8af72a-4bac-42b0-879e-d445a5f0aab6/EcoRV/0	3773	FAV29018	HG002	1
9b8b95e6-0ec1-416f-afe5-62e1f5d8d239/EcoRV/0	3467	FAV29018	HG002	1
9b84b9c9-1975-4336-9133-951cf5287cd1/EcoRV/0	2075	FAV29018	HG002	1
9b73d766-eb99-4557-93e9-62a32992ab14/EcoRV/0	4740	FAV29018	HG002	1
9b738ee1-fa8b-4719-b392-995d5b7b3245/EcoRV/0	1021	FAV29018	HG002	1
9b7136ba-48bc-49c9-a66d-86bb30c5b537/EcoRV/0	5150	FAV29018	HG002	1
9b547196-795c-437a-816f-16720232fc39/EcoRV/0	1504	FAV29018	HG002	1
9b565f49-3842-4189-8248-2e58d524a86a/EcoRV/0	5132	FAV29018	HG002	1
9b5801af-3376-4d6b-810c-94362b57d557/EcoRV/0	5359	FAV29018	HG002	1
9b583c9d-38aa-4552-873d-f8c13fb0c0e4/EcoRV/0	5423	FAV29018	HG002	1
9b5b1900-162f-4bbd-97fa-3b9a51690202/EcoRV/0	7528	FAV29018	HG002	1
9b5dfd7d-a00d-4348-8616-ceeba2814530/EcoRV/0	5518	FAV29018	HG002	1
9b5e5bcf-0e5d-4753-8eb0-1963821eb910/EcoRV/0	8370	FAV29018	HG002	1
9b5eb22d-cf6d-483c-8333-2c4ffb8a570e/EcoRV/0	3428	FAV29018	HG002	1
9b601f6f-8852-4d00-b332-e332ca2e123c/EcoRV/0	4537	FAV29018	HG002	1
9b60fef4-0911-4cae-ba5f-eb6db834cd18/EcoRV/0	5293	FAV29018	HG002	1
9b61b8fe-fb00-4957-a8f0-882ba4196fd3/EcoRV/0	5653	FAV29018	HG002	1
9b62a379-dd2d-4553-a3e6-9f9f183d46ab/EcoRV/0	2337	FAV29018	HG002	1
9b642340-0deb-4852-9d8a-e115eb441b29/EcoRV/0	8178	FAV29018	HG002	1
9b64f2da-70de-402a-a485-9fad2e34345a/EcoRV/0	3063	FAV29018	HG002	1
9b65f01f-3dde-41e2-befb-ddabc914c1db/EcoRV/0	4863	FAV29018	HG002	1
9b664a1b-ecb7-4541-a0d2-c6927ac3d08d/EcoRV/0	3778	FAV29018	HG002	1
9b6a4447-a9df-4049-8f47-999076598e89/EcoRV/0	4858	FAV29018	HG002	1
9b6ad3e2-91ba-4801-9c82-ee4e7dc093d7/EcoRV/0	9021	FAV29018	HG002	1
9b6c568e-bc79-4b38-bee5-61d99362071f/EcoRV/0	6841	FAV29018	HG002	1
9b6d30f3-bd4f-400f-9e78-c4eeb9654848/EcoRV/0	2763	FAV29018	HG002	1
9b6f8942-979f-4bb8-a451-e3311137ecc9/EcoRV/0	5435	FAV29018	HG002	1
9b70251a-6337-49e9-a122-dca05cbcc5dd/EcoRV/0	6087	FAV29018	HG002	1
9b70e9ed-283f-435e-ab7a-60da45b7f921/EcoRV/0	4431	FAV29018	HG002	1
9b168d0e-b9ce-42a3-8d0f-13998f0b5515/EcoRV/0	5388	FAV29018	HG002	1
9b15c7fc-ffee-4cca-8ee2-a1c97ea42f7c/EcoRV/0	2623	FAV29018	HG002	1
9b15c563-8b1a-4f00-b4ac-23cf20561f27/EcoRV/0	5999	FAV29018	HG002	1
9b153f66-f457-4bc4-a3cb-65669e964d04/EcoRV/0	3067	FAV29018	HG002	1
9a957bee-b261-43c2-bd57-a436dd742976/EcoRV/0	5023	FAV29018	HG002	1
9a9988db-9a63-4a82-b843-f5fb8e26363a/EcoRV/0	5361	FAV29018	HG002	1
9a9bab75-7c52-4be2-a0d0-db759a8ae8a8/EcoRV/0	7405	FAV29018	HG002	1
9a9ca1e1-c05e-4657-a2e3-dc34ddbb65a4/EcoRV/0	4442	FAV29018	HG002	1
9a9dce86-4f7b-4131-b7a8-4eb5a049c6a8/EcoRV/0	3824	FAV29018	HG002	1
9a9faeef-b7fa-437d-8f75-88bd66cead71/EcoRV/0	10107	FAV29018	HG002	1
9aa025a7-0be5-4f7b-a168-3d5e51e63f0c/EcoRV/0	5328	FAV29018	HG002	1
9aa07868-a96a-45f9-b1c8-7f92b9a6d434/EcoRV/0	3379	FAV29018	HG002	1
9aa1d508-f692-41c3-a749-ec0e8956f2b3/EcoRV/0	6094	FAV29018	HG002	1
9aa289c3-8c53-4455-a061-10c4d88d47e8/EcoRV/0	4187	FAV29018	HG002	1
9a956dab-6713-4cbb-9638-559dcddcfa05/EcoRV/0	4305	FAV29018	HG002	1
9aa2c271-c0c6-491b-90b6-ba095399971d/EcoRV/0	6662	FAV29018	HG002	1
9aa4dd32-072f-4c09-a821-e33ce62d39af/EcoRV/0	9554	FAV29018	HG002	1
9aa6fc5a-9257-4e4f-833d-03961b634b8d/EcoRV/0	5366	FAV29018	HG002	1
9aa8e6f2-4b5f-4279-8383-eef996d5ea8b/EcoRV/0	4302	FAV29018	HG002	1
9aa95465-c1a9-41de-8162-79caea853e59/EcoRV/0	5306	FAV29018	HG002	1
9aa99167-1af5-47c3-b0b2-cb82f29666ca/EcoRV/0	4059	FAV29018	HG002	1
9aabf421-bae6-48a7-9b41-6bbdcfac16b2/EcoRV/0	2618	FAV29018	HG002	1
9aae7f1e-2e87-439d-9942-bb2641abe0a9/EcoRV/0	8530	FAV29018	HG002	1
9aaf0b4c-25a1-4b12-9e71-b0a96af6bd7e/EcoRV/0	4121	FAV29018	HG002	1
9ab34a09-28f3-45f9-9f84-bc8cb04b7d60/EcoRV/0	6590	FAV29018	HG002	1
9ab496e9-68a5-4d15-a1ae-ad99f99dd3a7/EcoRV/0	4009	FAV29018	HG002	1
9aa31f53-3879-4b83-918f-8949429d91bc/EcoRV/0	5059	FAV29018	HG002	1
9a942993-a983-4877-a807-540d3bbfa204/EcoRV/0	7776	FAV29018	HG002	1
9a93bdd8-2d09-4dbe-9ba4-6d218ce231fe/EcoRV/0	3131	FAV29018	HG002	1
9a93300b-4de4-408d-bc45-0214bcf4b63d/EcoRV/0	9215	FAV29018	HG002	1
9a767a1b-c91a-4bf2-95d6-fc41693986fe/EcoRV/0	7154	FAV29018	HG002	1
9a77b7bc-dcaa-4c05-be9d-96a5523a3a45/EcoRV/0	5168	FAV29018	HG002	1
9a791c6c-7bc4-41ed-8603-72e3b348785a/EcoRV/0	4372	FAV29018	HG002	1
9a79d381-e10c-440a-b6ed-8b0a45f3af40/EcoRV/0	3313	FAV29018	HG002	1
9a7e917f-e53f-4a72-8f48-69c2d5bc24dc/EcoRV/0	6127	FAV29018	HG002	1
9a7f4507-2ffc-4876-8e98-025dfc6ce1ef/EcoRV/0	5111	FAV29018	HG002	1
9a7f7c5c-e48e-43f7-a690-16037b1046b8/EcoRV/0	6551	FAV29018	HG002	1
9a80e495-6a65-489c-9a06-d21fbf79aa0f/EcoRV/0	5748	FAV29018	HG002	1
9a82d375-8025-4354-b37c-37ac21ec3028/EcoRV/0	6576	FAV29018	HG002	1
9a84ff46-6b50-4d5e-97d2-81f1b3c5aa1c/EcoRV/0	8284	FAV29018	HG002	1
9a875c5d-0e1b-4d14-8e9c-67fd8c0a1d50/EcoRV/0	4099	FAV29018	HG002	1
9a881b61-e198-4612-93f9-c6af93ec8165/EcoRV/0	10326	FAV29018	HG002	1
9a899c6b-e2eb-4abf-8260-a74ef6719637/EcoRV/0	6239	FAV29018	HG002	1
9a8c2a75-f708-42b9-9a16-c570a7e2d09e/EcoRV/0	4258	FAV29018	HG002	1
9a8c525d-df51-4553-92cb-6d6dd0df72d7/EcoRV/0	2899	FAV29018	HG002	1
9a8c68af-7b77-40d7-b5eb-dce3d97e4c80/EcoRV/0	5658	FAV29018	HG002	1
9a8d2ac7-9bca-4af8-b84d-d12b71e78a7d/EcoRV/0	8817	FAV29018	HG002	1
9a8da9ca-640d-4864-8d93-7a2618d622b2/EcoRV/0	4348	FAV29018	HG002	1
9a8e1ae6-59c8-4f28-9805-088256ce31ae/EcoRV/0	3074	FAV29018	HG002	1
9a8f25b5-bfd4-47ae-b473-107a611d81f7/EcoRV/0	5644	FAV29018	HG002	1
9a8f3796-5750-46f6-8b31-69a4e5ebe7d3/EcoRV/0	5406	FAV29018	HG002	1
9a90dc24-201f-4297-aab4-678406b80071/EcoRV/0	4703	FAV29018	HG002	1
9a92d5a7-b158-4d9a-b248-55cc1e8af0f1/EcoRV/0	5875	FAV29018	HG002	1
9ab572e8-f87c-4028-9ceb-f1a5990aa348/EcoRV/0	4458	FAV29018	HG002	1
9b8ba0dc-e9d3-4e12-88a7-fbc8e7b80ea2/EcoRV/0	2579	FAV29018	HG002	1
9ab5d3d5-ed65-4f66-bcad-56ee30cde2fe/EcoRV/0	10751	FAV29018	HG002	1
9ab687f9-0de1-493b-ac71-63fae607bcb0/EcoRV/0	6271	FAV29018	HG002	1
9af1d854-b4a3-4e18-8eb4-7b23c734de8f/EcoRV/0	4433	FAV29018	HG002	1
9af527bf-c2da-4d15-8486-f12dda5e5286/EcoRV/0	5313	FAV29018	HG002	1
9af70bfe-85c3-4d69-9606-de07989e5b73/EcoRV/0	6837	FAV29018	HG002	1
9af76cad-fcde-451a-ba62-138d5acbe748/EcoRV/0	4835	FAV29018	HG002	1
9af8f9bd-a3fc-4828-adfd-8a837656935c/EcoRV/0	3961	FAV29018	HG002	1
9afc3830-9381-4a3d-a916-bcaa6e18e461/EcoRV/0	4420	FAV29018	HG002	1
9afca777-c610-48d7-8a18-15a8ff2df0da/EcoRV/0	9644	FAV29018	HG002	1
9afd3b28-1ed1-4cce-9769-524fd0869de6/EcoRV/0	1252	FAV29018	HG002	1
9b00b11e-1520-4628-b7d4-ac8cfee41437/EcoRV/0	11310	FAV29018	HG002	1
9b01fc27-3290-4084-a664-28946da6d3a4/EcoRV/0	12270	FAV29018	HG002	1
9af18b42-60c0-4b00-879a-14a947806be2/EcoRV/0	5312	FAV29018	HG002	1
9b026edf-6556-4cc1-97ef-0de37e21524c/EcoRV/0	2466	FAV29018	HG002	1
9b06147a-335d-478d-b504-cb24a18a1e08/EcoRV/0	5486	FAV29018	HG002	1
9b098490-8547-40c4-aace-d8799fd4b8d4/EcoRV/0	11219	FAV29018	HG002	1
9b0a785c-7da9-4c4b-a0a2-4a8df72070e7/EcoRV/0	3758	FAV29018	HG002	1
9b0bd11b-b497-4fbb-9a96-07cfc9255145/EcoRV/0	4810	FAV29018	HG002	1
9b0cb45f-62c0-4f99-a53d-147e3cdd89d6/EcoRV/0	6055	FAV29018	HG002	1
9b0d3cb9-867c-495c-91ff-47aec038ffa8/EcoRV/0	4216	FAV29018	HG002	1
9b0e7b03-9833-4b8b-8306-ce4acd640e37/EcoRV/0	6805	FAV29018	HG002	1
9b0ef493-488e-4776-b848-b2293ca3b2ac/EcoRV/0	1308	FAV29018	HG002	1
9b11be61-9183-4e4a-967f-edfc38a22616/EcoRV/0	4231	FAV29018	HG002	1
9b1227dd-fed9-4014-a38d-b9d709b0057c/EcoRV/0	5347	FAV29018	HG002	1
9b044a9c-efc3-47f2-b20f-4495ffd0757a/EcoRV/0	3710	FAV29018	HG002	1
9aeff60b-5fb3-4335-942d-45251001e427/EcoRV/0	4275	FAV29018	HG002	1
9aef2c92-8e9b-4837-a767-229f419604a2/EcoRV/0	4416	FAV29018	HG002	1
9aedf1e7-7c45-4417-95d4-56f9e78883ec/EcoRV/0	4863	FAV29018	HG002	1
9ab98a9d-80d9-4d1b-b2fb-eed424f9b91c/EcoRV/0	5029	FAV29018	HG002	1
9abb7d77-b7e5-43a4-b183-a8fe5af80f89/EcoRV/0	3515	FAV29018	HG002	1
9abbd115-0873-4c37-afa5-aa4bbeabac0d/EcoRV/0	1604	FAV29018	HG002	1
9abde3eb-ef91-41b8-995b-f88fc8eed213/EcoRV/0	10552	FAV29018	HG002	1
9abfbbe6-0702-4581-98dd-a13c8ba11886/EcoRV/0	5729	FAV29018	HG002	1
9abfe044-7270-4c78-873f-85955e9773ac/EcoRV/0	4028	FAV29018	HG002	1
9aca5b93-78a4-41be-8194-3a3313fb7f74/EcoRV/0	4957	FAV29018	HG002	1
9accff71-226e-405f-b573-a9c4bc6652fe/EcoRV/0	7113	FAV29018	HG002	1
9acd013a-22b4-42b7-bc46-f2bfc50e04ab/EcoRV/0	3536	FAV29018	HG002	1
9acdd116-eecb-4592-9360-b17959978edb/EcoRV/0	4796	FAV29018	HG002	1
9ad2363a-a15f-4390-bd87-2b0aa883eb39/EcoRV/0	5931	FAV29018	HG002	1
9ad2d0e5-940b-4ea8-8bd0-f8c585eb310d/EcoRV/0	4409	FAV29018	HG002	1
9ad30417-8b83-4f51-841a-7c81fd0604ac/EcoRV/0	3657	FAV29018	HG002	1
9ad374db-0f1b-4bdc-b30e-bfd164708583/EcoRV/0	6117	FAV29018	HG002	1
9ad91052-2af4-466b-a978-657d657d9465/EcoRV/0	5999	FAV29018	HG002	1
9adaa080-0dd1-4e1f-9e9e-3f29b8b7de67/EcoRV/0	5471	FAV29018	HG002	1
9adbc05d-7940-4e89-b671-9f774425b1f2/EcoRV/0	5674	FAV29018	HG002	1
9adf834b-1fb4-43f0-b35d-4ac949584087/EcoRV/0	3100	FAV29018	HG002	1
9adfa1e9-e6a6-47dd-b695-67ed48582cd7/EcoRV/0	5361	FAV29018	HG002	1
9ae0104b-5092-48cd-832e-f956545213b0/EcoRV/0	4204	FAV29018	HG002	1
9ae28649-7777-43b8-990d-b9eea77e8ff0/EcoRV/0	6794	FAV29018	HG002	1
9ae7aefe-0f28-49fe-829c-b48e550150e8/EcoRV/0	2415	FAV29018	HG002	1
9aec3a14-d3c5-42a7-a6a1-14bfdc2e087a/EcoRV/0	5496	FAV29018	HG002	1
9ab6508a-1b3f-4bab-a03f-537940f68e03/EcoRV/0	6105	FAV29018	HG002	1
9cc05c7f-8428-459f-927b-93ddd7015ca1/EcoRV/0	4432	FAV29018	HG002	1
9b8e6fc1-297b-4c90-b191-9e44b743dba6/EcoRV/0	5325	FAV29018	HG002	1
9b95a049-f42f-4647-8edf-19a8c97ec3f1/EcoRV/0	3308	FAV29018	HG002	1
9c468bc2-c4df-4b3a-93cb-65f7b3c45ff4/EcoRV/0	3991	FAV29018	HG002	1
9c468de8-021e-4f93-97cc-25eed6bb62ca/EcoRV/0	4614	FAV29018	HG002	1
9c47cd7d-7cc9-494d-9fd8-bd86235bd333/EcoRV/0	4196	FAV29018	HG002	1
9c4883aa-9374-4d2d-a9e1-19a9bcd3bc3f/EcoRV/0	5799	FAV29018	HG002	1
9c49fe06-fcb3-4dd6-9c27-d0c571153d68/EcoRV/0	3983	FAV29018	HG002	1
9c4a13fc-d097-4630-9055-6b8df68ceb50/EcoRV/0	9341	FAV29018	HG002	1
9c4a3e56-acd1-4926-ba68-8252919b0376/EcoRV/0	5106	FAV29018	HG002	1
9c4a969d-02d9-4ea4-b795-6e50b44e546d/EcoRV/0	3331	FAV29018	HG002	1
9c4c2e42-4566-463c-bc48-935fd050245d/EcoRV/0	6046	FAV29018	HG002	1
9c4d13df-5909-4bd3-a453-735780cc07c2/EcoRV/0	3892	FAV29018	HG002	1
9c464e68-0f21-454b-85a3-03b367781a56/EcoRV/0	7655	FAV29018	HG002	1
9c4d3d50-9686-4458-b08a-ffb37a0cdb0a/EcoRV/0	6992	FAV29018	HG002	1
9c5197e4-56ed-4028-bbc6-f8de4207a346/EcoRV/0	5672	FAV29018	HG002	1
9c53dfe4-9697-477c-bb07-0f759d5e4abb/EcoRV/0	5399	FAV29018	HG002	1
9c557e63-416d-4c0a-97f6-390169cc0804/EcoRV/0	4514	FAV29018	HG002	1
9c56f000-3acb-459d-9d9e-23d29537f3a6/EcoRV/0	8008	FAV29018	HG002	1
9c57a4db-ca0a-4566-b947-f12c393a5cf6/EcoRV/0	5045	FAV29018	HG002	1
9c581d0d-faef-4c66-9be7-40c548e7c88e/EcoRV/0	7913	FAV29018	HG002	1
9c5d3fdc-9478-4d51-b1fe-8a650fbbf2fd/EcoRV/0	10009	FAV29018	HG002	1
9c5d54a0-c89a-4126-a24c-349feefd6a00/EcoRV/0	4938	FAV29018	HG002	1
9c5f6326-a7cb-4c5a-a373-d3e68e231424/EcoRV/0	5069	FAV29018	HG002	1
9c5f85bb-eb08-435b-bb7e-22b1abd654f2/EcoRV/0	4498	FAV29018	HG002	1
9c4d93ae-d2e4-4d27-8cb6-fd12f753ccba/EcoRV/0	2257	FAV29018	HG002	1
9c5fc069-099b-4f2c-bfeb-63add7a17ea4/EcoRV/0	4752	FAV29018	HG002	1
9c45ee73-f6e1-4409-9fea-8408423a4163/EcoRV/0	5547	FAV29018	HG002	1
9c44f177-6bb4-4d32-891e-ee8d7d19dcf9/EcoRV/0	4191	FAV29018	HG002	1
9c305b71-fa9d-4610-8cbb-f015c6642b9d/EcoRV/0	7156	FAV29018	HG002	1
9c315004-c4b1-4b22-8ab9-bf4e94a0a925/EcoRV/0	5455	FAV29018	HG002	1
9c319c77-d816-423f-80d0-90323b3ad248/EcoRV/0	2210	FAV29018	HG002	1
9c324712-0d34-4f5b-b788-c07adacb1977/EcoRV/0	4111	FAV29018	HG002	1
9c32cc78-396e-485a-9215-657ef51c1613/EcoRV/0	8099	FAV29018	HG002	1
9c32db55-f0f4-4885-bf93-0c2745239760/EcoRV/0	3985	FAV29018	HG002	1
9c34b2e3-caa8-4898-9d91-bb9c9d0e335b/EcoRV/0	6273	FAV29018	HG002	1
9c3623e4-0db9-4326-ad1f-ba37a9e8f9ba/EcoRV/0	5039	FAV29018	HG002	1
9c3753bf-38ba-472d-b948-cbda103bda3f/EcoRV/0	1126	FAV29018	HG002	1
9c389c28-e0c7-4ead-a579-e27ea3418184/EcoRV/0	3860	FAV29018	HG002	1
9c452547-6ade-4808-a014-fea4d054172b/EcoRV/0	2191	FAV29018	HG002	1
9c39309e-e550-4631-9d62-2c7f4770aff4/EcoRV/0	4526	FAV29018	HG002	1
9c3c5b22-3d74-408a-a62b-a91b2080e82b/EcoRV/0	2543	FAV29018	HG002	1
9c3ccc63-a526-4101-abff-77df42eeff80/EcoRV/0	4538	FAV29018	HG002	1
9c3d7de6-6955-49be-92f1-de08d6638be1/EcoRV/0	8661	FAV29018	HG002	1
9c3de4c9-7a7a-4565-844b-d7da4b29c096/EcoRV/0	9623	FAV29018	HG002	1
9c3fc5b2-8303-42a0-9317-1f703198006d/EcoRV/0	3814	FAV29018	HG002	1
9c41cad4-e3e8-49a5-b13f-cb96551a4324/EcoRV/0	8440	FAV29018	HG002	1
9c423d51-fa69-4ec7-8d20-a4085c3d19b3/EcoRV/0	2916	FAV29018	HG002	1
9c437d5e-21ad-4b3a-a184-f74980b97bde/EcoRV/0	5626	FAV29018	HG002	1
9c446ca7-1074-41b0-a724-b0f71e00ab4a/EcoRV/0	6554	FAV29018	HG002	1
9c44a2ff-18f1-486f-bc44-efa9504475bf/EcoRV/0	12689	FAV29018	HG002	1
9c398a35-ad81-4632-b535-5150f2356059/EcoRV/0	5685	FAV29018	HG002	1
9c617dff-84d4-4769-a01a-a0ecba97ddb0/EcoRV/0	4800	FAV29018	HG002	1
9c62f770-7a40-46a4-8968-90961f490d6e/EcoRV/0	4597	FAV29018	HG002	1
9c63750c-892c-42b1-bf95-9b7480ebde12/EcoRV/0	4949	FAV29018	HG002	1
9c988fc1-4b33-4453-ad20-e9f106f7403f/EcoRV/0	4968	FAV29018	HG002	1
9c997ebd-b388-4d0c-84c9-aece1c2e0509/EcoRV/0	3601	FAV29018	HG002	1
9c9a0352-fbfc-4722-90a2-f7be8d2b362d/EcoRV/0	5912	FAV29018	HG002	1
9c9a87c1-ecd1-4e61-b66e-e80fa7e9e3c8/EcoRV/0	5108	FAV29018	HG002	1
9c9f63d3-1249-40db-a79f-38d8e645cc23/EcoRV/0	1460	FAV29018	HG002	1
9ca1249d-5251-4f1d-b3db-46053cb45b36/EcoRV/0	7545	FAV29018	HG002	1
9ca134e3-8c25-4110-affe-457a3330dcc3/EcoRV/0	5793	FAV29018	HG002	1
9ca1a8ce-9615-45ef-ae1a-3201357db5ae/EcoRV/0	5431	FAV29018	HG002	1
9ca58964-7740-4016-bf9a-d7e845c7d597/EcoRV/0	6928	FAV29018	HG002	1
9ca5d41b-6412-4ec1-ab71-3e12980f4192/EcoRV/0	4018	FAV29018	HG002	1
9c9822cb-66e4-4f24-9cce-25c3f09fbae1/EcoRV/0	6407	FAV29018	HG002	1
9ca62f1c-0fde-4bf1-8f5a-4cb21fc9a49e/EcoRV/0	7699	FAV29018	HG002	1
9caa7f6a-f2af-41a3-9b6e-c2d38352ad61/EcoRV/0	5027	FAV29018	HG002	1
9cb034bf-59a9-4d4c-a931-0f2397999af9/EcoRV/0	5288	FAV29018	HG002	1
9cb2bfac-1910-4d23-bd1a-96eef2b4e6b4/EcoRV/0	6377	FAV29018	HG002	1
9cb4cedc-8ff8-457b-b364-21761c0a87d9/EcoRV/0	3388	FAV29018	HG002	1
9cb8884b-dd07-40e6-a130-11ac7226d59a/EcoRV/0	3777	FAV29018	HG002	1
9cb90c8c-c1ec-46a4-a427-769c98a686f6/EcoRV/0	20286	FAV29018	HG002	1
9cba8c80-3e9f-4471-bc94-8f648efb7ba7/EcoRV/0	4398	FAV29018	HG002	1
9cbafc54-e6f9-4e9b-8e9f-b850bcaa2295/EcoRV/0	6518	FAV29018	HG002	1
9cbb2c73-03a4-488c-8766-ec3769db9ac0/EcoRV/0	3125	FAV29018	HG002	1
9cbc68fb-496e-446d-b916-197a927c83fb/EcoRV/0	4874	FAV29018	HG002	1
9caa6d87-4714-4c24-89f8-19c5d2d7495a/EcoRV/0	7065	FAV29018	HG002	1
9c945eec-76ed-402e-bf66-35c73a4deabb/EcoRV/0	1524	FAV29018	HG002	1
9c93a548-76e9-483c-b08e-669a439d79f8/EcoRV/0	5949	FAV29018	HG002	1
9c929c68-ee58-4c7c-955a-155ff52150d9/EcoRV/0	9878	FAV29018	HG002	1
9c63f253-7d1b-4dad-9870-a4bb785c3cd5/EcoRV/0	6176	FAV29018	HG002	1
9c64515f-901a-4d42-a9b4-c95eb7988cb2/EcoRV/0	2550	FAV29018	HG002	1
9c65327c-c424-46c5-a0a5-56a8bac7ce77/EcoRV/0	5544	FAV29018	HG002	1
9c66338c-f537-488d-9dfe-33c7dc33f9b1/EcoRV/0	5646	FAV29018	HG002	1
9c693e18-757b-4474-a69b-845f95d8c10a/EcoRV/0	5039	FAV29018	HG002	1
9c69d0be-c323-4afe-948a-d195720d2c66/EcoRV/0	5017	FAV29018	HG002	1
9c6a9dfb-c297-48b4-b1c5-7cd2c45ac3fb/EcoRV/0	6997	FAV29018	HG002	1
9c6e3f6c-07d7-4eba-8471-d8ebeb746de5/EcoRV/0	7618	FAV29018	HG002	1
9c6f5ca4-4abb-4a0c-b595-c4859dfb327c/EcoRV/0	4519	FAV29018	HG002	1
9c7391dc-74f3-4277-aac0-b8f0e70548fb/EcoRV/0	2739	FAV29018	HG002	1
9c744dcd-a4e9-47a0-99b2-e221d41234af/EcoRV/0	4031	FAV29018	HG002	1
9c758231-a061-4532-8b1e-d3c2f0535799/EcoRV/0	5375	FAV29018	HG002	1
9c75ea83-61cc-4937-8653-d83048f9af54/EcoRV/0	4873	FAV29018	HG002	1
9c75eb9f-cbe9-42d0-8661-785b669fa241/EcoRV/0	2535	FAV29018	HG002	1
9c792382-c678-483f-bf3b-baa902e0c3c1/EcoRV/0	9492	FAV29018	HG002	1
9c7fca00-87e1-4ec8-a82f-6313b68be989/EcoRV/0	2348	FAV29018	HG002	1
9c7ffea7-1480-4edc-80e2-5fa24f003dc2/EcoRV/0	5555	FAV29018	HG002	1
9c813037-69db-4866-8c81-d52492c5b4d0/EcoRV/0	3850	FAV29018	HG002	1
9c82d8c1-b3fb-4e9b-8c0f-ba9932f67866/EcoRV/0	6002	FAV29018	HG002	1
9c83f3ac-2f87-4ec1-a786-0812646541c3/EcoRV/0	1927	FAV29018	HG002	1
9c85b2ad-01b7-4269-a5f5-ac0fd78ca5be/EcoRV/0	3425	FAV29018	HG002	1
9c8aa362-3b18-467a-bf0a-d2bebbdae844/EcoRV/0	8127	FAV29018	HG002	1
9c91d446-25cf-4ecf-8cb0-51588079481b/EcoRV/0	5369	FAV29018	HG002	1
9c2fbf82-a61e-44f0-9f4e-029197342511/EcoRV/0	3822	FAV29018	HG002	1
9c2dfc2f-8206-4595-bdfd-0af26958cfc7/EcoRV/0	3039	FAV29018	HG002	1
9c2bb899-41d3-44fe-bc0f-f9fa598e0d22/EcoRV/0	470	FAV29018	HG002	1
9c292ffc-0485-4005-88f0-c15aecb46f66/EcoRV/0	6760	FAV29018	HG002	1
9bbdd630-8a60-47d7-85fa-9e2b10296830/EcoRV/0	5209	FAV29018	HG002	1
9bc28fb4-394e-4bb9-98a9-c7636a974747/EcoRV/0	1896	FAV29018	HG002	1
9bc3dfd0-60f7-4f18-96b9-b4b45a2bce5c/EcoRV/0	7332	FAV29018	HG002	1
9bc43944-663a-4b8f-8902-06e492ae2fb9/EcoRV/0	1774	FAV29018	HG002	1
9bc581c5-4ed3-426f-b45b-f2be7a620efd/EcoRV/0	2983	FAV29018	HG002	1
9bc60e29-f48a-41a4-bf78-49344b01e2f0/EcoRV/0	7757	FAV29018	HG002	1
9bc7f24c-30d3-4d60-9f88-1d86f1044c71/EcoRV/0	10216	FAV29018	HG002	1
9bc90919-7d38-49ea-acbe-ede29a4dcce8/EcoRV/0	5918	FAV29018	HG002	1
9bc9e02f-26e4-4041-96ab-2a13182e9ccb/EcoRV/0	3311	FAV29018	HG002	1
9bccd785-9771-454c-a678-d30dfb6fa0d8/EcoRV/0	4470	FAV29018	HG002	1
9bbd854f-90c7-4bc2-af98-f670dce5fa9d/EcoRV/0	3960	FAV29018	HG002	1
9bcdcb23-510a-4e26-9b12-7a06e99c5106/EcoRV/0	10898	FAV29018	HG002	1
9bd28bd2-e3d0-4314-87f8-cc3cae233601/EcoRV/0	7759	FAV29018	HG002	1
9bd2d438-a2ba-4a0e-9c78-afc5456edbd8/EcoRV/0	5488	FAV29018	HG002	1
9bd47556-a876-46e7-8719-3fd46796772d/EcoRV/0	5208	FAV29018	HG002	1
9bd77a7c-8786-4d8b-a9d1-efa0a0f16130/EcoRV/0	1654	FAV29018	HG002	1
9bd8434f-a4f9-43ef-84b2-f79520f80e6b/EcoRV/0	8968	FAV29018	HG002	1
9bda2631-07f8-4e2c-9792-d491f5371f2e/EcoRV/0	1345	FAV29018	HG002	1
9bda2631-07f8-4e2c-9792-d491f5371f2e/EcoRV/6	48	FAV29018	HG002	1
9bdb66d3-5027-4d93-a591-fb5030846c72/EcoRV/0	6478	FAV29018	HG002	1
9bdb7368-2d08-4ca4-8be8-2a027bac37b2/EcoRV/0	4291	FAV29018	HG002	1
9bdc622c-0608-4175-985c-a90cdc007991/EcoRV/0	4913	FAV29018	HG002	1
9bced909-52cf-4775-aefd-760c9b8323be/EcoRV/0	3124	FAV29018	HG002	1
9bbd808c-b3c3-4308-964b-06db0466c125/EcoRV/0	5127	FAV29018	HG002	1
9bbbc2e1-44a2-406e-9cb0-f20aded1a053/EcoRV/0	7995	FAV29018	HG002	1
9bbb8636-dc1b-44f6-ae57-6c97f9cddaf2/EcoRV/0	6343	FAV29018	HG002	1
9b97c58f-e851-4258-bf7e-8b5e17ff6064/EcoRV/0	3560	FAV29018	HG002	1
9b9a073f-cb45-4d53-8ac2-f8104ed23a0b/EcoRV/0	5254	FAV29018	HG002	1
9b9e270b-1ed1-47ce-bffa-bd2ac1cb5d04/EcoRV/0	4528	FAV29018	HG002	1
9ba0e9be-9f6b-4761-b0ce-8d9187f35995/EcoRV/0	3815	FAV29018	HG002	1
9ba13f67-072e-4501-97d3-c4f58752868f/EcoRV/0	7414	FAV29018	HG002	1
9ba2dc3a-d086-4e64-b8df-2e12eaa0afa7/EcoRV/0	4385	FAV29018	HG002	1
9ba523c7-ff80-4bf5-b5bc-3684269db4e2/EcoRV/0	1744	FAV29018	HG002	1
9ba6a9b5-b3ee-4e7a-accc-63bc608ac6d9/EcoRV/0	4898	FAV29018	HG002	1
9ba7a9a4-4bb8-484e-9ff9-7c3ba7408a77/EcoRV/0	8759	FAV29018	HG002	1
9ba7ad51-7a74-46d4-97e9-abb8bdf23420/EcoRV/0	4705	FAV29018	HG002	1
9ba7f957-a2af-4476-92cc-0414051aeced/EcoRV/0	5756	FAV29018	HG002	1
9bac6956-3bce-45da-b048-0cd763c61f88/EcoRV/0	3771	FAV29018	HG002	1
9bac8dfe-fb2f-464b-80b6-f2564bcf4733/EcoRV/0	6075	FAV29018	HG002	1
9baceaef-6cff-4237-a868-b0b54d5c9016/EcoRV/0	3373	FAV29018	HG002	1
9badef77-59a3-4798-90e7-bda6adc520b8/EcoRV/0	4442	FAV29018	HG002	1
9bafd920-c8fb-48a1-bae0-d63a6551fb44/EcoRV/0	6813	FAV29018	HG002	1
9bb38722-1df1-45b3-be44-559b5586277d/EcoRV/0	4860	FAV29018	HG002	1
9bb402c2-15f7-4e9a-95a5-2aa644807282/EcoRV/0	10385	FAV29018	HG002	1
9bb5ac11-4938-444c-aec9-3e60b4fd9f5f/EcoRV/0	1803	FAV29018	HG002	1
9bb67260-1e9b-4c5c-b896-dcc742e809b6/EcoRV/0	4585	FAV29018	HG002	1
9bb73c4b-34f3-44de-ac0f-f3b2ab022a3f/EcoRV/0	5104	FAV29018	HG002	1
9bba2715-4d74-4045-ad83-2b5cf3291509/EcoRV/0	10898	FAV29018	HG002	1
9bba6624-2016-4c31-b5c5-3ee84b80ad89/EcoRV/0	6181	FAV29018	HG002	1
9bdd0bce-203f-4f42-b2d0-40c9c7cfb022/EcoRV/0	4897	FAV29018	HG002	1
9b924b97-f356-4d1f-a8f0-6bfe09a3deff/EcoRV/0	5593	FAV29018	HG002	1
9be5d351-79a8-47e7-bd7b-1389409687f2/EcoRV/0	4227	FAV29018	HG002	1
9be8af2a-4609-4153-88e3-c9d3eb96b5a1/EcoRV/0	8566	FAV29018	HG002	1
9c0ecc42-cd53-4268-975f-bc89ca3c640e/EcoRV/0	5233	FAV29018	HG002	1
9c0eeb09-5b13-4534-aace-3ba418fe229a/EcoRV/0	11537	FAV29018	HG002	1
9c121a61-29d4-4eb8-991c-fbb88eb5c8b0/EcoRV/0	2624	FAV29018	HG002	1
9c1569fd-861c-4522-bc22-0c37898eb87e/EcoRV/0	4985	FAV29018	HG002	1
9c15b54a-9004-4cc0-8cd9-eec36480601e/EcoRV/0	5150	FAV29018	HG002	1
9c168ab6-0e36-43de-bf80-47015a233b5e/EcoRV/0	1880	FAV29018	HG002	1
9c16c211-c24d-4223-b05b-123cdd5f7373/EcoRV/0	3480	FAV29018	HG002	1
9c17ecaa-7c5a-4bae-b240-5a7887357b19/EcoRV/0	3470	FAV29018	HG002	1
9c186833-ae8e-4d19-8f50-4ac24246f796/EcoRV/0	3464	FAV29018	HG002	1
9c198b07-96b6-4cc7-b9d4-16d27ceb86f1/EcoRV/0	5526	FAV29018	HG002	1
9c0d6127-e9fc-48fd-ac2c-aee397357d4e/EcoRV/0	4104	FAV29018	HG002	1
9c1a6f51-2635-4ebd-95d8-08d6d80096cd/EcoRV/0	4303	FAV29018	HG002	1
9c1c8659-f1e7-4af1-940c-f14716686a3f/EcoRV/0	5323	FAV29018	HG002	1
9c1e564e-b144-48cd-a8de-4373a3295bb7/EcoRV/0	5401	FAV29018	HG002	1
9c206097-810e-40c2-a628-3309bde43e4a/EcoRV/0	4922	FAV29018	HG002	1
9c210cca-2f96-475e-9e2c-0f229ef13097/EcoRV/0	322	FAV29018	HG002	1
9c241317-5b56-47f1-9eb6-93a55a7ac8f6/EcoRV/0	4891	FAV29018	HG002	1
9c241db7-d606-4e1c-81d1-58d235f7af3d/EcoRV/0	4528	FAV29018	HG002	1
9c25f1ed-1584-4c9e-93f2-cf6c789ba2a3/EcoRV/0	2932	FAV29018	HG002	1
9c2705be-f425-4904-90dd-8de29b292dcd/EcoRV/0	1720	FAV29018	HG002	1
9c278af4-8ddf-4520-98ce-75154a6f66cc/EcoRV/0	2844	FAV29018	HG002	1
9c28a9d2-671b-462c-b40d-d865094cd7ae/EcoRV/0	10477	FAV29018	HG002	1
9c1b250c-d44f-4e0e-86c9-1be0fc01bb19/EcoRV/0	3354	FAV29018	HG002	1
9c0c984b-0f60-434a-a1f6-4f5034dfe68e/EcoRV/0	7452	FAV29018	HG002	1
9c0bbd99-c637-4011-95cb-43aeda4dff69/EcoRV/0	6976	FAV29018	HG002	1
9c0ae358-82ca-451f-b543-e6e7a8c6db3e/EcoRV/0	5972	FAV29018	HG002	1
9bea24a9-03ef-462f-bf04-e80ec3b8dd44/EcoRV/0	7717	FAV29018	HG002	1
9bea98b6-c4f4-495d-8084-5a5db34594ab/EcoRV/0	3308	FAV29018	HG002	1
9beb3c83-6fcd-4ae7-81c1-b599a83ba512/EcoRV/0	2307	FAV29018	HG002	1
9beda0fb-d645-480d-9e8c-b3df6df6b7ab/EcoRV/0	6377	FAV29018	HG002	1
9bedafc5-ab22-414b-8204-ace3ec74849e/EcoRV/0	5632	FAV29018	HG002	1
9bee4bb3-0bfc-402b-b893-93ab20840d46/EcoRV/0	4435	FAV29018	HG002	1
9bef167f-e0b6-498d-8dd1-c252698be61b/EcoRV/0	6942	FAV29018	HG002	1
9befe43b-4001-4612-9e2c-c5031295478c/EcoRV/0	8926	FAV29018	HG002	1
9bf13dbc-8d35-4803-afc2-25aef81673a2/EcoRV/0	4774	FAV29018	HG002	1
9bf223cf-49dc-4e80-a68d-1dfa77665883/EcoRV/0	1057	FAV29018	HG002	1
9bf27aae-fb05-4658-a0e3-90dad0c37f22/EcoRV/0	2926	FAV29018	HG002	1
9bf39949-9f76-4464-a6de-4c6e1870df2f/EcoRV/0	4884	FAV29018	HG002	1
9bf94f3c-9198-4b1c-a83d-b9cb003d9a94/EcoRV/0	3851	FAV29018	HG002	1
9bfa5776-b7a8-404a-a0c8-71bc6008c1c8/EcoRV/0	5680	FAV29018	HG002	1
9bfd09e4-f600-4b70-95d2-8e736cbcdc4b/EcoRV/0	11960	FAV29018	HG002	1
9c014802-d0d2-40d9-a764-845401642c8e/EcoRV/0	6311	FAV29018	HG002	1
9c01a466-f08c-4f2c-9a76-937e6ceb651f/EcoRV/0	2447	FAV29018	HG002	1
9c01f56c-1e66-41af-92f4-481eade044fd/EcoRV/0	5028	FAV29018	HG002	1
9c0260e6-635f-43e0-b869-a92d7fa207b4/EcoRV/0	5933	FAV29018	HG002	1
9c036ded-c861-4a19-8967-6ebbb2ef3488/EcoRV/0	5559	FAV29018	HG002	1
9c041c7e-aa76-4f76-8e76-f864e616a446/EcoRV/0	6651	FAV29018	HG002	1
9c06e54f-6557-4c03-9c2d-481aaa351a46/EcoRV/0	9096	FAV29018	HG002	1
9c0780cb-cf2b-4a59-a89d-6093b316d5d9/EcoRV/0	6952	FAV29018	HG002	1
9be828eb-4dd6-4b1d-a06d-7f4566c03fa1/EcoRV/0	5778	FAV29018	HG002	1
9f25c94a-1eeb-49a2-b422-84b8cab131a5/EcoRV/0	6057	FAV29018	HG002	1
95a6b73f-f90e-4b37-a823-4fe1bad7c12c/EcoRV/0	6494	FAV29018	HG002	1
95a59448-2191-4e15-85e0-e94f011a9c72/EcoRV/0	5643	FAV29018	HG002	1
8f2e5fd4-9ada-4e77-ba4a-970efa243967/EcoRV/0	6300	FAV29018	HG002	1
8f30fc7a-1bf4-4306-91de-ef9a2460703e/EcoRV/0	9606	FAV29018	HG002	1
8f31c8b5-5742-49d3-a210-91456edc0b31/EcoRV/0	1638	FAV29018	HG002	1
8f3279a3-6c9c-4ac0-80d4-513ba2ea5ed6/EcoRV/0	5076	FAV29018	HG002	1
8f32b243-95b9-40f7-aa74-cbfb08edbb2e/EcoRV/0	2988	FAV29018	HG002	1
8f32b728-2a11-4963-824b-bb8e8eed43f9/EcoRV/0	5394	FAV29018	HG002	1
8f32c139-f44c-47d1-b1ae-2688758918c9/EcoRV/0	3609	FAV29018	HG002	1
8f33fb40-979d-4259-860a-e1b436bdf186/EcoRV/0	7429	FAV29018	HG002	1
8f3ac27f-fe0f-4786-a9c3-a382ff432ee7/EcoRV/0	5021	FAV29018	HG002	1
8f3be1d3-1e9d-48be-b8d0-402281a4b5ff/EcoRV/0	3949	FAV29018	HG002	1
8f2d9c11-f035-4039-8019-41b3969ddff5/EcoRV/0	6311	FAV29018	HG002	1
8f3bf72c-c8de-49e4-9bc0-681e40a5f086/EcoRV/0	2803	FAV29018	HG002	1
8f3e68cc-26b3-4ff9-a238-78da8d2aab4e/EcoRV/0	4358	FAV29018	HG002	1
8f3e8ec2-4a74-4f80-8fe7-5a3dd6e1494d/EcoRV/0	4081	FAV29018	HG002	1
8f42331c-380f-41ce-b154-db5ca3a3bf53/EcoRV/0	4407	FAV29018	HG002	1
8f4316aa-6b8e-4476-b956-d43bf04dd200/EcoRV/0	5719	FAV29018	HG002	1
8f45e363-e5d3-4365-b517-2a49420d007b/EcoRV/0	762	FAV29018	HG002	1
8f46547d-bd79-4000-ae73-418d2ff3adb9/EcoRV/0	5550	FAV29018	HG002	1
8f4a4329-40e5-4673-ae7d-f8ecd589fd27/EcoRV/0	5429	FAV29018	HG002	1
8f4db996-de30-438d-8b03-85d692dc1cab/EcoRV/0	6589	FAV29018	HG002	1
8f4ed272-6707-424c-8a01-73f0dd422b7c/EcoRV/0	3325	FAV29018	HG002	1
8f508b25-5e89-4e97-9d58-81b719925074/EcoRV/0	4955	FAV29018	HG002	1
8f3dea26-4bdf-4581-ba1e-908c72ea60d3/EcoRV/0	4820	FAV29018	HG002	1
8f50ef8a-96bd-4ef4-9328-a8b6e8cb4418/EcoRV/0	5345	FAV29018	HG002	1
8f28de7b-9606-4c1e-8938-913425e43b5b/EcoRV/0	7196	FAV29018	HG002	1
8f285ec0-1495-4792-aabf-d88627013ed9/EcoRV/0	4580	FAV29018	HG002	1
8f0d9f2f-054e-4f69-8872-1081eaa7022e/EcoRV/0	6606	FAV29018	HG002	1
8f0ebd92-8463-42ce-9c96-8b2f7a965182/EcoRV/0	5665	FAV29018	HG002	1
8f1062b5-a41f-4c4b-aec5-7f1bcd065ded/EcoRV/0	8122	FAV29018	HG002	1
8f1074de-71a5-4bd3-8352-2123fb280b3f/EcoRV/0	4693	FAV29018	HG002	1
8f1085e3-0b7e-4439-bfe2-2d585927e16a/EcoRV/0	4217	FAV29018	HG002	1
8f10e90c-7bbb-492b-93f5-e3171f4ff9c5/EcoRV/0	5837	FAV29018	HG002	1
8f11b3ab-4382-4d76-a582-bc6a9064592b/EcoRV/0	4609	FAV29018	HG002	1
8f12032d-b664-4892-86d0-70cd7299d3a8/EcoRV/0	3571	FAV29018	HG002	1
8f1283db-02aa-4510-ab20-02b51b1cefb0/EcoRV/0	5340	FAV29018	HG002	1
8f1328d4-1098-416f-a8b8-fc958b6b5e7e/EcoRV/0	4025	FAV29018	HG002	1
8f28dd69-f47b-4adb-b910-f87839132664/EcoRV/0	3719	FAV29018	HG002	1
8f13a145-8a43-4dd3-ba40-3a993052307b/EcoRV/0	3638	FAV29018	HG002	1
8f13fae3-7e5e-41a6-9148-02f7e3efaab0/EcoRV/0	5558	FAV29018	HG002	1
8f176153-18c2-452f-8e1f-013dfa3c01ed/EcoRV/0	5848	FAV29018	HG002	1
8f1a2ec6-98a0-487f-b814-c2009b2a9e9f/EcoRV/0	5788	FAV29018	HG002	1
8f1c35a8-a73f-4d32-b581-aea7c9406d84/EcoRV/0	3895	FAV29018	HG002	1
8f1d6203-1fc8-4d00-ab9f-f76ee29de3ad/EcoRV/0	5366	FAV29018	HG002	1
8f203d51-fc33-4c87-ab21-3650a06fe925/EcoRV/0	3693	FAV29018	HG002	1
8f219241-63df-4f7d-aa53-cc64590e428e/EcoRV/0	3910	FAV29018	HG002	1
8f23d0c3-d2e9-4881-b7cb-2886b70ed77c/EcoRV/0	6001	FAV29018	HG002	1
8f23f777-076a-40b6-b066-d25de0c78453/EcoRV/0	5712	FAV29018	HG002	1
8f241c13-4afa-4a52-b2b2-749155f9f8e1/EcoRV/0	5809	FAV29018	HG002	1
8f13e3f6-3428-4777-8002-2fa4cb71383b/EcoRV/0	4572	FAV29018	HG002	1
8f50f89b-4011-40f9-b590-905c1d2f588c/EcoRV/0	3657	FAV29018	HG002	1
8f522005-d10d-420f-b602-7983881e27cf/EcoRV/0	4164	FAV29018	HG002	1
8f523483-216a-4b1a-a9d7-0ccb0ced49c2/EcoRV/0	5563	FAV29018	HG002	1
8f74dafa-b795-4f6d-ba22-3e33935543cd/EcoRV/0	4854	FAV29018	HG002	1
8f75070f-dcbe-4bdc-a69f-c52b58e417c5/EcoRV/0	8965	FAV29018	HG002	1
8f76552d-1c45-4bb9-86d8-71bcd105b08b/EcoRV/0	6912	FAV29018	HG002	1
8f77eaa1-a459-47c4-b145-1ff289bbaf67/EcoRV/0	4385	FAV29018	HG002	1
8f78d2be-8067-4ec1-bafc-78cd70c4a8fe/EcoRV/0	2218	FAV29018	HG002	1
8f7c9c9e-4676-484c-8ed7-acd88b4443fc/EcoRV/0	9499	FAV29018	HG002	1
8f8012eb-cb86-451b-8116-1d6ad17bd0cf/EcoRV/0	4099	FAV29018	HG002	1
8f813bd1-b92f-4450-b9a0-f1f09fcd59f9/EcoRV/0	5214	FAV29018	HG002	1
8f858cbf-e3dd-4904-aa63-acfc61cc4610/EcoRV/0	2980	FAV29018	HG002	1
8f88dbe2-b8ca-4258-955b-0d8ed13dca8a/EcoRV/0	6746	FAV29018	HG002	1
8f74c2fe-160f-4593-a64e-041fdb151363/EcoRV/0	5727	FAV29018	HG002	1
8f891e72-c62d-4409-8b36-25f133e17af3/EcoRV/0	7589	FAV29018	HG002	1
8f8beada-08ee-4994-b0d4-2edef807e0e5/EcoRV/0	6394	FAV29018	HG002	1
8f8c117a-760f-4f58-896b-4ff235aab0b9/EcoRV/0	4186	FAV29018	HG002	1
8f901f10-4252-41ea-b76a-9fce5b7d4171/EcoRV/0	1011	FAV29018	HG002	1
8f92d109-bdb1-43dd-8852-8aa792ea2ee0/EcoRV/0	11976	FAV29018	HG002	1
8f94fe0a-413c-4a3a-a00c-877859a2b28f/EcoRV/0	2738	FAV29018	HG002	1
8f95f0a1-9c29-4f69-8a7f-e1ef4bd3d687/EcoRV/0	6034	FAV29018	HG002	1
8f96b73c-f603-4f4b-a1bf-266070e92d7c/EcoRV/0	5502	FAV29018	HG002	1
8f96ce83-8610-460d-b0e1-5a147fbcbb50/EcoRV/0	4035	FAV29018	HG002	1
8f985ff3-7f9b-4e19-ae25-ce1c0757bf2f/EcoRV/0	3147	FAV29018	HG002	1
8f9b0599-ee78-47ca-84ff-31d7ba4c5da8/EcoRV/0	3995	FAV29018	HG002	1
8f89927d-0e74-4da4-bd62-7f48ad22dde2/EcoRV/0	4540	FAV29018	HG002	1
8f73a752-b329-40cd-a25d-411b57800c25/EcoRV/0	6117	FAV29018	HG002	1
8f7393c9-ce37-4b96-b85b-7ac30ffd2676/EcoRV/0	4875	FAV29018	HG002	1
8f730e04-40b3-4e3c-80e1-f2d403819f9b/EcoRV/0	4821	FAV29018	HG002	1
8f52429a-a3ce-4700-8020-1eeb65505909/EcoRV/0	5133	FAV29018	HG002	1
8f531cf6-5a1a-4163-ab75-cc00c939ea26/EcoRV/0	5088	FAV29018	HG002	1
8f543f8e-8b12-440a-a4fb-310cd9af08fd/EcoRV/0	7137	FAV29018	HG002	1
8f54ae66-f23b-4749-949e-c85273855760/EcoRV/0	6054	FAV29018	HG002	1
8f57a535-3b31-4777-b917-1b594218a1ae/EcoRV/0	1716	FAV29018	HG002	1
8f5c5bd3-20ff-4f2c-bf4d-e3b07c358e11/EcoRV/0	4705	FAV29018	HG002	1
8f5dde87-388c-4c83-8086-793a1ea2d173/EcoRV/0	9220	FAV29018	HG002	1
8f6267b2-7c8b-4d1f-b0fc-c779c9f539ce/EcoRV/0	4200	FAV29018	HG002	1
8f6350a6-1ec5-4674-bf9b-71da545799c7/EcoRV/0	10134	FAV29018	HG002	1
8f639eb5-7038-4e51-a825-b39a3730fbc6/EcoRV/0	4264	FAV29018	HG002	1
8f648031-f8ce-49e2-a299-f09aba55e5ca/EcoRV/0	6853	FAV29018	HG002	1
8f65991f-8b96-4162-98fa-f862c7465bb2/EcoRV/0	4004	FAV29018	HG002	1
8f66b4b5-1414-4832-8ce0-1b5c951ca75c/EcoRV/0	7953	FAV29018	HG002	1
8f67aa52-fd89-4752-a167-61bff3af660e/EcoRV/0	2053	FAV29018	HG002	1
8f686387-efe3-481b-a101-ba5f2b44e480/EcoRV/0	3845	FAV29018	HG002	1
8f6a206e-12bd-4b7d-bd78-ed6fbb18280b/EcoRV/0	6276	FAV29018	HG002	1
8f6aba14-5513-44ea-ba1b-07bec4841247/EcoRV/0	2238	FAV29018	HG002	1
8f6c4fb2-9d50-46f7-9c89-498bd23df050/EcoRV/0	5460	FAV29018	HG002	1
8f6cb1e0-458b-41d8-bfc6-04f9c4aa96b6/EcoRV/0	928	FAV29018	HG002	1
8f6d5cb1-2376-4412-bf6c-3ffd1edc034f/EcoRV/0	6112	FAV29018	HG002	1
8f702161-6268-4235-bf9c-706b6f5921e4/EcoRV/0	6863	FAV29018	HG002	1
8f7157f0-b110-4871-b3de-6c22e1c67397/EcoRV/0	5835	FAV29018	HG002	1
8f7161c4-2c87-4d0b-87a3-010359dd3ab4/EcoRV/0	4441	FAV29018	HG002	1
8f0b1c3a-d6fc-4035-a10a-52018a96112b/EcoRV/0	5858	FAV29018	HG002	1
8f9cd6dd-693c-4253-9248-0e3c73dbf0f7/EcoRV/0	4502	FAV29018	HG002	1
8f083655-905b-418d-adbe-b7fdeb40fce9/EcoRV/0	4022	FAV29018	HG002	1
8f06a482-ea8c-48ac-9928-d26cc29b2361/EcoRV/0	4018	FAV29018	HG002	1
8e869cdc-8b36-4afb-99b0-dbdff36d097f/EcoRV/0	2622	FAV29018	HG002	1
8e8770da-7d7c-4957-8952-59b6dc97dd37/EcoRV/0	5348	FAV29018	HG002	1
8e8ba752-dfea-4708-8b06-e3495863167d/EcoRV/0	8458	FAV29018	HG002	1
8e8c6ccf-ddb0-4a0e-b211-18b166704647/EcoRV/0	8290	FAV29018	HG002	1
8e8cb4e7-eefa-48d6-8c51-e616613be2a0/EcoRV/0	8354	FAV29018	HG002	1
8e8cc7f0-5f95-4316-b949-9a7443a2ed58/EcoRV/0	6094	FAV29018	HG002	1
8e8cde11-cfb0-4400-9fd4-dd2799c2aa2a/EcoRV/0	5417	FAV29018	HG002	1
8e8f8a2f-faa3-433b-a543-a418bb302ce9/EcoRV/0	4685	FAV29018	HG002	1
8e901dcb-72e2-4ec6-8dd3-baf25153cd3e/EcoRV/0	6086	FAV29018	HG002	1
8e91dd71-a30f-4def-9d89-db82f4d182d0/EcoRV/0	11623	FAV29018	HG002	1
8e85aadf-7051-4050-a7ec-621049e54bd7/EcoRV/0	6376	FAV29018	HG002	1
8e97db13-1fc6-4248-9312-6a7f7a3073d8/EcoRV/0	5318	FAV29018	HG002	1
8e9ad25f-6880-435a-b083-efb1fd4f0de7/EcoRV/0	3734	FAV29018	HG002	1
8e9cdc8e-1e8a-4278-931b-9d7e61e3b163/EcoRV/0	6383	FAV29018	HG002	1
8e9d9127-f138-4cd2-8e1e-dd629e3548fb/EcoRV/0	10971	FAV29018	HG002	1
8e9e64fa-6ee3-4642-91ee-a9316586188f/EcoRV/0	3994	FAV29018	HG002	1
8ea3703c-f115-483a-aa66-dceb68a2ac3e/EcoRV/0	6346	FAV29018	HG002	1
8ea4669c-1517-415f-bc94-6155a9d2f141/EcoRV/0	5409	FAV29018	HG002	1
8ea93c8a-a328-4933-999b-12a27c100fce/EcoRV/0	6308	FAV29018	HG002	1
8eab5be2-6aa1-4ce6-af29-7bd92905bfc2/EcoRV/0	2231	FAV29018	HG002	1
8eab8969-5747-4758-be40-436b5dca1934/EcoRV/0	9982	FAV29018	HG002	1
8eacbf1b-11d1-4a21-ab20-e5ff1bb1bdf6/EcoRV/0	4805	FAV29018	HG002	1
8e98211f-4cab-48bc-bb1a-e0e9f41b30ff/EcoRV/0	7564	FAV29018	HG002	1
8ead3497-8236-49f5-b46d-e2667482c348/EcoRV/0	3555	FAV29018	HG002	1
8e844c80-e1c6-42f6-b000-cbf648eb51f4/EcoRV/0	5403	FAV29018	HG002	1
8e7fe13b-8c60-4a2e-8a68-875e2abcdef0/EcoRV/0	6821	FAV29018	HG002	1
8e6c4066-74ce-4573-97cd-afde73fc5fd3/EcoRV/0	5105	FAV29018	HG002	1
8e6caefc-def1-4efa-8a4a-f0e3f4e02393/EcoRV/0	6500	FAV29018	HG002	1
8e6f5eed-798b-41bc-aea5-9527b5b65440/EcoRV/0	2540	FAV29018	HG002	1
8e6f819a-a3fe-48cb-875e-2304772d0c0b/EcoRV/0	8129	FAV29018	HG002	1
8e6facdc-9ce5-4b19-b3f6-3f9135b1b6ec/EcoRV/0	6999	FAV29018	HG002	1
8e70d5ee-3bfb-4acc-8524-06a8f33a81b8/EcoRV/0	4120	FAV29018	HG002	1
8e7109cd-420d-4965-b2e8-602df80bc97c/EcoRV/0	5841	FAV29018	HG002	1
8e715cac-eeb3-4a66-94cd-559d496f034e/EcoRV/0	6147	FAV29018	HG002	1
8e71a02a-2218-4b90-8149-22e25e35613a/EcoRV/0	4744	FAV29018	HG002	1
8e721e9d-6a6e-4b99-8e6c-50cc0c0d5462/EcoRV/0	5387	FAV29018	HG002	1
8e83d4f3-5d66-4296-a0a0-58fe31228e96/EcoRV/0	5377	FAV29018	HG002	1
8e723151-bd04-40fb-93a6-f97af8ef6355/EcoRV/0	1723	FAV29018	HG002	1
8e75ccf4-d25f-43eb-8d1a-b44e98be6746/EcoRV/0	7849	FAV29018	HG002	1
8e762df9-8594-4cf9-b7fe-0b06082eeff1/EcoRV/0	5517	FAV29018	HG002	1
8e7722de-ee9b-49af-bbdf-9424ac6822cc/EcoRV/0	3738	FAV29018	HG002	1
8e795b4b-817e-4e87-aca1-b05c0a5d97df/EcoRV/0	4205	FAV29018	HG002	1
8e79650a-69d3-4972-9a7d-374cf29ed75a/EcoRV/0	6724	FAV29018	HG002	1
8e7a40b3-8f0f-4264-abc4-755448dc8309/EcoRV/0	4943	FAV29018	HG002	1
8e7d7de8-b335-48bf-a346-72d811f000ea/EcoRV/0	3500	FAV29018	HG002	1
8e7ddd67-a129-4b5b-8ae4-1ba4a41dd835/EcoRV/0	3811	FAV29018	HG002	1
8e7f7bd9-aba9-4bc8-8a89-15005b7a4951/EcoRV/0	10756	FAV29018	HG002	1
8e7f8962-0dfb-4b9a-98aa-1896ae6e4dd4/EcoRV/0	1842	FAV29018	HG002	1
8e73589e-bed6-40d6-a606-31de306db19a/EcoRV/0	1947	FAV29018	HG002	1
8eaf06b3-16db-4e1f-9ced-34f731f05201/EcoRV/0	3251	FAV29018	HG002	1
8eaf8795-0c49-43cd-8c9c-9869ef976692/EcoRV/0	7059	FAV29018	HG002	1
8eb3ce05-2c48-4293-b3cf-b525bbb4bf15/EcoRV/0	3596	FAV29018	HG002	1
8ed8e9bd-8b8b-4f79-ab3d-14134732b697/EcoRV/0	4707	FAV29018	HG002	1
8edadf20-bc49-4d84-a6d4-ecebb189c615/EcoRV/0	6234	FAV29018	HG002	1
8edb5ea7-77cb-4f3b-acf0-934e51ef9211/EcoRV/0	5130	FAV29018	HG002	1
8edb8923-fdb2-4cb0-a0ec-82007aca981e/EcoRV/0	4584	FAV29018	HG002	1
8edd5ceb-240f-4dc9-9605-4d0871a60b38/EcoRV/0	4319	FAV29018	HG002	1
8edef189-03a5-4008-99a1-4299a69c052d/EcoRV/0	2364	FAV29018	HG002	1
8ee3b651-c0d4-4535-8d9e-f21ec44be09e/EcoRV/0	8026	FAV29018	HG002	1
8ee46725-5ee3-4dbc-b0c8-460d12c09052/EcoRV/0	3117	FAV29018	HG002	1
8ee4df3a-5cae-4ffa-bbcf-b7ca68a6ff97/EcoRV/0	6280	FAV29018	HG002	1
8ee5f040-523f-4a71-a7a4-65430501c578/EcoRV/0	7760	FAV29018	HG002	1
8ed7bb00-c992-4a18-ba59-5c38233870f4/EcoRV/0	2940	FAV29018	HG002	1
8ee7706f-66ba-4725-b860-c723a5cfb900/EcoRV/0	3083	FAV29018	HG002	1
8eef0c2c-29e8-4ca5-9d18-ce73f814c5ae/EcoRV/0	4011	FAV29018	HG002	1
8eef372f-658b-40cc-9d7c-c4f5b83373d9/EcoRV/0	3872	FAV29018	HG002	1
8ef55d74-6141-4da4-8427-c9af46a1bfd5/EcoRV/0	4912	FAV29018	HG002	1
8ef72ed4-cce2-479e-a88f-3f09e5fe273e/EcoRV/0	9239	FAV29018	HG002	1
8efb4152-d733-4c94-aa7b-1b58b4b68ea1/EcoRV/0	6751	FAV29018	HG002	1
8f00111c-b730-43e9-a574-2d2650973553/EcoRV/0	3825	FAV29018	HG002	1
8f01d7ba-3820-4e66-bfab-e3b35e67147a/EcoRV/0	3987	FAV29018	HG002	1
8f0202bf-368d-424a-808d-657b03da048b/EcoRV/0	6838	FAV29018	HG002	1
8f02b84b-184f-4434-816f-3339775628a1/EcoRV/0	8265	FAV29018	HG002	1
8f044877-dd1d-422a-b525-5edd56ffb397/EcoRV/0	3617	FAV29018	HG002	1
8eee0dbd-4451-4e65-ad76-dead967d6c93/EcoRV/0	5420	FAV29018	HG002	1
8ed42fb8-d27d-4fd4-b835-9e6f96bb8144/EcoRV/0	6047	FAV29018	HG002	1
8ed2fd71-e99c-4641-8aac-7acb06fee1de/EcoRV/0	4560	FAV29018	HG002	1
8ed2a8fc-cf1b-4c8a-918b-3d11589bd5a4/EcoRV/0	4309	FAV29018	HG002	1
8eb4b081-c650-4c3c-bb11-6acfe9cfbcd6/EcoRV/0	7225	FAV29018	HG002	1
8eb817c1-8f6a-4c92-8b04-d0eedc0864a8/EcoRV/0	3774	FAV29018	HG002	1
8eb9db35-0d2a-4e8e-a065-e30025752e7f/EcoRV/0	6286	FAV29018	HG002	1
8ebafde3-e045-4c20-8253-5d82d837612a/EcoRV/0	3871	FAV29018	HG002	1
8ebb0c4f-bb8b-49d9-b474-ef44c83163e5/EcoRV/0	3331	FAV29018	HG002	1
8ebbafa3-c29b-4cd3-8e2a-30b8fdba9a0a/EcoRV/0	5121	FAV29018	HG002	1
8ebbb7a2-3b10-415b-8bce-7cbd1adfcb9a/EcoRV/0	4608	FAV29018	HG002	1
8ebbfde2-b5e3-4be9-af7f-04e256d8f0e1/EcoRV/0	8053	FAV29018	HG002	1
8ebc04bb-9918-462b-b1c8-ebf4761ec473/EcoRV/0	2471	FAV29018	HG002	1
8ebc8fb7-da74-4dda-936f-0bfec8fb13bc/EcoRV/0	2329	FAV29018	HG002	1
8ebd201f-1d2e-4674-9a96-76f36859680f/EcoRV/0	4639	FAV29018	HG002	1
8ebe62be-426e-4f78-a864-ef4135eb5574/EcoRV/0	8483	FAV29018	HG002	1
8ebfdff0-27c1-4b08-a627-3f28dba90edf/EcoRV/0	4764	FAV29018	HG002	1
8ec02b4d-02f3-41ac-ac5a-2fd50032ab70/EcoRV/0	5351	FAV29018	HG002	1
8ec08586-86fb-483b-a495-81ffe9da5931/EcoRV/0	7801	FAV29018	HG002	1
8ec0c631-77f1-48d6-ac4d-49242c272643/EcoRV/0	3647	FAV29018	HG002	1
8ec38baf-0dd1-451a-be40-9d0b99ac7c8e/EcoRV/0	9980	FAV29018	HG002	1
8ec5759a-9bd1-4b8c-9900-0ba2104601e0/EcoRV/0	2713	FAV29018	HG002	1
8ec5e780-437c-4e8c-ab59-813e34e2ba57/EcoRV/0	5813	FAV29018	HG002	1
8ec6bc7a-2471-4a15-a592-488c3c72879a/EcoRV/0	6437	FAV29018	HG002	1
8ecca1c5-0d0d-41d7-9f6b-52ac8d51d4e3/EcoRV/0	3369	FAV29018	HG002	1
8ece1dc3-aa82-478b-b882-db055938ec20/EcoRV/0	3969	FAV29018	HG002	1
8ed1e829-f199-4748-b889-d14c7ebf23e7/EcoRV/0	4756	FAV29018	HG002	1
8f06f721-18dd-4233-8e74-34f582bc76ef/EcoRV/0	13245	FAV29018	HG002	1
8f9ef00f-128c-4202-a020-2efdd1181d44/EcoRV/0	4964	FAV29018	HG002	1
8fa18056-d291-4582-a3ee-34696792ba7e/EcoRV/0	7860	FAV29018	HG002	1
8fa1ceb2-887c-473b-8009-d1220fbb6c3e/EcoRV/0	5454	FAV29018	HG002	1
9060f7eb-207f-4eff-8f8b-41f205c0a1cf/EcoRV/0	6525	FAV29018	HG002	1
90631cdc-df47-424f-8d68-1dd4340ff3b5/EcoRV/0	4069	FAV29018	HG002	1
9063c1ac-36e7-4efa-8b30-9c9fbeb2aa76/EcoRV/0	4642	FAV29018	HG002	1
906489a2-35c2-4012-8842-1ea9adcbab94/EcoRV/0	3808	FAV29018	HG002	1
906562a5-2cf6-4d2b-b7ce-fdbf5eca260e/EcoRV/0	4477	FAV29018	HG002	1
906772d9-5416-44b4-b76d-a71e0585d2d2/EcoRV/0	6016	FAV29018	HG002	1
9067aa36-4794-4292-9906-6a06451e0afc/EcoRV/0	2499	FAV29018	HG002	1
906bfe41-5fb4-42ac-ad6e-a9d2a85108ef/EcoRV/0	4595	FAV29018	HG002	1
906c5346-9f0f-43a7-8071-ab7f31ca9b1a/EcoRV/0	6010	FAV29018	HG002	1
906cf4d6-82fe-40d1-9348-8d7643b1c0b3/EcoRV/0	5586	FAV29018	HG002	1
905fa074-4d1a-4129-9d1d-4453a8831dca/EcoRV/0	4558	FAV29018	HG002	1
906d5416-7233-4ad2-b69f-4136aa5af529/EcoRV/0	11182	FAV29018	HG002	1
906e0547-fc68-42d0-a872-377452ea8996/EcoRV/0	5720	FAV29018	HG002	1
906ebdfb-b864-431e-9cd1-43e66b78eca9/EcoRV/0	3559	FAV29018	HG002	1
906ee510-6111-4cc8-8d87-f8f5f02ae826/EcoRV/0	9752	FAV29018	HG002	1
906fd34f-4c33-444d-a418-8504b2932f15/EcoRV/0	3391	FAV29018	HG002	1
9072536b-ed85-41f3-bd69-8918c854d03c/EcoRV/0	9179	FAV29018	HG002	1
9075f7bb-2114-4e6f-9d8c-87a96b9ceaf5/EcoRV/0	6157	FAV29018	HG002	1
907ba7d6-3940-4736-9cfb-553950e940fd/EcoRV/0	4893	FAV29018	HG002	1
907d1547-7e45-4f25-9a8d-e70b5ee4afff/EcoRV/0	5866	FAV29018	HG002	1
907f48ab-0341-4c90-b537-2593c0a94d15/EcoRV/0	5864	FAV29018	HG002	1
908134a9-1b54-4be5-9b91-43e0e43c11b7/EcoRV/0	5287	FAV29018	HG002	1
906db636-1775-4e16-ab3c-295e1c8e3ad6/EcoRV/0	4396	FAV29018	HG002	1
9081c5eb-9939-4f61-bc61-68b417418612/EcoRV/0	5301	FAV29018	HG002	1
905ee4de-1520-4235-a24b-c1164f0b42a1/EcoRV/0	1692	FAV29018	HG002	1
905a5fd1-ec99-4306-a77a-2d7b67df2246/EcoRV/0	5592	FAV29018	HG002	1
903972e6-786b-4925-9007-8ce1d6417817/EcoRV/0	8405	FAV29018	HG002	1
90398ccc-acb0-4a75-84c9-b54bb790be21/EcoRV/0	3925	FAV29018	HG002	1
903995a6-c252-41a9-8974-2759f77825c6/EcoRV/0	4992	FAV29018	HG002	1
9039c874-cf79-491a-b6da-1ae7b7e9cea6/EcoRV/0	2120	FAV29018	HG002	1
903abf4d-1ad2-41a2-9e31-847e851f23f4/EcoRV/0	3967	FAV29018	HG002	1
903c9f1c-3f31-4936-ac7d-88c4dc549ddf/EcoRV/0	482	FAV29018	HG002	1
903d3fbb-9eb7-491d-9333-f2fa3af9049c/EcoRV/0	8093	FAV29018	HG002	1
903f3cdb-ff27-46c5-8afe-5a4d27e4ede3/EcoRV/0	4888	FAV29018	HG002	1
90423e90-5ac1-471a-8fbe-c45890f396aa/EcoRV/0	7866	FAV29018	HG002	1
9042c706-14d1-47ab-a3b6-50ef8b1db04a/EcoRV/0	3497	FAV29018	HG002	1
905b3744-fe2e-4a42-ab2a-2b569642eab3/EcoRV/0	7699	FAV29018	HG002	1
9049a01d-9650-4d3c-8ead-f3f0925c2219/EcoRV/0	11719	FAV29018	HG002	1
904d2330-0a19-4fc8-9dfd-ba230936e864/EcoRV/0	3772	FAV29018	HG002	1
904e0f5c-a071-4a3c-9fd2-ad5250030b6f/EcoRV/0	4292	FAV29018	HG002	1
90500aae-d2b0-455f-a376-32f033ad42ad/EcoRV/0	5961	FAV29018	HG002	1
90507c51-4ebe-4d8b-a06a-f6479fed3ee8/EcoRV/0	9054	FAV29018	HG002	1
905286f4-78d4-4747-8cb3-f631e68b0fe1/EcoRV/0	5017	FAV29018	HG002	1
9053422a-c3ab-4e96-8074-1c6f991149a5/EcoRV/0	6333	FAV29018	HG002	1
905431a0-d551-4b09-be3e-dde2577061ad/EcoRV/0	5129	FAV29018	HG002	1
9054f810-4dd0-4a00-918d-d0a51f8a4d49/EcoRV/0	6039	FAV29018	HG002	1
90550a87-475e-4faa-90d3-311834d495e5/EcoRV/0	6528	FAV29018	HG002	1
905a371b-e6a0-4f9e-bdef-3261f4abbf47/EcoRV/0	3930	FAV29018	HG002	1
904c1521-411a-4ea7-b358-68eede78bab0/EcoRV/0	51	FAV29018	HG002	1
90823731-f697-4cf1-b062-c90d1da396dd/EcoRV/0	11606	FAV29018	HG002	1
9082c142-6e92-48e3-8b64-7052bdf4762c/EcoRV/0	4685	FAV29018	HG002	1
9082ead1-a830-4e53-9a22-ddecd7573699/EcoRV/0	6443	FAV29018	HG002	1
90c68b98-cdae-4e5f-9459-0ad14f95d3e2/EcoRV/0	4983	FAV29018	HG002	1
90c7529a-a9b1-451e-a272-b1fe3758c21f/EcoRV/0	6904	FAV29018	HG002	1
90c83499-6c6f-4aa6-ade1-4d322160a44f/EcoRV/0	8465	FAV29018	HG002	1
90cbe129-d7bd-4da2-88e8-edbbcb3e68bb/EcoRV/0	4591	FAV29018	HG002	1
90ccd2a5-8a49-472d-9d82-a22a93c8d57f/EcoRV/0	5028	FAV29018	HG002	1
90cd91e8-734d-456c-947a-ce2b6219d164/EcoRV/0	5606	FAV29018	HG002	1
90cdd9d0-9f0b-4ca0-8ce8-93a62ba0e573/EcoRV/0	4724	FAV29018	HG002	1
90cf9d43-23a1-4d7e-a53a-9e75339c2d9b/EcoRV/0	4495	FAV29018	HG002	1
90cffa8f-2541-4180-a6d5-7a0b51e0abab/EcoRV/0	5188	FAV29018	HG002	1
90d13d88-0d6e-487b-ad36-faab703985bb/EcoRV/0	8007	FAV29018	HG002	1
90bf1b31-87a9-4fc3-b666-7f64223d066c/EcoRV/0	1975	FAV29018	HG002	1
90d4a9c7-7220-4404-b1e6-1c076d7113cc/EcoRV/0	4794	FAV29018	HG002	1
90d60443-6c39-49ce-a64d-f82d0c9e611d/EcoRV/0	7361	FAV29018	HG002	1
90d69151-6371-43f5-a853-b8db4aa275d8/EcoRV/0	6268	FAV29018	HG002	1
90d8cdf0-43fb-4649-ae88-3c3cc918df10/EcoRV/0	6891	FAV29018	HG002	1
90da88de-0211-4259-b4ed-f6eae9c35d02/EcoRV/0	2707	FAV29018	HG002	1
90db4aa0-67a7-4f7a-bfeb-6f74f2753557/EcoRV/0	5965	FAV29018	HG002	1
90dd5abb-34ca-44e1-8791-c5e8a005da7a/EcoRV/0	3826	FAV29018	HG002	1
90dd7ce4-b701-4bdd-bc06-879b604c619d/EcoRV/0	768	FAV29018	HG002	1
90df39ee-c248-4c44-bf5c-6513342163d2/EcoRV/0	4824	FAV29018	HG002	1
90e0051a-7b86-46d2-92c2-e2ba3d90d5e3/EcoRV/0	3160	FAV29018	HG002	1
90e177c4-e162-4aaf-9bec-dda4b25f0738/EcoRV/0	6197	FAV29018	HG002	1
90d520fc-5871-4304-a831-b8789a610198/EcoRV/0	3322	FAV29018	HG002	1
90bbe51b-2458-4205-8525-5b4370b5de1d/EcoRV/0	4930	FAV29018	HG002	1
90bb9644-8c60-4ce8-9668-19f05ef2b536/EcoRV/0	3369	FAV29018	HG002	1
90b90a48-b854-43be-a822-a6c83d70a5e1/EcoRV/0	6945	FAV29018	HG002	1
9083116d-a999-4551-9aeb-568f92f86b06/EcoRV/0	4272	FAV29018	HG002	1
9083e6f6-2c70-42b5-b811-ff8f781076aa/EcoRV/0	6093	FAV29018	HG002	1
9088b1b1-9d76-49de-82f4-f8d27f80f07c/EcoRV/0	10220	FAV29018	HG002	1
9089e2b4-4990-4fcd-9d5f-af4c9cf3c5d2/EcoRV/0	5210	FAV29018	HG002	1
908cef88-3c7e-4f7f-a18e-c67b9bc40072/EcoRV/0	4836	FAV29018	HG002	1
9091c4dd-c42e-46d2-8348-2454732121b4/EcoRV/0	7722	FAV29018	HG002	1
9093db66-b853-48dd-bb83-7054c34637ba/EcoRV/0	4961	FAV29018	HG002	1
9093f66d-fa98-4a72-b460-0816e0b55026/EcoRV/0	4310	FAV29018	HG002	1
9094cf80-b848-4ec2-9b9c-ace674c8db8c/EcoRV/0	3337	FAV29018	HG002	1
90977f84-c8f8-4794-abb2-daf04147fa86/EcoRV/0	4012	FAV29018	HG002	1
90980c54-dba2-4565-8354-c709151531a7/EcoRV/0	5475	FAV29018	HG002	1
90985ecc-4f9b-4834-9dcc-2d091994fe04/EcoRV/0	5851	FAV29018	HG002	1
90986069-071f-4785-8e7c-cc32881d974a/EcoRV/0	3609	FAV29018	HG002	1
90987bfc-0081-45a4-8758-1f11b6bae1bd/EcoRV/0	5500	FAV29018	HG002	1
9098c5fd-fd97-4be8-90db-9ca54ef395e4/EcoRV/0	410	FAV29018	HG002	1
909e59e1-b5c8-445b-a733-9d59fbaf19fe/EcoRV/0	6637	FAV29018	HG002	1
90a09fd4-2b80-4b98-8e52-3a5f08ae2249/EcoRV/0	5004	FAV29018	HG002	1
90ab25e3-a368-4ae9-8274-a7e3ac14a62e/EcoRV/0	4494	FAV29018	HG002	1
90af1287-7dd7-4c1e-b852-22a32a48bfe6/EcoRV/0	5966	FAV29018	HG002	1
90b25fbb-1437-4fa8-8cbb-cf77dd4fcd21/EcoRV/0	3071	FAV29018	HG002	1
90b2e788-ca99-4071-8e35-b2f19fb8c27a/EcoRV/0	5205	FAV29018	HG002	1
90b76a50-223f-4eff-b078-740dade9797a/EcoRV/0	4846	FAV29018	HG002	1
90b836f5-5595-4e57-b2fb-858d5a7c8cf9/EcoRV/0	3424	FAV29018	HG002	1
[truncated: 51,987 more rows]

## Sheet: Fig. 1e
read_id	flowcell	cell_line	repeat	chromosomes	arms	telomere_len
000393ff-dfdf-4cc8-8a78-818c3083797f/EcoRV/0	FAR62417	HG002	2	chr22	Q	5274
98de8732-f6e4-41f6-8632-ad8b68927af7/EcoRV/0	FAV29018	HG002	1	chr19	P	2929
98e08748-1434-4daa-a806-a48c7f86ac9f/EcoRV/0	FAV29018	HG002	1	chr9	P	5664
98e1554d-1f5d-4ba8-8a8e-cc05a6800080/EcoRV/0	FAV29018	HG002	1	chr1	P	9069
98e3381b-5304-4412-a6ae-73cd67ebe830/EcoRV/0	FAV29018	HG002	1	chr5	Q	4720
98e36743-ad3c-4c3e-a80b-0a7976297ed3/EcoRV/0	FAV29018	HG002	1	chr14	Q	4253
98e412cd-cc25-4e43-8083-5e5e2c890a56/EcoRV/0	FAV29018	HG002	1	chr1	Q	8326
98e455ca-c954-41f3-a249-cfad714a5dbd/EcoRV/0	FAV29018	HG002	1	chr9	Q	5045
98e5ecab-b27b-4e57-8b44-798b1f387d1a/EcoRV/0	FAV29018	HG002	1	chr21	Q	6074
98e739e5-9cbb-425b-bf37-cf013b43d0c7/EcoRV/0	FAV29018	HG002	1	chr19	P	13078
98dd1531-6ddd-4dfc-b859-e4f95c2a8c09/EcoRV/0	FAV29018	HG002	1	chr7	Q	2914
98e8525e-29b4-40a3-9d9f-2eab68994685/EcoRV/0	FAV29018	HG002	1	chr3	P	6997
98ea31e0-ee97-4959-b974-c5c1da4ec7f6/EcoRV/0	FAV29018	HG002	1	chr21	P	9107
98ea8d17-e66d-4eff-ae65-b5a07ab3c811/EcoRV/0	FAV29018	HG002	1	chr12	P	5653
98ea95f1-5230-44b6-ad40-4eff7d67f896/EcoRV/0	FAV29018	HG002	1	chr17	Q	2432
98ec8749-a761-41b5-8871-4af08400f891/EcoRV/0	FAV29018	HG002	1	chr19	Q	7243
98eebd06-1979-4a74-8c35-45127761b5bf/EcoRV/0	FAV29018	HG002	1	chr8	Q	5055
98ef05f7-d697-4da2-94e3-24c2d17fc942/EcoRV/0	FAV29018	HG002	1	chr21	P	4628
98f0beb7-67cf-4111-b918-1264f193ed04/EcoRV/0	FAV29018	HG002	1	chr20	Q	4257
98f0ecbd-237f-41bd-9486-cd7194d5be06/EcoRV/0	FAV29018	HG002	1	chr15	Q	7576
98f1edd5-5f48-4914-b6a1-af6faaa054e0/EcoRV/0	FAV29018	HG002	1	chr17	P	6300
98e9943e-7f1a-484a-b97f-ff0f58335bf4/EcoRV/0	FAV29018	HG002	1	chr21	Q	5256
98f25896-b5c9-461e-aaf5-a81d8e435c0f/EcoRV/0	FAV29018	HG002	1	chr6	P	4898
98da354c-9ad5-406a-a5b1-02b5523692e0/EcoRV/0	FAV29018	HG002	1	chr10	Q	5113
98d553fc-c32a-4b7e-bc04-694fa306763a/EcoRV/0	FAV29018	HG002	1	chr20	P	2635
98b45d49-dae9-4a55-8392-87e30328615a/EcoRV/0	FAV29018	HG002	1	chr3	P	6166
98b5cf85-a35d-4a5b-bfe9-9e015dfa3103/EcoRV/0	FAV29018	HG002	1	chr13	P	492
98b76e21-f042-48b3-ae9e-83d6b3ddd383/EcoRV/0	FAV29018	HG002	1	chr3	Q	3344
98b7f0df-1c54-4c0c-a2b6-69b4f5b3fa64/EcoRV/0	FAV29018	HG002	1	chr20	Q	5387
98b8fdd3-cfd3-4045-a474-346bd5bca62a/EcoRV/0	FAV29018	HG002	1	chr4	P	4030
98b9aa7e-68ed-48ad-a4f5-0bf6c1adf7f8/EcoRV/0	FAV29018	HG002	1	chr20	P	3681
98ba5cbb-c892-4230-a665-571758a13da2/EcoRV/0	FAV29018	HG002	1	chr17	Q	3829
98bd4ba1-ea18-4c04-a98f-a5fcfc6739a1/EcoRV/0	FAV29018	HG002	1	chr9	Q	4586
98c00d86-75fc-4b81-95f1-82942be0a6d5/EcoRV/0	FAV29018	HG002	1	chr10	P	6096
98d5d79e-c36a-4eeb-848c-2327d083490d/EcoRV/0	FAV29018	HG002	1	chr10	P	7443
98c3624e-e206-4f30-b878-8aed9270f04f/EcoRV/0	FAV29018	HG002	1	chr20	P	3372
98c7f5dc-4886-4b5c-ae3e-842691d16fdd/EcoRV/0	FAV29018	HG002	1	chr17	P	5087
98c80e16-72c8-47ea-88b5-b9726249ffe4/EcoRV/0	FAV29018	HG002	1	chr6	Q	9250
98c91b0d-1bd7-4a2c-b8de-51a08efc4d36/EcoRV/0	FAV29018	HG002	1	chr11	P	6266
98ccf776-9e9c-4ad8-b04c-70426ac3ff3c/EcoRV/0	FAV29018	HG002	1	chr21	P	10395
98cd8981-f80b-4042-8937-72bc5f3b4664/EcoRV/0	FAV29018	HG002	1	chr15	P	7306
98cdba48-e6c0-468d-a372-1bf97405544c/EcoRV/0	FAV29018	HG002	1	chr16	Q	3252
98ce2e07-57c6-4666-bf54-045ccf72b913/EcoRV/0	FAV29018	HG002	1	chr14	P	2188
98d0e422-0cda-46cd-97b5-688bfd9626be/EcoRV/0	FAV29018	HG002	1	chr19	Q	1548
98d21572-63a5-4d53-b75a-13b6c0827ff4/EcoRV/0	FAV29018	HG002	1	chr19	P	3864
98d3d388-1123-4e0b-9aff-b669bb52a571/EcoRV/0	FAV29018	HG002	1	chr19	Q	1832
98f263da-e231-4f95-9b16-df0c859b1351/EcoRV/0	FAV29018	HG002	1	chr16	P	7148
98f281f4-46c9-4edc-924f-845a8314c6c6/EcoRV/0	FAV29018	HG002	1	chr21	Q	3239
99162bfc-1bea-45fd-86bb-0d74b7001857/EcoRV/0	FAV29018	HG002	1	chr13	P	5699
9916c0c2-7def-47d3-ae5a-2b2254a8f703/EcoRV/0	FAV29018	HG002	1	chr8	Q	6193
99180d29-2f24-401f-b528-8731c6294764/EcoRV/0	FAV29018	HG002	1	chr5	P	6096
99182658-9982-43af-8602-496cb0fd9c9e/EcoRV/0	FAV29018	HG002	1	chr22	P	2720
99195cbe-1187-489c-bee2-fc7dd5dad4fd/EcoRV/0	FAV29018	HG002	1	chr10	P	4881
991d6b54-264b-41cf-806d-92ab16a3f309/EcoRV/0	FAV29018	HG002	1	chr1	Q	6480
991f0e7b-4d6e-4d96-85ae-55a492e52dfd/EcoRV/0	FAV29018	HG002	1	chr3	P	6245
991fea79-f6aa-4623-a4e1-014efa8be230/EcoRV/0	FAV29018	HG002	1	chr5	Q	4584
99249cff-2915-40d3-8f60-fa388b2871a0/EcoRV/0	FAV29018	HG002	1	chr4	P	4537
9925c054-0db1-4222-a637-fb6fe0937de6/EcoRV/0	FAV29018	HG002	1	chr7	P	4656
9915471c-3c72-4444-aca4-2de8e9a82573/EcoRV/0	FAV29018	HG002	1	chr14	Q	6663
99264fb4-da6c-49ae-97bd-0ebd93a310ef/EcoRV/0	FAV29018	HG002	1	chr15	Q	4252
992687bf-9014-4014-8bae-1615e6c4bfd2/EcoRV/0	FAV29018	HG002	1	chr14	Q	5266
9926b30e-c446-4e0a-bf7e-3d75e20fd87d/EcoRV/0	FAV29018	HG002	1	chr1	P	10876
9929bd43-6af6-457e-a7d9-6f5a720b531c/EcoRV/0	FAV29018	HG002	1	chr15	P	5179
992a29f2-0278-41ae-b2ce-f3de795e3520/EcoRV/0	FAV29018	HG002	1	chr7	P	4727
992aa86a-d249-44c7-b562-b9645e5b774b/EcoRV/0	FAV29018	HG002	1	chr13	Q	2419
992c06e6-5a68-4725-903d-3bbd5b50a1ae/EcoRV/0	FAV29018	HG002	1	chr14	Q	5050
992d6e00-4e5f-4553-ba9a-44e482a55d53/EcoRV/0	FAV29018	HG002	1	chr2	P	6654
9930a45e-02df-438c-9c03-7bae862f1ffc/EcoRV/0	FAV29018	HG002	1	chr19	P	8930
99268238-3131-45a9-91db-7771593c3f4a/EcoRV/0	FAV29018	HG002	1	chr21	Q	5086
99147cfe-d842-4d2c-a12e-76cdc0dd1e89/EcoRV/0	FAV29018	HG002	1	chr5	P	5660
9913b8a8-af29-4cf9-ad86-2f51a44ab402/EcoRV/0	FAV29018	HG002	1	chr9	P	7077
98f358be-c77e-4cc8-9428-4b32dd5503a3/EcoRV/0	FAV29018	HG002	1	chr1	Q	7271
98f3d9db-5b89-4e3c-8717-7647d0746e50/EcoRV/0	FAV29018	HG002	1	chr11	Q	4495
98f5f5d7-ff11-497d-9f7d-d025baac9bf6/EcoRV/0	FAV29018	HG002	1	chr21	Q	5568
98f7945b-93b0-49ff-8f7b-36c4cae3ceee/EcoRV/0	FAV29018	HG002	1	chr13	P	5635
98f8bccb-8fce-40bf-9f93-3675b7cd32d5/EcoRV/0	FAV29018	HG002	1	chr20	P	2101
98f9a6ef-3c2f-47d8-aeb1-147dce895747/EcoRV/0	FAV29018	HG002	1	chr17	Q	3254
98fda753-12b5-413c-8df0-c5da3c0a6346/EcoRV/0	FAV29018	HG002	1	chr19	Q	2316
98ff29bd-7775-45f7-ad89-bc6546e6e555/EcoRV/0	FAV29018	HG002	1	chr2	P	8086
98ff70be-8e51-4d8f-8343-597aafb8407c/EcoRV/0	FAV29018	HG002	1	chr1	P	11424
98fff205-9605-47dc-84ce-c2e2d4e53944/EcoRV/0	FAV29018	HG002	1	chr7	P	4198
99018e60-1122-42bc-9d15-be19590a2d87/EcoRV/0	FAV29018	HG002	1	chr4	Q	8745
9902d503-327c-488a-b380-49738be7c7d9/EcoRV/0	FAV29018	HG002	1	chr19	Q	5807
99057be5-5b58-4d8d-93c5-8bd4d74408c1/EcoRV/0	FAV29018	HG002	1	chr20	Q	3915
99090c36-e8a3-4939-8f69-0abfcd0cac9b/EcoRV/0	FAV29018	HG002	1	chr7	P	5163
99092f15-b1ea-4a51-aba4-2959d68d57f6/EcoRV/0	FAV29018	HG002	1	chr3	Q	3656
990946ff-214a-49d2-a063-cbd632c7a3d7/EcoRV/0	FAV29018	HG002	1	chr19	P	3188
990cf789-25e2-444c-b492-2eda9e49371e/EcoRV/0	FAV29018	HG002	1	chr19	P	3821
990e9f90-5c23-46aa-9383-c5d14e8e33f6/EcoRV/0	FAV29018	HG002	1	chr3	P	6811
990ee670-3c2b-47a7-abd5-1c7fdf78b8fb/EcoRV/0	FAV29018	HG002	1	chr1	P	4046
990fa152-b2fc-4029-8437-d1c77308a980/EcoRV/0	FAV29018	HG002	1	chr5	Q	4874
9910e5b1-8225-4ee7-857b-e80fc0365ed3/EcoRV/0	FAV29018	HG002	1	chr12	Q	3984
98b428fd-bdda-41a9-b787-fc3a740266c4/EcoRV/0	FAV29018	HG002	1	chr17	P	3190
9933145f-9c71-43bd-8702-b7b0ed3e0c81/EcoRV/0	FAV29018	HG002	1	chr13	Q	5809
98b3d41e-0a2d-4bb4-9029-f9fcc18528b8/EcoRV/0	FAV29018	HG002	1	chr4	Q	7981
98b1ddf5-cf86-4b62-82b8-c59558788f6b/EcoRV/0	FAV29018	HG002	1	chr12	Q	8183
984dce40-ea59-4035-8a26-f173d15f7354/EcoRV/0	FAV29018	HG002	1	chr8	Q	5559
985070ff-61fd-446c-8eef-f1bf9d394310/EcoRV/0	FAV29018	HG002	1	chr10	P	7587
985129db-2395-4d84-98b1-ce964b19bbd3/EcoRV/0	FAV29018	HG002	1	chr7	Q	4760
9852fc0d-1c27-4259-9271-7470ed60fcdb/EcoRV/0	FAV29018	HG002	1	chr13	P	6131
98542d01-9252-4468-b6cb-113894489721/EcoRV/0	FAV29018	HG002	1	chr6	Q	5073
98543713-f137-4191-a8b5-016679a515b8/EcoRV/0	FAV29018	HG002	1	chr14	P	2493
9855847c-2d6f-472e-aa86-3028bc25b0ce/EcoRV/0	FAV29018	HG002	1	chr8	Q	6027
98558a10-032a-43ab-b6b7-0feabfec3de3/EcoRV/0	FAV29018	HG002	1	chr21	Q	4924
9855d893-18f0-4903-91d6-896dd1b752b6/EcoRV/0	FAV29018	HG002	1	chr6	Q	5860
984d2b15-a8d5-444c-89df-13eb05c461ef/EcoRV/0	FAV29018	HG002	1	chr14	Q	7526
98578de5-dcfd-47f3-b87b-1318687f6619/EcoRV/0	FAV29018	HG002	1	chr16	P	5872
985971cd-fc03-432d-9e1f-1506aa7d94a0/EcoRV/0	FAV29018	HG002	1	chr18	P	7277
985c70c2-15c5-4728-8958-efbf3a732e94/EcoRV/0	FAV29018	HG002	1	chr15	P	6601
985d9bf5-85cd-4624-8a70-347602d7ab4a/EcoRV/0	FAV29018	HG002	1	chr21	Q	6319
9861545f-180c-4bb9-88e0-85c4a3eaba93/EcoRV/0	FAV29018	HG002	1	chr10	Q	3641
98632a14-17cc-4b84-8d99-be583de3183c/EcoRV/0	FAV29018	HG002	1	chr14	Q	5071
9863a07a-f044-4ede-9fb3-a75945f9f50d/EcoRV/0	FAV29018	HG002	1	chr7	Q	4743
9865c77b-6ded-4549-adc4-34860b905de8/EcoRV/0	FAV29018	HG002	1	chr4	P	4061
98582e41-4fdc-4667-84ed-6f5a50a541dd/EcoRV/0	FAV29018	HG002	1	chr15	Q	8216
98675660-c023-45c7-b020-b4bde7a2ce18/EcoRV/0	FAV29018	HG002	1	chr2	Q	3661
984cb072-e7ef-4111-a38e-b76135eecb58/EcoRV/0	FAV29018	HG002	1	chr2	P	7995
9847b5e8-912e-4f1a-8e2e-7621bb170a50/EcoRV/0	FAV29018	HG002	1	chr11	Q	4532
9827592c-3db5-44ce-b38a-c50073350289/EcoRV/0	FAV29018	HG002	1	chr22	Q	10799
98276ed8-1b71-4e06-a504-2716120a2989/EcoRV/0	FAV29018	HG002	1	chr7	Q	1903
982785e2-4c60-4db3-939e-b9ef1fca915b/EcoRV/0	FAV29018	HG002	1	chr1	P	8053
982a3e30-66fc-4577-9de4-e34a6842e5ee/EcoRV/0	FAV29018	HG002	1	chr14	Q	6658
982a7a63-b0e9-4cbd-b6e9-bfc708fed079/EcoRV/0	FAV29018	HG002	1	chr8	Q	6705
982f8de6-eb0c-409f-b6e8-74c5e5f64e8b/EcoRV/0	FAV29018	HG002	1	chr20	Q	6456
98301e17-94ae-44bf-bb6e-d6d2ca941ce9/EcoRV/0	FAV29018	HG002	1	chr14	P	3451
9830566a-7aa7-4966-a40f-1a72e4fc7ba2/EcoRV/0	FAV29018	HG002	1	chr1	Q	8462
9831969d-c935-49aa-a4c4-2e7ca66640f8/EcoRV/0	FAV29018	HG002	1	chr4	P	4567
9833591b-f004-4473-aad8-c88a4b2a573f/EcoRV/0	FAV29018	HG002	1	chr13	Q	5416
984a3724-ac5b-4f44-9112-ca53f3d6c540/EcoRV/0	FAV29018	HG002	1	chr1	Q	8440
9835343e-7123-4a33-8a00-05f50b896b5e/EcoRV/0	FAV29018	HG002	1	chr8	P	4957
98398a8e-7a73-4c88-ad4b-d0a38ef4644f/EcoRV/0	FAV29018	HG002	1	chr10	P	4425
983a3e03-7d8e-4bc9-a2c3-32fb08da702d/EcoRV/0	FAV29018	HG002	1	chr15	Q	7225
983ca46e-0c41-4419-aa12-b6f4d1dcfb43/EcoRV/0	FAV29018	HG002	1	chr10	Q	3792
98424d0e-4861-416d-9b7f-d189cf5a856f/EcoRV/0	FAV29018	HG002	1	chr20	Q	4871
9843dd7b-2312-476f-aff7-8bad3176d777/EcoRV/0	FAV29018	HG002	1	chr13	P	6143
984483cd-f821-4497-ae4c-f0cc7007cb07/EcoRV/0	FAV29018	HG002	1	chr18	Q	9608
984532f1-7af2-4d17-bc1a-6cea51daf75b/EcoRV/0	FAV29018	HG002	1	chr15	P	7364
984632ae-9db7-4c17-ac5a-91a88a2dc997/EcoRV/0	FAV29018	HG002	1	chr12	P	4460
98466b7d-93c6-40e7-9cf5-743dbd73aa99/EcoRV/0	FAV29018	HG002	1	chr5	P	5740
9847485b-4cee-4997-b436-6d965b771ebd/EcoRV/0	FAV29018	HG002	1	chr16	Q	8477
9836551a-f562-493c-ae7e-c59f3ba72a3f/EcoRV/0	FAV29018	HG002	1	chr12	Q	4744
986a0dd0-8ea2-4540-a787-bc4b93ab721e/EcoRV/0	FAV29018	HG002	1	chr19	Q	1773
986a9fae-ea37-4af8-9d45-62e38ead6eb0/EcoRV/0	FAV29018	HG002	1	chr5	P	5105
988915a9-349a-4c52-98be-8bdbfc504a67/EcoRV/0	FAV29018	HG002	1	chr10	Q	5396
988aac3e-fed7-49c0-8ed6-800726493a33/EcoRV/0	FAV29018	HG002	1	chr9	Q	6777
988db3de-4194-40c5-9d73-d7b78b543aed/EcoRV/0	FAV29018	HG002	1	chr16	P	5615
988f0770-3616-45e9-a2b2-9fe37a5d5367/EcoRV/0	FAV29018	HG002	1	chr8	Q	4973
9892b282-2d06-4a7f-8f50-b391a795f11a/EcoRV/0	FAV29018	HG002	1	chr11	P	2852
9892f795-da68-4070-bed1-afd216ccf4f1/EcoRV/0	FAV29018	HG002	1	chr17	Q	2969
9895940b-8552-434b-85fa-9304a2cfc581/EcoRV/0	FAV29018	HG002	1	chr19	P	4435
9899c1d2-dc68-4bf0-be98-2ca0b64f1288/EcoRV/0	FAV29018	HG002	1	chr16	Q	2998
989aaeb3-78bc-449a-93e7-b6011ed245e1/EcoRV/0	FAV29018	HG002	1	chr15	P	3921
989b5b7d-b280-44f5-aab8-11e4eaa91105/EcoRV/0	FAV29018	HG002	1	chr21	Q	3458
9887aad1-c4cc-4de4-8f92-09e4670d2bb4/EcoRV/0	FAV29018	HG002	1	chr22	Q	4848
989ca434-575b-466b-9a8a-9e306b93ab25/EcoRV/0	FAV29018	HG002	1	chr8	P	3619
98a1b9aa-0c35-4557-9e61-a90e31b931dc/EcoRV/0	FAV29018	HG002	1	chr11	Q	5269
98a29d8b-7562-4c93-9067-4e3ed62fd6db/EcoRV/0	FAV29018	HG002	1	chr2	Q	4452
98a39de1-f966-421f-ae17-60c7f7f42eaa/EcoRV/0	FAV29018	HG002	1	chr4	Q	3991
98a59156-6d7c-4fc4-8ad2-e81a18e42f52/EcoRV/0	FAV29018	HG002	1	chr4	Q	9566
98a8e0fa-fa52-42c4-ab1b-b86d45098b40/EcoRV/0	FAV29018	HG002	1	chr4	Q	5123
98a9a3b2-806c-4b96-b6e3-c57fc1b5cc09/EcoRV/0	FAV29018	HG002	1	chr17	P	6049
98acbe3b-b304-42ac-9329-85d01570d04a/EcoRV/0	FAV29018	HG002	1	chr11	P	6694
98af054b-e175-419c-9916-c295e731c98c/EcoRV/0	FAV29018	HG002	1	chr9	P	6032
98af7027-1659-454f-b62b-8ce829d2b683/EcoRV/0	FAV29018	HG002	1	chr17	Q	3601
98aff45b-6919-4090-af37-5ece205de3bc/EcoRV/0	FAV29018	HG002	1	chr3	P	6045
98a17da1-2e56-4ac9-ab43-0ce2433db737/EcoRV/0	FAV29018	HG002	1	chr17	Q	2052
9884dd55-4fea-4faa-936a-afe66f5ff456/EcoRV/0	FAV29018	HG002	1	chr15	P	3762
988330fa-f61b-454c-bc66-a2233dea4016/EcoRV/0	FAV29018	HG002	1	chr8	P	4085
986b0dac-88a5-4820-b8b1-4bc1c39ba0a3/EcoRV/0	FAV29018	HG002	1	chr21	Q	4222
986b0ef4-d142-4fa0-a316-06678c90bfc4/EcoRV/0	FAV29018	HG002	1	chr17	Q	915
986b167b-8192-4135-9196-c0959b53a2f4/EcoRV/0	FAV29018	HG002	1		Q	3718
986b7cc1-a238-4c33-ac53-dba98a99b6da/EcoRV/0	FAV29018	HG002	1	chr4	P	5212
986c1272-be4a-48d7-8d49-9f083677072d/EcoRV/0	FAV29018	HG002	1	chr20	Q	4951
986e6b9c-1b20-45df-b4b6-0c4499abaf3f/EcoRV/0	FAV29018	HG002	1	chr3	P	6497
9870f77f-a4b6-42d2-bb79-85a99c49b2c4/EcoRV/0	FAV29018	HG002	1	chr10	Q	3343
987262cc-be3f-4322-86fb-bd4120d93754/EcoRV/0	FAV29018	HG002	1	chr13	Q	6134
9872b3ab-b408-4a29-bf2a-71f365ec2713/EcoRV/0	FAV29018	HG002	1	chr20	P	3605
9872d1ea-6a59-49bc-9f78-94d19e309fc3/EcoRV/0	FAV29018	HG002	1	chr20	P	6069
9874a976-eb0c-450b-b123-6108500a497c/EcoRV/0	FAV29018	HG002	1	chr12	Q	4060
9874fda0-d08a-4e06-8f39-f023efb61317/EcoRV/0	FAV29018	HG002	1	chr13	Q	5451
98756ad7-d5ff-4d1c-8f18-abeb8b2e0070/EcoRV/0	FAV29018	HG002	1	chr18	Q	8591
98759d37-6973-4da3-a284-785eb416794d/EcoRV/0	FAV29018	HG002	1	chr7	P	4224
98761a32-62d9-4ce1-a0d7-427ef59a008e/EcoRV/0	FAV29018	HG002	1	chr20	P	4565
9879f0da-2b37-4f77-a84c-a59f42c95510/EcoRV/0	FAV29018	HG002	1	chr22	Q	4867
987d918e-9ac2-47df-b7ad-df59f3038f6d/EcoRV/0	FAV29018	HG002	1	chr7	Q	3791
987f0cb3-6450-4a4d-bdea-cb8f0b400375/EcoRV/0	FAV29018	HG002	1	chr19	Q	1976
987fd61a-3776-4fed-95e5-a52fb4e8e15f/EcoRV/0	FAV29018	HG002	1	chr13	P	5865
9880798a-534e-489b-8e5c-477e989afcc8/EcoRV/0	FAV29018	HG002	1	chr22	Q	5608
9881018f-9a7d-4f7c-8e45-36b0f033e723/EcoRV/0	FAV29018	HG002	1	chr3	P	5852
98b218fa-72db-4f01-801d-69cee5c39240/EcoRV/0	FAV29018	HG002	1	chr2	Q	4907
993528fb-98c4-45ee-9560-d641cda341c6/EcoRV/0	FAV29018	HG002	1	chr16	P	8494
99362273-2315-4dc7-a076-bc11a058888d/EcoRV/0	FAV29018	HG002	1	chr9	Q	4229
9a00bf81-59db-4ffa-915a-415baee16a27/EcoRV/0	FAV29018	HG002	1	chr5	P	6516
9a00d50e-1e76-46fa-9245-478db8dd44cd/EcoRV/0	FAV29018	HG002	1	chr1	Q	10277
9a00e12b-3e8d-4ab9-93ce-443c71792ec3/EcoRV/0	FAV29018	HG002	1	chr1	P	12595
9a011447-0a0b-46f4-9291-4039b5c04b0c/EcoRV/0	FAV29018	HG002	1	chr10	P	4690
9a05a55f-41b7-4cc8-aee4-4a412aa2483a/EcoRV/0	FAV29018	HG002	1	chr4	Q	8322
9a06a8f1-142b-4997-81a5-67e34e5d2288/EcoRV/0	FAV29018	HG002	1	chr20	P	3823
9a070ef5-86b7-446f-8310-0568f567fc15/EcoRV/0	FAV29018	HG002	1	chr18	Q	9402
9a0972bb-1bee-4947-90c5-c6681581d057/EcoRV/0	FAV29018	HG002	1	chr20	P	4402
9a0a180a-1e5f-4b66-b7be-55f60bf235ae/EcoRV/0	FAV29018	HG002	1	chr17	Q	3036
9a0a67e3-ec1f-4a03-9d24-7fdc47593d7f/EcoRV/0	FAV29018	HG002	1	chr14	P	2060
99fdf71f-067a-4be1-80f9-83e0d898bb86/EcoRV/0	FAV29018	HG002	1	chr3	P	6519
9a0d0cfa-b5ba-4aa7-ab33-b83a37003eb7/EcoRV/0	FAV29018	HG002	1	chr22	Q	5178
9a11899f-ee8e-4829-9110-a3e2909e2e33/EcoRV/0	FAV29018	HG002	1	chr2	Q	4300
9a133a43-a603-4387-872a-01b1190a9f4b/EcoRV/0	FAV29018	HG002	1	chr8	Q	5841
9a13f50d-3bc9-4bbe-900d-f76726109901/EcoRV/0	FAV29018	HG002	1	chr21	Q	3708
9a187dec-d31d-444d-9029-0ee269a33c5f/EcoRV/0	FAV29018	HG002	1	chr17	P	3128
9a1b0175-47d3-4402-a68d-0c38c78fdd90/EcoRV/0	FAV29018	HG002	1	chr15	Q	8192
9a1de2d0-483a-4927-b614-a7e220491f68/EcoRV/0	FAV29018	HG002	1	chr8	P	1989
9a2075d6-8f4d-4453-9ff2-a4fa347c38cd/EcoRV/0	FAV29018	HG002	1	chr16	Q	3070
9a20a9d9-7e91-4b44-852d-eb8868e1e107/EcoRV/0	FAV29018	HG002	1	chr1	P	10054
9a2167bc-727c-4d5c-9138-e06354d126d1/EcoRV/0	FAV29018	HG002	1	chr20	Q	6491
9a10655d-7186-4239-9d74-28225831a7a6/EcoRV/0	FAV29018	HG002	1	chr16	Q	4083
9a2354bc-970f-4b1e-b3a4-4d35ac403645/EcoRV/0	FAV29018	HG002	1	chr20	Q	6823
99fb5211-ffbb-47a3-9223-dc64fc208bbd/EcoRV/0	FAV29018	HG002	1	chr5	P	6493
99f8ff81-2fc9-4048-8409-c3b3135d10f7/EcoRV/0	FAV29018	HG002	1	chr6	P	4792
99d048a1-d720-4750-a95f-ef370b5ff889/EcoRV/0	FAV29018	HG002	1	chr13	Q	4274
99d3de29-07ff-499c-a474-de01018535de/EcoRV/0	FAV29018	HG002	1	chr9	P	5506
99d48409-076e-4dae-8114-0b99608839af/EcoRV/0	FAV29018	HG002	1	chr22	P	4211
99d6c32b-2fcd-4ece-b751-21411f767877/EcoRV/0	FAV29018	HG002	1	chr6	Q	5725
99d8e2f6-ec58-412b-b871-6eab515b4959/EcoRV/0	FAV29018	HG002	1	chr21	P	10731
99d98d5f-cef8-4f7b-a806-49c3ad91c96b/EcoRV/0	FAV29018	HG002	1	chr22	Q	4634
99e09933-b119-4ab9-ba55-fc5254678882/EcoRV/0	FAV29018	HG002	1	chr3	Q	5264
99e36f09-439d-484a-bb9a-3209d39a46bf/EcoRV/0	FAV29018	HG002	1	chr19	Q	15489
99e42f95-c3f2-4bfe-bf0c-673bcf51318d/EcoRV/0	FAV29018	HG002	1	chr14	Q	4844
99fb3e6a-395e-4a04-88db-18f4760282b6/EcoRV/0	FAV29018	HG002	1	chr11	Q	4449
99e65427-134e-4c79-a45b-4e553c9f01c9/EcoRV/0	FAV29018	HG002	1	chr19	Q	6403
99eb9bbf-8fc4-4d37-a740-9cd329503288/EcoRV/0	FAV29018	HG002	1	chr8	Q	5698
99ed637e-160b-4d34-8da3-8d307dc2497e/EcoRV/0	FAV29018	HG002	1	chr7	Q	1902
99ed6517-5512-448a-a66d-3b0342692dd7/EcoRV/0	FAV29018	HG002	1	chr5	P	4911
99ed8bdc-f9c7-40c8-adc3-9c01fe485961/EcoRV/0	FAV29018	HG002	1	chr16	Q	3987
99f2eefb-29ee-4189-a1ed-55e31b5678e7/EcoRV/0	FAV29018	HG002	1	chr5	P	4448
99f353f6-babd-40bd-b69d-d309a47cb610/EcoRV/0	FAV29018	HG002	1	chr14	P	2395
99f73095-e212-48c5-9819-6f2a04693a98/EcoRV/0	FAV29018	HG002	1	chr8	Q	6298
99ea3426-a856-466d-8790-2aebd393afc2/EcoRV/0	FAV29018	HG002	1	chr20	Q	705
9a286655-d3c4-4354-b1cd-02da8b54cc42/EcoRV/0	FAV29018	HG002	1		P	4660
9a2a0492-3d3d-4725-9ff5-da97e1678576/EcoRV/0	FAV29018	HG002	1	chr7	P	4292
9a4d9734-09ae-4268-b931-dc681a9f4e2a/EcoRV/0	FAV29018	HG002	1	chr19	P	2363
9a4fe365-d39f-465f-aa14-49099516d277/EcoRV/0	FAV29018	HG002	1	chr8	P	4249
9a501bb3-25b2-41fd-b7de-23ca85ba59ec/EcoRV/0	FAV29018	HG002	1	chr15	P	6801
9a5210b1-48c0-474b-9151-810d4c22a82f/EcoRV/0	FAV29018	HG002	1	chr1	P	4741
9a52d71b-13e4-4de2-86be-c4ce153eb37b/EcoRV/0	FAV29018	HG002	1	chr7	P	4245
9a534de7-7215-47bd-8ba9-43ec90792378/EcoRV/0	FAV29018	HG002	1	chr14	Q	6149
9a55229a-78e4-4793-96b3-782b9168c5b9/EcoRV/0	FAV29018	HG002	1	chr12	Q	6651
9a56c8e8-f55e-4dd5-b592-e13eacd040c9/EcoRV/0	FAV29018	HG002	1	chr14	P	2143
9a57606b-c160-48ed-a78f-903da9769b2f/EcoRV/0	FAV29018	HG002	1	chr9	P	6889
9a58f77b-a809-4583-aeec-db1ff3d0618f/EcoRV/0	FAV29018	HG002	1	chr16	Q	4105
9a4d8100-4bb6-4a76-8ee6-38f3f0e4dc37/EcoRV/0	FAV29018	HG002	1	chr14	Q	5310
9a59b96c-b640-49ff-b5c6-4b3f03b07fa5/EcoRV/0	FAV29018	HG002	1	chr17	P	5616
9a5b81a7-c375-487b-badd-d527d60bd6de/EcoRV/0	FAV29018	HG002	1	chr9	Q	5080
9a601d87-cd83-4e22-8ba5-8ad3e0cec5ac/EcoRV/0	FAV29018	HG002	1	chr8	Q	5507
9a61ba04-0a1c-406e-9c97-b7b6fe481e2e/EcoRV/0	FAV29018	HG002	1	chr21	Q	4838
9a64baa1-d460-4c5d-8aa8-ec2fc6b18fe9/EcoRV/0	FAV29018	HG002	1		Q	3685
9a64e2bf-9c9f-49da-88b1-afc1b56462cf/EcoRV/0	FAV29018	HG002	1	chr3	P	2100
9a658a97-bf7a-4f42-a099-094004d1281b/EcoRV/0	FAV29018	HG002	1	chr10	P	7640
9a68608f-2f4a-43f1-a33d-06ff179c4e84/EcoRV/0	FAV29018	HG002	1	chr16	P	5140
9a6b33e9-4a3f-47bd-bb36-776d07bd32b1/EcoRV/0	FAV29018	HG002	1	chr12	P	6613
9a6e524e-af18-44ed-a9bf-5d7226fa695f/EcoRV/0	FAV29018	HG002	1	chr14	P	5215
9a59f8d3-b629-44f0-a9de-575b8770ceda/EcoRV/0	FAV29018	HG002	1	chr7	P	4979
9a4b8f01-2f6a-450e-8eb9-ad1bd4eb822c/EcoRV/0	FAV29018	HG002	1	chr8	P	4279
9a4b7fd4-f7de-4f29-907d-fd01bb1c1976/EcoRV/0	FAV29018	HG002	1	chr9	P	3582
9a4af092-3cc3-4029-9d6f-46f38adaf135/EcoRV/0	FAV29018	HG002	1	chr19	Q	1538
9a2b9478-2c2b-4446-ab29-1444c3b698d1/EcoRV/0	FAV29018	HG002	1	chr2	Q	3906
9a2eb139-021b-453b-b62d-f5e65fcbd964/EcoRV/0	FAV29018	HG002	1		P	4597
9a2ee236-ffb6-4186-bd87-be6c53ebe593/EcoRV/0	FAV29018	HG002	1	chr3	P	6010
9a2f2924-462c-44a9-80a4-d302bbe62dc0/EcoRV/0	FAV29018	HG002	1	chr22	P	2956
9a300202-5fb6-4a4a-b1f2-64eef2114925/EcoRV/0	FAV29018	HG002	1	chr8	P	4982
9a313f15-2e37-4de5-8abb-e6acd9375b0f/EcoRV/0	FAV29018	HG002	1	chr4	Q	9463
9a3151f7-c132-43ac-bcb0-55b26d7eff51/EcoRV/0	FAV29018	HG002	1	chr21	Q	5611
9a325134-f9b2-4860-a339-327fc7e037da/EcoRV/0	FAV29018	HG002	1	chr20	P	3662
9a34fd93-0914-4d60-bd56-4fe6aa86e700/EcoRV/0	FAV29018	HG002	1	chr17	Q	1649
9a35dc01-e933-49d5-a1cb-41f48ace3838/EcoRV/0	FAV29018	HG002	1	chr5	Q	4902
9a3d8818-fdc3-46e3-9188-4048ffd44f95/EcoRV/0	FAV29018	HG002	1	chr4	Q	7818
9a3e1bd5-3854-4974-847d-b99aeea3db4b/EcoRV/0	FAV29018	HG002	1	chr22	Q	5585
9a4020fc-0605-4fbd-8827-0444b2675b44/EcoRV/0	FAV29018	HG002	1	chr12	P	2850
9a40f6d9-f4d1-40a7-b2b4-ac8c5541803b/EcoRV/0	FAV29018	HG002	1	chr19	Q	6090
9a40f768-f4a6-4d9b-ad14-f21ef7ffdc57/EcoRV/0	FAV29018	HG002	1	chr9	P	477
9a41ecf7-b316-46de-9709-3af848d5eb57/EcoRV/0	FAV29018	HG002	1	chr4	Q	7676
9a433fa4-ed81-42d5-9c98-1234802fdc8f/EcoRV/0	FAV29018	HG002	1	chr7	P	4937
9a45f9d5-d453-4f17-b054-09e5db1a95fe/EcoRV/0	FAV29018	HG002	1	chr9	P	5273
9a49687a-4b36-4efa-ad75-3884fb2cc338/EcoRV/0	FAV29018	HG002	1	chr19	Q	7079
99cc1630-116b-4aee-932c-524528e312b1/EcoRV/0	FAV29018	HG002	1	chr8	P	3351
99cbb468-59d0-481e-8692-d99db56db66a/EcoRV/0	FAV29018	HG002	1	chr16	Q	3413
99c7e033-eb52-4083-b9a4-42867c1acae2/EcoRV/0	FAV29018	HG002	1	chr22	Q	6399
99c79014-ed2e-4156-b0dd-d99489036c1d/EcoRV/0	FAV29018	HG002	1	chr8	P	5483
99622bfd-8f8d-4f3c-b606-da6f1df1efd9/EcoRV/0	FAV29018	HG002	1	chr8	P	5224
996ae316-583f-426a-b514-8d4aaec7d42f/EcoRV/0	FAV29018	HG002	1	chr4	Q	4584
996ba6a9-ff37-4f20-9b1e-7bf82a0bf8e3/EcoRV/0	FAV29018	HG002	1	chr21	P	3759
996df7a6-8d44-4900-aa54-611d0ed60030/EcoRV/0	FAV29018	HG002	1	chr5	Q	6467
996ef67d-77e5-4e2c-a6b5-6e7b38db929c/EcoRV/0	FAV29018	HG002	1	chr12	Q	3492
99710d5c-5f8e-45d5-b606-4ac58a24996e/EcoRV/0	FAV29018	HG002	1	chr1	Q	8221
99619610-a518-4381-9d81-64b5fa51c2b7/EcoRV/0	FAV29018	HG002	1	chr7	P	5016
99725d03-036f-41f9-a0d0-3b0ec03ff9d5/EcoRV/0	FAV29018	HG002	1	chr17	P	5550
99744813-1b7a-480d-bcea-06bee24e91a0/EcoRV/0	FAV29018	HG002	1	chr13	P	5521
9974adc7-aa88-47e1-9547-1f1e0ac0403e/EcoRV/0	FAV29018	HG002	1	chr11	Q	4851
9975dcf3-b456-467b-bafb-270d4f0c5c7b/EcoRV/0	FAV29018	HG002	1	chr11	Q	5310
9979bc94-1da9-450f-8129-5c01d373e294/EcoRV/0	FAV29018	HG002	1	chr8	P	4930
997c4efc-6c9c-436d-8f43-4821167336c5/EcoRV/0	FAV29018	HG002	1	chr20	P	2852
997e6b6b-0dbe-4d56-9c0a-38ac95c6c08d/EcoRV/0	FAV29018	HG002	1	chr14	Q	5365
997f140d-80c1-454b-9f5d-7522d59deeba/EcoRV/0	FAV29018	HG002	1	chr21	Q	3616
997fef26-304f-41bf-ba69-f0926070105c/EcoRV/0	FAV29018	HG002	1	chr8	Q	4867
99729548-a5c2-47d1-a0b2-33eefb1d25b0/EcoRV/0	FAV29018	HG002	1	chr17	Q	7506
995c3d47-ca24-4f79-88cf-abfee106ec4a/EcoRV/0	FAV29018	HG002	1	chr20	P	4740
995b4429-daa6-4320-a4cd-7ac5351c4dd5/EcoRV/0	FAV29018	HG002	1	chr21	Q	5865
995adf7f-b159-4a11-be2d-45ebf1e6283c/EcoRV/0	FAV29018	HG002	1	chr4	Q	5242
99370191-2c35-4b4a-ae20-959c509d59c2/EcoRV/0	FAV29018	HG002	1	chr9	Q	4973
99382e6a-264a-4d9d-a257-1c76c835457e/EcoRV/0	FAV29018	HG002	1	chr5	P	5066
99385aa8-b496-4946-852f-57841a4cf701/EcoRV/0	FAV29018	HG002	1	chr20	Q	4477
993b14f3-a420-42e7-939f-01b9cd808180/EcoRV/0	FAV29018	HG002	1	chr14	P	6197
993c8c86-78be-4dae-9085-2bfec178d72b/EcoRV/0	FAV29018	HG002	1	chr1	P	11266
99422e70-b5f4-4d8d-9708-b17185c6b34a/EcoRV/0	FAV29018	HG002	1	chr11	Q	4249
994378de-1942-4fea-980e-f7fd77b493f4/EcoRV/0	FAV29018	HG002	1	chr7	Q	3500
99442559-2779-409b-a35d-dbfd084cc635/EcoRV/0	FAV29018	HG002	1	chr3	P	9152
99469d26-2277-4857-9f60-0edd25cb464f/EcoRV/0	FAV29018	HG002	1	chr20	P	3961
994c0067-8576-4192-bbe1-c17edf69e6ca/EcoRV/0	FAV29018	HG002	1	chr4	P	4652
994f2150-8a8b-4a8e-b4f2-8c0e7afdcf09/EcoRV/0	FAV29018	HG002	1	chr11	P	5164
994fa2c1-b1dd-4ca0-900c-5cf7046bcbcb/EcoRV/0	FAV29018	HG002	1	chr20	P	4086
9951139b-5e60-4105-b0e3-e1a91d0a5d05/EcoRV/0	FAV29018	HG002	1	chr8	Q	4173
99517176-5b7e-45ae-92d3-c1af317bd805/EcoRV/0	FAV29018	HG002	1	chr18	Q	13753
9952e6c3-87fb-4ce8-8195-9f700792566a/EcoRV/0	FAV29018	HG002	1	chr20	Q	4753
995414c7-4e4d-4988-943d-9a00d0d72aba/EcoRV/0	FAV29018	HG002	1	chr3	P	2947
9956ac2e-68c7-4020-b0f2-54caf90b74ed/EcoRV/0	FAV29018	HG002	1	chr1	Q	8290
9956f15e-2e22-4ed0-a4ca-28c679a14bcd/EcoRV/0	FAV29018	HG002	1	chr7	Q	4662
995a6511-78a5-4b7c-9ddc-849104b707a3/EcoRV/0	FAV29018	HG002	1	chr10	Q	10114
99800547-b039-4bd3-b6a7-c3d7da327028/EcoRV/0	FAV29018	HG002	1	chr17	Q	4539
98266517-7dc2-4179-b938-6c399ba8480b/EcoRV/0	FAV29018	HG002	1	chr3	P	5781
9981b3ef-8959-47a7-9993-ce912e5f965a/EcoRV/0	FAV29018	HG002	1	chr5	P	6988
99849893-1233-4018-a426-b2ea267fff3b/EcoRV/0	FAV29018	HG002	1	chr3	P	6115
99ac6de2-7a21-4a95-8673-ec8332447bbc/EcoRV/0	FAV29018	HG002	1	chr4	Q	8285
99ad54ed-3d10-4fc9-b8f5-182a59864c00/EcoRV/0	FAV29018	HG002	1	chr7	Q	2197
99b0a738-74da-4bfc-aacd-1d17663e9128/EcoRV/0	FAV29018	HG002	1	chr17	Q	2055
99b0d849-47d4-46db-9a66-986729018265/EcoRV/0	FAV29018	HG002	1	chr17	P	4551
99b2bb15-08ba-4b53-8490-5014e87c0186/EcoRV/0	FAV29018	HG002	1	chr1	P	11181
99b3a1a4-f3e4-445b-ac48-dd23d701a348/EcoRV/0	FAV29018	HG002	1	chr12	P	5794
99b4a38a-23dd-4041-929f-6c488b79f428/EcoRV/0	FAV29018	HG002	1	chr2	Q	2788
99b662a0-c89b-47c1-a0c2-54a04bec9647/EcoRV/0	FAV29018	HG002	1	chr14	Q	6005
99a8c68b-5cf0-4115-a0a0-1ed63cee7643/EcoRV/0	FAV29018	HG002	1	chr19	P	3442
99b6d144-d2bf-4ccd-9d2b-508d9e0d986d/EcoRV/0	FAV29018	HG002	1	chr12	Q	4446
99ba65fa-f549-45fe-934b-72e3a2d3c213/EcoRV/0	FAV29018	HG002	1	chr16	P	3304
99bb94ad-1b40-49f4-9be6-a94ad8d9bb9e/EcoRV/0	FAV29018	HG002	1	chr9	P	5988
99c14962-dc9f-40bd-a955-e59d418214a3/EcoRV/0	FAV29018	HG002	1	chr12	Q	8680
99c28632-cec9-4c79-829f-4f6985a5bc39/EcoRV/0	FAV29018	HG002	1	chr1	P	4290
99c5319e-cf52-4f0e-bed0-dda9baba8eec/EcoRV/0	FAV29018	HG002	1	chr17	P	4851
99c5e0df-2344-4941-80bc-d8fc25c90ac3/EcoRV/0	FAV29018	HG002	1	chr9	Q	3310
99c609a5-8ef8-4c14-a505-25208242d3f4/EcoRV/0	FAV29018	HG002	1	chr20	Q	7386
99c630e7-2349-452a-b0d9-5827314535b4/EcoRV/0	FAV29018	HG002	1	chr1	Q	6991
99c69003-50ce-49b3-b866-f95b923744c5/EcoRV/0	FAV29018	HG002	1	chr4	P	4421
99c7104a-7ccd-4542-998b-e898b4112075/EcoRV/0	FAV29018	HG002	1	chr19	P	4400
99b8cc3a-3ae4-4625-8e07-48058aa66dc2/EcoRV/0	FAV29018	HG002	1	chr20	P	3170
99a8a6bb-a395-4c30-bbe5-01acd22c77a6/EcoRV/0	FAV29018	HG002	1	chr18	Q	9932
99a7f3a0-bef4-4afc-aa18-71acd46ad821/EcoRV/0	FAV29018	HG002	1	chr16	Q	3674
99a7e954-d771-4ec8-819a-35b145f70c6b/EcoRV/0	FAV29018	HG002	1	chr6	P	3981
99849941-ecfb-4afc-895d-07d24351ec2f/EcoRV/0	FAV29018	HG002	1	chr4	Q	5066
998b570a-6ef8-4791-bcbb-a742601ab633/EcoRV/0	FAV29018	HG002	1	chr14	Q	5004
998b9fee-5288-4aee-a99b-f4f7f30c8640/EcoRV/0	FAV29018	HG002	1	chr12	Q	4362
998cdf1b-e4d9-46ef-81f3-1a92a99884b9/EcoRV/0	FAV29018	HG002	1	chr9	P	4314
998f2b96-8c7c-4357-b909-8e7d5770de27/EcoRV/0	FAV29018	HG002	1	chr22	Q	5235
998f627d-3cf0-493f-b992-031f04f7f68d/EcoRV/0	FAV29018	HG002	1	chr18	Q	8854
998fb1d7-3c53-4f4e-936c-c1343ca778ad/EcoRV/0	FAV29018	HG002	1	chr7	P	3875
999001eb-4bc2-4ea2-a220-998deae51f4b/EcoRV/0	FAV29018	HG002	1		Q	2830
9990a6df-e9bc-44f8-93a0-35879203c0e0/EcoRV/0	FAV29018	HG002	1	chr11	Q	3437
9990d43d-1e75-416f-81d4-a20f297216ed/EcoRV/0	FAV29018	HG002	1	chr12	P	4187
99939389-f018-4d1c-bee5-b470f1f1949f/EcoRV/0	FAV29018	HG002	1	chr9	P	5207
9996125b-4bc0-416a-b41c-64dd5345be00/EcoRV/0	FAV29018	HG002	1	chr2	P	4493
99967eff-7074-475b-99a9-97ecb7892c66/EcoRV/0	FAV29018	HG002	1	chr16	P	5923
999907c8-4f8d-429e-88bd-11e8c73c5582/EcoRV/0	FAV29018	HG002	1	chr4	P	4054
99995fe6-90c8-4caa-89b3-b09fa9803953/EcoRV/0	FAV29018	HG002	1	chr17	Q	2491
999f9161-e770-4077-8b95-1138fb29d078/EcoRV/0	FAV29018	HG002	1	chr11	Q	5178
99a04cfc-4cb5-402d-bc18-d07bd0178609/EcoRV/0	FAV29018	HG002	1	chr13	Q	5198
99a36cfc-4e45-4857-8682-27b05d4c0616/EcoRV/0	FAV29018	HG002	1	chr5	Q	3225
99a38ad2-1546-4f9c-815f-ae2ec01d4711/EcoRV/0	FAV29018	HG002	1	chr9	P	4933
99a5eba5-cbe2-4a85-818d-47701e06c260/EcoRV/0	FAV29018	HG002	1	chr20	P	3501
99a690f4-0da0-43b4-a90f-80ef28eb19f9/EcoRV/0	FAV29018	HG002	1	chr6	Q	5375
99a71be9-4e66-4e6c-b246-baa1c2b45bab/EcoRV/0	FAV29018	HG002	1	chr9	Q	5221
9982cdf3-3d70-463c-a02f-f4c06a62a07c/EcoRV/0	FAV29018	HG002	1	chr19	Q	5306
9825d4f8-956c-4f4d-bca7-510b02460cf7/EcoRV/0	FAV29018	HG002	1	chr22	Q	5689
98203ffa-e565-4afe-8052-4f726efd25a4/EcoRV/0	FAV29018	HG002	1	chr19	Q	5256
981ede50-6997-4459-9499-e3e623675bdb/EcoRV/0	FAV29018	HG002	1	chr8	Q	6259
966f41bb-2b29-46cf-bfa9-327b000a0cd9/EcoRV/0	FAV29018	HG002	1	chr15	Q	7749
966fa076-bbef-4362-936d-ee779c8f8cf8/EcoRV/0	FAV29018	HG002	1	chr16	P	4460
96765972-26a7-45f2-92df-aa9c4abb0c4c/EcoRV/0	FAV29018	HG002	1	chr7	Q	3317
9678546a-efe9-4661-8a0f-2c32279fbb5e/EcoRV/0	FAV29018	HG002	1		P	4565
967962fd-b242-4ff0-aee7-cea267664c68/EcoRV/0	FAV29018	HG002	1	chr9	P	6117
967bcd44-b225-4653-859c-96cca3376518/EcoRV/0	FAV29018	HG002	1	chr19	P	3295
967e7dd7-6239-4ccf-85ce-298e170de36d/EcoRV/0	FAV29018	HG002	1	chr16	Q	4116
967f5167-de37-4f73-b469-b4e2ff453ce6/EcoRV/0	FAV29018	HG002	1	chr16	Q	3700
966e6e3b-b700-4302-bc5a-fda965c69e26/EcoRV/0	FAV29018	HG002	1	chr1	Q	6209
967f58ee-6104-4563-92d9-64f1d478d36c/EcoRV/0	FAV29018	HG002	1	chr17	P	3166
9684b764-639c-4164-a344-397fb410c2bd/EcoRV/0	FAV29018	HG002	1	chr2	P	4980
96858ee2-f0f8-4fdf-9dc4-ca92b3421f13/EcoRV/0	FAV29018	HG002	1	chr9	Q	4121
96859e99-c9a8-46ba-94be-77f985b7f9f0/EcoRV/0	FAV29018	HG002	1	chr13	P	6201
9687fc97-1c81-4c54-9431-6ccd29a2241e/EcoRV/0	FAV29018	HG002	1	chr16	P	7035
9689528a-f8fb-4a51-871f-af921073c4ff/EcoRV/0	FAV29018	HG002	1	chr20	Q	6189
968b0e80-8c19-4869-b512-9ed674ffad19/EcoRV/0	FAV29018	HG002	1	chr22	P	3048
968b7a96-3765-4fc1-89c3-875e3910977d/EcoRV/0	FAV29018	HG002	1	chr15	Q	2545
968dae3c-2b47-4954-a157-b7a3033ecbf8/EcoRV/0	FAV29018	HG002	1	chr12	Q	7842
968e8dd9-0f7a-4e38-9644-7b79db3e68b1/EcoRV/0	FAV29018	HG002	1	chr3	Q	5892
9690e347-ff32-4938-bf1f-d79a37e6e78c/EcoRV/0	FAV29018	HG002	1	chr12	Q	3541
968218ca-0350-4388-9dbc-ce56e5d7be09/EcoRV/0	FAV29018	HG002	1	chr1	Q	3313
9693879e-dc51-4c1e-9419-530eafef2212/EcoRV/0	FAV29018	HG002	1	chr4	P	4574
966c6d57-4483-43c1-be72-13e7bed413a9/EcoRV/0	FAV29018	HG002	1	chr17	P	3272
966b5850-4075-4291-8bbf-7ddb94220a46/EcoRV/0	FAV29018	HG002	1	chr14	P	6526
964a7a09-cd25-44a7-9584-969aedc9268d/EcoRV/0	FAV29018	HG002	1	chr16	Q	7484
964daea9-b5cc-4aaf-8a7f-40827db8ff56/EcoRV/0	FAV29018	HG002	1	chr18	P	7147
964dec02-1182-4c05-b618-5e580ed7e925/EcoRV/0	FAV29018	HG002	1	chr5	Q	2432
964ee090-7d8d-4561-8dca-09c29e7bbf20/EcoRV/0	FAV29018	HG002	1	chr15	Q	6187
964ef56e-f518-4eb8-a5a2-7e8a06cd0321/EcoRV/0	FAV29018	HG002	1	chr4	P	5620
96502785-3852-47a1-ba95-6f8f16540cc6/EcoRV/0	FAV29018	HG002	1	chr7	Q	1376
96506182-0b3e-4b39-97cb-70fe87ad0a81/EcoRV/0	FAV29018	HG002	1	chr15	P	2456
9651744a-7ca1-4f8b-bb1d-974bd0a700e9/EcoRV/0	FAV29018	HG002	1	chr16	P	6331
965328ba-055c-4ae8-b688-c6d57a444b51/EcoRV/0	FAV29018	HG002	1	chr3	Q	6840
9653adc1-816a-463a-9990-e9b9b53f0563/EcoRV/0	FAV29018	HG002	1	chr7	P	5495
966ba71e-fa81-4c7b-bc63-7415cf4193f7/EcoRV/0	FAV29018	HG002	1	chr20	Q	5919
96567830-5cfa-454e-8b33-129352f630dc/EcoRV/0	FAV29018	HG002	1	chr14	Q	5522
96583420-d5fc-49c2-ae6c-1ba992d3530f/EcoRV/0	FAV29018	HG002	1	chr13	Q	4805
965b57c9-a56b-4662-a6bd-828fc3f9b592/EcoRV/0	FAV29018	HG002	1	chr9	P	4459
965e6c43-419a-4eca-ae4b-eb32ffaf0d3d/EcoRV/0	FAV29018	HG002	1	chr5	P	4686
9662683d-63b1-4a2c-b637-2979bec95546/EcoRV/0	FAV29018	HG002	1	chr20	P	3324
96646231-7e52-432b-8254-32b5b6cd331a/EcoRV/0	FAV29018	HG002	1	chr11	P	5532
9667e652-60ab-4732-9194-d3e7358d292b/EcoRV/0	FAV29018	HG002	1	chr20	Q	3876
966a894d-0083-4b9c-b344-b82e063c0445/EcoRV/0	FAV29018	HG002	1	chr7	Q	3843
96549d36-54b9-4b96-bcf9-d40ba70b4912/EcoRV/0	FAV29018	HG002	1	chr7	Q	4001
9695ca86-9899-4ad1-b816-fbe9a1b24825/EcoRV/0	FAV29018	HG002	1	chr14	P	5983
9695eb14-c8e9-4e4a-9826-701f0dc09876/EcoRV/0	FAV29018	HG002	1	chr10	P	4371
96967ffd-4a3a-465e-b2fd-3200a388d7a4/EcoRV/0	FAV29018	HG002	1	chr10	Q	5277
96cdb3db-4df7-4691-9dc4-697575e421ac/EcoRV/0	FAV29018	HG002	1	chr19	P	4574
96cdc00d-72ab-458e-a736-030dcd9b44d5/EcoRV/0	FAV29018	HG002	1	chr3	P	7284
96d0f093-a3ca-48be-bbb2-9cbad0b28379/EcoRV/0	FAV29018	HG002	1	chr10	P	5857
96d1c8cc-6882-42c8-afcc-0697eacb8af7/EcoRV/0	FAV29018	HG002	1	chr14	Q	6951
96d38475-a5e3-460d-8198-1acafe37b280/EcoRV/0	FAV29018	HG002	1	chr18	P	5007
96d3e8fa-bb59-42b7-a899-0bc4c75ef5e6/EcoRV/0	FAV29018	HG002	1		P	3681
96d5bc6a-5146-4b90-a177-0a68d3bd33d2/EcoRV/0	FAV29018	HG002	1	chr5	P	1979
96d63c99-0df9-4bc2-a8bb-43fe34761177/EcoRV/0	FAV29018	HG002	1	chr13	Q	4744
96dafe94-e460-415b-8bd8-6e1dfb7a018a/EcoRV/0	FAV29018	HG002	1	chr18	P	6046
96deae75-6643-4fb5-b00a-fc5939aa176b/EcoRV/0	FAV29018	HG002	1	chr4	P	5132
96c92551-d8b9-4b24-ab27-3f70298ddf2d/EcoRV/0	FAV29018	HG002	1	chr21	Q	4654
96e0d961-647d-48f8-91b8-5c560432588a/EcoRV/0	FAV29018	HG002	1	chr13	Q	4779
96e4e01c-1728-4cf0-aa00-657b3863683a/EcoRV/0	FAV29018	HG002	1	chr18	P	5708
96e69b1e-eb5d-48af-9097-ed08de5aa4bc/EcoRV/0	FAV29018	HG002	1	chr9	P	5671
96e8be89-d1a7-4741-8c1a-b2a0240fdb48/EcoRV/0	FAV29018	HG002	1	chr20	P	3936
96e9da9f-ad89-425e-be80-9c7c2faeced1/EcoRV/0	FAV29018	HG002	1	chr8	P	4071
96ec704c-a51e-43e6-aaaa-d1abb65a3699/EcoRV/0	FAV29018	HG002	1	chr18	P	4978
96f2665a-113d-432e-b4e2-738c31677b13/EcoRV/0	FAV29018	HG002	1	chr20	P	3580
96f6cc6d-3b4a-4c9d-b23a-0635cb67174e/EcoRV/0	FAV29018	HG002	1	chr1	P	4905
96e1eb44-291b-4d6d-b477-b07839957248/EcoRV/0	FAV29018	HG002	1	chr8	Q	6288
96c4514f-197f-4dec-ba46-978f17187968/EcoRV/0	FAV29018	HG002	1	chr11	Q	5534
96c3aee4-fff7-49c1-918f-1ce5035d6151/EcoRV/0	FAV29018	HG002	1	chr7	P	4779
96c2eb7a-b4b1-40b7-a014-e725a0c3d2f5/EcoRV/0	FAV29018	HG002	1	chr13	Q	3213
969b32a4-64ae-40a1-9dd0-30a4dad18048/EcoRV/0	FAV29018	HG002	1	chr11	P	5323
969c2580-9f39-4ceb-8a7d-dd83844b577d/EcoRV/0	FAV29018	HG002	1	chr14	P	5819
969ce5d4-6f01-49e8-9a6e-03b9539a9ec4/EcoRV/0	FAV29018	HG002	1	chr5	P	6522
969de7c6-9038-4569-8243-1c0b81122dfe/EcoRV/0	FAV29018	HG002	1	chr10	Q	5625
969f6ba1-d940-4727-916f-155d7e410e64/EcoRV/0	FAV29018	HG002	1	chr4	Q	8237
96a0b122-df52-4336-9b2c-77e159657765/EcoRV/0	FAV29018	HG002	1	chr21	Q	5663
96a2d2c5-5fcb-4990-a882-76f00f7bcffd/EcoRV/0	FAV29018	HG002	1	chr14	Q	7351
96a3a224-0c62-4f73-99e6-8aacc80abc2f/EcoRV/0	FAV29018	HG002	1		P	4046
96a5a887-6917-4dc8-be68-399d66159632/EcoRV/0	FAV29018	HG002	1	chr11	P	5698
96a6fcac-9c9f-4478-8f47-b456eb1fc0aa/EcoRV/0	FAV29018	HG002	1	chr20	Q	4964
96a707c4-916b-488a-b0b7-493ff46397f9/EcoRV/0	FAV29018	HG002	1	chr8	Q	1942
96aa1b3b-21bd-4586-bad7-7e5f360c0c03/EcoRV/0	FAV29018	HG002	1	chr3	P	6382
96ac5125-36e0-472d-84fd-ff9b38372f18/EcoRV/0	FAV29018	HG002	1	chr12	Q	3108
96adc1b1-eb11-4505-a65f-464c9379f03a/EcoRV/0	FAV29018	HG002	1	chr9	Q	4207
96b182ce-0099-45ec-a0ad-aadf5edc8f22/EcoRV/0	FAV29018	HG002	1	chr3	Q	6620
96b19c4d-a591-4bf4-8271-ceac78047c56/EcoRV/0	FAV29018	HG002	1	chr10	Q	5494
96b2cd41-2886-48df-a90f-7bbe4c673dd3/EcoRV/0	FAV29018	HG002	1	chr17	Q	2568
96b3902c-c1f1-4e48-bdea-d8f0dff64e08/EcoRV/0	FAV29018	HG002	1	chr21	Q	6405
96b805e9-b96e-4f5d-9a89-48336dae6090/EcoRV/0	FAV29018	HG002	1	chr16	P	6028
96b8a64a-72e1-4364-a350-430abde6373a/EcoRV/0	FAV29018	HG002	1	chr20	P	3554
96b9a3a1-601b-4811-a311-6e3cd4ac6711/EcoRV/0	FAV29018	HG002	1	chr7	Q	5189
96bab41c-86f0-4122-a2e3-bd70ee1508d1/EcoRV/0	FAV29018	HG002	1	chr16	P	5873
96472412-5604-4286-8dd4-493701630b59/EcoRV/0	FAV29018	HG002	1	chr22	Q	5865
96468eba-fa60-4fa3-9324-cf47b4d62d15/EcoRV/0	FAV29018	HG002	1	chr22	Q	5038
96456f99-0146-4717-b6af-ed3550df210e/EcoRV/0	FAV29018	HG002	1	chr22	Q	6120
96444c5c-1d79-448c-a93a-cd0f00285088/EcoRV/0	FAV29018	HG002	1	chr21	Q	4036
95cd5845-867c-424b-82a3-96013b04843b/EcoRV/0	FAV29018	HG002	1	chr1	Q	8680
95cf318b-bd1e-4cc8-8971-566fcfecdc8f/EcoRV/0	FAV29018	HG002	1	chr4	Q	1166
95d18505-224d-4b04-b1fe-0a0ba80a9fd5/EcoRV/0	FAV29018	HG002	1	chr10	Q	4210
95d2ad86-bead-457c-bf4f-f8fa47c0a8a3/EcoRV/0	FAV29018	HG002	1	chr14	Q	6643
95d37024-0925-4071-bd41-c0c26b927c07/EcoRV/0	FAV29018	HG002	1	chr3	Q	4690
95d453a9-3e9e-41b4-a111-64f00b07dab1/EcoRV/0	FAV29018	HG002	1	chr3	Q	9861
95d49208-a0f9-49d0-9547-bf0fdd2bbae5/EcoRV/0	FAV29018	HG002	1	chr7	P	4929
95d5975b-6e56-4edd-9fbb-3a836bf4088c/EcoRV/0	FAV29018	HG002	1	chr3	P	5617
95d894d4-4147-494c-a271-414613075287/EcoRV/0	FAV29018	HG002	1	chr4	Q	9088
95d92922-09f6-4c21-a0f7-b159c4257d6c/EcoRV/0	FAV29018	HG002	1	chr12	Q	8541
95e133b1-e1a1-4bfb-bec3-316ff2e02ec4/EcoRV/0	FAV29018	HG002	1	chr16	P	5313
95e218be-f718-47dc-a1d5-60ba52b9ec26/EcoRV/0	FAV29018	HG002	1	chr15	Q	4015
95e376a2-6cdb-4502-a5b5-79b6fbe67eb5/EcoRV/0	FAV29018	HG002	1	chr2	P	7515
95e3aa71-6904-4d56-8144-38efb5f3a1b1/EcoRV/0	FAV29018	HG002	1	chr14	P	5650
95e3d3db-6e7b-43cb-8c4a-f5d38d70c06e/EcoRV/0	FAV29018	HG002	1	chr19	Q	5707
95e3eae8-127a-403e-85bd-4a2e22b11bef/EcoRV/0	FAV29018	HG002	1	chr21	Q	3407
95e4849c-1054-413b-89c9-4d75fb004df3/EcoRV/0	FAV29018	HG002	1		P	4559
95e62576-fdd9-4369-8563-4b17b858a7e6/EcoRV/0	FAV29018	HG002	1	chr4	Q	4466
95ddb960-2602-4a8b-ac5c-740369b425ec/EcoRV/0	FAV29018	HG002	1	chr9	Q	4213
95c78089-4fe8-487c-985e-728c7667c83d/EcoRV/0	FAV29018	HG002	1	chr10	Q	2878
95c42298-0986-4b17-a02f-2ab2aaac27fd/EcoRV/0	FAV29018	HG002	1	chr17	P	5461
95a86f32-d82a-4c09-ab82-f092fb1f1cb4/EcoRV/0	FAV29018	HG002	1	chr14	Q	6353
95a9f9f2-cb99-4c4f-8e5e-bdd6c295531f/EcoRV/0	FAV29018	HG002	1	chr13	Q	4649
95ac50f9-82aa-42da-a3d7-be7a200e1b02/EcoRV/0	FAV29018	HG002	1	chr8	Q	4645
95ac5b8a-181f-420a-ae33-c28e86f8ef89/EcoRV/0	FAV29018	HG002	1	chr9	P	4592
95ac5bf2-c089-4a9a-82b7-246395ebb7da/EcoRV/0	FAV29018	HG002	1	chr16	Q	8944
95acad3b-0bbe-43cc-80bb-03308f399db8/EcoRV/0	FAV29018	HG002	1	chr20	Q	6312
95acae4d-b7db-4b2b-b7f3-a9c81d64667a/EcoRV/0	FAV29018	HG002	1	chr20	Q	6092
95b133b7-9c62-4fbc-81f7-69b144957145/EcoRV/0	FAV29018	HG002	1	chr17	Q	3820
95b222b1-2407-462e-8cb5-67d03ff7a17c/EcoRV/0	FAV29018	HG002	1	chr5	P	6135
95b339aa-ea9b-4ba2-9e84-c70bd43b767a/EcoRV/0	FAV29018	HG002	1	chr6	P	4523
95b3b0ba-fb0c-43de-99bb-0bcfe1e622e0/EcoRV/0	FAV29018	HG002	1	chr17	P	9541
95b578e3-ff26-4dda-9538-991599fb6b60/EcoRV/0	FAV29018	HG002	1	chr18	Q	9605
95b5da45-7dc7-4d8f-8607-bad2d92d9002/EcoRV/0	FAV29018	HG002	1	chr3	Q	6553
95b7d810-c956-47f2-85eb-5975a9b50252/EcoRV/0	FAV29018	HG002	1	chr10	Q	5299
95b85ee1-57f5-489d-8fdb-27332ecf34da/EcoRV/0	FAV29018	HG002	1	chr18	Q	9665
95b86bff-3661-47cc-b720-6bb776afe7d7/EcoRV/0	FAV29018	HG002	1	chr10	Q	5353
95b88044-bc2c-445c-b053-e49e65f05d76/EcoRV/0	FAV29018	HG002	1	chr18	P	5061
95bab8be-b900-4a30-8cd9-cc1591a73385/EcoRV/0	FAV29018	HG002	1	chr18	Q	8210
95bb74ee-95da-4c4a-88c1-93bcd790153f/EcoRV/0	FAV29018	HG002	1	chr9	Q	2537
95bc613f-9691-4298-872b-0c37703e1db2/EcoRV/0	FAV29018	HG002	1	chr8	P	4577
95bf54f2-c32b-43f5-8bbe-8370ff1c0879/EcoRV/0	FAV29018	HG002	1	chr9	Q	3910
95c06d4b-9fb2-4a35-8331-0573dff2bc27/EcoRV/0	FAV29018	HG002	1	chr8	Q	5184
95e7532e-11fb-4fe0-bfbd-a36956cff721/EcoRV/0	FAV29018	HG002	1	chr21	Q	3769
96f9f684-afc2-48e5-a5de-7233092d5693/EcoRV/0	FAV29018	HG002	1	chr17	P	4450
95ea45ed-0036-4ecf-914b-2f5dd69b3d24/EcoRV/0	FAV29018	HG002	1	chr16	P	5980
95f04359-fb1c-4c72-a252-2affb71eb742/EcoRV/0	FAV29018	HG002	1	chr21	Q	5891
96253c1b-c24a-47ff-a1a1-5329d3141bbc/EcoRV/0	FAV29018	HG002	1	chr5	Q	3779
9629d2e3-aed0-4047-aab2-b96dadc02c35/EcoRV/0	FAV29018	HG002	1	chr4	Q	9191
962afc85-9a94-4c5e-92d8-92383b386fda/EcoRV/0	FAV29018	HG002	1	chr12	P	5391
962bcfed-e494-4ead-bfb9-9619c2b8b82b/EcoRV/0	FAV29018	HG002	1	chr22	Q	5223
9633ed4c-33c8-4e6a-8709-ad51481dccbe/EcoRV/0	FAV29018	HG002	1	chr18	P	5609
9634c46f-5d92-426c-8421-8702e5e9cdd3/EcoRV/0	FAV29018	HG002	1	chr10	P	5444
9635e171-3934-4812-8d77-db1b9ae36315/EcoRV/0	FAV29018	HG002	1	chr20	Q	4321
9624f895-8eac-4495-a66d-f51c26017357/EcoRV/0	FAV29018	HG002	1	chr17	Q	2239
9636d4f5-abb9-4979-aee7-a294dcc5f219/EcoRV/0	FAV29018	HG002	1	chr15	Q	3094
9637a367-418c-4b6e-afc2-1ce8aa7c1dea/EcoRV/0	FAV29018	HG002	1	chr1	Q	6875
96381cb3-d2e1-4ae9-8dce-5a6ae8091bcb/EcoRV/0	FAV29018	HG002	1	chr13	Q	5704
963ceb64-9d29-402f-9a36-b27169ab40f8/EcoRV/0	FAV29018	HG002	1	chr6	P	5312
963d680f-76b6-416c-85f2-ea50e080f5e0/EcoRV/0	FAV29018	HG002	1	chr21	Q	5316
963f76cc-9225-4091-aa33-efe97d7eb953/EcoRV/0	FAV29018	HG002	1	chr6	P	5592
9640b728-2dfc-4ab3-a786-fb72eb6fb8cc/EcoRV/0	FAV29018	HG002	1	chr9	P	5457
96434527-af7a-4559-a635-3276f873102b/EcoRV/0	FAV29018	HG002	1	chr2	Q	4010
9643c461-97eb-4d4b-b4b3-372eb8172cab/EcoRV/0	FAV29018	HG002	1	chr19	P	3927
9643fb12-9334-44d3-8e59-4251a284defc/EcoRV/0	FAV29018	HG002	1	chr7	P	5074
9636d0b9-48c1-4621-84f8-16089481becc/EcoRV/0	FAV29018	HG002	1	chr5	Q	5664
96220ea9-4edb-4966-91cc-9580d67c6439/EcoRV/0	FAV29018	HG002	1	chr11	P	5371
962184fb-610d-4fb5-bacf-edd2efb7ebb1/EcoRV/0	FAV29018	HG002	1	chr5	Q	4947
961f8f29-060a-4a6e-93e2-398b0d6913a6/EcoRV/0	FAV29018	HG002	1	chr2	P	6460
95f0a889-13f7-4a9c-aa36-7d9a70052bcd/EcoRV/0	FAV29018	HG002	1	chr17	P	2882
95f114a9-c782-4585-b40c-0c28dd29ac72/EcoRV/0	FAV29018	HG002	1	chr5	P	3417
95f205cf-f083-42d9-b1ec-0c2803be8843/EcoRV/0	FAV29018	HG002	1	chr12	Q	3584
95f4cf69-6f27-49e1-bc38-6512efb742df/EcoRV/0	FAV29018	HG002	1	chr20	P	4328
95f543ab-3c5b-4489-9d17-3a2f7dfeffac/EcoRV/0	FAV29018	HG002	1	chr6	P	4458
95f63c82-32f1-47f1-b88a-255d24a02cbd/EcoRV/0	FAV29018	HG002	1	chr20	P	4038
95f6eb56-a424-4795-b6b6-4f17033e797c/EcoRV/0	FAV29018	HG002	1	chr2	P	5619
95fa95d4-41b6-4ee6-b21c-ef12591f8ba5/EcoRV/0	FAV29018	HG002	1	chr7	Q	4326
95face2c-eabc-4f45-b03e-41214227d3a1/EcoRV/0	FAV29018	HG002	1	chr10	Q	3667
95fdf4e6-48d7-41a8-9c9c-a29892bf7a33/EcoRV/0	FAV29018	HG002	1	chr14	Q	7234
96017c48-355f-4b7d-b95d-791fed8d06fe/EcoRV/0	FAV29018	HG002	1	chr13	P	10015
96066621-ce83-46d2-80af-fc60c81998e2/EcoRV/0	FAV29018	HG002	1	chr3	P	6069
960c5231-b8ab-425f-9800-6437c35806c8/EcoRV/0	FAV29018	HG002	1	chr20	P	3693
960d0b18-74f5-4b92-9c97-9022581ede84/EcoRV/0	FAV29018	HG002	1	chr9	P	5797
960eed63-e18d-4806-b5ed-bfe91ef7491c/EcoRV/0	FAV29018	HG002	1	chr11	Q	4041
960fac40-4bd3-410f-b4c3-b118a3e58df8/EcoRV/0	FAV29018	HG002	1	chr14	P	2860
961185bd-404c-4126-b7f9-16d565c0d11d/EcoRV/0	FAV29018	HG002	1	chr13	Q	5297
9617f6fa-4802-40fb-94e8-74928670a409/EcoRV/0	FAV29018	HG002	1	chr21	P	9923
961831d2-e1bc-4345-9f7a-19d4765efb71/EcoRV/0	FAV29018	HG002	1	chr6	P	5213
96189298-a644-4082-91aa-37a3d30a6d2c/EcoRV/0	FAV29018	HG002	1	chr18	P	6253
961adc1d-e69a-4165-a169-b99a8b09834a/EcoRV/0	FAV29018	HG002	1	chr8	P	4362
95eae165-d642-45f8-9a24-35d2849705cb/EcoRV/0	FAV29018	HG002	1	chr21	Q	4655
9a6e9561-6b5e-4b80-8306-3b7151c09f6b/EcoRV/0	FAV29018	HG002	1	chr7	Q	4747
96fa0ea4-d99f-4e3b-a3d9-849836b53766/EcoRV/0	FAV29018	HG002	1	chr15	P	6785
96fcce34-ece5-4f58-b347-8e025fe2b78d/EcoRV/0	FAV29018	HG002	1	chr22	P	2351
97b7387e-3800-4396-bb60-f176105bc6a4/EcoRV/0	FAV29018	HG002	1	chr5	P	4667
97b94b2b-409a-4821-89f0-6f8ebf99bbcb/EcoRV/0	FAV29018	HG002	1	chr19	Q	1918
97b96c36-b09d-49e0-a374-294344d89890/EcoRV/0	FAV29018	HG002	1	chr6	P	5303
97baada8-b185-4848-9253-0d453b58127e/EcoRV/0	FAV29018	HG002	1	chr14	Q	5597
97bbcb11-ab1f-4a2f-9b68-1868843de971/EcoRV/0	FAV29018	HG002	1	chr22	Q	5369
97bca7c0-a4c2-4cb1-86b2-d0579497f137/EcoRV/0	FAV29018	HG002	1	chr20	P	3558
97bdbcba-615f-47d5-a9a8-1ca356740f36/EcoRV/0	FAV29018	HG002	1	chr22	Q	5737
97c0cc26-658d-4332-9a66-5fcbd4d78107/EcoRV/0	FAV29018	HG002	1	chr9	Q	2379
97c2b679-f465-4694-a878-4dc387773c01/EcoRV/0	FAV29018	HG002	1	chr14	Q	4412
97b7039c-b347-4db0-a492-9329859ffc3a/EcoRV/0	FAV29018	HG002	1	chr13	Q	5438
97c63785-7487-49ac-a39a-4570e068848b/EcoRV/0	FAV29018	HG002	1	chr3	Q	4700
97c8145c-52c6-4b62-8fed-f4dc52a37258/EcoRV/0	FAV29018	HG002	1	chr14	Q	5313
97cb1dd5-61d3-4cef-ba32-6b8fac1a90f8/EcoRV/0	FAV29018	HG002	1	chr2	Q	4779
97cb3114-6732-4fd2-8dfd-46779a59cbc6/EcoRV/0	FAV29018	HG002	1	chr16	P	5567
97cc6b77-6182-4a10-b7a9-c98fc0a25673/EcoRV/0	FAV29018	HG002	1	chr13	Q	6460
97cf3511-9ca7-4177-92c6-9d903d149344/EcoRV/0	FAV29018	HG002	1	chr8	Q	5111
97cf5fdc-6579-4c22-99f5-386f9a91c27b/EcoRV/0	FAV29018	HG002	1	chr19	P	4360
97cfcbe0-ead9-42d1-b07e-10ec2481579c/EcoRV/0	FAV29018	HG002	1	chr10	Q	6028
97d20562-f9bd-42d5-82c6-f0e2595d20c7/EcoRV/0	FAV29018	HG002	1	chr8	Q	5748
97d20b16-69b0-4ce9-a50d-6829094718bb/EcoRV/0	FAV29018	HG002	1	chr17	P	4876
97c7425b-6a3d-4ac3-b513-c71a5c2a877c/EcoRV/0	FAV29018	HG002	1	chr13	P	2383
97d2e04b-96a1-4cb2-9dc0-00a23380fd0a/EcoRV/0	FAV29018	HG002	1	chr4	P	4901
97b5b8c2-0403-4e48-b3da-c2814bef4c31/EcoRV/0	FAV29018	HG002	1	chr12	Q	4199
97b4a210-646e-435f-b922-1e21bd4084ef/EcoRV/0	FAV29018	HG002	1	chr11	P	3422
9787d46a-739e-4d0e-a7e1-a9ba9c4dabe2/EcoRV/0	FAV29018	HG002	1	chr7	P	3979
9787d868-f81a-445e-802c-cb411f7435e0/EcoRV/0	FAV29018	HG002	1	chr3	P	5933
9789693c-ec27-4704-a564-62998fe9a267/EcoRV/0	FAV29018	HG002	1	chr7	P	5314
978b6931-297b-4143-85ab-a9d1ec55ffe9/EcoRV/0	FAV29018	HG002	1	chr11	Q	4970
97911f77-40fb-4b3d-8ccb-82a68651b193/EcoRV/0	FAV29018	HG002	1	chr11	P	3600
9793e131-6001-456e-a485-c172a1fec88f/EcoRV/0	FAV29018	HG002	1	chr17	Q	2863
9793fcda-d98b-47a4-874c-a0ecb3df9253/EcoRV/0	FAV29018	HG002	1	chr5	Q	2068
97956c6a-2ed1-42c4-b317-e27f48aa84ea/EcoRV/0	FAV29018	HG002	1	chr5	Q	4603
979a05c3-3204-481b-a9b2-eb6272bf8488/EcoRV/0	FAV29018	HG002	1	chr10	P	7586
97b57a18-a2ab-486c-97df-6a6f36a27ce2/EcoRV/0	FAV29018	HG002	1	chr2	P	7302
979b1e9d-9b8b-452c-8971-380fceb5eaef/EcoRV/0	FAV29018	HG002	1		P	5050
97a54a47-5ddb-4f83-9bfc-c1dec0d2314d/EcoRV/0	FAV29018	HG002	1	chr15	Q	6912
97a94ef3-50c1-43fa-8a2e-43c3ce933ce1/EcoRV/0	FAV29018	HG002	1	chr14	Q	5220
97aa4edd-c68c-45f9-b31a-511f48315f99/EcoRV/0	FAV29018	HG002	1	chr16	Q	8498
97ab44cb-b54c-4709-b404-56a364696f1f/EcoRV/0	FAV29018	HG002	1	chr17	P	12482
97ad2422-8af9-4f26-8354-b27dd157a886/EcoRV/0	FAV29018	HG002	1	chr11	P	5756
97ae0df2-406a-4bf2-a69e-77184c1fa48c/EcoRV/0	FAV29018	HG002	1	chr8	P	5579
97b22ce1-87de-4957-9515-713b051640f3/EcoRV/0	FAV29018	HG002	1	chr7	Q	5049
97b33085-6993-4f78-b2ab-4cc237e0cb9b/EcoRV/0	FAV29018	HG002	1	chr2	Q	4348
97b3e464-145d-4ea8-b351-e0bdfaa26917/EcoRV/0	FAV29018	HG002	1	chr8	Q	10401
97b41a1d-8e4d-4da2-817d-bf75a5205bc7/EcoRV/0	FAV29018	HG002	1	chr21	Q	5111
979f9286-a4f4-4aa8-9d35-14281e05a24c/EcoRV/0	FAV29018	HG002	1	chr12	P	5676
97d4d3fb-863c-48ff-9b65-3fe224e9bc1d/EcoRV/0	FAV29018	HG002	1	chr18	P	5826
97d4eb1e-b310-4f2b-93e4-fd0e883c423f/EcoRV/0	FAV29018	HG002	1	chr19	P	4309
97d65ca6-5139-417f-88b9-325b98368363/EcoRV/0	FAV29018	HG002	1	chr2	Q	3805
97fdf357-c261-489d-ad29-cc67d987b08c/EcoRV/0	FAV29018	HG002	1	chr10	P	12465
97fe811d-98a5-4965-88f7-fdd06f5f5f36/EcoRV/0	FAV29018	HG002	1	chr9	Q	4330
97feafb2-26ed-492b-8b39-5aa8832ee505/EcoRV/0	FAV29018	HG002	1	chr7	P	4157
9801ad98-ddbd-4037-a2f4-b4b408d22f93/EcoRV/0	FAV29018	HG002	1	chr11	P	4355
98022934-3ee6-4001-afc1-921010f537fc/EcoRV/0	FAV29018	HG002	1	chr20	Q	7345
98047c21-ce8b-4001-ba8d-da6619303c01/EcoRV/0	FAV29018	HG002	1	chr9	Q	4568
9804ec64-6a50-482e-a3ff-00267d7ea46e/EcoRV/0	FAV29018	HG002	1	chr11	P	4990
980501b1-8e6f-4b8f-b102-090fba5039bc/EcoRV/0	FAV29018	HG002	1	chr15	P	3565
9805d073-4d4c-4e7a-b752-09e3267b3005/EcoRV/0	FAV29018	HG002	1	chr6	P	5132
97fdb277-a5a7-456b-931b-e158f1ccbae4/EcoRV/0	FAV29018	HG002	1	chr8	Q	5999
9807ebfc-4fdf-4122-aabd-ca392708f4af/EcoRV/0	FAV29018	HG002	1	chr17	P	6268
980e8bf5-b5bb-41a3-b5b0-720428b6242c/EcoRV/0	FAV29018	HG002	1	chr15	P	4358
9811cf67-b015-400b-9ea9-918b24bc87ca/EcoRV/0	FAV29018	HG002	1	chr1	P	10776
98122962-6832-44d7-926c-d237cdfe993d/EcoRV/0	FAV29018	HG002	1	chr2	P	5966
98177b5c-d728-4027-939c-08161b86cbb6/EcoRV/0	FAV29018	HG002	1	chr10	P	5454
9818f49b-b62d-444d-80b4-2b784d1a67e7/EcoRV/0	FAV29018	HG002	1	chr7	P	4362
98193f92-4016-4b85-b693-27e1c3a6883d/EcoRV/0	FAV29018	HG002	1	chr13	Q	5886
981950e2-e6af-4fc2-8446-4df6f4852d8c/EcoRV/0	FAV29018	HG002	1	chr1	Q	6857
9819ec06-17a4-4669-a983-6ffa661f4b64/EcoRV/0	FAV29018	HG002	1		Q	4051
981ab62a-f5aa-412e-8769-00884f0f4110/EcoRV/0	FAV29018	HG002	1	chr6	P	1298
981e7e75-a736-4f9d-b5ad-72e577de7384/EcoRV/0	FAV29018	HG002	1	chr7	P	4928
98080475-993a-4f36-b22d-356ddbe2d6ba/EcoRV/0	FAV29018	HG002	1	chr8	P	928
97f890ce-348c-4bfb-bb9c-61a6fce82c95/EcoRV/0	FAV29018	HG002	1	chr21	Q	4242
97f831cb-305d-429f-b16e-2caa1ccd0c85/EcoRV/0	FAV29018	HG002	1	chr1	P	3234
97d8b041-9923-4790-abae-1aded3cb925a/EcoRV/0	FAV29018	HG002	1	chr21	Q	4620
97d9ea2f-4d48-4a7c-b5b7-75f439b84df3/EcoRV/0	FAV29018	HG002	1	chr16	P	6220
97dd8175-7096-4dc9-a929-527cb7bbb5d3/EcoRV/0	FAV29018	HG002	1	chr9	P	6276
97dfda9c-62b6-4ebd-aa24-02573746c4c8/EcoRV/0	FAV29018	HG002	1	chr2	P	6346
97dfe078-12d4-472a-baf1-4fdcf3c7ab7d/EcoRV/0	FAV29018	HG002	1		P	4125
97e04e9b-9bf4-48cb-adfd-de316a5ff448/EcoRV/0	FAV29018	HG002	1		P	4621
97e0ddd2-9e77-40c8-af38-a060db0e2592/EcoRV/0	FAV29018	HG002	1	chr4	Q	4611
97e1fce7-9e1a-44b3-bae1-93f7bfe4f53c/EcoRV/0	FAV29018	HG002	1	chr16	Q	7517
97e28556-1583-4d1a-887d-ac8abbb189f9/EcoRV/0	FAV29018	HG002	1	chr20	Q	4477
97e6015e-0777-4af4-b1cc-4bcbff28f3e8/EcoRV/0	FAV29018	HG002	1	chr13	Q	5230
97e84b9a-8257-439a-9595-72da75ec263c/EcoRV/0	FAV29018	HG002	1	chr12	P	5064
97e96543-b499-4fef-8218-602090309aee/EcoRV/0	FAV29018	HG002	1	chr6	P	5258
97ed2e35-1ae0-4ecb-927f-7dfa416340a3/EcoRV/0	FAV29018	HG002	1	chr15	P	4163
97ed5ed9-731e-4bfa-88f0-39c2a2465e6b/EcoRV/0	FAV29018	HG002	1	chr19	P	3850
97f02dd8-9a10-4846-9d85-ffa77aaa1d57/EcoRV/0	FAV29018	HG002	1	chr17	Q	2230
97f053ad-e3a4-4f31-9fb6-98b2596630cf/EcoRV/0	FAV29018	HG002	1	chr8	P	5625
97f08c5a-80dd-4707-8f7c-ee0d92fbb274/EcoRV/0	FAV29018	HG002	1	chr3	P	5426
97f2afe0-f768-4618-b11c-9e9b9a4e6291/EcoRV/0	FAV29018	HG002	1	chr18	Q	8293
97f3f943-d817-4ee5-a9f5-f9b3d9e6b5aa/EcoRV/0	FAV29018	HG002	1	chr7	Q	3574
97f552bf-1092-4bc8-a6a7-ebfcd6cf3519/EcoRV/0	FAV29018	HG002	1	chr12	Q	8218
97f6e116-e173-4613-a847-6489020917fd/EcoRV/0	FAV29018	HG002	1	chr2	Q	3949
9787a5df-a830-4354-ae19-91ca5cdc2efc/EcoRV/0	FAV29018	HG002	1	chr22	Q	5133
978596ee-ba15-4461-b234-a26a18046a39/EcoRV/0	FAV29018	HG002	1	chr17	P	6352
97822a2c-fca8-4a6c-a4a8-d382d1df6ec7/EcoRV/0	FAV29018	HG002	1	chr15	Q	6883
977fd43e-3d39-4ded-a3ef-c262fe208e19/EcoRV/0	FAV29018	HG002	1	chr7	Q	2314
97219d61-3ec6-4d2f-82d0-e9a84b2a0ca7/EcoRV/0	FAV29018	HG002	1	chr16	P	6510
972250f0-a1cf-42ab-918b-16f254f4ed32/EcoRV/0	FAV29018	HG002	1	chr16	P	5557
9723163f-1ed8-452a-a987-91590be44356/EcoRV/0	FAV29018	HG002	1	chr10	Q	3647
972ad466-de1e-4cb6-9e72-9fcc40d06b0a/EcoRV/0	FAV29018	HG002	1	chr6	P	4225
972d5787-3bc7-4157-910b-2dd5f711d7f2/EcoRV/0	FAV29018	HG002	1	chr4	P	4498
973004f3-25cb-4f47-bee9-c8957ce94ec5/EcoRV/0	FAV29018	HG002	1	chr11	Q	4319
9731532f-2682-4bbf-a733-8e10b52715f7/EcoRV/0	FAV29018	HG002	1	chr19	P	8806
973431e0-a393-402e-80b3-501407e24ac8/EcoRV/0	FAV29018	HG002	1	chr1	Q	7204
9734bb94-7fa6-4277-bfea-d306c07c6aaf/EcoRV/0	FAV29018	HG002	1	chr10	P	6529
9734ee7f-e0cc-4ffa-8d1b-1106e973ff9b/EcoRV/0	FAV29018	HG002	1	chr15	P	5211
9721946d-2f4a-43dd-992c-dcc4e137c06c/EcoRV/0	FAV29018	HG002	1	chr10	Q	5969
973832e3-3353-448d-a569-52fec169e994/EcoRV/0	FAV29018	HG002	1	chr12	Q	10081
9739f011-7ebc-4a75-b476-889536158492/EcoRV/0	FAV29018	HG002	1	chr9	Q	5286
973a095f-76ab-41df-b401-7d90d6f8bf7e/EcoRV/0	FAV29018	HG002	1	chr19	Q	2844
973e5c30-b7d8-47f0-809c-2fbc58cf9352/EcoRV/0	FAV29018	HG002	1	chr12	P	3872
973f5ba5-739c-47aa-8374-8cca18dbc47a/EcoRV/0	FAV29018	HG002	1	chr20	Q	5307
973fa453-2b8b-4a56-84b2-996e6b1f9a3e/EcoRV/0	FAV29018	HG002	1	chr4	Q	5138
97404abf-2edf-4486-ad9a-a9e22be279cd/EcoRV/0	FAV29018	HG002	1	chr17	Q	9110
9741e84d-ea23-4af7-8ddc-fc6a6a72ebc8/EcoRV/0	FAV29018	HG002	1	chr12	Q	4273
97421c1d-8b8d-4209-924a-9695f3f02d8a/EcoRV/0	FAV29018	HG002	1	chr15	Q	7388
9744e440-6568-4736-8bd2-a7c5f4fe072c/EcoRV/0	FAV29018	HG002	1	chr11	P	5431
97375683-d2d1-4961-bc5c-12d0473a36cf/EcoRV/0	FAV29018	HG002	1	chr21	P	6573
9720b53f-f651-449d-8655-de7ccb052dc4/EcoRV/0	FAV29018	HG002	1	chr12	P	6078
9720180f-0bd5-4f74-83f5-d0c74049a8ab/EcoRV/0	FAV29018	HG002	1	chr7	Q	2647
971fd724-6b74-4bfc-87f5-2a0837f7e3bc/EcoRV/0	FAV29018	HG002	1	chr9	P	9562
96fd3d88-8014-40ba-a6bb-3712d6840c4c/EcoRV/0	FAV29018	HG002	1	chr1	P	7227
96fe6262-8ea1-4ca6-8d60-0a55b9cb8c6e/EcoRV/0	FAV29018	HG002	1	chr10	P	6091
96feac62-8561-4983-847f-456135c57b90/EcoRV/0	FAV29018	HG002	1	chr6	P	4439
96ff9fca-1724-45ae-8d16-89baa66c442f/EcoRV/0	FAV29018	HG002	1	chr1	Q	6706
9702126c-ebe3-436e-89a1-a974a4d20379/EcoRV/0	FAV29018	HG002	1	chr18	Q	3999
97068819-ab84-4a2e-8398-408c5e52c107/EcoRV/0	FAV29018	HG002	1	chr11	P	5166
970c1ce9-dbe1-4201-bcea-d4417d0e9a53/EcoRV/0	FAV29018	HG002	1	chr17	P	5184
970f062f-8465-476f-96a1-f089dbfb5595/EcoRV/0	FAV29018	HG002	1	chr10	Q	3902
970f4e7e-d438-449a-a775-94d26a2b0f51/EcoRV/0	FAV29018	HG002	1	chr15	Q	4234
970ffa45-41de-4fdb-8cf6-cefb331e1b27/EcoRV/0	FAV29018	HG002	1	chr19	P	3943
9711b4b6-674f-48f9-9ef6-0e3282f89eee/EcoRV/0	FAV29018	HG002	1	chr15	P	4534
9712351a-ebd4-4460-a1a5-712d72c98d48/EcoRV/0	FAV29018	HG002	1	chr15	Q	4396
9712fadc-90f7-43bc-acd5-08b64ea4a0af/EcoRV/0	FAV29018	HG002	1	chr21	Q	4006
9714b323-4a99-4311-affd-d0d8b9d5ced6/EcoRV/0	FAV29018	HG002	1	chr6	P	4879
9716b9bf-a1b3-4c1b-9668-695cb9c9e6db/EcoRV/0	FAV29018	HG002	1	chr6	P	4296
9716ed4b-b56f-46a3-9f60-ccc73d4e627f/EcoRV/0	FAV29018	HG002	1	chr21	Q	4320
97176fff-1b62-45ff-b08d-8b3d337c4b4a/EcoRV/0	FAV29018	HG002	1	chr9	Q	4980
971775b9-d909-47ba-baa4-bf8bfe0e15b5/EcoRV/0	FAV29018	HG002	1	chr10	Q	3146
97183b1b-c1d5-4fcc-9647-8b9a0ea63652/EcoRV/0	FAV29018	HG002	1	chr19	Q	2401
971cb32b-91ac-4eb3-834a-a6a869395bed/EcoRV/0	FAV29018	HG002	1	chr19	P	7271
971ec399-e71b-40a6-ae41-b88e35afca8b/EcoRV/0	FAV29018	HG002	1	chr1	P	4058
971f0c9b-829e-44c4-b499-d41bf37991a5/EcoRV/0	FAV29018	HG002	1	chr20	Q	6703
96fc96fb-5664-4226-b130-591af0af1c3c/EcoRV/0	FAV29018	HG002	1	chr14	P	6262
9746f0e4-dacd-42c7-99bc-c10ec79b833b/EcoRV/0	FAV29018	HG002	1	chr10	Q	5585
9748d26c-e042-4233-8ae4-0bd6c2c96a8d/EcoRV/0	FAV29018	HG002	1	chr16	Q	3417
97695f04-225a-4e69-be8d-a4963f22c490/EcoRV/0	FAV29018	HG002	1	chr11	Q	5250
97697844-0e36-4334-9aa7-31b837aae446/EcoRV/0	FAV29018	HG002	1	chr9	P	5276
9769c889-b34a-447f-b1d8-db9460fadf9d/EcoRV/0	FAV29018	HG002	1	chr1	Q	8315
976b5042-ffbc-43e4-83f0-a3d76e27ebf0/EcoRV/0	FAV29018	HG002	1	chr17	P	3598
976b7a18-6815-465a-88df-c28750359eb1/EcoRV/0	FAV29018	HG002	1		P	6045
976c757e-7277-49ab-affa-9b04ab4ed3d6/EcoRV/0	FAV29018	HG002	1	chr9	P	6774
976d6ebb-67bf-4932-9bb3-32c22b582209/EcoRV/0	FAV29018	HG002	1	chr7	Q	4632
976e8be1-037f-4279-9dc5-940a17dd26f1/EcoRV/0	FAV29018	HG002	1	chr19	Q	2464
97670176-ae97-48ef-b84f-96e84b24ff79/EcoRV/0	FAV29018	HG002	1	chr9	P	3917
97703efb-f591-4a6b-bf66-e1ef07d88f91/EcoRV/0	FAV29018	HG002	1	chr21	Q	4317
97713cb0-6579-4731-853f-183d5e60dbbb/EcoRV/0	FAV29018	HG002	1	chr3	Q	5637
9775aad5-3426-4ba5-9764-82aeb664d2ba/EcoRV/0	FAV29018	HG002	1	chr8	P	5216
977682a7-a432-4b08-bde1-6c31f53a989b/EcoRV/0	FAV29018	HG002	1	chr15	Q	7360
97773b17-496c-4619-9d01-7fe304e74fed/EcoRV/0	FAV29018	HG002	1	chr8	Q	4947
97776401-2095-4ac5-8cf3-4e0b54cb7308/EcoRV/0	FAV29018	HG002	1	chr20	P	3808
97776eb0-ec71-463c-8368-5b73198a7fff/EcoRV/0	FAV29018	HG002	1	chr10	P	4505
97793f83-511f-4a74-bc42-892646df2a1a/EcoRV/0	FAV29018	HG002	1	chr16	Q	4321
977dca8a-fbbe-4d62-8f30-563afb20898e/EcoRV/0	FAV29018	HG002	1	chr22	Q	12815
977f1994-36d5-49aa-998d-7978b9a33e08/EcoRV/0	FAV29018	HG002	1	chr17	Q	2449
977f9768-cbfb-4590-aa12-8821d7699868/EcoRV/0	FAV29018	HG002	1	chr9	Q	10377
9770d114-68d8-4878-8aab-b76174526ffe/EcoRV/0	FAV29018	HG002	1	chr15	P	3925
97669603-3d78-4e3c-a6cc-ad78cea0546f/EcoRV/0	FAV29018	HG002	1	chr16	Q	7397
97652871-72cd-412a-a037-234b936c3061/EcoRV/0	FAV29018	HG002	1	chr14	P	2684
976509be-59a1-4257-b3ef-cc40319efc53/EcoRV/0	FAV29018	HG002	1	chr16	Q	3914
9749d174-cdb6-41ba-bc8f-ca5eb5c8d727/EcoRV/0	FAV29018	HG002	1	chr8	Q	5496
9749e4d5-2c2a-42bf-a4af-6cd62848a621/EcoRV/0	FAV29018	HG002	1	chr16	Q	7323
974b42c8-d624-4a77-a3cf-c9f4062c2e06/EcoRV/0	FAV29018	HG002	1	chr2	Q	3702
974c4481-196a-464b-a139-4d533adb69fa/EcoRV/0	FAV29018	HG002	1	chr21	Q	5904
974cb79a-3b95-4284-b103-7bea4936b0a4/EcoRV/0	FAV29018	HG002	1	chr18	Q	9823
974cefa4-4fe0-4d39-b3bd-30eeaea0df48/EcoRV/0	FAV29018	HG002	1	chr14	P	2524
9751367d-542e-460e-a288-6fbb61348455/EcoRV/0	FAV29018	HG002	1	chr6	Q	6193
97589e5f-a175-4b66-9fef-bb5f0881ce0e/EcoRV/0	FAV29018	HG002	1	chr15	Q	6735
9758c8c0-67de-479b-a6ec-4345c4012362/EcoRV/0	FAV29018	HG002	1	chr5	P	6043
975987d9-85eb-4296-9903-37559fd53c8b/EcoRV/0	FAV29018	HG002	1	chr15	P	2465
9759dc95-f06c-4684-9ab7-fb7d376e4959/EcoRV/0	FAV29018	HG002	1	chr2	P	7567
9759f60e-e439-405a-b999-eb00e63749e6/EcoRV/0	FAV29018	HG002	1	chr11	Q	4539
975ac14d-bcc0-4c98-8a2a-916d8c2c396c/EcoRV/0	FAV29018	HG002	1	chr17	P	5814
975cb8a6-a0ee-4d52-9c51-7231373dd2c5/EcoRV/0	FAV29018	HG002	1	chr6	P	4050
975ef4ab-e5b3-4e97-a034-d8a764e0cf26/EcoRV/0	FAV29018	HG002	1		P	4588
975f5ed5-8bf5-4396-bc0c-01c7266aef79/EcoRV/0	FAV29018	HG002	1	chr15	P	4744
975f905f-88b8-41a0-96b3-dc21d6190395/EcoRV/0	FAV29018	HG002	1	chr7	Q	3042
975fef9e-e0fd-4172-928b-24e8403ccd1a/EcoRV/0	FAV29018	HG002	1	chr7	P	5520
97604513-22d4-4124-a3ff-14d6dc2d2ae4/EcoRV/0	FAV29018	HG002	1	chr17	P	4254
97623300-d109-450e-8233-69f46b6b4b91/EcoRV/0	FAV29018	HG002	1	chr12	Q	7672
97627372-5b80-47e1-97af-d0b130cf4243/EcoRV/0	FAV29018	HG002	1	chr13	Q	5735
97633be0-b7cb-404a-a7fa-61e4791a7ff0/EcoRV/0	FAV29018	HG002	1	chr7	P	1362
974733bb-69b5-466d-b3a9-134f564ed1dd/EcoRV/0	FAV29018	HG002	1	chr18	Q	9130
9a707774-432f-4c21-8c0a-15dee8938350/EcoRV/0	FAV29018	HG002	1	chr17	P	3655
9a756a47-78ea-431c-aaf8-29df631b7610/EcoRV/0	FAV29018	HG002	1	chr5	P	5340
9a767050-ddf6-48a3-b9c7-b7d76a119cf1/EcoRV/0	FAV29018	HG002	1	chr12	Q	8342
9d89174d-44df-4317-8d22-1d73e56e9051/EcoRV/0	FAV29018	HG002	1	chr16	P	5894
9d892b5c-70b2-4877-9036-0a5fbcaaac72/EcoRV/0	FAV29018	HG002	1	chr7	Q	3532
9d8b9a44-57ed-4a97-ac9d-3162b127fbe1/EcoRV/0	FAV29018	HG002	1	chr14	P	1589
9d8bc46c-a08e-4830-80dd-4886d5b68e9b/EcoRV/0	FAV29018	HG002	1	chr5	Q	4183
9d8f0b13-cecb-4dad-8f62-6371fc710221/EcoRV/0	FAV29018	HG002	1	chr14	P	7233
9d8f4b23-26e2-44f2-ab94-41dd3f17b7b8/EcoRV/0	FAV29018	HG002	1	chr19	P	7714
9d90cd41-878d-4c6d-bca3-756f19c090d9/EcoRV/0	FAV29018	HG002	1	chr1	Q	6750
9d936898-5ab0-4c49-87ff-667c232dd9be/EcoRV/0	FAV29018	HG002	1	chr12	P	4490
9d97574c-6273-4438-a8f8-857540d48a04/EcoRV/0	FAV29018	HG002	1	chr16	P	6781
9d97e598-7de0-4ca4-ab0f-61ddeffee0d7/EcoRV/0	FAV29018	HG002	1		Q	625
9d98197b-2886-4bd9-a0ed-1304131b028d/EcoRV/0	FAV29018	HG002	1	chr20	P	3628
9d9981a8-6b26-4e83-90ed-dd5acf4595e5/EcoRV/0	FAV29018	HG002	1	chr16	P	6114
9d9997e2-64c4-4c65-81ed-10fa4f19c117/EcoRV/0	FAV29018	HG002	1	chr11	Q	4329
9d9edcb2-c7d8-432b-9b55-275bde212013/EcoRV/0	FAV29018	HG002	1	chr5	Q	4732
9da21d45-af6a-4f1d-92f9-473bcf3d05ea/EcoRV/0	FAV29018	HG002	1	chr15	Q	4029
9da28ef1-98d6-4ee7-8ceb-4ac9d7d469df/EcoRV/0	FAV29018	HG002	1		Q	3296
9da2c0b4-6ff9-4048-8005-150e03862f03/EcoRV/0	FAV29018	HG002	1	chr11	P	5246
9da3fca8-b35b-44c7-bee0-38194a0d2d50/EcoRV/0	FAV29018	HG002	1	chr1	Q	3646
9da44028-92a8-4ede-94ba-07d56627d83f/EcoRV/0	FAV29018	HG002	1	chr20	Q	7085
9da751ef-c5e8-4bad-a4dd-c6bbcdbdd4a8/EcoRV/0	FAV29018	HG002	1	chr4	Q	5585
9d995225-f3f6-4028-bc2d-c9517929f60e/EcoRV/0	FAV29018	HG002	1	chr1	Q	7085
9daa2cff-41e2-44e6-b024-2116e2db9b29/EcoRV/0	FAV29018	HG002	1	chr1	Q	6352
9d87f13d-ff78-465b-9128-8d66d00280d7/EcoRV/0	FAV29018	HG002	1	chr15	P	4133
9d861b20-6408-4701-9028-1661c9ed190f/EcoRV/0	FAV29018	HG002	1	chr13	P	5958
9d699ffe-d58d-47b1-a0cf-1142fe20d8b7/EcoRV/0	FAV29018	HG002	1	chr2	Q	4900
9d69aea5-1dba-44e5-8d98-86ce7e17fa31/EcoRV/0	FAV29018	HG002	1	chr19	Q	5539
9d6cc448-d560-4dcf-96eb-196fc094ab25/EcoRV/0	FAV29018	HG002	1	chr21	Q	4234
9d6cf6fb-519b-420d-814d-b6bd91607e81/EcoRV/0	FAV29018	HG002	1	chr7	Q	2755
9d6da570-3cac-4a19-bedd-e92b3947aca5/EcoRV/0	FAV29018	HG002	1	chr9	Q	6655
9d70e350-27f0-41fd-ad1c-bbabe4767d34/EcoRV/0	FAV29018	HG002	1	chr19	Q	6207
9d711802-c856-4215-a9e0-55a802468372/EcoRV/0	FAV29018	HG002	1	chr18	Q	8976
9d76812a-e847-49d9-a689-ea1aa7716f49/EcoRV/0	FAV29018	HG002	1	chr3	Q	7046
9d770df3-3fac-42ee-96c0-4a5aa1735768/EcoRV/0	FAV29018	HG002	1	chr11	P	6273
9d86bd19-684a-4071-9e76-07f596a05985/EcoRV/0	FAV29018	HG002	1	chr10	Q	5623
9d773f2e-cae4-4b80-84c4-d49025b88b8d/EcoRV/0	FAV29018	HG002	1	chr8	P	4359
9d7983bb-5e29-4e96-923e-2eca946b8b4b/EcoRV/0	FAV29018	HG002	1	chr16	P	5411
9d7c0ff1-3338-4f0f-8ea4-7c50b963222c/EcoRV/0	FAV29018	HG002	1	chr3	P	5003
9d7fd5d3-46fb-41fe-8897-aa2e0742dc7e/EcoRV/0	FAV29018	HG002	1	chr2	Q	4350
9d7ff281-1d61-45e4-8d58-1874bda278b4/EcoRV/0	FAV29018	HG002	1	chr2	Q	3478
9d80d2fd-a5c9-4935-91e8-df6585b65d1c/EcoRV/0	FAV29018	HG002	1	chr12	P	2493
9d81ce4c-99c7-45ac-818f-04da9f6b763c/EcoRV/0	FAV29018	HG002	1	chr18	Q	14443
9d8397f9-8e40-4a19-a5ff-6a197a36f784/EcoRV/0	FAV29018	HG002	1	chr3	P	5714
9d7938af-f895-4187-b769-2b59ff4c6052/EcoRV/0	FAV29018	HG002	1	chr11	Q	4676
9dabde6b-6b7c-4ea1-bfdc-f845dce5dd34/EcoRV/0	FAV29018	HG002	1	chr4	Q	4653
9dad2832-aa9f-430b-9a34-4d07e42b889c/EcoRV/0	FAV29018	HG002	1	chr17	Q	2929
9dadebc1-ea38-429a-8d35-9765762484b4/EcoRV/0	FAV29018	HG002	1	chr13	Q	5741
9ddc3420-b3e8-4c4d-bfb1-780803cf016b/EcoRV/0	FAV29018	HG002	1	chr16	Q	8058
9ddce4ca-04a4-4447-8e0d-bc5a065c36a0/EcoRV/0	FAV29018	HG002	1	chr8	Q	5242
9de16eaf-03f6-4740-9836-58d35c760ea9/EcoRV/0	FAV29018	HG002	1	chr8	Q	5937
9de29ac0-0302-484e-85c7-da862ca5efbd/EcoRV/0	FAV29018	HG002	1	chr18	Q	5610
9de4bcb3-e90e-4c2b-b756-46e73cdf8950/EcoRV/0	FAV29018	HG002	1	chr19	Q	1602
9de4f7a4-0e7e-4ca8-a4b1-8762675cc749/EcoRV/0	FAV29018	HG002	1	chr7	P	4805
9ddc2548-23ca-473f-92ed-f0514bc67d34/EcoRV/0	FAV29018	HG002	1	chr12	Q	8245
9de5f5cf-1c76-4507-bc88-75cfa4f247d2/EcoRV/0	FAV29018	HG002	1	chr20	P	2971
9de95406-66f6-4308-aff1-d8875a1ed0a9/EcoRV/0	FAV29018	HG002	1	chr12	Q	7712
9de9a397-7201-481a-aa72-037ddfd21b92/EcoRV/0	FAV29018	HG002	1	chr21	P	4291
9dec75d8-1eb1-441f-a76b-d4890275a58d/EcoRV/0	FAV29018	HG002	1	chr6	P	4761
9df392c9-9944-4740-86ea-2f134393f76a/EcoRV/0	FAV29018	HG002	1	chr21	Q	5626
9df3cbd0-8fe5-4405-bd66-b23e7f624c85/EcoRV/0	FAV29018	HG002	1	chr12	P	2122
9df41fd0-59be-4428-92e7-e47391571ace/EcoRV/0	FAV29018	HG002	1	chr7	Q	5002
9df6a80c-9abc-4ca6-b771-3be95a1b1334/EcoRV/0	FAV29018	HG002	1	chr18	P	4943
9dfec60e-a193-44fc-b89c-39f555651c32/EcoRV/0	FAV29018	HG002	1	chr20	P	2988
9e037fe5-bae9-49af-8455-865e2fc42e57/EcoRV/0	FAV29018	HG002	1	chr7	P	4552
9de8dd04-ab00-4c1e-948a-aa834edbc863/EcoRV/0	FAV29018	HG002	1	chr8	Q	5728
9dda1cf0-7750-4c2e-95d9-f30ca3a6fe68/EcoRV/0	FAV29018	HG002	1	chr11	Q	5827
9dd936df-56ee-4e1a-b960-67980be05428/EcoRV/0	FAV29018	HG002	1	chr5	P	5107
9dd70f1c-bc39-43f8-98bc-1241139bf8c3/EcoRV/0	FAV29018	HG002	1	chr9	P	6202
9dae1059-126f-4cf2-b8a9-20a0d4a41e6a/EcoRV/0	FAV29018	HG002	1	chr13	Q	5172
9db07801-f085-41f7-ba87-a16fc544edbf/EcoRV/0	FAV29018	HG002	1	chr15	P	3567
9db2084b-5ea0-4657-a135-1bdfe05f72cd/EcoRV/0	FAV29018	HG002	1	chr22	Q	6922
9db23de6-15e9-4799-9b13-13ce11394fe7/EcoRV/0	FAV29018	HG002	1	chr4	Q	5086
9db30cf2-6d70-4439-8bbb-a6a431df14eb/EcoRV/0	FAV29018	HG002	1	chr20	P	3675
9db37831-129b-425e-b311-76098d925ad4/EcoRV/0	FAV29018	HG002	1	chr8	Q	4762
9db4f145-8578-461e-9bdf-8011c9cf16e3/EcoRV/0	FAV29018	HG002	1	chr1	Q	8345
9db671a5-0aa8-4532-9c1d-358a196fd4e5/EcoRV/0	FAV29018	HG002	1	chr15	P	4064
9dbe7170-99ae-432f-82c3-cf7655044f30/EcoRV/0	FAV29018	HG002	1	chr19	Q	2154
9dbebb2b-17e8-45c5-97e0-e732500f0b68/EcoRV/0	FAV29018	HG002	1	chr13	Q	5119
9dc07342-3d3d-4669-a206-c94835f0d032/EcoRV/0	FAV29018	HG002	1	chr5	Q	5704
9dc1faa8-a429-442b-98e1-564b2955aaca/EcoRV/0	FAV29018	HG002	1	chr1	P	4600
9dc30697-9289-4c1c-b173-d7c6fa46d066/EcoRV/0	FAV29018	HG002	1	chr1	Q	8526
9dc897c5-409e-4720-9b5e-ecb960ad7635/EcoRV/0	FAV29018	HG002	1	chr11	Q	4911
9dcc0ab1-2c0c-41c8-9adb-c104afc96e75/EcoRV/0	FAV29018	HG002	1	chr19	P	4539
9dcd000e-cff1-45c7-83f3-424d81982660/EcoRV/0	FAV29018	HG002	1	chr9	Q	3037
9dcf6ac4-b84a-4aed-b08b-4d344c5d346b/EcoRV/0	FAV29018	HG002	1	chr18	P	4774
9dd56039-450b-4205-9e49-0ea6e29e11f1/EcoRV/0	FAV29018	HG002	1	chr8	Q	5430
9dd61af4-629c-4963-b5a9-b2915f7aaa58/EcoRV/0	FAV29018	HG002	1	chr11	P	4771
9dd6fbea-b192-4418-b681-479e8629bfae/EcoRV/0	FAV29018	HG002	1	chr9	P	6845
9d66b7fb-7d36-496a-bf73-7fb7e90c1e34/EcoRV/0	FAV29018	HG002	1	chr3	P	5617
9d6578fd-6ef3-4d90-8491-15f7a82950f5/EcoRV/0	FAV29018	HG002	1	chr1	Q	8365
9d64fe1c-e0bc-4e1a-82d1-c2bf0a8010dc/EcoRV/0	FAV29018	HG002	1	chr1	Q	7796
9d63e4a5-5bf2-41b4-bbb3-8a42dd57a4db/EcoRV/0	FAV29018	HG002	1	chr7	Q	3332
9cf02218-7e4b-4643-b6e2-97439593ad85/EcoRV/0	FAV29018	HG002	1	chr20	P	3575
9cf168e1-0f7e-49cc-acb8-ce661301aaba/EcoRV/0	FAV29018	HG002	1	chr17	P	4259
9cf53bd2-2f58-4186-bec6-f3f9035cb283/EcoRV/0	FAV29018	HG002	1	chr12	Q	6093
9cf559f2-359d-4019-9145-2ea184d6d97c/EcoRV/0	FAV29018	HG002	1	chr2	P	4961
9cf7b278-431c-4f93-b5e0-d50dff61eb8e/EcoRV/0	FAV29018	HG002	1	chr17	P	3716
9cfcddd5-92eb-4284-ba92-02e86a876882/EcoRV/0	FAV29018	HG002	1	chr13	Q	2637
9cfd0b08-0783-4693-a148-1817b895feaf/EcoRV/0	FAV29018	HG002	1	chr21	Q	5629
9cfd1f11-de4c-4e55-96dd-0368d276eca2/EcoRV/0	FAV29018	HG002	1		P	4589
9cfe37a0-238d-4b67-a4fa-0a78f8098125/EcoRV/0	FAV29018	HG002	1	chr11	P	5919
9cfe8648-335f-48eb-bc38-2689a2a05bc4/EcoRV/0	FAV29018	HG002	1	chr6	Q	6036
9d00f15d-dcf7-473e-88b6-d21c9bb55e46/EcoRV/0	FAV29018	HG002	1	chr14	P	7399
9d052ed8-9a15-41c2-8b46-9c3244c02ee8/EcoRV/0	FAV29018	HG002	1	chr10	P	5592
9d07bb92-ddb5-4bf9-ab01-855501262168/EcoRV/0	FAV29018	HG002	1	chr8	P	7149
9d07c611-325d-4678-b4c8-7015add01302/EcoRV/0	FAV29018	HG002	1	chr1	Q	7977
9d089288-95ea-40e3-ba7f-3d1afcd74924/EcoRV/0	FAV29018	HG002	1	chr5	Q	5007
9d08eb21-880e-4408-9fb4-1666452491a0/EcoRV/0	FAV29018	HG002	1	chr17	Q	3606
9d08f478-4886-4b7e-9825-e29ba9e7f4be/EcoRV/0	FAV29018	HG002	1	chr19	P	4203
9cffade9-b826-453c-a0e2-b6444914220d/EcoRV/0	FAV29018	HG002	1	chr3	P	4396
9cef0c20-c5c3-45db-bf1d-d8738640c161/EcoRV/0	FAV29018	HG002	1	chr9	P	5706
9ce99737-9237-445a-a15e-a452f60e4855/EcoRV/0	FAV29018	HG002	1	chr2	P	4624
9ce6b6fe-da2b-4dc9-b708-13f235c86ca2/EcoRV/0	FAV29018	HG002	1	chr7	P	5112
9cc66569-5b82-4ab5-9b55-37d07f1902af/EcoRV/0	FAV29018	HG002	1	chr12	Q	8990
9cc8067f-d561-4c05-a088-ad42fb289501/EcoRV/0	FAV29018	HG002	1	chr17	Q	3387
9cc890e5-f5f8-40e4-8f9d-79cbd3b0b247/EcoRV/0	FAV29018	HG002	1	chr20	P	3439
9ccb6fd8-242c-4365-b3e4-3a683a70150d/EcoRV/0	FAV29018	HG002	1	chr9	P	4674
9cceb98d-e14d-47f1-96ce-d405d4114887/EcoRV/0	FAV29018	HG002	1		Q	3393
9cd02409-475c-499a-a57f-ea411b4d3b5e/EcoRV/0	FAV29018	HG002	1	chr20	P	3406
9cd0caf6-7ba2-49d1-b98a-90c6e5ed3b54/EcoRV/0	FAV29018	HG002	1	chr1	Q	6839
9cd1a430-8f85-4526-91f6-67c150e7021d/EcoRV/0	FAV29018	HG002	1	chr8	P	6025
9cd1b5af-d8a2-4e52-9028-21b36751ca30/EcoRV/0	FAV29018	HG002	1	chr11	P	3616
9cd2403c-d401-416e-80da-715bb147d49c/EcoRV/0	FAV29018	HG002	1	chr5	Q	5200
9cd26770-d0e2-4f37-9c52-384b8bf3ed60/EcoRV/0	FAV29018	HG002	1	chr12	P	5065
9cd26f6c-2b1d-44c2-b4b4-2870edc296ea/EcoRV/0	FAV29018	HG002	1	chr22	Q	6241
9cd5df43-f795-4290-a7ae-b290646efe05/EcoRV/0	FAV29018	HG002	1	chr20	Q	4776
9cd95102-f26b-4be2-bd5f-efe82f20012e/EcoRV/0	FAV29018	HG002	1	chr9	P	5145
9cdba209-90a4-49f0-958f-c774312c2324/EcoRV/0	FAV29018	HG002	1	chr12	Q	7077
9cdbf18d-2232-4c62-9d0e-87568a17121b/EcoRV/0	FAV29018	HG002	1	chr22	P	2554
9cde8ce4-9c71-46d3-86c8-f34d917d8516/EcoRV/0	FAV29018	HG002	1	chr10	Q	5926
9cdefec5-f3e6-4161-81fa-67183316e56e/EcoRV/0	FAV29018	HG002	1	chr15	P	3869
9ce00f1d-470f-49bc-b086-ad9e5ec13c41/EcoRV/0	FAV29018	HG002	1	chr1	P	11559
9ce1b9b8-7f5e-492e-b33b-0429fdcbee7b/EcoRV/0	FAV29018	HG002	1	chr3	Q	4506
9ce21b9f-4f4b-4136-952f-ba6c8a9677ae/EcoRV/0	FAV29018	HG002	1	chr10	P	5240
9ce21ed0-8f8b-486c-97ee-dce01472c6ef/EcoRV/0	FAV29018	HG002	1	chr16	P	5873
9d096d3c-eb6c-4398-b60e-757210f08dc4/EcoRV/0	FAV29018	HG002	1	chr7	P	4676
9e060cbe-b8a1-4962-aab7-cf3e2d8d1798/EcoRV/0	FAV29018	HG002	1	chr11	Q	3950
9d09bc41-7da3-45e9-bb32-db2bba37a13a/EcoRV/0	FAV29018	HG002	1	chr2	P	7627
9d0a608c-1790-4f23-a9b0-c6ddd31f060d/EcoRV/0	FAV29018	HG002	1	chr18	Q	4453
9d3b7380-4b8c-4e82-adee-132894cdfec9/EcoRV/0	FAV29018	HG002	1	chr10	P	3772
9d3c2b09-259f-4156-bef5-0033b1863337/EcoRV/0	FAV29018	HG002	1	chr14	Q	7846
9d3d7e7a-4555-4b5f-bf52-13c18eead235/EcoRV/0	FAV29018	HG002	1	chr17	P	5728
9d3db234-ccdb-4e1c-a2e8-a6affc0c9478/EcoRV/0	FAV29018	HG002	1	chr14	P	2283
9d3e1df5-198f-4104-b1f4-e5b41413d3c2/EcoRV/0	FAV29018	HG002	1	chr14	P	7023
9d449bd0-9677-4026-8163-cfe0793e1e99/EcoRV/0	FAV29018	HG002	1	chr8	P	4093
9d487b62-510e-4145-9553-1406e9a23a95/EcoRV/0	FAV29018	HG002	1	chr4	P	4995
9d4cb506-1875-4313-8dd7-b302d02fa73c/EcoRV/0	FAV29018	HG002	1	chr19	P	3139
9d4d22cc-8cd1-461c-8c33-ff109d488ed9/EcoRV/0	FAV29018	HG002	1	chr7	P	4714
9d3a37d4-6fc5-476f-bb35-68b2c813cdde/EcoRV/0	FAV29018	HG002	1	chr6	Q	5115
9d4d5360-5c8a-4bb0-8e51-7b35d08c034f/EcoRV/0	FAV29018	HG002	1	chr10	Q	4101
9d4ed5af-2cc7-4510-9965-b783dbbec2f4/EcoRV/0	FAV29018	HG002	1	chr12	P	4755
9d5505fd-3ecb-43e3-8b68-1a35a0fc64aa/EcoRV/0	FAV29018	HG002	1	chr4	P	6022
9d551ef8-fb45-459b-b39d-ff1dc528722b/EcoRV/0	FAV29018	HG002	1	chr15	P	4768
9d554ad2-185f-4781-ae45-21be270c9cab/EcoRV/0	FAV29018	HG002	1	chr13	P	6251
9d58b1f2-fd79-406f-af2c-b7eb63ae1524/EcoRV/0	FAV29018	HG002	1	chr11	Q	4220
9d5e34b5-22ef-45be-8896-a1b34f16b033/EcoRV/0	FAV29018	HG002	1	chr16	P	6273
9d60c5c3-d18c-4e21-91f1-92d51e74e000/EcoRV/0	FAV29018	HG002	1	chr4	P	4331
9d61410a-e4f7-4702-b3c4-5d85fda876b0/EcoRV/0	FAV29018	HG002	1	chr1	Q	8171
9d618617-8088-4af2-b6fb-19b0b6460547/EcoRV/0	FAV29018	HG002	1	chr11	P	4599
9d4da875-d1c6-4456-ac2a-349a2fe9f823/EcoRV/0	FAV29018	HG002	1	chr12	Q	5269
9d381255-65ad-433f-a73c-f38bc354980f/EcoRV/0	FAV29018	HG002	1	chr21	Q	5167
9d32c0a2-9096-4db9-9140-19b134451c69/EcoRV/0	FAV29018	HG002	1	chr20	P	3367
9d0b0bcc-8d9f-4ed2-a8c6-a8624e77842b/EcoRV/0	FAV29018	HG002	1	chr16	P	6347
9d0e7a7c-3e7a-4595-bcb2-40eec7320eb4/EcoRV/0	FAV29018	HG002	1	chr7	Q	2094
9d0fec07-3c0e-46d0-a67b-81e66868a65b/EcoRV/0	FAV29018	HG002	1	chr22	Q	6719
9d142b34-c385-452b-bef9-8a3f1d9061b3/EcoRV/0	FAV29018	HG002	1	chr6	Q	5762
9d14daca-a29f-493b-9a94-e5ae8b8d9566/EcoRV/0	FAV29018	HG002	1	chr3	Q	3855
9d17f422-f2ad-4ee1-99aa-13295e1a80f6/EcoRV/0	FAV29018	HG002	1	chr1	Q	6612
9d185ccb-bdef-4075-9271-55fa76bf0a62/EcoRV/0	FAV29018	HG002	1	chr12	P	8354
9d1f746e-4904-4d04-b6d0-4ac899f12804/EcoRV/0	FAV29018	HG002	1	chr16	Q	8748
9d1fbde7-2eda-4eb1-b53c-63e3332f3d63/EcoRV/0	FAV29018	HG002	1	chr18	Q	9681
9d200bf4-9934-46ea-bd96-8870957a4fae/EcoRV/0	FAV29018	HG002	1	chr11	Q	1748
9d21bae3-c684-4c6a-b770-640071846228/EcoRV/0	FAV29018	HG002	1	chr9	P	5306
9d24a777-d2d0-45e5-a2d7-325976543a05/EcoRV/0	FAV29018	HG002	1	chr2	P	4841
9d24b14e-cee0-47c9-850e-f08b15044397/EcoRV/0	FAV29018	HG002	1	chr9	Q	5129
9d266238-cb79-4711-94b6-ce1aa8bbd01f/EcoRV/0	FAV29018	HG002	1	chr22	P	2830
9d289b4a-2fb1-4ac9-b922-a258c71df029/EcoRV/0	FAV29018	HG002	1		P	4502
9d293ba4-52ac-43b9-ac07-090a90e28bcf/EcoRV/0	FAV29018	HG002	1	chr20	P	3614
9d2dbaa1-3f88-4c76-8003-d4227c6f176e/EcoRV/0	FAV29018	HG002	1	chr1	Q	7598
9d2ebce7-2618-48fb-943d-14723018c350/EcoRV/0	FAV29018	HG002	1	chr6	P	4973
9d2fc31c-1ca3-4de6-ab06-4bb3f5fd501b/EcoRV/0	FAV29018	HG002	1	chr16	Q	3566
9d3197c7-e2e0-411e-9602-193771a9f476/EcoRV/0	FAV29018	HG002	1	chr10	Q	5858
9d324c54-8c5b-4db4-9ade-5173c7edbb05/EcoRV/0	FAV29018	HG002	1	chr8	P	4858
9d0a5d1c-3ae2-4d9d-bff0-25f9fccbe689/EcoRV/0	FAV29018	HG002	1	chr3	P	6091
9cc638a9-d6d0-4855-99b0-88fa6ff3e849/EcoRV/0	FAV29018	HG002	1	chr1	P	4376
9e06db70-6f1a-4f80-b59e-fd5fbc987b26/EcoRV/0	FAV29018	HG002	1	chr20	Q	4494
9eb73b30-67c1-4d86-b631-423df7ba741c/EcoRV/0	FAV29018	HG002	1	chr19	Q	1464
9eb80031-f819-4085-8e7b-acd4d3a8fdb6/EcoRV/0	FAV29018	HG002	1	chr8	P	4757
9ebbc208-1931-4449-9e56-8d4d294a30a9/EcoRV/0	FAV29018	HG002	1	chr22	Q	5140
9ec0eebc-7427-423a-8571-41af89a25574/EcoRV/0	FAV29018	HG002	1	chr3	Q	6427
9ec1c007-262c-4915-8f3d-1bda14b4d43b/EcoRV/0	FAV29018	HG002	1	chr15	P	5778
9ec1d144-de6a-4fb9-b913-38ff99d44db4/EcoRV/0	FAV29018	HG002	1	chr2	Q	4429
9ec33f98-344f-484d-8669-c5c5f26028ea/EcoRV/0	FAV29018	HG002	1	chr17	Q	3471
9ec4802b-8da8-4a68-a98a-9b8665937ffc/EcoRV/0	FAV29018	HG002	1	chr15	P	4627
9ec5504e-c04a-4387-9bee-daad8b74c50e/EcoRV/0	FAV29018	HG002	1	chr21	Q	4203
9ec7f543-19c3-4d72-a245-eb2ba2a595a7/EcoRV/0	FAV29018	HG002	1	chr10	P	4199
9eb7352a-8f94-4e84-bdbc-1503aa76e948/EcoRV/0	FAV29018	HG002	1	chr1	Q	6205
9ec8c7d3-2b7b-4edf-a0cb-21eb0a58f43a/EcoRV/0	FAV29018	HG002	1	chr11	P	3528
9ecbcb89-c517-4cda-a9da-91a810290cbb/EcoRV/0	FAV29018	HG002	1	chr16	Q	3401
9ecd9fdb-cf4c-49c3-ac9e-5e16e92b92fb/EcoRV/0	FAV29018	HG002	1	chr9	Q	5812
9ecda532-ad71-49cd-816f-2240c5ab3e38/EcoRV/0	FAV29018	HG002	1	chr1	Q	9148
9ecddc1d-5dcb-4fd4-806b-f88bb9decc00/EcoRV/0	FAV29018	HG002	1	chr12	P	5225
9ed23e28-244b-4416-83b9-e9c6e35ffdef/EcoRV/0	FAV29018	HG002	1	chr2	P	11033
9ed249b2-bf11-46b7-9fc6-0e8d497a2c48/EcoRV/0	FAV29018	HG002	1	chr2	Q	1494
9ed37305-2da1-4983-a6ac-b52298a1245e/EcoRV/0	FAV29018	HG002	1	chr15	Q	4784
9ed41f11-2132-4b30-a93d-ae470d21e3d6/EcoRV/0	FAV29018	HG002	1	chr15	Q	3643
9ed4ca8c-7e0a-45c8-a46b-81aad0927039/EcoRV/0	FAV29018	HG002	1	chr13	Q	5466
9ed4dc8e-535a-4c17-b06e-e029b901e35a/EcoRV/0	FAV29018	HG002	1	chr20	P	3215
9ec94523-d931-428a-91f2-92ae387cf299/EcoRV/0	FAV29018	HG002	1	chr17	P	3434
9ed4fcb1-2a91-482a-ba85-071e8527929b/EcoRV/0	FAV29018	HG002	1	chr10	Q	2953
9eb70ccc-c4e6-4e9b-9185-654c77b6bf4b/EcoRV/0	FAV29018	HG002	1	chr18	Q	9224
9eb508b3-0d79-4b2a-86dc-a569c46a9c74/EcoRV/0	FAV29018	HG002	1	chr10	Q	4224
9e981d5c-0660-4b70-85c1-27f38cbbcfff/EcoRV/0	FAV29018	HG002	1	chr18	Q	8480
9e983507-8864-49ca-9566-cbcd6094b222/EcoRV/0	FAV29018	HG002	1	chr16	Q	3550
9e9afcfe-9137-4389-8fa8-fa261adfaba2/EcoRV/0	FAV29018	HG002	1	chr6	P	5294
9e9d3872-57e3-4379-bffd-321c5881f28f/EcoRV/0	FAV29018	HG002	1	chr9	P	6742
9e9d54f6-8f39-4d06-bde6-578f1158d14a/EcoRV/0	FAV29018	HG002	1	chr14	Q	7046
9e9dbc79-3ebf-40dc-bb69-fbb60ce61f1a/EcoRV/0	FAV29018	HG002	1	chr1	Q	8096
9ea0c165-7677-4fb1-a28d-225d1f3d5347/EcoRV/0	FAV29018	HG002	1	chr19	Q	2656
9ea1f3f8-d554-42df-9f46-f4070d8cbfe0/EcoRV/0	FAV29018	HG002	1	chr19	P	4935
9ea377a8-3eaa-4310-b5b1-a89dea24a866/EcoRV/0	FAV29018	HG002	1	chr5	Q	4632
9eb64ffc-cd01-43c4-88c6-abb85f9dde97/EcoRV/0	FAV29018	HG002	1	chr10	Q	3904
9ea44b21-efa3-447c-90d8-7dadc20b9cb9/EcoRV/0	FAV29018	HG002	1	chr18	Q	8904
9ea4d561-353f-4df5-8d93-3fd71f315cd7/EcoRV/0	FAV29018	HG002	1	chr6	P	5085
9ea79f7f-6a0d-47de-a7c1-257c03b4c0dc/EcoRV/0	FAV29018	HG002	1	chr19	P	3779
9ea8a153-5175-458d-9bf5-73dca2159d1e/EcoRV/0	FAV29018	HG002	1	chr17	Q	1875
9eaa0602-4373-44b8-9697-d3bc1ecff5b1/EcoRV/0	FAV29018	HG002	1	chr5	Q	5711
9eaa682b-451a-4fd0-98bc-30e251a1bb5d/EcoRV/0	FAV29018	HG002	1	chr11	P	4888
9eadcd1b-c486-4e9e-9e1c-6c235019b7d6/EcoRV/0	FAV29018	HG002	1	chr14	Q	6842
9eaf775a-9ed7-4965-a1d6-998d8caf5730/EcoRV/0	FAV29018	HG002	1	chr18	P	6945
9eb342d6-edd3-4e34-b19d-75a50271ca9d/EcoRV/0	FAV29018	HG002	1	chr10	Q	5754
9ea4aba3-5065-4242-ae93-e4366b284b76/EcoRV/0	FAV29018	HG002	1	chr16	P	5283
9ed5f16f-ad9a-4306-b1d9-ac2f94abcf38/EcoRV/0	FAV29018	HG002	1	chr22	Q	6338
9ed73cff-0de6-4d07-88cb-b44d9bbebb25/EcoRV/0	FAV29018	HG002	1	chr12	Q	7336
9ed7b12d-9f7c-44a0-b150-2c113e2e69d8/EcoRV/0	FAV29018	HG002	1	chr2	P	6920
9efbafcd-fcc4-4435-be22-07d8989dd3a9/EcoRV/0	FAV29018	HG002	1	chr9	P	4975
9efc7cd1-33b6-47b2-ade3-d3d019d46e1d/EcoRV/0	FAV29018	HG002	1	chr1	Q	7559
9efd8406-43c2-419a-b7b1-4b2015d3133b/EcoRV/0	FAV29018	HG002	1	chr22	P	3684
9efdfdc6-cf0b-45cc-b796-936143be0351/EcoRV/0	FAV29018	HG002	1	chr19	Q	2078
9f03ab7e-cbc6-4d38-bba1-90c347f9dffb/EcoRV/0	FAV29018	HG002	1	chr20	P	4179
9f049942-eb8f-402a-9430-30e59226a498/EcoRV/0	FAV29018	HG002	1	chr12	P	4897
9f04b794-58cf-432c-a899-6ce9302f089a/EcoRV/0	FAV29018	HG002	1	chr21	Q	4292
9f04f09b-8f05-473f-afb5-bf7517af5125/EcoRV/0	FAV29018	HG002	1	chr6	P	4093
9f068511-b9fd-47a3-b283-ffc6f4a6a99c/EcoRV/0	FAV29018	HG002	1	chr15	P	2076
9efb29ed-8980-48c9-8100-a4ed0b25d324/EcoRV/0	FAV29018	HG002	1	chr3	P	6618
9f0b1de7-b2bd-44a4-8e06-6d86627a72c8/EcoRV/0	FAV29018	HG002	1	chr18	Q	8748
9f0ef23e-12d8-412a-ada4-854cef4b7f11/EcoRV/0	FAV29018	HG002	1	chr5	P	5832
9f1112cb-bd60-4816-ba4f-1da7d263601a/EcoRV/0	FAV29018	HG002	1	chr4	P	4067
9f14369a-db96-49ce-969b-3cdee1163d10/EcoRV/0	FAV29018	HG002	1	chr18	Q	9325
9f14fda7-4061-4164-954f-83dd49aab556/EcoRV/0	FAV29018	HG002	1	chr17	Q	4135
9f16f7fc-2fe4-4671-9f01-fa730c9b602e/EcoRV/0	FAV29018	HG002	1	chr14	Q	6079
9f1aeaaf-e74e-4b4a-9def-7fac38e53558/EcoRV/0	FAV29018	HG002	1	chr17	Q	4376
9f255395-054e-45f6-b138-0c58a48182a1/EcoRV/0	FAV29018	HG002	1	chr15	Q	7801
9f0d0081-901d-4e5f-9873-aa09ca83180d/EcoRV/0	FAV29018	HG002	1	chr17	P	5611
9efade2b-2999-4675-b05d-6bccfbd4ad8c/EcoRV/0	FAV29018	HG002	1	chr22	P	3364
9ef992fa-2f05-441e-aad8-960bfcf19d5b/EcoRV/0	FAV29018	HG002	1	chr15	Q	3583
9ef950c9-ad72-44c0-ae96-ad8472a8ae50/EcoRV/0	FAV29018	HG002	1	chr7	P	5627
9ed82a36-69e0-48ab-9437-a077cd114729/EcoRV/0	FAV29018	HG002	1	chr11	P	5637
9ed9cf6c-ce00-4ae8-a2e8-14437560c96f/EcoRV/0	FAV29018	HG002	1	chr11	P	5732
9edb6216-8c39-4bc6-9df3-912b49e59252/EcoRV/0	FAV29018	HG002	1	chr1	Q	6680
9edd6299-9440-48da-94af-b5ff3ca0e5d6/EcoRV/0	FAV29018	HG002	1	chr1	Q	8403
9edf60fa-a392-453d-8a35-e5810e55e854/EcoRV/0	FAV29018	HG002	1	chr8	Q	6256
9ee23366-c5c2-4610-9087-0b91663fc817/EcoRV/0	FAV29018	HG002	1	chr2	Q	4125
9ee519ea-3a2e-43f9-9634-6149736773dd/EcoRV/0	FAV29018	HG002	1	chr15	P	5314
9ee51c53-4d30-46a0-aa6f-08e5641c32c1/EcoRV/0	FAV29018	HG002	1	chr6	Q	5603
9ee5251c-0714-42a5-901c-9157311f3a53/EcoRV/0	FAV29018	HG002	1	chr3	Q	1934
9eed1c1a-369a-41ce-994a-7f3131bf1213/EcoRV/0	FAV29018	HG002	1	chr15	Q	7281
9eef9384-8eec-422c-8ad9-1454889c4e81/EcoRV/0	FAV29018	HG002	1	chr12	Q	4487
9ef052df-dace-437c-b5e9-c30020a6bb69/EcoRV/0	FAV29018	HG002	1	chr5	Q	5898
9ef10b3a-0b02-4310-8fc7-a2de2cd57a2d/EcoRV/0	FAV29018	HG002	1	chr17	Q	3057
9ef25e76-956e-4e60-944b-0ff8a09078b0/EcoRV/0	FAV29018	HG002	1	chr1	Q	8103
9ef268f3-9a96-43d8-a4c9-7d6d04e92cd2/EcoRV/0	FAV29018	HG002	1	chr13	P	5240
9ef2b217-251d-453f-8f0d-7456f97874f5/EcoRV/0	FAV29018	HG002	1	chr20	P	3813
9ef32193-ff8c-44ac-ba52-8045c77ce79a/EcoRV/0	FAV29018	HG002	1	chr13	Q	6542
9ef8119c-445d-496a-9d6b-ebaa3bd56562/EcoRV/0	FAV29018	HG002	1	chr3	P	6070
9ef89626-4d7f-404a-9911-1b5b2f68cd4b/EcoRV/0	FAV29018	HG002	1	chr16	P	5479
9ef95090-6b1d-4ee2-bafb-112d265238ab/EcoRV/0	FAV29018	HG002	1	chr2	Q	5084
9e975a1c-0a3a-4f00-a819-360207030f48/EcoRV/0	FAV29018	HG002	1	chr8	P	4012
9e9727c3-6e17-4c2d-a88c-f2ca142ef1df/EcoRV/0	FAV29018	HG002	1	chr13	Q	5475
9e9610a6-a7db-435b-96ba-4d20e98c7bc8/EcoRV/0	FAV29018	HG002	1	chr7	Q	2390
9e94c8da-06e4-45cf-8ac6-65aabd6bcd8e/EcoRV/0	FAV29018	HG002	1	chr8	P	4281
9e22ba88-a415-4e13-9ca5-98f2bdafd5b0/EcoRV/0	FAV29018	HG002	1	chr4	Q	8860
9e248b2a-b76f-4787-8921-09ead5c9fb12/EcoRV/0	FAV29018	HG002	1	chr7	P	4358
9e263154-8e61-45fb-82f9-2969afbd742a/EcoRV/0	FAV29018	HG002	1	chr1	P	10747
9e27aceb-656f-48ca-add0-5ee6af87c163/EcoRV/0	FAV29018	HG002	1	chr6	P	5512
9e29391f-f48a-40c0-89e5-351ed3897271/EcoRV/0	FAV29018	HG002	1	chr8	P	4452
9e2c255c-b619-4129-86d2-e7ecd78e7f74/EcoRV/0	FAV29018	HG002	1	chr21	Q	3206
9e2de696-366b-4ed6-b45d-dfff833bc707/EcoRV/0	FAV29018	HG002	1	chr1	Q	10182
9e2e4a42-8486-42a0-8d34-4efaf4b48e3d/EcoRV/0	FAV29018	HG002	1	chr3	Q	5093
9e20e872-c56b-4484-9388-187c824275df/EcoRV/0	FAV29018	HG002	1	chr22	Q	5056
9e306dba-213a-4151-bb61-8910f9c42ee1/EcoRV/0	FAV29018	HG002	1	chr16	P	5968
9e378ccb-58ba-4d57-9e15-9df02d82b282/EcoRV/0	FAV29018	HG002	1	chr15	Q	4364
9e3a75bb-2e24-43bb-a79e-07c2fe87f1f5/EcoRV/0	FAV29018	HG002	1	chr10	Q	3789
9e3bfdcc-1673-4a07-83b0-cf779347e1ec/EcoRV/0	FAV29018	HG002	1	chr10	P	3745
9e3f52ef-65ed-48af-b1e2-7be4755d2a08/EcoRV/0	FAV29018	HG002	1	chr9	P	6298
9e41bc89-004e-466f-a881-66cd7557a868/EcoRV/0	FAV29018	HG002	1	chr7	Q	4231
9e41e2b6-e9e2-4654-9e9f-26742637735f/EcoRV/0	FAV29018	HG002	1	chr10	P	3813
9e33ea0a-96af-48d2-8123-a4ca7a32ade9/EcoRV/0	FAV29018	HG002	1	chr7	Q	3044
9e1e0070-757d-426e-96d0-0a5d123c0d2e/EcoRV/0	FAV29018	HG002	1	chr4	P	5144
9e1d748b-6f5f-4af8-a32b-72fe2cd7a57a/EcoRV/0	FAV29018	HG002	1	chr17	Q	3147
9e1c034f-43ac-4d68-9c1a-0980a9662f38/EcoRV/0	FAV29018	HG002	1	chr21	Q	5068
9e07a259-78bb-4216-b327-f6fb368857f7/EcoRV/0	FAV29018	HG002	1	chr17	P	5091
9e080ce3-a238-4cbf-aaa5-9b6018fc5c41/EcoRV/0	FAV29018	HG002	1	chr18	P	6192
9e0908d7-1114-466e-a8a1-626cab806b2a/EcoRV/0	FAV29018	HG002	1	chr3	P	6538
9e0bb246-e8ae-48f8-b46b-18cb167be9f9/EcoRV/0	FAV29018	HG002	1	chr16	P	1345
9e0d03b2-f77b-44a6-9c5c-98d6ef354e0e/EcoRV/0	FAV29018	HG002	1	chr8	P	5115
9e0ec7c7-e871-45a1-b953-0e2374e16fec/EcoRV/0	FAV29018	HG002	1	chr7	P	4961
9e0ef714-8d1e-439e-8be2-7910d9fed398/EcoRV/0	FAV29018	HG002	1	chr20	Q	4901
9e0f4001-c55f-4aad-b750-17a2ecfe50d7/EcoRV/0	FAV29018	HG002	1	chr19	Q	2064
9e0f5387-c55b-4935-876c-c694e585b260/EcoRV/0	FAV29018	HG002	1	chr7	P	8633
9e107c1e-ca3c-4afc-8137-96879bbfc6ae/EcoRV/0	FAV29018	HG002	1	chr6	P	4850
9e10c9a9-5c68-4eb0-9313-c0dc4cd1bc2a/EcoRV/0	FAV29018	HG002	1	chr6	P	4447
9e10f693-91b2-437f-8c9b-f0a6c5bc2eec/EcoRV/0	FAV29018	HG002	1	chr12	Q	5033
9e11b920-09c4-48ae-8260-4e1c15979b75/EcoRV/0	FAV29018	HG002	1	chr19	Q	5600
9e155bb5-dc3d-48a4-a6c4-e078c26ad81b/EcoRV/0	FAV29018	HG002	1	chr10	P	6547
9e1597a2-88b5-4ca0-9652-b9e1e67e0502/EcoRV/0	FAV29018	HG002	1	chr10	P	7344
9e15cf5b-9d30-487b-bb69-2089fabc5f1d/EcoRV/0	FAV29018	HG002	1	chr3	P	5285
9e15d190-4a78-4cf7-926b-39d02f4293e7/EcoRV/0	FAV29018	HG002	1	chr7	Q	4649
9e18ac98-d670-4e19-9540-6d2007072fa0/EcoRV/0	FAV29018	HG002	1	chr1	P	4460
9e195595-67f3-4903-8157-a1b25a87ca68/EcoRV/0	FAV29018	HG002	1	chr15	Q	7452
9e195d5c-c7ba-4ea7-bef7-075dda7fca00/EcoRV/0	FAV29018	HG002	1	chr2	P	674
9e19d4bc-c179-49f8-9374-935359aa6699/EcoRV/0	FAV29018	HG002	1	chr18	Q	9611
9e19eb54-fc8b-4c97-be38-d63025f369b9/EcoRV/0	FAV29018	HG002	1	chr9	Q	4725
9e43ec2e-30e6-4177-b321-53df0b12f93a/EcoRV/0	FAV29018	HG002	1	chr2	Q	5237
9e06b19c-704f-44e9-97ee-790e7776deed/EcoRV/0	FAV29018	HG002	1	chr12	Q	6825
9e43fbfe-ad34-417a-a55a-bee7b5b0b4b2/EcoRV/0	FAV29018	HG002	1	chr13	Q	4362
9e449214-ac7c-46e4-9124-6eac690df8bc/EcoRV/0	FAV29018	HG002	1	chr10	P	5411
9e7e68e9-fad6-4500-b5b2-679e4c769be2/EcoRV/0	FAV29018	HG002	1	chr12	P	5730
9e800ba5-e33e-45c8-b55f-5f362979f755/EcoRV/0	FAV29018	HG002	1	chr19	Q	6264
9e80fc4c-33dc-4776-bb90-28dac57454dd/EcoRV/0	FAV29018	HG002	1	chr14	Q	7542
9e8197b5-3098-44c2-948b-ae0f9c692545/EcoRV/0	FAV29018	HG002	1	chr7	Q	5963
9e856883-788b-41ee-bcf7-695abb044e1f/EcoRV/0	FAV29018	HG002	1	chr1	Q	8063
9e77f09c-05b2-46e8-ba64-57bfbd7c56de/EcoRV/0	FAV29018	HG002	1	chr17	Q	4705
9e86755d-fcfa-4624-bafe-2f8aa582ccc8/EcoRV/0	FAV29018	HG002	1	chr1	P	4293
9e884849-4005-4a9e-a092-dfe52d35d7f5/EcoRV/0	FAV29018	HG002	1	chr2	P	4541
9e891ea8-590c-4432-b2da-052619cd984b/EcoRV/0	FAV29018	HG002	1	chr10	P	3607
9e894fc6-256a-4218-a7cf-33290c06c7bf/EcoRV/0	FAV29018	HG002	1	chr20	P	3452
9e8a6158-d5f1-4444-b3d6-233746088e28/EcoRV/0	FAV29018	HG002	1	chr18	Q	9303
9e8b5f90-a804-4d65-b112-a0f064c3cd59/EcoRV/0	FAV29018	HG002	1	chr19	Q	9803
9e8bcff0-f2ec-47bc-80af-ec2e56432ab2/EcoRV/0	FAV29018	HG002	1	chr15	P	3111
9e8f18b0-ac11-497f-a848-f856f8a38b9d/EcoRV/0	FAV29018	HG002	1	chr14	Q	4762
9e9017ee-e0e3-4f46-a43e-79eda5c14b28/EcoRV/0	FAV29018	HG002	1	chr11	Q	4994
9e92dc4b-8aab-47be-bd34-3a1d4feea4f7/EcoRV/0	FAV29018	HG002	1	chr20	P	3495
9e8705ec-f7d9-4c1f-b365-85460e7d726b/EcoRV/0	FAV29018	HG002	1	chr22	P	3122
9e741afc-b794-4421-b561-42d58115c69c/EcoRV/0	FAV29018	HG002	1	chr15	Q	4688
9e45cebb-dacc-4f9c-9bf8-8935da2c5f8b/EcoRV/0	FAV29018	HG002	1	chr21	Q	2555
9e496228-40db-4df7-b3a6-a81d1ae3423f/EcoRV/0	FAV29018	HG002	1	chr19	Q	10170
9e4a5084-1b6a-490e-8d9b-b83331a1613c/EcoRV/0	FAV29018	HG002	1	chr3	P	5472
9e50deb7-1261-44c1-ad56-0faa48455565/EcoRV/0	FAV29018	HG002	1	chr3	Q	3229
9e510609-6c30-4ed5-bf2d-3daea54672e0/EcoRV/0	FAV29018	HG002	1	chr13	Q	6011
9e51b886-f3f1-43b1-8c1b-40642831b281/EcoRV/0	FAV29018	HG002	1	chr10	Q	5527
9e51df7a-b5cb-4d47-9ddb-2c0e72dc3315/EcoRV/0	FAV29018	HG002	1	chr10	P	7683
9e520b37-8445-4cde-96cc-d9036f826089/EcoRV/0	FAV29018	HG002	1	chr1	Q	6177
9e524bd9-6fe8-4cb3-afa1-769a6ae785f2/EcoRV/0	FAV29018	HG002	1	chr22	Q	5842
9e53c357-33d6-4625-899c-8d2590ad34d7/EcoRV/0	FAV29018	HG002	1	chr12	Q	4468
9e5426aa-7fbd-4b35-af1c-56ce1f1c78f5/EcoRV/0	FAV29018	HG002	1	chr3	P	6679
9e56b278-6568-4c8e-a78d-524ff5699af7/EcoRV/0	FAV29018	HG002	1	chr1	P	4611
9e583161-8c4a-455b-b7b3-e8fda9e79a8e/EcoRV/0	FAV29018	HG002	1	chr2	P	6997
9e58a047-e580-4f4c-99c9-7f6ec3921cd5/EcoRV/0	FAV29018	HG002	1	chr8	P	4751
9e5ae90e-f489-499a-8a60-01c719f39992/EcoRV/0	FAV29018	HG002	1	chr13	Q	5413
9e5b37d1-b151-4dd4-b3e5-46ebd678742a/EcoRV/0	FAV29018	HG002	1	chr8	P	5167
9e5bd4bb-2835-49fa-ae7f-52fff539c411/EcoRV/0	FAV29018	HG002	1	chr16	P	4897
9e5dcec8-431f-4410-bd9f-146ad3fd2d9a/EcoRV/0	FAV29018	HG002	1	chr12	Q	3579
9e5f1e49-6789-48a6-8032-4ee247fa92f4/EcoRV/0	FAV29018	HG002	1	chr13	Q	5447
9e615c20-4815-4a7e-9823-0e92e968c25d/EcoRV/0	FAV29018	HG002	1	chr16	Q	3883
9e633b48-1dd4-40ba-aa11-431b139d8a37/EcoRV/0	FAV29018	HG002	1	chr4	Q	5326
9e655db7-241c-496f-bbda-3b3014c3226f/EcoRV/0	FAV29018	HG002	1	chr10	Q	2840
9e68beff-3002-4894-ab31-268651419b71/EcoRV/0	FAV29018	HG002	1	chr1	P	11459
9e443844-9186-4573-b9cf-a330e8aac99b/EcoRV/0	FAV29018	HG002	1	chr15	Q	6789
95a78452-bf0f-4e32-b779-ce37c4e0557b/EcoRV/0	FAV29018	HG002	1	chr21	Q	3494
9cc51e8b-a650-40a5-ad7c-31d90d7a2feb/EcoRV/0	FAV29018	HG002	1	chr8	P	5462
9cbd95e7-9e90-4194-b57d-7eef028d9057/EcoRV/0	FAV29018	HG002	1	chr4	P	4242
9b39729d-dec9-407e-8930-9d108bd956b9/EcoRV/0	FAV29018	HG002	1	chr17	Q	2284
9b3a32c6-af0b-419f-b24b-ef62ec9486fa/EcoRV/0	FAV29018	HG002	1	chr9	Q	5057
9b3b3451-4c0a-43cb-8efc-e856249a587d/EcoRV/0	FAV29018	HG002	1	chr3	Q	3947
9b3b4c2e-bfc1-452d-9e00-0f99a6731bc0/EcoRV/0	FAV29018	HG002	1	chr17	Q	2106
9b3d9f5b-ddcc-426e-aeaa-a27cdd8ec61f/EcoRV/0	FAV29018	HG002	1	chr8	Q	5940
9b3da890-925b-4886-a1a7-8b43076432ba/EcoRV/0	FAV29018	HG002	1	chr14	P	4866
9b3ec9ed-ca33-41dc-aa7a-b2d016fdb016/EcoRV/0	FAV29018	HG002	1	chr22	P	3621
9b3fd51e-b954-4233-ae57-f26a724acf75/EcoRV/0	FAV29018	HG002	1	chr8	Q	4708
9b40689f-6ee5-426d-be7c-603917e6dc23/EcoRV/0	FAV29018	HG002	1	chr6	Q	9422
9b385f6f-73d0-4325-b1ec-cf30ffbb0c7f/EcoRV/0	FAV29018	HG002	1	chr20	P	2237
9b40998a-9553-475c-a4fb-32d17449edd3/EcoRV/0	FAV29018	HG002	1	chr2	Q	8356
9b434242-813c-481d-a9e0-8143c896c659/EcoRV/0	FAV29018	HG002	1	chr19	Q	2315
9b45d9dc-057a-4e0b-962b-5487af0d15b1/EcoRV/0	FAV29018	HG002	1	chr15	P	6138
9b470526-ed6a-4415-be03-90e4ef6db51d/EcoRV/0	FAV29018	HG002	1	chr3	P	6532
9b479348-12cd-4bfe-839a-c243de340c0a/EcoRV/0	FAV29018	HG002	1	chr15	P	5274
9b48f712-dc29-4558-b6ca-e0a654db0fe6/EcoRV/0	FAV29018	HG002	1	chr5	Q	4174
9b496e99-4c1e-47a7-b3b2-3705bdd994a8/EcoRV/0	FAV29018	HG002	1	chr5	P	5875
9b4c3f46-8d65-4d28-bd7a-b7b3bd5e9522/EcoRV/0	FAV29018	HG002	1	chr10	Q	5033
9b4e9cf7-90a3-41d7-bfdd-b88909256990/EcoRV/0	FAV29018	HG002	1	chr2	P	6690
9b4f2152-f0c5-4d9d-bd32-54d7882c51ad/EcoRV/0	FAV29018	HG002	1	chr21	Q	5810
9b50d980-4569-449b-962e-3779f70e8948/EcoRV/0	FAV29018	HG002	1	chr17	Q	3043
9b411452-2c80-4ac3-b398-e1d7e2f71b91/EcoRV/0	FAV29018	HG002	1		Q	3561
9b50e907-86f2-4251-99fb-177582f00a6c/EcoRV/0	FAV29018	HG002	1	chr20	Q	7391
9b36c772-2a84-47bd-a2a6-e12c0e1987aa/EcoRV/0	FAV29018	HG002	1	chr6	Q	4542
9b35314d-aa99-4852-8825-e91db39cd317/EcoRV/0	FAV29018	HG002	1	chr11	P	5469
9b1785b7-baa2-4ecd-85e6-a2d524e7a63b/EcoRV/0	FAV29018	HG002	1	chr3	Q	3986
9b1d3a1c-fc4b-4008-8894-96d2c1add475/EcoRV/0	FAV29018	HG002	1	chr13	Q	4481
9b1d668a-bfec-44d9-84e9-7a08a0af0fb6/EcoRV/0	FAV29018	HG002	1	chr20	Q	6265
9b1db89f-b3fe-4c85-8046-9b7fa46f908d/EcoRV/0	FAV29018	HG002	1	chr16	P	6904
9b1ee358-bd4d-4020-ae44-7ec357ffc25f/EcoRV/0	FAV29018	HG002	1	chr22	Q	5048
9b1f51f0-91cf-4e69-88c7-4f534a6e9261/EcoRV/0	FAV29018	HG002	1	chr22	P	3994
9b228c96-72cc-4fd6-aa60-c85439692973/EcoRV/0	FAV29018	HG002	1	chr6	P	4042
9b228fbf-2056-4937-b20d-1c1df3cad32b/EcoRV/0	FAV29018	HG002	1	chr7	Q	4560
9b24a4af-ccba-442b-a538-1dc70b9ab983/EcoRV/0	FAV29018	HG002	1	chr17	Q	2503
9b25097b-33c9-47e0-bef1-faeed8118f3b/EcoRV/0	FAV29018	HG002	1	chr5	Q	5133
9b364040-54d7-4167-8c8e-0eac2420c9d7/EcoRV/0	FAV29018	HG002	1		P	8413
9b256555-1181-430a-9eed-69f2cc1e4e4c/EcoRV/0	FAV29018	HG002	1	chr22	P	3892
9b2669fc-dc1d-4166-b7a7-3f83261e43ba/EcoRV/0	FAV29018	HG002	1	chr11	Q	4932
9b2737d4-1b27-4077-b6d0-5df381b9ad7b/EcoRV/0	FAV29018	HG002	1	chr4	Q	8948
9b2a72a5-8747-4b4d-9785-aa151784811b/EcoRV/0	FAV29018	HG002	1	chr18	Q	9142
9b2b5506-6583-47aa-b74e-a6c25dc40361/EcoRV/0	FAV29018	HG002	1	chr19	Q	8057
9b2d60cd-2d2d-4107-abfb-b3837f24cfc3/EcoRV/0	FAV29018	HG002	1	chr22	Q	4896
9b30b542-bf98-43e2-9f42-b91df5a9e6da/EcoRV/0	FAV29018	HG002	1	chr10	P	7177
9b34b60c-9a79-4c2a-b96e-96751eae0dfa/EcoRV/0	FAV29018	HG002	1	chr4	P	4992
9b35007a-063a-45db-9a94-635b11e170d6/EcoRV/0	FAV29018	HG002	1	chr5	P	5281
9b26637f-219f-42c5-820d-126b237e00d3/EcoRV/0	FAV29018	HG002	1	chr3	Q	5383
9b5179b5-39ad-4f84-b1ab-3178a1dcecdc/EcoRV/0	FAV29018	HG002	1	chr2	P	7690
9b52ec3e-2f9c-4a66-9d7b-a53fa6cc64f7/EcoRV/0	FAV29018	HG002	1	chr4	P	4327
9b53ddd3-e3bf-4c0b-bffc-2f0a29262b60/EcoRV/0	FAV29018	HG002	1	chr14	Q	6415
9b748efd-0b43-455c-8724-befd6a96f488/EcoRV/0	FAV29018	HG002	1	chr22	P	3488
9b78e85f-c12a-4e6a-9212-107167bf9031/EcoRV/0	FAV29018	HG002	1	chr4	P	4877
9b790865-4627-46d8-9b23-686d6f75addd/EcoRV/0	FAV29018	HG002	1	chr20	P	3622
9b79af54-3272-42bd-be68-a62ad699084f/EcoRV/0	FAV29018	HG002	1	chr18	P	6222
9b7dccd6-307f-417e-8686-54a19cda1679/EcoRV/0	FAV29018	HG002	1	chr9	P	3640
9b7fc611-79b8-484a-befe-0e5ef9b93648/EcoRV/0	FAV29018	HG002	1	chr18	Q	8771
9b801d62-3fc3-4ecc-b742-a72b156927ba/EcoRV/0	FAV29018	HG002	1	chr5	Q	4440
9b81795f-5e30-4015-b4a2-a0d34b5c3a52/EcoRV/0	FAV29018	HG002	1	chr21	Q	1131
9b832473-cf74-4788-9d02-01b2669ba29e/EcoRV/0	FAV29018	HG002	1	chr5	Q	5307
9b83fc0a-42b5-4e60-9780-032c4b2e4510/EcoRV/0	FAV29018	HG002	1	chr1	Q	6899
9b742fb8-e38b-4bb4-9b40-8c9691d7051a/EcoRV/0	FAV29018	HG002	1	chr11	Q	4242
9b8460ef-2c00-4548-afc3-72e89301e6da/EcoRV/0	FAV29018	HG002	1	chr6	Q	5255
9b861bfb-a03e-4347-aff4-d773fca60e61/EcoRV/0	FAV29018	HG002	1	chr19	Q	5626
9b8728a9-7af8-43e6-9025-c613a98816c0/EcoRV/0	FAV29018	HG002	1	chr2	Q	4787
9b87b098-cc2a-4ce1-a6a7-5435792ed408/EcoRV/0	FAV29018	HG002	1	chr2	Q	4073
9b87b6f9-abef-4374-9bf2-dd7562e1e502/EcoRV/0	FAV29018	HG002	1	chr21	Q	5559
9b887d01-7bab-42d0-92ba-30e8856dfaaa/EcoRV/0	FAV29018	HG002	1	chr12	P	4789
9b889f5b-478e-4a6d-838f-86cf5bb57319/EcoRV/0	FAV29018	HG002	1	chr12	Q	3877
9b8912e8-ccb1-4ba5-928e-bb0f787a672f/EcoRV/0	FAV29018	HG002	1	chr21	Q	4208
9b8af72a-4bac-42b0-879e-d445a5f0aab6/EcoRV/0	FAV29018	HG002	1	chr19	P	3773
9b8b95e6-0ec1-416f-afe5-62e1f5d8d239/EcoRV/0	FAV29018	HG002	1	chr20	P	3467
9b84b9c9-1975-4336-9133-951cf5287cd1/EcoRV/0	FAV29018	HG002	1	chr9	Q	2075
9b73d766-eb99-4557-93e9-62a32992ab14/EcoRV/0	FAV29018	HG002	1	chr4	P	4740
9b738ee1-fa8b-4719-b392-995d5b7b3245/EcoRV/0	FAV29018	HG002	1	chr3	Q	1021
9b7136ba-48bc-49c9-a66d-86bb30c5b537/EcoRV/0	FAV29018	HG002	1	chr11	P	5150
9b547196-795c-437a-816f-16720232fc39/EcoRV/0	FAV29018	HG002	1	chr19	Q	1504
9b565f49-3842-4189-8248-2e58d524a86a/EcoRV/0	FAV29018	HG002	1	chr13	Q	5132
9b5801af-3376-4d6b-810c-94362b57d557/EcoRV/0	FAV29018	HG002	1	chr13	P	5359
9b583c9d-38aa-4552-873d-f8c13fb0c0e4/EcoRV/0	FAV29018	HG002	1	chr4	P	5423
9b5b1900-162f-4bbd-97fa-3b9a51690202/EcoRV/0	FAV29018	HG002	1	chr14	Q	7528
9b5dfd7d-a00d-4348-8616-ceeba2814530/EcoRV/0	FAV29018	HG002	1	chr3	P	5518
9b5eb22d-cf6d-483c-8333-2c4ffb8a570e/EcoRV/0	FAV29018	HG002	1	chr20	P	3428
9b601f6f-8852-4d00-b332-e332ca2e123c/EcoRV/0	FAV29018	HG002	1	chr8	P	4537
9b60fef4-0911-4cae-ba5f-eb6db834cd18/EcoRV/0	FAV29018	HG002	1	chr14	Q	5293
9b61b8fe-fb00-4957-a8f0-882ba4196fd3/EcoRV/0	FAV29018	HG002	1	chr14	Q	5653
9b62a379-dd2d-4553-a3e6-9f9f183d46ab/EcoRV/0	FAV29018	HG002	1	chr3	P	2337
9b642340-0deb-4852-9d8a-e115eb441b29/EcoRV/0	FAV29018	HG002	1	chr1	Q	8178
9b64f2da-70de-402a-a485-9fad2e34345a/EcoRV/0	FAV29018	HG002	1	chr20	P	3063
9b65f01f-3dde-41e2-befb-ddabc914c1db/EcoRV/0	FAV29018	HG002	1	chr16	P	4863
9b664a1b-ecb7-4541-a0d2-c6927ac3d08d/EcoRV/0	FAV29018	HG002	1	chr20	P	3778
9b6a4447-a9df-4049-8f47-999076598e89/EcoRV/0	FAV29018	HG002	1	chr15	Q	4858
9b6c568e-bc79-4b38-bee5-61d99362071f/EcoRV/0	FAV29018	HG002	1	chr14	Q	6841
9b6d30f3-bd4f-400f-9e78-c4eeb9654848/EcoRV/0	FAV29018	HG002	1	chr6	P	2763
9b6f8942-979f-4bb8-a451-e3311137ecc9/EcoRV/0	FAV29018	HG002	1	chr13	Q	5435
9b70251a-6337-49e9-a122-dca05cbcc5dd/EcoRV/0	FAV29018	HG002	1	chr16	P	6087
9b70e9ed-283f-435e-ab7a-60da45b7f921/EcoRV/0	FAV29018	HG002	1	chr20	P	4431
9b168d0e-b9ce-42a3-8d0f-13998f0b5515/EcoRV/0	FAV29018	HG002	1	chr3	Q	5388
9b15c7fc-ffee-4cca-8ee2-a1c97ea42f7c/EcoRV/0	FAV29018	HG002	1	chr17	P	2623
9b15c563-8b1a-4f00-b4ac-23cf20561f27/EcoRV/0	FAV29018	HG002	1	chr8	P	5999
9b153f66-f457-4bc4-a3cb-65669e964d04/EcoRV/0	FAV29018	HG002	1	chr20	P	3067
9a957bee-b261-43c2-bd57-a436dd742976/EcoRV/0	FAV29018	HG002	1	chr2	Q	5023
9a9988db-9a63-4a82-b843-f5fb8e26363a/EcoRV/0	FAV29018	HG002	1	chr8	P	5361
9a9bab75-7c52-4be2-a0d0-db759a8ae8a8/EcoRV/0	FAV29018	HG002	1	chr20	Q	7405
9a9ca1e1-c05e-4657-a2e3-dc34ddbb65a4/EcoRV/0	FAV29018	HG002	1	chr9	P	4442
9a9dce86-4f7b-4131-b7a8-4eb5a049c6a8/EcoRV/0	FAV29018	HG002	1	chr10	Q	3824
9a9faeef-b7fa-437d-8f75-88bd66cead71/EcoRV/0	FAV29018	HG002	1	chr3	P	10107
9aa025a7-0be5-4f7b-a168-3d5e51e63f0c/EcoRV/0	FAV29018	HG002	1	chr4	Q	5328
9aa07868-a96a-45f9-b1c8-7f92b9a6d434/EcoRV/0	FAV29018	HG002	1	chr10	Q	3379
9aa1d508-f692-41c3-a749-ec0e8956f2b3/EcoRV/0	FAV29018	HG002	1	chr18	P	6094
9aa289c3-8c53-4455-a061-10c4d88d47e8/EcoRV/0	FAV29018	HG002	1	chr10	Q	4187
9a956dab-6713-4cbb-9638-559dcddcfa05/EcoRV/0	FAV29018	HG002	1	chr17	Q	4305
9aa2c271-c0c6-491b-90b6-ba095399971d/EcoRV/0	FAV29018	HG002	1	chr15	P	6662
9aa4dd32-072f-4c09-a821-e33ce62d39af/EcoRV/0	FAV29018	HG002	1	chr3	P	9554
9aa6fc5a-9257-4e4f-833d-03961b634b8d/EcoRV/0	FAV29018	HG002	1	chr9	Q	5366
9aa8e6f2-4b5f-4279-8383-eef996d5ea8b/EcoRV/0	FAV29018	HG002	1	chr17	P	4302
9aa95465-c1a9-41de-8162-79caea853e59/EcoRV/0	FAV29018	HG002	1	chr13	P	5306
9aa99167-1af5-47c3-b0b2-cb82f29666ca/EcoRV/0	FAV29018	HG002	1	chr3	Q	4059
9aabf421-bae6-48a7-9b41-6bbdcfac16b2/EcoRV/0	FAV29018	HG002	1	chr7	Q	2618
9aae7f1e-2e87-439d-9942-bb2641abe0a9/EcoRV/0	FAV29018	HG002	1	chr16	Q	8530
9aaf0b4c-25a1-4b12-9e71-b0a96af6bd7e/EcoRV/0	FAV29018	HG002	1	chr16	Q	4121
9ab34a09-28f3-45f9-9f84-bc8cb04b7d60/EcoRV/0	FAV29018	HG002	1	chr15	P	6590
9ab496e9-68a5-4d15-a1ae-ad99f99dd3a7/EcoRV/0	FAV29018	HG002	1	chr17	Q	4009
9aa31f53-3879-4b83-918f-8949429d91bc/EcoRV/0	FAV29018	HG002	1	chr21	Q	5059
9a942993-a983-4877-a807-540d3bbfa204/EcoRV/0	FAV29018	HG002	1	chr10	P	7776
9a93bdd8-2d09-4dbe-9ba4-6d218ce231fe/EcoRV/0	FAV29018	HG002	1	chr16	Q	3131
9a767a1b-c91a-4bf2-95d6-fc41693986fe/EcoRV/0	FAV29018	HG002	1	chr14	Q	7154
9a77b7bc-dcaa-4c05-be9d-96a5523a3a45/EcoRV/0	FAV29018	HG002	1	chr6	P	5168
9a791c6c-7bc4-41ed-8603-72e3b348785a/EcoRV/0	FAV29018	HG002	1	chr21	Q	4372
9a79d381-e10c-440a-b6ed-8b0a45f3af40/EcoRV/0	FAV29018	HG002	1	chr5	Q	3313
9a7e917f-e53f-4a72-8f48-69c2d5bc24dc/EcoRV/0	FAV29018	HG002	1	chr21	Q	6127
9a7f7c5c-e48e-43f7-a690-16037b1046b8/EcoRV/0	FAV29018	HG002	1	chr14	Q	6551
9a80e495-6a65-489c-9a06-d21fbf79aa0f/EcoRV/0	FAV29018	HG002	1	chr6	P	5748
9a84ff46-6b50-4d5e-97d2-81f1b3c5aa1c/EcoRV/0	FAV29018	HG002	1	chr15	Q	8284
9a875c5d-0e1b-4d14-8e9c-67fd8c0a1d50/EcoRV/0	FAV29018	HG002	1	chr4	P	4099
9a899c6b-e2eb-4abf-8260-a74ef6719637/EcoRV/0	FAV29018	HG002	1	chr3	Q	6239
9a8c2a75-f708-42b9-9a16-c570a7e2d09e/EcoRV/0	FAV29018	HG002	1	chr5	Q	4258
9a8c525d-df51-4553-92cb-6d6dd0df72d7/EcoRV/0	FAV29018	HG002	1	chr19	Q	2899
9a8c68af-7b77-40d7-b5eb-dce3d97e4c80/EcoRV/0	FAV29018	HG002	1	chr13	P	5658
9a8d2ac7-9bca-4af8-b84d-d12b71e78a7d/EcoRV/0	FAV29018	HG002	1	chr18	Q	8817
9a8da9ca-640d-4864-8d93-7a2618d622b2/EcoRV/0	FAV29018	HG002	1	chr9	Q	4348
9a8e1ae6-59c8-4f28-9805-088256ce31ae/EcoRV/0	FAV29018	HG002	1	chr11	P	3074
9a8f3796-5750-46f6-8b31-69a4e5ebe7d3/EcoRV/0	FAV29018	HG002	1	chr16	P	5406
9a90dc24-201f-4297-aab4-678406b80071/EcoRV/0	FAV29018	HG002	1	chr8	Q	4703
9a92d5a7-b158-4d9a-b248-55cc1e8af0f1/EcoRV/0	FAV29018	HG002	1	chr13	Q	5875
9ab572e8-f87c-4028-9ceb-f1a5990aa348/EcoRV/0	FAV29018	HG002	1	chr6	P	4458
9ab687f9-0de1-493b-ac71-63fae607bcb0/EcoRV/0	FAV29018	HG002	1	chr13	Q	6271
9af1d854-b4a3-4e18-8eb4-7b23c734de8f/EcoRV/0	FAV29018	HG002	1	chr4	Q	4433
9af527bf-c2da-4d15-8486-f12dda5e5286/EcoRV/0	FAV29018	HG002	1	chr14	Q	5313
9af70bfe-85c3-4d69-9606-de07989e5b73/EcoRV/0	FAV29018	HG002	1	chr18	P	6837
9af76cad-fcde-451a-ba62-138d5acbe748/EcoRV/0	FAV29018	HG002	1	chr11	P	4835
9af8f9bd-a3fc-4828-adfd-8a837656935c/EcoRV/0	FAV29018	HG002	1	chr1	P	3961
9afc3830-9381-4a3d-a916-bcaa6e18e461/EcoRV/0	FAV29018	HG002	1	chr3	Q	4420
9afca777-c610-48d7-8a18-15a8ff2df0da/EcoRV/0	FAV29018	HG002	1	chr17	P	9644
9afd3b28-1ed1-4cce-9769-524fd0869de6/EcoRV/0	FAV29018	HG002	1	chr2	P	1252
9b01fc27-3290-4084-a664-28946da6d3a4/EcoRV/0	FAV29018	HG002	1	chr22	Q	12270
9af18b42-60c0-4b00-879a-14a947806be2/EcoRV/0	FAV29018	HG002	1	chr18	P	5312
9b026edf-6556-4cc1-97ef-0de37e21524c/EcoRV/0	FAV29018	HG002	1	chr17	Q	2466
9b06147a-335d-478d-b504-cb24a18a1e08/EcoRV/0	FAV29018	HG002	1	chr14	Q	5486
9b098490-8547-40c4-aace-d8799fd4b8d4/EcoRV/0	FAV29018	HG002	1	chr1	P	11219
9b0a785c-7da9-4c4b-a0a2-4a8df72070e7/EcoRV/0	FAV29018	HG002	1	chr15	P	3758
9b0bd11b-b497-4fbb-9a96-07cfc9255145/EcoRV/0	FAV29018	HG002	1	chr2	Q	4810
9b0cb45f-62c0-4f99-a53d-147e3cdd89d6/EcoRV/0	FAV29018	HG002	1	chr18	P	6055
9b0d3cb9-867c-495c-91ff-47aec038ffa8/EcoRV/0	FAV29018	HG002	1	chr15	P	4216
9b0e7b03-9833-4b8b-8306-ce4acd640e37/EcoRV/0	FAV29018	HG002	1	chr3	P	6805
9b0ef493-488e-4776-b848-b2293ca3b2ac/EcoRV/0	FAV29018	HG002	1	chr14	P	1308
9b11be61-9183-4e4a-967f-edfc38a22616/EcoRV/0	FAV29018	HG002	1	chr4	Q	4231
9b1227dd-fed9-4014-a38d-b9d709b0057c/EcoRV/0	FAV29018	HG002	1	chr22	Q	5347
9b044a9c-efc3-47f2-b20f-4495ffd0757a/EcoRV/0	FAV29018	HG002	1	chr15	P	3710
9aeff60b-5fb3-4335-942d-45251001e427/EcoRV/0	FAV29018	HG002	1	chr20	P	4275
9aef2c92-8e9b-4837-a767-229f419604a2/EcoRV/0	FAV29018	HG002	1	chr8	P	4416
9aedf1e7-7c45-4417-95d4-56f9e78883ec/EcoRV/0	FAV29018	HG002	1	chr2	P	4863
9ab98a9d-80d9-4d1b-b2fb-eed424f9b91c/EcoRV/0	FAV29018	HG002	1	chr21	Q	5029
9abb7d77-b7e5-43a4-b183-a8fe5af80f89/EcoRV/0	FAV29018	HG002	1	chr21	Q	3515
9abbd115-0873-4c37-afa5-aa4bbeabac0d/EcoRV/0	FAV29018	HG002	1	chr19	Q	1604
9abfbbe6-0702-4581-98dd-a13c8ba11886/EcoRV/0	FAV29018	HG002	1	chr3	P	5729
9abfe044-7270-4c78-873f-85955e9773ac/EcoRV/0	FAV29018	HG002	1		Q	4028
9accff71-226e-405f-b573-a9c4bc6652fe/EcoRV/0	FAV29018	HG002	1	chr4	Q	7113
9acd013a-22b4-42b7-bc46-f2bfc50e04ab/EcoRV/0	FAV29018	HG002	1	chr17	P	3536
9acdd116-eecb-4592-9360-b17959978edb/EcoRV/0	FAV29018	HG002	1	chr6	P	4796
9ad2363a-a15f-4390-bd87-2b0aa883eb39/EcoRV/0	FAV29018	HG002	1	chr3	P	5931
9ad2d0e5-940b-4ea8-8bd0-f8c585eb310d/EcoRV/0	FAV29018	HG002	1	chr5	Q	4409
9ad30417-8b83-4f51-841a-7c81fd0604ac/EcoRV/0	FAV29018	HG002	1	chr7	P	3657
9ad374db-0f1b-4bdc-b30e-bfd164708583/EcoRV/0	FAV29018	HG002	1	chr14	P	6117
9ad91052-2af4-466b-a978-657d657d9465/EcoRV/0	FAV29018	HG002	1	chr13	P	5999
9adaa080-0dd1-4e1f-9e9e-3f29b8b7de67/EcoRV/0	FAV29018	HG002	1		P	5471
9adbc05d-7940-4e89-b671-9f774425b1f2/EcoRV/0	FAV29018	HG002	1	chr5	P	5674
9adfa1e9-e6a6-47dd-b695-67ed48582cd7/EcoRV/0	FAV29018	HG002	1	chr17	P	5361
9ae0104b-5092-48cd-832e-f956545213b0/EcoRV/0	FAV29018	HG002	1	chr8	P	4204
9ae28649-7777-43b8-990d-b9eea77e8ff0/EcoRV/0	FAV29018	HG002	1	chr13	P	6794
9ae7aefe-0f28-49fe-829c-b48e550150e8/EcoRV/0	FAV29018	HG002	1	chr20	P	2415
9aec3a14-d3c5-42a7-a6a1-14bfdc2e087a/EcoRV/0	FAV29018	HG002	1	chr9	P	5496
9ab6508a-1b3f-4bab-a03f-537940f68e03/EcoRV/0	FAV29018	HG002	1	chr22	Q	6105
9cc05c7f-8428-459f-927b-93ddd7015ca1/EcoRV/0	FAV29018	HG002	1	chr12	Q	4432
9b8e6fc1-297b-4c90-b191-9e44b743dba6/EcoRV/0	FAV29018	HG002	1	chr13	Q	5325
9b95a049-f42f-4647-8edf-19a8c97ec3f1/EcoRV/0	FAV29018	HG002	1	chr11	P	3308
9c468bc2-c4df-4b3a-93cb-65f7b3c45ff4/EcoRV/0	FAV29018	HG002	1	chr10	P	3991
9c468de8-021e-4f93-97cc-25eed6bb62ca/EcoRV/0	FAV29018	HG002	1	chr6	P	4614
9c47cd7d-7cc9-494d-9fd8-bd86235bd333/EcoRV/0	FAV29018	HG002	1	chr20	P	4196
9c49fe06-fcb3-4dd6-9c27-d0c571153d68/EcoRV/0	FAV29018	HG002	1	chr19	P	3983
9c4a13fc-d097-4630-9055-6b8df68ceb50/EcoRV/0	FAV29018	HG002	1	chr16	Q	9341
9c4a3e56-acd1-4926-ba68-8252919b0376/EcoRV/0	FAV29018	HG002	1	chr16	P	5106
9c4a969d-02d9-4ea4-b795-6e50b44e546d/EcoRV/0	FAV29018	HG002	1	chr7	P	3331
9c4c2e42-4566-463c-bc48-935fd050245d/EcoRV/0	FAV29018	HG002	1	chr16	P	6046
9c4d13df-5909-4bd3-a453-735780cc07c2/EcoRV/0	FAV29018	HG002	1	chr17	P	3892
9c464e68-0f21-454b-85a3-03b367781a56/EcoRV/0	FAV29018	HG002	1	chr5	P	7655
9c4d3d50-9686-4458-b08a-ffb37a0cdb0a/EcoRV/0	FAV29018	HG002	1	chr14	Q	6992
9c5197e4-56ed-4028-bbc6-f8de4207a346/EcoRV/0	FAV29018	HG002	1	chr13	P	5672
9c53dfe4-9697-477c-bb07-0f759d5e4abb/EcoRV/0	FAV29018	HG002	1	chr11	P	5399
9c557e63-416d-4c0a-97f6-390169cc0804/EcoRV/0	FAV29018	HG002	1	chr6	P	4514
9c56f000-3acb-459d-9d9e-23d29537f3a6/EcoRV/0	FAV29018	HG002	1	chr18	P	8008
9c57a4db-ca0a-4566-b947-f12c393a5cf6/EcoRV/0	FAV29018	HG002	1	chr10	P	5045
9c5d54a0-c89a-4126-a24c-349feefd6a00/EcoRV/0	FAV29018	HG002	1	chr8	Q	4938
9c5f6326-a7cb-4c5a-a373-d3e68e231424/EcoRV/0	FAV29018	HG002	1	chr10	P	5069
9c5f85bb-eb08-435b-bb7e-22b1abd654f2/EcoRV/0	FAV29018	HG002	1	chr9	P	4498
9c4d93ae-d2e4-4d27-8cb6-fd12f753ccba/EcoRV/0	FAV29018	HG002	1	chr17	P	2257
9c5fc069-099b-4f2c-bfeb-63add7a17ea4/EcoRV/0	FAV29018	HG002	1	chr9	P	4752
9c45ee73-f6e1-4409-9fea-8408423a4163/EcoRV/0	FAV29018	HG002	1	chr8	Q	5547
9c44f177-6bb4-4d32-891e-ee8d7d19dcf9/EcoRV/0	FAV29018	HG002	1	chr5	Q	4191
9c305b71-fa9d-4610-8cbb-f015c6642b9d/EcoRV/0	FAV29018	HG002	1	chr10	P	7156
9c319c77-d816-423f-80d0-90323b3ad248/EcoRV/0	FAV29018	HG002	1	chr17	Q	2210
9c324712-0d34-4f5b-b788-c07adacb1977/EcoRV/0	FAV29018	HG002	1	chr2	Q	4111
9c32cc78-396e-485a-9215-657ef51c1613/EcoRV/0	FAV29018	HG002	1	chr15	Q	8099
9c32db55-f0f4-4885-bf93-0c2745239760/EcoRV/0	FAV29018	HG002	1	chr11	P	3985
9c3623e4-0db9-4326-ad1f-ba37a9e8f9ba/EcoRV/0	FAV29018	HG002	1	chr9	P	5039
9c39309e-e550-4631-9d62-2c7f4770aff4/EcoRV/0	FAV29018	HG002	1	chr2	Q	4526
9c3c5b22-3d74-408a-a62b-a91b2080e82b/EcoRV/0	FAV29018	HG002	1	chr14	P	2543
9c3ccc63-a526-4101-abff-77df42eeff80/EcoRV/0	FAV29018	HG002	1	chr21	Q	4538
9c3d7de6-6955-49be-92f1-de08d6638be1/EcoRV/0	FAV29018	HG002	1	chr4	Q	8661
9c3de4c9-7a7a-4565-844b-d7da4b29c096/EcoRV/0	FAV29018	HG002	1	chr9	P	9623
9c3fc5b2-8303-42a0-9317-1f703198006d/EcoRV/0	FAV29018	HG002	1	chr9	Q	3814
9c41cad4-e3e8-49a5-b13f-cb96551a4324/EcoRV/0	FAV29018	HG002	1	chr1	Q	8440
9c423d51-fa69-4ec7-8d20-a4085c3d19b3/EcoRV/0	FAV29018	HG002	1	chr7	Q	2916
9c437d5e-21ad-4b3a-a184-f74980b97bde/EcoRV/0	FAV29018	HG002	1	chr16	P	5626
9c446ca7-1074-41b0-a724-b0f71e00ab4a/EcoRV/0	FAV29018	HG002	1	chr5	P	6554
9c44a2ff-18f1-486f-bc44-efa9504475bf/EcoRV/0	FAV29018	HG002	1	chr14	P	12689
9c398a35-ad81-4632-b535-5150f2356059/EcoRV/0	FAV29018	HG002	1	chr18	P	5685
9c617dff-84d4-4769-a01a-a0ecba97ddb0/EcoRV/0	FAV29018	HG002	1	chr16	P	4800
9c62f770-7a40-46a4-8968-90961f490d6e/EcoRV/0	FAV29018	HG002	1	chr9	P	4597
9c63750c-892c-42b1-bf95-9b7480ebde12/EcoRV/0	FAV29018	HG002	1	chr10	Q	4949
9c997ebd-b388-4d0c-84c9-aece1c2e0509/EcoRV/0	FAV29018	HG002	1	chr17	Q	3601
9c9a0352-fbfc-4722-90a2-f7be8d2b362d/EcoRV/0	FAV29018	HG002	1	chr2	P	5912
9c9a87c1-ecd1-4e61-b66e-e80fa7e9e3c8/EcoRV/0	FAV29018	HG002	1	chr8	Q	5108
9c9f63d3-1249-40db-a79f-38d8e645cc23/EcoRV/0	FAV29018	HG002	1	chr17	Q	1460
9ca1249d-5251-4f1d-b3db-46053cb45b36/EcoRV/0	FAV29018	HG002	1	chr10	P	7545
9ca134e3-8c25-4110-affe-457a3330dcc3/EcoRV/0	FAV29018	HG002	1	chr5	P	5793
9ca1a8ce-9615-45ef-ae1a-3201357db5ae/EcoRV/0	FAV29018	HG002	1	chr12	P	5431
9ca58964-7740-4016-bf9a-d7e845c7d597/EcoRV/0	FAV29018	HG002	1	chr15	Q	6928
9ca5d41b-6412-4ec1-ab71-3e12980f4192/EcoRV/0	FAV29018	HG002	1	chr9	Q	4018
9c9822cb-66e4-4f24-9cce-25c3f09fbae1/EcoRV/0	FAV29018	HG002	1	chr22	Q	6407
9ca62f1c-0fde-4bf1-8f5a-4cb21fc9a49e/EcoRV/0	FAV29018	HG002	1	chr1	Q	7699
9caa7f6a-f2af-41a3-9b6e-c2d38352ad61/EcoRV/0	FAV29018	HG002	1	chr4	Q	5027
9cb034bf-59a9-4d4c-a931-0f2397999af9/EcoRV/0	FAV29018	HG002	1	chr7	P	5288
9cb2bfac-1910-4d23-bd1a-96eef2b4e6b4/EcoRV/0	FAV29018	HG002	1	chr19	Q	6377
9cb4cedc-8ff8-457b-b364-21761c0a87d9/EcoRV/0	FAV29018	HG002	1	chr19	Q	3388
9cb8884b-dd07-40e6-a130-11ac7226d59a/EcoRV/0	FAV29018	HG002	1	chr6	P	3777
9cb90c8c-c1ec-46a4-a427-769c98a686f6/EcoRV/0	FAV29018	HG002	1	chr4	P	20286
9cbafc54-e6f9-4e9b-8e9f-b850bcaa2295/EcoRV/0	FAV29018	HG002	1	chr2	P	6518
9cbb2c73-03a4-488c-8766-ec3769db9ac0/EcoRV/0	FAV29018	HG002	1	chr16	Q	3125
9cbc68fb-496e-446d-b916-197a927c83fb/EcoRV/0	FAV29018	HG002	1	chr7	P	4874
9caa6d87-4714-4c24-89f8-19c5d2d7495a/EcoRV/0	FAV29018	HG002	1	chr15	P	7065
9c93a548-76e9-483c-b08e-669a439d79f8/EcoRV/0	FAV29018	HG002	1	chr19	Q	5949
9c929c68-ee58-4c7c-955a-155ff52150d9/EcoRV/0	FAV29018	HG002	1	chr18	Q	9878
9c63f253-7d1b-4dad-9870-a4bb785c3cd5/EcoRV/0	FAV29018	HG002	1	chr5	P	6176
9c64515f-901a-4d42-a9b4-c95eb7988cb2/EcoRV/0	FAV29018	HG002	1	chr20	Q	2550
9c65327c-c424-46c5-a0a5-56a8bac7ce77/EcoRV/0	FAV29018	HG002	1	chr2	Q	5544
9c66338c-f537-488d-9dfe-33c7dc33f9b1/EcoRV/0	FAV29018	HG002	1	chr20	Q	5646
9c693e18-757b-4474-a69b-845f95d8c10a/EcoRV/0	FAV29018	HG002	1	chr17	P	5039
9c69d0be-c323-4afe-948a-d195720d2c66/EcoRV/0	FAV29018	HG002	1	chr3	Q	5017
9c6a9dfb-c297-48b4-b1c5-7cd2c45ac3fb/EcoRV/0	FAV29018	HG002	1	chr19	Q	6997
9c6e3f6c-07d7-4eba-8471-d8ebeb746de5/EcoRV/0	FAV29018	HG002	1	chr10	P	7618
9c6f5ca4-4abb-4a0c-b595-c4859dfb327c/EcoRV/0	FAV29018	HG002	1	chr2	Q	4519
9c7391dc-74f3-4277-aac0-b8f0e70548fb/EcoRV/0	FAV29018	HG002	1	chr13	Q	2739
9c744dcd-a4e9-47a0-99b2-e221d41234af/EcoRV/0	FAV29018	HG002	1	chr7	P	4031
9c758231-a061-4532-8b1e-d3c2f0535799/EcoRV/0	FAV29018	HG002	1	chr4	P	5375
9c75ea83-61cc-4937-8653-d83048f9af54/EcoRV/0	FAV29018	HG002	1	chr20	Q	4873
9c75eb9f-cbe9-42d0-8661-785b669fa241/EcoRV/0	FAV29018	HG002	1	chr19	P	2535
9c792382-c678-483f-bf3b-baa902e0c3c1/EcoRV/0	FAV29018	HG002	1	chr6	Q	9492
9c7fca00-87e1-4ec8-a82f-6313b68be989/EcoRV/0	FAV29018	HG002	1	chr19	P	2348
9c813037-69db-4866-8c81-d52492c5b4d0/EcoRV/0	FAV29018	HG002	1	chr9	Q	3850
9c82d8c1-b3fb-4e9b-8c0f-ba9932f67866/EcoRV/0	FAV29018	HG002	1	chr16	P	6002
9c85b2ad-01b7-4269-a5f5-ac0fd78ca5be/EcoRV/0	FAV29018	HG002	1	chr20	P	3425
9c8aa362-3b18-467a-bf0a-d2bebbdae844/EcoRV/0	FAV29018	HG002	1	chr18	Q	8127
9c91d446-25cf-4ecf-8cb0-51588079481b/EcoRV/0	FAV29018	HG002	1	chr12	P	5369
9c2fbf82-a61e-44f0-9f4e-029197342511/EcoRV/0	FAV29018	HG002	1		P	3822
9c2dfc2f-8206-4595-bdfd-0af26958cfc7/EcoRV/0	FAV29018	HG002	1	chr1	P	3039
9c2bb899-41d3-44fe-bc0f-f9fa598e0d22/EcoRV/0	FAV29018	HG002	1	chr9	Q	470
9c292ffc-0485-4005-88f0-c15aecb46f66/EcoRV/0	FAV29018	HG002	1	chr10	P	6760
9bbdd630-8a60-47d7-85fa-9e2b10296830/EcoRV/0	FAV29018	HG002	1	chr7	Q	5209
9bc28fb4-394e-4bb9-98a9-c7636a974747/EcoRV/0	FAV29018	HG002	1	chr14	P	1896
9bc3dfd0-60f7-4f18-96b9-b4b45a2bce5c/EcoRV/0	FAV29018	HG002	1	chr10	P	7332
9bc43944-663a-4b8f-8902-06e492ae2fb9/EcoRV/0	FAV29018	HG002	1	chr14	P	1774
9bc60e29-f48a-41a4-bf78-49344b01e2f0/EcoRV/0	FAV29018	HG002	1	chr1	Q	7757
9bc7f24c-30d3-4d60-9f88-1d86f1044c71/EcoRV/0	FAV29018	HG002	1	chr2	P	10216
9bc90919-7d38-49ea-acbe-ede29a4dcce8/EcoRV/0	FAV29018	HG002	1	chr5	P	5918
9bc9e02f-26e4-4041-96ab-2a13182e9ccb/EcoRV/0	FAV29018	HG002	1	chr20	P	3311
9bccd785-9771-454c-a678-d30dfb6fa0d8/EcoRV/0	FAV29018	HG002	1	chr12	P	4470
9bbd854f-90c7-4bc2-af98-f670dce5fa9d/EcoRV/0	FAV29018	HG002	1	chr19	P	3960
9bcdcb23-510a-4e26-9b12-7a06e99c5106/EcoRV/0	FAV29018	HG002	1	chr1	P	10898
9bd28bd2-e3d0-4314-87f8-cc3cae233601/EcoRV/0	FAV29018	HG002	1	chr12	Q	7759
9bd2d438-a2ba-4a0e-9c78-afc5456edbd8/EcoRV/0	FAV29018	HG002	1	chr22	Q	5488
9bd47556-a876-46e7-8719-3fd46796772d/EcoRV/0	FAV29018	HG002	1	chr7	P	5208
9bd77a7c-8786-4d8b-a9d1-efa0a0f16130/EcoRV/0	FAV29018	HG002	1	chr4	P	1654
9bda2631-07f8-4e2c-9792-d491f5371f2e/EcoRV/0	FAV29018	HG002	1	chr9	Q	1345
9bdb66d3-5027-4d93-a591-fb5030846c72/EcoRV/0	FAV29018	HG002	1	chr3	P	6478
9bdb7368-2d08-4ca4-8be8-2a027bac37b2/EcoRV/0	FAV29018	HG002	1	chr12	P	4291
9bdc622c-0608-4175-985c-a90cdc007991/EcoRV/0	FAV29018	HG002	1	chr5	Q	4913
9bbd808c-b3c3-4308-964b-06db0466c125/EcoRV/0	FAV29018	HG002	1	chr2	P	5127
9bbb8636-dc1b-44f6-ae57-6c97f9cddaf2/EcoRV/0	FAV29018	HG002	1	chr1	Q	6343
9b97c58f-e851-4258-bf7e-8b5e17ff6064/EcoRV/0	FAV29018	HG002	1	chr16	Q	3560
9b9a073f-cb45-4d53-8ac2-f8104ed23a0b/EcoRV/0	FAV29018	HG002	1	chr16	P	5254
9b9e270b-1ed1-47ce-bffa-bd2ac1cb5d04/EcoRV/0	FAV29018	HG002	1	chr5	P	4528
9ba0e9be-9f6b-4761-b0ce-8d9187f35995/EcoRV/0	FAV29018	HG002	1	chr7	Q	3815
9ba13f67-072e-4501-97d3-c4f58752868f/EcoRV/0	FAV29018	HG002	1	chr12	Q	7414
9ba2dc3a-d086-4e64-b8df-2e12eaa0afa7/EcoRV/0	FAV29018	HG002	1	chr1	P	4385
9ba523c7-ff80-4bf5-b5bc-3684269db4e2/EcoRV/0	FAV29018	HG002	1	chr4	Q	1744
9ba6a9b5-b3ee-4e7a-accc-63bc608ac6d9/EcoRV/0	FAV29018	HG002	1	chr5	P	4898
9ba7a9a4-4bb8-484e-9ff9-7c3ba7408a77/EcoRV/0	FAV29018	HG002	1	chr18	Q	8759
9ba7ad51-7a74-46d4-97e9-abb8bdf23420/EcoRV/0	FAV29018	HG002	1	chr6	P	4705
9ba7f957-a2af-4476-92cc-0414051aeced/EcoRV/0	FAV29018	HG002	1	chr22	Q	5756
9bac6956-3bce-45da-b048-0cd763c61f88/EcoRV/0	FAV29018	HG002	1	chr19	P	3771
9bac8dfe-fb2f-464b-80b6-f2564bcf4733/EcoRV/0	FAV29018	HG002	1	chr4	Q	6075
9baceaef-6cff-4237-a868-b0b54d5c9016/EcoRV/0	FAV29018	HG002	1	chr9	Q	3373
9badef77-59a3-4798-90e7-bda6adc520b8/EcoRV/0	FAV29018	HG002	1	chr7	Q	4442
9bafd920-c8fb-48a1-bae0-d63a6551fb44/EcoRV/0	FAV29018	HG002	1	chr1	Q	6813
9bb38722-1df1-45b3-be44-559b5586277d/EcoRV/0	FAV29018	HG002	1	chr5	P	4860
9bb5ac11-4938-444c-aec9-3e60b4fd9f5f/EcoRV/0	FAV29018	HG002	1	chr17	Q	1803
9bb67260-1e9b-4c5c-b896-dcc742e809b6/EcoRV/0	FAV29018	HG002	1	chr2	Q	4585
9bb73c4b-34f3-44de-ac0f-f3b2ab022a3f/EcoRV/0	FAV29018	HG002	1	chr9	P	5104
9bba2715-4d74-4045-ad83-2b5cf3291509/EcoRV/0	FAV29018	HG002	1	chr8	Q	10898
9bba6624-2016-4c31-b5c5-3ee84b80ad89/EcoRV/0	FAV29018	HG002	1	chr12	P	6181
9bdd0bce-203f-4f42-b2d0-40c9c7cfb022/EcoRV/0	FAV29018	HG002	1	chr8	Q	4897
9b924b97-f356-4d1f-a8f0-6bfe09a3deff/EcoRV/0	FAV29018	HG002	1	chr18	P	5593
9be5d351-79a8-47e7-bd7b-1389409687f2/EcoRV/0	FAV29018	HG002	1	chr15	Q	4227
9be8af2a-4609-4153-88e3-c9d3eb96b5a1/EcoRV/0	FAV29018	HG002	1	chr16	Q	8566
9c0ecc42-cd53-4268-975f-bc89ca3c640e/EcoRV/0	FAV29018	HG002	1	chr5	Q	5233
9c0eeb09-5b13-4534-aace-3ba418fe229a/EcoRV/0	FAV29018	HG002	1	chr22	Q	11537
9c121a61-29d4-4eb8-991c-fbb88eb5c8b0/EcoRV/0	FAV29018	HG002	1	chr22	P	2624
9c1569fd-861c-4522-bc22-0c37898eb87e/EcoRV/0	FAV29018	HG002	1	chr21	Q	4985
9c15b54a-9004-4cc0-8cd9-eec36480601e/EcoRV/0	FAV29018	HG002	1	chr21	Q	5150
9c16c211-c24d-4223-b05b-123cdd5f7373/EcoRV/0	FAV29018	HG002	1	chr20	P	3480
9c17ecaa-7c5a-4bae-b240-5a7887357b19/EcoRV/0	FAV29018	HG002	1	chr21	Q	3470
9c186833-ae8e-4d19-8f50-4ac24246f796/EcoRV/0	FAV29018	HG002	1	chr17	Q	3464
9c198b07-96b6-4cc7-b9d4-16d27ceb86f1/EcoRV/0	FAV29018	HG002	1	chr6	Q	5526
9c1a6f51-2635-4ebd-95d8-08d6d80096cd/EcoRV/0	FAV29018	HG002	1	chr16	Q	4303
9c1c8659-f1e7-4af1-940c-f14716686a3f/EcoRV/0	FAV29018	HG002	1	chr6	Q	5323
9c1e564e-b144-48cd-a8de-4373a3295bb7/EcoRV/0	FAV29018	HG002	1	chr14	Q	5401
9c206097-810e-40c2-a628-3309bde43e4a/EcoRV/0	FAV29018	HG002	1	chr3	Q	4922
9c210cca-2f96-475e-9e2c-0f229ef13097/EcoRV/0	FAV29018	HG002	1	chr12	Q	322
9c241317-5b56-47f1-9eb6-93a55a7ac8f6/EcoRV/0	FAV29018	HG002	1	chr7	Q	4891
9c241db7-d606-4e1c-81d1-58d235f7af3d/EcoRV/0	FAV29018	HG002	1	chr17	P	4528
9c25f1ed-1584-4c9e-93f2-cf6c789ba2a3/EcoRV/0	FAV29018	HG002	1	chr10	Q	2932
9c2705be-f425-4904-90dd-8de29b292dcd/EcoRV/0	FAV29018	HG002	1	chr19	Q	1720
9c278af4-8ddf-4520-98ce-75154a6f66cc/EcoRV/0	FAV29018	HG002	1	chr22	P	2844
9c1b250c-d44f-4e0e-86c9-1be0fc01bb19/EcoRV/0	FAV29018	HG002	1		Q	3354
9c0c984b-0f60-434a-a1f6-4f5034dfe68e/EcoRV/0	FAV29018	HG002	1	chr12	P	7452
9c0bbd99-c637-4011-95cb-43aeda4dff69/EcoRV/0	FAV29018	HG002	1	chr14	Q	6976
9c0ae358-82ca-451f-b543-e6e7a8c6db3e/EcoRV/0	FAV29018	HG002	1	chr3	Q	5972
9bea24a9-03ef-462f-bf04-e80ec3b8dd44/EcoRV/0	FAV29018	HG002	1	chr1	Q	7717
9bea98b6-c4f4-495d-8084-5a5db34594ab/EcoRV/0	FAV29018	HG002	1	chr16	Q	3308
9beb3c83-6fcd-4ae7-81c1-b599a83ba512/EcoRV/0	FAV29018	HG002	1	chr17	Q	2307
9beda0fb-d645-480d-9e8c-b3df6df6b7ab/EcoRV/0	FAV29018	HG002	1	chr14	P	6377
9bedafc5-ab22-414b-8204-ace3ec74849e/EcoRV/0	FAV29018	HG002	1	chr11	Q	5632
9bee4bb3-0bfc-402b-b893-93ab20840d46/EcoRV/0	FAV29018	HG002	1	chr19	P	4435
9bef167f-e0b6-498d-8dd1-c252698be61b/EcoRV/0	FAV29018	HG002	1	chr14	P	6942
9befe43b-4001-4612-9e2c-c5031295478c/EcoRV/0	FAV29018	HG002	1	chr9	P	8926
9bf13dbc-8d35-4803-afc2-25aef81673a2/EcoRV/0	FAV29018	HG002	1	chr22	Q	4774
9bf223cf-49dc-4e80-a68d-1dfa77665883/EcoRV/0	FAV29018	HG002	1	chr2	Q	1057
9bf27aae-fb05-4658-a0e3-90dad0c37f22/EcoRV/0	FAV29018	HG002	1	chr20	P	2926
9bf39949-9f76-4464-a6de-4c6e1870df2f/EcoRV/0	FAV29018	HG002	1	chr21	Q	4884
9bf94f3c-9198-4b1c-a83d-b9cb003d9a94/EcoRV/0	FAV29018	HG002	1	chr12	Q	3851
9bfa5776-b7a8-404a-a0c8-71bc6008c1c8/EcoRV/0	FAV29018	HG002	1	chr13	Q	5680
9bfd09e4-f600-4b70-95d2-8e736cbcdc4b/EcoRV/0	FAV29018	HG002	1	chr8	Q	11960
9c014802-d0d2-40d9-a764-845401642c8e/EcoRV/0	FAV29018	HG002	1	chr13	P	6311
9c01a466-f08c-4f2c-9a76-937e6ceb651f/EcoRV/0	FAV29018	HG002	1	chr7	Q	2447
9c0260e6-635f-43e0-b869-a92d7fa207b4/EcoRV/0	FAV29018	HG002	1	chr3	P	5933
9c036ded-c861-4a19-8967-6ebbb2ef3488/EcoRV/0	FAV29018	HG002	1	chr6	Q	5559
9c06e54f-6557-4c03-9c2d-481aaa351a46/EcoRV/0	FAV29018	HG002	1	chr1	Q	9096
9c0780cb-cf2b-4a59-a89d-6093b316d5d9/EcoRV/0	FAV29018	HG002	1	chr19	Q	6952
9f25c94a-1eeb-49a2-b422-84b8cab131a5/EcoRV/0	FAV29018	HG002	1	chr2	P	6057
95a6b73f-f90e-4b37-a823-4fe1bad7c12c/EcoRV/0	FAV29018	HG002	1	chr6	Q	6494
8f2e5fd4-9ada-4e77-ba4a-970efa243967/EcoRV/0	FAV29018	HG002	1	chr6	Q	6300
8f30fc7a-1bf4-4306-91de-ef9a2460703e/EcoRV/0	FAV29018	HG002	1	chr18	Q	9606
8f31c8b5-5742-49d3-a210-91456edc0b31/EcoRV/0	FAV29018	HG002	1	chr19	Q	1638
8f3279a3-6c9c-4ac0-80d4-513ba2ea5ed6/EcoRV/0	FAV29018	HG002	1	chr2	Q	5076
8f32b243-95b9-40f7-aa74-cbfb08edbb2e/EcoRV/0	FAV29018	HG002	1	chr19	Q	2988
8f32b728-2a11-4963-824b-bb8e8eed43f9/EcoRV/0	FAV29018	HG002	1	chr22	Q	5394
8f32c139-f44c-47d1-b1ae-2688758918c9/EcoRV/0	FAV29018	HG002	1	chr21	Q	3609
8f33fb40-979d-4259-860a-e1b436bdf186/EcoRV/0	FAV29018	HG002	1	chr15	Q	7429
8f3ac27f-fe0f-4786-a9c3-a382ff432ee7/EcoRV/0	FAV29018	HG002	1	chr8	P	5021
8f2d9c11-f035-4039-8019-41b3969ddff5/EcoRV/0	FAV29018	HG002	1	chr5	P	6311
8f3bf72c-c8de-49e4-9bc0-681e40a5f086/EcoRV/0	FAV29018	HG002	1	chr11	P	2803
8f3e68cc-26b3-4ff9-a238-78da8d2aab4e/EcoRV/0	FAV29018	HG002	1	chr17	P	4358
8f3e8ec2-4a74-4f80-8fe7-5a3dd6e1494d/EcoRV/0	FAV29018	HG002	1	chr11	P	4081
8f42331c-380f-41ce-b154-db5ca3a3bf53/EcoRV/0	FAV29018	HG002	1	chr17	P	4407
8f4316aa-6b8e-4476-b956-d43bf04dd200/EcoRV/0	FAV29018	HG002	1	chr3	P	5719
8f46547d-bd79-4000-ae73-418d2ff3adb9/EcoRV/0	FAV29018	HG002	1	chr8	P	5550
8f4a4329-40e5-4673-ae7d-f8ecd589fd27/EcoRV/0	FAV29018	HG002	1	chr13	Q	5429
8f4db996-de30-438d-8b03-85d692dc1cab/EcoRV/0	FAV29018	HG002	1	chr3	P	6589
8f4ed272-6707-424c-8a01-73f0dd422b7c/EcoRV/0	FAV29018	HG002	1	chr17	P	3325
8f508b25-5e89-4e97-9d58-81b719925074/EcoRV/0	FAV29018	HG002	1	chr13	Q	4955
8f3dea26-4bdf-4581-ba1e-908c72ea60d3/EcoRV/0	FAV29018	HG002	1	chr6	Q	4820
8f50ef8a-96bd-4ef4-9328-a8b6e8cb4418/EcoRV/0	FAV29018	HG002	1	chr6	Q	5345
8f28de7b-9606-4c1e-8938-913425e43b5b/EcoRV/0	FAV29018	HG002	1	chr16	Q	7196
8f285ec0-1495-4792-aabf-d88627013ed9/EcoRV/0	FAV29018	HG002	1	chr15	Q	4580
8f0d9f2f-054e-4f69-8872-1081eaa7022e/EcoRV/0	FAV29018	HG002	1	chr22	Q	6606
8f0ebd92-8463-42ce-9c96-8b2f7a965182/EcoRV/0	FAV29018	HG002	1	chr9	Q	5665
8f1062b5-a41f-4c4b-aec5-7f1bcd065ded/EcoRV/0	FAV29018	HG002	1	chr16	Q	8122
8f1085e3-0b7e-4439-bfe2-2d585927e16a/EcoRV/0	FAV29018	HG002	1	chr15	Q	4217
8f10e90c-7bbb-492b-93f5-e3171f4ff9c5/EcoRV/0	FAV29018	HG002	1	chr22	Q	5837
8f12032d-b664-4892-86d0-70cd7299d3a8/EcoRV/0	FAV29018	HG002	1	chr22	P	3571
8f1283db-02aa-4510-ab20-02b51b1cefb0/EcoRV/0	FAV29018	HG002	1	chr12	P	5340
8f1328d4-1098-416f-a8b8-fc958b6b5e7e/EcoRV/0	FAV29018	HG002	1	chr15	Q	4025
8f28dd69-f47b-4adb-b910-f87839132664/EcoRV/0	FAV29018	HG002	1	chr20	P	3719
8f13a145-8a43-4dd3-ba40-3a993052307b/EcoRV/0	FAV29018	HG002	1	chr19	P	3638
8f13fae3-7e5e-41a6-9148-02f7e3efaab0/EcoRV/0	FAV29018	HG002	1	chr7	P	5558
8f176153-18c2-452f-8e1f-013dfa3c01ed/EcoRV/0	FAV29018	HG002	1	chr3	P	5848
8f1a2ec6-98a0-487f-b814-c2009b2a9e9f/EcoRV/0	FAV29018	HG002	1	chr1	Q	5788
8f1c35a8-a73f-4d32-b581-aea7c9406d84/EcoRV/0	FAV29018	HG002	1	chr2	Q	3895
8f1d6203-1fc8-4d00-ab9f-f76ee29de3ad/EcoRV/0	FAV29018	HG002	1	chr9	P	5366
8f203d51-fc33-4c87-ab21-3650a06fe925/EcoRV/0	FAV29018	HG002	1	chr17	Q	3693
8f219241-63df-4f7d-aa53-cc64590e428e/EcoRV/0	FAV29018	HG002	1	chr7	Q	3910
8f23d0c3-d2e9-4881-b7cb-2886b70ed77c/EcoRV/0	FAV29018	HG002	1	chr16	P	6001
8f23f777-076a-40b6-b066-d25de0c78453/EcoRV/0	FAV29018	HG002	1	chr18	P	5712
8f241c13-4afa-4a52-b2b2-749155f9f8e1/EcoRV/0	FAV29018	HG002	1	chr17	P	5809
8f13e3f6-3428-4777-8002-2fa4cb71383b/EcoRV/0	FAV29018	HG002	1	chr5	P	4572
8f50f89b-4011-40f9-b590-905c1d2f588c/EcoRV/0	FAV29018	HG002	1	chr8	P	3657
8f522005-d10d-420f-b602-7983881e27cf/EcoRV/0	FAV29018	HG002	1	chr14	Q	4164
8f523483-216a-4b1a-a9d7-0ccb0ced49c2/EcoRV/0	FAV29018	HG002	1	chr3	Q	5563
8f74dafa-b795-4f6d-ba22-3e33935543cd/EcoRV/0	FAV29018	HG002	1	chr18	P	4854
8f75070f-dcbe-4bdc-a69f-c52b58e417c5/EcoRV/0	FAV29018	HG002	1	chr12	Q	8965
8f76552d-1c45-4bb9-86d8-71bcd105b08b/EcoRV/0	FAV29018	HG002	1	chr15	Q	6912
8f77eaa1-a459-47c4-b145-1ff289bbaf67/EcoRV/0	FAV29018	HG002	1	chr2	P	4385
8f78d2be-8067-4ec1-bafc-78cd70c4a8fe/EcoRV/0	FAV29018	HG002	1	chr19	Q	2218
8f7c9c9e-4676-484c-8ed7-acd88b4443fc/EcoRV/0	FAV29018	HG002	1	chr18	Q	9499
8f8012eb-cb86-451b-8116-1d6ad17bd0cf/EcoRV/0	FAV29018	HG002	1	chr6	Q	4099
8f813bd1-b92f-4450-b9a0-f1f09fcd59f9/EcoRV/0	FAV29018	HG002	1	chr6	Q	5214
8f858cbf-e3dd-4904-aa63-acfc61cc4610/EcoRV/0	FAV29018	HG002	1	chr13	P	2980
8f88dbe2-b8ca-4258-955b-0d8ed13dca8a/EcoRV/0	FAV29018	HG002	1	chr2	P	6746
8f891e72-c62d-4409-8b36-25f133e17af3/EcoRV/0	FAV29018	HG002	1	chr3	P	7589
8f8beada-08ee-4994-b0d4-2edef807e0e5/EcoRV/0	FAV29018	HG002	1	chr2	P	6394
8f8c117a-760f-4f58-896b-4ff235aab0b9/EcoRV/0	FAV29018	HG002	1	chr3	P	4186
8f901f10-4252-41ea-b76a-9fce5b7d4171/EcoRV/0	FAV29018	HG002	1	chr4	Q	1011
8f92d109-bdb1-43dd-8852-8aa792ea2ee0/EcoRV/0	FAV29018	HG002	1	chr5	Q	11976
8f94fe0a-413c-4a3a-a00c-877859a2b28f/EcoRV/0	FAV29018	HG002	1	chr8	Q	2738
8f95f0a1-9c29-4f69-8a7f-e1ef4bd3d687/EcoRV/0	FAV29018	HG002	1	chr16	P	6034
8f96b73c-f603-4f4b-a1bf-266070e92d7c/EcoRV/0	FAV29018	HG002	1	chr15	P	5502
8f96ce83-8610-460d-b0e1-5a147fbcbb50/EcoRV/0	FAV29018	HG002	1	chr2	Q	4035
8f985ff3-7f9b-4e19-ae25-ce1c0757bf2f/EcoRV/0	FAV29018	HG002	1	chr17	Q	3147
8f9b0599-ee78-47ca-84ff-31d7ba4c5da8/EcoRV/0	FAV29018	HG002	1	chr5	P	3995
8f89927d-0e74-4da4-bd62-7f48ad22dde2/EcoRV/0	FAV29018	HG002	1	chr13	Q	4540
8f73a752-b329-40cd-a25d-411b57800c25/EcoRV/0	FAV29018	HG002	1	chr16	P	6117
8f7393c9-ce37-4b96-b85b-7ac30ffd2676/EcoRV/0	FAV29018	HG002	1	chr4	P	4875
8f730e04-40b3-4e3c-80e1-f2d403819f9b/EcoRV/0	FAV29018	HG002	1	chr12	P	4821
8f52429a-a3ce-4700-8020-1eeb65505909/EcoRV/0	FAV29018	HG002	1	chr12	P	5133
8f531cf6-5a1a-4163-ab75-cc00c939ea26/EcoRV/0	FAV29018	HG002	1	chr2	P	5088
8f543f8e-8b12-440a-a4fb-310cd9af08fd/EcoRV/0	FAV29018	HG002	1	chr4	Q	7137
8f54ae66-f23b-4749-949e-c85273855760/EcoRV/0	FAV29018	HG002	1	chr12	P	6054
8f57a535-3b31-4777-b917-1b594218a1ae/EcoRV/0	FAV29018	HG002	1	chr20	P	1716
8f5c5bd3-20ff-4f2c-bf4d-e3b07c358e11/EcoRV/0	FAV29018	HG002	1	chr17	P	4705
8f6267b2-7c8b-4d1f-b0fc-c779c9f539ce/EcoRV/0	FAV29018	HG002	1	chr10	P	4200
8f6350a6-1ec5-4674-bf9b-71da545799c7/EcoRV/0	FAV29018	HG002	1	chr18	Q	10134
8f639eb5-7038-4e51-a825-b39a3730fbc6/EcoRV/0	FAV29018	HG002	1	chr19	P	4264
8f648031-f8ce-49e2-a299-f09aba55e5ca/EcoRV/0	FAV29018	HG002	1	chr18	P	6853
8f65991f-8b96-4162-98fa-f862c7465bb2/EcoRV/0	FAV29018	HG002	1	chr8	Q	4004
8f66b4b5-1414-4832-8ce0-1b5c951ca75c/EcoRV/0	FAV29018	HG002	1	chr12	Q	7953
8f67aa52-fd89-4752-a167-61bff3af660e/EcoRV/0	FAV29018	HG002	1	chr19	Q	2053
8f686387-efe3-481b-a101-ba5f2b44e480/EcoRV/0	FAV29018	HG002	1	chr20	P	3845
8f6aba14-5513-44ea-ba1b-07bec4841247/EcoRV/0	FAV29018	HG002	1	chr7	Q	2238
8f6c4fb2-9d50-46f7-9c89-498bd23df050/EcoRV/0	FAV29018	HG002	1	chr11	P	5460
8f6d5cb1-2376-4412-bf6c-3ffd1edc034f/EcoRV/0	FAV29018	HG002	1	chr9	P	6112
8f702161-6268-4235-bf9c-706b6f5921e4/EcoRV/0	FAV29018	HG002	1	chr2	P	6863
8f7157f0-b110-4871-b3de-6c22e1c67397/EcoRV/0	FAV29018	HG002	1	chr20	Q	5835
8f7161c4-2c87-4d0b-87a3-010359dd3ab4/EcoRV/0	FAV29018	HG002	1	chr16	Q	4441
8f0b1c3a-d6fc-4035-a10a-52018a96112b/EcoRV/0	FAV29018	HG002	1	chr10	Q	5858
8f9cd6dd-693c-4253-9248-0e3c73dbf0f7/EcoRV/0	FAV29018	HG002	1	chr5	P	4502
8e869cdc-8b36-4afb-99b0-dbdff36d097f/EcoRV/0	FAV29018	HG002	1	chr7	Q	2622
8e8770da-7d7c-4957-8952-59b6dc97dd37/EcoRV/0	FAV29018	HG002	1	chr3	P	5348
8e8ba752-dfea-4708-8b06-e3495863167d/EcoRV/0	FAV29018	HG002	1	chr16	Q	8458
8e8cb4e7-eefa-48d6-8c51-e616613be2a0/EcoRV/0	FAV29018	HG002	1	chr11	P	8354
8e8cc7f0-5f95-4316-b949-9a7443a2ed58/EcoRV/0	FAV29018	HG002	1	chr1	Q	6094
8e8cde11-cfb0-4400-9fd4-dd2799c2aa2a/EcoRV/0	FAV29018	HG002	1	chr4	Q	5417
8e8f8a2f-faa3-433b-a543-a418bb302ce9/EcoRV/0	FAV29018	HG002	1	chr3	P	4685
8e901dcb-72e2-4ec6-8dd3-baf25153cd3e/EcoRV/0	FAV29018	HG002	1	chr9	P	6086
8e91dd71-a30f-4def-9d89-db82f4d182d0/EcoRV/0	FAV29018	HG002	1	chr17	Q	11623
8e85aadf-7051-4050-a7ec-621049e54bd7/EcoRV/0	FAV29018	HG002	1	chr8	Q	6376
8e97db13-1fc6-4248-9312-6a7f7a3073d8/EcoRV/0	FAV29018	HG002	1	chr8	P	5318
8e9ad25f-6880-435a-b083-efb1fd4f0de7/EcoRV/0	FAV29018	HG002	1	chr13	Q	3734
8e9cdc8e-1e8a-4278-931b-9d7e61e3b163/EcoRV/0	FAV29018	HG002	1	chr8	Q	6383
8e9d9127-f138-4cd2-8e1e-dd629e3548fb/EcoRV/0	FAV29018	HG002	1	chr21	P	10971
8e9e64fa-6ee3-4642-91ee-a9316586188f/EcoRV/0	FAV29018	HG002	1	chr15	Q	3994
8ea3703c-f115-483a-aa66-dceb68a2ac3e/EcoRV/0	FAV29018	HG002	1	chr3	P	6346
8ea4669c-1517-415f-bc94-6155a9d2f141/EcoRV/0	FAV29018	HG002	1	chr16	P	5409
8ea93c8a-a328-4933-999b-12a27c100fce/EcoRV/0	FAV29018	HG002	1	chr13	P	6308
8eab5be2-6aa1-4ce6-af29-7bd92905bfc2/EcoRV/0	FAV29018	HG002	1	chr14	P	2231
8eacbf1b-11d1-4a21-ab20-e5ff1bb1bdf6/EcoRV/0	FAV29018	HG002	1	chr9	Q	4805
8e98211f-4cab-48bc-bb1a-e0e9f41b30ff/EcoRV/0	FAV29018	HG002	1	chr22	Q	7564
8ead3497-8236-49f5-b46d-e2667482c348/EcoRV/0	FAV29018	HG002	1	chr12	Q	3555
8e844c80-e1c6-42f6-b000-cbf648eb51f4/EcoRV/0	FAV29018	HG002	1	chr16	P	5403
8e7fe13b-8c60-4a2e-8a68-875e2abcdef0/EcoRV/0	FAV29018	HG002	1	chr13	P	6821
8e6c4066-74ce-4573-97cd-afde73fc5fd3/EcoRV/0	FAV29018	HG002	1	chr5	Q	5105
8e6caefc-def1-4efa-8a4a-f0e3f4e02393/EcoRV/0	FAV29018	HG002	1	chr15	P	6500
8e6f5eed-798b-41bc-aea5-9527b5b65440/EcoRV/0	FAV29018	HG002	1	chr14	P	2540
8e6f819a-a3fe-48cb-875e-2304772d0c0b/EcoRV/0	FAV29018	HG002	1	chr1	Q	8129
8e6facdc-9ce5-4b19-b3f6-3f9135b1b6ec/EcoRV/0	FAV29018	HG002	1	chr2	P	6999
8e70d5ee-3bfb-4acc-8524-06a8f33a81b8/EcoRV/0	FAV29018	HG002	1	chr1	P	4120
8e7109cd-420d-4965-b2e8-602df80bc97c/EcoRV/0	FAV29018	HG002	1	chr22	Q	5841
8e715cac-eeb3-4a66-94cd-559d496f034e/EcoRV/0	FAV29018	HG002	1	chr18	P	6147
8e71a02a-2218-4b90-8149-22e25e35613a/EcoRV/0	FAV29018	HG002	1	chr6	Q	4744
8e721e9d-6a6e-4b99-8e6c-50cc0c0d5462/EcoRV/0	FAV29018	HG002	1	chr15	P	5387
8e75ccf4-d25f-43eb-8d1a-b44e98be6746/EcoRV/0	FAV29018	HG002	1	chr16	Q	7849
8e762df9-8594-4cf9-b7fe-0b06082eeff1/EcoRV/0	FAV29018	HG002	1	chr14	P	5517
8e7722de-ee9b-49af-bbdf-9424ac6822cc/EcoRV/0	FAV29018	HG002	1	chr20	P	3738
8e795b4b-817e-4e87-aca1-b05c0a5d97df/EcoRV/0	FAV29018	HG002	1	chr2	Q	4205
8e79650a-69d3-4972-9a7d-374cf29ed75a/EcoRV/0	FAV29018	HG002	1	chr14	P	6724
8e7a40b3-8f0f-4264-abc4-755448dc8309/EcoRV/0	FAV29018	HG002	1	chr9	P	4943
8e7d7de8-b335-48bf-a346-72d811f000ea/EcoRV/0	FAV29018	HG002	1	chr20	P	3500
8e7ddd67-a129-4b5b-8ae4-1ba4a41dd835/EcoRV/0	FAV29018	HG002	1	chr17	P	3811
8e7f7bd9-aba9-4bc8-8a89-15005b7a4951/EcoRV/0	FAV29018	HG002	1	chr21	Q	10756
8e7f8962-0dfb-4b9a-98aa-1896ae6e4dd4/EcoRV/0	FAV29018	HG002	1	chr19	Q	1842
8e73589e-bed6-40d6-a606-31de306db19a/EcoRV/0	FAV29018	HG002	1	chr3	Q	1947
8eaf06b3-16db-4e1f-9ced-34f731f05201/EcoRV/0	FAV29018	HG002	1	chr1	P	3251
8eb3ce05-2c48-4293-b3cf-b525bbb4bf15/EcoRV/0	FAV29018	HG002	1		Q	3596
8ed8e9bd-8b8b-4f79-ab3d-14134732b697/EcoRV/0	FAV29018	HG002	1	chr7	P	4707
8edadf20-bc49-4d84-a6d4-ecebb189c615/EcoRV/0	FAV29018	HG002	1	chr12	P	6234
8edb5ea7-77cb-4f3b-acf0-934e51ef9211/EcoRV/0	FAV29018	HG002	1	chr10	Q	5130
8edb8923-fdb2-4cb0-a0ec-82007aca981e/EcoRV/0	FAV29018	HG002	1	chr6	P	4584
8edd5ceb-240f-4dc9-9605-4d0871a60b38/EcoRV/0	FAV29018	HG002	1	chr5	Q	4319
8ee46725-5ee3-4dbc-b0c8-460d12c09052/EcoRV/0	FAV29018	HG002	1	chr13	P	3117
8ee4df3a-5cae-4ffa-bbcf-b7ca68a6ff97/EcoRV/0	FAV29018	HG002	1	chr12	P	6280
8ee5f040-523f-4a71-a7a4-65430501c578/EcoRV/0	FAV29018	HG002	1	chr10	P	7760
8ed7bb00-c992-4a18-ba59-5c38233870f4/EcoRV/0	FAV29018	HG002	1	chr20	P	2940
8ee7706f-66ba-4725-b860-c723a5cfb900/EcoRV/0	FAV29018	HG002	1	chr7	Q	3083
8eef0c2c-29e8-4ca5-9d18-ce73f814c5ae/EcoRV/0	FAV29018	HG002	1	chr12	Q	4011
8eef372f-658b-40cc-9d7c-c4f5b83373d9/EcoRV/0	FAV29018	HG002	1	chr1	P	3872
8ef55d74-6141-4da4-8427-c9af46a1bfd5/EcoRV/0	FAV29018	HG002	1	chr15	P	4912
8ef72ed4-cce2-479e-a88f-3f09e5fe273e/EcoRV/0	FAV29018	HG002	1	chr18	Q	9239
8efb4152-d733-4c94-aa7b-1b58b4b68ea1/EcoRV/0	FAV29018	HG002	1	chr14	P	6751
8f00111c-b730-43e9-a574-2d2650973553/EcoRV/0	FAV29018	HG002	1	chr10	Q	3825
8f01d7ba-3820-4e66-bfab-e3b35e67147a/EcoRV/0	FAV29018	HG002	1	chr1	P	3987
8f0202bf-368d-424a-808d-657b03da048b/EcoRV/0	FAV29018	HG002	1	chr14	Q	6838
8f02b84b-184f-4434-816f-3339775628a1/EcoRV/0	FAV29018	HG002	1	chr4	Q	8265
8eee0dbd-4451-4e65-ad76-dead967d6c93/EcoRV/0	FAV29018	HG002	1	chr12	P	5420
8ed42fb8-d27d-4fd4-b835-9e6f96bb8144/EcoRV/0	FAV29018	HG002	1	chr15	Q	6047
8ed2fd71-e99c-4641-8aac-7acb06fee1de/EcoRV/0	FAV29018	HG002	1	chr2	Q	4560
8ed2a8fc-cf1b-4c8a-918b-3d11589bd5a4/EcoRV/0	FAV29018	HG002	1	chr5	Q	4309
8eb4b081-c650-4c3c-bb11-6acfe9cfbcd6/EcoRV/0	FAV29018	HG002	1	chr10	P	7225
8eb817c1-8f6a-4c92-8b04-d0eedc0864a8/EcoRV/0	FAV29018	HG002	1	chr5	Q	3774
8eb9db35-0d2a-4e8e-a065-e30025752e7f/EcoRV/0	FAV29018	HG002	1	chr6	Q	6286
8ebafde3-e045-4c20-8253-5d82d837612a/EcoRV/0	FAV29018	HG002	1	chr16	Q	3871
8ebb0c4f-bb8b-49d9-b474-ef44c83163e5/EcoRV/0	FAV29018	HG002	1	chr3	Q	3331
8ebbafa3-c29b-4cd3-8e2a-30b8fdba9a0a/EcoRV/0	FAV29018	HG002	1	chr5	Q	5121
8ebbb7a2-3b10-415b-8bce-7cbd1adfcb9a/EcoRV/0	FAV29018	HG002	1	chr4	Q	4608
8ebbfde2-b5e3-4be9-af7f-04e256d8f0e1/EcoRV/0	FAV29018	HG002	1	chr1	Q	8053
8ebc04bb-9918-462b-b1c8-ebf4761ec473/EcoRV/0	FAV29018	HG002	1	chr14	P	2471
8ebc8fb7-da74-4dda-936f-0bfec8fb13bc/EcoRV/0	FAV29018	HG002	1	chr13	P	2329
8ebd201f-1d2e-4674-9a96-76f36859680f/EcoRV/0	FAV29018	HG002	1	chr8	P	4639
8ebe62be-426e-4f78-a864-ef4135eb5574/EcoRV/0	FAV29018	HG002	1	chr4	Q	8483
8ebfdff0-27c1-4b08-a627-3f28dba90edf/EcoRV/0	FAV29018	HG002	1	chr12	P	4764
8ec02b4d-02f3-41ac-ac5a-2fd50032ab70/EcoRV/0	FAV29018	HG002	1	chr6	P	5351
8ec0c631-77f1-48d6-ac4d-49242c272643/EcoRV/0	FAV29018	HG002	1	chr20	P	3647
8ec5759a-9bd1-4b8c-9900-0ba2104601e0/EcoRV/0	FAV29018	HG002	1	chr9	Q	2713
8ec6bc7a-2471-4a15-a592-488c3c72879a/EcoRV/0	FAV29018	HG002	1	chr14	P	6437
8ecca1c5-0d0d-41d7-9f6b-52ac8d51d4e3/EcoRV/0	FAV29018	HG002	1	chr16	Q	3369
8ece1dc3-aa82-478b-b882-db055938ec20/EcoRV/0	FAV29018	HG002	1	chr19	P	3969
8ed1e829-f199-4748-b889-d14c7ebf23e7/EcoRV/0	FAV29018	HG002	1	chr3	Q	4756
8f9ef00f-128c-4202-a020-2efdd1181d44/EcoRV/0	FAV29018	HG002	1	chr12	P	4964
8fa18056-d291-4582-a3ee-34696792ba7e/EcoRV/0	FAV29018	HG002	1	chr16	Q	7860
9060f7eb-207f-4eff-8f8b-41f205c0a1cf/EcoRV/0	FAV29018	HG002	1	chr11	P	6525
90631cdc-df47-424f-8d68-1dd4340ff3b5/EcoRV/0	FAV29018	HG002	1	chr22	P	4069
9063c1ac-36e7-4efa-8b30-9c9fbeb2aa76/EcoRV/0	FAV29018	HG002	1	chr10	P	4642
906489a2-35c2-4012-8842-1ea9adcbab94/EcoRV/0	FAV29018	HG002	1	chr20	P	3808
906562a5-2cf6-4d2b-b7ce-fdbf5eca260e/EcoRV/0	FAV29018	HG002	1	chr5	P	4477
906772d9-5416-44b4-b76d-a71e0585d2d2/EcoRV/0	FAV29018	HG002	1	chr12	P	6016
9067aa36-4794-4292-9906-6a06451e0afc/EcoRV/0	FAV29018	HG002	1	chr22	P	2499
906bfe41-5fb4-42ac-ad6e-a9d2a85108ef/EcoRV/0	FAV29018	HG002	1	chr6	Q	4595
906c5346-9f0f-43a7-8071-ab7f31ca9b1a/EcoRV/0	FAV29018	HG002	1	chr9	P	6010
906cf4d6-82fe-40d1-9348-8d7643b1c0b3/EcoRV/0	FAV29018	HG002	1	chr13	Q	5586
905fa074-4d1a-4129-9d1d-4453a8831dca/EcoRV/0	FAV29018	HG002	1	chr9	Q	4558
906d5416-7233-4ad2-b69f-4136aa5af529/EcoRV/0	FAV29018	HG002	1	chr1	P	11182
906e0547-fc68-42d0-a872-377452ea8996/EcoRV/0	FAV29018	HG002	1	chr21	Q	5720
906ebdfb-b864-431e-9cd1-43e66b78eca9/EcoRV/0	FAV29018	HG002	1	chr16	Q	3559
906fd34f-4c33-444d-a418-8504b2932f15/EcoRV/0	FAV29018	HG002	1	chr20	P	3391
9072536b-ed85-41f3-bd69-8918c854d03c/EcoRV/0	FAV29018	HG002	1	chr1	Q	9179
9075f7bb-2114-4e6f-9d8c-87a96b9ceaf5/EcoRV/0	FAV29018	HG002	1	chr8	P	6157
907ba7d6-3940-4736-9cfb-553950e940fd/EcoRV/0	FAV29018	HG002	1	chr7	P	4893
907f48ab-0341-4c90-b537-2593c0a94d15/EcoRV/0	FAV29018	HG002	1	chr3	Q	5864
908134a9-1b54-4be5-9b91-43e0e43c11b7/EcoRV/0	FAV29018	HG002	1	chr7	P	5287
906db636-1775-4e16-ab3c-295e1c8e3ad6/EcoRV/0	FAV29018	HG002	1	chr2	Q	4396
9081c5eb-9939-4f61-bc61-68b417418612/EcoRV/0	FAV29018	HG002	1	chr9	Q	5301
905ee4de-1520-4235-a24b-c1164f0b42a1/EcoRV/0	FAV29018	HG002	1	chr16	P	1692
905a5fd1-ec99-4306-a77a-2d7b67df2246/EcoRV/0	FAV29018	HG002	1	chr18	Q	5592
903972e6-786b-4925-9007-8ce1d6417817/EcoRV/0	FAV29018	HG002	1	chr16	Q	8405
90398ccc-acb0-4a75-84c9-b54bb790be21/EcoRV/0	FAV29018	HG002	1	chr22	P	3925
9039c874-cf79-491a-b6da-1ae7b7e9cea6/EcoRV/0	FAV29018	HG002	1	chr7	Q	2120
903abf4d-1ad2-41a2-9e31-847e851f23f4/EcoRV/0	FAV29018	HG002	1	chr7	Q	3967
903c9f1c-3f31-4936-ac7d-88c4dc549ddf/EcoRV/0	FAV29018	HG002	1	chr18	Q	482
903d3fbb-9eb7-491d-9333-f2fa3af9049c/EcoRV/0	FAV29018	HG002	1	chr16	Q	8093
903f3cdb-ff27-46c5-8afe-5a4d27e4ede3/EcoRV/0	FAV29018	HG002	1	chr10	P	4888
9042c706-14d1-47ab-a3b6-50ef8b1db04a/EcoRV/0	FAV29018	HG002	1	chr19	P	3497
905b3744-fe2e-4a42-ab2a-2b569642eab3/EcoRV/0	FAV29018	HG002	1	chr15	Q	7699
9049a01d-9650-4d3c-8ead-f3f0925c2219/EcoRV/0	FAV29018	HG002	1	chr21	P	11719
904d2330-0a19-4fc8-9dfd-ba230936e864/EcoRV/0	FAV29018	HG002	1	chr1	P	3772
90500aae-d2b0-455f-a376-32f033ad42ad/EcoRV/0	FAV29018	HG002	1	chr18	P	5961
905286f4-78d4-4747-8cb3-f631e68b0fe1/EcoRV/0	FAV29018	HG002	1	chr18	P	5017
9053422a-c3ab-4e96-8074-1c6f991149a5/EcoRV/0	FAV29018	HG002	1	chr3	P	6333
905431a0-d551-4b09-be3e-dde2577061ad/EcoRV/0	FAV29018	HG002	1	chr10	Q	5129
9054f810-4dd0-4a00-918d-d0a51f8a4d49/EcoRV/0	FAV29018	HG002	1	chr17	P	6039
90550a87-475e-4faa-90d3-311834d495e5/EcoRV/0	FAV29018	HG002	1	chr22	Q	6528
9082c142-6e92-48e3-8b64-7052bdf4762c/EcoRV/0	FAV29018	HG002	1	chr7	P	4685
9082ead1-a830-4e53-9a22-ddecd7573699/EcoRV/0	FAV29018	HG002	1	chr3	Q	6443
90c68b98-cdae-4e5f-9459-0ad14f95d3e2/EcoRV/0	FAV29018	HG002	1	chr13	Q	4983
90c7529a-a9b1-451e-a272-b1fe3758c21f/EcoRV/0	FAV29018	HG002	1	chr18	P	6904
90c83499-6c6f-4aa6-ade1-4d322160a44f/EcoRV/0	FAV29018	HG002	1	chr16	Q	8465
90cbe129-d7bd-4da2-88e8-edbbcb3e68bb/EcoRV/0	FAV29018	HG002	1	chr6	Q	4591
90ccd2a5-8a49-472d-9d82-a22a93c8d57f/EcoRV/0	FAV29018	HG002	1	chr18	P	5028
90cd91e8-734d-456c-947a-ce2b6219d164/EcoRV/0	FAV29018	HG002	1	chr21	Q	5606
90cdd9d0-9f0b-4ca0-8ce8-93a62ba0e573/EcoRV/0	FAV29018	HG002	1	chr11	Q	4724
90cf9d43-23a1-4d7e-a53a-9e75339c2d9b/EcoRV/0	FAV29018	HG002	1	chr5	Q	4495
90d13d88-0d6e-487b-ad36-faab703985bb/EcoRV/0	FAV29018	HG002	1	chr1	Q	8007
90bf1b31-87a9-4fc3-b666-7f64223d066c/EcoRV/0	FAV29018	HG002	1	chr6	Q	1975
90d4a9c7-7220-4404-b1e6-1c076d7113cc/EcoRV/0	FAV29018	HG002	1	chr5	Q	4794
90d60443-6c39-49ce-a64d-f82d0c9e611d/EcoRV/0	FAV29018	HG002	1	chr15	Q	7361
90d69151-6371-43f5-a853-b8db4aa275d8/EcoRV/0	FAV29018	HG002	1	chr19	Q	6268
90d8cdf0-43fb-4649-ae88-3c3cc918df10/EcoRV/0	FAV29018	HG002	1	chr1	Q	6891
90da88de-0211-4259-b4ed-f6eae9c35d02/EcoRV/0	FAV29018	HG002	1	chr14	P	2707
90db4aa0-67a7-4f7a-bfeb-6f74f2753557/EcoRV/0	FAV29018	HG002	1	chr3	P	5965
90dd5abb-34ca-44e1-8791-c5e8a005da7a/EcoRV/0	FAV29018	HG002	1	chr20	P	3826
90dd7ce4-b701-4bdd-bc06-879b604c619d/EcoRV/0	FAV29018	HG002	1	chr15	P	768
90df39ee-c248-4c44-bf5c-6513342163d2/EcoRV/0	FAV29018	HG002	1	chr11	Q	4824
90e0051a-7b86-46d2-92c2-e2ba3d90d5e3/EcoRV/0	FAV29018	HG002	1		P	3160
90e177c4-e162-4aaf-9bec-dda4b25f0738/EcoRV/0	FAV29018	HG002	1	chr3	P	6197
90bbe51b-2458-4205-8525-5b4370b5de1d/EcoRV/0	FAV29018	HG002	1		P	4930
90bb9644-8c60-4ce8-9668-19f05ef2b536/EcoRV/0	FAV29018	HG002	1	chr14	P	3369
90b90a48-b854-43be-a822-a6c83d70a5e1/EcoRV/0	FAV29018	HG002	1	chr10	P	6945
9083116d-a999-4551-9aeb-568f92f86b06/EcoRV/0	FAV29018	HG002	1	chr16	P	4272
9083e6f6-2c70-42b5-b811-ff8f781076aa/EcoRV/0	FAV29018	HG002	1	chr2	P	6093
9088b1b1-9d76-49de-82f4-f8d27f80f07c/EcoRV/0	FAV29018	HG002	1	chr4	P	10220
9089e2b4-4990-4fcd-9d5f-af4c9cf3c5d2/EcoRV/0	FAV29018	HG002	1	chr10	P	5210
908cef88-3c7e-4f7f-a18e-c67b9bc40072/EcoRV/0	FAV29018	HG002	1	chr2	Q	4836
9091c4dd-c42e-46d2-8348-2454732121b4/EcoRV/0	FAV29018	HG002	1	chr1	Q	7722
9093db66-b853-48dd-bb83-7054c34637ba/EcoRV/0	FAV29018	HG002	1	chr4	P	4961
9093f66d-fa98-4a72-b460-0816e0b55026/EcoRV/0	FAV29018	HG002	1	chr13	Q	4310
9094cf80-b848-4ec2-9b9c-ace674c8db8c/EcoRV/0	FAV29018	HG002	1	chr15	Q	3337
90977f84-c8f8-4794-abb2-daf04147fa86/EcoRV/0	FAV29018	HG002	1	chr8	P	4012
90980c54-dba2-4565-8354-c709151531a7/EcoRV/0	FAV29018	HG002	1	chr22	Q	5475
90985ecc-4f9b-4834-9dcc-2d091994fe04/EcoRV/0	FAV29018	HG002	1	chr9	Q	5851
90986069-071f-4785-8e7c-cc32881d974a/EcoRV/0	FAV29018	HG002	1	chr20	P	3609
90987bfc-0081-45a4-8758-1f11b6bae1bd/EcoRV/0	FAV29018	HG002	1	chr22	Q	5500
9098c5fd-fd97-4be8-90db-9ca54ef395e4/EcoRV/0	FAV29018	HG002	1		Q	410
909e59e1-b5c8-445b-a733-9d59fbaf19fe/EcoRV/0	FAV29018	HG002	1	chr20	Q	6637
90a09fd4-2b80-4b98-8e52-3a5f08ae2249/EcoRV/0	FAV29018	HG002	1	chr2	Q	5004
90ab25e3-a368-4ae9-8274-a7e3ac14a62e/EcoRV/0	FAV29018	HG002	1	chr7	Q	4494
90af1287-7dd7-4c1e-b852-22a32a48bfe6/EcoRV/0	FAV29018	HG002	1	chr11	P	5966
90b25fbb-1437-4fa8-8cbb-cf77dd4fcd21/EcoRV/0	FAV29018	HG002	1	chr7	Q	3071
90b2e788-ca99-4071-8e35-b2f19fb8c27a/EcoRV/0	FAV29018	HG002	1	chr5	P	5205
90b836f5-5595-4e57-b2fb-858d5a7c8cf9/EcoRV/0	FAV29018	HG002	1	chr11	P	3424
9037fedf-dafb-46cc-9b7f-a796ec7dcf3e/EcoRV/0	FAV29018	HG002	1	chr17	Q	3881
90338818-4ddf-4c2e-92be-c53e776db6db/EcoRV/0	FAV29018	HG002	1	chr7	P	3073
90334c8d-ce7e-49b9-9f6d-03ee9bb5d711/EcoRV/0	FAV29018	HG002	1	chr9	Q	3737
9033286b-19ab-4069-be16-72f24c693ad8/EcoRV/0	FAV29018	HG002	1	chr7	P	4323
8fcbbed8-5797-45a6-8829-6628c51801e3/EcoRV/0	FAV29018	HG002	1	chr14	Q	4560
8fcc3134-9618-42e6-94c1-6347093f0f05/EcoRV/0	FAV29018	HG002	1	chr19	P	4020
8fce33de-1650-428d-89f1-7cd108916e8d/EcoRV/0	FAV29018	HG002	1	chr17	Q	2937
8fd5ed7c-23cc-43f5-9d20-6c1556033bca/EcoRV/0	FAV29018	HG002	1	chr11	Q	5135
8fd8c520-b738-49bb-b4bd-390945677e56/EcoRV/0	FAV29018	HG002	1	chr9	P	6237
8fda0e0c-d23a-4f51-9fd8-4177186fd113/EcoRV/0	FAV29018	HG002	1	chr3	P	6555
8fdb23a4-6e61-4a2e-9f8f-8b8e43d8b110/EcoRV/0	FAV29018	HG002	1	chr3	Q	3058
8fdeebef-8bf1-4fae-b8b6-81d2f31f8a8c/EcoRV/0	FAV29018	HG002	1	chr14	Q	5375
8fdfb408-ee09-4f46-a139-c82789017358/EcoRV/0	FAV29018	HG002	1	chr16	Q	8305
8fc547fb-9672-4216-9ff9-4c1bf29f7009/EcoRV/0	FAV29018	HG002	1	chr17	Q	1816
8fe0ce97-82f2-46a1-b019-438d29dcab90/EcoRV/0	FAV29018	HG002	1	chr8	P	4550
8feb82d3-1433-424d-b77d-42643a053702/EcoRV/0	FAV29018	HG002	1	chr2	P	7083
8febe48e-e940-4196-9c4e-eb4667add0ae/EcoRV/0	FAV29018	HG002	1	chr11	P	4969
8fec4753-1baf-4ce4-867d-4af7eef80f5e/EcoRV/0	FAV29018	HG002	1	chr5	P	4663
8fedefd8-272d-4c81-9ef0-46037c20fadd/EcoRV/0	FAV29018	HG002	1	chr16	P	5967
8fedfbda-26a9-4594-9e13-5f6f00adf0a7/EcoRV/0	FAV29018	HG002	1	chr8	P	3608
8ff038fd-7567-4653-b9cf-48267b634c88/EcoRV/0	FAV29018	HG002	1	chr19	P	4464
8ff16eb8-04c0-4003-8e9b-00809e982e49/EcoRV/0	FAV29018	HG002	1		Q	3820
8ff38d0f-0491-4eb1-b2fb-f0f03ad186e6/EcoRV/0	FAV29018	HG002	1	chr10	Q	5976
8ff3cb67-c7f3-4a60-86e7-966dd165cefb/EcoRV/0	FAV29018	HG002	1	chr3	Q	5574
8fe68a73-6884-459c-8268-2f8023a8ad30/EcoRV/0	FAV29018	HG002	1	chr13	Q	5060
8fc512c6-7ff9-4055-af6c-8ea91a14b859/EcoRV/0	FAV29018	HG002	1	chr14	Q	7252
8fc4bcb5-49a1-4013-a7b1-bb7bf588c9ec/EcoRV/0	FAV29018	HG002	1	chr3	Q	5019
8fa5e867-e722-457e-bc81-c29a372b9e5e/EcoRV/0	FAV29018	HG002	1	chr7	Q	4146
8fa63d44-99c4-4b80-9dce-423212e4b5af/EcoRV/0	FAV29018	HG002	1	chr9	P	4686
8fa8a8f6-aad6-4ec9-a46a-c61fb6a09598/EcoRV/0	FAV29018	HG002	1	chr8	P	4705
8faaadc0-6694-4839-8381-ddd52faa7c6a/EcoRV/0	FAV29018	HG002	1	chr15	Q	7095
8faac47d-4d35-4327-952c-0c5e8c4a86f1/EcoRV/0	FAV29018	HG002	1	chr16	Q	3078
8fae0ecf-61b8-4eec-925e-f4e2d337fc82/EcoRV/0	FAV29018	HG002	1	chr18	P	3461
8faf067d-9332-4e8e-9d47-3105994daf64/EcoRV/0	FAV29018	HG002	1	chr18	Q	9226
8fafdcdc-b0a9-4913-8ba6-466fd0bc3885/EcoRV/0	FAV29018	HG002	1	chr8	P	4355
8fb0694f-04ea-4d2c-81e9-d59ddc4ebe1b/EcoRV/0	FAV29018	HG002	1	chr7	Q	1997
8fb171e3-2d51-41fb-ad5f-a39ef061aa6e/EcoRV/0	FAV29018	HG002	1	chr12	P	6135
8fb5e4fa-41a0-4ac6-b301-68be1048a495/EcoRV/0	FAV29018	HG002	1	chr1	P	11590
8fb6e20a-0a67-4064-aced-4226b721b2a5/EcoRV/0	FAV29018	HG002	1	chr16	P	5348
8fbb85aa-d9db-4e3c-9827-51e258808dde/EcoRV/0	FAV29018	HG002	1	chr14	Q	5553
8fbb8d57-615b-4f05-8e14-5c50fef80285/EcoRV/0	FAV29018	HG002	1	chr15	P	6679
8fbdb77f-c1cd-4353-b466-5c505c1821b0/EcoRV/0	FAV29018	HG002	1	chr21	Q	4911
8fc07e2a-a3bb-466d-896f-5312beef6c4b/EcoRV/0	FAV29018	HG002	1	chr12	Q	3516
8fc33954-0ab9-45f1-a7a3-8e6743abf017/EcoRV/0	FAV29018	HG002	1	chr15	P	3457
8fc35be2-adef-43d5-a75e-8a3ef2747fc4/EcoRV/0	FAV29018	HG002	1	chr5	Q	4293
8ff4772e-1b36-4642-8b3a-e2a28fae20d2/EcoRV/0	FAV29018	HG002	1	chr9	Q	5724
8e6b6402-81ad-4c12-b2c6-9e3810c512d8/EcoRV/0	FAV29018	HG002	1	chr18	Q	9617
8ff912e3-dbb2-4d70-ad4b-c1256599deb0/EcoRV/0	FAV29018	HG002	1		P	4562
8ffb1363-12e9-41c3-bf31-3c4fb19a0106/EcoRV/0	FAV29018	HG002	1	chr2	P	5772
901ac2e2-bb29-4e60-93f2-5c6c2524c9a1/EcoRV/0	FAV29018	HG002	1	chr13	Q	11119
901bb6a3-8a58-4b1d-8aef-a1a7e6e7fc2d/EcoRV/0	FAV29018	HG002	1	chr21	P	10918
901ca0f4-7122-443e-b33f-8884e8d9ad2e/EcoRV/0	FAV29018	HG002	1	chr4	Q	1873
901d97de-79bf-42f6-b100-92e8bb3d44d1/EcoRV/0	FAV29018	HG002	1	chr11	Q	5433
901fc9b3-1f25-4328-a77e-aa4408c1f271/EcoRV/0	FAV29018	HG002	1	chr6	Q	6111
902027ae-ab97-4f5d-9d50-8b5fa44b94b6/EcoRV/0	FAV29018	HG002	1	chr14	Q	5293
902068cb-fa0e-40de-841e-47cf95c5acbc/EcoRV/0	FAV29018	HG002	1	chr5	Q	5548
90211d9c-ef3f-4125-a5b1-302945beca0f/EcoRV/0	FAV29018	HG002	1	chr20	Q	7443
90227811-4618-4702-88d5-5981f79d9c74/EcoRV/0	FAV29018	HG002	1	chr4	Q	5624
9022b56d-48b0-431d-8cec-8350a5189456/EcoRV/0	FAV29018	HG002	1	chr6	P	5719
901a0451-e816-4473-8e54-d4c5d327bdd4/EcoRV/0	FAV29018	HG002	1	chr6	P	4151
90251004-d846-4572-8f52-e5f4d73960df/EcoRV/0	FAV29018	HG002	1	chr19	P	3071
90267944-04e3-49a0-833b-7d24796f4d5f/EcoRV/0	FAV29018	HG002	1	chr15	Q	7334
9026fbb4-54e0-49c8-88f6-125a2b81eff2/EcoRV/0	FAV29018	HG002	1		P	4172
9027897e-de4d-4ecf-b85f-40257bf899b0/EcoRV/0	FAV29018	HG002	1	chr7	Q	2355
902a598b-18ca-4740-b683-2432b28a6a50/EcoRV/0	FAV29018	HG002	1	chr22	Q	5248
902b72c1-99d7-43f6-af91-2ff9ff4f53b3/EcoRV/0	FAV29018	HG002	1	chr9	P	6469
902bd650-d395-4b4d-b3ae-1c63be3b9d7b/EcoRV/0	FAV29018	HG002	1	chr5	P	6035
902cfd8b-7f61-4e20-b7a5-bf019953a084/EcoRV/0	FAV29018	HG002	1	chr12	P	5540
902d54e4-cb04-4c2b-bf85-415e6388d805/EcoRV/0	FAV29018	HG002	1	chr16	P	6310
902ff68a-4929-4b6b-9e3c-9359883ef117/EcoRV/0	FAV29018	HG002	1	chr2	Q	5346
90257f37-7fe2-45ad-9b3b-cad3a8abfc26/EcoRV/0	FAV29018	HG002	1	chr12	Q	8763
9019add7-3341-4f4c-8f68-d81457995179/EcoRV/0	FAV29018	HG002	1	chr16	Q	8792
901930dd-bc82-4c51-ad15-3b12878cc905/EcoRV/0	FAV29018	HG002	1	chr5	Q	5720
90161cc9-d0ff-4bac-9e27-62cff334aec2/EcoRV/0	FAV29018	HG002	1	chr20	P	3971
8ffb45d6-2ee1-40aa-b65c-3c377bc33725/EcoRV/0	FAV29018	HG002	1	chr15	Q	3638
8ffba767-0144-4730-93b5-ce60a3ec71b9/EcoRV/0	FAV29018	HG002	1	chr7	P	5057
8ffcc17e-317c-42db-bac6-dc68b9633ffd/EcoRV/0	FAV29018	HG002	1	chr12	Q	2395
8ffe6457-4a2b-4150-972a-5068f3bfbf48/EcoRV/0	FAV29018	HG002	1	chr12	P	5496
8ffececf-f75e-4ca9-bc6a-3885c310f223/EcoRV/0	FAV29018	HG002	1	chr3	Q	5454
90074384-19e0-407c-91b5-0d1ae33e0e0b/EcoRV/0	FAV29018	HG002	1	chr16	Q	2350
900a917f-8ebc-4dcc-880e-e2ed066ada43/EcoRV/0	FAV29018	HG002	1	chr11	Q	7320
900b39b9-5154-4946-88d3-b80e243f0939/EcoRV/0	FAV29018	HG002	1	chr2	P	7695
900dbbb7-938f-496c-b734-f94d8a621fdc/EcoRV/0	FAV29018	HG002	1	chr18	Q	9977
900df982-a889-4baa-a3cd-7540aa8f317d/EcoRV/0	FAV29018	HG002	1	chr19	Q	5782
900f3130-59a6-44f5-97f6-2bae501b83ef/EcoRV/0	FAV29018	HG002	1	chr11	P	5343
900feb2e-e4aa-41a9-a097-8bd1836da912/EcoRV/0	FAV29018	HG002	1	chr12	Q	3878
9011d80b-5ff0-412c-be8d-67201fd90496/EcoRV/0	FAV29018	HG002	1	chr14	Q	6557
90120f80-34f5-4197-8707-7f88a716f15c/EcoRV/0	FAV29018	HG002	1	chr20	Q	4799
90132b0f-76c1-4533-94f9-97c0abd20423/EcoRV/0	FAV29018	HG002	1	chr20	P	3592
90139c1f-da83-470b-b9c9-b95f197ca71c/EcoRV/0	FAV29018	HG002	1	chr8	Q	5721
90140871-e393-40e8-a9cf-88c8413664aa/EcoRV/0	FAV29018	HG002	1	chr7	Q	2343
90144077-001d-4bf9-a503-18d8e97a6b7f/EcoRV/0	FAV29018	HG002	1	chr20	Q	7373
8ff946e3-0137-493e-80ba-b015e21ec34b/EcoRV/0	FAV29018	HG002	1	chr6	P	4943
8e6b3744-1689-4c94-bdbc-08c851898104/EcoRV/0	FAV29018	HG002	1	chr3	Q	4928
8e6a3f53-0938-4de7-adcf-33b982ecf1bc/EcoRV/0	FAV29018	HG002	1	chr20	Q	4377
8e69b372-7db5-4a32-8373-2132b273453e/EcoRV/0	FAV29018	HG002	1	chr18	Q	8851
8cc9127a-5bc0-4e8c-841c-dbdcbbddf771/EcoRV/0	FAV29018	HG002	1	chr11	Q	5211
8cc9f8a0-c829-471f-aeb3-ae752d65f595/EcoRV/0	FAV29018	HG002	1	chr18	P	10590
8cce4d5d-928d-4fe3-899c-e19aa259a1f7/EcoRV/0	FAV29018	HG002	1	chr17	P	3896
8cced05d-aab4-4d36-bd1d-b72915e6741d/EcoRV/0	FAV29018	HG002	1	chr14	P	2598
8cd0e76a-3459-42b8-b56c-2f6e5c83ce66/EcoRV/0	FAV29018	HG002	1	chr3	P	6630
8cd20f8b-3748-4b6b-8021-5a421b1dcdd3/EcoRV/0	FAV29018	HG002	1	chr14	P	6524
8cd2b145-e734-40ee-a622-40cb362ad708/EcoRV/0	FAV29018	HG002	1		P	4568
8cd58b27-3e77-45d3-ad47-e885b6a3426c/EcoRV/0	FAV29018	HG002	1	chr1	P	3908
8cd5deee-9abe-4b50-a039-8447926320c2/EcoRV/0	FAV29018	HG002	1	chr4	Q	4682
8cc849f4-b8cd-4479-ac2e-5b4d608341c3/EcoRV/0	FAV29018	HG002	1	chr11	Q	4054
8cd9a6f1-8183-4bc8-9817-e323a0ae7d91/EcoRV/0	FAV29018	HG002	1		P	5201
8cda5906-bb88-4d91-9229-6a42e9d5c6c4/EcoRV/0	FAV29018	HG002	1	chr18	P	3807
8cdd6848-519e-414d-aabe-d5f1ad7526fe/EcoRV/0	FAV29018	HG002	1	chr20	P	4149
8cddd2ee-e77c-4926-a51c-327806403d23/EcoRV/0	FAV29018	HG002	1		Q	4409
8cdeb209-f8d0-459d-adef-bdf81d543197/EcoRV/0	FAV29018	HG002	1	chr4	Q	8420
8cdf4d76-81d7-4ceb-a029-a9782f68a773/EcoRV/0	FAV29018	HG002	1	chr7	Q	2737
8cdf93c2-6e89-42ea-b258-db1ef0f6d747/EcoRV/0	FAV29018	HG002	1	chr7	Q	2751
8ce16584-5eab-421e-9ee9-bbbb9623ac0b/EcoRV/0	FAV29018	HG002	1	chr15	Q	7598
8ce223eb-d337-4494-8c68-9e4fc5e24b57/EcoRV/0	FAV29018	HG002	1	chr18	P	7014
8cd73d9b-0c9a-45d1-a3a9-4e44b1bafb66/EcoRV/0	FAV29018	HG002	1	chr12	P	4275
8ce2b71f-3d57-4c88-9a64-f324b1bfa9fa/EcoRV/0	FAV29018	HG002	1	chr7	Q	3828
8cc6ad97-bbc0-417b-bcf2-5e8f17d68d2e/EcoRV/0	FAV29018	HG002	1	chr10	P	7389
8cc3176f-f10e-4ebc-a21c-74b3c0f90674/EcoRV/0	FAV29018	HG002	1	chr15	P	5302
8c9d3f07-c868-43ee-9577-472447c27a0f/EcoRV/0	FAV29018	HG002	1	chr11	Q	4634
8ca0fa01-5077-4d0b-84c9-217a9450d5db/EcoRV/0	FAV29018	HG002	1	chr17	Q	1933
8ca15064-248f-480a-bcdb-23f21f63e914/EcoRV/0	FAV29018	HG002	1	chr19	Q	6200
8ca2a0cb-0e4f-445f-9c35-482e4c7557b5/EcoRV/0	FAV29018	HG002	1	chr17	Q	4973
8ca3eee1-d34b-4bc1-957d-5a11c5537e90/EcoRV/0	FAV29018	HG002	1	chr20	P	2693
8ca5f5e2-5538-4065-bdeb-6365349d8681/EcoRV/0	FAV29018	HG002	1	chr1	P	4792
8ca840e8-5db0-4945-a075-aeca36e1c916/EcoRV/0	FAV29018	HG002	1	chr17	P	4909
8caa83e3-ea36-4fa7-8584-5e0e52ac5751/EcoRV/0	FAV29018	HG002	1	chr19	Q	6745
8caa8c11-0ede-4cef-bf64-23a1d81cc00a/EcoRV/0	FAV29018	HG002	1	chr1	Q	7585
8cab10f2-3e95-45cd-9b60-34bd2163eb72/EcoRV/0	FAV29018	HG002	1	chr22	Q	5032
8cc4e152-e8f8-4e0c-8c81-547cb00b337d/EcoRV/0	FAV29018	HG002	1	chr17	P	3652
8cac6a3b-67e3-43ec-bd1e-bd4fc4bb1d8b/EcoRV/0	FAV29018	HG002	1	chr14	P	2787
8caee181-ee1d-424d-86b7-11e6601654bf/EcoRV/0	FAV29018	HG002	1	chr17	P	2136
8cb73a8c-4b69-4cce-9d0a-2795748438b0/EcoRV/0	FAV29018	HG002	1	chr6	P	3730
8cb7bc94-caa2-40d0-b940-3f780f740ebc/EcoRV/0	FAV29018	HG002	1	chr1	Q	8115
8cb980bb-9136-4bf1-9303-e268e5ee7dfe/EcoRV/0	FAV29018	HG002	1	chr22	Q	5358
8cb9efce-4fff-46da-8034-645361312cd3/EcoRV/0	FAV29018	HG002	1	chr19	Q	6151
8cbb9496-e435-4320-9dee-9e6bbe5c4b20/EcoRV/0	FAV29018	HG002	1	chr1	Q	7127
8cbe5d40-48ba-4a17-be1a-66991575a2a1/EcoRV/0	FAV29018	HG002	1	chr14	P	6721
8cbef3af-de08-4eac-877f-07ecf177cf2f/EcoRV/0	FAV29018	HG002	1	chr8	Q	12428
8cc0ae73-3500-445b-872e-0893f1c584c4/EcoRV/0	FAV29018	HG002	1	chr17	P	6039
8cc270ca-d151-4642-a079-61d3aa88119f/EcoRV/0	FAV29018	HG002	1	chr3	P	6562
8cae7a79-6f60-44fe-883e-50d87e128ec4/EcoRV/0	FAV29018	HG002	1	chr8	Q	6208
8ce3cf90-d6be-4595-97bf-a5b8316b5f2a/EcoRV/0	FAV29018	HG002	1	chr9	Q	4384
8ce860f7-fdd6-46ac-afe4-2432675263b0/EcoRV/0	FAV29018	HG002	1	chr14	Q	7877
8d176dcd-7d38-4474-9203-d00b57285154/EcoRV/0	FAV29018	HG002	1	chr11	P	4663
8d183c0e-3b41-4063-a2db-3d8c28f64bf1/EcoRV/0	FAV29018	HG002	1	chr20	P	3878
8d192e00-298c-4bcf-8226-9b16638e97bd/EcoRV/0	FAV29018	HG002	1	chr1	P	4554
8d196902-dabf-4afc-b381-9d6094dda018/EcoRV/0	FAV29018	HG002	1		Q	3109
8d19fe23-71f9-47b0-8f4b-29c0ebcc6878/EcoRV/0	FAV29018	HG002	1	chr5	Q	4232
8d1cc6a6-5b4d-45ef-9cad-bcf8202ff5d0/EcoRV/0	FAV29018	HG002	1	chr13	Q	6110
8d1df785-8a74-4a76-b971-040bc1cd5d5e/EcoRV/0	FAV29018	HG002	1	chr20	Q	5234
8d12ec18-648b-4df0-b635-9438a3824958/EcoRV/0	FAV29018	HG002	1	chr2	Q	5122
8d207044-e1c2-400b-839a-4e468c73fc1e/EcoRV/0	FAV29018	HG002	1	chr11	Q	5319
8d234edb-a92a-4518-9e5f-fd1f5c92f81a/EcoRV/0	FAV29018	HG002	1	chr22	Q	5443
8d24a774-50a8-485a-aac0-2e3503dd1be8/EcoRV/0	FAV29018	HG002	1	chr1	Q	7934
8d25b15d-0929-4bdf-bddd-eda471d015f9/EcoRV/0	FAV29018	HG002	1	chr6	P	4004
8d27aaac-4f22-479e-add6-a4b739285ec4/EcoRV/0	FAV29018	HG002	1	chr5	Q	4359
8d27d070-d749-407e-8328-dd4972a6931d/EcoRV/0	FAV29018	HG002	1	chr18	Q	8973
8d2bb919-631c-4851-afac-96969e33a521/EcoRV/0	FAV29018	HG002	1	chr1	Q	9568
8d2c8072-0ba9-40d2-83a2-7647e5835662/EcoRV/0	FAV29018	HG002	1	chr8	P	4714
8d2dc13c-bac9-4f6a-a24d-26aed01c39c2/EcoRV/0	FAV29018	HG002	1	chr10	Q	4981
8d2e0a43-f4bd-4241-994e-45fbed95e354/EcoRV/0	FAV29018	HG002	1	chr15	Q	8581
8d301e0a-35ae-4dbf-a950-6d96fd482242/EcoRV/0	FAV29018	HG002	1	chr21	Q	4246
8d22ae65-32b1-4b15-a8a5-7663700ac48a/EcoRV/0	FAV29018	HG002	1	chr13	P	5175
8d125d87-8663-448f-a064-ebab67b2a8fc/EcoRV/0	FAV29018	HG002	1	chr21	Q	5079
8d12593b-ae2a-4240-a610-f9d9dc8f1100/EcoRV/0	FAV29018	HG002	1	chr8	P	4481
8d0f9a1f-74e7-44da-82ec-4c5d52d59cf3/EcoRV/0	FAV29018	HG002	1	chr2	P	5426
8ceb48d8-3ed2-4d70-802c-4db40faf933b/EcoRV/0	FAV29018	HG002	1	chr21	Q	6263
8ceb78e1-3010-48a4-93b3-30eece5074f4/EcoRV/0	FAV29018	HG002	1	chr9	P	4827
8ceb95ad-d9cb-4a97-b92a-0f9f13ecf5e7/EcoRV/0	FAV29018	HG002	1	chr7	P	5251
8cedeac9-fcee-444b-8e29-95dbb5c79585/EcoRV/0	FAV29018	HG002	1	chr21	Q	5183
8cee1c8a-8961-4295-99f7-21699d9e1745/EcoRV/0	FAV29018	HG002	1	chr12	Q	7584
8cf73ffa-a062-40c2-8439-72f9c3563ad4/EcoRV/0	FAV29018	HG002	1	chr11	Q	5127
8cfa7dc5-7537-4425-911d-bfb71f30d732/EcoRV/0	FAV29018	HG002	1	chr9	Q	4543
8cfe34ae-862f-4eb8-97dc-b5b13657686d/EcoRV/0	FAV29018	HG002	1	chr15	P	3517
8cfe4795-a6ac-4a16-a3df-9939c20daf10/EcoRV/0	FAV29018	HG002	1	chr1	P	11810
8cffd21c-7e6e-4590-81f9-e315c1f681b3/EcoRV/0	FAV29018	HG002	1	chr6	Q	4171
8d02c864-83c5-461e-b7e2-549205a12b42/EcoRV/0	FAV29018	HG002	1	chr20	Q	4969
8d0484e3-18ea-41d4-91be-feac0af9ed89/EcoRV/0	FAV29018	HG002	1	chr2	Q	4744
8d07ea24-08a4-4e4b-a792-df9e3ca659db/EcoRV/0	FAV29018	HG002	1	chr16	P	6719
8d0a2d20-2792-460d-a4cd-c97016db226b/EcoRV/0	FAV29018	HG002	1	chr17	P	4836
8d0af2d1-0854-401b-bec9-dfe45e22ebb4/EcoRV/0	FAV29018	HG002	1	chr1	Q	5251
8d0b4ad7-2523-4a10-ad4a-7e19492e5934/EcoRV/0	FAV29018	HG002	1	chr14	Q	6881
8d0c05a4-fbcd-44a0-8a13-eb201f546433/EcoRV/0	FAV29018	HG002	1	chr21	P	3998
8d0efb3f-16e2-4f3e-8914-b3202d33b77f/EcoRV/0	FAV29018	HG002	1	chr5	P	4553
8d0f0614-c1f0-41f4-9905-fbdef0e60652/EcoRV/0	FAV29018	HG002	1	chr3	Q	3607
8d0f1742-6ad3-4be1-baab-e1bef7aa1cfe/EcoRV/0	FAV29018	HG002	1	chr16	P	6312
8c9cf6e3-85dd-420d-9acc-e59ef5673c59/EcoRV/0	FAV29018	HG002	1	chr21	Q	5628
8c9ce7d6-a3e6-4908-a200-821099a2dfad/EcoRV/0	FAV29018	HG002	1	chr20	Q	6808
8c9cd4ee-d852-4d78-beb4-1d54d3585437/EcoRV/0	FAV29018	HG002	1	chr12	Q	4463
8c9b46b5-9af9-4683-bd3c-1413eacd1125/EcoRV/0	FAV29018	HG002	1	chr18	Q	8788
8c26fedc-f1df-43e1-b411-f04fc51984a7/EcoRV/0	FAV29018	HG002	1	chr19	Q	1810
8c2712de-80b9-4b3e-a68d-7e69eae6b33d/EcoRV/0	FAV29018	HG002	1	chr9	P	4042
8c2a8aef-a401-415b-8873-e31ca5458830/EcoRV/0	FAV29018	HG002	1	chr20	Q	4651
8c2d8a11-1b45-4e79-8306-e75bb4832092/EcoRV/0	FAV29018	HG002	1	chr15	P	3974
8c2d9e03-de9a-45bc-a823-999833a3853d/EcoRV/0	FAV29018	HG002	1	chr16	Q	7670
8c2ebec6-4b09-4b7a-a1bf-f8e4aa46490f/EcoRV/0	FAV29018	HG002	1	chr11	Q	5220
8c304211-e208-4bdb-9bb6-27c829f3e926/EcoRV/0	FAV29018	HG002	1	chr13	Q	5239
8c306316-4212-428e-9593-a7299c2d8113/EcoRV/0	FAV29018	HG002	1	chr10	P	4718
8c325c3e-babc-4dd2-bcec-2d9b73e41631/EcoRV/0	FAV29018	HG002	1	chr4	Q	7906
8c262f37-949a-46a8-a8ed-a61a1d3c6d86/EcoRV/0	FAV29018	HG002	1	chr14	P	2357
8c329630-e2ca-4eac-8465-e51ec274be64/EcoRV/0	FAV29018	HG002	1	chr5	Q	4053
8c35e8b2-cc53-417f-83b1-0c5f069b8e79/EcoRV/0	FAV29018	HG002	1	chr7	P	5395
8c391b80-445f-4e61-bfc5-2911a80743e5/EcoRV/0	FAV29018	HG002	1	chr4	P	5270
8c3c3cb5-b87c-4c13-b04e-85311d25bc82/EcoRV/0	FAV29018	HG002	1	chr14	Q	5469
8c3d5b17-ca93-4bbb-8b43-dd78ddab01ca/EcoRV/0	FAV29018	HG002	1	chr2	Q	5834
[truncated: 45,739 more rows]
