# Supplementary material for: High resolution long-read telomere sequencing reveals dynamic mechanisms in aging and cancer
Source: Nat Commun. 2024 Jun 18;15:5149. doi: 10.1038/s41467-024-48917-7 (PMC11189484; doi:10.1038/s41467-024-48917-7)
Supplement: Supplementary file 10 — Source Data [file 41467_2024_48917_MOESM10_ESM.zip › source data/Supplementary Fig. 6.xlsx]

## Sheet: Supplementary Fig. 6a
read_id	flowcell	cell_line	subtelomere_len
00252d32-9e18-4746-9b85-2e4413d81b49/EcoRV/0	FAT57861	iPSCORE_7_5	4255
0034f67a-aa09-4aa8-b16d-634498f6ba41/EcoRV/0	FAT57861	iPSCORE_7_5	3262
00555c8f-0155-4635-832b-8b5498cc78d8/EcoRV/0	FAT57861	iPSCORE_7_5	8624
005f1cd2-51e0-428d-956a-20b84151353f/EcoRV/0	FAT57861	iPSCORE_7_5	3440
007110e3-c215-4430-91eb-765ebf179c0b/EcoRV/0	FAT57861	iPSCORE_7_5	181
007ddb4d-6046-40ee-afc6-8913db81fa00/EcoRV/0	FAT57861	iPSCORE_7_5	136
00ea6464-629f-4ace-843d-aa0c4a74520b/EcoRV/0	FAT57861	iPSCORE_7_5	6807
00f2af34-5176-4fa7-b74b-40cc3a4824c3/EcoRV/0	FAT57861	iPSCORE_7_5	12074
01001ed3-08b6-4b14-a375-912711b3f500/EcoRV/0	FAT57861	iPSCORE_7_5	4136
01026368-37b8-44f3-8751-b6ff9faed1da/EcoRV/0	FAT57861	iPSCORE_7_5	1505
0108b6d4-662a-4daf-9dad-1e3f52e3860e/EcoRV/0	FAT57861	iPSCORE_7_5	155
0120e4d5-c183-49a0-95d4-12ef1c373b7f/EcoRV/0	FAT57861	iPSCORE_7_5	3838
0138a864-404c-4f91-a69b-c0baca3aa4fc/EcoRV/0	FAT57861	iPSCORE_7_5	412
01673335-a55a-40a4-b149-b709f11d42d8/EcoRV/0	FAT57861	iPSCORE_7_5	1422
016784f2-0e06-4d04-9fca-63bcc53088c1/EcoRV/0	FAT57861	iPSCORE_7_5	4541
0182f2a8-384b-43b9-a472-2d8826aeca36/EcoRV/0	FAT57861	iPSCORE_7_5	8363
018e6912-79cb-4e2c-88f7-a1aff839f485/EcoRV/0	FAT57861	iPSCORE_7_5	4422
01b2ea35-41a3-4805-b423-d53fae562813/EcoRV/0	FAT57861	iPSCORE_7_5	4010
01caa8a2-c490-4a69-8860-8999ec5912ab/EcoRV/0	FAT57861	iPSCORE_7_5	4798
01ddeb82-826d-4647-8730-d11760635f3a/EcoRV/0	FAT57861	iPSCORE_7_5	221
02056834-5aec-43b6-b06f-cb7c8e0c47db/EcoRV/0	FAT57861	iPSCORE_7_5	9447
020c1015-c59c-41c4-ba3a-9fbd9361e794/EcoRV/0	FAT57861	iPSCORE_7_5	13356
021bc021-d0b9-4dcc-9103-684d4fec2781/EcoRV/0	FAT57861	iPSCORE_7_5	10053
0236b2c0-eeee-4143-9285-b2cb0899c57d/EcoRV/0	FAT57861	iPSCORE_7_5	4230
02426aa3-bf15-46c0-8743-1ea215a81639/EcoRV/0	FAT57861	iPSCORE_7_5	186
02496bef-339b-4025-8f8d-fedae549d4ec/EcoRV/0	FAT57861	iPSCORE_7_5	16093
024c8d25-b3e3-4d2b-a776-c4a8a9ef56ac/EcoRV/0	FAT57861	iPSCORE_7_5	1493
02574bf4-4870-4027-adc0-d4984540abde/EcoRV/0	FAT57861	iPSCORE_7_5	3810
0294e5ee-32e9-499f-aebd-5e8a95401926/EcoRV/0	FAT57861	iPSCORE_7_5	544
02a7ce57-c62a-45e1-bcb7-3c8924852b6e/EcoRV/0	FAT57861	iPSCORE_7_5	824
02b0adc2-2d91-45c6-a3fe-fa8bb84c5a22/EcoRV/0	FAT57861	iPSCORE_7_5	6572
02cfdd53-213b-42a5-813e-c5f7191c5252/EcoRV/0	FAT57861	iPSCORE_7_5	2363
02dd8386-b69c-4429-aa1e-e28aa93529c5/EcoRV/0	FAT57861	iPSCORE_7_5	10997
02e59db7-8c2a-4936-8efb-5e8fe69bd15b/EcoRV/0	FAT57861	iPSCORE_7_5	4076
03285bd1-c5b9-44bb-a173-a78f73507efb/EcoRV/0	FAT57861	iPSCORE_7_5	8419
0338ffc8-ef00-45be-8a76-96c90ad59cd8/EcoRV/0	FAT57861	iPSCORE_7_5	1832
033c2203-32c8-48ce-9ca1-2acf5d422d00/EcoRV/0	FAT57861	iPSCORE_7_5	4127
033f53c0-9f9e-4fa7-b5a3-ed3209979a41/EcoRV/0	FAT57861	iPSCORE_7_5	9477
0352cf0b-b310-4bf2-b066-66f29ce4d892/EcoRV/0	FAT57861	iPSCORE_7_5	3208
0359a6c2-d2af-42db-9616-fc4bfd22c6cd/EcoRV/0	FAT57861	iPSCORE_7_5	4571
0370a05f-6bb9-45d3-b62b-9aee9a8b0ab1/EcoRV/0	FAT57861	iPSCORE_7_5	3403
0377b60b-2a27-428b-935b-04215ba11ff1/EcoRV/0	FAT57861	iPSCORE_7_5	1820
03786eae-6631-4bd6-a0d9-06b69a29523f/EcoRV/0	FAT57861	iPSCORE_7_5	3298
037acd9d-8364-4aad-a0bd-4529045bef6b/EcoRV/0	FAT57861	iPSCORE_7_5	4226
0387ecc3-9cd8-4508-8809-e3d7dcff59f8/EcoRV/0	FAT57861	iPSCORE_7_5	1894
0390fa3a-1838-4eed-bb99-d56e77539c75/EcoRV/0	FAT57861	iPSCORE_7_5	9097
039316e7-e5a1-41ed-8941-080f9f7e7896/EcoRV/0	FAT57861	iPSCORE_7_5	115
03b80593-ff64-4882-b675-c80b195e03bd/EcoRV/0	FAT57861	iPSCORE_7_5	5297
03c2c73a-27ee-46e5-bf77-cad76e7e4b02/EcoRV/0	FAT57861	iPSCORE_7_5	196
03cdbb7c-e002-42f7-a0d7-73792e188def/EcoRV/0	FAT57861	iPSCORE_7_5	189
03da168a-c59e-492d-87a0-ba4fac6ecbc7/EcoRV/0	FAT57861	iPSCORE_7_5	2566
03f92e97-d7a8-45a6-be3d-7f267bdccc53/EcoRV/0	FAT57861	iPSCORE_7_5	4623
04023949-939a-4bf7-83a5-00d7a6977f8a/EcoRV/0	FAT57861	iPSCORE_7_5	2901
040d2cd4-0a29-403d-b64a-a8cf7858e3b4/EcoRV/0	FAT57861	iPSCORE_7_5	11850
044028c4-b75e-4e66-abf0-80c9ff2a4142/EcoRV/0	FAT57861	iPSCORE_7_5	2612
045c3c75-64dd-4ccd-a00a-9bf2f399b5ea/EcoRV/0	FAT57861	iPSCORE_7_5	2514
045d1211-b6cf-4630-84fa-1047e3ee9248/EcoRV/0	FAT57861	iPSCORE_7_5	3752
04781b84-7b54-4efa-9a6c-03d614e89579/EcoRV/0	FAT57861	iPSCORE_7_5	2902
0495a667-6b22-4eca-a65c-78f2fffb4d10/EcoRV/0	FAT57861	iPSCORE_7_5	4577
04bf160f-9a76-43b8-a607-bba182ab32c2/EcoRV/0	FAT57861	iPSCORE_7_5	12533
04df5440-f5bd-4fe1-9ab1-a56e54581014/EcoRV/0	FAT57861	iPSCORE_7_5	1058
04ed07d8-18c0-40c7-afde-0a36d22dd82c/EcoRV/0	FAT57861	iPSCORE_7_5	2949
04f2bf6d-8947-47ac-8ae3-d116fd72dc1a/EcoRV/0	FAT57861	iPSCORE_7_5	12164
05033beb-9aed-4c50-8169-ab58be675e0c/EcoRV/0	FAT57861	iPSCORE_7_5	2444
0504bbdd-a902-4183-8b11-afff982b8587/EcoRV/0	FAT57861	iPSCORE_7_5	552
050be236-5df7-436b-94e9-123163bbc230/EcoRV/0	FAT57861	iPSCORE_7_5	208
05172afe-399f-4149-81e6-1b203e95b5f1/EcoRV/0	FAT57861	iPSCORE_7_5	8705
0524adc0-f5d5-41ee-a7d7-131eefcb3297/EcoRV/0	FAT57861	iPSCORE_7_5	1068
0527853b-eb75-439c-9bcb-f044bba9ec4e/EcoRV/0	FAT57861	iPSCORE_7_5	4355
052df7fa-1512-43ea-9e4a-e26d63afe2f6/EcoRV/0	FAT57861	iPSCORE_7_5	9135
057ba5fc-52c5-4771-9850-bbd247e80ed7/EcoRV/0	FAT57861	iPSCORE_7_5	1652
05951bbe-0a99-4ba7-b25d-1665c9d72f35/EcoRV/0	FAT57861	iPSCORE_7_5	4129
05aac421-0c64-4527-acc2-48f2eaef63fc/EcoRV/0	FAT57861	iPSCORE_7_5	196
05ba664e-eae8-4e60-afa8-5f0e85829e87/EcoRV/0	FAT57861	iPSCORE_7_5	10789
05c8ad08-ab15-4185-9e50-978ddc4a5f57/EcoRV/0	FAT57861	iPSCORE_7_5	10327
05e0e95d-f5ce-4080-b7a4-157da979e5c7/EcoRV/0	FAT57861	iPSCORE_7_5	13340
06043431-da00-4ff2-893f-a52be09291f1/EcoRV/0	FAT57861	iPSCORE_7_5	4342
060c8d47-b46b-4e49-bf10-081a8376b2aa/EcoRV/0	FAT57861	iPSCORE_7_5	8735
06123d92-0a03-472f-ae22-f009257d0b85/EcoRV/0	FAT57861	iPSCORE_7_5	4198
064c2760-6e07-4748-9740-8b7105c1c150/EcoRV/0	FAT57861	iPSCORE_7_5	1436
064cdcfb-0fa3-4527-826d-b11a6fa206cb/EcoRV/0	FAT57861	iPSCORE_7_5	334
06566420-8f59-4036-b51c-72b20a06afd5/EcoRV/0	FAT57861	iPSCORE_7_5	8476
066a5c24-5d8f-4ae1-83d4-e9fd99aa6f40/EcoRV/0	FAT57861	iPSCORE_7_5	8478
0683c6cf-bec4-42b2-86e9-c675027917c3/EcoRV/0	FAT57861	iPSCORE_7_5	2600
068449b7-0101-417b-9673-f77cc14a30ad/EcoRV/0	FAT57861	iPSCORE_7_5	3154
069a4541-af3e-4e75-8c5e-310aad93941d/EcoRV/0	FAT57861	iPSCORE_7_5	4400
06a22c63-1f18-49e9-b411-af8ccf5f0728/EcoRV/0	FAT57861	iPSCORE_7_5	3692
06a53ac9-1649-4eb5-a7e8-c8c378689f26/EcoRV/0	FAT57861	iPSCORE_7_5	2864
06a84118-bc32-4dc2-8f31-13c7757a359c/EcoRV/0	FAT57861	iPSCORE_7_5	3995
06daa8dc-8c20-408c-8514-6eb0821d2af3/EcoRV/0	FAT57861	iPSCORE_7_5	8722
06e8c143-c392-4693-98e1-87571626d7ff/EcoRV/0	FAT57861	iPSCORE_7_5	21298
071be19e-40ac-4f6a-bf4f-3fbffcfb92ff/EcoRV/0	FAT57861	iPSCORE_7_5	4582
07252db6-1779-43d3-8657-676a3bf47c0f/EcoRV/0	FAT57861	iPSCORE_7_5	8887
07313552-cd91-4243-a841-7dc237aa194c/EcoRV/0	FAT57861	iPSCORE_7_5	4198
07366c71-cbdc-4ab7-b484-3fd9bba8c61f/EcoRV/0	FAT57861	iPSCORE_7_5	8540
07372f44-c1fc-4c04-8c10-13e6bfd42890/EcoRV/0	FAT57861	iPSCORE_7_5	123
073a3d4f-7366-4a7c-8144-1e7e14c7f57d/EcoRV/0	FAT57861	iPSCORE_7_5	5014
073b34ed-dee1-490d-9245-e4e3875d88c7/EcoRV/0	FAT57861	iPSCORE_7_5	8410
0748805b-61d7-4953-8346-675246629d1f/EcoRV/0	FAT57861	iPSCORE_7_5	3643
074e45a8-4606-4902-bb89-2858eeb1fd18/EcoRV/0	FAT57861	iPSCORE_7_5	129
076a3d4b-caec-4c3c-a2d5-930f64754ba3/EcoRV/0	FAT57861	iPSCORE_7_5	13110
076f1fc2-a0c5-45cc-bff5-0a3bb9d0a1bf/EcoRV/0	FAT57861	iPSCORE_7_5	2405
0770ccc4-cf0d-41e0-91f5-8eb441757333/EcoRV/0	FAT57861	iPSCORE_7_5	165
07814a64-5aa0-4aa1-a52a-7b322845895b/EcoRV/0	FAT57861	iPSCORE_7_5	1233
0787ccfe-0970-4aa1-9714-d3d855d3a981/EcoRV/0	FAT57861	iPSCORE_7_5	4455
07897af0-92b7-46a2-b929-4c2b63f42f8f/EcoRV/0	FAT57861	iPSCORE_7_5	6073
0797a100-4ccf-4331-a879-7ca6776ef728/EcoRV/0	FAT57861	iPSCORE_7_5	3504
07a205dc-f9e4-41eb-994c-f081165a1739/EcoRV/0	FAT57861	iPSCORE_7_5	308
07aeb2a3-722d-4bb4-becf-a43b3cb8ddf1/EcoRV/0	FAT57861	iPSCORE_7_5	8558
07b33c25-e97a-44be-9ea3-ebb50b2dbff6/EcoRV/0	FAT57861	iPSCORE_7_5	5525
07b908ee-305f-4d80-97ec-a329b3df3285/EcoRV/0	FAT57861	iPSCORE_7_5	504
07b9559f-04de-42dc-981c-459500277cc8/EcoRV/0	FAT57861	iPSCORE_7_5	9383
07be47cd-f0fc-4348-bf9f-9e6bbb316ca9/EcoRV/0	FAT57861	iPSCORE_7_5	4176
07fa90cd-8ccc-4f56-83b5-3255bc6bdc3f/EcoRV/0	FAT57861	iPSCORE_7_5	8178
07ff6b6d-5538-4f9b-be56-d5995747f279/EcoRV/0	FAT57861	iPSCORE_7_5	4163
08125291-af0a-4211-a026-7607476b6b64/EcoRV/0	FAT57861	iPSCORE_7_5	9433
081db757-c81b-4d7e-81a6-374a2a7bac99/EcoRV/0	FAT57861	iPSCORE_7_5	4483
08202efd-e59b-4cef-a177-bb226749b36b/EcoRV/0	FAT57861	iPSCORE_7_5	8178
08472d15-a195-43e7-99b2-ccf4f5cdf194/EcoRV/0	FAT57861	iPSCORE_7_5	4132
084a1d18-bfd3-4c2d-b92d-ab7728265c62/EcoRV/0	FAT57861	iPSCORE_7_5	603
0851d84c-b38a-4d9a-918d-05892110b6bc/EcoRV/0	FAT57861	iPSCORE_7_5	4182
086288a2-573f-4b97-ac6f-decc4ec3906f/EcoRV/0	FAT57861	iPSCORE_7_5	7285
0873e906-828d-46c6-8146-f880c2db749b/EcoRV/0	FAT57861	iPSCORE_7_5	8757
088127a7-19d1-472c-a94a-a0d103c1cc07/EcoRV/0	FAT57861	iPSCORE_7_5	4681
0899f186-d2b2-48cd-9afd-3ef37344fe6d/EcoRV/0	FAT57861	iPSCORE_7_5	1478
089adb08-cc0a-4f36-a77c-e3c14d1f5462/EcoRV/0	FAT57861	iPSCORE_7_5	3988
089bea14-2a97-46f9-b440-f6d5b4e92698/EcoRV/0	FAT57861	iPSCORE_7_5	4101
08a4dd80-aaeb-4896-860f-cbd0ec93736c/EcoRV/0	FAT57861	iPSCORE_7_5	1428
08a971a1-4470-46d1-abf1-2a1896e9cb6d/EcoRV/0	FAT57861	iPSCORE_7_5	2233
08b9c026-87c0-4ee5-9efc-0e2f5317e63e/EcoRV/0	FAT57861	iPSCORE_7_5	1662
08c5e454-9e3b-4add-b9a5-82600a32e4b4/EcoRV/0	FAT57861	iPSCORE_7_5	3879
08d658d8-301e-4bc9-890c-da311076d742/EcoRV/0	FAT57861	iPSCORE_7_5	174
08e6b192-c58b-426e-a867-1256c133c15e/EcoRV/0	FAT57861	iPSCORE_7_5	4462
08ee59ec-9a0b-472a-a023-fd35dae5dec0/EcoRV/0	FAT57861	iPSCORE_7_5	9201
08f73a72-829b-4e31-ada6-9f1693b80ffe/EcoRV/0	FAT57861	iPSCORE_7_5	4012
09316653-7501-4399-bd27-6606b44618a6/EcoRV/0	FAT57861	iPSCORE_7_5	8458
0934d8bc-4616-4f3e-8d77-1c4ae8b06db7/EcoRV/0	FAT57861	iPSCORE_7_5	3230
093a7f54-0d6f-4586-861c-888567c2ab78/EcoRV/0	FAT57861	iPSCORE_7_5	1140
095c424b-bc96-4944-a3fc-d728cecd62ac/EcoRV/0	FAT57861	iPSCORE_7_5	9914
09934770-e0ef-4579-ba47-49c8d30ab918/EcoRV/0	FAT57861	iPSCORE_7_5	4616
09a03072-428b-468b-8a1e-015654ae1651/EcoRV/0	FAT57861	iPSCORE_7_5	1324
09acf459-f020-4ea2-bf2e-346f010a8eb9/EcoRV/0	FAT57861	iPSCORE_7_5	4223
09caf858-8726-4366-9565-69dfb9463a1c/EcoRV/0	FAT57861	iPSCORE_7_5	4563
09db283f-ea27-40bd-9e1c-006216b83867/EcoRV/0	FAT57861	iPSCORE_7_5	12383
09f35ca4-a11f-4d25-a949-aad35fe0c45d/EcoRV/0	FAT57861	iPSCORE_7_5	353
0a6aa7a1-6278-42bc-a0f2-8be1c0198f35/EcoRV/0	FAT57861	iPSCORE_7_5	7067
0a7490f7-5f90-4759-895e-8b8a77315404/EcoRV/0	FAT57861	iPSCORE_7_5	9963
0a84bd2d-de47-442b-af7b-85445bc38cb4/EcoRV/0	FAT57861	iPSCORE_7_5	1652
0a8883fb-c48d-4f6d-af5c-b0aaf78c8618/EcoRV/0	FAT57861	iPSCORE_7_5	3177
0a8db4f5-93e6-452c-bde2-b05c71b13ebe/EcoRV/0	FAT57861	iPSCORE_7_5	3790
0ad2acef-7577-4828-80ca-84bddcf05342/EcoRV/0	FAT57861	iPSCORE_7_5	8897
0ad84c60-66fe-428f-a92a-253b5da7592b/EcoRV/0	FAT57861	iPSCORE_7_5	4437
0adf77fe-e526-4573-af10-279c404a5578/EcoRV/0	FAT57861	iPSCORE_7_5	4370
0b119cec-25f4-4048-a16d-8b4112ea0a2f/EcoRV/0	FAT57861	iPSCORE_7_5	4491
0b12b066-c76d-46bc-b826-8235bbe72d15/EcoRV/0	FAT57861	iPSCORE_7_5	4941
0b1a7d81-b848-4449-8bca-c7d4924410f5/EcoRV/0	FAT57861	iPSCORE_7_5	9796
0b3bd3e2-3913-4ca0-bd2c-e7555b9af0e5/EcoRV/0	FAT57861	iPSCORE_7_5	8667
0b3c47d1-19ba-4199-8c79-1c2ff1c61625/EcoRV/0	FAT57861	iPSCORE_7_5	2416
0b41fed4-2868-4d28-9990-1e7656738952/EcoRV/0	FAT57861	iPSCORE_7_5	3835
0b4af9db-b12c-4d3e-ae7e-c199b49feb11/EcoRV/0	FAT57861	iPSCORE_7_5	140
0b4d99d0-38e4-4f6f-b7ff-3760c5a5420d/EcoRV/0	FAT57861	iPSCORE_7_5	8328
0b616ba0-37dc-470a-84a2-9ebf22eb215c/EcoRV/0	FAT57861	iPSCORE_7_5	3099
0b6c29cc-469c-410b-a423-d3de6e1afcac/EcoRV/0	FAT57861	iPSCORE_7_5	4424
0b81cfc1-3dc9-4df3-8245-44f53d1e5759/EcoRV/0	FAT57861	iPSCORE_7_5	4547
0b86e025-48e2-471f-b310-434c4c10529b/EcoRV/0	FAT57861	iPSCORE_7_5	4662
0ba3b7a3-fda1-47d1-9123-adbacd544691/EcoRV/0	FAT57861	iPSCORE_7_5	8797
0bba774b-dd03-4e67-8de1-a75c5371b078/EcoRV/0	FAT57861	iPSCORE_7_5	5279
0bc5716a-e0a4-45d2-a797-afa52d66604a/EcoRV/0	FAT57861	iPSCORE_7_5	4505
0bce0268-f8ad-4e1d-b059-d50e95aa4e2e/EcoRV/0	FAT57861	iPSCORE_7_5	4746
0bcf02cf-a2db-48df-a58d-298556ed6857/EcoRV/0	FAT57861	iPSCORE_7_5	880
0bd16501-60e7-4afe-a655-dccd11238a06/EcoRV/0	FAT57861	iPSCORE_7_5	10689
0bd35955-4084-47a1-b2ad-042a3a5932fa/EcoRV/0	FAT57861	iPSCORE_7_5	3928
0be5dc44-2640-40da-8402-326a529f6dcc/EcoRV/0	FAT57861	iPSCORE_7_5	213
0bed6562-aab9-4d24-9c68-a23e53f8aae6/EcoRV/0	FAT57861	iPSCORE_7_5	89
0bf4908d-b585-4543-98a6-4806debe1932/EcoRV/0	FAT57861	iPSCORE_7_5	220
0c0c7ae8-5904-4c0d-8605-391b8da4786e/EcoRV/0	FAT57861	iPSCORE_7_5	1396
0c0cf29e-179d-4e95-ae71-1669ef129661/EcoRV/0	FAT57861	iPSCORE_7_5	918
0c233f2d-81e1-4e30-a19e-ea59aa68b373/EcoRV/0	FAT57861	iPSCORE_7_5	3821
0c3e787d-4327-487b-ae6e-3fb3f8aa1b41/EcoRV/0	FAT57861	iPSCORE_7_5	10629
0c452ec5-7d48-4874-a6f0-090a9886849e/EcoRV/0	FAT57861	iPSCORE_7_5	61
0c5d402d-e84b-485f-802f-0fce848ab5a4/EcoRV/0	FAT57861	iPSCORE_7_5	555
0c5d87b9-b181-4173-b6fb-5082f02bdc88/EcoRV/0	FAT57861	iPSCORE_7_5	4466
0c6f8bd7-363f-45fa-b4c1-11af4be2e62d/EcoRV/0	FAT57861	iPSCORE_7_5	3234
0c915034-eda6-49dc-8bfc-9fc36dc600ea/EcoRV/0	FAT57861	iPSCORE_7_5	8687
0cbfd50d-1309-4ee3-805f-f94cab71663b/EcoRV/0	FAT57861	iPSCORE_7_5	4083
0cdb6695-9d12-40df-95c4-179cc4e3dd83/EcoRV/0	FAT57861	iPSCORE_7_5	10420
0ce269bf-1908-43c1-8dea-7a2024c1dba6/EcoRV/0	FAT57861	iPSCORE_7_5	16102
0cef9c17-c26f-4298-a191-33669779230e/EcoRV/0	FAT57861	iPSCORE_7_5	3968
0d346ffb-0ab2-4144-a88b-443832bf800a/EcoRV/0	FAT57861	iPSCORE_7_5	3868
0d39307d-b495-465b-807b-03f183bb7069/EcoRV/0	FAT57861	iPSCORE_7_5	70
0d6e8c3a-a918-433d-a810-315df2167ddc/EcoRV/0	FAT57861	iPSCORE_7_5	4412
0da34afb-f876-429f-b361-9f3dead223c6/EcoRV/0	FAT57861	iPSCORE_7_5	77
0da36763-6506-467a-a3e7-79ba26fb44b6/EcoRV/0	FAT57861	iPSCORE_7_5	4353
0dd154f1-ac71-4452-b96b-2dc40096309d/EcoRV/0	FAT57861	iPSCORE_7_5	814
0ddf7086-402c-43cf-87d6-673a7c759ec7/EcoRV/0	FAT57861	iPSCORE_7_5	7678
0dfb03e0-022f-442e-b314-f0d7071c70fa/EcoRV/0	FAT57861	iPSCORE_7_5	3195
0e3763b8-7652-4149-bc92-9d3f975655f6/EcoRV/0	FAT57861	iPSCORE_7_5	2190
0e8d8883-e247-44ba-855e-41ae1d6ffe7c/EcoRV/0	FAT57861	iPSCORE_7_5	2184
0e8d9199-eb41-4943-9d90-eb7fea6e32eb/EcoRV/0	FAT57861	iPSCORE_7_5	4508
0e8f43c9-71db-4ec5-913d-7d0c29ba4a39/EcoRV/0	FAT57861	iPSCORE_7_5	4262
0ec0b93f-c0c0-46fa-8a00-e5450aeefa92/EcoRV/0	FAT57861	iPSCORE_7_5	139
0ee762b3-447b-4b92-873d-c54e5691a9a1/EcoRV/0	FAT57861	iPSCORE_7_5	2446
0eee25fb-6d23-4f48-a273-5261099a9e21/EcoRV/0	FAT57861	iPSCORE_7_5	5993
0f0c81d6-cf46-4705-95cd-247ac0bf4bb6/EcoRV/0	FAT57861	iPSCORE_7_5	324
0f2146f8-1592-46b2-83a9-5fddff2dcb9b/EcoRV/0	FAT57861	iPSCORE_7_5	2913
0f29fc9a-4dad-46fc-98f3-451618fe08fd/EcoRV/0	FAT57861	iPSCORE_7_5	11012
0f2d4215-6273-4250-94eb-78018936339e/EcoRV/0	FAT57861	iPSCORE_7_5	3252
0f448378-1d2c-4f03-ad2f-6f16215dfc68/EcoRV/0	FAT57861	iPSCORE_7_5	1120
0f44abca-0bc8-4013-b7e3-544486655c3a/EcoRV/0	FAT57861	iPSCORE_7_5	8747
0f4cec09-b5b9-46e6-bd8c-25f67620e3b4/EcoRV/0	FAT57861	iPSCORE_7_5	4802
0f572a35-97be-4d75-ae32-f1d1a55da5e2/EcoRV/0	FAT57861	iPSCORE_7_5	3207
0f63100f-8bac-412b-b004-8cc283f09229/EcoRV/0	FAT57861	iPSCORE_7_5	4437
0f6e9d2f-6746-4749-9223-e4607b765ab2/EcoRV/0	FAT57861	iPSCORE_7_5	7165
0f716ed4-5e5b-4a05-ad59-be1ecd61ef07/EcoRV/0	FAT57861	iPSCORE_7_5	9924
0f8ab6c1-a185-4999-ac3c-07002394ad5f/EcoRV/0	FAT57861	iPSCORE_7_5	1020
0f8e231c-aafa-4150-8f1e-214f356d6e37/EcoRV/0	FAT57861	iPSCORE_7_5	9048
0f8ee4ca-7fe0-4d45-a167-b8723832d65f/EcoRV/0	FAT57861	iPSCORE_7_5	4427
0fa4ab6a-4ecb-421b-bf82-81115f59bda0/EcoRV/0	FAT57861	iPSCORE_7_5	8315
0fa578c0-8d7f-4920-8b41-3d40aa9f6936/EcoRV/0	FAT57861	iPSCORE_7_5	4362
0fb16795-2996-4da7-80a9-236797c6c533/EcoRV/0	FAT57861	iPSCORE_7_5	999
0fbc5cba-f5dd-44dc-be26-6ecda6caf0ad/EcoRV/0	FAT57861	iPSCORE_7_5	331
0fde6b5d-946f-441d-99c4-7f25a2ba0e8b/EcoRV/0	FAT57861	iPSCORE_7_5	4030
0fe9c188-3e1c-41ad-a16e-ac4037dd4b39/EcoRV/0	FAT57861	iPSCORE_7_5	2206
10003b6f-2851-45cb-80c5-1bbef48eabe3/EcoRV/0	FAT57861	iPSCORE_7_5	262
1004a41d-633b-4f5d-a451-cc8030a73259/EcoRV/0	FAT57861	iPSCORE_7_5	3296
101e3d48-f18f-4f95-b2c5-8dc5018fc205/EcoRV/0	FAT57861	iPSCORE_7_5	2805
102876a3-4ec3-47e2-b2c1-c287311c052c/EcoRV/0	FAT57861	iPSCORE_7_5	2935
102b9f23-f2bf-4938-a60e-94a5746d267b/EcoRV/0	FAT57861	iPSCORE_7_5	2892
10721f7d-bf18-4d0d-97b3-d8e4e6329752/EcoRV/0	FAT57861	iPSCORE_7_5	3587
10ab35aa-3610-4d83-a680-bf913972eaec/EcoRV/0	FAT57861	iPSCORE_7_5	17468
10c97e13-4904-4f9b-886f-4e7f282ff700/EcoRV/0	FAT57861	iPSCORE_7_5	63
10d4ea95-2ca8-4a04-a0e1-0831b9bbb920/EcoRV/0	FAT57861	iPSCORE_7_5	3809
10dbb549-068c-443d-9f89-0bb825a14a6b/EcoRV/0	FAT57861	iPSCORE_7_5	119
10e1132e-b6c8-44e3-ad47-2c541d806a1b/EcoRV/0	FAT57861	iPSCORE_7_5	8549
10ed0ec5-d0e9-48e0-ace2-3f5c0220f0ad/EcoRV/0	FAT57861	iPSCORE_7_5	4391
110ececf-6843-4ed7-9d9e-26c228beeeae/EcoRV/0	FAT57861	iPSCORE_7_5	98
111431ae-db3a-4cb1-bb9f-0e56409f35c4/EcoRV/0	FAT57861	iPSCORE_7_5	3160
112835cd-d921-47ac-8e7c-ac4fcde8c45d/EcoRV/0	FAT57861	iPSCORE_7_5	4324
113bd815-3f7e-46af-906c-d029ea1d60b1/EcoRV/0	FAT57861	iPSCORE_7_5	655
113e21ec-e36f-4f2d-9da7-10fd4d158887/EcoRV/0	FAT57861	iPSCORE_7_5	4474
114e6eb2-9a08-4a7d-8edc-d9478456ee4f/EcoRV/0	FAT57861	iPSCORE_7_5	98
11584e75-c551-41dc-a94c-e06cceed0b29/EcoRV/0	FAT57861	iPSCORE_7_5	88
11593e5e-2c37-4308-93e8-2f9c1fc298b2/EcoRV/0	FAT57861	iPSCORE_7_5	9270
1166f546-0354-45e2-9c8f-19dfbf8a46a9/EcoRV/0	FAT57861	iPSCORE_7_5	914
116fb8e4-e499-40f1-beae-db8d66f95650/EcoRV/0	FAT57861	iPSCORE_7_5	6676
118a8855-102d-4b10-a0e3-8cdb8edde46c/EcoRV/0	FAT57861	iPSCORE_7_5	2176
11adc19e-bb27-450f-9a1d-b5969620711a/EcoRV/0	FAT57861	iPSCORE_7_5	73
11b8692a-3cee-4812-990d-625bb9df9563/EcoRV/0	FAT57861	iPSCORE_7_5	1859
11e47948-e3d6-4ff3-acf9-7eecfb2c9fb1/EcoRV/0	FAT57861	iPSCORE_7_5	1095
11efbabd-0da4-43ee-addd-9b776f3d0a64/EcoRV/0	FAT57861	iPSCORE_7_5	7360
11fb9332-b6d2-49d0-8c6f-ac0a3b452d0a/EcoRV/0	FAT57861	iPSCORE_7_5	2719
12029afb-6418-41af-9650-a5e0ac28da17/EcoRV/0	FAT57861	iPSCORE_7_5	333
1220c2fd-c70a-40fe-8aa2-4ba1510023ea/EcoRV/0	FAT57861	iPSCORE_7_5	8509
1222bcef-7228-4c31-b942-3c85a2e83b51/EcoRV/0	FAT57861	iPSCORE_7_5	13258
12275236-b645-4fad-ad7f-cdd1a51d1b12/EcoRV/0	FAT57861	iPSCORE_7_5	4173
123e7646-5285-4f89-aab3-e292b99874b5/EcoRV/0	FAT57861	iPSCORE_7_5	8718
12416853-e3bf-4e3b-a803-cdb0582789a1/EcoRV/0	FAT57861	iPSCORE_7_5	65
1251b33b-b25e-4008-8492-d19f7d355a14/EcoRV/0	FAT57861	iPSCORE_7_5	735
12566576-ad4c-487f-87db-74066c47ebc2/EcoRV/0	FAT57861	iPSCORE_7_5	4568
1265d438-9db6-49fc-b578-aa406c943613/EcoRV/0	FAT57861	iPSCORE_7_5	3278
1273368b-f438-47cc-94a6-eb7d0d160439/EcoRV/0	FAT57861	iPSCORE_7_5	1343
1278968f-1eca-4640-b044-07f6f0129c47/EcoRV/0	FAT57861	iPSCORE_7_5	3339
1278d138-310f-486f-be0f-19793a4e8765/EcoRV/0	FAT57861	iPSCORE_7_5	7887
12a9d85d-e41b-4d61-8468-6736d041c6eb/EcoRV/0	FAT57861	iPSCORE_7_5	4212
12c44d54-1eff-4f83-bc89-20a3500d1d2b/EcoRV/0	FAT57861	iPSCORE_7_5	8807
12de4bad-8607-4730-9ff6-09db3cdc503d/EcoRV/0	FAT57861	iPSCORE_7_5	8467
12fd4a8d-35a8-419c-ada6-72f95d7686c2/EcoRV/0	FAT57861	iPSCORE_7_5	3656
13022ef9-d3f9-4bdb-b131-30db709402ab/EcoRV/0	FAT57861	iPSCORE_7_5	141
1307c355-4958-4347-b2d6-a390470912e3/EcoRV/0	FAT57861	iPSCORE_7_5	964
1327fc03-140e-4a4b-a788-21251a1dbe02/EcoRV/0	FAT57861	iPSCORE_7_5	1623
1363c67d-1239-4693-bf99-3fdb5bc6f60b/EcoRV/0	FAT57861	iPSCORE_7_5	4302
1373537a-d536-418e-b257-725ab9f2d3a8/EcoRV/0	FAT57861	iPSCORE_7_5	9977
13793a14-e28b-4f0a-b7fb-8f8ac0873bf9/EcoRV/0	FAT57861	iPSCORE_7_5	956
138d1e3d-c906-419f-b352-005176bd0271/EcoRV/0	FAT57861	iPSCORE_7_5	4125
138e882a-7229-433b-9974-7bc2c2beda31/EcoRV/0	FAT57861	iPSCORE_7_5	4184
1397e2c9-46d0-4e99-8ba9-d6c7e4c38a4d/EcoRV/0	FAT57861	iPSCORE_7_5	3341
13a4e850-07dd-4669-b256-e74e40942a2e/EcoRV/0	FAT57861	iPSCORE_7_5	4498
13b75476-00c6-487d-be7f-8d1b3c5f412b/EcoRV/0	FAT57861	iPSCORE_7_5	8692
13c0dc2f-9832-43cd-8b4a-ac8b3a2120ef/EcoRV/0	FAT57861	iPSCORE_7_5	3985
13cd2c9f-3f36-466d-9196-e2eb8175ecbb/EcoRV/0	FAT57861	iPSCORE_7_5	2131
13d35d98-3545-4630-ab1e-b6f1a3219e8f/EcoRV/0	FAT57861	iPSCORE_7_5	1370
13f9d679-5576-41c7-8b1a-7a8e7312a547/EcoRV/0	FAT57861	iPSCORE_7_5	2159
13ff06b4-3443-4472-a5fb-f726adbc0e47/EcoRV/0	FAT57861	iPSCORE_7_5	322
140a014f-5c9f-4e43-9e00-f75b0209a6e8/EcoRV/0	FAT57861	iPSCORE_7_5	8558
1415f449-853c-457d-9e09-391d1dbe0553/EcoRV/0	FAT57861	iPSCORE_7_5	1334
14449b6e-07ac-4166-a416-76c04e21b1b1/EcoRV/0	FAT57861	iPSCORE_7_5	3885
144746f4-ca00-4aa9-87c1-a0c9de6c1a61/EcoRV/0	FAT57861	iPSCORE_7_5	8524
1455aecf-2f01-4c4d-9ba8-e998489c14a3/EcoRV/0	FAT57861	iPSCORE_7_5	4224
146188c7-940d-42ff-bdee-1c47ee949740/EcoRV/0	FAT57861	iPSCORE_7_5	8215
146b02ab-5d7c-4ea0-b79c-e3942714a9c5/EcoRV/0	FAT57861	iPSCORE_7_5	8763
146c9c06-38b1-47c4-9587-6f437570ff7a/EcoRV/0	FAT57861	iPSCORE_7_5	3018
1472be8d-94d4-4c83-8107-ee3e073d38ae/EcoRV/0	FAT57861	iPSCORE_7_5	178
1483bbe8-86e7-48bc-a1ff-3dc5f8e96c08/EcoRV/0	FAT57861	iPSCORE_7_5	8520
14842b31-9e59-4d60-90cb-21c68c842e88/EcoRV/0	FAT57861	iPSCORE_7_5	486
14923be8-4ac3-4897-9dfd-17fb1e55056b/EcoRV/0	FAT57861	iPSCORE_7_5	3297
149c8ff0-e85b-4d94-858f-47d31888d64f/EcoRV/0	FAT57861	iPSCORE_7_5	129
14a32a6e-28bf-4851-92f7-f9640f576c0e/EcoRV/0	FAT57861	iPSCORE_7_5	103
14ac859f-9501-4612-aa09-39cb249fe8e6/EcoRV/0	FAT57861	iPSCORE_7_5	8902
14c1e44c-106f-4d5d-9f96-542813b6e9c5/EcoRV/0	FAT57861	iPSCORE_7_5	3300
14c93817-ac0a-433c-8ef6-0670459af6d3/EcoRV/0	FAT57861	iPSCORE_7_5	4685
14d8e04f-2a2c-4c76-a98c-c6748ff79202/EcoRV/0	FAT57861	iPSCORE_7_5	3165
14ef3215-4eab-4730-8ea4-f4d582ccfc34/EcoRV/0	FAT57861	iPSCORE_7_5	3956
14f83fb9-1e93-4446-8739-b657af03f237/EcoRV/0	FAT57861	iPSCORE_7_5	4479
14fe778d-6081-4e93-b925-81e3a7b25b07/EcoRV/0	FAT57861	iPSCORE_7_5	3548
15015ba1-2b35-44d8-b417-9aa1daf2a2ab/EcoRV/0	FAT57861	iPSCORE_7_5	639
150aae3d-4980-46d6-a0b0-020d679d42b9/EcoRV/0	FAT57861	iPSCORE_7_5	2462
15212797-f3cc-49a2-9d90-cf449792afff/EcoRV/0	FAT57861	iPSCORE_7_5	277
154731f2-a4f4-4375-8a6e-c1a6f214e54d/EcoRV/0	FAT57861	iPSCORE_7_5	9232
1549eb1a-f3ef-4d3c-9603-8ffe225e2c69/EcoRV/0	FAT57861	iPSCORE_7_5	8439
15661f6d-f980-4654-bbbf-21c17feabc98/EcoRV/0	FAT57861	iPSCORE_7_5	4396
15aac1d7-16e6-4b8e-8e29-cdeec387c73b/EcoRV/0	FAT57861	iPSCORE_7_5	2579
15dc046a-0bad-4e53-829e-ab24447c7ab1/EcoRV/0	FAT57861	iPSCORE_7_5	474
15ee68ea-829a-42cb-8c17-727dff15bb9a/EcoRV/0	FAT57861	iPSCORE_7_5	17523
1612a436-43ac-454c-a51f-a5175920fe23/EcoRV/0	FAT57861	iPSCORE_7_5	8707
163609a0-91bf-46e8-8083-c83b64375aff/EcoRV/0	FAT57861	iPSCORE_7_5	4780
16453b41-b2e4-4bfd-9f1e-e8ec1d6dd97e/EcoRV/0	FAT57861	iPSCORE_7_5	3197
1664a5cd-2191-48a6-8f94-14ce1ce052c4/EcoRV/0	FAT57861	iPSCORE_7_5	8582
1695d8e3-cf0c-4a3e-b4c9-cbe6418e01d4/EcoRV/0	FAT57861	iPSCORE_7_5	1438
16ae1336-73a7-41d3-8739-8d9070982f92/EcoRV/0	FAT57861	iPSCORE_7_5	205
16b6377c-1f96-4202-a203-97868cd8f0ee/EcoRV/0	FAT57861	iPSCORE_7_5	91
16bf5726-2956-4734-95b6-f0e28c7c37c8/EcoRV/0	FAT57861	iPSCORE_7_5	3271
16cb7115-9175-4e10-ab1a-5f103df29cc3/EcoRV/0	FAT57861	iPSCORE_7_5	4156
16f07898-ab53-4db8-8f96-e1957e4fe713/EcoRV/0	FAT57861	iPSCORE_7_5	1803
170a35fd-5bc9-497e-844a-3df09c9af610/EcoRV/0	FAT57861	iPSCORE_7_5	4009
1712fb73-7075-4b22-ae7f-06930f94624b/EcoRV/0	FAT57861	iPSCORE_7_5	999
171c4521-aa4e-4119-91e5-9d29a78e63ae/EcoRV/0	FAT57861	iPSCORE_7_5	3850
173169cc-7883-4203-91d3-cd596900f336/EcoRV/0	FAT57861	iPSCORE_7_5	4529
1777badd-78f9-40c2-b647-015ef0abafd8/EcoRV/0	FAT57861	iPSCORE_7_5	1512
17b716e8-12e8-4c4f-9561-509e77e38234/EcoRV/0	FAT57861	iPSCORE_7_5	2953
17c6f945-20ae-45c8-b2d1-883cc1b91bf0/EcoRV/0	FAT57861	iPSCORE_7_5	2730
17e30e10-3b58-472b-8c2c-e94c270501ed/EcoRV/0	FAT57861	iPSCORE_7_5	8935
17e5b91d-4bd7-4ca8-8b41-ad249d058068/EcoRV/0	FAT57861	iPSCORE_7_5	1136
17e65b91-af02-4013-b32e-c528054d96de/EcoRV/0	FAT57861	iPSCORE_7_5	949
17f35f1c-6bcb-4906-a677-2c3de51961ee/EcoRV/0	FAT57861	iPSCORE_7_5	4350
18107b3a-791d-4c6c-a9ee-c7a6ca5adbeb/EcoRV/0	FAT57861	iPSCORE_7_5	1013
181f0410-9e36-4336-a533-8f30e2c72814/EcoRV/0	FAT57861	iPSCORE_7_5	6599
18296323-c94c-4c24-8641-7a76a649fd2b/EcoRV/0	FAT57861	iPSCORE_7_5	4458
18325523-88f7-4c04-b909-89692791a973/EcoRV/0	FAT57861	iPSCORE_7_5	4313
183e10f2-50f0-4365-b440-0df1142d17f3/EcoRV/0	FAT57861	iPSCORE_7_5	1240
18671213-1129-4f85-8e6f-d2b17136318c/EcoRV/0	FAT57861	iPSCORE_7_5	1236
1869b183-e2ba-4d2f-b341-35f5586bcc28/EcoRV/0	FAT57861	iPSCORE_7_5	12851
1887401b-96d6-4122-9fb2-d7b9a5e9de6c/EcoRV/0	FAT57861	iPSCORE_7_5	196
18920011-1fe4-48ee-9abf-d3dba522bb31/EcoRV/0	FAT57861	iPSCORE_7_5	1403
18b145b5-f657-452f-9abb-5537afafaae6/EcoRV/0	FAT57861	iPSCORE_7_5	4257
18bf28f9-f872-4797-902e-dfab2ee98203/EcoRV/0	FAT57861	iPSCORE_7_5	4370
18c8a095-8b52-4bb8-a244-95caf7367aa9/EcoRV/0	FAT57861	iPSCORE_7_5	10341
18f4edef-d289-41c0-a04e-6bbe9c865c2d/EcoRV/0	FAT57861	iPSCORE_7_5	4129
18fbfb37-ea16-4b12-af0a-4596148a27ef/EcoRV/0	FAT57861	iPSCORE_7_5	189
193c7619-1ba6-40b9-8770-ff3aee4488d8/EcoRV/0	FAT57861	iPSCORE_7_5	4212
194c6d51-e2fc-4b17-9176-fa5e7a72be77/EcoRV/0	FAT57861	iPSCORE_7_5	2376
1960f889-7961-4a09-beba-74b672d101e2/EcoRV/0	FAT57861	iPSCORE_7_5	7348
19658f36-3eb1-4481-a6ec-9835cc457c19/EcoRV/0	FAT57861	iPSCORE_7_5	4455
197a5d41-78a6-40c2-821c-7142ad24a705/EcoRV/0	FAT57861	iPSCORE_7_5	1313
1980e1ae-93e5-4294-96a1-d5579226af32/EcoRV/0	FAT57861	iPSCORE_7_5	4407
19a846f9-7541-47d7-8268-871e1fba9749/EcoRV/0	FAT57861	iPSCORE_7_5	1317
19b0725a-18fb-413c-be66-c82ae9c53baf/EcoRV/0	FAT57861	iPSCORE_7_5	2575
19dc39b6-c1e1-4a9c-9425-bd3b826bbb39/EcoRV/0	FAT57861	iPSCORE_7_5	599
19dc6726-ac0e-4405-b2f2-233960834c8b/EcoRV/0	FAT57861	iPSCORE_7_5	121
19e6340e-1a61-4906-ba1f-69b25758f692/EcoRV/0	FAT57861	iPSCORE_7_5	9534
19ecf3a5-fbf0-4e1c-bdcc-38ebd31d18fe/EcoRV/0	FAT57861	iPSCORE_7_5	10183
1a027aa4-833f-403f-8a2e-c07c90f30fc4/EcoRV/0	FAT57861	iPSCORE_7_5	4332
1a162893-f70a-47fa-b97b-36b06d950931/EcoRV/0	FAT57861	iPSCORE_7_5	4203
1a59611d-79fa-489f-9661-e2568a254df5/EcoRV/0	FAT57861	iPSCORE_7_5	112
1a74cd3a-74ca-4089-8e82-6ffb92ade1e8/EcoRV/0	FAT57861	iPSCORE_7_5	3508
1a79aaaf-a3bc-4613-b57e-c62ea005c8ff/EcoRV/0	FAT57861	iPSCORE_7_5	3827
1a89d581-72c2-4fdb-b6e2-6a946f71c0b9/EcoRV/0	FAT57861	iPSCORE_7_5	4496
1a90fee4-5e20-45e9-83b5-c626edf3f5f2/EcoRV/0	FAT57861	iPSCORE_7_5	4514
1a9ea0df-6920-4773-9e45-14a5917366d0/EcoRV/0	FAT57861	iPSCORE_7_5	2457
1aab77a6-4be3-46af-a391-833962bd5822/EcoRV/0	FAT57861	iPSCORE_7_5	5625
1aebfb27-8fbf-40c5-a34c-c9ab19cc274f/EcoRV/0	FAT57861	iPSCORE_7_5	3662
1b24af76-66d3-4b47-b429-23e127de48e3/EcoRV/0	FAT57861	iPSCORE_7_5	8571
1b305eec-fbec-4751-98a1-a2a5383a473c/EcoRV/0	FAT57861	iPSCORE_7_5	4069
1b30ec4b-5da8-4e9d-8a8e-badd6622f6bb/EcoRV/0	FAT57861	iPSCORE_7_5	724
1b3f21f7-d5d1-4dff-8509-d0362d0c5289/EcoRV/0	FAT57861	iPSCORE_7_5	3729
1b4c60ca-238c-47cb-81a5-070d496ddd00/EcoRV/0	FAT57861	iPSCORE_7_5	8448
1b5f14a1-8097-4879-ac42-affd7b280c8f/EcoRV/0	FAT57861	iPSCORE_7_5	4148
1b7dd94e-517a-4749-bfbe-a2012ecefb6e/EcoRV/0	FAT57861	iPSCORE_7_5	4586
1b8bf6f5-0843-4961-9481-4c14acf4b92a/EcoRV/0	FAT57861	iPSCORE_7_5	3838
1b8d32d3-845b-4343-a095-a057ab18056e/EcoRV/0	FAT57861	iPSCORE_7_5	1200
1bb55a64-fe37-4b1e-a39a-549d770c0839/EcoRV/0	FAT57861	iPSCORE_7_5	8734
1bcda4e3-ae0d-46f8-8881-e4ffed80cc4f/EcoRV/0	FAT57861	iPSCORE_7_5	4728
1c033f6c-49e3-47d1-b381-514d7a7dbc8d/EcoRV/0	FAT57861	iPSCORE_7_5	4512
1c0390c5-73a2-402a-9c9f-7a5b9ffd34ca/EcoRV/0	FAT57861	iPSCORE_7_5	4428
1c084189-dd8a-4c32-b8c0-57750d070e97/EcoRV/0	FAT57861	iPSCORE_7_5	3938
1c148603-a235-4be3-b443-6a26c1d75a23/EcoRV/0	FAT57861	iPSCORE_7_5	4337
1c192b8f-8c5d-4c80-997f-33662e6dd7e1/EcoRV/0	FAT57861	iPSCORE_7_5	6676
1c2fa032-d9c2-4a07-99e9-afff46e442e7/EcoRV/0	FAT57861	iPSCORE_7_5	3338
1c3b485b-81ec-4c83-a08d-ca87968383aa/EcoRV/0	FAT57861	iPSCORE_7_5	4646
1c3d710b-9fe0-49ec-aa69-464bd9b13853/EcoRV/0	FAT57861	iPSCORE_7_5	9496
1c66ccc7-1e18-420c-8708-9f04b981b5b1/EcoRV/0	FAT57861	iPSCORE_7_5	1953
1c685015-cb9d-4ad8-a13c-5dafadb1e894/EcoRV/0	FAT57861	iPSCORE_7_5	62
1c71d9eb-e54c-49eb-a872-d7fb1db9410a/EcoRV/0	FAT57861	iPSCORE_7_5	366
1c7cf18a-9522-474d-bc32-c22afdc382b1/EcoRV/0	FAT57861	iPSCORE_7_5	3176
1c7e6ef2-2e2d-4ec3-bedb-ffdb66c3dae2/EcoRV/0	FAT57861	iPSCORE_7_5	8648
1caecee5-09dd-4d42-b51a-50528e528338/EcoRV/0	FAT57861	iPSCORE_7_5	4485
1cb661a5-c58c-4611-8227-bb4ec71f1d13/EcoRV/0	FAT57861	iPSCORE_7_5	4433
1ce4774a-087c-4ce8-80f1-ed2a9a1e1169/EcoRV/0	FAT57861	iPSCORE_7_5	8619
1cf0c867-4b1b-4876-a3f4-53ba064bfac1/EcoRV/0	FAT57861	iPSCORE_7_5	2225
1d135862-48b6-4567-b776-703365c61850/EcoRV/0	FAT57861	iPSCORE_7_5	8519
1d20d9aa-a0e2-407c-8da8-ebb68fc2e802/EcoRV/0	FAT57861	iPSCORE_7_5	4401
1d2a0b06-fa6d-410e-a19c-5f97d888e7ec/EcoRV/0	FAT57861	iPSCORE_7_5	8576
1d3fa5df-10bc-4de0-9f0f-edf0a0b0eebd/EcoRV/0	FAT57861	iPSCORE_7_5	4186
1d43ec33-64c9-4d6b-8166-fab7c1782eab/EcoRV/0	FAT57861	iPSCORE_7_5	1085
1d61d25d-047d-4436-a355-5161c752fa36/EcoRV/0	FAT57861	iPSCORE_7_5	8029
1d7c0161-9c6a-4224-a8f1-e647c64f7993/EcoRV/0	FAT57861	iPSCORE_7_5	5410
1d86f680-1c7d-4f9d-8b99-2294b5756725/EcoRV/0	FAT57861	iPSCORE_7_5	10095
1dba6bef-75a5-45e3-93a8-7da206ea8d10/EcoRV/0	FAT57861	iPSCORE_7_5	4344
1dd13c1d-b2db-428b-976f-66c04f857f9a/EcoRV/0	FAT57861	iPSCORE_7_5	4106
1dd527f3-f676-4ec2-b843-254d23f2fa4f/EcoRV/0	FAT57861	iPSCORE_7_5	2195
1ddf2e59-80a9-49b0-8900-2a0957235ee3/EcoRV/0	FAT57861	iPSCORE_7_5	3115
1de951d6-5ab8-40f5-afb8-1c4dfddebe67/EcoRV/0	FAT57861	iPSCORE_7_5	3669
1df640ce-7f93-4919-9ac5-4b908114add8/EcoRV/0	FAT57861	iPSCORE_7_5	63
1e054b96-3f13-455b-b21f-2bdbae008797/EcoRV/0	FAT57861	iPSCORE_7_5	2927
1e178059-1b79-4f17-9890-17e9101b3594/EcoRV/0	FAT57861	iPSCORE_7_5	8989
1e3babfd-877d-412d-a0ac-9f88bf8f95ee/EcoRV/0	FAT57861	iPSCORE_7_5	9078
1e443551-bde3-425f-b80a-fb84bb8e1ddb/EcoRV/0	FAT57861	iPSCORE_7_5	4316
1e494e05-edd0-4b6c-abae-83db8d403a1d/EcoRV/0	FAT57861	iPSCORE_7_5	251
1e71dd52-dc9f-4690-b005-3dcbeaf9867c/EcoRV/0	FAT57861	iPSCORE_7_5	4881
1e74e230-a55e-4c51-a191-0353072d3b16/EcoRV/0	FAT57861	iPSCORE_7_5	2027
1e7aa283-3d2a-4c89-9c69-f19ae54b7169/EcoRV/0	FAT57861	iPSCORE_7_5	3868
1e91f745-13a5-42b8-b32c-6ebc0ec34015/EcoRV/0	FAT57861	iPSCORE_7_5	319
1ebc6390-8d75-412b-b442-5cfb848647a8/EcoRV/0	FAT57861	iPSCORE_7_5	4202
1ec57da1-655b-4e93-bf5e-731665392297/EcoRV/0	FAT57861	iPSCORE_7_5	5964
1ef6c675-e068-47f1-8499-7999786ba053/EcoRV/0	FAT57861	iPSCORE_7_5	4760
1f21264a-ed42-4e42-81fc-5c4f0d6ee050/EcoRV/0	FAT57861	iPSCORE_7_5	9001
1f342dbb-8f84-4725-ac2d-3f2ecfccbf83/EcoRV/0	FAT57861	iPSCORE_7_5	4544
1f373aea-7131-4344-bce8-dddcb6f34628/EcoRV/0	FAT57861	iPSCORE_7_5	8765
1f3e66f2-27e3-4efc-9e67-ba38eae998ef/EcoRV/0	FAT57861	iPSCORE_7_5	73
1f43145d-670a-4707-8e63-7ce1d1cebe5d/EcoRV/0	FAT57861	iPSCORE_7_5	3439
1f48aa3e-0e4d-46d4-83c9-970e40db9ddf/EcoRV/0	FAT57861	iPSCORE_7_5	4407
1f662a84-7d22-4720-b880-52e4888c9139/EcoRV/0	FAT57861	iPSCORE_7_5	4567
1f867d2b-4b7d-493b-95cb-f53574a904c1/EcoRV/0	FAT57861	iPSCORE_7_5	8865
1f91ebbd-1f2a-4859-af4d-43a8d4c13d3c/EcoRV/0	FAT57861	iPSCORE_7_5	4028
1fa11437-3440-4882-8c4b-5e10cae5c884/EcoRV/0	FAT57861	iPSCORE_7_5	3615
1fab49a9-8baf-4cea-a5ce-472e8e6f86bc/EcoRV/0	FAT57861	iPSCORE_7_5	115
1faf9b70-941d-40f0-beeb-8df6a212440a/EcoRV/0	FAT57861	iPSCORE_7_5	8553
1fb1117e-107a-4fdb-9d22-15a1aa423f38/EcoRV/0	FAT57861	iPSCORE_7_5	97
1fb569b1-1c84-4de1-95b3-085d4326de1a/EcoRV/0	FAT57861	iPSCORE_7_5	3532
1fcf5e1a-33f7-4082-aebe-52a0f6737eb9/EcoRV/0	FAT57861	iPSCORE_7_5	2167
1fdbcc39-4208-4fa2-9604-e37c79b83d74/EcoRV/0	FAT57861	iPSCORE_7_5	205
1ff27160-eb0e-4cb8-8999-caa3059ab0f9/EcoRV/0	FAT57861	iPSCORE_7_5	8028
201adc27-a47b-44f5-bf3c-0769c04b8b4e/EcoRV/0	FAT57861	iPSCORE_7_5	121
20206f2e-98cf-42c8-8611-0f5230d8c2b9/EcoRV/0	FAT57861	iPSCORE_7_5	1457
203c7abc-2547-4c85-be14-3e436e3ebdd0/EcoRV/0	FAT57861	iPSCORE_7_5	5360
203d4a58-b306-4423-a22f-27b10d97515d/EcoRV/0	FAT57861	iPSCORE_7_5	174
20503605-5fbc-4339-9b92-84a8cfd691a4/EcoRV/0	FAT57861	iPSCORE_7_5	12764
205071c1-8b3f-4010-8ef9-184dbfcc3a24/EcoRV/0	FAT57861	iPSCORE_7_5	2161
205e8940-bab2-47e7-b640-662909a4882a/EcoRV/0	FAT57861	iPSCORE_7_5	444
2084c6c3-3a93-4a50-a087-5a72535b634e/EcoRV/0	FAT57861	iPSCORE_7_5	689
20bab958-fcca-4a9d-975f-e427f2bf84d9/EcoRV/0	FAT57861	iPSCORE_7_5	4079
20c00ffb-1392-44ce-9c52-08561a6ae97a/EcoRV/0	FAT57861	iPSCORE_7_5	2157
20e8b046-9043-4bab-ab25-5eab2d1ef687/EcoRV/0	FAT57861	iPSCORE_7_5	3258
20ee7b7c-16d5-4e97-9b4d-98079e332db7/EcoRV/0	FAT57861	iPSCORE_7_5	2366
21039daf-25d0-4af2-88bd-c3129b9c8d53/EcoRV/0	FAT57861	iPSCORE_7_5	1119
2119796e-9b0d-4d98-aa07-d1d886ba956a/EcoRV/0	FAT57861	iPSCORE_7_5	4353
212639c5-1bda-4756-bdca-bdbea96db9fa/EcoRV/0	FAT57861	iPSCORE_7_5	2937
212af272-9755-47b7-8425-3eb030e6c8c5/EcoRV/0	FAT57861	iPSCORE_7_5	9936
2132d191-6143-4cf9-9272-0eacca622880/EcoRV/0	FAT57861	iPSCORE_7_5	9134
213deae6-13ca-4be9-a125-7b20bdeaee5a/EcoRV/0	FAT57861	iPSCORE_7_5	12700
2142052c-25bd-48c0-9e15-4e11e70f1575/EcoRV/0	FAT57861	iPSCORE_7_5	10966
215bbc57-a642-406b-a693-1db0c6f70f42/EcoRV/0	FAT57861	iPSCORE_7_5	1432
216df522-3ff1-494c-bc27-1469c4144853/EcoRV/0	FAT57861	iPSCORE_7_5	453
217759ac-53ee-4d14-864d-5f4e946dae71/EcoRV/0	FAT57861	iPSCORE_7_5	5066
217c7952-9932-459c-b248-617eb06f1f70/EcoRV/0	FAT57861	iPSCORE_7_5	8646
21a5df79-160a-466f-994b-8e83c64821fe/EcoRV/0	FAT57861	iPSCORE_7_5	13050
21a8abe1-a407-49bb-bec6-e237bec4fe3f/EcoRV/0	FAT57861	iPSCORE_7_5	8524
21b61154-edba-4866-b49b-d1a9d27e1797/EcoRV/0	FAT57861	iPSCORE_7_5	4155
21c967a5-eb17-40db-a6e1-677f17c58405/EcoRV/0	FAT57861	iPSCORE_7_5	146
21cad8a8-0174-459f-94c0-226b16cd4870/EcoRV/0	FAT57861	iPSCORE_7_5	6833
21dc3c6c-9bec-421b-a17d-b619ef0f6b3f/EcoRV/0	FAT57861	iPSCORE_7_5	4187
21e43354-59c3-43b6-95e3-acbb89398c53/EcoRV/0	FAT57861	iPSCORE_7_5	4601
21e857ae-3b06-4a1e-bd29-075a21ae8524/EcoRV/0	FAT57861	iPSCORE_7_5	4042
220a9fbb-e0df-4a32-a6a5-9fcd480862f4/EcoRV/0	FAT57861	iPSCORE_7_5	3821
2216dd2b-d3da-46e1-99f6-9d27a82f2cd6/EcoRV/0	FAT57861	iPSCORE_7_5	9490
223d8a41-5ee9-420a-8d5e-e0c3e8ef0f20/EcoRV/0	FAT57861	iPSCORE_7_5	8495
2275a7e1-ec3a-4025-9773-16cf2a84f961/EcoRV/0	FAT57861	iPSCORE_7_5	1443
227fb9b2-0abd-4d8d-9a44-2878380cae12/EcoRV/0	FAT57861	iPSCORE_7_5	4472
22821417-5c74-4f16-ae7d-01eb31bf3edf/EcoRV/0	FAT57861	iPSCORE_7_5	89
228e2337-95d1-4581-914f-57f61e3a237a/EcoRV/0	FAT57861	iPSCORE_7_5	1850
229a7786-82b0-446e-a052-cc0e7a2d5896/EcoRV/0	FAT57861	iPSCORE_7_5	2693
22a06f14-423a-470c-8c64-b62fc7e24cf1/EcoRV/0	FAT57861	iPSCORE_7_5	2083
22a85353-4fc0-4bf5-8be5-995b0232e1fb/EcoRV/0	FAT57861	iPSCORE_7_5	2366
22ca948d-ee4c-4bc4-90ff-d93e3e7e0efd/EcoRV/0	FAT57861	iPSCORE_7_5	4118
22d47c19-2b9a-4b5d-a305-80451d826710/EcoRV/0	FAT57861	iPSCORE_7_5	590
22d4f79d-fef6-4ac8-a604-c846b572139c/EcoRV/0	FAT57861	iPSCORE_7_5	4382
22df5e3e-eed8-4be8-bc1a-8fe2a6e8bf0b/EcoRV/0	FAT57861	iPSCORE_7_5	4392
22f8c1f3-ef1a-41a9-b147-94efbd1f9a07/EcoRV/0	FAT57861	iPSCORE_7_5	8512
2318fcbd-7608-429f-8f94-125679e79ca2/EcoRV/0	FAT57861	iPSCORE_7_5	8614
23468c70-8a05-4a36-837e-8abe011eb79c/EcoRV/0	FAT57861	iPSCORE_7_5	1198
234f90ea-c798-4308-aded-1d8049da88b7/EcoRV/0	FAT57861	iPSCORE_7_5	4579
236c3f38-005e-45db-8bbf-869dbeec7bc6/EcoRV/0	FAT57861	iPSCORE_7_5	153
236ea505-e94a-46c5-b791-27ff08d3c7f1/EcoRV/0	FAT57861	iPSCORE_7_5	8305
238d3275-207b-4c87-ada2-e470fcd117b6/EcoRV/0	FAT57861	iPSCORE_7_5	2171
23968547-e637-4da2-8460-add1690a59ee/EcoRV/0	FAT57861	iPSCORE_7_5	2182
239f3e81-0524-4856-858c-b07a5aba4541/EcoRV/0	FAT57861	iPSCORE_7_5	619
23a12ec8-4b99-483b-a628-7a0e2833f6ef/EcoRV/0	FAT57861	iPSCORE_7_5	4720
23acc908-aabc-4364-b619-930638d58a49/EcoRV/0	FAT57861	iPSCORE_7_5	476
23af6120-43fe-460e-b5fb-a47452fd4cef/EcoRV/0	FAT57861	iPSCORE_7_5	149
23f775df-a2ea-41a6-bae4-a0c0e590dee6/EcoRV/0	FAT57861	iPSCORE_7_5	1133
241f6c3e-e816-47c1-ab32-403fbc503f8b/EcoRV/0	FAT57861	iPSCORE_7_5	8852
243d98e5-db34-46d2-a4e4-11782873a9f1/EcoRV/0	FAT57861	iPSCORE_7_5	1310
24409f04-36d5-4a88-903f-48a543728eb6/EcoRV/0	FAT57861	iPSCORE_7_5	8458
24603db7-5542-4f3a-8f21-16e7f4472cc3/EcoRV/0	FAT57861	iPSCORE_7_5	4312
2461b043-5ed1-4de8-9d6b-04b5e1f9ec7b/EcoRV/0	FAT57861	iPSCORE_7_5	101
247d3ae8-0b98-46ca-b53e-59fad970892a/EcoRV/0	FAT57861	iPSCORE_7_5	4144
248995eb-f557-4a3e-a62d-a8a0839226cc/EcoRV/0	FAT57861	iPSCORE_7_5	5014
24983650-6ad6-4166-8887-e4cad961899a/EcoRV/0	FAT57861	iPSCORE_7_5	186
249c1bef-2432-438b-b2af-cce5f1be185b/EcoRV/0	FAT57861	iPSCORE_7_5	10873
249d88ca-ec2b-4e1e-9326-4fcbe6831b70/EcoRV/0	FAT57861	iPSCORE_7_5	1841
24b0eb0d-94a7-4d10-8129-d7958f03e96c/EcoRV/0	FAT57861	iPSCORE_7_5	4019
24ba6bf0-81a2-4be3-81c1-fceeea372167/EcoRV/0	FAT57861	iPSCORE_7_5	9921
24cbf6b6-f97e-43f3-b4b0-2abd6e564693/EcoRV/0	FAT57861	iPSCORE_7_5	966
24cbf9e1-a152-4e66-a881-3bf7d4239a50/EcoRV/0	FAT57861	iPSCORE_7_5	1318
24d18a6f-5045-4c1f-b15f-b17dfa0d8812/EcoRV/0	FAT57861	iPSCORE_7_5	76
24fab282-ff1d-4eaf-b44a-c7c468f32e48/EcoRV/0	FAT57861	iPSCORE_7_5	4522
2518200e-26a0-4ee5-af0a-28e1353b4fd2/EcoRV/0	FAT57861	iPSCORE_7_5	644
25284d76-73af-4637-9f5e-eb3ce9571529/EcoRV/0	FAT57861	iPSCORE_7_5	4420
254825ff-5f02-43c9-8273-ce2efceaa9f4/EcoRV/0	FAT57861	iPSCORE_7_5	10002
2554d077-2e24-4276-a40b-3bf39584aa0c/EcoRV/0	FAT57861	iPSCORE_7_5	2964
25706008-3c23-4f0c-99f0-3fdaf298ce22/EcoRV/0	FAT57861	iPSCORE_7_5	4562
2593a3be-abf6-4c4c-bb31-03d03c8a1363/EcoRV/0	FAT57861	iPSCORE_7_5	3716
25b61a21-ba67-4df3-b96c-ebaae68d74c8/EcoRV/0	FAT57861	iPSCORE_7_5	2003
25cf58cc-3b6c-4e36-bb35-02566d2ff105/EcoRV/0	FAT57861	iPSCORE_7_5	12850
25f3e322-2418-4f9d-b7a8-df2e99464f40/EcoRV/0	FAT57861	iPSCORE_7_5	4432
2614c854-c39b-4665-9d7c-d0f8997f3d6f/EcoRV/0	FAT57861	iPSCORE_7_5	3185
2614de05-4372-4f24-b1ef-67801bef4fe0/EcoRV/0	FAT57861	iPSCORE_7_5	8340
262793aa-e6e8-4520-b8fb-451f407279f6/EcoRV/0	FAT57861	iPSCORE_7_5	1105
262e8d04-3876-408e-a1d1-2445d5349a43/EcoRV/0	FAT57861	iPSCORE_7_5	13871
26318478-220f-4c58-a1ef-6455b7b95697/EcoRV/0	FAT57861	iPSCORE_7_5	4590
26580dc8-28dd-4b65-9c98-e35c6a23de4a/EcoRV/0	FAT57861	iPSCORE_7_5	4169
2686411f-a924-4c7f-9aad-e0951bb9107b/EcoRV/0	FAT57861	iPSCORE_7_5	468
269f6d03-0adb-401a-aaac-98c82c8f717d/EcoRV/0	FAT57861	iPSCORE_7_5	4208
269fad58-e214-4171-970b-44aa869dc8f6/EcoRV/0	FAT57861	iPSCORE_7_5	2313
26b6e242-949a-4466-8b78-98f43cb2b979/EcoRV/0	FAT57861	iPSCORE_7_5	3025
26ba0b5b-02ed-48e9-93d2-96d4f16f2c6a/EcoRV/0	FAT57861	iPSCORE_7_5	12785
26bd0a69-a365-4b66-b26b-caec01b8ef53/EcoRV/0	FAT57861	iPSCORE_7_5	4195
26bd20e8-e40d-497b-9154-81588299f46d/EcoRV/0	FAT57861	iPSCORE_7_5	8068
26f4048a-4fa6-4ee4-86ab-1374b287332c/EcoRV/0	FAT57861	iPSCORE_7_5	1854
2720e84c-37a2-4188-beb0-e95970322c1f/EcoRV/0	FAT57861	iPSCORE_7_5	5160
274246b1-d35f-4216-9401-a6c015dce2e5/EcoRV/0	FAT57861	iPSCORE_7_5	3957
2746c663-da1c-4dee-a3b8-dfb5248e19b9/EcoRV/0	FAT57861	iPSCORE_7_5	9162
275427ca-468e-469a-ab2b-a60bd2c5a4ed/EcoRV/0	FAT57861	iPSCORE_7_5	79
27688029-9df8-4439-9af3-074dcdf8c370/EcoRV/0	FAT57861	iPSCORE_7_5	15057
2777e980-427c-4430-ae87-ff4dbc11a8c1/EcoRV/0	FAT57861	iPSCORE_7_5	8543
27785d95-d21e-4452-8548-8dfc32b122b3/EcoRV/0	FAT57861	iPSCORE_7_5	564
27ae4727-2a81-4dd9-b765-4c1c60de579a/EcoRV/0	FAT57861	iPSCORE_7_5	274
27b2fea2-8e8f-4932-8fc3-fbb732ee0dd6/EcoRV/0	FAT57861	iPSCORE_7_5	2158
27b64a2d-298b-4124-a38a-c3cd60c73f47/EcoRV/0	FAT57861	iPSCORE_7_5	4911
27f4f3b2-0256-4df0-bb97-ef118899bb8c/EcoRV/0	FAT57861	iPSCORE_7_5	4512
280e6244-21b9-4b86-ab98-a0e3cb6508d2/EcoRV/0	FAT57861	iPSCORE_7_5	1996
28266f3a-2943-45ef-92b3-ae87a80db4e0/EcoRV/0	FAT57861	iPSCORE_7_5	4425
282a5c8f-f6ca-4141-a192-5df5854e615e/EcoRV/0	FAT57861	iPSCORE_7_5	8975
2831fab5-b236-4154-bae8-abae25d9311f/EcoRV/0	FAT57861	iPSCORE_7_5	4149
28362fd4-1f51-4466-8125-dd806dd3b812/EcoRV/0	FAT57861	iPSCORE_7_5	4790
283c1f18-27bc-4ab6-ad49-9556e83c4286/EcoRV/0	FAT57861	iPSCORE_7_5	4280
2856695d-11c7-42fa-b010-5510d8d76f81/EcoRV/0	FAT57861	iPSCORE_7_5	8659
285ec537-2f55-4365-b342-cd2a3d53f11d/EcoRV/0	FAT57861	iPSCORE_7_5	4255
286b0dd2-a82b-4316-af35-d0ecbdaa6fa1/EcoRV/0	FAT57861	iPSCORE_7_5	4941
28a80958-ef06-4ad1-a09a-f712a4c7c746/EcoRV/0	FAT57861	iPSCORE_7_5	62
28b7f14a-202c-40f5-83a7-52e5582804aa/EcoRV/0	FAT57861	iPSCORE_7_5	10154
28ce9654-2c97-4321-975e-e377a599282f/EcoRV/0	FAT57861	iPSCORE_7_5	10021
28dca20f-85a1-4c09-ad06-70181e287982/EcoRV/0	FAT57861	iPSCORE_7_5	3989
28ee652e-9191-459f-bd8c-cfde6a4ddc0b/EcoRV/0	FAT57861	iPSCORE_7_5	4395
29016047-7ca3-4437-a3ed-a9ddf574bcf9/EcoRV/0	FAT57861	iPSCORE_7_5	3036
29275414-fed8-4001-afe9-fae1d9e627aa/EcoRV/0	FAT57861	iPSCORE_7_5	1823
2935e373-85e1-4f94-92bc-188ebd124c89/EcoRV/0	FAT57861	iPSCORE_7_5	597
293882e3-72ab-461f-9478-8013c22ce9c0/EcoRV/0	FAT57861	iPSCORE_7_5	2042
293a4071-8877-4179-bb41-8778d61f0814/EcoRV/0	FAT57861	iPSCORE_7_5	1070
293ae5a0-670d-4e21-92e3-aef59e8e4764/EcoRV/0	FAT57861	iPSCORE_7_5	462
2958807d-44ce-4f0b-aa1d-0a8f71ea74a1/EcoRV/0	FAT57861	iPSCORE_7_5	1419
295b171b-f219-4a13-9fda-3a3738a8df7c/EcoRV/0	FAT57861	iPSCORE_7_5	151
295d28ab-f882-47f1-aa3e-422a79dec958/EcoRV/0	FAT57861	iPSCORE_7_5	11181
29659840-1ad8-4fbd-90a6-99d83f64f09b/EcoRV/0	FAT57861	iPSCORE_7_5	4137
2967bcb7-6f5c-47a3-95c5-aa8330634ccc/EcoRV/0	FAT57861	iPSCORE_7_5	9636
29774868-55b8-4fec-9f72-471735008eb3/EcoRV/0	FAT57861	iPSCORE_7_5	2682
297a86ec-e3aa-4b11-a3ed-c487cec732f1/EcoRV/0	FAT57861	iPSCORE_7_5	4498
298211fd-381a-41b5-afb2-c53d97011b5f/EcoRV/0	FAT57861	iPSCORE_7_5	1870
299da127-4968-4713-8e3a-8a6b08e15b91/EcoRV/0	FAT57861	iPSCORE_7_5	798
299eb4a5-275a-4609-8337-f1117f8e0760/EcoRV/0	FAT57861	iPSCORE_7_5	4694
29ab9bc3-a973-46aa-b821-a2b2c06e22de/EcoRV/0	FAT57861	iPSCORE_7_5	9986
29d4687e-c073-4756-b883-5410046e9e19/EcoRV/0	FAT57861	iPSCORE_7_5	9889
29ec403a-53b4-4de9-a3b5-589b914052de/EcoRV/0	FAT57861	iPSCORE_7_5	3993
29ed669d-8202-4043-a023-aa706fd0039f/EcoRV/0	FAT57861	iPSCORE_7_5	71
2a071ab7-12d8-4516-9c81-0146e76f58ae/EcoRV/0	FAT57861	iPSCORE_7_5	1507
2a388b3f-8ed4-4473-a983-d2d1f5e3cd40/EcoRV/0	FAT57861	iPSCORE_7_5	8374
2a549c1f-5b02-4aab-817a-e7dc97bf3e12/EcoRV/0	FAT57861	iPSCORE_7_5	8451
2a73da5f-0e6a-405a-b34c-11eb81948408/EcoRV/0	FAT57861	iPSCORE_7_5	77
2a766fca-ecf0-4cfe-95ae-c3085869938b/EcoRV/0	FAT57861	iPSCORE_7_5	99
2a787b4e-b845-4da6-99d8-7ae6f0e799ac/EcoRV/0	FAT57861	iPSCORE_7_5	173
2a78bd93-c028-45af-ba98-4c5dc7e3ed28/EcoRV/0	FAT57861	iPSCORE_7_5	831
2aa16a66-85c2-4820-a944-8e6d30c2a6a5/EcoRV/0	FAT57861	iPSCORE_7_5	127
2ac900c7-d233-4c11-a288-104e1d2e0421/EcoRV/0	FAT57861	iPSCORE_7_5	8955
2ad21aff-0ce8-4ad9-9383-65a9d0329742/EcoRV/0	FAT57861	iPSCORE_7_5	1090
2ae11f42-0839-4e45-b1f1-670eeeba6ba7/EcoRV/0	FAT57861	iPSCORE_7_5	3479
2aed4e99-852f-4ea9-89f2-99c1724f8574/EcoRV/0	FAT57861	iPSCORE_7_5	4530
2b08797c-60b5-4e04-a6a9-9e305c6fa6fd/EcoRV/0	FAT57861	iPSCORE_7_5	9886
2b0be0fe-c32f-4026-b381-3f7f134ad51f/EcoRV/0	FAT57861	iPSCORE_7_5	6440
2b2b5c43-610e-4373-bb4c-04437a40f3c8/EcoRV/0	FAT57861	iPSCORE_7_5	7160
2b2febfc-97e2-483c-9fb4-d6e763bcc174/EcoRV/0	FAT57861	iPSCORE_7_5	11101
2b348ca9-45ee-4511-a99e-ac3004b9b70b/EcoRV/0	FAT57861	iPSCORE_7_5	2221
2b35db72-79fb-45d5-a4ee-70cd51f23da0/EcoRV/0	FAT57861	iPSCORE_7_5	3969
2b5ee652-18e6-4491-be5f-c223203c2202/EcoRV/0	FAT57861	iPSCORE_7_5	4061
2b64dae5-e843-4105-9434-b7be4c400b52/EcoRV/0	FAT57861	iPSCORE_7_5	2139
2b697d62-1785-47d6-9f44-ae6927294c26/EcoRV/0	FAT57861	iPSCORE_7_5	2441
2b6fe7de-8423-4156-920c-17a06f56d136/EcoRV/0	FAT57861	iPSCORE_7_5	103
2b82b95f-ab26-433d-ad69-35a97e9eba44/EcoRV/0	FAT57861	iPSCORE_7_5	8932
2b9b20d7-6eee-49bf-a3b2-5164f38007e0/EcoRV/0	FAT57861	iPSCORE_7_5	6774
2bcfc39f-d82b-455e-9108-2f7df1e13845/EcoRV/0	FAT57861	iPSCORE_7_5	4779
2bd89985-3ac9-4cc2-8611-def9de81d461/EcoRV/0	FAT57861	iPSCORE_7_5	3267
2bdedea6-f5f9-410a-8863-e892a14b5946/EcoRV/0	FAT57861	iPSCORE_7_5	4115
2beb2915-493e-4009-a87b-f7d43ea3e007/EcoRV/0	FAT57861	iPSCORE_7_5	9839
2bf1d2f8-bcaa-4301-9a76-08b97592e16d/EcoRV/0	FAT57861	iPSCORE_7_5	3688
2c03da4e-5773-4206-aa59-4b7034c17f64/EcoRV/0	FAT57861	iPSCORE_7_5	2171
2c13411f-ad95-4730-82d0-773fa4d69451/EcoRV/0	FAT57861	iPSCORE_7_5	943
2c322cc7-320d-4876-88b2-da385b97c01f/EcoRV/0	FAT57861	iPSCORE_7_5	9989
2c3f0835-73dc-4325-8735-4682aa64b548/EcoRV/0	FAT57861	iPSCORE_7_5	4389
2c4c815d-0d74-4fe9-b5bd-6ed268a80bb7/EcoRV/0	FAT57861	iPSCORE_7_5	308
2c5a6043-76a4-4842-b8f4-fedec5e6b517/EcoRV/0	FAT57861	iPSCORE_7_5	3945
2c5ba544-48e8-4ec2-9e1c-d7da86a48fa5/EcoRV/0	FAT57861	iPSCORE_7_5	938
2c61dda1-60ab-4090-83f7-88afccc3c1ff/EcoRV/0	FAT57861	iPSCORE_7_5	127
2c668e1f-6749-4b7a-8ecb-dcce38e85630/EcoRV/0	FAT57861	iPSCORE_7_5	8328
2c701391-b6b7-452f-845e-f607ed9927a4/EcoRV/0	FAT57861	iPSCORE_7_5	4565
2c7a86d6-b59e-40a6-a4d0-f6e592fd53aa/EcoRV/0	FAT57861	iPSCORE_7_5	4365
2ca49d27-e6b7-4394-a99c-15cc1f278c56/EcoRV/0	FAT57861	iPSCORE_7_5	8131
2ca8397f-9e2f-4c3c-85b5-8b23b2bd3c4b/EcoRV/0	FAT57861	iPSCORE_7_5	95
2cf6e546-3a95-482f-853f-347aab6ced2d/EcoRV/0	FAT57861	iPSCORE_7_5	17582
2cf83b12-7d4e-46fa-9ddf-e120d5329ee5/EcoRV/0	FAT57861	iPSCORE_7_5	4592
2d00e8e8-f845-4d69-8fb6-2fd30a9bce25/EcoRV/0	FAT57861	iPSCORE_7_5	1653
2d11bbb6-7b13-4874-9836-8a1f9ad4b8c0/EcoRV/0	FAT57861	iPSCORE_7_5	2208
2d13c93c-95ec-49b0-9b67-24ff3267743e/EcoRV/0	FAT57861	iPSCORE_7_5	1634
2d291c74-9c6f-4f68-ac0c-1e972b18557c/EcoRV/0	FAT57861	iPSCORE_7_5	2900
2d43f967-025b-4f9f-8b38-0f13e923e1b1/EcoRV/0	FAT57861	iPSCORE_7_5	2743
2d4d0444-2572-486e-9c41-f6696b20734b/EcoRV/0	FAT57861	iPSCORE_7_5	4350
2d533fc3-33b2-41fc-992a-5c8d94416e95/EcoRV/0	FAT57861	iPSCORE_7_5	2294
2d776f89-9ed3-49f2-b206-30e51bfbfc15/EcoRV/0	FAT57861	iPSCORE_7_5	7174
2dca9c4e-ace6-41f9-b734-5c1506a8bc9f/EcoRV/0	FAT57861	iPSCORE_7_5	4774
2de7385d-dd6f-4fe0-82e6-ec2d05c6dab3/EcoRV/0	FAT57861	iPSCORE_7_5	6806
2df01590-7574-47a4-8cc4-71c1fb9fcf0f/EcoRV/0	FAT57861	iPSCORE_7_5	2885
2e28a88c-d59d-4b3e-8e8e-1d7560b7ac00/EcoRV/0	FAT57861	iPSCORE_7_5	3770
2e2f8427-b510-494d-b977-88bf3fd42e4b/EcoRV/0	FAT57861	iPSCORE_7_5	4557
2e32c0c0-0269-4f72-bd9e-a7c1d6588b44/EcoRV/0	FAT57861	iPSCORE_7_5	4083
2e43ebc4-2df1-4816-a0d5-f3d6e5f61316/EcoRV/0	FAT57861	iPSCORE_7_5	4527
2e52edae-d75e-4658-bf19-e21ca29a07e0/EcoRV/0	FAT57861	iPSCORE_7_5	4478
2e703108-3e46-447c-b408-24ef7bd97123/EcoRV/0	FAT57861	iPSCORE_7_5	127
2e7461aa-660b-4d9a-abda-5b8975bcc63a/EcoRV/0	FAT57861	iPSCORE_7_5	78
2e820132-c850-45bc-b3de-ffda9e0e03cc/EcoRV/0	FAT57861	iPSCORE_7_5	4228
2e9d1743-b53a-442c-9c5c-3e069db83c81/EcoRV/0	FAT57861	iPSCORE_7_5	2331
2f161458-2263-4fc3-b71c-c5d8270ec609/EcoRV/0	FAT57861	iPSCORE_7_5	8224
2f184079-f735-46c4-8d53-796cf4e61519/EcoRV/0	FAT57861	iPSCORE_7_5	7624
2f4e4e05-174b-4b05-b322-8162ba3d0cdf/EcoRV/0	FAT57861	iPSCORE_7_5	12437
2f5d2c9d-425c-4ee1-a31b-2bd2d5effb00/EcoRV/0	FAT57861	iPSCORE_7_5	10370
2f62419b-a67e-46f6-abe6-2d7956f34b3b/EcoRV/0	FAT57861	iPSCORE_7_5	4827
2f926580-bd19-4eea-b6b8-83878788d6ea/EcoRV/0	FAT57861	iPSCORE_7_5	9988
2f9b0468-b5b7-472f-9ee0-70eadd21e46b/EcoRV/0	FAT57861	iPSCORE_7_5	4049
2fa518e1-d7eb-466f-83bf-66e5ace25651/EcoRV/0	FAT57861	iPSCORE_7_5	9892
2fc23dde-0864-42eb-854d-fe910ae552aa/EcoRV/0	FAT57861	iPSCORE_7_5	4352
2fd08179-ebb6-4f4f-973c-2d2dfd1f84e4/EcoRV/0	FAT57861	iPSCORE_7_5	3617
2fd74964-ac60-4e61-8ba4-e3e66598f7c3/EcoRV/0	FAT57861	iPSCORE_7_5	1578
2fe121df-45a2-4f61-9c07-9384659966e4/EcoRV/0	FAT57861	iPSCORE_7_5	9869
2ffd3e3c-271d-40fc-986c-51a81b55a66e/EcoRV/0	FAT57861	iPSCORE_7_5	4535
30368dda-114a-4127-a1ea-4f5d7860006f/EcoRV/0	FAT57861	iPSCORE_7_5	4365
303a0688-8c43-4371-8e7a-033846f8e39f/EcoRV/0	FAT57861	iPSCORE_7_5	1247
3044acb0-dec3-4f34-9d5c-1beb6122b986/EcoRV/0	FAT57861	iPSCORE_7_5	4306
3048b7df-b105-4b68-933a-9dc91a50e36f/EcoRV/0	FAT57861	iPSCORE_7_5	10686
3068f689-a2f7-493d-85c1-4b4fae82170d/EcoRV/0	FAT57861	iPSCORE_7_5	2963
3079bc49-a139-4182-857b-cd8d0941c502/EcoRV/0	FAT57861	iPSCORE_7_5	4219
307e5824-d383-476b-95e6-de04d5739461/EcoRV/0	FAT57861	iPSCORE_7_5	1962
3094728d-4199-4e18-afcc-fb4e51867f28/EcoRV/0	FAT57861	iPSCORE_7_5	8805
3097d1cb-e9bf-4a3c-bf3c-1fa15f751e50/EcoRV/0	FAT57861	iPSCORE_7_5	5507
30a5e79f-3f69-4af9-a679-6a2f824f8838/EcoRV/0	FAT57861	iPSCORE_7_5	7757
30b91ec8-4642-4e9e-b1bc-3e0502d04931/EcoRV/0	FAT57861	iPSCORE_7_5	133
30b929ba-cd0f-4924-94dc-e7748ff78e8d/EcoRV/0	FAT57861	iPSCORE_7_5	2785
30d47635-9cdd-447d-b12b-3cad38cd2167/EcoRV/0	FAT57861	iPSCORE_7_5	4173
30da66cd-be0b-4fa2-a749-4d14356099f0/EcoRV/0	FAT57861	iPSCORE_7_5	8711
30e003e4-8d37-4c5f-bf51-6de34cc6f96b/EcoRV/0	FAT57861	iPSCORE_7_5	2324
30e0c6a0-5cab-4f72-9e20-f3bd182cb063/EcoRV/0	FAT57861	iPSCORE_7_5	889
30f59996-b8f6-4100-bd6b-0bfbd2587e78/EcoRV/0	FAT57861	iPSCORE_7_5	4333
30fe330d-5e63-46fa-8c25-3408c800ef2a/EcoRV/0	FAT57861	iPSCORE_7_5	2823
30ff8b32-7456-4ecb-a325-b51e77aedbf3/EcoRV/0	FAT57861	iPSCORE_7_5	1431
311fb09d-8361-489d-9530-c5b5e29d435a/EcoRV/0	FAT57861	iPSCORE_7_5	3163
3122230f-0e2d-4937-9320-41289269e9ca/EcoRV/0	FAT57861	iPSCORE_7_5	4030
312446c7-19ad-4749-8b29-f4ac63034598/EcoRV/0	FAT57861	iPSCORE_7_5	1195
3133e2cc-b415-4ef2-aafb-2aa442b7833a/EcoRV/0	FAT57861	iPSCORE_7_5	8995
31842632-f893-4d9d-8312-b5909d737d2e/EcoRV/0	FAT57861	iPSCORE_7_5	4844
318db471-62c8-402f-b07d-54a90599c452/EcoRV/0	FAT57861	iPSCORE_7_5	1806
319c0508-8e67-4160-a1de-5f7e371882d4/EcoRV/0	FAT57861	iPSCORE_7_5	4443
31c82033-8c2f-4e9c-8409-d7d528cdaf05/EcoRV/0	FAT57861	iPSCORE_7_5	13044
31d1e298-cdc7-4d46-b814-85f2a490cb00/EcoRV/0	FAT57861	iPSCORE_7_5	3384
31d525dc-4882-404d-ad62-a8af7bea119a/EcoRV/0	FAT57861	iPSCORE_7_5	3379
31de0958-9b91-4622-af72-dd7c285898e3/EcoRV/0	FAT57861	iPSCORE_7_5	9740
31e6395e-1c31-4c28-adb8-fc740cb3487f/EcoRV/0	FAT57861	iPSCORE_7_5	3840
321ea543-eeff-4fd1-ad3e-d7b73eb81d9a/EcoRV/0	FAT57861	iPSCORE_7_5	2095
325117c2-dd92-4c4e-a09e-d779be0f3788/EcoRV/0	FAT57861	iPSCORE_7_5	70
3252e17c-9d44-45d1-bc04-f87a4d3c26ef/EcoRV/0	FAT57861	iPSCORE_7_5	4542
325f2603-a739-4726-9968-cd112ea4b33c/EcoRV/0	FAT57861	iPSCORE_7_5	977
32674924-e761-4852-a2e7-ab63895ea08c/EcoRV/0	FAT57861	iPSCORE_7_5	9999
32771ffa-ffa6-42a7-be44-1c1daa881481/EcoRV/0	FAT57861	iPSCORE_7_5	8435
3292dd85-8b68-4302-a54b-edb838daa7c0/EcoRV/0	FAT57861	iPSCORE_7_5	10341
329d8eb1-d33c-47df-921c-ca5610c50c14/EcoRV/0	FAT57861	iPSCORE_7_5	10104
329f5235-12fd-4d87-8721-355e10f6ae22/EcoRV/0	FAT57861	iPSCORE_7_5	2936
32c3262b-2442-4ec1-a3b7-010534a97792/EcoRV/0	FAT57861	iPSCORE_7_5	1417
32d9fcfe-ed99-4f7b-b473-981bf9e0f3d2/EcoRV/0	FAT57861	iPSCORE_7_5	4132
32e0a66e-da1b-43b3-a58f-8992d6342bcc/EcoRV/0	FAT57861	iPSCORE_7_5	8487
32e79b5f-f00d-4562-8bae-8275ccfb6ddd/EcoRV/0	FAT57861	iPSCORE_7_5	2500
32fc5f17-5394-47f6-96cf-e5cfca092e3a/EcoRV/0	FAT57861	iPSCORE_7_5	722
3306fd25-4a9d-4eea-8904-bab3ff31455b/EcoRV/0	FAT57861	iPSCORE_7_5	8480
3312284d-a442-4ede-a332-4e7e5a77f175/EcoRV/0	FAT57861	iPSCORE_7_5	4438
3323f918-98ea-417d-9839-cb85d82d1a30/EcoRV/0	FAT57861	iPSCORE_7_5	661
3343843e-e472-4164-91dc-9d883e26a647/EcoRV/0	FAT57861	iPSCORE_7_5	4112
33507cc5-713f-4c4f-8bc9-dd35098cf54f/EcoRV/0	FAT57861	iPSCORE_7_5	9567
335ce1f5-82a3-4394-83bb-8df82a110bd5/EcoRV/0	FAT57861	iPSCORE_7_5	10111
33717dba-c9d1-4e18-93fb-81c1d9a0c1c6/EcoRV/0	FAT57861	iPSCORE_7_5	4507
3372f4a4-6575-437f-a14f-28f988ef457b/EcoRV/0	FAT57861	iPSCORE_7_5	4172
33750568-6096-4189-a276-88ec42ddd5ec/EcoRV/0	FAT57861	iPSCORE_7_5	13164
33895934-0ed5-4340-98d9-86bf30b30c94/EcoRV/0	FAT57861	iPSCORE_7_5	1590
339a09ee-806f-47c3-a276-df1386a1991f/EcoRV/0	FAT57861	iPSCORE_7_5	3208
33b5aee1-ee90-4625-af11-ea9c56c66180/EcoRV/0	FAT57861	iPSCORE_7_5	4151
33d19c6b-51bf-4191-9d89-53de54db8e8d/EcoRV/0	FAT57861	iPSCORE_7_5	3015
33d1f96f-36c9-4a19-8843-4d3204669709/EcoRV/0	FAT57861	iPSCORE_7_5	11018
3402ffd9-04c4-4c30-b130-6743b9ca17c6/EcoRV/0	FAT57861	iPSCORE_7_5	905
343889a9-a455-4f43-83d5-8a58dc235179/EcoRV/0	FAT57861	iPSCORE_7_5	4543
343c8ad7-8c8b-4a56-8c4b-11016ed4737b/EcoRV/0	FAT57861	iPSCORE_7_5	380
3444e310-5b47-417c-b1df-8945e53b6e8f/EcoRV/0	FAT57861	iPSCORE_7_5	790
344b2829-cd1d-4f11-8963-e60e3468e10a/EcoRV/0	FAT57861	iPSCORE_7_5	102
345637f1-a83e-4169-b178-807e6d9b7390/EcoRV/0	FAT57861	iPSCORE_7_5	2865
345a1093-9f57-41b6-8db2-e5a0e40e3bc7/EcoRV/0	FAT57861	iPSCORE_7_5	4695
3461c41e-c31c-4399-b902-909e00422438/EcoRV/0	FAT57861	iPSCORE_7_5	4148
347fe8a5-c358-4bdb-8ba3-98cfb700bf08/EcoRV/0	FAT57861	iPSCORE_7_5	212
3483fb0b-e071-40c3-8596-a91d8737d44b/EcoRV/0	FAT57861	iPSCORE_7_5	8863
34ba90e1-daff-42d1-b797-2c477012706e/EcoRV/0	FAT57861	iPSCORE_7_5	344
34bb6995-e8c4-44eb-891c-b55f84548009/EcoRV/0	FAT57861	iPSCORE_7_5	1212
34c77d56-91bd-47d8-b55d-2f37ef9a2da3/EcoRV/0	FAT57861	iPSCORE_7_5	1145
34cb3e82-2408-4bba-a107-fb21e5f343a9/EcoRV/0	FAT57861	iPSCORE_7_5	186
34eddfc0-ecd6-4e4a-93f8-8a89c5998b24/EcoRV/0	FAT57861	iPSCORE_7_5	10062
34f04a5b-5e87-437a-b910-d8b318a4b029/EcoRV/0	FAT57861	iPSCORE_7_5	3873
3518fbdf-36b3-4ee3-a333-9576308e2cbd/EcoRV/0	FAT57861	iPSCORE_7_5	108
35217b31-9cb7-405f-963e-2b2705181012/EcoRV/0	FAT57861	iPSCORE_7_5	4145
353136ed-8662-4e55-8db6-260a519ea6b2/EcoRV/0	FAT57861	iPSCORE_7_5	5207
356e2ffd-9377-401a-9177-10940d2be48a/EcoRV/0	FAT57861	iPSCORE_7_5	8663
35e0d89e-8663-47d0-bdf4-332e1e078197/EcoRV/0	FAT57861	iPSCORE_7_5	1255
35f9c448-d484-4c9b-9a9d-b1f60a749ffa/EcoRV/0	FAT57861	iPSCORE_7_5	4066
3612cecb-f29c-4e37-b718-f875c09192e7/EcoRV/0	FAT57861	iPSCORE_7_5	4469
3618ab88-44f0-48b9-80b5-5a8aee07af3e/EcoRV/0	FAT57861	iPSCORE_7_5	4106
36259dee-e602-4eb5-a1d6-f7cb99e27bc1/EcoRV/0	FAT57861	iPSCORE_7_5	1264
363c29e5-3280-4fbe-8b95-592966aa2334/EcoRV/0	FAT57861	iPSCORE_7_5	9221
363d9b1c-f48a-4c98-84a8-863807edd58b/EcoRV/0	FAT57861	iPSCORE_7_5	4320
363e1a8f-dbab-4415-aad2-9898e9a9d55d/EcoRV/0	FAT57861	iPSCORE_7_5	323
3647f578-e2b8-4288-9c6b-57d804ff3eea/EcoRV/0	FAT57861	iPSCORE_7_5	4001
365f9d97-061c-4861-a95b-0e3448c9df56/EcoRV/0	FAT57861	iPSCORE_7_5	1183
3661c21b-a277-4560-a4d7-6857d24f646a/EcoRV/0	FAT57861	iPSCORE_7_5	4592
36715f03-ccd1-4086-90c3-20db679e88f2/EcoRV/0	FAT57861	iPSCORE_7_5	3285
368247f9-4e3f-469b-9ad5-28b0cf86c122/EcoRV/0	FAT57861	iPSCORE_7_5	3564
3690d9c6-e299-4bda-b208-155c3c320dd8/EcoRV/0	FAT57861	iPSCORE_7_5	5467
3694fe8f-fa7a-4878-93b3-437402b2c00d/EcoRV/0	FAT57861	iPSCORE_7_5	124
36a10aa4-2f00-494a-9f4a-17024f1efc38/EcoRV/0	FAT57861	iPSCORE_7_5	2173
36a34fe4-f6a4-45cf-a787-7f74f23bbfb9/EcoRV/0	FAT57861	iPSCORE_7_5	3090
36ae472e-b486-4fa5-9751-47d39486e073/EcoRV/0	FAT57861	iPSCORE_7_5	4470
36bc807e-8d84-43ef-ad76-a140d6c0c896/EcoRV/0	FAT57861	iPSCORE_7_5	2615
36bf18b7-9c81-4155-8c65-12b3b3416b20/EcoRV/0	FAT57861	iPSCORE_7_5	4226
36c142b3-591f-459c-999b-c64fe4b4684a/EcoRV/0	FAT57861	iPSCORE_7_5	4796
36c6bc70-ac58-4b6f-ab40-620872bf2d97/EcoRV/0	FAT57861	iPSCORE_7_5	8429
36cfaf3c-036a-481a-9903-ead3eacfbdf9/EcoRV/0	FAT57861	iPSCORE_7_5	8563
36d8ade6-1f47-4cff-8abd-3c79cc75fd84/EcoRV/0	FAT57861	iPSCORE_7_5	1302
36da20f3-660a-40a7-8846-d18ab72cfd69/EcoRV/0	FAT57861	iPSCORE_7_5	2870
36e995b2-35e7-45ad-9e6c-0c9592531e7e/EcoRV/0	FAT57861	iPSCORE_7_5	671
3703e605-7d7c-4544-9de0-8d407323c028/EcoRV/0	FAT57861	iPSCORE_7_5	7829
37059eef-2056-42c7-8101-eb4789434e72/EcoRV/0	FAT57861	iPSCORE_7_5	3795
370aefff-0562-4665-8347-7f621a82749a/EcoRV/0	FAT57861	iPSCORE_7_5	1502
370bacb8-72ed-42b2-839e-7c8fb7927491/EcoRV/0	FAT57861	iPSCORE_7_5	4219
370fdcd3-f148-4fa4-89ac-1cd1345e8396/EcoRV/0	FAT57861	iPSCORE_7_5	4516
371b4a7a-9662-4b11-ae12-867c4bfce218/EcoRV/0	FAT57861	iPSCORE_7_5	1760
371ccc53-06bb-41ed-add0-bfc3e17cb72a/EcoRV/0	FAT57861	iPSCORE_7_5	9497
374aca52-da1c-4ad7-8b6c-7bcd0c2674e6/EcoRV/0	FAT57861	iPSCORE_7_5	2259
375e7c2a-8698-45e3-8516-b67ec94d247b/EcoRV/0	FAT57861	iPSCORE_7_5	4001
37632cd5-8b47-4e88-b899-6aa89af378e9/EcoRV/0	FAT57861	iPSCORE_7_5	2066
37673629-0d42-40c2-ad74-c6d8f6076472/EcoRV/0	FAT57861	iPSCORE_7_5	92
37874317-b6e4-498c-85cb-1b9069f73dfe/EcoRV/0	FAT57861	iPSCORE_7_5	4762
379f9ab3-d884-427e-8836-848df241605d/EcoRV/0	FAT57861	iPSCORE_7_5	4677
37e05482-41ed-411e-804b-fb828fc6bdf2/EcoRV/0	FAT57861	iPSCORE_7_5	3387
37ec5af4-c329-496b-9b24-5eb77d8a6df5/EcoRV/0	FAT57861	iPSCORE_7_5	197
37fdaa8a-be6a-48ac-abeb-17a6c6b35c4d/EcoRV/0	FAT57861	iPSCORE_7_5	3317
38108b57-4b65-4774-9a5d-6dc358bf9bea/EcoRV/0	FAT57861	iPSCORE_7_5	4749
382a9e64-41aa-4436-9b33-af74f9ca780c/EcoRV/0	FAT57861	iPSCORE_7_5	2588
384221b5-d6fc-4a36-806a-e13fc2baf682/EcoRV/0	FAT57861	iPSCORE_7_5	3915
38459e0c-0bcf-4aec-a04c-5760e82857a9/EcoRV/0	FAT57861	iPSCORE_7_5	162
384a15d2-b683-4d02-a064-de4751042b3b/EcoRV/0	FAT57861	iPSCORE_7_5	117
384c9dab-ba8b-4801-987d-7a635616216f/EcoRV/0	FAT57861	iPSCORE_7_5	4766
385a77b6-b313-4403-9c6c-fffe3de4b683/EcoRV/0	FAT57861	iPSCORE_7_5	4037
385cc2dc-0faa-46ec-a236-db8070ce684c/EcoRV/0	FAT57861	iPSCORE_7_5	262
385f8402-1390-44b2-b5d3-d8160bca15ca/EcoRV/0	FAT57861	iPSCORE_7_5	77
38886ea1-eb50-4e97-a7c1-824fb2dea2c2/EcoRV/0	FAT57861	iPSCORE_7_5	1593
38b76ec3-058e-4014-a952-aa613ba1024c/EcoRV/0	FAT57861	iPSCORE_7_5	64
38d2b047-73c3-4df4-84bd-f6682955ae9f/EcoRV/0	FAT57861	iPSCORE_7_5	3085
38e9762e-aa20-410a-88a5-b12e0de7a8b4/EcoRV/0	FAT57861	iPSCORE_7_5	13208
3922220d-cd01-40c3-bc6b-54f2b57b6876/EcoRV/0	FAT57861	iPSCORE_7_5	423
39497023-d23b-40de-9765-d45fd39a2a64/EcoRV/0	FAT57861	iPSCORE_7_5	1042
39674254-3a2f-4a60-92d7-3d22994cc6ee/EcoRV/0	FAT57861	iPSCORE_7_5	2214
3981e79c-4b92-489b-a979-e98294d810f2/EcoRV/0	FAT57861	iPSCORE_7_5	8645
39b5b728-011e-4c88-b8a1-e31f4b1f3da3/EcoRV/0	FAT57861	iPSCORE_7_5	4064
39c3d42f-5b86-49e7-b6f4-505a7cbcf283/EcoRV/0	FAT57861	iPSCORE_7_5	4449
39dfae4b-fda1-4612-bcaf-195b828b0ba3/EcoRV/0	FAT57861	iPSCORE_7_5	4073
39e0f738-f5de-433d-ad84-3cc6b3dd597d/EcoRV/0	FAT57861	iPSCORE_7_5	2421
39e1f5d6-eecc-4cd1-9a70-5f7c31873dc0/EcoRV/0	FAT57861	iPSCORE_7_5	68
39e52f24-1f7c-4a47-bba4-989a9f69a7cb/EcoRV/0	FAT57861	iPSCORE_7_5	2423
39ee1084-c0dc-41b5-b131-294d009aaac7/EcoRV/0	FAT57861	iPSCORE_7_5	11983
3a007369-e514-4fc7-8801-71af57418f4b/EcoRV/0	FAT57861	iPSCORE_7_5	4656
3a1abd75-5b1b-440a-8f24-6124b2a225e0/EcoRV/0	FAT57861	iPSCORE_7_5	3047
3a3a77c1-b1bf-4ff5-a8e0-43011ece8eee/EcoRV/0	FAT57861	iPSCORE_7_5	2336
3a471b80-529b-45e0-912c-04f86aa5400d/EcoRV/0	FAT57861	iPSCORE_7_5	3189
3a4a4cc8-5c5c-47ec-941b-f85db3d1b01c/EcoRV/0	FAT57861	iPSCORE_7_5	8537
3a4ad85c-b631-412d-857d-5cb0a69bdaef/EcoRV/0	FAT57861	iPSCORE_7_5	4469
3a52c726-9234-4c32-8ab8-b18105127c02/EcoRV/0	FAT57861	iPSCORE_7_5	1701
3a57bb46-4dcd-4648-bceb-f53123012a55/EcoRV/0	FAT57861	iPSCORE_7_5	7822
3a5c5ec2-a4c6-4df0-b5c5-25382089357d/EcoRV/0	FAT57861	iPSCORE_7_5	2604
3a762c11-8811-4556-96f5-2afadcde581e/EcoRV/0	FAT57861	iPSCORE_7_5	4657
3a7ec781-2d13-4c87-a940-7fcdfba70f86/EcoRV/0	FAT57861	iPSCORE_7_5	4061
3aad1c9d-a32f-4df8-9dcf-ef74dacea6df/EcoRV/0	FAT57861	iPSCORE_7_5	334
3ac3b1b4-0c0e-45db-87f6-672089a34dfb/EcoRV/0	FAT57861	iPSCORE_7_5	4514
3aff5fc5-02dc-4bfa-9071-c2ba4f023fdc/EcoRV/0	FAT57861	iPSCORE_7_5	3281
3b0208a2-f615-4b67-a7f1-409a3eda928a/EcoRV/0	FAT57861	iPSCORE_7_5	8128
3b0afd6c-c4f4-49f3-88ec-8145a6e77782/EcoRV/0	FAT57861	iPSCORE_7_5	1490
3b1119b0-da6c-481d-a5be-30452a3cf00e/EcoRV/0	FAT57861	iPSCORE_7_5	2043
3b213bdd-85f5-4ea5-9ccf-ed37e6874c3d/EcoRV/0	FAT57861	iPSCORE_7_5	3823
3b29c6c0-0603-4c71-b155-5dc577a2565b/EcoRV/0	FAT57861	iPSCORE_7_5	1281
3b39ceb0-79a5-486c-bc27-2bc48e334fb6/EcoRV/0	FAT57861	iPSCORE_7_5	123
3b435c5e-1c1b-4dc5-9b3f-7cb6b6096915/EcoRV/0	FAT57861	iPSCORE_7_5	4807
3b6b17f4-d513-4e02-a80d-320f4027f2dd/EcoRV/0	FAT57861	iPSCORE_7_5	12097
3b6c6855-3fc5-48f8-b664-70ccf055f02b/EcoRV/0	FAT57861	iPSCORE_7_5	4419
3b79efcb-8e3f-4101-8126-336b730c4129/EcoRV/0	FAT57861	iPSCORE_7_5	8047
3b7f2331-ea5d-4407-a9dd-d20ed3765130/EcoRV/0	FAT57861	iPSCORE_7_5	10091
3bae5ca7-897a-4f8d-a5df-b0462f01404e/EcoRV/0	FAT57861	iPSCORE_7_5	436
3be10335-92c0-4f58-8277-e4310688e9d1/EcoRV/0	FAT57861	iPSCORE_7_5	1472
3beb3dfd-8179-441f-9a53-4a2d0ac19528/EcoRV/0	FAT57861	iPSCORE_7_5	4868
3bf2f654-7a05-46d7-af72-cade3ef002da/EcoRV/0	FAT57861	iPSCORE_7_5	10125
3c1ff34a-aa46-4771-93f2-2caaa5096984/EcoRV/0	FAT57861	iPSCORE_7_5	1681
3c345b40-98fd-45cc-8b10-12b82b54565b/EcoRV/0	FAT57861	iPSCORE_7_5	2169
3c4af579-d0ed-4866-acf6-a11dac56d4f6/EcoRV/0	FAT57861	iPSCORE_7_5	4146
3c5d79db-2dc6-442a-8e39-c824001153ec/EcoRV/0	FAT57861	iPSCORE_7_5	7518
3c64ce54-17c2-4992-86e9-b8c54bfe7182/EcoRV/0	FAT57861	iPSCORE_7_5	1533
3c793085-9c35-4a97-ae05-ef7220495d61/EcoRV/0	FAT57861	iPSCORE_7_5	338
3c795be8-8789-4e73-9c39-89f10c7912a4/EcoRV/0	FAT57861	iPSCORE_7_5	1424
3c7a308c-b027-4dfd-a4a7-20f16b386e9a/EcoRV/0	FAT57861	iPSCORE_7_5	4190
3c7ac410-adaf-4082-89be-8ca87091211c/EcoRV/0	FAT57861	iPSCORE_7_5	8584
3c8ab2f4-fb38-4fde-a263-5b21ec3762e0/EcoRV/0	FAT57861	iPSCORE_7_5	4207
3c8ccc25-16bb-4793-bf5b-726314b96cdc/EcoRV/0	FAT57861	iPSCORE_7_5	577
3c97e8b3-49da-447e-8fc2-b43ff40d6afe/EcoRV/0	FAT57861	iPSCORE_7_5	72
3c9da253-87c7-49e0-8dc8-96d2db38468a/EcoRV/0	FAT57861	iPSCORE_7_5	3908
3ca4b0ba-c111-425e-b5be-2aa757f87fe2/EcoRV/0	FAT57861	iPSCORE_7_5	1189
3ca53ba9-3425-4b0c-9090-2650b01bf700/EcoRV/0	FAT57861	iPSCORE_7_5	2602
3cab5cf2-19fa-4096-9d75-e9c99cf6ac08/EcoRV/0	FAT57861	iPSCORE_7_5	2326
3cb3ad1c-66d0-4bbd-a3f3-e650e7f331a9/EcoRV/0	FAT57861	iPSCORE_7_5	8811
3cb7243c-8de7-4cc0-b875-3114145037bb/EcoRV/0	FAT57861	iPSCORE_7_5	3842
3ccc4f93-3e5a-491c-a342-46738b999cdf/EcoRV/0	FAT57861	iPSCORE_7_5	1316
3ccf3861-41fd-45ce-9887-9e03958b3bad/EcoRV/0	FAT57861	iPSCORE_7_5	4517
3cd1a4c6-7b3e-4417-97de-65493223111e/EcoRV/0	FAT57861	iPSCORE_7_5	8532
3cf9949b-a963-4093-aaf2-5a3fb53ddaf7/EcoRV/0	FAT57861	iPSCORE_7_5	4047
3d13fa98-d2c0-4293-9826-61cf766174cd/EcoRV/0	FAT57861	iPSCORE_7_5	3931
3d1651ac-d981-4499-9ae4-878d0164ed22/EcoRV/0	FAT57861	iPSCORE_7_5	4147
3d19341d-45e7-4844-bd1f-c25e9c0139c0/EcoRV/0	FAT57861	iPSCORE_7_5	177
3d23c98c-cf97-4ee6-80ff-b04fe4c0a0d1/EcoRV/0	FAT57861	iPSCORE_7_5	842
3d279e68-e686-4b88-840b-e7a0acad31b1/EcoRV/0	FAT57861	iPSCORE_7_5	3882
3d33a270-a680-476c-8474-c2b6653c971a/EcoRV/0	FAT57861	iPSCORE_7_5	2693
3d41404a-c4f6-4748-84d6-81c197532d02/EcoRV/0	FAT57861	iPSCORE_7_5	9483
3d52e871-f3d1-49b4-b00e-8d53571c870d/EcoRV/0	FAT57861	iPSCORE_7_5	8345
3d5dff73-59fb-4884-81a7-e287684fbfad/EcoRV/0	FAT57861	iPSCORE_7_5	8777
3d625b1b-2241-49aa-ab8b-bd00ed13a141/EcoRV/0	FAT57861	iPSCORE_7_5	9102
3d644c7f-e8d5-4999-8016-edd608805ae0/EcoRV/0	FAT57861	iPSCORE_7_5	5674
3d8b9b56-6b59-4510-bac5-21245d21917e/EcoRV/0	FAT57861	iPSCORE_7_5	4696
3da74160-f45d-4401-8cab-d4d0dc53794a/EcoRV/0	FAT57861	iPSCORE_7_5	1120
3da7ec11-c070-4af6-8142-bd83c00ad703/EcoRV/0	FAT57861	iPSCORE_7_5	3128
3db5f340-060e-4af2-9bba-9dba29212342/EcoRV/0	FAT57861	iPSCORE_7_5	10081
3db95a45-3f13-4008-b882-8258175b5baf/EcoRV/0	FAT57861	iPSCORE_7_5	8475
3dd0b1aa-9967-4880-a5c5-a3a2fb6bc50c/EcoRV/0	FAT57861	iPSCORE_7_5	8958
3de5707e-cec5-4718-b54b-fb4117fec6cc/EcoRV/0	FAT57861	iPSCORE_7_5	1428
3de60217-a391-42f0-b3b5-3ccd770244e7/EcoRV/0	FAT57861	iPSCORE_7_5	376
3df8d052-06c8-4113-9332-f0c23e86834a/EcoRV/0	FAT57861	iPSCORE_7_5	8803
3dfc81a8-62d5-43cf-bf68-dca285e837a7/EcoRV/0	FAT57861	iPSCORE_7_5	374
3e09ffb5-8b07-4385-aacd-6f30747b7a7c/EcoRV/0	FAT57861	iPSCORE_7_5	1423
3e30b472-b2a2-42fc-a013-45def7144680/EcoRV/0	FAT57861	iPSCORE_7_5	4668
3e319644-b47b-4d16-b877-5784768f78d3/EcoRV/0	FAT57861	iPSCORE_7_5	2194
3e37fa88-cd0a-490d-84d0-3e133d0b8d75/EcoRV/0	FAT57861	iPSCORE_7_5	2906
3e3bf854-c69d-4dec-8caf-1f5dbaf8a0a5/EcoRV/0	FAT57861	iPSCORE_7_5	4600
3e587469-b958-460e-89e3-701759af04bd/EcoRV/0	FAT57861	iPSCORE_7_5	4523
3e6822d6-0a2e-4699-a960-f0e61f58a66c/EcoRV/0	FAT57861	iPSCORE_7_5	650
3e70a4ee-5948-463e-be33-7f7f68d79d7c/EcoRV/0	FAT57861	iPSCORE_7_5	65
3e76288f-b7de-4d8c-b53a-4399d2b1e3c6/EcoRV/0	FAT57861	iPSCORE_7_5	2543
3e7763b5-3100-4c99-8001-09a7fe24b0f8/EcoRV/0	FAT57861	iPSCORE_7_5	3688
3e7aac3d-31e2-48c8-83fb-3d7dc63cea2d/EcoRV/0	FAT57861	iPSCORE_7_5	8996
3e97165a-d272-4a7e-9c2e-d9dbe58035ff/EcoRV/0	FAT57861	iPSCORE_7_5	9841
3e97d609-5851-4ad9-a72c-90e0ec2395b5/EcoRV/0	FAT57861	iPSCORE_7_5	10358
3ea86b5f-e55a-4a93-b783-65729bd6d1a2/EcoRV/0	FAT57861	iPSCORE_7_5	10102
3eb9ffef-d6a6-4ff7-b6a1-bab67ec7cd6f/EcoRV/0	FAT57861	iPSCORE_7_5	127
3ee04418-450b-44f2-9b99-d77f3131b868/EcoRV/0	FAT57861	iPSCORE_7_5	3626
3ee9f171-0938-45a3-ba86-aab8fa860bc3/EcoRV/0	FAT57861	iPSCORE_7_5	9923
3f0ec946-5438-4d6b-a63a-bd13e7efdc75/EcoRV/0	FAT57861	iPSCORE_7_5	825
3f219daf-fda6-43f9-8618-395f48ae0241/EcoRV/0	FAT57861	iPSCORE_7_5	1234
3f26a8f2-6e45-4acf-9527-06d180beb2f6/EcoRV/0	FAT57861	iPSCORE_7_5	3928
3f28424f-2548-4271-b0d9-d52ed91d986c/EcoRV/0	FAT57861	iPSCORE_7_5	707
3f3afe90-d04b-4f10-a76f-72ee77a4099f/EcoRV/0	FAT57861	iPSCORE_7_5	8874
3f3e4411-3684-41a0-ba03-8c849de6f2ff/EcoRV/0	FAT57861	iPSCORE_7_5	2968
3f495aa2-b0fd-400d-8ac3-b851c8b191a5/EcoRV/0	FAT57861	iPSCORE_7_5	4155
3f7836d9-9265-48b8-b143-a1531210e0a9/EcoRV/0	FAT57861	iPSCORE_7_5	8019
3f7c0081-de41-43b7-be3c-990859f2d10f/EcoRV/0	FAT57861	iPSCORE_7_5	375
3f86e3a3-b387-4735-8278-8676ac3eaa9c/EcoRV/0	FAT57861	iPSCORE_7_5	831
3f9da2c9-ede8-4d87-b08a-a92db71a7c7a/EcoRV/0	FAT57861	iPSCORE_7_5	8483
3fa95dd7-0970-4fc7-9732-5d69f37db05b/EcoRV/0	FAT57861	iPSCORE_7_5	3535
3fb5bb83-abf2-4ab3-ad8a-7945169f4bef/EcoRV/0	FAT57861	iPSCORE_7_5	2254
3fc22cb5-5efc-4e02-a659-aa33aaccc419/EcoRV/0	FAT57861	iPSCORE_7_5	2713
3fc3d193-61c8-4710-9e78-835f28de71d2/EcoRV/0	FAT57861	iPSCORE_7_5	4242
3fdb34ab-b4e2-45b3-8eca-501659748f4d/EcoRV/0	FAT57861	iPSCORE_7_5	556
3fdd06df-c33c-4420-a592-a35fe4c85704/EcoRV/0	FAT57861	iPSCORE_7_5	3154
3febf7aa-4dc5-4fdd-9ed2-80e89d905236/EcoRV/0	FAT57861	iPSCORE_7_5	251
4016dd0a-d5ee-4d90-8585-b62c02b5c963/EcoRV/0	FAT57861	iPSCORE_7_5	3258
40497a15-8f3b-4640-96a0-2a74e426bd9e/EcoRV/0	FAT57861	iPSCORE_7_5	122
404d7e87-7b7b-4d3c-9874-f87a8387b2df/EcoRV/0	FAT57861	iPSCORE_7_5	3649
404ee384-2ff9-4562-baf6-d43103e45c2a/EcoRV/0	FAT57861	iPSCORE_7_5	510
40776290-afbc-4a7e-aa2d-ed78ac150c7d/EcoRV/0	FAT57861	iPSCORE_7_5	2134
407abfb5-b211-498d-86d5-7f0e6898c41f/EcoRV/0	FAT57861	iPSCORE_7_5	5418
40883561-8091-4d02-befe-7b27c049b3e1/EcoRV/0	FAT57861	iPSCORE_7_5	3783
408b8a6b-c4b0-4daa-9c51-c6be90cf4085/EcoRV/0	FAT57861	iPSCORE_7_5	4568
4091277e-0267-46af-b6ac-87faeda34e20/EcoRV/0	FAT57861	iPSCORE_7_5	1099
409d5514-07cc-4ab1-a849-756655055a3a/EcoRV/0	FAT57861	iPSCORE_7_5	9152
40b259dd-4e27-433d-b699-952d847a63f3/EcoRV/0	FAT57861	iPSCORE_7_5	4246
40c43760-8222-41c1-8369-5ada77d22430/EcoRV/0	FAT57861	iPSCORE_7_5	2160
40ca26a5-c8f7-4112-bb59-d67e516b2bd5/EcoRV/0	FAT57861	iPSCORE_7_5	4130
41234723-fbfd-414a-bbcc-84a86ded6196/EcoRV/0	FAT57861	iPSCORE_7_5	3756
41259b6f-f0f1-4b9f-b649-849f5bb7e42b/EcoRV/0	FAT57861	iPSCORE_7_5	7446
41748f4e-2b74-41df-81cb-d1fbcf93c606/EcoRV/0	FAT57861	iPSCORE_7_5	4151
4191896c-b0ac-4229-b42e-5b83b38ba606/EcoRV/0	FAT57861	iPSCORE_7_5	188
419a7a32-edb3-44f1-92c2-90fa36c34316/EcoRV/0	FAT57861	iPSCORE_7_5	2176
41b15cce-613a-4e3e-9daf-625d1abc992d/EcoRV/0	FAT57861	iPSCORE_7_5	2272
41bc46fe-218b-401b-aea2-8aa5636a124e/EcoRV/0	FAT57861	iPSCORE_7_5	64
41c25ddb-976e-45ef-a673-f9c3dff9df82/EcoRV/0	FAT57861	iPSCORE_7_5	140
41ca8558-f4fc-4f35-bfd4-4639d61c22fd/EcoRV/0	FAT57861	iPSCORE_7_5	8558
41d00958-e74e-4561-87d4-32fe5b0f25cb/EcoRV/0	FAT57861	iPSCORE_7_5	782
41f184f3-8a55-4c72-a45e-6be0b6dbf26b/EcoRV/0	FAT57861	iPSCORE_7_5	3146
41f53883-b807-4b4a-807e-5379f4393ec9/EcoRV/0	FAT57861	iPSCORE_7_5	130
41f9264b-c62a-4b69-aeda-174c7ca36b3b/EcoRV/0	FAT57861	iPSCORE_7_5	4372
420dda21-be89-4526-b9a1-e6dd5fe65473/EcoRV/0	FAT57861	iPSCORE_7_5	2183
4217f2fa-9625-4019-977c-3b09c364e930/EcoRV/0	FAT57861	iPSCORE_7_5	15755
42559b94-87e4-4acf-b86c-78082f23645c/EcoRV/0	FAT57861	iPSCORE_7_5	1371
42670f79-4cb2-49be-b82b-34c91dc8a6b1/EcoRV/0	FAT57861	iPSCORE_7_5	4189
427a73b4-cf5e-4aae-b25e-e58b66fd5f13/EcoRV/0	FAT57861	iPSCORE_7_5	889
42863bb9-d450-4844-b986-e1c072d9b7c6/EcoRV/0	FAT57861	iPSCORE_7_5	8508
4286cf57-f99f-4d8f-b112-84b804b1d5bd/EcoRV/0	FAT57861	iPSCORE_7_5	4816
42968b16-561b-45ec-8528-2b9e8d303cba/EcoRV/0	FAT57861	iPSCORE_7_5	11544
42a8e975-1de8-4ebc-97ff-61db4e704906/EcoRV/0	FAT57861	iPSCORE_7_5	86
42af73d0-9699-4043-9356-583d99d248ee/EcoRV/0	FAT57861	iPSCORE_7_5	9081
42b25f87-4eb8-4b0b-b369-d6f545d79756/EcoRV/0	FAT57861	iPSCORE_7_5	8744
42bd12f9-1d0b-4148-9360-f9c24a51b36c/EcoRV/0	FAT57861	iPSCORE_7_5	10090
42ca8b31-1a90-49d4-8c67-4a7e6da2bff2/EcoRV/0	FAT57861	iPSCORE_7_5	4588
42dc2a4f-7365-4a86-8688-ce2a1807d762/EcoRV/0	FAT57861	iPSCORE_7_5	4284
42e01277-4a8f-4215-8f07-5c1c2bef6313/EcoRV/0	FAT57861	iPSCORE_7_5	4267
42f2185f-dee2-4e2f-a832-08503d69be58/EcoRV/0	FAT57861	iPSCORE_7_5	7182
43098151-62f1-4e27-87ae-ef4293f6ae73/EcoRV/0	FAT57861	iPSCORE_7_5	8540
4319bd89-6650-4c7a-a36b-9c698a68acb6/EcoRV/0	FAT57861	iPSCORE_7_5	8933
4332b6b4-f2e8-4a9f-b86f-c280eed0eae6/EcoRV/0	FAT57861	iPSCORE_7_5	8474
4338eb10-a80f-4672-be1f-6dd11ce62f5b/EcoRV/0	FAT57861	iPSCORE_7_5	8488
434753c7-91d0-43c0-bce6-62b754009e4d/EcoRV/0	FAT57861	iPSCORE_7_5	6937
435ffc19-f2fe-4ba5-bc78-ddf17991ca24/EcoRV/0	FAT57861	iPSCORE_7_5	154
43720a7d-a03b-4bf5-b159-599919740de8/EcoRV/0	FAT57861	iPSCORE_7_5	1334
4376331e-e0c2-4dbf-b83d-c72977e09ba1/EcoRV/0	FAT57861	iPSCORE_7_5	2890
4395af21-1400-4f48-acb3-4e84054e0c59/EcoRV/0	FAT57861	iPSCORE_7_5	8224
439a1854-afb8-4f48-840b-f6e46b336de0/EcoRV/0	FAT57861	iPSCORE_7_5	13426
43a06ad8-e6c0-496d-bd0d-722803ee0822/EcoRV/0	FAT57861	iPSCORE_7_5	1409
43b46d3a-7a18-4de2-aad5-0cb7c5def637/EcoRV/0	FAT57861	iPSCORE_7_5	10751
43bdd9a7-ed95-4e3b-ae8b-ff5fc6334df0/EcoRV/0	FAT57861	iPSCORE_7_5	4482
43c8bac5-a7f1-4d70-be56-ff625a8d0e22/EcoRV/0	FAT57861	iPSCORE_7_5	8472
43c8f3cc-b84c-43e1-b4aa-366aae8ab2d2/EcoRV/0	FAT57861	iPSCORE_7_5	2862
43f89000-19f4-43c1-add3-6566f36bc61c/EcoRV/0	FAT57861	iPSCORE_7_5	4169
43fe86c0-3b16-4b20-9756-3525130b7715/EcoRV/0	FAT57861	iPSCORE_7_5	10385
4411c705-61de-4382-acc0-7309a6e417eb/EcoRV/0	FAT57861	iPSCORE_7_5	2936
44157c69-4e87-4654-81d8-1d1f2ce8b625/EcoRV/0	FAT57861	iPSCORE_7_5	4539
44217ded-c829-4c9d-8fc5-19e2c375b9f7/EcoRV/0	FAT57861	iPSCORE_7_5	17812
4441477a-2caa-4ae8-b32b-0de3895d78ec/EcoRV/0	FAT57861	iPSCORE_7_5	5947
444b638b-7abf-4f84-b18b-6a02812e8d7c/EcoRV/0	FAT57861	iPSCORE_7_5	2648
44777cf3-08d5-4756-8fbd-f59481a8847c/EcoRV/0	FAT57861	iPSCORE_7_5	9502
448f5621-3333-471d-9054-df1b2e31ec90/EcoRV/0	FAT57861	iPSCORE_7_5	2202
44ade7df-1020-4b01-8ebb-1ef44cec76ce/EcoRV/0	FAT57861	iPSCORE_7_5	1171
44ae9872-c481-4a8e-a645-94f5a5dc97a4/EcoRV/0	FAT57861	iPSCORE_7_5	3966
44b9b64c-fc52-4eb6-8a9c-4071f38e7bd1/EcoRV/0	FAT57861	iPSCORE_7_5	4699
44c73a2a-2a12-44a3-80fb-a4bd6a66490d/EcoRV/0	FAT57861	iPSCORE_7_5	158
44fb3c90-2f0f-462a-9494-9acc88ab0eb9/EcoRV/0	FAT57861	iPSCORE_7_5	8842
44fb64ca-ba5d-4477-a25c-3f9ecf48ed00/EcoRV/0	FAT57861	iPSCORE_7_5	138
450f5557-6a42-4e50-b9c4-14655726e8d8/EcoRV/0	FAT57861	iPSCORE_7_5	8626
45193212-e165-4b8d-8296-04860eb09023/EcoRV/0	FAT57861	iPSCORE_7_5	1760
451a80c9-4165-4ea7-a442-86d83a22cdff/EcoRV/0	FAT57861	iPSCORE_7_5	3972
45309d5d-a7bd-4cdb-a311-03191303bad0/EcoRV/0	FAT57861	iPSCORE_7_5	2302
454dd999-cbc6-47ea-8309-6bb025d41871/EcoRV/0	FAT57861	iPSCORE_7_5	3670
455f6d5a-905c-4b13-840d-4a563e90e5cf/EcoRV/0	FAT57861	iPSCORE_7_5	2719
4578ee6b-2f20-4450-91fd-45082215f8fc/EcoRV/0	FAT57861	iPSCORE_7_5	3964
457fd05e-0af6-4fe2-adef-a34b343dbc3e/EcoRV/0	FAT57861	iPSCORE_7_5	156
45949462-d4de-4231-b3ef-869afddf13b8/EcoRV/0	FAT57861	iPSCORE_7_5	4594
45959ddb-fd3f-4198-b6a0-e1a96e7d109d/EcoRV/0	FAT57861	iPSCORE_7_5	2232
459a9542-8e0e-4872-a143-c7295b0f45cb/EcoRV/0	FAT57861	iPSCORE_7_5	1434
45dcd8ee-1274-42f0-b9f6-41f7ac0ec741/EcoRV/0	FAT57861	iPSCORE_7_5	1795
45f33a3d-9252-4a36-bd58-bcce19d4bd55/EcoRV/0	FAT57861	iPSCORE_7_5	4456
45f4da8c-9da3-4926-9e6b-aac239d4e5fb/EcoRV/0	FAT57861	iPSCORE_7_5	4273
4620e8dc-fa3a-4255-9175-95257dbb539b/EcoRV/0	FAT57861	iPSCORE_7_5	919
463b7cee-9ba4-4eed-9015-4ffa2794681b/EcoRV/0	FAT57861	iPSCORE_7_5	1889
4650c9d0-b5b2-4141-8968-ad2f1fce7d5e/EcoRV/0	FAT57861	iPSCORE_7_5	4358
465f9b2a-89c5-4e1c-afbb-c34214fc8299/EcoRV/0	FAT57861	iPSCORE_7_5	4342
4678b45a-71fc-4d19-969c-2e0f05359e9a/EcoRV/0	FAT57861	iPSCORE_7_5	571
46929ee9-6b3f-48bc-9d32-6d44ef19eab6/EcoRV/0	FAT57861	iPSCORE_7_5	10192
4698e856-1895-4ea0-89bf-90335596322b/EcoRV/0	FAT57861	iPSCORE_7_5	69
469deb53-e37d-4c49-8de9-ecb47bf1be5e/EcoRV/0	FAT57861	iPSCORE_7_5	4320
46aa9f3a-6cf2-4b9f-8382-0285c85f5213/EcoRV/0	FAT57861	iPSCORE_7_5	3933
46ac4c67-3b81-4f29-aef1-516709633f73/EcoRV/0	FAT57861	iPSCORE_7_5	1515
46c9f196-7862-4df6-8889-43d96318d17b/EcoRV/0	FAT57861	iPSCORE_7_5	7928
46caf431-95d3-41b1-b479-681946a246d0/EcoRV/0	FAT57861	iPSCORE_7_5	3844
46e14757-d28e-40b4-b0d3-43a007539984/EcoRV/0	FAT57861	iPSCORE_7_5	4035
470e2553-1020-49fd-82e2-c42026b6fd24/EcoRV/0	FAT57861	iPSCORE_7_5	3694
470e9183-42cd-483f-a0f5-d2ddd85c1c84/EcoRV/0	FAT57861	iPSCORE_7_5	8462
471910f2-1747-4766-9632-18ced2266bda/EcoRV/0	FAT57861	iPSCORE_7_5	1146
47299af7-934b-478c-8829-ddb7fc553b03/EcoRV/0	FAT57861	iPSCORE_7_5	165
473ff65a-e243-4f78-8cd5-aaaac0fd283c/EcoRV/0	FAT57861	iPSCORE_7_5	1834
47450e44-b2c5-41d6-bf39-654ce5411150/EcoRV/0	FAT57861	iPSCORE_7_5	132
475d1c4d-2c7d-4b0e-abed-c8c9e98e3504/EcoRV/0	FAT57861	iPSCORE_7_5	8416
475e94f6-2ee9-4d31-ae48-956a57a4b00b/EcoRV/0	FAT57861	iPSCORE_7_5	2463
476ea1ca-f139-4e9a-ad64-1417c1071db1/EcoRV/0	FAT57861	iPSCORE_7_5	1594
47def7d3-4550-478f-92fc-2cb041a32825/EcoRV/0	FAT57861	iPSCORE_7_5	8965
47ef51cb-54d3-40a0-833b-cdeaea1e55bc/EcoRV/0	FAT57861	iPSCORE_7_5	7352
480e104d-cc9a-498e-8b0c-990482f3eddb/EcoRV/0	FAT57861	iPSCORE_7_5	1534
480e19b6-15b3-4c7f-bcf7-fa71570cca07/EcoRV/0	FAT57861	iPSCORE_7_5	3152
480ec60a-c4ac-4cbf-a655-5a880a806a44/EcoRV/0	FAT57861	iPSCORE_7_5	1897
4825f174-b50d-40a5-b96a-723d30baa900/EcoRV/0	FAT57861	iPSCORE_7_5	3823
48367038-ad7a-4bc4-9df4-227ea3cf4067/EcoRV/0	FAT57861	iPSCORE_7_5	4384
4843157f-2a19-4c3f-8f94-c6ecc8af23c9/EcoRV/0	FAT57861	iPSCORE_7_5	119
484330f5-653e-4d65-91fe-20a2c89a4371/EcoRV/0	FAT57861	iPSCORE_7_5	4638
48497414-01f6-4549-a36e-c0d3da9fc6c2/EcoRV/0	FAT57861	iPSCORE_7_5	4652
484ad01c-e740-4fb0-b9e1-9f59cd4d0a8b/EcoRV/0	FAT57861	iPSCORE_7_5	7768
484b67cd-8ee2-4e12-b6d7-feb7b9090a65/EcoRV/0	FAT57861	iPSCORE_7_5	166
4866811d-b325-4199-af40-2303944d7de6/EcoRV/0	FAT57861	iPSCORE_7_5	4025
48744779-3862-43ac-97b5-a641529a7b1e/EcoRV/0	FAT57861	iPSCORE_7_5	4756
48753e44-2294-452c-8547-7da60b85443c/EcoRV/0	FAT57861	iPSCORE_7_5	4466
4891d704-8397-4632-a7ae-d3a101f482b5/EcoRV/0	FAT57861	iPSCORE_7_5	2864
489b8c66-53f2-477c-a22d-8351f9053ea1/EcoRV/0	FAT57861	iPSCORE_7_5	4079
48ab89b8-a272-4c56-8a36-f1adf3378528/EcoRV/0	FAT57861	iPSCORE_7_5	4261
48b18dbb-16db-4ca7-9fd0-896d667e7fc8/EcoRV/0	FAT57861	iPSCORE_7_5	4234
48b1d497-4024-4b61-a8cd-82c6bbd8d03a/EcoRV/0	FAT57861	iPSCORE_7_5	10049
48c65212-4848-412c-aa18-c862daf11b9a/EcoRV/0	FAT57861	iPSCORE_7_5	8779
48f59aac-a9ab-4ccb-94d2-6d4544401817/EcoRV/0	FAT57861	iPSCORE_7_5	4642
491ce47b-a0bd-4882-af0c-36c1c4ea31bd/EcoRV/0	FAT57861	iPSCORE_7_5	3723
49267462-d593-4a7c-bce8-bdb50b36c367/EcoRV/0	FAT57861	iPSCORE_7_5	13269
4941d2bf-7db5-418b-9fd8-951a2def685a/EcoRV/0	FAT57861	iPSCORE_7_5	454
494d4f56-06ef-4842-971f-18bd534c6afc/EcoRV/0	FAT57861	iPSCORE_7_5	977
49539c68-7ddb-4f73-950d-d714c2572feb/EcoRV/0	FAT57861	iPSCORE_7_5	4295
4955de72-a57c-4d94-a6fb-87fa4283c7b3/EcoRV/0	FAT57861	iPSCORE_7_5	8551
496e52fb-2bb8-4b32-a72b-65066eb72bf8/EcoRV/0	FAT57861	iPSCORE_7_5	2858
496f66ee-3092-4c5c-8936-7dc29f96deae/EcoRV/0	FAT57861	iPSCORE_7_5	1690
4983fb94-1620-426f-a069-1c61206cca71/EcoRV/0	FAT57861	iPSCORE_7_5	3940
4994d4a9-c0a3-4561-880b-e47b84372693/EcoRV/0	FAT57861	iPSCORE_7_5	8626
49bb2715-c41a-407f-a861-51c24c02562f/EcoRV/0	FAT57861	iPSCORE_7_5	4619
49de353b-18d1-41d6-98b3-2f669103b243/EcoRV/0	FAT57861	iPSCORE_7_5	118
49eb053e-90e2-4743-8aa2-6bef5effff19/EcoRV/0	FAT57861	iPSCORE_7_5	11111
4a0ef195-73dc-441c-bc66-4ec0f2f6e721/EcoRV/0	FAT57861	iPSCORE_7_5	1127
4a1a0085-f173-48c5-add2-c1bbe56213d4/EcoRV/0	FAT57861	iPSCORE_7_5	7208
4a3047c6-10d5-4c2e-8366-a17e1f1f5b7e/EcoRV/0	FAT57861	iPSCORE_7_5	4629
4a384b89-2f8d-4258-8c50-14a31de64219/EcoRV/0	FAT57861	iPSCORE_7_5	3251
4a3c1695-06e6-45a1-abb3-43f9777c2895/EcoRV/0	FAT57861	iPSCORE_7_5	4344
4a5d33c7-2699-4d83-b414-532f4ffe5663/EcoRV/0	FAT57861	iPSCORE_7_5	8355
4a766f8f-52bf-424a-a9fb-c96e05833d68/EcoRV/0	FAT57861	iPSCORE_7_5	4600
4a8c29cb-8955-4c2f-8b74-ab9fe630ad3d/EcoRV/0	FAT57861	iPSCORE_7_5	4217
4aca8894-2559-41df-961e-46aa8ea33442/EcoRV/0	FAT57861	iPSCORE_7_5	3726
4acb4481-6091-41f5-b527-b6c143b47bac/EcoRV/0	FAT57861	iPSCORE_7_5	66
4ace44d7-4cad-4171-8241-936e89dec505/EcoRV/0	FAT57861	iPSCORE_7_5	4407
4adf858b-ba20-4e9b-a720-e33416290ae9/EcoRV/0	FAT57861	iPSCORE_7_5	201
4ae2f362-481d-4afd-a35b-efdad57134f5/EcoRV/0	FAT57861	iPSCORE_7_5	3390
4af6fcc3-15d8-4939-aea1-ade461e8abc5/EcoRV/0	FAT57861	iPSCORE_7_5	4180
4b002060-8f97-4a2c-bc34-e7a7dbcd3914/EcoRV/0	FAT57861	iPSCORE_7_5	938
4b2aa748-0b22-47c4-8ee8-7198076d1cf7/EcoRV/0	FAT57861	iPSCORE_7_5	7998
4b35e172-49eb-457c-9779-fe0d6b08251d/EcoRV/0	FAT57861	iPSCORE_7_5	8856
4b35f8ce-11a7-4c64-a886-b017ab7ba8ab/EcoRV/0	FAT57861	iPSCORE_7_5	4673
4b494acf-ec0d-4a36-9058-f6d595e57a36/EcoRV/0	FAT57861	iPSCORE_7_5	4712
4b55852a-5de3-4afb-b81f-d72665018681/EcoRV/0	FAT57861	iPSCORE_7_5	1779
4b767aa0-860b-4c28-80f9-c5714d0b2343/EcoRV/0	FAT57861	iPSCORE_7_5	3421
4b775adf-4fbe-44be-96ec-2e35c2cb81bb/EcoRV/0	FAT57861	iPSCORE_7_5	1518
4b82ba7a-ee93-4950-bb4d-16c68ecac6c9/EcoRV/0	FAT57861	iPSCORE_7_5	962
4b8571cb-2dfc-478d-a157-3347c34ead90/EcoRV/0	FAT57861	iPSCORE_7_5	10599
4b9f77e5-32d8-443b-872e-b6c91a663a18/EcoRV/0	FAT57861	iPSCORE_7_5	5987
4be8b376-1728-4a53-bb4a-9336683b2ba5/EcoRV/0	FAT57861	iPSCORE_7_5	1641
4bf67d58-af68-4fb0-a76d-32888af3fab4/EcoRV/0	FAT57861	iPSCORE_7_5	9249
4c257587-2605-44fb-8a9f-b47e384ddac3/EcoRV/0	FAT57861	iPSCORE_7_5	3800
4c25e47b-da35-41d1-a0ee-d1244eaa9740/EcoRV/0	FAT57861	iPSCORE_7_5	2122
4c2feb2b-69c0-48b5-a2a0-4012814f0a20/EcoRV/0	FAT57861	iPSCORE_7_5	5043
4c432523-d566-495b-a156-4479fe9acbd7/EcoRV/0	FAT57861	iPSCORE_7_5	10296
4c46ae56-ffca-497c-8a2c-65bfbbfb594a/EcoRV/0	FAT57861	iPSCORE_7_5	9004
4c52f879-5b8b-4916-889e-fbab816c11db/EcoRV/0	FAT57861	iPSCORE_7_5	5594
4c5fbf73-b032-4a67-b12d-ebe349323ff2/EcoRV/0	FAT57861	iPSCORE_7_5	4245
4c784e5c-6b93-49c6-8f3b-fe71ea03394c/EcoRV/0	FAT57861	iPSCORE_7_5	1207
4c82c477-cba3-4861-babb-a484bb365930/EcoRV/0	FAT57861	iPSCORE_7_5	4029
4c83415b-f002-4cb7-8d76-79f2e689cb46/EcoRV/0	FAT57861	iPSCORE_7_5	3167
4c86860c-86e6-472e-a8b7-a57a23aea5ba/EcoRV/0	FAT57861	iPSCORE_7_5	8718
4c94e7db-c034-4f65-a4d3-01239f1fd924/EcoRV/0	FAT57861	iPSCORE_7_5	8391
4caa9e9c-ecca-4229-b523-a13e5446c4f1/EcoRV/0	FAT57861	iPSCORE_7_5	2635
4cafb035-5da1-4f21-aa69-8e0b8cb1d27a/EcoRV/0	FAT57861	iPSCORE_7_5	82
4cb1702a-b4e0-4096-b3f7-f70982798c6e/EcoRV/0	FAT57861	iPSCORE_7_5	4508
4cb98ea0-cade-49a1-b629-d0a96e256a32/EcoRV/0	FAT57861	iPSCORE_7_5	4507
4cc0b101-8f1d-48b0-88db-233ef113d5cf/EcoRV/0	FAT57861	iPSCORE_7_5	3956
4cc49320-2475-4ed8-b11c-1f96c3078d3d/EcoRV/0	FAT57861	iPSCORE_7_5	526
4cc69430-bb2c-467c-9601-7b3f4463a5fd/EcoRV/0	FAT57861	iPSCORE_7_5	2530
4ce25e7f-342d-4888-94e7-c39028242fe4/EcoRV/0	FAT57861	iPSCORE_7_5	4142
4ceea14f-39f3-454c-bb48-3a52c2ade2f6/EcoRV/0	FAT57861	iPSCORE_7_5	4635
4d0b6e4c-0687-4907-bc3c-50b867baef84/EcoRV/0	FAT57861	iPSCORE_7_5	2120
4d11059d-cd4d-412f-9b53-1a686c9aa7bf/EcoRV/0	FAT57861	iPSCORE_7_5	8861
4d1e1a90-0466-44d4-be07-47441d88116f/EcoRV/0	FAT57861	iPSCORE_7_5	277
4d2a1717-46f2-42d1-8512-f833111e66f4/EcoRV/0	FAT57861	iPSCORE_7_5	3922
4d331a65-93ee-4fc1-b8c5-493ce8e423de/EcoRV/0	FAT57861	iPSCORE_7_5	7274
4d6166f0-db23-4560-9117-81fed67c40a7/EcoRV/0	FAT57861	iPSCORE_7_5	4448
4d675dc5-cb60-4c82-b44e-dcbf2b8bca2f/EcoRV/0	FAT57861	iPSCORE_7_5	339
4d67ce2a-fa3e-49e7-a844-9f2c47bdd8eb/EcoRV/0	FAT57861	iPSCORE_7_5	13264
4d694c35-0db1-4940-a891-3b0f3e110b84/EcoRV/0	FAT57861	iPSCORE_7_5	4177
4d8c825a-081d-4a19-9eab-e4cfa28e6f1d/EcoRV/0	FAT57861	iPSCORE_7_5	9973
4d99f7c6-1e9c-4654-b796-b4b8af245f3f/EcoRV/0	FAT57861	iPSCORE_7_5	3255
4dfbd5bc-3458-4ae2-a4e2-d17734046619/EcoRV/0	FAT57861	iPSCORE_7_5	3608
4e0da605-af80-47be-a319-a8abbf621780/EcoRV/0	FAT57861	iPSCORE_7_5	10365
4e1096c5-3a7a-432e-a888-c37270ad6e33/EcoRV/0	FAT57861	iPSCORE_7_5	2687
4e48c2a5-6227-4beb-9ff4-0937be5b07e5/EcoRV/0	FAT57861	iPSCORE_7_5	115
4e48fc74-370c-430c-9894-0c4b79182a92/EcoRV/0	FAT57861	iPSCORE_7_5	145
4e57e975-4d37-46a2-84f5-ca6145a6f807/EcoRV/0	FAT57861	iPSCORE_7_5	442
4e593f07-b28c-49c5-b787-0b854b1caa10/EcoRV/0	FAT57861	iPSCORE_7_5	111
4e65e36b-710b-48f4-a151-12bbcc029761/EcoRV/0	FAT57861	iPSCORE_7_5	4777
4e805cfc-fac9-4be9-81bc-4491470429a8/EcoRV/0	FAT57861	iPSCORE_7_5	10877
4ea5e689-9f3a-4f06-a905-1a88ce681522/EcoRV/0	FAT57861	iPSCORE_7_5	4034
4eba9931-2666-490f-9507-acfbdd551b72/EcoRV/0	FAT57861	iPSCORE_7_5	3236
4ebe6d45-2b86-4814-9844-d30ee591a0eb/EcoRV/0	FAT57861	iPSCORE_7_5	2917
4ec6c20e-bcbb-4f9f-aa66-392b68bbca61/EcoRV/0	FAT57861	iPSCORE_7_5	958
4ed5e090-9a25-433e-93fd-a394bc920f90/EcoRV/0	FAT57861	iPSCORE_7_5	9512
4f008493-82e1-470a-8d40-8a462bc66039/EcoRV/0	FAT57861	iPSCORE_7_5	17673
4f0cb721-6b49-4162-b20d-4d0365afa350/EcoRV/0	FAT57861	iPSCORE_7_5	7219
4f49bfd0-2d88-4fcf-bd2d-04c9e3b958d9/EcoRV/0	FAT57861	iPSCORE_7_5	8500
4f656275-e432-46c8-ba05-bbd9cc373b71/EcoRV/0	FAT57861	iPSCORE_7_5	8409
4f6df93a-409b-42b6-95db-cb44ffa68c25/EcoRV/0	FAT57861	iPSCORE_7_5	1220
4f7e3b5b-3980-4926-a405-7add1644ef63/EcoRV/0	FAT57861	iPSCORE_7_5	4760
4f88c450-266a-4867-8dc4-61da47ddb286/EcoRV/0	FAT57861	iPSCORE_7_5	9126
4fa711cd-4695-4045-a8a2-8fd77256a2f9/EcoRV/0	FAT57861	iPSCORE_7_5	2164
4fb2bb44-4efe-46c2-b781-3d0cc9419fd2/EcoRV/0	FAT57861	iPSCORE_7_5	4513
4fb6b7b0-8bcb-4bb2-b1fb-b067453103e3/EcoRV/0	FAT57861	iPSCORE_7_5	932
4fcfa5bb-77e2-4a72-b1f9-d11afc40552d/EcoRV/0	FAT57861	iPSCORE_7_5	82
4fe4616a-e142-4118-831d-44bd17031e1b/EcoRV/0	FAT57861	iPSCORE_7_5	5763
4ff558ae-3384-418e-9328-7c42590bbcd6/EcoRV/0	FAT57861	iPSCORE_7_5	8572
50051919-e1fc-4db9-b0a2-65036679488e/EcoRV/0	FAT57861	iPSCORE_7_5	13747
5006a776-1388-4126-8284-b3bdf8ae09d0/EcoRV/0	FAT57861	iPSCORE_7_5	8761
501eb50d-6cfe-46c1-af35-496d004784ab/EcoRV/0	FAT57861	iPSCORE_7_5	3794
50475c1a-264e-455a-967c-f39951c83fd9/EcoRV/0	FAT57861	iPSCORE_7_5	4434
504fc1e2-68d9-4d04-a728-026ab8affe98/EcoRV/0	FAT57861	iPSCORE_7_5	4148
50a2e5bd-6980-456f-aa14-66ade92df1cd/EcoRV/0	FAT57861	iPSCORE_7_5	716
50a453b9-2716-4b45-bf61-bb38c48019b5/EcoRV/0	FAT57861	iPSCORE_7_5	4225
50c00dca-3076-429e-982a-66c185154ff4/EcoRV/0	FAT57861	iPSCORE_7_5	8246
50d3bebe-838b-40b0-8644-504110882e50/EcoRV/0	FAT57861	iPSCORE_7_5	11108
50df28d6-f841-46c1-b8b2-2a3341dd8455/EcoRV/0	FAT57861	iPSCORE_7_5	9254
50f53234-5c00-4a24-878f-90db05984b2b/EcoRV/0	FAT57861	iPSCORE_7_5	7143
5117a02e-05db-4dba-aa96-4aa0ea7e0500/EcoRV/0	FAT57861	iPSCORE_7_5	3942
511cead7-6d7c-4325-90d4-9e5aa8b801ad/EcoRV/0	FAT57861	iPSCORE_7_5	846
512022ab-be47-4557-935e-c914ee0907f8/EcoRV/0	FAT57861	iPSCORE_7_5	2860
51349c0b-36d5-485e-83bb-f05836cee723/EcoRV/0	FAT57861	iPSCORE_7_5	3816
514d4741-4954-4b8b-98f5-e013bda14c63/EcoRV/0	FAT57861	iPSCORE_7_5	4761
51561ff5-67e9-4695-95a5-89e44571ef96/EcoRV/0	FAT57861	iPSCORE_7_5	466
516e7014-e762-4695-b123-8a879f4869b7/EcoRV/0	FAT57861	iPSCORE_7_5	1501
51846495-3c0d-4cc6-903e-ff9d66830f53/EcoRV/0	FAT57861	iPSCORE_7_5	104
51854261-de9e-48f5-b3f8-759d18b7ed3f/EcoRV/0	FAT57861	iPSCORE_7_5	8339
518b07a5-8660-46fa-91c1-c899e872fa2d/EcoRV/0	FAT57861	iPSCORE_7_5	1417
5191239e-2aba-45cf-8cc6-7bd1fa22d889/EcoRV/0	FAT57861	iPSCORE_7_5	9009
519a79a7-770f-4ab5-8fbe-5fe5753ffbef/EcoRV/0	FAT57861	iPSCORE_7_5	6972
51ae5f66-0190-4f47-a296-e9f2af59c62b/EcoRV/0	FAT57861	iPSCORE_7_5	76
51c09503-0607-4855-bd32-aaf9d694ed63/EcoRV/0	FAT57861	iPSCORE_7_5	2354
51d4559d-5172-4e14-a987-2a752ea708ec/EcoRV/0	FAT57861	iPSCORE_7_5	1527
51daa0d5-b9e6-4df3-ba66-ea44e57f37ce/EcoRV/0	FAT57861	iPSCORE_7_5	3142
51f98173-9d2d-45de-8cd6-3c3c0568f281/EcoRV/0	FAT57861	iPSCORE_7_5	4241
521703fa-13ae-46f8-91b0-6be7d1767ffd/EcoRV/0	FAT57861	iPSCORE_7_5	13042
522493c8-b7c3-4a47-875a-27add2a6b171/EcoRV/0	FAT57861	iPSCORE_7_5	157
5227c4a8-d4c2-4390-bb11-9b2f69d6cafa/EcoRV/0	FAT57861	iPSCORE_7_5	4748
522872c8-156f-4834-9052-002b3160fdfc/EcoRV/0	FAT57861	iPSCORE_7_5	10711
52421b08-93e9-4963-b226-34eb7840640f/EcoRV/0	FAT57861	iPSCORE_7_5	98
52658673-00f8-4adf-a3b9-bdb2a80932f6/EcoRV/0	FAT57861	iPSCORE_7_5	2459
5266c013-2020-42f7-9853-6a9f8f453885/EcoRV/0	FAT57861	iPSCORE_7_5	2355
527157c3-2ba2-4403-b948-c59fb027e406/EcoRV/0	FAT57861	iPSCORE_7_5	13737
5273af1c-fb47-4872-b3d2-daf08ffceafd/EcoRV/0	FAT57861	iPSCORE_7_5	2958
528681de-89dc-4f2f-9e6f-ce7c5e69b8dd/EcoRV/0	FAT57861	iPSCORE_7_5	76
52af587f-afba-4a79-927b-a9cb9047bbb5/EcoRV/0	FAT57861	iPSCORE_7_5	4547
53046bfa-cbad-480b-8581-481c944fba8c/EcoRV/0	FAT57861	iPSCORE_7_5	1228
5311153a-3529-4357-93a3-6447b27aca63/EcoRV/0	FAT57861	iPSCORE_7_5	65
531d7963-cfb6-4547-8320-052d42ca7122/EcoRV/0	FAT57861	iPSCORE_7_5	4407
53393309-2c0b-4e18-9089-de982f485d39/EcoRV/0	FAT57861	iPSCORE_7_5	8557
53664abb-352c-481b-b301-a22befc220b8/EcoRV/0	FAT57861	iPSCORE_7_5	2526
538072f3-ce0b-488e-9b66-ecdd6b56676c/EcoRV/0	FAT57861	iPSCORE_7_5	3376
538547df-9bf2-42c7-adb4-b67786266804/EcoRV/0	FAT57861	iPSCORE_7_5	3954
5388020c-c6ab-468c-958d-8008fb6addd1/EcoRV/0	FAT57861	iPSCORE_7_5	1374
5393a80d-9d68-46dd-903d-c4973bcfc33d/EcoRV/0	FAT57861	iPSCORE_7_5	2733
53d0162a-3d86-4305-b9fc-7baf9f3656af/EcoRV/0	FAT57861	iPSCORE_7_5	2941
53ee902e-c073-42e0-9f53-08669ac2331e/EcoRV/0	FAT57861	iPSCORE_7_5	5457
53fe4d06-e8d9-463b-bd0e-efc5d0a82c07/EcoRV/0	FAT57861	iPSCORE_7_5	4296
54062ecb-78d5-4af4-8161-da1b48d059e8/EcoRV/0	FAT57861	iPSCORE_7_5	3205
541a6d94-1308-4034-8757-15fb30616b55/EcoRV/0	FAT57861	iPSCORE_7_5	8485
541abb75-8d22-41de-b2b2-f5720680a98f/EcoRV/0	FAT57861	iPSCORE_7_5	63
541f7c53-7a9c-4f34-8940-bd0c67f0d699/EcoRV/0	FAT57861	iPSCORE_7_5	694
5425a441-4cf3-44a7-9d52-235d8947e3b7/EcoRV/0	FAT57861	iPSCORE_7_5	4134
5427aaa6-f1f6-4346-aeb2-1d20df60257d/EcoRV/0	FAT57861	iPSCORE_7_5	318
542cf57a-75f0-4e0f-a0e5-fb7e4890c7cf/EcoRV/0	FAT57861	iPSCORE_7_5	10139
5433558f-fa08-457b-a7e3-dc731e1e3571/EcoRV/0	FAT57861	iPSCORE_7_5	4446
54440250-89f1-4345-a0c2-69170082d303/EcoRV/0	FAT57861	iPSCORE_7_5	8711
545fc09f-e846-4cd2-ac01-8131605306fb/EcoRV/0	FAT57861	iPSCORE_7_5	3881
546437e5-7505-41a6-8662-662e4555c667/EcoRV/0	FAT57861	iPSCORE_7_5	8455
5469830e-84a5-4c69-8d37-4f9c5147e4af/EcoRV/0	FAT57861	iPSCORE_7_5	2783
547a752e-eb8e-40a0-b3fa-544275cd6b27/EcoRV/0	FAT57861	iPSCORE_7_5	3706
547cb876-3c53-485b-9758-6328c3e0ceb7/EcoRV/0	FAT57861	iPSCORE_7_5	8520
547d65bd-c395-472a-860d-9d849bb66ca2/EcoRV/0	FAT57861	iPSCORE_7_5	273
549efe91-fd2d-4183-931d-e53b82e415cf/EcoRV/0	FAT57861	iPSCORE_7_5	5746
54b5b1f2-2e1a-4967-b280-b6825fed45a8/EcoRV/0	FAT57861	iPSCORE_7_5	13091
54b8f733-1e5e-4685-937e-dc482721b006/EcoRV/0	FAT57861	iPSCORE_7_5	4679
54c4b357-05e7-4104-96c5-966fdbe5c7c3/EcoRV/0	FAT57861	iPSCORE_7_5	8614
54c5a4ff-91fb-46aa-8f0b-b72dd4644131/EcoRV/0	FAT57861	iPSCORE_7_5	4562
54cafd02-a45a-4a81-9528-0bd2c38ed13e/EcoRV/0	FAT57861	iPSCORE_7_5	87
54e698fe-6f9c-4ad3-9d15-f0a18d1b6037/EcoRV/0	FAT57861	iPSCORE_7_5	4192
54ec70ac-8dbd-4293-8f02-6b9057e721df/EcoRV/0	FAT57861	iPSCORE_7_5	8806
54f2409f-06b5-4cec-94b2-5e9eaabf5379/EcoRV/0	FAT57861	iPSCORE_7_5	684
5512e9fb-93aa-4cfc-9c23-9b6bd7620966/EcoRV/0	FAT57861	iPSCORE_7_5	4251
5514f47d-37c3-4a8c-bebd-6b693b74b977/EcoRV/0	FAT57861	iPSCORE_7_5	4144
552353a1-751c-4655-9c42-b33f30a43da3/EcoRV/0	FAT57861	iPSCORE_7_5	8299
55297c94-1af0-4803-8320-99850169b1b4/EcoRV/0	FAT57861	iPSCORE_7_5	1501
552b6490-bc52-46c3-80c1-b42b38d796d9/EcoRV/0	FAT57861	iPSCORE_7_5	126
552f9606-8376-40b8-9f11-8851ffefbbf6/EcoRV/0	FAT57861	iPSCORE_7_5	5716
5552bbb4-a8b7-42f0-8f50-cebd209028b8/EcoRV/0	FAT57861	iPSCORE_7_5	2180
5574aaea-dfd3-4521-85e7-4b52bb0bcb41/EcoRV/0	FAT57861	iPSCORE_7_5	3253
5585ea30-bc03-4c8b-a779-f2ecb3c908c5/EcoRV/0	FAT57861	iPSCORE_7_5	6809
558be065-8bf2-4d83-b4b3-79b1e376681e/EcoRV/0	FAT57861	iPSCORE_7_5	8619
55a5cedd-c820-4eeb-8d24-a3ab4e55fdc2/EcoRV/0	FAT57861	iPSCORE_7_5	1237
55b59377-5a66-42ab-b94f-3843761a700b/EcoRV/0	FAT57861	iPSCORE_7_5	3818
55df82cd-d44c-43ec-bcd8-a841b58d9ab4/EcoRV/0	FAT57861	iPSCORE_7_5	3269
561a0dc3-5a05-4f08-904e-a6b04f8ab479/EcoRV/0	FAT57861	iPSCORE_7_5	8919
56234ce5-7891-446a-8cec-2c5be94adc77/EcoRV/0	FAT57861	iPSCORE_7_5	7311
562d7c1e-161c-4b92-9f6c-2f5eb46e18b1/EcoRV/0	FAT57861	iPSCORE_7_5	7077
564ce9e7-4d37-4944-8550-ae0c691689a8/EcoRV/0	FAT57861	iPSCORE_7_5	4202
56502168-3450-4752-b322-433c5f4e7926/EcoRV/0	FAT57861	iPSCORE_7_5	747
56651263-ee97-490d-945d-2fd08e9f3706/EcoRV/0	FAT57861	iPSCORE_7_5	947
5668b26e-2fd7-41b5-837b-d0489334341e/EcoRV/0	FAT57861	iPSCORE_7_5	4176
567ad55a-4648-4eed-a07a-9227aac72e54/EcoRV/0	FAT57861	iPSCORE_7_5	3309
567ce4ea-0fca-4e0e-9a6b-d90e1661edf0/EcoRV/0	FAT57861	iPSCORE_7_5	8528
56884907-ebfe-457e-8e23-c7073464fb80/EcoRV/0	FAT57861	iPSCORE_7_5	244
56ab6284-4b56-4259-b60c-ae1e15e6674e/EcoRV/0	FAT57861	iPSCORE_7_5	8072
56ad0cb4-dabf-45ad-83ec-d2eafd699bce/EcoRV/0	FAT57861	iPSCORE_7_5	4170
56c4df30-5e7b-41ab-9fd7-a0005d34b411/EcoRV/0	FAT57861	iPSCORE_7_5	669
56d59c95-b8e4-46d5-866a-86faa2f08206/EcoRV/0	FAT57861	iPSCORE_7_5	146
56dfb141-a26b-43bb-bbca-d272c5654b16/EcoRV/0	FAT57861	iPSCORE_7_5	9903
57067788-30a3-48a2-af80-2c0ea1cc5d4b/EcoRV/0	FAT57861	iPSCORE_7_5	2248
571ec593-161e-4a06-9d4b-84411df18d1e/EcoRV/0	FAT57861	iPSCORE_7_5	4172
572b1fe5-7d02-4934-ab2e-9bc6070c943b/EcoRV/0	FAT57861	iPSCORE_7_5	537
57491975-8a1d-4cf1-9054-18993a8e5a7d/EcoRV/0	FAT57861	iPSCORE_7_5	13298
574bb36b-ca8f-4cc0-9590-e64131477bbe/EcoRV/0	FAT57861	iPSCORE_7_5	3715
5772be17-a969-4edf-b2b0-b5c148b64ad6/EcoRV/0	FAT57861	iPSCORE_7_5	6505
5773ddc3-390c-49a5-9378-ac0b11e5cfbf/EcoRV/0	FAT57861	iPSCORE_7_5	8869
57770017-3163-4edf-a4a2-a72fc6d4f4c0/EcoRV/0	FAT57861	iPSCORE_7_5	5402
57839d7d-785f-4066-89ad-0777a209ddce/EcoRV/0	FAT57861	iPSCORE_7_5	4624
57876e34-5edc-4c7d-bcba-76e3bb08c1a6/EcoRV/0	FAT57861	iPSCORE_7_5	8031
57ac8c86-78d9-40f1-86db-9356b8e87044/EcoRV/0	FAT57861	iPSCORE_7_5	1355
57bdf050-08eb-4ae2-8f16-e55ed86f9ccf/EcoRV/0	FAT57861	iPSCORE_7_5	4124
57c219cb-89f2-446a-ad3c-6f87aea0905c/EcoRV/0	FAT57861	iPSCORE_7_5	8492
57c61c3a-7ca5-408b-a02b-eaaa8e151a4e/EcoRV/0	FAT57861	iPSCORE_7_5	2807
57ef254d-97cd-4d1f-a22e-2d06fe6d9b43/EcoRV/0	FAT57861	iPSCORE_7_5	2380
57f700bd-504c-4a1e-baf0-77f85ff69559/EcoRV/0	FAT57861	iPSCORE_7_5	61
5800183c-ad0d-4cc2-85db-ef7717f318ce/EcoRV/0	FAT57861	iPSCORE_7_5	71
58049a91-fdbb-465d-b76f-236bbe059c4b/EcoRV/0	FAT57861	iPSCORE_7_5	2050
581d3d90-7681-4fcc-8581-6aa6761c7241/EcoRV/0	FAT57861	iPSCORE_7_5	4539
582cd861-dcdd-43ef-862d-e62804e297b7/EcoRV/0	FAT57861	iPSCORE_7_5	3158
5830ba12-5501-4c65-8510-e307d16734b7/EcoRV/0	FAT57861	iPSCORE_7_5	3724
58339fd7-aaaa-429e-850e-021b12da5f9b/EcoRV/0	FAT57861	iPSCORE_7_5	8434
5848a84b-02ed-4d26-b241-76faae98fd72/EcoRV/0	FAT57861	iPSCORE_7_5	2447
5850f12b-80d0-4047-8887-3d9dcfa91c1d/EcoRV/0	FAT57861	iPSCORE_7_5	2161
5861ea34-240a-4ff7-bf97-10eaab0ceb61/EcoRV/0	FAT57861	iPSCORE_7_5	4149
586c4fe8-3730-4f30-a870-a3a381a03dd0/EcoRV/0	FAT57861	iPSCORE_7_5	8968
588ebd81-9634-434a-bf91-f6b56e7c382a/EcoRV/0	FAT57861	iPSCORE_7_5	5305
5899ffe8-12aa-4815-82f9-d50edf0e147f/EcoRV/0	FAT57861	iPSCORE_7_5	3183
589b31b7-c8fe-44f1-a0fc-23a0fe223910/EcoRV/0	FAT57861	iPSCORE_7_5	2171
58a4356c-cfcc-41e7-ad11-5f21ebd04ac0/EcoRV/0	FAT57861	iPSCORE_7_5	510
58a4bfd6-e1db-45ea-9759-aa220063ac84/EcoRV/0	FAT57861	iPSCORE_7_5	3946
58aede0c-21ae-48fd-92a3-e9d77f1f60a9/EcoRV/0	FAT57861	iPSCORE_7_5	5279
58c540b4-a663-487a-9407-f3674f654321/EcoRV/0	FAT57861	iPSCORE_7_5	2618
58ca1d72-a935-432b-9ed3-086e4171a85c/EcoRV/0	FAT57861	iPSCORE_7_5	4282
58cb616a-e154-48cc-a14f-111d8b95ef6a/EcoRV/0	FAT57861	iPSCORE_7_5	1518
58ef9db9-7246-453d-b20c-257b46ebcfb3/EcoRV/0	FAT57861	iPSCORE_7_5	3542
590a7c44-1a65-4235-a475-7fb2891bb05f/EcoRV/0	FAT57861	iPSCORE_7_5	103
59157776-ae6b-474a-9902-f76b8d697690/EcoRV/0	FAT57861	iPSCORE_7_5	4569
59185d33-fc02-4294-9d39-9c9c32785b17/EcoRV/0	FAT57861	iPSCORE_7_5	8724
59270ffa-5e42-4545-b07a-1551dd1910de/EcoRV/0	FAT57861	iPSCORE_7_5	8582
59418de5-ec29-448d-b495-33f9385d036a/EcoRV/0	FAT57861	iPSCORE_7_5	12313
59547d2c-0498-4ef1-9ff9-30cd7e6e3101/EcoRV/0	FAT57861	iPSCORE_7_5	8189
595c3b52-9839-425c-a71c-f41d29e4cabc/EcoRV/0	FAT57861	iPSCORE_7_5	4127
59689dae-9e5c-4e99-ba04-c16879bdf53d/EcoRV/0	FAT57861	iPSCORE_7_5	4330
597128cf-ddb3-45a1-8d65-e94292334d43/EcoRV/0	FAT57861	iPSCORE_7_5	4219
597f1a5b-e605-49de-b67d-d9e7bd0dd3c2/EcoRV/0	FAT57861	iPSCORE_7_5	3908
5990ec5e-5c16-4fd3-8654-483dce077aa3/EcoRV/0	FAT57861	iPSCORE_7_5	4176
59ad5328-0b8a-4609-9397-1c028e09b65b/EcoRV/0	FAT57861	iPSCORE_7_5	1443
59ba9548-89b2-4a06-974b-908e4b831604/EcoRV/0	FAT57861	iPSCORE_7_5	2883
59c33dbf-7312-48f3-a0b7-b8322a853904/EcoRV/0	FAT57861	iPSCORE_7_5	4078
59f05b00-9a75-4649-b491-2b0d025a95a0/EcoRV/0	FAT57861	iPSCORE_7_5	2511
59fd2c7c-0a0a-46d5-b7a6-fa7d73a1fa64/EcoRV/0	FAT57861	iPSCORE_7_5	2673
5a0a06a2-28e9-4f30-8179-8ecf03859493/EcoRV/0	FAT57861	iPSCORE_7_5	219
5a169bda-8b13-4232-8203-6b63534bbf95/EcoRV/0	FAT57861	iPSCORE_7_5	2523
5a1ebb44-96a6-4842-ab41-628a84c7f26b/EcoRV/0	FAT57861	iPSCORE_7_5	2316
5a1f8332-86d3-443b-bf2d-74a912a8c190/EcoRV/0	FAT57861	iPSCORE_7_5	1421
5a20b77a-2c72-4bb5-941c-197b7b082062/EcoRV/0	FAT57861	iPSCORE_7_5	2999
5a3b6ccf-4182-4c20-aecd-939dc19a69d7/EcoRV/0	FAT57861	iPSCORE_7_5	4470
5a711ca3-23f4-49ac-ba9a-b8c025559ab1/EcoRV/0	FAT57861	iPSCORE_7_5	4127
5a9df719-fadc-41f2-b3c8-afe8ccbdfc38/EcoRV/0	FAT57861	iPSCORE_7_5	7214
5a9e8e18-6002-41eb-943c-cdde86c88ae2/EcoRV/0	FAT57861	iPSCORE_7_5	2029
5a9fc0ce-18cd-4f86-bf4a-fc6aeb1d6322/EcoRV/0	FAT57861	iPSCORE_7_5	4390
5acc57cf-105e-4008-85f7-b12c99457c95/EcoRV/0	FAT57861	iPSCORE_7_5	8449
5b0513b6-099e-428f-84e8-d9601d0448c6/EcoRV/0	FAT57861	iPSCORE_7_5	1788
5b0a6feb-91d8-4ec3-ba05-c5c1e8feebb0/EcoRV/0	FAT57861	iPSCORE_7_5	325
5b1968c4-ff9b-47f2-bea5-edcda786ba03/EcoRV/0	FAT57861	iPSCORE_7_5	8876
5b3785d2-da8e-4c52-a04a-175ac5791413/EcoRV/0	FAT57861	iPSCORE_7_5	3292
5b37d373-ee98-403e-b005-b5ba716f9fa8/EcoRV/0	FAT57861	iPSCORE_7_5	4964
5b650854-1b57-4531-ab19-a3ef2d355172/EcoRV/0	FAT57861	iPSCORE_7_5	3198
5b6c24dc-2be2-4d2c-92b0-a00f8bb7583d/EcoRV/0	FAT57861	iPSCORE_7_5	26276
5b8d9d1a-28af-4921-aa78-f588f2ce701b/EcoRV/0	FAT57861	iPSCORE_7_5	8302
5b932648-32ae-477c-8679-6dd7a351b8c7/EcoRV/0	FAT57861	iPSCORE_7_5	9496
5b943b36-3600-4754-9548-6fbbfd2f06d1/EcoRV/0	FAT57861	iPSCORE_7_5	115
5bb182ec-dd50-46c0-8783-47ec3d2f89ea/EcoRV/0	FAT57861	iPSCORE_7_5	7696
5bb77022-bc44-4896-a7c4-70b1e26a1b54/EcoRV/0	FAT57861	iPSCORE_7_5	2188
5bb7e74b-7692-4a96-bc0e-625218bc51c6/EcoRV/0	FAT57861	iPSCORE_7_5	4487
5bb9cd46-d1df-4715-b30e-9363e8b9c7ee/EcoRV/0	FAT57861	iPSCORE_7_5	8963
5bc6345f-087d-4144-837a-be03e684bf62/EcoRV/0	FAT57861	iPSCORE_7_5	132
5bd97185-b02d-4e2c-9c16-90ea002e447f/EcoRV/0	FAT57861	iPSCORE_7_5	214
5bd9ec0b-7884-4839-b83c-30cbcdacf6b4/EcoRV/0	FAT57861	iPSCORE_7_5	4053
5bea3c61-45c8-4c2e-80fd-bb713e6d4e48/EcoRV/0	FAT57861	iPSCORE_7_5	4249
5bff02c9-84fa-446e-a044-6288b844efc7/EcoRV/0	FAT57861	iPSCORE_7_5	10071
5c0b7625-cca9-4235-899f-8c29f1c6095d/EcoRV/0	FAT57861	iPSCORE_7_5	1428
5c4650f4-e7c3-420e-b187-37324c8f0d89/EcoRV/0	FAT57861	iPSCORE_7_5	4185
5c4dc52e-bf69-4ab4-81ce-06afcd039807/EcoRV/0	FAT57861	iPSCORE_7_5	131
5c52dc2f-9a0c-4d56-b3f1-b5581c6def71/EcoRV/0	FAT57861	iPSCORE_7_5	4148
5c5dfa58-cf52-4365-9ac0-fce1996f38f8/EcoRV/0	FAT57861	iPSCORE_7_5	13007
5c616fda-98f9-49db-a170-b005af3dfb83/EcoRV/0	FAT57861	iPSCORE_7_5	5453
5c6c5a62-343a-4a77-bc6d-7ea72bfe9249/EcoRV/0	FAT57861	iPSCORE_7_5	3169
5c79ead4-8f80-4249-9ed7-ec160062e627/EcoRV/0	FAT57861	iPSCORE_7_5	8114
5c8fdb20-0c23-403d-8514-6d4cda263dd7/EcoRV/0	FAT57861	iPSCORE_7_5	4701
5ca26f7c-9608-4afa-9217-3f0314a8f285/EcoRV/0	FAT57861	iPSCORE_7_5	450
5cab235d-5ef2-44ae-97c3-bf7c3d66aa62/EcoRV/0	FAT57861	iPSCORE_7_5	73
5cd9e589-a074-438a-82f5-604232e4741f/EcoRV/0	FAT57861	iPSCORE_7_5	316
5cdcbb05-0a48-448d-ae34-ca3f746599ff/EcoRV/0	FAT57861	iPSCORE_7_5	3050
5ce15aab-3622-4e3e-91e1-6834aa8ae762/EcoRV/0	FAT57861	iPSCORE_7_5	411
5cfb163c-d79e-4f9c-9a9a-7aebbd1d590e/EcoRV/0	FAT57861	iPSCORE_7_5	7963
5d06429d-a76b-48b8-a44a-03eadf74c883/EcoRV/0	FAT57861	iPSCORE_7_5	1174
5d143d20-02f2-44c0-8a6f-fbb49a3a29a9/EcoRV/0	FAT57861	iPSCORE_7_5	4603
5d2b8d45-21be-4b56-b801-43cc7f4183c8/EcoRV/0	FAT57861	iPSCORE_7_5	7940
5d2c0236-573c-4685-8501-9cda12c38832/EcoRV/0	FAT57861	iPSCORE_7_5	10849
5d62706a-bcde-4283-b0ca-e355e81f0121/EcoRV/0	FAT57861	iPSCORE_7_5	3298
5d65b65d-3ceb-4255-ac8a-3bdde6417853/EcoRV/0	FAT57861	iPSCORE_7_5	17639
5d88b356-2d54-48e2-b9d5-4b59c075fde8/EcoRV/0	FAT57861	iPSCORE_7_5	1992
5d8f42ca-f404-4a09-9565-6c0075fc52e9/EcoRV/0	FAT57861	iPSCORE_7_5	4430
5d9f3567-fd7f-4414-bda2-07e4e88537c9/EcoRV/0	FAT57861	iPSCORE_7_5	96
5da35b97-4b22-4c1a-924d-a5fb845dee78/EcoRV/0	FAT57861	iPSCORE_7_5	288
5db71100-ad8c-4bca-9bf7-d7dc0e4e4673/EcoRV/0	FAT57861	iPSCORE_7_5	1024
5db91603-08b2-4eca-a6eb-e2078f11b184/EcoRV/0	FAT57861	iPSCORE_7_5	3661
5dc58e94-3356-4d5b-b956-92a2318157e9/EcoRV/0	FAT57861	iPSCORE_7_5	1964
5dd44aa0-1b7f-47b7-91b2-093a91cf977f/EcoRV/0	FAT57861	iPSCORE_7_5	4482
5debe2f6-0e04-4313-bf06-c7dc92a6f403/EcoRV/0	FAT57861	iPSCORE_7_5	4448
5e101c88-801d-46fc-a95f-805887d6ebbd/EcoRV/0	FAT57861	iPSCORE_7_5	3228
5e198612-0601-4bb5-a91b-11331db2c586/EcoRV/0	FAT57861	iPSCORE_7_5	2702
5e2dc594-461d-4977-b65e-d4d29023c5b2/EcoRV/0	FAT57861	iPSCORE_7_5	10449
5e3cacaf-057d-4908-a713-48c77c6ee942/EcoRV/0	FAT57861	iPSCORE_7_5	4152
5e44f146-f8f9-4e91-8ebf-71f8c5932cff/EcoRV/0	FAT57861	iPSCORE_7_5	1059
5e6ea43e-ef27-4abd-96dd-e6052b3626c4/EcoRV/0	FAT57861	iPSCORE_7_5	10328
5e8bfcf6-46b2-4569-8120-6aaf71cd3b09/EcoRV/0	FAT57861	iPSCORE_7_5	197
5e9149f0-3189-41c0-8b1a-9569f01089de/EcoRV/0	FAT57861	iPSCORE_7_5	10048
5ea1b798-94ef-4842-98aa-442398a6c3cb/EcoRV/0	FAT57861	iPSCORE_7_5	169
5ea694f8-5dfe-4190-bce9-0e6781f86c73/EcoRV/0	FAT57861	iPSCORE_7_5	4576
5eb0ae33-e5e1-45ff-bbe0-9bb58a0bd115/EcoRV/0	FAT57861	iPSCORE_7_5	9525
5ede474b-7276-4a08-adba-446a965fd57b/EcoRV/0	FAT57861	iPSCORE_7_5	5875
5f10bb80-9350-48a6-98af-b6b4e4db7788/EcoRV/0	FAT57861	iPSCORE_7_5	8563
5f152c12-9142-407f-a996-470024b42a63/EcoRV/0	FAT57861	iPSCORE_7_5	8851
5f337ed3-de6c-4218-a3ba-d97eb44fc3b9/EcoRV/0	FAT57861	iPSCORE_7_5	1586
5f35cd15-66b1-4918-9c5f-77dd13c5c6c0/EcoRV/0	FAT57861	iPSCORE_7_5	1474
5f644f48-a446-4517-932e-548fab683a64/EcoRV/0	FAT57861	iPSCORE_7_5	4524
5f77d37d-b381-4f71-9955-bb46a249b3bf/EcoRV/0	FAT57861	iPSCORE_7_5	8455
5f7eabc1-8556-4c35-be97-f1249b1b57c9/EcoRV/0	FAT57861	iPSCORE_7_5	10077
5f83132d-e815-4f91-9490-5d2548714297/EcoRV/0	FAT57861	iPSCORE_7_5	12884
5f999d8e-d9e2-422e-96e4-7952f34beab7/EcoRV/0	FAT57861	iPSCORE_7_5	8914
5f99b5d5-c308-467d-b3cf-beec881c7b9a/EcoRV/0	FAT57861	iPSCORE_7_5	2189
5fa197b3-1166-42ac-9876-63734bbe8797/EcoRV/0	FAT57861	iPSCORE_7_5	1912
5faf367f-4f91-46e7-8775-4bacdbef358b/EcoRV/0	FAT57861	iPSCORE_7_5	3491
5fc23238-d8e2-496e-8f1a-e689027035ca/EcoRV/0	FAT57861	iPSCORE_7_5	685
5fc36003-7352-49e3-aaa3-f4837e7cf880/EcoRV/0	FAT57861	iPSCORE_7_5	138
5fc7bca4-7a01-453e-bae7-30d1f5fe1119/EcoRV/0	FAT57861	iPSCORE_7_5	108
5fc84901-5c01-4d88-bc09-2c4a4d24f3ce/EcoRV/0	FAT57861	iPSCORE_7_5	4447
60099ea5-f20e-486b-83f8-c9e305a81023/EcoRV/0	FAT57861	iPSCORE_7_5	7358
60276bb2-ca5a-4068-a85e-b62173e40415/EcoRV/0	FAT57861	iPSCORE_7_5	2014
603c0034-e15e-47a2-9468-09395b8947ce/EcoRV/0	FAT57861	iPSCORE_7_5	2124
6068f86e-3d81-4e94-b730-f33d3c62f86c/EcoRV/0	FAT57861	iPSCORE_7_5	4265
6086a606-b14a-4b8b-8010-f0343ef6921a/EcoRV/0	FAT57861	iPSCORE_7_5	17490
6089cfee-e740-4747-89ca-46bff509bf22/EcoRV/0	FAT57861	iPSCORE_7_5	4583
609e5a42-d9be-47bd-a549-da9c6022c9a4/EcoRV/0	FAT57861	iPSCORE_7_5	4343
60a29506-7ff8-4f44-9c40-1a734d364f50/EcoRV/0	FAT57861	iPSCORE_7_5	1467
60be0d10-be24-4ccc-a1b1-8cad8e549c9f/EcoRV/0	FAT57861	iPSCORE_7_5	1522
60e200e6-e8fe-47fd-a65e-43dc6fff6a4a/EcoRV/0	FAT57861	iPSCORE_7_5	4217
6133d324-6461-4f38-be98-54810b49fe92/EcoRV/0	FAT57861	iPSCORE_7_5	66
614ece2d-93e4-43e3-ad22-3d443e818158/EcoRV/0	FAT57861	iPSCORE_7_5	8618
618a2f72-5ed0-47ad-a6ad-5866af3662e4/EcoRV/0	FAT57861	iPSCORE_7_5	8441
619001c9-586e-48cc-bd1f-cf35b70d92e4/EcoRV/0	FAT57861	iPSCORE_7_5	4222
619625fb-b09e-49d1-a069-61a8494153fd/EcoRV/0	FAT57861	iPSCORE_7_5	3880
61a3e2fe-0a57-4f51-92de-5ce791a6976a/EcoRV/0	FAT57861	iPSCORE_7_5	245
61b612b0-f65c-49cb-a783-98d6b951a1db/EcoRV/0	FAT57861	iPSCORE_7_5	3169
61c3577a-22d7-43f7-9794-f6f59296bd9b/EcoRV/0	FAT57861	iPSCORE_7_5	4635
61c868f5-a526-408f-989a-6b570be9d637/EcoRV/0	FAT57861	iPSCORE_7_5	1425
61dccf72-9cf5-4876-ba0d-3c9bb64504b8/EcoRV/0	FAT57861	iPSCORE_7_5	2350
61de471a-5ae0-4a19-957a-dfda0752f952/EcoRV/0	FAT57861	iPSCORE_7_5	4275
61e862d4-769d-4065-b5f0-db3f863d9810/EcoRV/0	FAT57861	iPSCORE_7_5	3158
6219d1d7-23b5-4788-a847-9aef272a6870/EcoRV/0	FAT57861	iPSCORE_7_5	5587
622cbac4-39a9-4cfe-b3a4-2befbdae9d8b/EcoRV/0	FAT57861	iPSCORE_7_5	9475
623326a5-d273-40d4-be10-74b720c3c3aa/EcoRV/0	FAT57861	iPSCORE_7_5	1344
62412aca-7644-438d-a301-e0581a027636/EcoRV/0	FAT57861	iPSCORE_7_5	2175
62823809-5b4b-49b8-9047-faecdcd08215/EcoRV/0	FAT57861	iPSCORE_7_5	188
62a20469-399f-4ebf-bac6-765c493e3d65/EcoRV/0	FAT57861	iPSCORE_7_5	1707
62bec671-710f-4a89-ad29-a8543aa756da/EcoRV/0	FAT57861	iPSCORE_7_5	4353
62deec05-fd00-4771-81d7-61644dd1017d/EcoRV/0	FAT57861	iPSCORE_7_5	4543
62e6a028-c56b-4367-b90d-12a7a20ec264/EcoRV/0	FAT57861	iPSCORE_7_5	4217
62e9974a-2f82-4a06-807d-76295c777e51/EcoRV/0	FAT57861	iPSCORE_7_5	12416
62fd4302-af7c-46bf-9c35-947b453267f8/EcoRV/0	FAT57861	iPSCORE_7_5	2687
6303ec36-c935-4061-860e-80602bdd3a21/EcoRV/0	FAT57861	iPSCORE_7_5	8359
6305edf5-bfe3-49ff-9902-f2c8ac99c105/EcoRV/0	FAT57861	iPSCORE_7_5	4689
630c2de4-3299-4771-9ba3-5460060a19aa/EcoRV/0	FAT57861	iPSCORE_7_5	4446
634885f8-b43a-43b7-b282-0a7246b506ac/EcoRV/0	FAT57861	iPSCORE_7_5	4071
6348dd78-7c02-4cf8-87ff-ef5cb286c7e2/EcoRV/0	FAT57861	iPSCORE_7_5	11501
6362ce50-90f0-41e4-9b4a-d2291690e807/EcoRV/0	FAT57861	iPSCORE_7_5	1288
636fe215-ee7d-41ca-b6ec-5a7cb1c8ef7f/EcoRV/0	FAT57861	iPSCORE_7_5	10611
637e6c2e-9bf3-4c75-8fc0-083155937d88/EcoRV/0	FAT57861	iPSCORE_7_5	439
6386513a-42f7-4486-81cc-00590d4e4e4a/EcoRV/0	FAT57861	iPSCORE_7_5	4059
639ae203-8ab4-45cd-9fad-dc5d2528ff0d/EcoRV/0	FAT57861	iPSCORE_7_5	8091
639f0d20-d89e-456d-9bdc-178ec51ddc00/EcoRV/0	FAT57861	iPSCORE_7_5	8329
63a9aea7-f796-43a2-a21a-852a9bb84677/EcoRV/0	FAT57861	iPSCORE_7_5	4904
63d80e87-5985-4173-8544-42ad83547eb6/EcoRV/0	FAT57861	iPSCORE_7_5	4228
63e609b9-18c0-434f-9ece-d9cb58a6da14/EcoRV/0	FAT57861	iPSCORE_7_5	3468
64175989-5415-4380-827a-04b41f10d576/EcoRV/0	FAT57861	iPSCORE_7_5	1531
6422be1f-3a88-4462-b27e-15b40357b225/EcoRV/0	FAT57861	iPSCORE_7_5	2421
6425c33a-fee3-4006-ab7c-0d8c345e7e2e/EcoRV/0	FAT57861	iPSCORE_7_5	3216
644b2227-6c4a-47f8-9bf8-9b4aef73176c/EcoRV/0	FAT57861	iPSCORE_7_5	4757
644dc55f-696d-43a4-88f7-f69c0ab327a4/EcoRV/0	FAT57861	iPSCORE_7_5	8501
64618d27-6ba5-4384-bf4b-00f553acdcec/EcoRV/0	FAT57861	iPSCORE_7_5	10176
646f8259-50e3-49a9-976b-36ca07429358/EcoRV/0	FAT57861	iPSCORE_7_5	127
64774876-8713-4009-afef-0d006efe8426/EcoRV/0	FAT57861	iPSCORE_7_5	1078
6479f4f5-8dc9-4900-867d-f1695dcefa7d/EcoRV/0	FAT57861	iPSCORE_7_5	62
6495f21f-4019-4485-ad1b-aa4a74c9d31b/EcoRV/0	FAT57861	iPSCORE_7_5	4624
64acf548-5cb8-41dd-897c-9815993ea389/EcoRV/0	FAT57861	iPSCORE_7_5	1913
64bc23bc-af7d-41cd-8062-c4a96f2082f3/EcoRV/0	FAT57861	iPSCORE_7_5	6434
64e38fac-12cd-49a5-96b3-e5d8edfa2b6a/EcoRV/0	FAT57861	iPSCORE_7_5	8731
64f426ed-d70f-477d-a964-e072fb696eb6/EcoRV/0	FAT57861	iPSCORE_7_5	8424
64f61601-bafb-4188-8e37-332caf6bb280/EcoRV/0	FAT57861	iPSCORE_7_5	4446
64fe1ff8-739f-4a7e-a3a0-cfb7e1bd7f43/EcoRV/0	FAT57861	iPSCORE_7_5	8408
6507d221-1336-40fe-8009-4acf8bd87f2b/EcoRV/0	FAT57861	iPSCORE_7_5	4435
651a0d47-2853-48f2-9dc7-095933f577af/EcoRV/0	FAT57861	iPSCORE_7_5	2506
651a7715-b657-4fa1-9aac-3ceabd87c91b/EcoRV/0	FAT57861	iPSCORE_7_5	12771
651d514c-c330-487e-9d30-540e29ce6fa5/EcoRV/0	FAT57861	iPSCORE_7_5	843
65577e28-12e7-4cac-ba6a-7be023c8f48d/EcoRV/0	FAT57861	iPSCORE_7_5	5372
65772908-95cd-4a7e-a10a-6ca09ba8e0ca/EcoRV/0	FAT57861	iPSCORE_7_5	8434
659d1eb6-406e-47a9-8184-0b4cb74aa10f/EcoRV/0	FAT57861	iPSCORE_7_5	12119
65a2ae6c-c457-4cc2-a648-1bcaa660f502/EcoRV/0	FAT57861	iPSCORE_7_5	12913
65b1ce69-187f-4ced-bbcc-494b7476b00c/EcoRV/0	FAT57861	iPSCORE_7_5	949
65b79e8c-7717-4e89-89f3-aa3f17cdcc8a/EcoRV/0	FAT57861	iPSCORE_7_5	191
65c5ac64-2b4c-4960-9e6b-118f5bda15e5/EcoRV/0	FAT57861	iPSCORE_7_5	3700
65e62312-f147-4be8-8114-624962b39a4b/EcoRV/0	FAT57861	iPSCORE_7_5	126
6606ad7d-3882-44e4-aff3-4722aa3b81a9/EcoRV/0	FAT57861	iPSCORE_7_5	1768
66221e3c-20b6-4564-b892-5e48bf1284f9/EcoRV/0	FAT57861	iPSCORE_7_5	1837
66252385-5b5a-4cc3-a995-5e3e1a1b5fc2/EcoRV/0	FAT57861	iPSCORE_7_5	2637
662f595e-9beb-4989-ac30-75e95df94fe2/EcoRV/0	FAT57861	iPSCORE_7_5	4072
6659aeaa-989d-4531-8b8e-e609da0998d4/EcoRV/0	FAT57861	iPSCORE_7_5	3625
668b094a-023e-4032-bbfb-de84d7479ec2/EcoRV/0	FAT57861	iPSCORE_7_5	181
66b143f1-94b3-4fdb-9b16-d198fb823c66/EcoRV/0	FAT57861	iPSCORE_7_5	2334
66b5da24-08ca-48dc-a7fe-dc7687e5e397/EcoRV/0	FAT57861	iPSCORE_7_5	2844
66bf2764-bfdf-4f53-8ffa-94478ed9803e/EcoRV/0	FAT57861	iPSCORE_7_5	4133
671dfa88-7c63-4a9f-9110-3ceb5fa5cfd7/EcoRV/0	FAT57861	iPSCORE_7_5	4534
671eb339-01e6-4a4e-951b-8e89b46b9cc8/EcoRV/0	FAT57861	iPSCORE_7_5	11063
673f8fc4-2eaf-4571-985a-ad70c67dc57d/EcoRV/0	FAT57861	iPSCORE_7_5	3265
67463e92-1753-4c52-8619-8983b64308cf/EcoRV/0	FAT57861	iPSCORE_7_5	4155
675115e9-3009-4d66-be2a-62dfe9b59c1e/EcoRV/0	FAT57861	iPSCORE_7_5	8509
6756606a-8345-4ef7-b4a2-09bbb706dcb6/EcoRV/0	FAT57861	iPSCORE_7_5	677
67597a30-0b88-4b9a-a3bb-75c591c8978c/EcoRV/0	FAT57861	iPSCORE_7_5	3464
67637997-5675-49c8-ac5f-58eee66d1d7b/EcoRV/0	FAT57861	iPSCORE_7_5	3632
677af45d-753e-4b39-90e9-6e4c0503c24d/EcoRV/0	FAT57861	iPSCORE_7_5	220
677b87e7-d36a-4eaa-8485-c94391af7e43/EcoRV/0	FAT57861	iPSCORE_7_5	987
67805b8c-6ad0-4a67-a951-b184c9543df7/EcoRV/0	FAT57861	iPSCORE_7_5	10842
678541dc-ea4c-4068-be98-95d34caa08c6/EcoRV/0	FAT57861	iPSCORE_7_5	1807
679a9094-beef-49de-ba8e-a8a2e80cde7f/EcoRV/0	FAT57861	iPSCORE_7_5	1793
67b43f90-90af-47c1-9139-9d95e6913f3a/EcoRV/0	FAT57861	iPSCORE_7_5	1562
67c3409e-3ee0-4437-a745-48a8f94ec62f/EcoRV/0	FAT57861	iPSCORE_7_5	2968
67cfac2a-7ec2-4983-acfd-2ce59f98b13e/EcoRV/0	FAT57861	iPSCORE_7_5	6785
67ddcd61-5f72-43c4-b8eb-2419fabdc85e/EcoRV/0	FAT57861	iPSCORE_7_5	1048
67deb823-3de0-4bc5-b55b-66ce87659f15/EcoRV/0	FAT57861	iPSCORE_7_5	8269
67dffb7b-c230-4576-a4b2-85a35a878833/EcoRV/0	FAT57861	iPSCORE_7_5	8877
682e8ac9-0d6d-4257-be24-f56ecdddb6ca/EcoRV/0	FAT57861	iPSCORE_7_5	2627
6836ae1b-63a0-4c4e-a4ae-30b4b4074d77/EcoRV/0	FAT57861	iPSCORE_7_5	191
68383d02-aa9a-4aef-b3fd-3c24573cd273/EcoRV/0	FAT57861	iPSCORE_7_5	2031
683997da-fe56-4f68-b00c-789531ee9e18/EcoRV/0	FAT57861	iPSCORE_7_5	5631
683c0dd8-6a11-45eb-8a09-b7d210a4193a/EcoRV/0	FAT57861	iPSCORE_7_5	2049
68617b8a-daab-4bdb-83f6-16997b2a0f48/EcoRV/0	FAT57861	iPSCORE_7_5	9995
68817ce2-0855-4017-b755-82cc9b919af9/EcoRV/0	FAT57861	iPSCORE_7_5	8887
689496c8-f401-46f7-bca6-7e597cdefab0/EcoRV/0	FAT57861	iPSCORE_7_5	110
68959499-ad64-4f79-93ab-f4cdb3aa2fe3/EcoRV/0	FAT57861	iPSCORE_7_5	3838
68997be5-83af-40fd-ac20-e083e6bd914b/EcoRV/0	FAT57861	iPSCORE_7_5	176
689d53ff-b886-4fea-ab51-b4c4e49c1253/EcoRV/0	FAT57861	iPSCORE_7_5	826
68a3781a-1cd8-439e-9aab-f4f93daab1b7/EcoRV/0	FAT57861	iPSCORE_7_5	4641
68ad45e4-5ce0-4cd7-a402-60d1b57cf0ff/EcoRV/0	FAT57861	iPSCORE_7_5	3347
68b4d111-5610-44fd-9137-2d771539dc6c/EcoRV/0	FAT57861	iPSCORE_7_5	4884
68c65c2a-f675-4fe6-a110-d23681c446ef/EcoRV/0	FAT57861	iPSCORE_7_5	3718
68cf55f5-82ed-48e7-b5e3-295793e42ecc/EcoRV/0	FAT57861	iPSCORE_7_5	13609
68ef8a12-a1a4-4dc4-850f-5ddaae9a6c68/EcoRV/0	FAT57861	iPSCORE_7_5	1747
68f72d9d-b3c4-4e31-84de-95f0f7071371/EcoRV/0	FAT57861	iPSCORE_7_5	160
690ad372-dac5-4033-80a3-94bd245a2c50/EcoRV/0	FAT57861	iPSCORE_7_5	8787
6910c94b-2cb4-4748-8617-8dfdf4c9c1c3/EcoRV/0	FAT57861	iPSCORE_7_5	82
6926152a-3b4d-4632-a382-5c68ed5f07af/EcoRV/0	FAT57861	iPSCORE_7_5	4138
6942cefe-c740-43f5-a410-24b98d08af83/EcoRV/0	FAT57861	iPSCORE_7_5	399
6949314d-818b-4365-899a-08f64e9775ae/EcoRV/0	FAT57861	iPSCORE_7_5	4442
69550201-2da2-46fe-8fdd-58b02190e136/EcoRV/0	FAT57861	iPSCORE_7_5	4213
695e97c9-54e3-4048-a4ca-9566fb62341b/EcoRV/0	FAT57861	iPSCORE_7_5	95
6991ab03-bddf-4702-9d47-dd444c21ba88/EcoRV/0	FAT57861	iPSCORE_7_5	8516
69a3843f-c746-4b1b-bd48-2ab1a782523e/EcoRV/0	FAT57861	iPSCORE_7_5	4702
69a5eff3-d0c0-48e5-a365-16b3e09cd662/EcoRV/0	FAT57861	iPSCORE_7_5	4241
69b92b74-1f9b-4ed9-9999-0ba41ec01e1b/EcoRV/0	FAT57861	iPSCORE_7_5	148
69cc8c46-232a-4c14-aad3-f44634712fa5/EcoRV/0	FAT57861	iPSCORE_7_5	4115
69f977ee-3ccb-4f7e-a632-d01f8f63d1eb/EcoRV/0	FAT57861	iPSCORE_7_5	3901
6a0ac361-5e84-4a4c-894e-ab979057113e/EcoRV/0	FAT57861	iPSCORE_7_5	4168
6a2026f3-d99c-47dc-a5d9-239d58ce14e2/EcoRV/0	FAT57861	iPSCORE_7_5	4222
6a220f5f-fd8c-415d-9cfb-48bfcc45626f/EcoRV/0	FAT57861	iPSCORE_7_5	4155
6a48ba3a-a4a9-4cdd-925d-be1c8713c62d/EcoRV/0	FAT57861	iPSCORE_7_5	2928
6a82c1bd-4149-41e7-b3b4-b6d84ef2df90/EcoRV/0	FAT57861	iPSCORE_7_5	8738
6ad09b3b-f994-4c37-bc23-90bfe64c5a3b/EcoRV/0	FAT57861	iPSCORE_7_5	4095
6adada2d-f476-4687-ad18-44f443f623b9/EcoRV/0	FAT57861	iPSCORE_7_5	4720
6afd0fd9-e7a9-4282-9708-5f7c7de4816e/EcoRV/0	FAT57861	iPSCORE_7_5	3450
6b1e7083-c163-42b7-a48a-c246d004d06c/EcoRV/0	FAT57861	iPSCORE_7_5	72
6b2a3101-9f31-465b-9b99-369cd3026459/EcoRV/0	FAT57861	iPSCORE_7_5	1575
6b46bee6-4c6c-4dbd-8fdd-176de7079cc5/EcoRV/0	FAT57861	iPSCORE_7_5	8677
6b53d677-a99f-4a45-b102-06795c7cdcb6/EcoRV/0	FAT57861	iPSCORE_7_5	2325
6b5b1e2a-a0db-4794-b55e-9c402385af55/EcoRV/0	FAT57861	iPSCORE_7_5	2728
6b6376b2-f7d4-4389-8be9-402e298c7973/EcoRV/0	FAT57861	iPSCORE_7_5	9804
6b6719eb-3ab7-4789-8b04-8bc1a64271fd/EcoRV/0	FAT57861	iPSCORE_7_5	8667
6b703d37-1e79-43d0-a279-ae4e00bcfbfa/EcoRV/0	FAT57861	iPSCORE_7_5	1033
6b78228c-9de7-4e11-a398-814e2a87fd3c/EcoRV/0	FAT57861	iPSCORE_7_5	1726
6b81ad92-0026-4668-8141-68caf6dad04c/EcoRV/0	FAT57861	iPSCORE_7_5	78
6b84e1ee-45a0-40a1-8385-7abb46f2e180/EcoRV/0	FAT57861	iPSCORE_7_5	99
6b89fc75-08f3-4f7d-9ffe-55d02fecb3af/EcoRV/0	FAT57861	iPSCORE_7_5	3415
6b8f4019-0774-45ce-b42b-de8bcb740d87/EcoRV/0	FAT57861	iPSCORE_7_5	10137
6b9b366f-d7c8-4cc9-9674-0743edcc3197/EcoRV/0	FAT57861	iPSCORE_7_5	4367
6bbce2ff-27ea-46a8-950b-52e08f4807cc/EcoRV/0	FAT57861	iPSCORE_7_5	1557
6bc7385b-4876-480e-b174-406707fa65c8/EcoRV/0	FAT57861	iPSCORE_7_5	16596
6bcf6b0a-623d-40e8-b805-0f0725b706fc/EcoRV/0	FAT57861	iPSCORE_7_5	78
6bd2579c-3ea1-4aaa-9d33-78b85a7dc842/EcoRV/0	FAT57861	iPSCORE_7_5	4398
6bda0209-2a1d-4b87-9a14-b79a1015dd60/EcoRV/0	FAT57861	iPSCORE_7_5	3310
6bde3159-874d-4674-aa8d-a3f41834eede/EcoRV/0	FAT57861	iPSCORE_7_5	7890
6be98295-f3d8-48ea-bbcc-7db9709224dd/EcoRV/0	FAT57861	iPSCORE_7_5	9926
6c0ff8b0-21cc-4d78-8762-0675977f29a8/EcoRV/0	FAT57861	iPSCORE_7_5	12878
6c1ca2ee-b3d2-4a58-875e-174a53ba7672/EcoRV/0	FAT57861	iPSCORE_7_5	15611
6c2c107f-a628-4256-902c-e03c136af2d6/EcoRV/0	FAT57861	iPSCORE_7_5	422
6c31182c-8c33-4369-858c-abef1ed1c3f1/EcoRV/0	FAT57861	iPSCORE_7_5	500
6c4bdfda-d36e-49d3-a86b-39fde3338ab2/EcoRV/0	FAT57861	iPSCORE_7_5	3333
6c582f6a-f45d-4ede-903a-744edb40e8e2/EcoRV/0	FAT57861	iPSCORE_7_5	4426
6c66cebc-043e-4f20-9c9d-baac6b60bfb8/EcoRV/0	FAT57861	iPSCORE_7_5	7285
6c6fb268-33fc-4b01-a5ef-0abeee7bce76/EcoRV/0	FAT57861	iPSCORE_7_5	4143
6c859a75-cd5b-43aa-a59f-092ee9492be6/EcoRV/0	FAT57861	iPSCORE_7_5	17712
6c9bb00c-2ee2-4984-acbe-7ce0b5738eb7/EcoRV/0	FAT57861	iPSCORE_7_5	4499
6ca31503-e610-4057-950a-62e744842054/EcoRV/0	FAT57861	iPSCORE_7_5	12234
6cc58868-6b65-485b-a702-7201ab7ad7a4/EcoRV/0	FAT57861	iPSCORE_7_5	2809
6cc683a2-e1b9-4a4c-a382-f9bf7c34c2ba/EcoRV/0	FAT57861	iPSCORE_7_5	3148
6cf8e50f-c09f-4148-b1ec-ca2f5fd4729f/EcoRV/0	FAT57861	iPSCORE_7_5	8653
6d008760-e815-4ca4-be83-515ec865b0b6/EcoRV/0	FAT57861	iPSCORE_7_5	3689
6d155ba6-0f3d-4a00-840b-6e3f74e335da/EcoRV/0	FAT57861	iPSCORE_7_5	1836
6d43adfc-3298-41dc-a7cf-e765ebae5b96/EcoRV/0	FAT57861	iPSCORE_7_5	2596
6d5faf3a-64be-49b2-b578-b60799f026f1/EcoRV/0	FAT57861	iPSCORE_7_5	3752
6d6ae002-e480-4615-b925-27be1f6885b1/EcoRV/0	FAT57861	iPSCORE_7_5	321
6d6cad79-290c-4be5-bfce-8b73e48fe41f/EcoRV/0	FAT57861	iPSCORE_7_5	5671
6d77de2c-dae1-46bf-8670-e379b882b27f/EcoRV/0	FAT57861	iPSCORE_7_5	134
6d8111dc-0c2a-4790-9c7a-db49c6de60a7/EcoRV/0	FAT57861	iPSCORE_7_5	3627
6da7b597-fb49-4856-962b-1c93554435d8/EcoRV/0	FAT57861	iPSCORE_7_5	1087
6da8f65a-7aea-4ea0-87c7-da7f4b30a9bd/EcoRV/0	FAT57861	iPSCORE_7_5	2509
6dd485d4-40ec-45d2-9263-a830857fd201/EcoRV/0	FAT57861	iPSCORE_7_5	114
6ddcfa5d-6c1a-475e-9f9a-b2456f15ed75/EcoRV/0	FAT57861	iPSCORE_7_5	2538
6de3d149-e52b-472e-94ce-a4d5d1003822/EcoRV/0	FAT57861	iPSCORE_7_5	1218
6df53350-2977-49dc-b501-0febe805505f/EcoRV/0	FAT57861	iPSCORE_7_5	1886
6dfa472a-a761-4a0a-a484-0b9761f99071/EcoRV/0	FAT57861	iPSCORE_7_5	101
6e002d4d-5d5f-4608-96c8-43808e290e02/EcoRV/0	FAT57861	iPSCORE_7_5	4443
6e27a575-f022-40cf-abac-449ce33c12ca/EcoRV/0	FAT57861	iPSCORE_7_5	179
6e47a1ad-ab20-46cf-ab37-a12690426481/EcoRV/0	FAT57861	iPSCORE_7_5	12006
6e56c8c3-4097-46f9-aa17-b31b3b205a66/EcoRV/0	FAT57861	iPSCORE_7_5	131
6e5fd279-262d-413d-b06d-d59d04fb60ad/EcoRV/0	FAT57861	iPSCORE_7_5	4870
6e6a85a3-0ea1-4d12-b69a-bba3eb305ec5/EcoRV/0	FAT57861	iPSCORE_7_5	4015
6e6bf102-c17e-4255-afa0-3b06b37124af/EcoRV/0	FAT57861	iPSCORE_7_5	4226
6e7381af-2f84-46d8-a54e-ceb6a1383ebe/EcoRV/0	FAT57861	iPSCORE_7_5	3292
6e874df8-f330-4e7b-966c-6f6d328062fc/EcoRV/0	FAT57861	iPSCORE_7_5	8794
6e980f0e-5511-422b-962d-4272e59a0111/EcoRV/0	FAT57861	iPSCORE_7_5	4514
6e9e5ae2-3a82-490d-9779-05651406a86d/EcoRV/0	FAT57861	iPSCORE_7_5	5522
6ea60110-7367-4db1-98e9-868311205553/EcoRV/0	FAT57861	iPSCORE_7_5	8549
6ebcde7d-2922-4e00-a519-ab80266c2b3e/EcoRV/0	FAT57861	iPSCORE_7_5	3152
6ebd6215-27a7-48bc-b7ac-034ecc136b52/EcoRV/0	FAT57861	iPSCORE_7_5	2903
6ec2200d-b00a-4bca-9faa-79c6187fc425/EcoRV/0	FAT57861	iPSCORE_7_5	3630
6ec86cce-d968-408b-b8f1-e7db007999ea/EcoRV/0	FAT57861	iPSCORE_7_5	3766
6ecc7b27-1c0d-45d8-84b5-9893a484ede5/EcoRV/0	FAT57861	iPSCORE_7_5	4475
6ed9061e-eb34-4447-be4f-b9dbe9e59fe6/EcoRV/0	FAT57861	iPSCORE_7_5	7749
6ee13155-07e6-44f2-87d8-b6ea408aec84/EcoRV/0	FAT57861	iPSCORE_7_5	12055
6ee2faaa-6bf4-4e26-8e74-364ea0918a80/EcoRV/0	FAT57861	iPSCORE_7_5	2487
6f16c911-0f10-4338-b8fc-67f487195bf5/EcoRV/0	FAT57861	iPSCORE_7_5	317
6f1b3561-8ea3-4b44-9ef6-f1282427d043/EcoRV/0	FAT57861	iPSCORE_7_5	4409
6f1e1200-f878-44da-870e-4a8b935b80b6/EcoRV/0	FAT57861	iPSCORE_7_5	146
6f2462cc-a8b6-4ea7-8eea-85dfe97c8991/EcoRV/0	FAT57861	iPSCORE_7_5	4529
6f2b5093-f7b8-46c7-9fe0-52dcd0217697/EcoRV/0	FAT57861	iPSCORE_7_5	3176
6f4d5551-a79d-4825-ad38-058a5b05baef/EcoRV/0	FAT57861	iPSCORE_7_5	149
6f56545a-e87b-45ef-90cb-7e4e4c715ab3/EcoRV/0	FAT57861	iPSCORE_7_5	315
6f5fcc33-edb2-4ca9-829a-a6276f1cbe9e/EcoRV/0	FAT57861	iPSCORE_7_5	7291
6f693ec1-6123-4fc7-9710-17978a55ff10/EcoRV/0	FAT57861	iPSCORE_7_5	4398
6f94df5e-914e-40e2-b77e-a26e9cf271b8/EcoRV/0	FAT57861	iPSCORE_7_5	4189
6f960d3b-371b-4b74-9ca3-1edf01ce8fd9/EcoRV/0	FAT57861	iPSCORE_7_5	503
6f9d5258-44cf-47ef-aba9-5668a9533db6/EcoRV/0	FAT57861	iPSCORE_7_5	10933
6fa143cd-7a13-4315-9ea7-4a1b23156653/EcoRV/0	FAT57861	iPSCORE_7_5	4650
6fb34319-bc52-418e-936e-03c9b397b177/EcoRV/0	FAT57861	iPSCORE_7_5	1104
7017bfdc-71f9-4c31-903d-0aacd0331d6e/EcoRV/0	FAT57861	iPSCORE_7_5	9917
70334096-0af4-436e-ab5d-ccfd6ceda265/EcoRV/0	FAT57861	iPSCORE_7_5	1637
703f3853-8004-49a0-9c30-93d7945e0113/EcoRV/0	FAT57861	iPSCORE_7_5	176
7059cc10-c51d-4b82-884b-8d2558dfbd59/EcoRV/0	FAT57861	iPSCORE_7_5	2923
705b6de4-7f1e-448e-8b21-69bc8466551e/EcoRV/0	FAT57861	iPSCORE_7_5	4154
706f89c0-a207-497d-bab8-2654b76d789e/EcoRV/0	FAT57861	iPSCORE_7_5	1084
708a6bf7-697b-4b0a-82ee-2fe6d0ce4783/EcoRV/0	FAT57861	iPSCORE_7_5	3658
708bd7cc-af8a-4032-b017-ea9b4cde02c8/EcoRV/0	FAT57861	iPSCORE_7_5	8295
708bdb76-dcea-43d1-8f1e-e6208cf09e90/EcoRV/0	FAT57861	iPSCORE_7_5	9246
709293cf-462b-426a-9986-837507a0955e/EcoRV/0	FAT57861	iPSCORE_7_5	586
70bbf8a0-009c-4c26-8850-7921fd8a9126/EcoRV/0	FAT57861	iPSCORE_7_5	3865
70c96dd0-37f0-4794-80a0-c294e9e33fcc/EcoRV/0	FAT57861	iPSCORE_7_5	1000
70ca177b-d6ee-42e6-a8a6-49dc38b932d6/EcoRV/0	FAT57861	iPSCORE_7_5	3512
70d040ee-8d58-4c84-a658-b4e51fa34f8d/EcoRV/0	FAT57861	iPSCORE_7_5	2604
70decc46-23e7-46df-a4a6-8d4b1d050b28/EcoRV/0	FAT57861	iPSCORE_7_5	1628
7112d53e-95d8-47b3-aeae-c51a777fcbf3/EcoRV/0	FAT57861	iPSCORE_7_5	9855
7124a468-4f9e-419a-9c60-b6bd837f3141/EcoRV/0	FAT57861	iPSCORE_7_5	8735
712ac880-c401-44c8-887d-499bb86646c0/EcoRV/0	FAT57861	iPSCORE_7_5	7055
7139ee0d-3776-4196-93fd-bf1f3f9d36bd/EcoRV/0	FAT57861	iPSCORE_7_5	628
713aee2c-9920-4be3-84db-780aee12345c/EcoRV/0	FAT57861	iPSCORE_7_5	976
7146da4f-0084-422d-8440-7fad8106c598/EcoRV/0	FAT57861	iPSCORE_7_5	114
7150ea5a-f982-407c-a93d-6bbc49e62d18/EcoRV/0	FAT57861	iPSCORE_7_5	4035
71634e49-41c4-419c-87a7-9844a7fb212a/EcoRV/0	FAT57861	iPSCORE_7_5	5228
7179a1dd-be8f-45a4-8469-29db0f23b512/EcoRV/0	FAT57861	iPSCORE_7_5	3957
71acd14f-9b9c-4c5c-9547-fa1c331b502b/EcoRV/0	FAT57861	iPSCORE_7_5	4462
71b77307-f606-4e71-95e7-16497a19f091/EcoRV/0	FAT57861	iPSCORE_7_5	12063
71cf44a9-ab98-44e4-bd1e-1a1e300a846d/EcoRV/0	FAT57861	iPSCORE_7_5	8314
71ec33f6-016b-479f-a64d-f6fea9a33d9a/EcoRV/0	FAT57861	iPSCORE_7_5	4498
71ff9f07-3003-4647-9461-adbf57219462/EcoRV/0	FAT57861	iPSCORE_7_5	1884
72179780-fab6-45f0-93d4-00a2172d75d5/EcoRV/0	FAT57861	iPSCORE_7_5	9799
722c8646-19c9-44f2-b0cd-312213e2d89c/EcoRV/0	FAT57861	iPSCORE_7_5	226
7233279b-1255-45c1-8c9c-be6d4bc2c103/EcoRV/0	FAT57861	iPSCORE_7_5	12853
723f1c85-4f52-483d-8a4a-d64a0b8aa3d6/EcoRV/0	FAT57861	iPSCORE_7_5	8663
7249ec74-29a2-41bc-9df2-70636ea29632/EcoRV/0	FAT57861	iPSCORE_7_5	2112
72834068-ed48-4932-98b6-c54d6da09df3/EcoRV/0	FAT57861	iPSCORE_7_5	2175
7286e80a-81a0-48f6-81fd-d01d4646d08d/EcoRV/0	FAT57861	iPSCORE_7_5	4290
728ec9bf-100a-4488-8a2d-afccb2e7bb4b/EcoRV/0	FAT57861	iPSCORE_7_5	1443
7290f174-766a-493c-8556-f7a90eab6761/EcoRV/0	FAT57861	iPSCORE_7_5	632
729bb70c-bbce-43a3-b784-03eb4d6cc62e/EcoRV/0	FAT57861	iPSCORE_7_5	521
72b5285b-d9aa-4dbf-9750-a2b70ac7c4cc/EcoRV/0	FAT57861	iPSCORE_7_5	4354
72eded79-c7d6-4b75-b9cc-d85910b97dcb/EcoRV/0	FAT57861	iPSCORE_7_5	10778
730b9693-a9cf-4d74-84f7-53397cfa28f2/EcoRV/0	FAT57861	iPSCORE_7_5	720
730f954f-95b3-42de-bbd0-cb7cec1da24a/EcoRV/0	FAT57861	iPSCORE_7_5	897
730ffb88-b57e-4d00-83a1-22e98d29f148/EcoRV/0	FAT57861	iPSCORE_7_5	3102
731d2e36-98f2-46c1-9c56-7741d0db89bf/EcoRV/0	FAT57861	iPSCORE_7_5	244
732588eb-99d5-456c-b014-a5f56b004efc/EcoRV/0	FAT57861	iPSCORE_7_5	140
732799b9-3b59-46d1-9766-2b598a25825a/EcoRV/0	FAT57861	iPSCORE_7_5	412
734dd6b7-a98f-4630-a281-8d40e3706d7a/EcoRV/0	FAT57861	iPSCORE_7_5	3053
7360d997-7603-4b2a-88ff-3329a7494e79/EcoRV/0	FAT57861	iPSCORE_7_5	4662
737c991e-ff21-4f96-87ff-3cc3bcc721eb/EcoRV/0	FAT57861	iPSCORE_7_5	1629
738e639b-c58d-4ada-b1f5-224058888cb1/EcoRV/0	FAT57861	iPSCORE_7_5	4140
7398bd97-6f87-4948-aec8-a2871bb668ce/EcoRV/0	FAT57861	iPSCORE_7_5	141
7398f8d1-9fb9-480e-a44b-eca3cd25583f/EcoRV/0	FAT57861	iPSCORE_7_5	12857
73ab4660-d0e3-46e4-8314-5a2475ecc8d9/EcoRV/0	FAT57861	iPSCORE_7_5	554
73df20a6-d46b-4d18-8568-aa89c3df5a44/EcoRV/0	FAT57861	iPSCORE_7_5	552
73fd0081-7372-4c62-91b7-9a2b4eac1bf9/EcoRV/0	FAT57861	iPSCORE_7_5	4567
7400f56d-d51f-45cd-96c4-15c513648633/EcoRV/0	FAT57861	iPSCORE_7_5	4108
7405982f-e028-4828-8bb3-def5822dad22/EcoRV/0	FAT57861	iPSCORE_7_5	4867
740932ac-b53f-45bf-b15a-e199a4c9c34e/EcoRV/0	FAT57861	iPSCORE_7_5	9864
743d1399-c494-4306-8674-c65e4983e819/EcoRV/0	FAT57861	iPSCORE_7_5	4243
743fa8ec-f1e5-485c-b33d-e75ff38c3d8c/EcoRV/0	FAT57861	iPSCORE_7_5	2528
744f0c30-8468-4914-8860-574db5d02812/EcoRV/0	FAT57861	iPSCORE_7_5	4715
745971cf-9224-4f58-8084-ddc26b3970cf/EcoRV/0	FAT57861	iPSCORE_7_5	2924
7477430e-2ce8-46c9-8784-426a8cdb9424/EcoRV/0	FAT57861	iPSCORE_7_5	17340
74858697-6872-492b-8d0f-869a41cfc517/EcoRV/0	FAT57861	iPSCORE_7_5	8740
748ea4e6-0f33-4409-b84b-bf164eb3cb4f/EcoRV/0	FAT57861	iPSCORE_7_5	86
748ff3ef-2247-4435-9d97-a928ebfb4757/EcoRV/0	FAT57861	iPSCORE_7_5	6584
7528f8bf-813b-4b9e-b3cf-b79f454b93fd/EcoRV/0	FAT57861	iPSCORE_7_5	335
75378f48-136f-4033-a7f8-fed46d274d60/EcoRV/0	FAT57861	iPSCORE_7_5	6676
754606a1-f7c5-4541-8e7a-68ef699cff52/EcoRV/0	FAT57861	iPSCORE_7_5	1609
75494382-3872-4dac-8c90-0f323a6ab13d/EcoRV/0	FAT57861	iPSCORE_7_5	3278
755eb7b9-deb4-48fa-84d1-d318e92daa41/EcoRV/0	FAT57861	iPSCORE_7_5	5141
75622b7b-a39f-466a-a077-f103a02e8eb2/EcoRV/0	FAT57861	iPSCORE_7_5	8335
75699938-25bb-46ec-bba8-ff8fedac27c0/EcoRV/0	FAT57861	iPSCORE_7_5	12800
757e36cf-e614-428e-9cd4-3ca265d3ee8d/EcoRV/0	FAT57861	iPSCORE_7_5	353
75b7db8a-1d62-4a48-8614-691723d04407/EcoRV/0	FAT57861	iPSCORE_7_5	4091
75c18a2d-b69c-485c-8bb5-4acde6640fb3/EcoRV/0	FAT57861	iPSCORE_7_5	1689
75ce7f9c-2a8e-4a61-8e8d-fa4ab55a5233/EcoRV/0	FAT57861	iPSCORE_7_5	1543
75d13cda-d980-4654-833f-4b2d99394f41/EcoRV/0	FAT57861	iPSCORE_7_5	1400
75f7ca4a-690a-4a7a-bfcd-ecbae50fd9f0/EcoRV/0	FAT57861	iPSCORE_7_5	4609
75fd8841-937a-4b27-b03f-8027d923ad9f/EcoRV/0	FAT57861	iPSCORE_7_5	4575
7608d1d9-084d-4844-8006-8c1fdaff7369/EcoRV/0	FAT57861	iPSCORE_7_5	176
76100535-6c6f-4f33-ba00-5803f44db705/EcoRV/0	FAT57861	iPSCORE_7_5	1212
7620e2d9-0bf3-4153-917b-554a814fa160/EcoRV/0	FAT57861	iPSCORE_7_5	2711
76298d5f-e06a-4f88-b63b-fb377b728a91/EcoRV/0	FAT57861	iPSCORE_7_5	4387
764fc563-f615-459a-b0ff-00ffa786c6d5/EcoRV/0	FAT57861	iPSCORE_7_5	131
766b2633-ac06-4094-adcd-67f45127b2f6/EcoRV/0	FAT57861	iPSCORE_7_5	8811
766ff17e-cfaf-4284-a975-836696f6c7fc/EcoRV/0	FAT57861	iPSCORE_7_5	1172
7682db03-570b-48a3-b6a3-1bb249e2cc84/EcoRV/0	FAT57861	iPSCORE_7_5	4103
76976ffd-05fd-4493-99ea-fd71bb2edda9/EcoRV/0	FAT57861	iPSCORE_7_5	1451
769e24ba-56a0-4396-992b-799f4e52e2bb/EcoRV/0	FAT57861	iPSCORE_7_5	5623
76a5fa90-af99-4e69-9497-861458fde7e6/EcoRV/0	FAT57861	iPSCORE_7_5	73
76aaa928-512f-4b08-9c81-3dd71b87bf76/EcoRV/0	FAT57861	iPSCORE_7_5	3093
76dd90c6-fb12-4ec3-bcf9-668e1599ea6f/EcoRV/0	FAT57861	iPSCORE_7_5	5937
770c5762-2d22-4791-a576-f16c52f53044/EcoRV/0	FAT57861	iPSCORE_7_5	2898
772e9e03-40a9-412e-83e0-c9967e8364e8/EcoRV/0	FAT57861	iPSCORE_7_5	8861
772f5166-bebe-45b5-b29e-315e80ba1fa1/EcoRV/0	FAT57861	iPSCORE_7_5	4280
7756b5e0-1aa8-4e25-8105-8d1d6884ffa0/EcoRV/0	FAT57861	iPSCORE_7_5	4434
776c7854-5693-4e71-bee5-42122302e471/EcoRV/0	FAT57861	iPSCORE_7_5	1030
777092f2-e299-4e13-a74e-6e9825e8e82d/EcoRV/0	FAT57861	iPSCORE_7_5	2912
777fb50d-ce7b-4aeb-9af3-90da716840ad/EcoRV/0	FAT57861	iPSCORE_7_5	2552
77886df7-862a-49f8-a435-993c298c6a9c/EcoRV/0	FAT57861	iPSCORE_7_5	4563
77a4ebbe-d10d-4903-880c-c94cd74e43c5/EcoRV/0	FAT57861	iPSCORE_7_5	2924
77a80baa-6904-4256-bc8d-6dd0da3a6da7/EcoRV/0	FAT57861	iPSCORE_7_5	3486
77aa6393-6de8-4341-9601-51d2b7fc96c5/EcoRV/0	FAT57861	iPSCORE_7_5	4045
77d3a205-d71b-470a-b4da-f6d646f8301e/EcoRV/0	FAT57861	iPSCORE_7_5	4448
77e56f08-97f1-4172-bff1-71eca70efd6b/EcoRV/0	FAT57861	iPSCORE_7_5	154
77f6cba7-1172-4f87-8c26-4831cbf2d7c3/EcoRV/0	FAT57861	iPSCORE_7_5	2163
7802eef6-238d-4971-8333-e0befb93ffed/EcoRV/0	FAT57861	iPSCORE_7_5	103
78044ad3-cbc7-45c6-b843-48b588a7fb4d/EcoRV/0	FAT57861	iPSCORE_7_5	93
78059dd4-6e45-4708-9fb9-17c9d475afab/EcoRV/0	FAT57861	iPSCORE_7_5	1233
7816b2ea-341d-400a-af9e-f60a43a76a07/EcoRV/0	FAT57861	iPSCORE_7_5	4192
782e8c86-38c5-492b-8c3a-3fbf582b6761/EcoRV/0	FAT57861	iPSCORE_7_5	8558
7835908b-bca1-4cf7-83fc-9fd9f331657d/EcoRV/0	FAT57861	iPSCORE_7_5	130
783df301-4b06-43c3-8d9b-27a576c5682b/EcoRV/0	FAT57861	iPSCORE_7_5	4781
7855bf72-cd88-4e89-a64f-72fd125bc7ef/EcoRV/0	FAT57861	iPSCORE_7_5	203
785a02b0-527e-42fa-b1d7-5b2418473e13/EcoRV/0	FAT57861	iPSCORE_7_5	822
7867fabe-5c36-4b22-b12b-f004f32ff603/EcoRV/0	FAT57861	iPSCORE_7_5	2393
78834016-4b32-457d-b9fc-046eb5f2a590/EcoRV/0	FAT57861	iPSCORE_7_5	331
788a8687-1b18-4511-8ec3-8d3e2c9bb0b5/EcoRV/0	FAT57861	iPSCORE_7_5	16070
788dc528-e71a-4df1-a2e4-8099a4512c19/EcoRV/0	FAT57861	iPSCORE_7_5	105
78903a76-8c31-4ad9-96f1-0fec35a28471/EcoRV/0	FAT57861	iPSCORE_7_5	3437
78a17e8a-22f4-49a6-b888-d036ce69f69d/EcoRV/0	FAT57861	iPSCORE_7_5	241
78a3988a-0258-47f8-83e5-a88aedf5345c/EcoRV/0	FAT57861	iPSCORE_7_5	4379
78afefe6-4011-4167-878e-b3d99c139090/EcoRV/0	FAT57861	iPSCORE_7_5	90
78b6998b-fe9c-4380-af74-ff2b62de939d/EcoRV/0	FAT57861	iPSCORE_7_5	2904
78c111f9-6732-462d-a4b9-c8eefaa7493e/EcoRV/0	FAT57861	iPSCORE_7_5	3125
78c844ca-715e-49ab-9116-2dc4a032e9cf/EcoRV/0	FAT57861	iPSCORE_7_5	440
78d9465b-9096-4f9c-8bd9-4e3d3602ce87/EcoRV/0	FAT57861	iPSCORE_7_5	8513
78f785c1-d1ce-48ec-b96d-94b55b56f445/EcoRV/0	FAT57861	iPSCORE_7_5	13176
78fd25c0-a98a-4a82-9a01-da52bf147f1f/EcoRV/0	FAT57861	iPSCORE_7_5	461
7910c061-2d44-4680-a57f-a92478e8ccb0/EcoRV/0	FAT57861	iPSCORE_7_5	8334
792a164a-f1b6-4ca3-b369-778af71ce88a/EcoRV/0	FAT57861	iPSCORE_7_5	4129
792b777d-cb87-4dab-83f0-3b787dd57c6e/EcoRV/0	FAT57861	iPSCORE_7_5	183
7930d2d2-41f3-4562-8d9a-b37ad3dee4d4/EcoRV/0	FAT57861	iPSCORE_7_5	3387
79391882-5935-4c48-ab93-3efc1d86e70b/EcoRV/0	FAT57861	iPSCORE_7_5	8447
7957947b-740b-4502-9abf-5678062aa244/EcoRV/0	FAT57861	iPSCORE_7_5	11044
7963b6ad-9b58-4bdf-9ddf-581abbd08322/EcoRV/0	FAT57861	iPSCORE_7_5	603
796eabc7-c40c-49c9-8c19-614939aadb6f/EcoRV/0	FAT57861	iPSCORE_7_5	14972
7974b05e-086b-4300-97e3-822f90e5c11f/EcoRV/0	FAT57861	iPSCORE_7_5	4288
79780eac-397b-4e87-826a-c2f7e699c308/EcoRV/0	FAT57861	iPSCORE_7_5	349
7990901b-cd8c-46c9-ba07-67dac921a675/EcoRV/0	FAT57861	iPSCORE_7_5	717
79980756-3ce8-471b-afcc-b5caf8215a54/EcoRV/0	FAT57861	iPSCORE_7_5	2927
79afd721-e136-4c92-b6c2-416676e75ce0/EcoRV/0	FAT57861	iPSCORE_7_5	4459
79b1b588-9b9c-4855-8064-854a86aab932/EcoRV/0	FAT57861	iPSCORE_7_5	2253
79bde8a7-5fe2-4f02-a807-12c79d6f1aeb/EcoRV/0	FAT57861	iPSCORE_7_5	2597
79c7d2b7-eebb-472c-9677-ba9a135e9999/EcoRV/0	FAT57861	iPSCORE_7_5	6235
79ce34ba-c275-416f-8e49-1121ed31e919/EcoRV/0	FAT57861	iPSCORE_7_5	73
79d52009-9e12-4b90-b6bf-194f018caa4b/EcoRV/0	FAT57861	iPSCORE_7_5	3289
79df20f6-bb65-485f-9692-83567601da8a/EcoRV/0	FAT57861	iPSCORE_7_5	4811
79ea2f60-d98c-416f-a20c-81e9f9a9bc89/EcoRV/0	FAT57861	iPSCORE_7_5	12788
7a00c43d-c075-4f8d-8b9a-02afea37bd9c/EcoRV/0	FAT57861	iPSCORE_7_5	353
7a1d8afa-fa24-4539-9305-6f677ba8fafa/EcoRV/0	FAT57861	iPSCORE_7_5	3863
7a2396dc-7939-4d2d-a92f-d6594c98fb54/EcoRV/0	FAT57861	iPSCORE_7_5	2154
7a268897-8bc8-4fe4-a035-708005e825af/EcoRV/0	FAT57861	iPSCORE_7_5	8008
7a296619-a38d-43db-986c-a43f6951a7e3/EcoRV/0	FAT57861	iPSCORE_7_5	4421
7a3c3198-44dd-4711-b637-a8defcd38438/EcoRV/0	FAT57861	iPSCORE_7_5	8980
7a465481-c51e-47a6-86d3-6118edb0fa70/EcoRV/0	FAT57861	iPSCORE_7_5	2359
7a489244-6b2d-4150-bffd-def1573fda5e/EcoRV/0	FAT57861	iPSCORE_7_5	217
7a8a604c-a256-4b06-af2d-d8d23694895c/EcoRV/0	FAT57861	iPSCORE_7_5	2510
7a8e8ff1-7a8a-4474-b635-cf132ba73635/EcoRV/0	FAT57861	iPSCORE_7_5	4264
7ab9b062-b1ba-4104-82da-fd25030c43b6/EcoRV/0	FAT57861	iPSCORE_7_5	3847
7aba26e6-8d05-40b8-84f7-bde9c3dcf947/EcoRV/0	FAT57861	iPSCORE_7_5	394
7abbc877-8d89-442e-a0cf-524f4094ab9a/EcoRV/0	FAT57861	iPSCORE_7_5	216
7ad0b3fa-20e3-4023-87a2-ae398cc5a5d5/EcoRV/0	FAT57861	iPSCORE_7_5	4197
7add2478-8326-4a53-bdf4-e7537b1cefe4/EcoRV/0	FAT57861	iPSCORE_7_5	3921
7b041924-14cc-4c4c-9e6b-aa9156048c1d/EcoRV/0	FAT57861	iPSCORE_7_5	3018
7b2747bb-f822-46ae-9182-a90073546409/EcoRV/0	FAT57861	iPSCORE_7_5	4119
7b38e60f-0f81-43cb-8037-c8ff0932b5d5/EcoRV/0	FAT57861	iPSCORE_7_5	8050
7b42fbc9-f218-48e4-9e68-7374581dfcea/EcoRV/0	FAT57861	iPSCORE_7_5	80
7b626848-4dc9-4d2e-ad36-e48eff554f0e/EcoRV/0	FAT57861	iPSCORE_7_5	2384
7b727836-df85-4940-a98e-16db338dbdbb/EcoRV/0	FAT57861	iPSCORE_7_5	4589
7b76a7d9-20de-4d4e-9f10-bf7f0a7b7536/EcoRV/0	FAT57861	iPSCORE_7_5	722
7b8deadc-5a56-4778-a3c6-7c36ee7af9e3/EcoRV/0	FAT57861	iPSCORE_7_5	999
7b97c484-bf27-4aac-ae14-1e8354a5653c/EcoRV/0	FAT57861	iPSCORE_7_5	8552
7bc5eeca-54ec-4277-a79e-8a0a997cdd1b/EcoRV/0	FAT57861	iPSCORE_7_5	12698
7c5717fd-81b7-4c79-8f12-97a2245e3204/EcoRV/0	FAT57861	iPSCORE_7_5	4499
7c5fd7eb-66d3-4417-8b7f-302349de3deb/EcoRV/0	FAT57861	iPSCORE_7_5	8883
7c76371d-ce26-4623-a4fd-b2904ce9a1e9/EcoRV/0	FAT57861	iPSCORE_7_5	89
7c8164c7-d926-43dc-8d58-6f2cd5e48f87/EcoRV/0	FAT57861	iPSCORE_7_5	112
7ca06928-a3fe-477b-b74d-08cde4aa36c7/EcoRV/0	FAT57861	iPSCORE_7_5	7150
7cbc1d8d-4d79-465d-bfbb-948081950e83/EcoRV/0	FAT57861	iPSCORE_7_5	8697
7ccbfa7a-061e-472c-a508-b5fcd58c081d/EcoRV/0	FAT57861	iPSCORE_7_5	2578
7cccb769-9523-4e1c-9ab9-9419e5afc9cc/EcoRV/0	FAT57861	iPSCORE_7_5	3708
7ce8da0c-095e-4d53-9e92-344f3658fbf7/EcoRV/0	FAT57861	iPSCORE_7_5	9031
7cf8e7a7-0468-4416-98f3-409aebc65eee/EcoRV/0	FAT57861	iPSCORE_7_5	136
7d131b69-9202-428e-88b1-417204ebb1db/EcoRV/0	FAT57861	iPSCORE_7_5	4737
7d2a0418-b4e5-4e02-93d8-cbeb312f0e58/EcoRV/0	FAT57861	iPSCORE_7_5	1114
7d581b22-320e-4b26-b44f-b499023a25cc/EcoRV/0	FAT57861	iPSCORE_7_5	4799
7d6d3d5d-a7a9-410b-92b6-151ba7e079ca/EcoRV/0	FAT57861	iPSCORE_7_5	4179
7d7e2dfa-faea-47cb-a479-50dad43b7713/EcoRV/0	FAT57861	iPSCORE_7_5	1139
7d8b49c2-eb7f-45e3-979e-bcec602c4e2c/EcoRV/0	FAT57861	iPSCORE_7_5	1132
7da025a0-3bc9-4db4-bc77-3528206cb363/EcoRV/0	FAT57861	iPSCORE_7_5	3055
7dbdfabb-15b4-48e7-95cf-3b86cb200080/EcoRV/0	FAT57861	iPSCORE_7_5	201
7dce4483-d760-480c-be89-0a826ef62a51/EcoRV/0	FAT57861	iPSCORE_7_5	181
7deefc0a-33ef-45b1-9c60-4d24c4d2a253/EcoRV/0	FAT57861	iPSCORE_7_5	2364
7e04a91d-19e1-48b5-9be7-e57b36ba63f5/EcoRV/0	FAT57861	iPSCORE_7_5	6335
7e20ab8c-087b-447b-a5b7-596da1fe283e/EcoRV/0	FAT57861	iPSCORE_7_5	4385
7e32d568-11e0-4899-aa3b-01dca140b8ed/EcoRV/0	FAT57861	iPSCORE_7_5	4462
7e6587cb-1144-41b7-92f8-1c34eb88154e/EcoRV/0	FAT57861	iPSCORE_7_5	165
7e8dd8f5-6795-4880-ba5a-4df49b900607/EcoRV/0	FAT57861	iPSCORE_7_5	3482
7e97aac7-ad77-4cd0-9ac2-4fdd0a74d38b/EcoRV/0	FAT57861	iPSCORE_7_5	3190
7eafa5ff-32f1-4823-8f41-33e754f7152c/EcoRV/0	FAT57861	iPSCORE_7_5	242
7ee145e1-7b5b-4870-99d2-31e7661775aa/EcoRV/0	FAT57861	iPSCORE_7_5	11401
7ef2599c-453d-468d-a0f6-613aef5bfd5a/EcoRV/0	FAT57861	iPSCORE_7_5	8586
7ef8a0f3-65d4-4dd6-b887-32b96e7341f5/EcoRV/0	FAT57861	iPSCORE_7_5	4634
7f01d88c-e9c4-4bb4-a11d-d49046726b01/EcoRV/0	FAT57861	iPSCORE_7_5	3188
7f0c0194-b8ca-4c31-87d3-a71eccb4fb60/EcoRV/0	FAT57861	iPSCORE_7_5	2605
7f3eaf56-42a9-4f6a-8677-cb2235f1ebdb/EcoRV/0	FAT57861	iPSCORE_7_5	399
7f60e656-6295-4c17-aefb-00067579c390/EcoRV/0	FAT57861	iPSCORE_7_5	1800
7f76e222-1abd-4ded-b5fa-1299d1efb97b/EcoRV/0	FAT57861	iPSCORE_7_5	3693
7f89e5a3-e547-4d3c-aac2-484b4743e858/EcoRV/0	FAT57861	iPSCORE_7_5	1474
7f93e808-90f3-42e0-a3c2-436aeec2dfd3/EcoRV/0	FAT57861	iPSCORE_7_5	5801
7fb500ab-f57a-4636-aa9e-b876af236181/EcoRV/0	FAT57861	iPSCORE_7_5	8247
7fc36e7f-a3a0-48e7-93a5-a317040afa8b/EcoRV/0	FAT57861	iPSCORE_7_5	6536
7fd5c59a-039c-4e74-b58c-3b03a83bf27d/EcoRV/0	FAT57861	iPSCORE_7_5	3444
7fe0d9f9-161f-4f50-b383-73074709ceaa/EcoRV/0	FAT57861	iPSCORE_7_5	895
7fe30d3d-dadb-4bc8-8488-45ad1b238b0a/EcoRV/0	FAT57861	iPSCORE_7_5	152
7ffc5478-1bdd-4b30-95a7-9740b1e98873/EcoRV/0	FAT57861	iPSCORE_7_5	297
7ffef06a-0374-4ecb-9ffa-2834a6424c3d/EcoRV/0	FAT57861	iPSCORE_7_5	172
800066bd-0ff4-46ef-ad2b-1e414ae10e72/EcoRV/0	FAT57861	iPSCORE_7_5	10270
8000ff5f-26ed-4b14-9ee7-8ce49e079792/EcoRV/0	FAT57861	iPSCORE_7_5	7012
8001ed85-8319-486c-acbd-91820248a8ac/EcoRV/0	FAT57861	iPSCORE_7_5	1454
801136a0-9ad8-4356-a5d1-462027f36212/EcoRV/0	FAT57861	iPSCORE_7_5	107
80149907-61be-42b6-9898-30d1447c0b82/EcoRV/0	FAT57861	iPSCORE_7_5	6343
803d01f6-636a-4cde-bff8-16758a22768a/EcoRV/0	FAT57861	iPSCORE_7_5	639
8040efbb-b82a-4568-b1e4-3817aa981d01/EcoRV/0	FAT57861	iPSCORE_7_5	3796
80787398-f124-40ac-9b67-f381889e3d5b/EcoRV/0	FAT57861	iPSCORE_7_5	4611
809f45d8-f43f-41df-b273-aaddf3fac4c0/EcoRV/0	FAT57861	iPSCORE_7_5	280
809fb6da-80a2-4974-afbb-c44f14a923dd/EcoRV/0	FAT57861	iPSCORE_7_5	4366
80f4cc4b-d850-4567-aa9e-a3bd417329d1/EcoRV/0	FAT57861	iPSCORE_7_5	4223
80f6e997-001c-41d6-a7c7-5faa8ef587cf/EcoRV/0	FAT57861	iPSCORE_7_5	2903
80fc54b2-fee3-4b8c-b366-adcc090a7667/EcoRV/0	FAT57861	iPSCORE_7_5	4514
810128e0-604f-4f82-8e30-7755f47ed5d1/EcoRV/0	FAT57861	iPSCORE_7_5	10060
8118ac40-5bf1-4f2e-9331-e35e9bf81e58/EcoRV/0	FAT57861	iPSCORE_7_5	785
813ca531-b277-46e3-8b57-0a0fc8422a1f/EcoRV/0	FAT57861	iPSCORE_7_5	801
815a0f76-4839-48f2-8971-453bbb2b185e/EcoRV/0	FAT57861	iPSCORE_7_5	4449
816b8051-cd1a-4a47-8c63-bdad4cbea130/EcoRV/0	FAT57861	iPSCORE_7_5	3831
817717d2-59ff-44e4-a075-c024e783fac9/EcoRV/0	FAT57861	iPSCORE_7_5	4262
8179b482-55e0-414e-8662-248dbda3933c/EcoRV/0	FAT57861	iPSCORE_7_5	150
81a9e7e5-b41d-4b74-9452-5163d5da8e1b/EcoRV/0	FAT57861	iPSCORE_7_5	4156
81ab74f8-f306-4621-8851-803286ad3e79/EcoRV/0	FAT57861	iPSCORE_7_5	1240
81c2298a-27d1-4e27-9bf3-96ecd03cb321/EcoRV/0	FAT57861	iPSCORE_7_5	9480
81ca1ccd-3430-4eaf-9c11-d596507adf05/EcoRV/0	FAT57861	iPSCORE_7_5	4420
81d80ed7-0602-40bb-8b81-55d7953f4364/EcoRV/0	FAT57861	iPSCORE_7_5	4446
81e71cc2-0f55-4554-8b0d-e0c203d319a4/EcoRV/0	FAT57861	iPSCORE_7_5	8490
81f38b22-4e5c-42cd-8ebb-82dafa130d86/EcoRV/0	FAT57861	iPSCORE_7_5	2096
82114495-cdee-4897-85f5-58e9ce832da2/EcoRV/0	FAT57861	iPSCORE_7_5	4582
82199cc4-904e-438d-9801-957b98f4c023/EcoRV/0	FAT57861	iPSCORE_7_5	7381
823404ee-51fc-4753-b225-f179d7fd1cee/EcoRV/0	FAT57861	iPSCORE_7_5	237
82380e93-00af-4583-beb0-f1ee354e718b/EcoRV/0	FAT57861	iPSCORE_7_5	5004
8240af3b-c4ca-4949-97ef-aaa7aae385f8/EcoRV/0	FAT57861	iPSCORE_7_5	3688
82657a89-a747-4d5d-ac68-fbfe627f73e1/EcoRV/0	FAT57861	iPSCORE_7_5	4066
8272deda-4e4d-479a-b716-5c26b30f5f0e/EcoRV/0	FAT57861	iPSCORE_7_5	6041
82812e1b-7dac-4538-b5f6-4203ad30dbfe/EcoRV/0	FAT57861	iPSCORE_7_5	3837
82f4ae13-65a4-4de3-a7f5-c2c626416f76/EcoRV/0	FAT57861	iPSCORE_7_5	1214
82fe64d7-9e42-4fa2-bd7f-9fcb01113096/EcoRV/0	FAT57861	iPSCORE_7_5	106
830084f0-3b96-45fc-b49c-923454187a14/EcoRV/0	FAT57861	iPSCORE_7_5	392
8300bdc1-fbbc-4653-8fb7-ae48c2555edd/EcoRV/0	FAT57861	iPSCORE_7_5	8519
830f86ac-3124-492d-b27d-b2b5480b7d50/EcoRV/0	FAT57861	iPSCORE_7_5	13177
83141cfb-ab96-4e38-ac70-bac50ab7e5de/EcoRV/0	FAT57861	iPSCORE_7_5	4859
83465b12-5314-4848-aed0-196d7d0bf221/EcoRV/0	FAT57861	iPSCORE_7_5	4575
8368f494-c014-4ba0-8481-ba09157adb19/EcoRV/0	FAT57861	iPSCORE_7_5	3123
836c7d24-bb5c-4c9d-a0cf-7e975112feb6/EcoRV/0	FAT57861	iPSCORE_7_5	116
837cf303-f967-42c9-abbd-28ba1b0627e3/EcoRV/0	FAT57861	iPSCORE_7_5	9377
83b93434-0122-4675-9ee0-6d8d34130cd4/EcoRV/0	FAT57861	iPSCORE_7_5	302
83bf000f-f300-4dd2-b303-cc6720139b8f/EcoRV/0	FAT57861	iPSCORE_7_5	223
83bf04b3-25db-4f4e-9587-eeef7fce8384/EcoRV/0	FAT57861	iPSCORE_7_5	8568
83c795ae-e7bd-4d8c-9458-14af1e539723/EcoRV/0	FAT57861	iPSCORE_7_5	2769
83cac4bb-a4fe-401d-837c-e5954c2ac668/EcoRV/0	FAT57861	iPSCORE_7_5	2245
83ce8bf4-ebe7-4764-aea0-3df593ce5085/EcoRV/0	FAT57861	iPSCORE_7_5	8495
83d7493e-e099-4c4c-a0b4-78aa0aac99d6/EcoRV/0	FAT57861	iPSCORE_7_5	1609
83db6461-0b02-4f17-9aa1-26fa9a89d901/EcoRV/0	FAT57861	iPSCORE_7_5	4788
83f35769-505f-44dc-b41c-36445b07266f/EcoRV/0	FAT57861	iPSCORE_7_5	806
840158c9-3a3a-4981-bed7-86b462398b8e/EcoRV/0	FAT57861	iPSCORE_7_5	4196
840557f0-5ef7-4015-ac3d-285515fd4b0e/EcoRV/0	FAT57861	iPSCORE_7_5	4185
840db9da-69c4-439f-be09-cf61db6e8f4a/EcoRV/0	FAT57861	iPSCORE_7_5	11117
841d8f99-1174-48e1-a3c3-b9a5db33a337/EcoRV/0	FAT57861	iPSCORE_7_5	4167
841fa4ce-bc7c-41dd-8bae-bad0e5525603/EcoRV/0	FAT57861	iPSCORE_7_5	122
844f0db9-83c1-4b0f-b737-3ffb4eda1383/EcoRV/0	FAT57861	iPSCORE_7_5	10503
845a55a8-ef59-4141-811c-3542c552441d/EcoRV/0	FAT57861	iPSCORE_7_5	117
846f856a-86a3-496d-8035-93f706edf7eb/EcoRV/0	FAT57861	iPSCORE_7_5	387
847c6149-88a6-49d8-bfe3-2ac6b86943e2/EcoRV/0	FAT57861	iPSCORE_7_5	9811
8489799d-098d-43ac-abdf-3527b410e0d1/EcoRV/0	FAT57861	iPSCORE_7_5	8523
848ae7f4-6f77-42f4-a38b-6bf47c27f366/EcoRV/0	FAT57861	iPSCORE_7_5	4179
848df766-ecf5-45f9-8c68-f41fb0ea089a/EcoRV/0	FAT57861	iPSCORE_7_5	4161
849cd4d1-b62f-4e86-b34c-328dba3a808c/EcoRV/0	FAT57861	iPSCORE_7_5	5461
84a1cc7c-d5fe-4047-a642-d13cb083ee88/EcoRV/0	FAT57861	iPSCORE_7_5	4534
84d64f37-a70d-4491-8898-271bb5f62757/EcoRV/0	FAT57861	iPSCORE_7_5	4487
84fe469a-6463-4ece-96ac-f5202e3b107d/EcoRV/0	FAT57861	iPSCORE_7_5	8632
8515d690-bfbf-4444-9946-b6a09ed74807/EcoRV/0	FAT57861	iPSCORE_7_5	4251
85403f0a-b983-4c95-8bbf-bd4233796e69/EcoRV/0	FAT57861	iPSCORE_7_5	8405
855b0723-49e2-4a37-84c4-0a6c126cf75f/EcoRV/0	FAT57861	iPSCORE_7_5	12321
856a74ec-1f49-46f8-a835-0c158809d3d0/EcoRV/0	FAT57861	iPSCORE_7_5	84
856e734c-f76b-4e90-b29d-21893304b73e/EcoRV/0	FAT57861	iPSCORE_7_5	11990
85703f50-8a93-4760-abf1-736d2bdad899/EcoRV/0	FAT57861	iPSCORE_7_5	3709
85a8afac-6a94-4406-ab5d-e88787ff875c/EcoRV/0	FAT57861	iPSCORE_7_5	890
85b5ac6d-ac2e-455e-90f4-c588b9901ece/EcoRV/0	FAT57861	iPSCORE_7_5	10354
85df2902-6cca-4a1c-97b4-33d72f2e4e2b/EcoRV/0	FAT57861	iPSCORE_7_5	3194
85e10323-cd1d-4661-a7ba-8df8ba3a477c/EcoRV/0	FAT57861	iPSCORE_7_5	1527
8607a1f3-c78d-42c8-bacb-62852863e12d/EcoRV/0	FAT57861	iPSCORE_7_5	4767
860d3044-8126-48be-a36e-dd1a6b00a0a3/EcoRV/0	FAT57861	iPSCORE_7_5	3709
860df190-acfb-417f-8172-38ca49691760/EcoRV/0	FAT57861	iPSCORE_7_5	3257
8632e909-2273-409f-b97e-1fbb301eb758/EcoRV/0	FAT57861	iPSCORE_7_5	4607
8691884b-dcce-4818-88a2-7df93a508911/EcoRV/0	FAT57861	iPSCORE_7_5	8668
86b402b3-52de-441e-bc68-55a2afd57e80/EcoRV/0	FAT57861	iPSCORE_7_5	3812
86b5bb7c-54b4-4292-baea-0860f27a1789/EcoRV/0	FAT57861	iPSCORE_7_5	2397
86b5c086-76c8-4668-b535-a498d231ab8a/EcoRV/0	FAT57861	iPSCORE_7_5	3985
86c52215-557c-4533-9849-439306017529/EcoRV/0	FAT57861	iPSCORE_7_5	2424
86d8376e-bdd9-4993-bf15-22955cd8141d/EcoRV/0	FAT57861	iPSCORE_7_5	7312
86d9ce9d-c973-46f8-b81d-bda412c81d28/EcoRV/0	FAT57861	iPSCORE_7_5	8505
86ed63b0-531e-46f8-8e05-5c92e7a6b77b/EcoRV/0	FAT57861	iPSCORE_7_5	9282
86f0ef2a-1f01-4599-8ab5-4aebfea1f35b/EcoRV/0	FAT57861	iPSCORE_7_5	9814
86f31348-850b-4f0a-8bcc-75fad453b4e0/EcoRV/0	FAT57861	iPSCORE_7_5	4066
86fdddda-6521-424f-a9b7-d1430f2f89d1/EcoRV/0	FAT57861	iPSCORE_7_5	8155
8705bf63-3a46-4bd4-970f-134e84f8e5d8/EcoRV/0	FAT57861	iPSCORE_7_5	8817
87336887-c45f-41d1-b18d-e8896a43ecc1/EcoRV/0	FAT57861	iPSCORE_7_5	853
873905f9-42b8-42bf-ac31-593bdf6ba420/EcoRV/0	FAT57861	iPSCORE_7_5	3906
873ada95-c261-4220-bbf9-9c98050647f6/EcoRV/0	FAT57861	iPSCORE_7_5	1524
8757489c-b8d8-46f9-a853-1da340fbe583/EcoRV/0	FAT57861	iPSCORE_7_5	4179
876e63d7-a245-4736-8acb-b1886185a73b/EcoRV/0	FAT57861	iPSCORE_7_5	954
877df6ac-6d75-4390-9176-b108848c95a5/EcoRV/0	FAT57861	iPSCORE_7_5	2396
87a4a568-0832-4041-b409-be45f4c6b49a/EcoRV/0	FAT57861	iPSCORE_7_5	4046
87c1f8c1-4802-46f1-837f-4b756b787d5f/EcoRV/0	FAT57861	iPSCORE_7_5	2108
87c2d1dc-f0c7-40be-b650-9a4dc6206874/EcoRV/0	FAT57861	iPSCORE_7_5	1500
87caa568-005e-48bd-b085-bdfa805dd8ef/EcoRV/0	FAT57861	iPSCORE_7_5	2648
87d37c1a-2108-462f-bad1-de2c0548941d/EcoRV/0	FAT57861	iPSCORE_7_5	2895
87d603a4-ac08-4862-878d-ad3663e23da5/EcoRV/0	FAT57861	iPSCORE_7_5	10352
87e03571-c92b-4691-85e2-ae516f77ad3c/EcoRV/0	FAT57861	iPSCORE_7_5	102
881346d4-2dd8-487c-b1c2-3d098d3ff575/EcoRV/0	FAT57861	iPSCORE_7_5	4466
8813fe48-4637-46e2-8b53-5d60fb34ca07/EcoRV/0	FAT57861	iPSCORE_7_5	2551
88304918-d68b-46d9-a399-4ab5289839c1/EcoRV/0	FAT57861	iPSCORE_7_5	3996
8836a2e8-b626-465e-88b0-fcbaa817b8c0/EcoRV/0	FAT57861	iPSCORE_7_5	2198
884f507e-d89f-48fd-b6ec-1c2033b5d8a4/EcoRV/0	FAT57861	iPSCORE_7_5	8725
88597e05-9cd4-43e8-adba-8931b5f9c553/EcoRV/0	FAT57861	iPSCORE_7_5	2939
886fa5b9-833f-4c24-b482-3b77b52b6a2d/EcoRV/0	FAT57861	iPSCORE_7_5	7136
887e50d3-cb8b-4c0f-8bee-c6c73488142e/EcoRV/0	FAT57861	iPSCORE_7_5	521
88849d2c-5351-4208-b7a5-09af87101e13/EcoRV/0	FAT57861	iPSCORE_7_5	8469
888a81a8-dd0e-481a-916c-59c9814fde9b/EcoRV/0	FAT57861	iPSCORE_7_5	3516
88ace053-d3b6-4453-883a-c4a5dacd2149/EcoRV/0	FAT57861	iPSCORE_7_5	995
88b2e456-91cd-47b8-83cf-d66ff26eb1bb/EcoRV/0	FAT57861	iPSCORE_7_5	1401
88b4fbfe-15d7-4471-8db5-68e2d653255d/EcoRV/0	FAT57861	iPSCORE_7_5	4138
88be917e-f102-4498-9b6d-364809dc25ac/EcoRV/0	FAT57861	iPSCORE_7_5	3101
88c949cf-0bb2-48c4-afc8-c52a8a6fdca5/EcoRV/0	FAT57861	iPSCORE_7_5	75
88e486dd-02ea-4d10-86db-955e0fa825b9/EcoRV/0	FAT57861	iPSCORE_7_5	98
88f6f6ff-98b9-4fab-874d-fc707e3fa281/EcoRV/0	FAT57861	iPSCORE_7_5	4033
88fd1bd7-595b-44b9-838a-e4b3b7e55d96/EcoRV/0	FAT57861	iPSCORE_7_5	3481
89073803-fe3d-4ecb-8f12-283effec83f6/EcoRV/0	FAT57861	iPSCORE_7_5	134
89098a7d-7200-46f9-ab78-cb8150fa5486/EcoRV/0	FAT57861	iPSCORE_7_5	1266
89098c05-1cf5-4e8e-b7b2-099c23329db7/EcoRV/0	FAT57861	iPSCORE_7_5	203
890a1510-1814-403b-9e1c-ae99b3a15abf/EcoRV/0	FAT57861	iPSCORE_7_5	1432
891768f9-863b-4eab-b3f4-2bb76a09e414/EcoRV/0	FAT57861	iPSCORE_7_5	8616
891df771-9a26-4ae0-99d8-e03aa92b2198/EcoRV/0	FAT57861	iPSCORE_7_5	7864
89410c20-d91d-4059-9bbc-0384adef9a19/EcoRV/0	FAT57861	iPSCORE_7_5	1296
895e515c-12e0-44d0-adb1-3646c1072efe/EcoRV/0	FAT57861	iPSCORE_7_5	7724
89613e26-6784-4dcf-b9f8-653cc7fe1e8a/EcoRV/0	FAT57861	iPSCORE_7_5	2213
8984b771-f9d6-4de0-a4d4-d2647a8888ba/EcoRV/0	FAT57861	iPSCORE_7_5	2992
89904d0a-79c4-4248-8b76-01cc100c996e/EcoRV/0	FAT57861	iPSCORE_7_5	8936
89ab1b91-1764-431b-af1a-1ff7a040dffe/EcoRV/0	FAT57861	iPSCORE_7_5	4463
89eecd43-9a8b-4b25-b656-bbed4883dfef/EcoRV/0	FAT57861	iPSCORE_7_5	2435
89f601cc-e4e5-4121-9849-c3945c5bd55e/EcoRV/0	FAT57861	iPSCORE_7_5	1234
8a2adef3-5a67-424d-8d55-a35bbc2c8cdf/EcoRV/0	FAT57861	iPSCORE_7_5	17447
8a336ab9-c076-48ab-944f-7bf00d358709/EcoRV/0	FAT57861	iPSCORE_7_5	3014
8a3bf5a5-856a-4057-8339-7d92c81dcdc1/EcoRV/0	FAT57861	iPSCORE_7_5	1975
8a6666cc-62dc-4e1d-a7f5-29516119b5f6/EcoRV/0	FAT57861	iPSCORE_7_5	4130
8a6ee513-4613-42f4-974c-451bed52d033/EcoRV/0	FAT57861	iPSCORE_7_5	4655
8a73dc64-ad8b-4779-b590-4cfe20310f47/EcoRV/0	FAT57861	iPSCORE_7_5	4659
8ac4e652-1bba-47d7-b479-8841e15f810d/EcoRV/0	FAT57861	iPSCORE_7_5	4395
8ac58dc5-74e6-4434-bd6d-33fdbb9f40a8/EcoRV/0	FAT57861	iPSCORE_7_5	4537
8b03d1d0-c020-4183-943a-2a532aa2a7f4/EcoRV/0	FAT57861	iPSCORE_7_5	5971
8b1561f0-ead0-41fd-aba0-eb6d3e948d5f/EcoRV/0	FAT57861	iPSCORE_7_5	208
8b23fdb6-ba38-4450-b069-2dcd51826a40/EcoRV/0	FAT57861	iPSCORE_7_5	104
8b2c678a-8510-4b73-b2c4-463edd02bf53/EcoRV/0	FAT57861	iPSCORE_7_5	1162
8b48579f-39ad-4946-87f3-b17066d9c48a/EcoRV/0	FAT57861	iPSCORE_7_5	1266
8b507475-31e1-4a00-a341-347ef6fc4e8e/EcoRV/0	FAT57861	iPSCORE_7_5	13212
8b631fb4-6b54-4107-a2d8-82efcdec6919/EcoRV/0	FAT57861	iPSCORE_7_5	10954
8b656c52-7580-4d50-ac46-37e2702336d0/EcoRV/0	FAT57861	iPSCORE_7_5	816
8b837152-9612-4b80-9b91-d40d3a3f59f4/EcoRV/0	FAT57861	iPSCORE_7_5	8387
8b899fc2-7283-4b3b-8078-9afca98f6770/EcoRV/0	FAT57861	iPSCORE_7_5	4082
8b8f8246-e8a5-48cd-9ce5-14eeb0437024/EcoRV/0	FAT57861	iPSCORE_7_5	256
8b908304-5e67-4ccd-8956-14efe975639a/EcoRV/0	FAT57861	iPSCORE_7_5	3880
8b97cec5-06b8-4050-9c14-791de8cd5152/EcoRV/0	FAT57861	iPSCORE_7_5	8433
8ba80136-30af-484c-bf79-d22e3a021693/EcoRV/0	FAT57861	iPSCORE_7_5	128
8ba81f75-ca4c-4a5e-afbb-10d4a087c679/EcoRV/0	FAT57861	iPSCORE_7_5	1920
8becb58c-281a-4d29-bad7-5c061919a8d2/EcoRV/0	FAT57861	iPSCORE_7_5	1425
8c48d8a2-c3c6-4631-9e3b-9c0cda59cece/EcoRV/0	FAT57861	iPSCORE_7_5	3937
8c502488-c58a-448b-8211-991b51c73000/EcoRV/0	FAT57861	iPSCORE_7_5	8450
8c55d5c7-ba01-4c55-ade6-3ffcf31c6f95/EcoRV/0	FAT57861	iPSCORE_7_5	105
8c5b5ac3-e51b-4f83-b188-ca690a1bbf5b/EcoRV/0	FAT57861	iPSCORE_7_5	2745
[truncated: 23,765 more rows]

## Sheet: Supplementary Fig. 6b
cell_line	cell_type	age	length_bins	percentage
iPSCORE_7_5	fibroblast	25	(1.0, 500.0]	0.360138
iPSCORE_7_5	fibroblast	25	(501.0, 1000.0]	0.516514
iPSCORE_7_5	fibroblast	25	(1001.0, 2000.0]	1.10411
iPSCORE_7_5	fibroblast	25	(2001.0, 4000.0]	9.1551
iPSCORE_7_5	fibroblast	25	(4001.0, 8000.0]	46.8417
iPSCORE_7_5	fibroblast	25	(8001.0, 16000.0]	40.326
iPSCORE_7_5	fibroblast	25	(16001.0, 32000.0]	1.69644
3449	fibroblast	73	(1.0, 500.0]	0.492399
3449	fibroblast	73	(501.0, 1000.0]	0.927431
3449	fibroblast	73	(1001.0, 2000.0]	3.42767
3449	fibroblast	73	(2001.0, 4000.0]	20.8337
3449	fibroblast	73	(4001.0, 8000.0]	60.3213
3449	fibroblast	73	(8001.0, 16000.0]	13.8876
3449	fibroblast	73	(16001.0, 32000.0]	0.100392
3342	fibroblast	78	(1.0, 500.0]	0.402441
3342	fibroblast	78	(501.0, 1000.0]	0.437821
3342	fibroblast	78	(1001.0, 2000.0]	3.19742
3342	fibroblast	78	(2001.0, 4000.0]	18.9059
3342	fibroblast	78	(4001.0, 8000.0]	61.003
3342	fibroblast	78	(8001.0, 16000.0]	15.7217
3342	fibroblast	78	(16001.0, 32000.0]	0.331682
3551	fibroblast	82	(1.0, 500.0]	0.336443
3551	fibroblast	82	(501.0, 1000.0]	0.433561
3551	fibroblast	82	(1001.0, 2000.0]	1.55388
3551	fibroblast	82	(2001.0, 4000.0]	8.2446
3551	fibroblast	82	(4001.0, 8000.0]	52.8459
3551	fibroblast	82	(8001.0, 16000.0]	35.7185
3551	fibroblast	82	(16001.0, 32000.0]	0.863654
27	fibroblast	86	(1.0, 500.0]	0.515598
27	fibroblast	86	(501.0, 1000.0]	1.05902
27	fibroblast	86	(1001.0, 2000.0]	5.97389
27	fibroblast	86	(2001.0, 4000.0]	27.297
27	fibroblast	86	(4001.0, 8000.0]	54.5291
27	fibroblast	86	(8001.0, 16000.0]	10.5586
27	fibroblast	86	(16001.0, 32000.0]	0.0667681
40	fibroblast	94	(1.0, 500.0]	0.971647
40	fibroblast	94	(501.0, 1000.0]	1.70967
40	fibroblast	94	(1001.0, 2000.0]	6.175
40	fibroblast	94	(2001.0, 4000.0]	23.7921
40	fibroblast	94	(4001.0, 8000.0]	48.9699
40	fibroblast	94	(8001.0, 16000.0]	18.0684
40	fibroblast	94	(16001.0, 32000.0]	0.313263
iPSCORE_7_5	iPSC	25	(1.0, 500.0]	3.17329
iPSCORE_7_5	iPSC	25	(501.0, 1000.0]	2.40066
iPSCORE_7_5	iPSC	25	(1001.0, 2000.0]	3.44923
iPSCORE_7_5	iPSC	25	(2001.0, 4000.0]	7.06402
iPSCORE_7_5	iPSC	25	(4001.0, 8000.0]	19.2881
iPSCORE_7_5	iPSC	25	(8001.0, 16000.0]	63.0795
iPSCORE_7_5	iPSC	25	(16001.0, 32000.0]	1.54525
3449	iPSC	73	(1.0, 500.0]	0.911681
3449	iPSC	73	(501.0, 1000.0]	0.598291
3449	iPSC	73	(1001.0, 2000.0]	1.22507
3449	iPSC	73	(2001.0, 4000.0]	3.16239
3449	iPSC	73	(4001.0, 8000.0]	21.6239
3449	iPSC	73	(8001.0, 16000.0]	68.7464
3449	iPSC	73	(16001.0, 32000.0]	3.73219
3342	iPSC	78	(1.0, 500.0]	0.901886
3342	iPSC	78	(501.0, 1000.0]	0.546597
3342	iPSC	78	(1001.0, 2000.0]	1.20251
3342	iPSC	78	(2001.0, 4000.0]	2.1044
3342	iPSC	78	(4001.0, 8000.0]	17.1358
3342	iPSC	78	(8001.0, 16000.0]	75.6218
3342	iPSC	78	(16001.0, 32000.0]	2.48702
3551	iPSC	82	(1.0, 500.0]	0.515372
3551	iPSC	82	(501.0, 1000.0]	0.586458
3551	iPSC	82	(1001.0, 2000.0]	0.639773
3551	iPSC	82	(2001.0, 4000.0]	1.59943
3551	iPSC	82	(4001.0, 8000.0]	17.0784
3551	iPSC	82	(8001.0, 16000.0]	77.3236
3551	iPSC	82	(16001.0, 32000.0]	2.25698
27	iPSC	86	(1.0, 500.0]	0.566728
27	iPSC	86	(501.0, 1000.0]	0.292505
27	iPSC	86	(1001.0, 2000.0]	0.804388
27	iPSC	86	(2001.0, 4000.0]	2.68739
27	iPSC	86	(4001.0, 8000.0]	35.064
27	iPSC	86	(8001.0, 16000.0]	59.8903
27	iPSC	86	(16001.0, 32000.0]	0.694698
40	iPSC	94	(1.0, 500.0]	0.516262
40	iPSC	94	(501.0, 1000.0]	0.438823
40	iPSC	94	(1001.0, 2000.0]	0.567888
40	iPSC	94	(2001.0, 4000.0]	1.7811
40	iPSC	94	(4001.0, 8000.0]	36.2932
40	iPSC	94	(8001.0, 16000.0]	59.3702
40	iPSC	94	(16001.0, 32000.0]	1.03252

## Sheet: Supplementary Fig. 6c
cell_line	chromosomes	arm	coverage
27	chr1	P	3.63057
27	chr1	Q	4.52229
27	chr2	P	2.86624
27	chr2	Q	2.13376
27	chr3	P	1.59236
27	chr3	Q	1.27389
27	chr4	P	0.286624
27	chr4	Q	3.3121
27	chr5	P	0.22293
27	chr5	Q	5.98726
27	chr6	P	1.59236
27	chr6	Q	4.77707
27	chr7	P	0.923567
27	chr7	Q	0.159236
27	chr8	P	3.78981
27	chr8	Q	0.955414
27	chr9	P	8.43949
27	chr9	Q	0.127389
27	chr10	P	2.48408
27	chr10	Q	2.29299
27	chr11	P	0.605096
27	chr11	Q	1.6879
27	chr12	P	1.78344
27	chr12	Q	3.69427
27	chr13	P	1.84713
27	chr13	Q	2.07006
27	chr14	P	3.9172
27	chr14	Q	2.16561
27	chr15	P	2.61146
27	chr15	Q	0.636943
27	chr16	P	11.9745
27	chr16	Q	0.191083
27	chr17	P	1.52866
27	chr17	Q	1.87898
27	chr18	P	1.75159
27	chr18	Q	2.7707
27	chr19	P	0.955414
27	chr19	Q	1.0828
27	chr20	P	0.0636943
27	chr20	Q	0.350318
27	chr21	P	0.0955414
27	chr21	Q	1.6242
27	chr22	P	1.87898
27	chr22	Q	1.46497
3342	chr1	P	2.76609
3342	chr1	Q	3.42754
3342	chr2	P	2.22489
3342	chr2	Q	5.41191
3342	chr3	P	1.92423
3342	chr3	Q	2.16476
3342	chr4	P	0.180397
3342	chr4	Q	5.23151
3342	chr5	P	0.120265
3342	chr5	Q	4.02886
3342	chr6	P	0.78172
3342	chr6	Q	1.8641
3342	chr7	P	1.6837
3342	chr7	Q	0.420926
3342	chr8	P	2.28503
3342	chr8	Q	0.360794
3342	chr9	P	6.13349
3342	chr9	Q	0.78172
3342	chr10	P	0.78172
3342	chr10	Q	0.841852
3342	chr11	P	0.601323
3342	chr11	Q	1.56344
3342	chr12	P	3.42754
3342	chr12	Q	1.74384
3342	chr13	P	0.300661
3342	chr13	Q	2.34516
3342	chr14	P	3.66807
3342	chr14	Q	3.9086
3342	chr15	P	0.180397
3342	chr15	Q	2.82622
3342	chr16	P	4.93085
3342	chr16	Q	0.481058
3342	chr17	P	3.18701
3342	chr17	Q	4.81058
3342	chr18	P	1.56344
3342	chr18	Q	3.48767
3342	chr19	P	1.56344
3342	chr19	Q	3.84847
3342	chr20	P	3.78833
3342	chr20	Q	0.120265
3342	chr21	P	0.240529
3342	chr21	Q	2.58569
3342	chr22	P	2.28503
3342	chr22	Q	3.12688
3449	chr1	P	2.01381
3449	chr1	Q	5.12083
3449	chr2	P	2.99194
3449	chr2	Q	1.72612
3449	chr3	P	1.78366
3449	chr3	Q	3.27963
3449	chr4	P	0.172612
3449	chr4	Q	4.71807
3449	chr5	P	0.0575374
3449	chr5	Q	3.10702
3449	chr6	P	0.402762
3449	chr6	Q	4.3153
3449	chr7	P	1.32336
3449	chr7	Q	0.575374
3449	chr8	P	1.09321
3449	chr8	Q	0.460299
3449	chr9	P	7.88262
3449	chr9	Q	1.32336
3449	chr10	P	2.93441
3449	chr10	Q	2.47411
3449	chr11	P	0.747986
3449	chr11	Q	1.49597
3449	chr12	P	3.39471
3449	chr12	Q	1.49597
3449	chr13	P	4.66053
3449	chr13	Q	1.61105
3449	chr14	P	6.04143
3449	chr14	Q	2.47411
3449	chr15	P	0.23015
3449	chr15	Q	1.26582
3449	chr16	P	8.63061
3449	chr16	Q	0.575374
3449	chr17	P	1.95627
3449	chr17	Q	3.45224
3449	chr18	P	3.10702
3449	chr18	Q	3.79747
3449	chr19	P	3.39471
3449	chr19	Q	0.517837
3449	chr20	P	0.0575374
3449	chr20	Q	0.0575374
3449	chr21	P	0.115075
3449	chr21	Q	2.07135
3449	chr22	P	0.690449
3449	chr22	Q	0.402762
3551	chr1	P	2.65805
3551	chr1	Q	4.45402
3551	chr2	P	3.4842
3551	chr2	Q	2.9454
3551	chr3	P	1.68822
3551	chr3	Q	0.610632
3551	chr4	P	0.179598
3551	chr4	Q	4.70546
3551	chr5	P	0.431034
3551	chr5	Q	6.10632
3551	chr6	P	0.287356
3551	chr6	Q	7.21983
3551	chr7	P	0.79023
3551	chr7	Q	0.538793
3551	chr8	P	1.32902
3551	chr8	Q	0.75431
3551	chr9	P	9.08764
3551	chr9	Q	0.431034
3551	chr10	P	0.323276
3551	chr10	Q	3.05316
3551	chr11	P	0.75431
3551	chr11	Q	1.22126
3551	chr12	P	3.08908
3551	chr12	Q	1.76006
3551	chr13	P	1.40086
3551	chr13	Q	1.22126
3551	chr14	P	4.09483
3551	chr14	Q	2.37069
3551	chr15	P	0.215517
3551	chr15	Q	1.22126
3551	chr16	P	10.8477
3551	chr16	Q	0.466954
3551	chr17	P	3.08908
3551	chr17	Q	2.55029
3551	chr18	P	2.51437
3551	chr18	Q	2.22701
3551	chr19	P	2.44253
3551	chr19	Q	0.574713
3551	chr20	P	1.00575
3551	chr20	Q	1.93966
3551	chr21	P	0.0359195
3551	chr21	Q	1.93966
3551	chr22	P	0.79023
3551	chr22	Q	1.14943
40	chr1	P	1.96335
40	chr1	Q	4.84293
40	chr2	P	2.79232
40	chr2	Q	6.06457
40	chr3	P	1.70157
40	chr3	Q	0.21815
40	chr4	P	0.04363
40	chr4	Q	4.01396
40	chr5	P	0.04363
40	chr5	Q	7.06806
40	chr6	P	0.26178
40	chr6	Q	0.95986
40	chr7	P	2.96684
40	chr7	Q	0.08726
40	chr8	P	1.78883
40	chr8	Q	0.78534
40	chr9	P	9.38045
40	chr9	Q	1.43979
40	chr10	P	0.69808
40	chr10	Q	1.00349
40	chr11	P	0.21815
40	chr11	Q	1.52705
40	chr12	P	2.92321
40	chr12	Q	4.66841
40	chr13	P	1.35253
40	chr13	Q	3.0541
40	chr14	P	6.58813
40	chr14	Q	2.6178
40	chr15	P	0.17452
40	chr15	Q	1.78883
40	chr16	P	9.81675
40	chr16	Q	0.08726
40	chr17	P	1.39616
40	chr17	Q	3.27225
40	chr18	P	3.22862
40	chr18	Q	1.7452
40	chr19	P	0.4363
40	chr19	Q	0.4363
40	chr20	P	1.57068
40	chr20	Q	0.4363
40	chr21	P	0.08726
40	chr21	Q	2.57417
40	chr22	P	0.56719
40	chr22	Q	1.3089
iPSCORE_7_5	chr1	P	2.01511
iPSCORE_7_5	chr1	Q	4.53401
iPSCORE_7_5	chr2	P	2.51889
iPSCORE_7_5	chr2	Q	3.27456
iPSCORE_7_5	chr3	P	1.70025
iPSCORE_7_5	chr3	Q	2.39295
iPSCORE_7_5	chr4	P	0.81864
iPSCORE_7_5	chr4	Q	3.08564
iPSCORE_7_5	chr5	P	0.188917
iPSCORE_7_5	chr5	Q	4.84887
iPSCORE_7_5	chr6	P	0.440806
iPSCORE_7_5	chr6	Q	3.27456
iPSCORE_7_5	chr7	P	0.251889
iPSCORE_7_5	chr7	Q	0.251889
iPSCORE_7_5	chr8	P	1.8262
iPSCORE_7_5	chr8	Q	0.944584
iPSCORE_7_5	chr9	P	9.44584
iPSCORE_7_5	chr9	Q	0.251889
iPSCORE_7_5	chr10	P	1.1335
iPSCORE_7_5	chr10	Q	1.88917
iPSCORE_7_5	chr11	P	0.692695
iPSCORE_7_5	chr11	Q	1.95214
iPSCORE_7_5	chr12	P	2.01511
iPSCORE_7_5	chr12	Q	2.70781
iPSCORE_7_5	chr13	P	2.14106
iPSCORE_7_5	chr13	Q	2.14106
iPSCORE_7_5	chr14	P	4.03023
iPSCORE_7_5	chr14	Q	2.267
iPSCORE_7_5	chr15	P	0.125945
iPSCORE_7_5	chr15	Q	3.33753
iPSCORE_7_5	chr16	P	9.76071
iPSCORE_7_5	chr16	Q	0.566751
iPSCORE_7_5	chr17	P	2.01511
iPSCORE_7_5	chr17	Q	1.88917
iPSCORE_7_5	chr18	P	3.52645
iPSCORE_7_5	chr18	Q	2.14106
iPSCORE_7_5	chr19	P	3.52645
iPSCORE_7_5	chr19	Q	1.57431
iPSCORE_7_5	chr20	P	0.944584
iPSCORE_7_5	chr20	Q	0.0629723
iPSCORE_7_5	chr21	P	0.81864
iPSCORE_7_5	chr21	Q	3.02267
iPSCORE_7_5	chr22	P	2.32997
iPSCORE_7_5	chr22	Q	1.32242

## Sheet: Supplementary Fig. 6d
read_id	flowcell	cell_line	cell_type	age	chromosomes	arm	telomere_len
00ea6464-629f-4ace-843d-aa0c4a74520b/EcoRV/0	FAT57861	iPSCORE_7_5	IPSC	25	chr12	P	13596
01001ed3-08b6-4b14-a375-912711b3f500/EcoRV/0	FAT57861	iPSCORE_7_5	IPSC	25	chr8	P	4032
01026368-37b8-44f3-8751-b6ff9faed1da/EcoRV/0	FAT57861	iPSCORE_7_5	IPSC	25	chr18	Q	19634
0108b6d4-662a-4daf-9dad-1e3f52e3860e/EcoRV/0	FAT57861	iPSCORE_7_5	IPSC	25	chr21	Q	8429
01673335-a55a-40a4-b149-b709f11d42d8/EcoRV/0	FAT57861	iPSCORE_7_5	IPSC	25	chr16	Q	10337
016784f2-0e06-4d04-9fca-63bcc53088c1/EcoRV/0	FAT57861	iPSCORE_7_5	IPSC	25	chr21	Q	8715
018e6912-79cb-4e2c-88f7-a1aff839f485/EcoRV/0	FAT57861	iPSCORE_7_5	IPSC	25	chr4	Q	8173
021bc021-d0b9-4dcc-9103-684d4fec2781/EcoRV/0	FAT57861	iPSCORE_7_5	IPSC	25	chr13	P	7178
0236b2c0-eeee-4143-9285-b2cb0899c57d/EcoRV/0	FAT57861	iPSCORE_7_5	IPSC	25	chr5	Q	9707
02574bf4-4870-4027-adc0-d4984540abde/EcoRV/0	FAT57861	iPSCORE_7_5	IPSC	25	chr16	P	8035
02b0adc2-2d91-45c6-a3fe-fa8bb84c5a22/EcoRV/0	FAT57861	iPSCORE_7_5	IPSC	25	chr9	P	12251
02dd8386-b69c-4429-aa1e-e28aa93529c5/EcoRV/0	FAT57861	iPSCORE_7_5	IPSC	25	chr14	Q	14041
02e59db7-8c2a-4936-8efb-5e8fe69bd15b/EcoRV/0	FAT57861	iPSCORE_7_5	IPSC	25	chr5	Q	6436
03285bd1-c5b9-44bb-a173-a78f73507efb/EcoRV/0	FAT57861	iPSCORE_7_5	IPSC	25	chr6	P	8730
0338ffc8-ef00-45be-8a76-96c90ad59cd8/EcoRV/0	FAT57861	iPSCORE_7_5	IPSC	25	chr18	P	8836
033c2203-32c8-48ce-9ca1-2acf5d422d00/EcoRV/0	FAT57861	iPSCORE_7_5	IPSC	25	chr2	Q	5578
03786eae-6631-4bd6-a0d9-06b69a29523f/EcoRV/0	FAT57861	iPSCORE_7_5	IPSC	25	chr6	Q	14525
037acd9d-8364-4aad-a0bd-4529045bef6b/EcoRV/0	FAT57861	iPSCORE_7_5	IPSC	25	chr5	Q	13499
03b80593-ff64-4882-b675-c80b195e03bd/EcoRV/0	FAT57861	iPSCORE_7_5	IPSC	25	chr12	P	11040
03f92e97-d7a8-45a6-be3d-7f267bdccc53/EcoRV/0	FAT57861	iPSCORE_7_5	IPSC	25	chr19	Q	11101
045d1211-b6cf-4630-84fa-1047e3ee9248/EcoRV/0	FAT57861	iPSCORE_7_5	IPSC	25	chr1	P	13042
0495a667-6b22-4eca-a65c-78f2fffb4d10/EcoRV/0	FAT57861	iPSCORE_7_5	IPSC	25	chr21	Q	13403
04bf160f-9a76-43b8-a607-bba182ab32c2/EcoRV/0	FAT57861	iPSCORE_7_5	IPSC	25	chr18	P	14062
05172afe-399f-4149-81e6-1b203e95b5f1/EcoRV/0	FAT57861	iPSCORE_7_5	IPSC	25	chr17	P	13237
0527853b-eb75-439c-9bcb-f044bba9ec4e/EcoRV/0	FAT57861	iPSCORE_7_5	IPSC	25	chr6	Q	4695
052df7fa-1512-43ea-9e4a-e26d63afe2f6/EcoRV/0	FAT57861	iPSCORE_7_5	IPSC	25	chr12	P	8332
057ba5fc-52c5-4771-9850-bbd247e80ed7/EcoRV/0	FAT57861	iPSCORE_7_5	IPSC	25	chr1	P	13785
060c8d47-b46b-4e49-bf10-081a8376b2aa/EcoRV/0	FAT57861	iPSCORE_7_5	IPSC	25	chr9	P	9521
069a4541-af3e-4e75-8c5e-310aad93941d/EcoRV/0	FAT57861	iPSCORE_7_5	IPSC	25	chr21	Q	9588
06a22c63-1f18-49e9-b411-af8ccf5f0728/EcoRV/0	FAT57861	iPSCORE_7_5	IPSC	25	chr1	P	16966
06daa8dc-8c20-408c-8514-6eb0821d2af3/EcoRV/0	FAT57861	iPSCORE_7_5	IPSC	25	chr17	P	10628
071be19e-40ac-4f6a-bf4f-3fbffcfb92ff/EcoRV/0	FAT57861	iPSCORE_7_5	IPSC	25	chr21	Q	13665
07252db6-1779-43d3-8657-676a3bf47c0f/EcoRV/0	FAT57861	iPSCORE_7_5	IPSC	25	chr9	P	13946
07366c71-cbdc-4ab7-b484-3fd9bba8c61f/EcoRV/0	FAT57861	iPSCORE_7_5	IPSC	25	chr9	P	1007
0787ccfe-0970-4aa1-9714-d3d855d3a981/EcoRV/0	FAT57861	iPSCORE_7_5	IPSC	25	chr21	Q	6210
0797a100-4ccf-4331-a879-7ca6776ef728/EcoRV/0	FAT57861	iPSCORE_7_5	IPSC	25	chr14	P	15957
07b33c25-e97a-44be-9ea3-ebb50b2dbff6/EcoRV/0	FAT57861	iPSCORE_7_5	IPSC	25	chr12	P	12842
07b9559f-04de-42dc-981c-459500277cc8/EcoRV/0	FAT57861	iPSCORE_7_5	IPSC	25	chr4	Q	8375
07be47cd-f0fc-4348-bf9f-9e6bbb316ca9/EcoRV/0	FAT57861	iPSCORE_7_5	IPSC	25	chr5	Q	6936
08125291-af0a-4211-a026-7607476b6b64/EcoRV/0	FAT57861	iPSCORE_7_5	IPSC	25	chr22	P	8875
08202efd-e59b-4cef-a177-bb226749b36b/EcoRV/0	FAT57861	iPSCORE_7_5	IPSC	25	chr4	Q	12173
0851d84c-b38a-4d9a-918d-05892110b6bc/EcoRV/0	FAT57861	iPSCORE_7_5	IPSC	25	chr13	Q	11066
0873e906-828d-46c6-8146-f880c2db749b/EcoRV/0	FAT57861	iPSCORE_7_5	IPSC	25	chr17	P	15415
088127a7-19d1-472c-a94a-a0d103c1cc07/EcoRV/0	FAT57861	iPSCORE_7_5	IPSC	25	chr21	Q	5318
0899f186-d2b2-48cd-9afd-3ef37344fe6d/EcoRV/0	FAT57861	iPSCORE_7_5	IPSC	25	chr3	P	7486
089bea14-2a97-46f9-b440-f6d5b4e92698/EcoRV/0	FAT57861	iPSCORE_7_5	IPSC	25	chr16	P	11201
08a4dd80-aaeb-4896-860f-cbd0ec93736c/EcoRV/0	FAT57861	iPSCORE_7_5	IPSC	25	chr3	P	8862
08b9c026-87c0-4ee5-9efc-0e2f5317e63e/EcoRV/0	FAT57861	iPSCORE_7_5	IPSC	25	chr15	Q	1230
08c5e454-9e3b-4add-b9a5-82600a32e4b4/EcoRV/0	FAT57861	iPSCORE_7_5	IPSC	25	chr16	P	8151
0934d8bc-4616-4f3e-8d77-1c4ae8b06db7/EcoRV/0	FAT57861	iPSCORE_7_5	IPSC	25	chr1	P	12163
095c424b-bc96-4944-a3fc-d728cecd62ac/EcoRV/0	FAT57861	iPSCORE_7_5	IPSC	25	chr14	P	11280
09a03072-428b-468b-8a1e-015654ae1651/EcoRV/0	FAT57861	iPSCORE_7_5	IPSC	25	chr19	Q	9466
09acf459-f020-4ea2-bf2e-346f010a8eb9/EcoRV/0	FAT57861	iPSCORE_7_5	IPSC	25	chr2	Q	10272
09caf858-8726-4366-9565-69dfb9463a1c/EcoRV/0	FAT57861	iPSCORE_7_5	IPSC	25	chr20	P	12820
09db283f-ea27-40bd-9e1c-006216b83867/EcoRV/0	FAT57861	iPSCORE_7_5	IPSC	25	chr18	P	7389
0a6aa7a1-6278-42bc-a0f2-8be1c0198f35/EcoRV/0	FAT57861	iPSCORE_7_5	IPSC	25	chr4	Q	7524
0a7490f7-5f90-4759-895e-8b8a77315404/EcoRV/0	FAT57861	iPSCORE_7_5	IPSC	25	chr14	P	10303
0a84bd2d-de47-442b-af7b-85445bc38cb4/EcoRV/0	FAT57861	iPSCORE_7_5	IPSC	25	chr6	P	11232
0b1a7d81-b848-4449-8bca-c7d4924410f5/EcoRV/0	FAT57861	iPSCORE_7_5	IPSC	25	chr14	P	15168
0b3c47d1-19ba-4199-8c79-1c2ff1c61625/EcoRV/0	FAT57861	iPSCORE_7_5	IPSC	25	chr18	Q	17365
0b4af9db-b12c-4d3e-ae7e-c199b49feb11/EcoRV/0	FAT57861	iPSCORE_7_5	IPSC	25	chr18	P	7110
0b616ba0-37dc-470a-84a2-9ebf22eb215c/EcoRV/0	FAT57861	iPSCORE_7_5	IPSC	25	chr2	P	7651
0b81cfc1-3dc9-4df3-8245-44f53d1e5759/EcoRV/0	FAT57861	iPSCORE_7_5	IPSC	25	chr21	Q	12579
0b86e025-48e2-471f-b310-434c4c10529b/EcoRV/0	FAT57861	iPSCORE_7_5	IPSC	25	chr1	Q	11509
0ba3b7a3-fda1-47d1-9123-adbacd544691/EcoRV/0	FAT57861	iPSCORE_7_5	IPSC	25	chr9	P	9997
0bc5716a-e0a4-45d2-a797-afa52d66604a/EcoRV/0	FAT57861	iPSCORE_7_5	IPSC	25	chr1	Q	10272
0bcf02cf-a2db-48df-a58d-298556ed6857/EcoRV/0	FAT57861	iPSCORE_7_5	IPSC	25	chr12	Q	11713
0bd35955-4084-47a1-b2ad-042a3a5932fa/EcoRV/0	FAT57861	iPSCORE_7_5	IPSC	25	chr13	Q	9805
0c233f2d-81e1-4e30-a19e-ea59aa68b373/EcoRV/0	FAT57861	iPSCORE_7_5	IPSC	25	chr16	P	6547
0c5d87b9-b181-4173-b6fb-5082f02bdc88/EcoRV/0	FAT57861	iPSCORE_7_5	IPSC	25	chr6	Q	8870
0c6f8bd7-363f-45fa-b4c1-11af4be2e62d/EcoRV/0	FAT57861	iPSCORE_7_5	IPSC	25	chr21	Q	4116
0c915034-eda6-49dc-8bfc-9fc36dc600ea/EcoRV/0	FAT57861	iPSCORE_7_5	IPSC	25	chr9	P	9624
0cdb6695-9d12-40df-95c4-179cc4e3dd83/EcoRV/0	FAT57861	iPSCORE_7_5	IPSC	25	chr14	P	4091
0cef9c17-c26f-4298-a191-33669779230e/EcoRV/0	FAT57861	iPSCORE_7_5	IPSC	25	chr16	P	6206
0d346ffb-0ab2-4144-a88b-443832bf800a/EcoRV/0	FAT57861	iPSCORE_7_5	IPSC	25	chr16	P	9178
0da36763-6506-467a-a3e7-79ba26fb44b6/EcoRV/0	FAT57861	iPSCORE_7_5	IPSC	25	chr5	Q	14872
0ddf7086-402c-43cf-87d6-673a7c759ec7/EcoRV/0	FAT57861	iPSCORE_7_5	IPSC	25	chr3	Q	7193
0dfb03e0-022f-442e-b314-f0d7071c70fa/EcoRV/0	FAT57861	iPSCORE_7_5	IPSC	25	chr16	Q	12642
0e3763b8-7652-4149-bc92-9d3f975655f6/EcoRV/0	FAT57861	iPSCORE_7_5	IPSC	25	chr12	Q	12558
0e8d8883-e247-44ba-855e-41ae1d6ffe7c/EcoRV/0	FAT57861	iPSCORE_7_5	IPSC	25	chr12	Q	12985
0e8d9199-eb41-4943-9d90-eb7fea6e32eb/EcoRV/0	FAT57861	iPSCORE_7_5	IPSC	25	chr4	Q	3461
0ee762b3-447b-4b92-873d-c54e5691a9a1/EcoRV/0	FAT57861	iPSCORE_7_5	IPSC	25	chr22	P	10822
0eee25fb-6d23-4f48-a273-5261099a9e21/EcoRV/0	FAT57861	iPSCORE_7_5	IPSC	25	chr9	P	9223
0f2146f8-1592-46b2-83a9-5fddff2dcb9b/EcoRV/0	FAT57861	iPSCORE_7_5	IPSC	25	chr14	P	7042
0f44abca-0bc8-4013-b7e3-544486655c3a/EcoRV/0	FAT57861	iPSCORE_7_5	IPSC	25	chr17	P	12189
0f63100f-8bac-412b-b004-8cc283f09229/EcoRV/0	FAT57861	iPSCORE_7_5	IPSC	25	chr20	P	4280
0f716ed4-5e5b-4a05-ad59-be1ecd61ef07/EcoRV/0	FAT57861	iPSCORE_7_5	IPSC	25	chr14	P	9539
0f8e231c-aafa-4150-8f1e-214f356d6e37/EcoRV/0	FAT57861	iPSCORE_7_5	IPSC	25	chr16	P	10039
0fa4ab6a-4ecb-421b-bf82-81115f59bda0/EcoRV/0	FAT57861	iPSCORE_7_5	IPSC	25	chr16	P	6254
0fbc5cba-f5dd-44dc-be26-6ecda6caf0ad/EcoRV/0	FAT57861	iPSCORE_7_5	IPSC	25	chr11	Q	6289
101e3d48-f18f-4f95-b2c5-8dc5018fc205/EcoRV/0	FAT57861	iPSCORE_7_5	IPSC	25	chr2	Q	15009
10721f7d-bf18-4d0d-97b3-d8e4e6329752/EcoRV/0	FAT57861	iPSCORE_7_5	IPSC	25	chr21	Q	11465
10e1132e-b6c8-44e3-ad47-2c541d806a1b/EcoRV/0	FAT57861	iPSCORE_7_5	IPSC	25	chr9	P	7391
112835cd-d921-47ac-8e7c-ac4fcde8c45d/EcoRV/0	FAT57861	iPSCORE_7_5	IPSC	25	chr4	Q	8968
113e21ec-e36f-4f2d-9da7-10fd4d158887/EcoRV/0	FAT57861	iPSCORE_7_5	IPSC	25	chr4	Q	14080
11593e5e-2c37-4308-93e8-2f9c1fc298b2/EcoRV/0	FAT57861	iPSCORE_7_5	IPSC	25	chr12	P	10915
116fb8e4-e499-40f1-beae-db8d66f95650/EcoRV/0	FAT57861	iPSCORE_7_5	IPSC	25	chr14	P	12683
1220c2fd-c70a-40fe-8aa2-4ba1510023ea/EcoRV/0	FAT57861	iPSCORE_7_5	IPSC	25	chr19	P	7489
123e7646-5285-4f89-aab3-e292b99874b5/EcoRV/0	FAT57861	iPSCORE_7_5	IPSC	25	chr17	P	11599
1278968f-1eca-4640-b044-07f6f0129c47/EcoRV/0	FAT57861	iPSCORE_7_5	IPSC	25	chr9	P	12499
12c44d54-1eff-4f83-bc89-20a3500d1d2b/EcoRV/0	FAT57861	iPSCORE_7_5	IPSC	25	chr9	P	15017
1363c67d-1239-4693-bf99-3fdb5bc6f60b/EcoRV/0	FAT57861	iPSCORE_7_5	IPSC	25	chr6	Q	10595
138d1e3d-c906-419f-b352-005176bd0271/EcoRV/0	FAT57861	iPSCORE_7_5	IPSC	25	chr6	Q	11004
138e882a-7229-433b-9974-7bc2c2beda31/EcoRV/0	FAT57861	iPSCORE_7_5	IPSC	25	chr17	Q	11285
1397e2c9-46d0-4e99-8ba9-d6c7e4c38a4d/EcoRV/0	FAT57861	iPSCORE_7_5	IPSC	25	chr16	P	12232
13b75476-00c6-487d-be7f-8d1b3c5f412b/EcoRV/0	FAT57861	iPSCORE_7_5	IPSC	25	chr3	Q	22956
13c0dc2f-9832-43cd-8b4a-ac8b3a2120ef/EcoRV/0	FAT57861	iPSCORE_7_5	IPSC	25	chr5	Q	8014
13cd2c9f-3f36-466d-9196-e2eb8175ecbb/EcoRV/0	FAT57861	iPSCORE_7_5	IPSC	25	chr12	Q	12917
14449b6e-07ac-4166-a416-76c04e21b1b1/EcoRV/0	FAT57861	iPSCORE_7_5	IPSC	25	chr16	P	9281
144746f4-ca00-4aa9-87c1-a0c9de6c1a61/EcoRV/0	FAT57861	iPSCORE_7_5	IPSC	25	chr3	Q	6951
1455aecf-2f01-4c4d-9ba8-e998489c14a3/EcoRV/0	FAT57861	iPSCORE_7_5	IPSC	25	chr13	Q	4787
146188c7-940d-42ff-bdee-1c47ee949740/EcoRV/0	FAT57861	iPSCORE_7_5	IPSC	25	chr9	P	9831
146b02ab-5d7c-4ea0-b79c-e3942714a9c5/EcoRV/0	FAT57861	iPSCORE_7_5	IPSC	25	chr17	P	9154
14923be8-4ac3-4897-9dfd-17fb1e55056b/EcoRV/0	FAT57861	iPSCORE_7_5	IPSC	25	chr18	Q	16285
14ac859f-9501-4612-aa09-39cb249fe8e6/EcoRV/0	FAT57861	iPSCORE_7_5	IPSC	25	chr16	P	11071
14c1e44c-106f-4d5d-9f96-542813b6e9c5/EcoRV/0	FAT57861	iPSCORE_7_5	IPSC	25	chr5	Q	13468
14d8e04f-2a2c-4c76-a98c-c6748ff79202/EcoRV/0	FAT57861	iPSCORE_7_5	IPSC	25	chr2	P	10120
14ef3215-4eab-4730-8ea4-f4d582ccfc34/EcoRV/0	FAT57861	iPSCORE_7_5	IPSC	25	chr16	P	12882
14fe778d-6081-4e93-b925-81e3a7b25b07/EcoRV/0	FAT57861	iPSCORE_7_5	IPSC	25	chr16	P	14018
15212797-f3cc-49a2-9d90-cf449792afff/EcoRV/0	FAT57861	iPSCORE_7_5	IPSC	25	chr10	P	9280
1549eb1a-f3ef-4d3c-9603-8ffe225e2c69/EcoRV/0	FAT57861	iPSCORE_7_5	IPSC	25	chr15	Q	11789
1612a436-43ac-454c-a51f-a5175920fe23/EcoRV/0	FAT57861	iPSCORE_7_5	IPSC	25	chr15	Q	7575
1695d8e3-cf0c-4a3e-b4c9-cbe6418e01d4/EcoRV/0	FAT57861	iPSCORE_7_5	IPSC	25	chr3	P	9266
16cb7115-9175-4e10-ab1a-5f103df29cc3/EcoRV/0	FAT57861	iPSCORE_7_5	IPSC	25	chr16	P	7029
17b716e8-12e8-4c4f-9561-509e77e38234/EcoRV/0	FAT57861	iPSCORE_7_5	IPSC	25	chr8	P	9981
17c6f945-20ae-45c8-b2d1-883cc1b91bf0/EcoRV/0	FAT57861	iPSCORE_7_5	IPSC	25	chr2	P	2714
17e30e10-3b58-472b-8c2c-e94c270501ed/EcoRV/0	FAT57861	iPSCORE_7_5	IPSC	25	chr5	Q	9613
17f35f1c-6bcb-4906-a677-2c3de51961ee/EcoRV/0	FAT57861	iPSCORE_7_5	IPSC	25	chr2	Q	12057
18107b3a-791d-4c6c-a9ee-c7a6ca5adbeb/EcoRV/0	FAT57861	iPSCORE_7_5	IPSC	25	chr3	Q	6835
181f0410-9e36-4336-a533-8f30e2c72814/EcoRV/0	FAT57861	iPSCORE_7_5	IPSC	25	chr14	Q	10506
18296323-c94c-4c24-8641-7a76a649fd2b/EcoRV/0	FAT57861	iPSCORE_7_5	IPSC	25	chr2	Q	4961
18325523-88f7-4c04-b909-89692791a973/EcoRV/0	FAT57861	iPSCORE_7_5	IPSC	25	chr2	Q	9079
1869b183-e2ba-4d2f-b341-35f5586bcc28/EcoRV/0	FAT57861	iPSCORE_7_5	IPSC	25	chr18	P	13271
18920011-1fe4-48ee-9abf-d3dba522bb31/EcoRV/0	FAT57861	iPSCORE_7_5	IPSC	25	chr1	Q	9421
18b145b5-f657-452f-9abb-5537afafaae6/EcoRV/0	FAT57861	iPSCORE_7_5	IPSC	25	chr2	Q	7077
18bf28f9-f872-4797-902e-dfab2ee98203/EcoRV/0	FAT57861	iPSCORE_7_5	IPSC	25	chr4	Q	13729
18c8a095-8b52-4bb8-a244-95caf7367aa9/EcoRV/0	FAT57861	iPSCORE_7_5	IPSC	25	chr22	P	5513
193c7619-1ba6-40b9-8770-ff3aee4488d8/EcoRV/0	FAT57861	iPSCORE_7_5	IPSC	25	chr10	Q	12186
194c6d51-e2fc-4b17-9176-fa5e7a72be77/EcoRV/0	FAT57861	iPSCORE_7_5	IPSC	25	chr8	P	10066
1960f889-7961-4a09-beba-74b672d101e2/EcoRV/0	FAT57861	iPSCORE_7_5	IPSC	25	chr15	Q	7375
19658f36-3eb1-4481-a6ec-9835cc457c19/EcoRV/0	FAT57861	iPSCORE_7_5	IPSC	25	chr21	Q	4666
1a027aa4-833f-403f-8a2e-c07c90f30fc4/EcoRV/0	FAT57861	iPSCORE_7_5	IPSC	25	chr21	Q	9512
1a162893-f70a-47fa-b97b-36b06d950931/EcoRV/0	FAT57861	iPSCORE_7_5	IPSC	25	chr5	Q	10584
1a74cd3a-74ca-4089-8e82-6ffb92ade1e8/EcoRV/0	FAT57861	iPSCORE_7_5	IPSC	25	chr6	Q	6878
1a79aaaf-a3bc-4613-b57e-c62ea005c8ff/EcoRV/0	FAT57861	iPSCORE_7_5	IPSC	25	chr17	Q	10378
1b24af76-66d3-4b47-b429-23e127de48e3/EcoRV/0	FAT57861	iPSCORE_7_5	IPSC	25	chr16	P	12598
1b4c60ca-238c-47cb-81a5-070d496ddd00/EcoRV/0	FAT57861	iPSCORE_7_5	IPSC	25	chr9	P	7282
1b5f14a1-8097-4879-ac42-affd7b280c8f/EcoRV/0	FAT57861	iPSCORE_7_5	IPSC	25	chr13	Q	7406
1b7dd94e-517a-4749-bfbe-a2012ecefb6e/EcoRV/0	FAT57861	iPSCORE_7_5	IPSC	25	chr6	Q	9507
1bb55a64-fe37-4b1e-a39a-549d770c0839/EcoRV/0	FAT57861	iPSCORE_7_5	IPSC	25	chr16	P	9879
1c033f6c-49e3-47d1-b381-514d7a7dbc8d/EcoRV/0	FAT57861	iPSCORE_7_5	IPSC	25	chr21	Q	12092
1c084189-dd8a-4c32-b8c0-57750d070e97/EcoRV/0	FAT57861	iPSCORE_7_5	IPSC	25	chr14	P	12055
1c148603-a235-4be3-b443-6a26c1d75a23/EcoRV/0	FAT57861	iPSCORE_7_5	IPSC	25	chr21	Q	9569
1c192b8f-8c5d-4c80-997f-33662e6dd7e1/EcoRV/0	FAT57861	iPSCORE_7_5	IPSC	25	chr9	P	8168
1c2fa032-d9c2-4a07-99e9-afff46e442e7/EcoRV/0	FAT57861	iPSCORE_7_5	IPSC	25	chr18	Q	18210
1c3d710b-9fe0-49ec-aa69-464bd9b13853/EcoRV/0	FAT57861	iPSCORE_7_5	IPSC	25	chr17	P	3189
1c7e6ef2-2e2d-4ec3-bedb-ffdb66c3dae2/EcoRV/0	FAT57861	iPSCORE_7_5	IPSC	25	chr15	Q	8462
1caecee5-09dd-4d42-b51a-50528e528338/EcoRV/0	FAT57861	iPSCORE_7_5	IPSC	25	chr5	Q	12236
1ce4774a-087c-4ce8-80f1-ed2a9a1e1169/EcoRV/0	FAT57861	iPSCORE_7_5	IPSC	25	chr16	P	2411
1cf0c867-4b1b-4876-a3f4-53ba064bfac1/EcoRV/0	FAT57861	iPSCORE_7_5	IPSC	25	chr12	Q	12345
1d135862-48b6-4567-b776-703365c61850/EcoRV/0	FAT57861	iPSCORE_7_5	IPSC	25	chr11	P	10682
1d20d9aa-a0e2-407c-8da8-ebb68fc2e802/EcoRV/0	FAT57861	iPSCORE_7_5	IPSC	25	chr2	Q	9885
1d3fa5df-10bc-4de0-9f0f-edf0a0b0eebd/EcoRV/0	FAT57861	iPSCORE_7_5	IPSC	25	chr16	P	10984
1d61d25d-047d-4436-a355-5161c752fa36/EcoRV/0	FAT57861	iPSCORE_7_5	IPSC	25	chr14	Q	11349
1d86f680-1c7d-4f9d-8b99-2294b5756725/EcoRV/0	FAT57861	iPSCORE_7_5	IPSC	25	chr22	P	2334
1dd13c1d-b2db-428b-976f-66c04f857f9a/EcoRV/0	FAT57861	iPSCORE_7_5	IPSC	25	chr16	P	11050
1ddf2e59-80a9-49b0-8900-2a0957235ee3/EcoRV/0	FAT57861	iPSCORE_7_5	IPSC	25	chr2	P	20584
1de951d6-5ab8-40f5-afb8-1c4dfddebe67/EcoRV/0	FAT57861	iPSCORE_7_5	IPSC	25	chr1	P	8343
1e71dd52-dc9f-4690-b005-3dcbeaf9867c/EcoRV/0	FAT57861	iPSCORE_7_5	IPSC	25	chr19	Q	8141
1e7aa283-3d2a-4c89-9c69-f19ae54b7169/EcoRV/0	FAT57861	iPSCORE_7_5	IPSC	25	chr18	Q	3013
1f21264a-ed42-4e42-81fc-5c4f0d6ee050/EcoRV/0	FAT57861	iPSCORE_7_5	IPSC	25	chr9	P	9193
1f342dbb-8f84-4725-ac2d-3f2ecfccbf83/EcoRV/0	FAT57861	iPSCORE_7_5	IPSC	25	chr21	Q	16414
1f373aea-7131-4344-bce8-dddcb6f34628/EcoRV/0	FAT57861	iPSCORE_7_5	IPSC	25	chr17	P	10869
1f43145d-670a-4707-8e63-7ce1d1cebe5d/EcoRV/0	FAT57861	iPSCORE_7_5	IPSC	25	chr16	P	14652
1f48aa3e-0e4d-46d4-83c9-970e40db9ddf/EcoRV/0	FAT57861	iPSCORE_7_5	IPSC	25	chr5	Q	12333
1f867d2b-4b7d-493b-95cb-f53574a904c1/EcoRV/0	FAT57861	iPSCORE_7_5	IPSC	25	chr9	P	8076
1fcf5e1a-33f7-4082-aebe-52a0f6737eb9/EcoRV/0	FAT57861	iPSCORE_7_5	IPSC	25	chr12	Q	13376
20503605-5fbc-4339-9b92-84a8cfd691a4/EcoRV/0	FAT57861	iPSCORE_7_5	IPSC	25	chr18	P	14458
205071c1-8b3f-4010-8ef9-184dbfcc3a24/EcoRV/0	FAT57861	iPSCORE_7_5	IPSC	25	chr12	Q	8872
20bab958-fcca-4a9d-975f-e427f2bf84d9/EcoRV/0	FAT57861	iPSCORE_7_5	IPSC	25	chr13	Q	11155
212639c5-1bda-4756-bdca-bdbea96db9fa/EcoRV/0	FAT57861	iPSCORE_7_5	IPSC	25	chr4	Q	8105
212af272-9755-47b7-8425-3eb030e6c8c5/EcoRV/0	FAT57861	iPSCORE_7_5	IPSC	25	chr22	P	18517
2132d191-6143-4cf9-9272-0eacca622880/EcoRV/0	FAT57861	iPSCORE_7_5	IPSC	25	chr22	P	13380
213deae6-13ca-4be9-a125-7b20bdeaee5a/EcoRV/0	FAT57861	iPSCORE_7_5	IPSC	25	chr18	P	10587
2142052c-25bd-48c0-9e15-4e11e70f1575/EcoRV/0	FAT57861	iPSCORE_7_5	IPSC	25	chr14	Q	10317
217c7952-9932-459c-b248-617eb06f1f70/EcoRV/0	FAT57861	iPSCORE_7_5	IPSC	25	chr9	P	7107
21a5df79-160a-466f-994b-8e83c64821fe/EcoRV/0	FAT57861	iPSCORE_7_5	IPSC	25	chr18	P	9914
21a8abe1-a407-49bb-bec6-e237bec4fe3f/EcoRV/0	FAT57861	iPSCORE_7_5	IPSC	25	chr9	P	7381
21cad8a8-0174-459f-94c0-226b16cd4870/EcoRV/0	FAT57861	iPSCORE_7_5	IPSC	25	chr9	P	9395
220a9fbb-e0df-4a32-a6a5-9fcd480862f4/EcoRV/0	FAT57861	iPSCORE_7_5	IPSC	25	chr1	Q	9852
227fb9b2-0abd-4d8d-9a44-2878380cae12/EcoRV/0	FAT57861	iPSCORE_7_5	IPSC	25	chr22	Q	11467
22d4f79d-fef6-4ac8-a604-c846b572139c/EcoRV/0	FAT57861	iPSCORE_7_5	IPSC	25	chr1	Q	10965
22df5e3e-eed8-4be8-bc1a-8fe2a6e8bf0b/EcoRV/0	FAT57861	iPSCORE_7_5	IPSC	25	chr14	P	8830
22f8c1f3-ef1a-41a9-b147-94efbd1f9a07/EcoRV/0	FAT57861	iPSCORE_7_5	IPSC	25	chr3	Q	7374
234f90ea-c798-4308-aded-1d8049da88b7/EcoRV/0	FAT57861	iPSCORE_7_5	IPSC	25	chr21	Q	11997
236ea505-e94a-46c5-b791-27ff08d3c7f1/EcoRV/0	FAT57861	iPSCORE_7_5	IPSC	25	chr19	P	9153
23968547-e637-4da2-8460-add1690a59ee/EcoRV/0	FAT57861	iPSCORE_7_5	IPSC	25	chr12	Q	6644
241f6c3e-e816-47c1-ab32-403fbc503f8b/EcoRV/0	FAT57861	iPSCORE_7_5	IPSC	25	chr9	P	7482
243d98e5-db34-46d2-a4e4-11782873a9f1/EcoRV/0	FAT57861	iPSCORE_7_5	IPSC	25	chr3	P	9317
24409f04-36d5-4a88-903f-48a543728eb6/EcoRV/0	FAT57861	iPSCORE_7_5	IPSC	25	chr9	P	6366
247d3ae8-0b98-46ca-b53e-59fad970892a/EcoRV/0	FAT57861	iPSCORE_7_5	IPSC	25	chr8	P	7427
248995eb-f557-4a3e-a62d-a8a0839226cc/EcoRV/0	FAT57861	iPSCORE_7_5	IPSC	25	chr13	P	5337
24983650-6ad6-4166-8887-e4cad961899a/EcoRV/0	FAT57861	iPSCORE_7_5	IPSC	25	chr3	Q	10681
249c1bef-2432-438b-b2af-cce5f1be185b/EcoRV/0	FAT57861	iPSCORE_7_5	IPSC	25	chr14	Q	11415
24b0eb0d-94a7-4d10-8129-d7958f03e96c/EcoRV/0	FAT57861	iPSCORE_7_5	IPSC	25	chr10	Q	3937
24ba6bf0-81a2-4be3-81c1-fceeea372167/EcoRV/0	FAT57861	iPSCORE_7_5	IPSC	25	chr14	P	9608
24fab282-ff1d-4eaf-b44a-c7c468f32e48/EcoRV/0	FAT57861	iPSCORE_7_5	IPSC	25	chr6	Q	11778
2554d077-2e24-4276-a40b-3bf39584aa0c/EcoRV/0	FAT57861	iPSCORE_7_5	IPSC	25	chr17	P	10025
25706008-3c23-4f0c-99f0-3fdaf298ce22/EcoRV/0	FAT57861	iPSCORE_7_5	IPSC	25	chr4	Q	12611
25b61a21-ba67-4df3-b96c-ebaae68d74c8/EcoRV/0	FAT57861	iPSCORE_7_5	IPSC	25	chr12	Q	9794
25cf58cc-3b6c-4e36-bb35-02566d2ff105/EcoRV/0	FAT57861	iPSCORE_7_5	IPSC	25	chr10	P	2535
2614de05-4372-4f24-b1ef-67801bef4fe0/EcoRV/0	FAT57861	iPSCORE_7_5	IPSC	25	chr4	P	8122
262793aa-e6e8-4520-b8fb-451f407279f6/EcoRV/0	FAT57861	iPSCORE_7_5	IPSC	25	chr7	Q	357
262e8d04-3876-408e-a1d1-2445d5349a43/EcoRV/0	FAT57861	iPSCORE_7_5	IPSC	25	chr11	Q	10122
26580dc8-28dd-4b65-9c98-e35c6a23de4a/EcoRV/0	FAT57861	iPSCORE_7_5	IPSC	25	chr16	P	11146
269f6d03-0adb-401a-aaac-98c82c8f717d/EcoRV/0	FAT57861	iPSCORE_7_5	IPSC	25	chr5	Q	10494
269fad58-e214-4171-970b-44aa869dc8f6/EcoRV/0	FAT57861	iPSCORE_7_5	IPSC	25	chr13	P	8963
26ba0b5b-02ed-48e9-93d2-96d4f16f2c6a/EcoRV/0	FAT57861	iPSCORE_7_5	IPSC	25	chr11	Q	2335
26bd20e8-e40d-497b-9154-81588299f46d/EcoRV/0	FAT57861	iPSCORE_7_5	IPSC	25	chr11	Q	9689
2720e84c-37a2-4188-beb0-e95970322c1f/EcoRV/0	FAT57861	iPSCORE_7_5	IPSC	25	chr14	Q	10926
274246b1-d35f-4216-9401-a6c015dce2e5/EcoRV/0	FAT57861	iPSCORE_7_5	IPSC	25	chr19	Q	3263
27b64a2d-298b-4124-a38a-c3cd60c73f47/EcoRV/0	FAT57861	iPSCORE_7_5	IPSC	25	chr14	P	15713
27f4f3b2-0256-4df0-bb97-ef118899bb8c/EcoRV/0	FAT57861	iPSCORE_7_5	IPSC	25	chr17	Q	11901
280e6244-21b9-4b86-ab98-a0e3cb6508d2/EcoRV/0	FAT57861	iPSCORE_7_5	IPSC	25	chr12	Q	11015
282a5c8f-f6ca-4141-a192-5df5854e615e/EcoRV/0	FAT57861	iPSCORE_7_5	IPSC	25	chr12	P	9573
2831fab5-b236-4154-bae8-abae25d9311f/EcoRV/0	FAT57861	iPSCORE_7_5	IPSC	25	chr19	P	11182
28362fd4-1f51-4466-8125-dd806dd3b812/EcoRV/0	FAT57861	iPSCORE_7_5	IPSC	25	chr2	Q	11851
283c1f18-27bc-4ab6-ad49-9556e83c4286/EcoRV/0	FAT57861	iPSCORE_7_5	IPSC	25	chr17	Q	10900
2856695d-11c7-42fa-b010-5510d8d76f81/EcoRV/0	FAT57861	iPSCORE_7_5	IPSC	25	chr15	Q	1886
285ec537-2f55-4365-b342-cd2a3d53f11d/EcoRV/0	FAT57861	iPSCORE_7_5	IPSC	25	chr5	Q	13976
286b0dd2-a82b-4316-af35-d0ecbdaa6fa1/EcoRV/0	FAT57861	iPSCORE_7_5	IPSC	25	chr22	P	5458
28a80958-ef06-4ad1-a09a-f712a4c7c746/EcoRV/0	FAT57861	iPSCORE_7_5	IPSC	25	chr13	P	8337
28b7f14a-202c-40f5-83a7-52e5582804aa/EcoRV/0	FAT57861	iPSCORE_7_5	IPSC	25	chr22	P	11088
28ce9654-2c97-4321-975e-e377a599282f/EcoRV/0	FAT57861	iPSCORE_7_5	IPSC	25	chr11	Q	6772
28dca20f-85a1-4c09-ad06-70181e287982/EcoRV/0	FAT57861	iPSCORE_7_5	IPSC	25	chr13	Q	2560
28ee652e-9191-459f-bd8c-cfde6a4ddc0b/EcoRV/0	FAT57861	iPSCORE_7_5	IPSC	25	chr21	Q	12840
29016047-7ca3-4437-a3ed-a9ddf574bcf9/EcoRV/0	FAT57861	iPSCORE_7_5	IPSC	25	chr15	Q	7906
2958807d-44ce-4f0b-aa1d-0a8f71ea74a1/EcoRV/0	FAT57861	iPSCORE_7_5	IPSC	25	chr18	Q	13983
295b171b-f219-4a13-9fda-3a3738a8df7c/EcoRV/0	FAT57861	iPSCORE_7_5	IPSC	25	chr4	Q	14536
295d28ab-f882-47f1-aa3e-422a79dec958/EcoRV/0	FAT57861	iPSCORE_7_5	IPSC	25	chr18	P	10272
2967bcb7-6f5c-47a3-95c5-aa8330634ccc/EcoRV/0	FAT57861	iPSCORE_7_5	IPSC	25	chr22	P	5839
297a86ec-e3aa-4b11-a3ed-c487cec732f1/EcoRV/0	FAT57861	iPSCORE_7_5	IPSC	25	chr6	Q	12970
29ab9bc3-a973-46aa-b821-a2b2c06e22de/EcoRV/0	FAT57861	iPSCORE_7_5	IPSC	25	chr22	P	11324
2a388b3f-8ed4-4473-a983-d2d1f5e3cd40/EcoRV/0	FAT57861	iPSCORE_7_5	IPSC	25	chr19	P	10160
2a549c1f-5b02-4aab-817a-e7dc97bf3e12/EcoRV/0	FAT57861	iPSCORE_7_5	IPSC	25	chr3	Q	9436
2aed4e99-852f-4ea9-89f2-99c1724f8574/EcoRV/0	FAT57861	iPSCORE_7_5	IPSC	25	chr1	Q	9086
2b0be0fe-c32f-4026-b381-3f7f134ad51f/EcoRV/0	FAT57861	iPSCORE_7_5	IPSC	25	chr4	P	2878
2b35db72-79fb-45d5-a4ee-70cd51f23da0/EcoRV/0	FAT57861	iPSCORE_7_5	IPSC	25	chr17	Q	9253
2b5ee652-18e6-4491-be5f-c223203c2202/EcoRV/0	FAT57861	iPSCORE_7_5	IPSC	25	chr2	Q	13654
2b697d62-1785-47d6-9f44-ae6927294c26/EcoRV/0	FAT57861	iPSCORE_7_5	IPSC	25	chr11	Q	8629
2b82b95f-ab26-433d-ad69-35a97e9eba44/EcoRV/0	FAT57861	iPSCORE_7_5	IPSC	25	chr12	P	540
2bf1d2f8-bcaa-4301-9a76-08b97592e16d/EcoRV/0	FAT57861	iPSCORE_7_5	IPSC	25	chr1	P	11639
2c03da4e-5773-4206-aa59-4b7034c17f64/EcoRV/0	FAT57861	iPSCORE_7_5	IPSC	25	chr22	P	5757
2c322cc7-320d-4876-88b2-da385b97c01f/EcoRV/0	FAT57861	iPSCORE_7_5	IPSC	25	chr14	Q	9457
2c668e1f-6749-4b7a-8ecb-dcce38e85630/EcoRV/0	FAT57861	iPSCORE_7_5	IPSC	25	chr19	P	11254
2c701391-b6b7-452f-845e-f607ed9927a4/EcoRV/0	FAT57861	iPSCORE_7_5	IPSC	25	chr19	Q	8341
2c7a86d6-b59e-40a6-a4d0-f6e592fd53aa/EcoRV/0	FAT57861	iPSCORE_7_5	IPSC	25	chr6	Q	12949
2ca49d27-e6b7-4394-a99c-15cc1f278c56/EcoRV/0	FAT57861	iPSCORE_7_5	IPSC	25	chr9	P	8706
2cf83b12-7d4e-46fa-9ddf-e120d5329ee5/EcoRV/0	FAT57861	iPSCORE_7_5	IPSC	25	chr1	Q	3091
2d11bbb6-7b13-4874-9836-8a1f9ad4b8c0/EcoRV/0	FAT57861	iPSCORE_7_5	IPSC	25	chr15	Q	2743
2d4d0444-2572-486e-9c41-f6696b20734b/EcoRV/0	FAT57861	iPSCORE_7_5	IPSC	25	chr16	P	12172
2df01590-7574-47a4-8cc4-71c1fb9fcf0f/EcoRV/0	FAT57861	iPSCORE_7_5	IPSC	25	chr8	P	7342
2e28a88c-d59d-4b3e-8e8e-1d7560b7ac00/EcoRV/0	FAT57861	iPSCORE_7_5	IPSC	25	chr16	P	4428
2e32c0c0-0269-4f72-bd9e-a7c1d6588b44/EcoRV/0	FAT57861	iPSCORE_7_5	IPSC	25	chr10	Q	6438
2e43ebc4-2df1-4816-a0d5-f3d6e5f61316/EcoRV/0	FAT57861	iPSCORE_7_5	IPSC	25	chr6	Q	8632
2e52edae-d75e-4658-bf19-e21ca29a07e0/EcoRV/0	FAT57861	iPSCORE_7_5	IPSC	25	chr5	Q	12314
2e820132-c850-45bc-b3de-ffda9e0e03cc/EcoRV/0	FAT57861	iPSCORE_7_5	IPSC	25	chr14	P	10511
2f184079-f735-46c4-8d53-796cf4e61519/EcoRV/0	FAT57861	iPSCORE_7_5	IPSC	25	chr17	P	9778
2fc23dde-0864-42eb-854d-fe910ae552aa/EcoRV/0	FAT57861	iPSCORE_7_5	IPSC	25	chr6	Q	3485
2ffd3e3c-271d-40fc-986c-51a81b55a66e/EcoRV/0	FAT57861	iPSCORE_7_5	IPSC	25	chr1	Q	7603
30368dda-114a-4127-a1ea-4f5d7860006f/EcoRV/0	FAT57861	iPSCORE_7_5	IPSC	25	chr6	Q	11122
3044acb0-dec3-4f34-9d5c-1beb6122b986/EcoRV/0	FAT57861	iPSCORE_7_5	IPSC	25	chr9	P	11514
3068f689-a2f7-493d-85c1-4b4fae82170d/EcoRV/0	FAT57861	iPSCORE_7_5	IPSC	25	chr8	P	4037
3094728d-4199-4e18-afcc-fb4e51867f28/EcoRV/0	FAT57861	iPSCORE_7_5	IPSC	25	chr3	Q	8277
3097d1cb-e9bf-4a3c-bf3c-1fa15f751e50/EcoRV/0	FAT57861	iPSCORE_7_5	IPSC	25	chr9	P	7751
30a5e79f-3f69-4af9-a679-6a2f824f8838/EcoRV/0	FAT57861	iPSCORE_7_5	IPSC	25	chr19	P	8234
30d47635-9cdd-447d-b12b-3cad38cd2167/EcoRV/0	FAT57861	iPSCORE_7_5	IPSC	25	chr5	Q	9090
30e0c6a0-5cab-4f72-9e20-f3bd182cb063/EcoRV/0	FAT57861	iPSCORE_7_5	IPSC	25	chr6	Q	68
30fe330d-5e63-46fa-8c25-3408c800ef2a/EcoRV/0	FAT57861	iPSCORE_7_5	IPSC	25	chr10	Q	184
30ff8b32-7456-4ecb-a325-b51e77aedbf3/EcoRV/0	FAT57861	iPSCORE_7_5	IPSC	25	chr3	P	10903
3122230f-0e2d-4937-9320-41289269e9ca/EcoRV/0	FAT57861	iPSCORE_7_5	IPSC	25	chr16	P	14529
31c82033-8c2f-4e9c-8409-d7d528cdaf05/EcoRV/0	FAT57861	iPSCORE_7_5	IPSC	25	chr10	P	12402
31d1e298-cdc7-4d46-b814-85f2a490cb00/EcoRV/0	FAT57861	iPSCORE_7_5	IPSC	25	chr18	Q	17505
329d8eb1-d33c-47df-921c-ca5610c50c14/EcoRV/0	FAT57861	iPSCORE_7_5	IPSC	25	chr14	P	8108
32e0a66e-da1b-43b3-a58f-8992d6342bcc/EcoRV/0	FAT57861	iPSCORE_7_5	IPSC	25	chr9	P	7269
32e79b5f-f00d-4562-8bae-8275ccfb6ddd/EcoRV/0	FAT57861	iPSCORE_7_5	IPSC	25	chr19	P	8678
3306fd25-4a9d-4eea-8904-bab3ff31455b/EcoRV/0	FAT57861	iPSCORE_7_5	IPSC	25	chr9	P	3835
3323f918-98ea-417d-9839-cb85d82d1a30/EcoRV/0	FAT57861	iPSCORE_7_5	IPSC	25	chr22	P	7246
3343843e-e472-4164-91dc-9d883e26a647/EcoRV/0	FAT57861	iPSCORE_7_5	IPSC	25	chr13	Q	12469
335ce1f5-82a3-4394-83bb-8df82a110bd5/EcoRV/0	FAT57861	iPSCORE_7_5	IPSC	25	chr22	P	3399
33717dba-c9d1-4e18-93fb-81c1d9a0c1c6/EcoRV/0	FAT57861	iPSCORE_7_5	IPSC	25	chr20	P	8139
3372f4a4-6575-437f-a14f-28f988ef457b/EcoRV/0	FAT57861	iPSCORE_7_5	IPSC	25	chr16	P	7680
33d19c6b-51bf-4191-9d89-53de54db8e8d/EcoRV/0	FAT57861	iPSCORE_7_5	IPSC	25	chr18	P	10698
33d1f96f-36c9-4a19-8843-4d3204669709/EcoRV/0	FAT57861	iPSCORE_7_5	IPSC	25	chr14	Q	11072
343889a9-a455-4f43-83d5-8a58dc235179/EcoRV/0	FAT57861	iPSCORE_7_5	IPSC	25	chr21	Q	6218
3461c41e-c31c-4399-b902-909e00422438/EcoRV/0	FAT57861	iPSCORE_7_5	IPSC	25	chr13	Q	6073
34eddfc0-ecd6-4e4a-93f8-8a89c5998b24/EcoRV/0	FAT57861	iPSCORE_7_5	IPSC	25	chr14	P	12043
353136ed-8662-4e55-8db6-260a519ea6b2/EcoRV/0	FAT57861	iPSCORE_7_5	IPSC	25	chr16	P	6283
356e2ffd-9377-401a-9177-10940d2be48a/EcoRV/0	FAT57861	iPSCORE_7_5	IPSC	25	chr9	Q	6890
35e0d89e-8663-47d0-bdf4-332e1e078197/EcoRV/0	FAT57861	iPSCORE_7_5	IPSC	25	chr3	P	6722
35f9c448-d484-4c9b-9a9d-b1f60a749ffa/EcoRV/0	FAT57861	iPSCORE_7_5	IPSC	25	chr14	Q	13224
3618ab88-44f0-48b9-80b5-5a8aee07af3e/EcoRV/0	FAT57861	iPSCORE_7_5	IPSC	25	chr10	Q	4702
363c29e5-3280-4fbe-8b95-592966aa2334/EcoRV/0	FAT57861	iPSCORE_7_5	IPSC	25	chr12	P	8243
3647f578-e2b8-4288-9c6b-57d804ff3eea/EcoRV/0	FAT57861	iPSCORE_7_5	IPSC	25	chr19	P	9990
3661c21b-a277-4560-a4d7-6857d24f646a/EcoRV/0	FAT57861	iPSCORE_7_5	IPSC	25	chr12	P	11642
36715f03-ccd1-4086-90c3-20db679e88f2/EcoRV/0	FAT57861	iPSCORE_7_5	IPSC	25	chr8	Q	8727
36a10aa4-2f00-494a-9f4a-17024f1efc38/EcoRV/0	FAT57861	iPSCORE_7_5	IPSC	25	chr12	Q	15017
36a34fe4-f6a4-45cf-a787-7f74f23bbfb9/EcoRV/0	FAT57861	iPSCORE_7_5	IPSC	25	chr22	P	4414
36c142b3-591f-459c-999b-c64fe4b4684a/EcoRV/0	FAT57861	iPSCORE_7_5	IPSC	25	chr6	Q	10927
36c6bc70-ac58-4b6f-ab40-620872bf2d97/EcoRV/0	FAT57861	iPSCORE_7_5	IPSC	25	chr19	P	10248
36cfaf3c-036a-481a-9903-ead3eacfbdf9/EcoRV/0	FAT57861	iPSCORE_7_5	IPSC	25	chr3	Q	1219
37059eef-2056-42c7-8101-eb4789434e72/EcoRV/0	FAT57861	iPSCORE_7_5	IPSC	25	chr16	P	12613
370bacb8-72ed-42b2-839e-7c8fb7927491/EcoRV/0	FAT57861	iPSCORE_7_5	IPSC	25	chr5	Q	8534
370fdcd3-f148-4fa4-89ac-1cd1345e8396/EcoRV/0	FAT57861	iPSCORE_7_5	IPSC	25	chr6	Q	11892
371b4a7a-9662-4b11-ae12-867c4bfce218/EcoRV/0	FAT57861	iPSCORE_7_5	IPSC	25	chr4	Q	10749
371ccc53-06bb-41ed-add0-bfc3e17cb72a/EcoRV/0	FAT57861	iPSCORE_7_5	IPSC	25	chr22	P	4604
375e7c2a-8698-45e3-8516-b67ec94d247b/EcoRV/0	FAT57861	iPSCORE_7_5	IPSC	25	chr16	P	10745
37632cd5-8b47-4e88-b899-6aa89af378e9/EcoRV/0	FAT57861	iPSCORE_7_5	IPSC	25	chr4	Q	12976
379f9ab3-d884-427e-8836-848df241605d/EcoRV/0	FAT57861	iPSCORE_7_5	IPSC	25	chr1	Q	9139
37e05482-41ed-411e-804b-fb828fc6bdf2/EcoRV/0	FAT57861	iPSCORE_7_5	IPSC	25	chr18	P	11480
38108b57-4b65-4774-9a5d-6dc358bf9bea/EcoRV/0	FAT57861	iPSCORE_7_5	IPSC	25	chr2	Q	11306
384221b5-d6fc-4a36-806a-e13fc2baf682/EcoRV/0	FAT57861	iPSCORE_7_5	IPSC	25	chr5	Q	8484
38886ea1-eb50-4e97-a7c1-824fb2dea2c2/EcoRV/0	FAT57861	iPSCORE_7_5	IPSC	25	chr15	Q	7374
39674254-3a2f-4a60-92d7-3d22994cc6ee/EcoRV/0	FAT57861	iPSCORE_7_5	IPSC	25	chr12	Q	10334
39b5b728-011e-4c88-b8a1-e31f4b1f3da3/EcoRV/0	FAT57861	iPSCORE_7_5	IPSC	25	chr16	Q	13545
39dfae4b-fda1-4612-bcaf-195b828b0ba3/EcoRV/0	FAT57861	iPSCORE_7_5	IPSC	25	chr4	Q	7825
3a1abd75-5b1b-440a-8f24-6124b2a225e0/EcoRV/0	FAT57861	iPSCORE_7_5	IPSC	25	chr14	P	11696
3a3a77c1-b1bf-4ff5-a8e0-43011ece8eee/EcoRV/0	FAT57861	iPSCORE_7_5	IPSC	25	chr7	Q	8904
3a471b80-529b-45e0-912c-04f86aa5400d/EcoRV/0	FAT57861	iPSCORE_7_5	IPSC	25	chr14	P	7827
3a762c11-8811-4556-96f5-2afadcde581e/EcoRV/0	FAT57861	iPSCORE_7_5	IPSC	25	chr21	Q	16663
3a7ec781-2d13-4c87-a940-7fcdfba70f86/EcoRV/0	FAT57861	iPSCORE_7_5	IPSC	25	chr8	P	7625
3ac3b1b4-0c0e-45db-87f6-672089a34dfb/EcoRV/0	FAT57861	iPSCORE_7_5	IPSC	25	chr21	Q	11326
3b0208a2-f615-4b67-a7f1-409a3eda928a/EcoRV/0	FAT57861	iPSCORE_7_5	IPSC	25	chr16	P	8652
3b1119b0-da6c-481d-a5be-30452a3cf00e/EcoRV/0	FAT57861	iPSCORE_7_5	IPSC	25	chr14	P	9343
3b213bdd-85f5-4ea5-9ccf-ed37e6874c3d/EcoRV/0	FAT57861	iPSCORE_7_5	IPSC	25	chr16	P	9484
3b6b17f4-d513-4e02-a80d-320f4027f2dd/EcoRV/0	FAT57861	iPSCORE_7_5	IPSC	25	chr13	P	13241
3b79efcb-8e3f-4101-8126-336b730c4129/EcoRV/0	FAT57861	iPSCORE_7_5	IPSC	25	chr15	Q	6964
3be10335-92c0-4f58-8277-e4310688e9d1/EcoRV/0	FAT57861	iPSCORE_7_5	IPSC	25	chr3	P	11937
3beb3dfd-8179-441f-9a53-4a2d0ac19528/EcoRV/0	FAT57861	iPSCORE_7_5	IPSC	25	chr14	P	6467
3bf2f654-7a05-46d7-af72-cade3ef002da/EcoRV/0	FAT57861	iPSCORE_7_5	IPSC	25	chr14	P	12491
3c8ab2f4-fb38-4fde-a263-5b21ec3762e0/EcoRV/0	FAT57861	iPSCORE_7_5	IPSC	25	chr13	Q	6628
3c9da253-87c7-49e0-8dc8-96d2db38468a/EcoRV/0	FAT57861	iPSCORE_7_5	IPSC	25	chr9	P	5767
3ca4b0ba-c111-425e-b5be-2aa757f87fe2/EcoRV/0	FAT57861	iPSCORE_7_5	IPSC	25	chr13	P	2834
3cb3ad1c-66d0-4bbd-a3f3-e650e7f331a9/EcoRV/0	FAT57861	iPSCORE_7_5	IPSC	25	chr9	P	11979
3cb7243c-8de7-4cc0-b875-3114145037bb/EcoRV/0	FAT57861	iPSCORE_7_5	IPSC	25	chr16	P	10973
3ccf3861-41fd-45ce-9887-9e03958b3bad/EcoRV/0	FAT57861	iPSCORE_7_5	IPSC	25	chr1	Q	8544
3d13fa98-d2c0-4293-9826-61cf766174cd/EcoRV/0	FAT57861	iPSCORE_7_5	IPSC	25	chr16	P	12521
3d1651ac-d981-4499-9ae4-878d0164ed22/EcoRV/0	FAT57861	iPSCORE_7_5	IPSC	25	chr16	P	7079
3d23c98c-cf97-4ee6-80ff-b04fe4c0a0d1/EcoRV/0	FAT57861	iPSCORE_7_5	IPSC	25	chr9	P	3014
3d279e68-e686-4b88-840b-e7a0acad31b1/EcoRV/0	FAT57861	iPSCORE_7_5	IPSC	25	chr19	Q	1998
3d41404a-c4f6-4748-84d6-81c197532d02/EcoRV/0	FAT57861	iPSCORE_7_5	IPSC	25	chr17	P	3360
3d52e871-f3d1-49b4-b00e-8d53571c870d/EcoRV/0	FAT57861	iPSCORE_7_5	IPSC	25	chr6	P	4092
3d5dff73-59fb-4884-81a7-e287684fbfad/EcoRV/0	FAT57861	iPSCORE_7_5	IPSC	25	chr15	Q	15131
3d644c7f-e8d5-4999-8016-edd608805ae0/EcoRV/0	FAT57861	iPSCORE_7_5	IPSC	25	chr18	P	13505
3da74160-f45d-4401-8cab-d4d0dc53794a/EcoRV/0	FAT57861	iPSCORE_7_5	IPSC	25	chr10	P	8713
3dd0b1aa-9967-4880-a5c5-a3a2fb6bc50c/EcoRV/0	FAT57861	iPSCORE_7_5	IPSC	25	chr12	P	11149
3df8d052-06c8-4113-9332-f0c23e86834a/EcoRV/0	FAT57861	iPSCORE_7_5	IPSC	25	chr15	Q	13805
3e09ffb5-8b07-4385-aacd-6f30747b7a7c/EcoRV/0	FAT57861	iPSCORE_7_5	IPSC	25	chr3	P	9928
3e319644-b47b-4d16-b877-5784768f78d3/EcoRV/0	FAT57861	iPSCORE_7_5	IPSC	25	chr12	Q	2055
3e37fa88-cd0a-490d-84d0-3e133d0b8d75/EcoRV/0	FAT57861	iPSCORE_7_5	IPSC	25	chr18	Q	10629
3e3bf854-c69d-4dec-8caf-1f5dbaf8a0a5/EcoRV/0	FAT57861	iPSCORE_7_5	IPSC	25	chr13	P	8676
3e587469-b958-460e-89e3-701759af04bd/EcoRV/0	FAT57861	iPSCORE_7_5	IPSC	25	chr1	Q	10784
3e97165a-d272-4a7e-9c2e-d9dbe58035ff/EcoRV/0	FAT57861	iPSCORE_7_5	IPSC	25	chr14	P	12247
3ee04418-450b-44f2-9b99-d77f3131b868/EcoRV/0	FAT57861	iPSCORE_7_5	IPSC	25	chr17	P	3217
3ee9f171-0938-45a3-ba86-aab8fa860bc3/EcoRV/0	FAT57861	iPSCORE_7_5	IPSC	25	chr14	P	12560
3f0ec946-5438-4d6b-a63a-bd13e7efdc75/EcoRV/0	FAT57861	iPSCORE_7_5	IPSC	25	chr11	Q	13416
3f26a8f2-6e45-4acf-9527-06d180beb2f6/EcoRV/0	FAT57861	iPSCORE_7_5	IPSC	25	chr16	P	5948
3f3afe90-d04b-4f10-a76f-72ee77a4099f/EcoRV/0	FAT57861	iPSCORE_7_5	IPSC	25	chr9	P	9268
3f3e4411-3684-41a0-ba03-8c849de6f2ff/EcoRV/0	FAT57861	iPSCORE_7_5	IPSC	25	chr11	Q	9405
3f495aa2-b0fd-400d-8ac3-b851c8b191a5/EcoRV/0	FAT57861	iPSCORE_7_5	IPSC	25	chr13	Q	3162
3f9da2c9-ede8-4d87-b08a-a92db71a7c7a/EcoRV/0	FAT57861	iPSCORE_7_5	IPSC	25	chr19	P	10222
3fa95dd7-0970-4fc7-9732-5d69f37db05b/EcoRV/0	FAT57861	iPSCORE_7_5	IPSC	25	chr9	P	7891
3fc3d193-61c8-4710-9e78-835f28de71d2/EcoRV/0	FAT57861	iPSCORE_7_5	IPSC	25	chr5	Q	7221
3fdd06df-c33c-4420-a592-a35fe4c85704/EcoRV/0	FAT57861	iPSCORE_7_5	IPSC	25	chr2	P	13617
404d7e87-7b7b-4d3c-9874-f87a8387b2df/EcoRV/0	FAT57861	iPSCORE_7_5	IPSC	25	chr21	Q	10991
40776290-afbc-4a7e-aa2d-ed78ac150c7d/EcoRV/0	FAT57861	iPSCORE_7_5	IPSC	25	chr2	P	1962
407abfb5-b211-498d-86d5-7f0e6898c41f/EcoRV/0	FAT57861	iPSCORE_7_5	IPSC	25	chr11	Q	9453
40883561-8091-4d02-befe-7b27c049b3e1/EcoRV/0	FAT57861	iPSCORE_7_5	IPSC	25	chr16	P	13149
408b8a6b-c4b0-4daa-9c51-c6be90cf4085/EcoRV/0	FAT57861	iPSCORE_7_5	IPSC	25	chr21	Q	7292
4091277e-0267-46af-b6ac-87faeda34e20/EcoRV/0	FAT57861	iPSCORE_7_5	IPSC	25	chr19	P	10618
40ca26a5-c8f7-4112-bb59-d67e516b2bd5/EcoRV/0	FAT57861	iPSCORE_7_5	IPSC	25	chr13	Q	10888
41234723-fbfd-414a-bbcc-84a86ded6196/EcoRV/0	FAT57861	iPSCORE_7_5	IPSC	25	chr1	P	15059
41748f4e-2b74-41df-81cb-d1fbcf93c606/EcoRV/0	FAT57861	iPSCORE_7_5	IPSC	25	chr8	P	5110
419a7a32-edb3-44f1-92c2-90fa36c34316/EcoRV/0	FAT57861	iPSCORE_7_5	IPSC	25	chr12	Q	11473
41ca8558-f4fc-4f35-bfd4-4639d61c22fd/EcoRV/0	FAT57861	iPSCORE_7_5	IPSC	25	chr3	Q	11710
41f9264b-c62a-4b69-aeda-174c7ca36b3b/EcoRV/0	FAT57861	iPSCORE_7_5	IPSC	25	chr2	Q	10015
420dda21-be89-4526-b9a1-e6dd5fe65473/EcoRV/0	FAT57861	iPSCORE_7_5	IPSC	25	chr12	Q	10560
42670f79-4cb2-49be-b82b-34c91dc8a6b1/EcoRV/0	FAT57861	iPSCORE_7_5	IPSC	25	chr1	Q	10253
4286cf57-f99f-4d8f-b112-84b804b1d5bd/EcoRV/0	FAT57861	iPSCORE_7_5	IPSC	25	chr9	P	6007
42af73d0-9699-4043-9356-583d99d248ee/EcoRV/0	FAT57861	iPSCORE_7_5	IPSC	25	chr16	P	13516
42e01277-4a8f-4215-8f07-5c1c2bef6313/EcoRV/0	FAT57861	iPSCORE_7_5	IPSC	25	chr10	Q	3581
42f2185f-dee2-4e2f-a832-08503d69be58/EcoRV/0	FAT57861	iPSCORE_7_5	IPSC	25	chr15	Q	6169
43098151-62f1-4e27-87ae-ef4293f6ae73/EcoRV/0	FAT57861	iPSCORE_7_5	IPSC	25	chr9	P	5581
4332b6b4-f2e8-4a9f-b86f-c280eed0eae6/EcoRV/0	FAT57861	iPSCORE_7_5	IPSC	25	chr19	P	10753
4338eb10-a80f-4672-be1f-6dd11ce62f5b/EcoRV/0	FAT57861	iPSCORE_7_5	IPSC	25	chr19	P	10901
434753c7-91d0-43c0-bce6-62b754009e4d/EcoRV/0	FAT57861	iPSCORE_7_5	IPSC	25	chr6	P	5242
43720a7d-a03b-4bf5-b159-599919740de8/EcoRV/0	FAT57861	iPSCORE_7_5	IPSC	25	chr4	Q	10105
4376331e-e0c2-4dbf-b83d-c72977e09ba1/EcoRV/0	FAT57861	iPSCORE_7_5	IPSC	25	chr2	Q	12381
4395af21-1400-4f48-acb3-4e84054e0c59/EcoRV/0	FAT57861	iPSCORE_7_5	IPSC	25	chr9	P	8551
439a1854-afb8-4f48-840b-f6e46b336de0/EcoRV/0	FAT57861	iPSCORE_7_5	IPSC	25	chr4	P	1717
43bdd9a7-ed95-4e3b-ae8b-ff5fc6334df0/EcoRV/0	FAT57861	iPSCORE_7_5	IPSC	25	chr1	Q	15354
43f89000-19f4-43c1-add3-6566f36bc61c/EcoRV/0	FAT57861	iPSCORE_7_5	IPSC	25	chr13	Q	7887
44157c69-4e87-4654-81d8-1d1f2ce8b625/EcoRV/0	FAT57861	iPSCORE_7_5	IPSC	25	chr6	Q	10607
4441477a-2caa-4ae8-b32b-0de3895d78ec/EcoRV/0	FAT57861	iPSCORE_7_5	IPSC	25	chr9	P	12847
44fb3c90-2f0f-462a-9494-9acc88ab0eb9/EcoRV/0	FAT57861	iPSCORE_7_5	IPSC	25	chr9	P	11378
44fb64ca-ba5d-4477-a25c-3f9ecf48ed00/EcoRV/0	FAT57861	iPSCORE_7_5	IPSC	25	chr19	Q	11211
45309d5d-a7bd-4cdb-a311-03191303bad0/EcoRV/0	FAT57861	iPSCORE_7_5	IPSC	25	chr1	P	10280
454dd999-cbc6-47ea-8309-6bb025d41871/EcoRV/0	FAT57861	iPSCORE_7_5	IPSC	25	chr10	Q	2618
4578ee6b-2f20-4450-91fd-45082215f8fc/EcoRV/0	FAT57861	iPSCORE_7_5	IPSC	25	chr17	Q	9144
45959ddb-fd3f-4198-b6a0-e1a96e7d109d/EcoRV/0	FAT57861	iPSCORE_7_5	IPSC	25	chr15	Q	6516
459a9542-8e0e-4872-a143-c7295b0f45cb/EcoRV/0	FAT57861	iPSCORE_7_5	IPSC	25	chr8	Q	4560
45dcd8ee-1274-42f0-b9f6-41f7ac0ec741/EcoRV/0	FAT57861	iPSCORE_7_5	IPSC	25	chr13	Q	11171
45f4da8c-9da3-4926-9e6b-aac239d4e5fb/EcoRV/0	FAT57861	iPSCORE_7_5	IPSC	25	chr4	Q	3405
4620e8dc-fa3a-4255-9175-95257dbb539b/EcoRV/0	FAT57861	iPSCORE_7_5	IPSC	25	chr4	P	8290
4650c9d0-b5b2-4141-8968-ad2f1fce7d5e/EcoRV/0	FAT57861	iPSCORE_7_5	IPSC	25	chr6	Q	9830
465f9b2a-89c5-4e1c-afbb-c34214fc8299/EcoRV/0	FAT57861	iPSCORE_7_5	IPSC	25	chr19	Q	9625
4678b45a-71fc-4d19-969c-2e0f05359e9a/EcoRV/0	FAT57861	iPSCORE_7_5	IPSC	25	chr21	P	6983
46929ee9-6b3f-48bc-9d32-6d44ef19eab6/EcoRV/0	FAT57861	iPSCORE_7_5	IPSC	25	chr14	P	14174
469deb53-e37d-4c49-8de9-ecb47bf1be5e/EcoRV/0	FAT57861	iPSCORE_7_5	IPSC	25	chr1	Q	11504
46c9f196-7862-4df6-8889-43d96318d17b/EcoRV/0	FAT57861	iPSCORE_7_5	IPSC	25	chr9	P	8923
46caf431-95d3-41b1-b479-681946a246d0/EcoRV/0	FAT57861	iPSCORE_7_5	IPSC	25	chr9	P	5452
46e14757-d28e-40b4-b0d3-43a007539984/EcoRV/0	FAT57861	iPSCORE_7_5	IPSC	25	chr16	P	14431
470e9183-42cd-483f-a0f5-d2ddd85c1c84/EcoRV/0	FAT57861	iPSCORE_7_5	IPSC	25	chr16	P	7934
47299af7-934b-478c-8829-ddb7fc553b03/EcoRV/0	FAT57861	iPSCORE_7_5	IPSC	25	chr11	Q	9269
47ef51cb-54d3-40a0-833b-cdeaea1e55bc/EcoRV/0	FAT57861	iPSCORE_7_5	IPSC	25	chr22	P	657
480e104d-cc9a-498e-8b0c-990482f3eddb/EcoRV/0	FAT57861	iPSCORE_7_5	IPSC	25	chr18	Q	14642
480ec60a-c4ac-4cbf-a655-5a880a806a44/EcoRV/0	FAT57861	iPSCORE_7_5	IPSC	25	chr14	Q	8200
48367038-ad7a-4bc4-9df4-227ea3cf4067/EcoRV/0	FAT57861	iPSCORE_7_5	IPSC	25	chr9	P	7918
484ad01c-e740-4fb0-b9e1-9f59cd4d0a8b/EcoRV/0	FAT57861	iPSCORE_7_5	IPSC	25	chr11	Q	7127
484b67cd-8ee2-4e12-b6d7-feb7b9090a65/EcoRV/0	FAT57861	iPSCORE_7_5	IPSC	25	chr19	P	9512
4866811d-b325-4199-af40-2303944d7de6/EcoRV/0	FAT57861	iPSCORE_7_5	IPSC	25	chr17	Q	9857
48744779-3862-43ac-97b5-a641529a7b1e/EcoRV/0	FAT57861	iPSCORE_7_5	IPSC	25	chr14	Q	9763
48753e44-2294-452c-8547-7da60b85443c/EcoRV/0	FAT57861	iPSCORE_7_5	IPSC	25	chr21	Q	10685
489b8c66-53f2-477c-a22d-8351f9053ea1/EcoRV/0	FAT57861	iPSCORE_7_5	IPSC	25	chr13	Q	7364
48ab89b8-a272-4c56-8a36-f1adf3378528/EcoRV/0	FAT57861	iPSCORE_7_5	IPSC	25	chr10	Q	2909
48b1d497-4024-4b61-a8cd-82c6bbd8d03a/EcoRV/0	FAT57861	iPSCORE_7_5	IPSC	25	chr14	P	7923
48c65212-4848-412c-aa18-c862daf11b9a/EcoRV/0	FAT57861	iPSCORE_7_5	IPSC	25	chr9	P	8568
49539c68-7ddb-4f73-950d-d714c2572feb/EcoRV/0	FAT57861	iPSCORE_7_5	IPSC	25	chr6	Q	10542
4955de72-a57c-4d94-a6fb-87fa4283c7b3/EcoRV/0	FAT57861	iPSCORE_7_5	IPSC	25	chr9	P	10712
496e52fb-2bb8-4b32-a72b-65066eb72bf8/EcoRV/0	FAT57861	iPSCORE_7_5	IPSC	25	chr2	P	21399
4983fb94-1620-426f-a069-1c61206cca71/EcoRV/0	FAT57861	iPSCORE_7_5	IPSC	25	chr10	Q	5259
4994d4a9-c0a3-4561-880b-e47b84372693/EcoRV/0	FAT57861	iPSCORE_7_5	IPSC	25	chr3	Q	13775
4a3c1695-06e6-45a1-abb3-43f9777c2895/EcoRV/0	FAT57861	iPSCORE_7_5	IPSC	25	chr2	Q	8487
4a8c29cb-8955-4c2f-8b74-ab9fe630ad3d/EcoRV/0	FAT57861	iPSCORE_7_5	IPSC	25	chr10	Q	11007
4ace44d7-4cad-4171-8241-936e89dec505/EcoRV/0	FAT57861	iPSCORE_7_5	IPSC	25	chr1	Q	9234
4af6fcc3-15d8-4939-aea1-ade461e8abc5/EcoRV/0	FAT57861	iPSCORE_7_5	IPSC	25	chr16	P	14915
4b002060-8f97-4a2c-bc34-e7a7dbcd3914/EcoRV/0	FAT57861	iPSCORE_7_5	IPSC	25	chr8	Q	1410
4b35e172-49eb-457c-9779-fe0d6b08251d/EcoRV/0	FAT57861	iPSCORE_7_5	IPSC	25	chr15	Q	2819
4b767aa0-860b-4c28-80f9-c5714d0b2343/EcoRV/0	FAT57861	iPSCORE_7_5	IPSC	25	chr1	P	15184
4b775adf-4fbe-44be-96ec-2e35c2cb81bb/EcoRV/0	FAT57861	iPSCORE_7_5	IPSC	25	chr3	P	11527
4b9f77e5-32d8-443b-872e-b6c91a663a18/EcoRV/0	FAT57861	iPSCORE_7_5	IPSC	25	chr15	Q	3105
4bf67d58-af68-4fb0-a76d-32888af3fab4/EcoRV/0	FAT57861	iPSCORE_7_5	IPSC	25	chr10	P	10611
4c25e47b-da35-41d1-a0ee-d1244eaa9740/EcoRV/0	FAT57861	iPSCORE_7_5	IPSC	25	chr18	Q	14975
4c46ae56-ffca-497c-8a2c-65bfbbfb594a/EcoRV/0	FAT57861	iPSCORE_7_5	IPSC	25	chr9	P	2315
4c5fbf73-b032-4a67-b12d-ebe349323ff2/EcoRV/0	FAT57861	iPSCORE_7_5	IPSC	25	chr5	Q	13486
4c784e5c-6b93-49c6-8f3b-fe71ea03394c/EcoRV/0	FAT57861	iPSCORE_7_5	IPSC	25	chr11	Q	10497
4c82c477-cba3-4861-babb-a484bb365930/EcoRV/0	FAT57861	iPSCORE_7_5	IPSC	25	chr6	Q	7155
4c94e7db-c034-4f65-a4d3-01239f1fd924/EcoRV/0	FAT57861	iPSCORE_7_5	IPSC	25	chr19	P	11003
4caa9e9c-ecca-4229-b523-a13e5446c4f1/EcoRV/0	FAT57861	iPSCORE_7_5	IPSC	25	chr2	P	9083
4cb1702a-b4e0-4096-b3f7-f70982798c6e/EcoRV/0	FAT57861	iPSCORE_7_5	IPSC	25	chr22	Q	6804
4cb98ea0-cade-49a1-b629-d0a96e256a32/EcoRV/0	FAT57861	iPSCORE_7_5	IPSC	25	chr6	Q	9488
4ce25e7f-342d-4888-94e7-c39028242fe4/EcoRV/0	FAT57861	iPSCORE_7_5	IPSC	25	chr17	Q	10542
4ceea14f-39f3-454c-bb48-3a52c2ade2f6/EcoRV/0	FAT57861	iPSCORE_7_5	IPSC	25	chr1	Q	10470
4d11059d-cd4d-412f-9b53-1a686c9aa7bf/EcoRV/0	FAT57861	iPSCORE_7_5	IPSC	25	chr9	P	15108
4d2a1717-46f2-42d1-8512-f833111e66f4/EcoRV/0	FAT57861	iPSCORE_7_5	IPSC	25	chr22	Q	8677
4d8c825a-081d-4a19-9eab-e4cfa28e6f1d/EcoRV/0	FAT57861	iPSCORE_7_5	IPSC	25	chr22	P	8837
4d99f7c6-1e9c-4654-b796-b4b8af245f3f/EcoRV/0	FAT57861	iPSCORE_7_5	IPSC	25	chr11	Q	8897
4dfbd5bc-3458-4ae2-a4e2-d17734046619/EcoRV/0	FAT57861	iPSCORE_7_5	IPSC	25	chr1	P	2764
4e65e36b-710b-48f4-a151-12bbcc029761/EcoRV/0	FAT57861	iPSCORE_7_5	IPSC	25	chr6	Q	10677
4e805cfc-fac9-4be9-81bc-4491470429a8/EcoRV/0	FAT57861	iPSCORE_7_5	IPSC	25	chr14	Q	12291
4ea5e689-9f3a-4f06-a905-1a88ce681522/EcoRV/0	FAT57861	iPSCORE_7_5	IPSC	25	chr15	Q	12018
4eba9931-2666-490f-9507-acfbdd551b72/EcoRV/0	FAT57861	iPSCORE_7_5	IPSC	25	chr6	P	143
4f0cb721-6b49-4162-b20d-4d0365afa350/EcoRV/0	FAT57861	iPSCORE_7_5	IPSC	25	chr9	P	10109
4f49bfd0-2d88-4fcf-bd2d-04c9e3b958d9/EcoRV/0	FAT57861	iPSCORE_7_5	IPSC	25	chr4	Q	10165
4f7e3b5b-3980-4926-a405-7add1644ef63/EcoRV/0	FAT57861	iPSCORE_7_5	IPSC	25	chr16	Q	3378
4fa711cd-4695-4045-a8a2-8fd77256a2f9/EcoRV/0	FAT57861	iPSCORE_7_5	IPSC	25	chr18	Q	12557
50051919-e1fc-4db9-b0a2-65036679488e/EcoRV/0	FAT57861	iPSCORE_7_5	IPSC	25	chr21	P	10041
501eb50d-6cfe-46c1-af35-496d004784ab/EcoRV/0	FAT57861	iPSCORE_7_5	IPSC	25	chr1	P	13924
50475c1a-264e-455a-967c-f39951c83fd9/EcoRV/0	FAT57861	iPSCORE_7_5	IPSC	25	chr17	Q	12559
504fc1e2-68d9-4d04-a728-026ab8affe98/EcoRV/0	FAT57861	iPSCORE_7_5	IPSC	25	chr1	Q	10609
50a453b9-2716-4b45-bf61-bb38c48019b5/EcoRV/0	FAT57861	iPSCORE_7_5	IPSC	25	chr5	Q	5296
50df28d6-f841-46c1-b8b2-2a3341dd8455/EcoRV/0	FAT57861	iPSCORE_7_5	IPSC	25	chr12	P	4454
5117a02e-05db-4dba-aa96-4aa0ea7e0500/EcoRV/0	FAT57861	iPSCORE_7_5	IPSC	25	chr2	Q	10371
512022ab-be47-4557-935e-c914ee0907f8/EcoRV/0	FAT57861	iPSCORE_7_5	IPSC	25	chr8	P	12051
514d4741-4954-4b8b-98f5-e013bda14c63/EcoRV/0	FAT57861	iPSCORE_7_5	IPSC	25	chr2	Q	12541
516e7014-e762-4695-b123-8a879f4869b7/EcoRV/0	FAT57861	iPSCORE_7_5	IPSC	25	chr3	P	12874
5191239e-2aba-45cf-8cc6-7bd1fa22d889/EcoRV/0	FAT57861	iPSCORE_7_5	IPSC	25	chr16	P	12992
519a79a7-770f-4ab5-8fbe-5fe5753ffbef/EcoRV/0	FAT57861	iPSCORE_7_5	IPSC	25	chr14	P	1753
51daa0d5-b9e6-4df3-ba66-ea44e57f37ce/EcoRV/0	FAT57861	iPSCORE_7_5	IPSC	25	chr2	P	10091
51f98173-9d2d-45de-8cd6-3c3c0568f281/EcoRV/0	FAT57861	iPSCORE_7_5	IPSC	25	chr19	Q	9834
521703fa-13ae-46f8-91b0-6be7d1767ffd/EcoRV/0	FAT57861	iPSCORE_7_5	IPSC	25	chr18	P	8697
522872c8-156f-4834-9052-002b3160fdfc/EcoRV/0	FAT57861	iPSCORE_7_5	IPSC	25	chr14	Q	7850
527157c3-2ba2-4403-b948-c59fb027e406/EcoRV/0	FAT57861	iPSCORE_7_5	IPSC	25	chr11	Q	11498
53393309-2c0b-4e18-9089-de982f485d39/EcoRV/0	FAT57861	iPSCORE_7_5	IPSC	25	chr3	Q	10888
538072f3-ce0b-488e-9b66-ecdd6b56676c/EcoRV/0	FAT57861	iPSCORE_7_5	IPSC	25	chr14	Q	6003
53d0162a-3d86-4305-b9fc-7baf9f3656af/EcoRV/0	FAT57861	iPSCORE_7_5	IPSC	25	chr8	P	14593
53ee902e-c073-42e0-9f53-08669ac2331e/EcoRV/0	FAT57861	iPSCORE_7_5	IPSC	25	chr9	P	6805
53fe4d06-e8d9-463b-bd0e-efc5d0a82c07/EcoRV/0	FAT57861	iPSCORE_7_5	IPSC	25	chr5	Q	10345
5425a441-4cf3-44a7-9d52-235d8947e3b7/EcoRV/0	FAT57861	iPSCORE_7_5	IPSC	25	chr15	Q	8913
546437e5-7505-41a6-8662-662e4555c667/EcoRV/0	FAT57861	iPSCORE_7_5	IPSC	25	chr19	P	14457
547a752e-eb8e-40a0-b3fa-544275cd6b27/EcoRV/0	FAT57861	iPSCORE_7_5	IPSC	25	chr16	P	8432
547cb876-3c53-485b-9758-6328c3e0ceb7/EcoRV/0	FAT57861	iPSCORE_7_5	IPSC	25	chr16	P	9623
549efe91-fd2d-4183-931d-e53b82e415cf/EcoRV/0	FAT57861	iPSCORE_7_5	IPSC	25	chr14	P	853
54b5b1f2-2e1a-4967-b280-b6825fed45a8/EcoRV/0	FAT57861	iPSCORE_7_5	IPSC	25	chr10	P	11595
54c4b357-05e7-4104-96c5-966fdbe5c7c3/EcoRV/0	FAT57861	iPSCORE_7_5	IPSC	25	chr9	P	7815
54e698fe-6f9c-4ad3-9d15-f0a18d1b6037/EcoRV/0	FAT57861	iPSCORE_7_5	IPSC	25	chr1	Q	10218
54ec70ac-8dbd-4293-8f02-6b9057e721df/EcoRV/0	FAT57861	iPSCORE_7_5	IPSC	25	chr9	P	13317
5512e9fb-93aa-4cfc-9c23-9b6bd7620966/EcoRV/0	FAT57861	iPSCORE_7_5	IPSC	25	chr5	Q	10159
5552bbb4-a8b7-42f0-8f50-cebd209028b8/EcoRV/0	FAT57861	iPSCORE_7_5	IPSC	25	chr12	Q	12097
5574aaea-dfd3-4521-85e7-4b52bb0bcb41/EcoRV/0	FAT57861	iPSCORE_7_5	IPSC	25	chr5	Q	10501
5585ea30-bc03-4c8b-a779-f2ecb3c908c5/EcoRV/0	FAT57861	iPSCORE_7_5	IPSC	25	chr18	P	10208
558be065-8bf2-4d83-b4b3-79b1e376681e/EcoRV/0	FAT57861	iPSCORE_7_5	IPSC	25	chr19	P	11774
55a5cedd-c820-4eeb-8d24-a3ab4e55fdc2/EcoRV/0	FAT57861	iPSCORE_7_5	IPSC	25	chr3	P	11424
55b59377-5a66-42ab-b94f-3843761a700b/EcoRV/0	FAT57861	iPSCORE_7_5	IPSC	25	chr16	P	5127
56234ce5-7891-446a-8cec-2c5be94adc77/EcoRV/0	FAT57861	iPSCORE_7_5	IPSC	25	chr15	Q	10798
56ad0cb4-dabf-45ad-83ec-d2eafd699bce/EcoRV/0	FAT57861	iPSCORE_7_5	IPSC	25	chr13	Q	13382
56dfb141-a26b-43bb-bbca-d272c5654b16/EcoRV/0	FAT57861	iPSCORE_7_5	IPSC	25	chr14	P	13675
571ec593-161e-4a06-9d4b-84411df18d1e/EcoRV/0	FAT57861	iPSCORE_7_5	IPSC	25	chr16	P	10282
572b1fe5-7d02-4934-ab2e-9bc6070c943b/EcoRV/0	FAT57861	iPSCORE_7_5	IPSC	25	chr13	Q	9156
574bb36b-ca8f-4cc0-9590-e64131477bbe/EcoRV/0	FAT57861	iPSCORE_7_5	IPSC	25	chr9	P	10744
5773ddc3-390c-49a5-9378-ac0b11e5cfbf/EcoRV/0	FAT57861	iPSCORE_7_5	IPSC	25	chr13	P	8191
57c219cb-89f2-446a-ad3c-6f87aea0905c/EcoRV/0	FAT57861	iPSCORE_7_5	IPSC	25	chr15	Q	5318
581d3d90-7681-4fcc-8581-6aa6761c7241/EcoRV/0	FAT57861	iPSCORE_7_5	IPSC	25	chr6	Q	8680
582cd861-dcdd-43ef-862d-e62804e297b7/EcoRV/0	FAT57861	iPSCORE_7_5	IPSC	25	chr2	P	8412
5830ba12-5501-4c65-8510-e307d16734b7/EcoRV/0	FAT57861	iPSCORE_7_5	IPSC	25	chr1	P	9145
58339fd7-aaaa-429e-850e-021b12da5f9b/EcoRV/0	FAT57861	iPSCORE_7_5	IPSC	25	chr18	P	10081
588ebd81-9634-434a-bf91-f6b56e7c382a/EcoRV/0	FAT57861	iPSCORE_7_5	IPSC	25	chr13	P	9513
589b31b7-c8fe-44f1-a0fc-23a0fe223910/EcoRV/0	FAT57861	iPSCORE_7_5	IPSC	25	chr12	Q	11192
58a4bfd6-e1db-45ea-9759-aa220063ac84/EcoRV/0	FAT57861	iPSCORE_7_5	IPSC	25	chr13	Q	9631
58aede0c-21ae-48fd-92a3-e9d77f1f60a9/EcoRV/0	FAT57861	iPSCORE_7_5	IPSC	25	chr15	Q	12314
58c540b4-a663-487a-9407-f3674f654321/EcoRV/0	FAT57861	iPSCORE_7_5	IPSC	25	chr18	Q	12279
58ca1d72-a935-432b-9ed3-086e4171a85c/EcoRV/0	FAT57861	iPSCORE_7_5	IPSC	25	chr5	Q	6488
58cb616a-e154-48cc-a14f-111d8b95ef6a/EcoRV/0	FAT57861	iPSCORE_7_5	IPSC	25	chr3	P	4205
59157776-ae6b-474a-9902-f76b8d697690/EcoRV/0	FAT57861	iPSCORE_7_5	IPSC	25	chr19	Q	14107
59185d33-fc02-4294-9d39-9c9c32785b17/EcoRV/0	FAT57861	iPSCORE_7_5	IPSC	25	chr9	P	8804
59270ffa-5e42-4545-b07a-1551dd1910de/EcoRV/0	FAT57861	iPSCORE_7_5	IPSC	25	chr9	P	11480
59418de5-ec29-448d-b495-33f9385d036a/EcoRV/0	FAT57861	iPSCORE_7_5	IPSC	25	chr4	P	913
59689dae-9e5c-4e99-ba04-c16879bdf53d/EcoRV/0	FAT57861	iPSCORE_7_5	IPSC	25	chr6	Q	7845
597128cf-ddb3-45a1-8d65-e94292334d43/EcoRV/0	FAT57861	iPSCORE_7_5	IPSC	25	chr5	Q	8829
597f1a5b-e605-49de-b67d-d9e7bd0dd3c2/EcoRV/0	FAT57861	iPSCORE_7_5	IPSC	25	chr16	P	10027
5990ec5e-5c16-4fd3-8654-483dce077aa3/EcoRV/0	FAT57861	iPSCORE_7_5	IPSC	25	chr16	P	13487
59ba9548-89b2-4a06-974b-908e4b831604/EcoRV/0	FAT57861	iPSCORE_7_5	IPSC	25	chr2	P	11548
5a1ebb44-96a6-4842-ab41-628a84c7f26b/EcoRV/0	FAT57861	iPSCORE_7_5	IPSC	25	chr4	P	12337
5a1f8332-86d3-443b-bf2d-74a912a8c190/EcoRV/0	FAT57861	iPSCORE_7_5	IPSC	25	chr3	P	10281
5a3b6ccf-4182-4c20-aecd-939dc19a69d7/EcoRV/0	FAT57861	iPSCORE_7_5	IPSC	25	chr20	P	4389
5a9df719-fadc-41f2-b3c8-afe8ccbdfc38/EcoRV/0	FAT57861	iPSCORE_7_5	IPSC	25	chr9	P	7490
5a9fc0ce-18cd-4f86-bf4a-fc6aeb1d6322/EcoRV/0	FAT57861	iPSCORE_7_5	IPSC	25	chr16	P	7079
5b0513b6-099e-428f-84e8-d9601d0448c6/EcoRV/0	FAT57861	iPSCORE_7_5	IPSC	25	chr12	P	11255
5b1968c4-ff9b-47f2-bea5-edcda786ba03/EcoRV/0	FAT57861	iPSCORE_7_5	IPSC	25	chr9	P	7090
5b3785d2-da8e-4c52-a04a-175ac5791413/EcoRV/0	FAT57861	iPSCORE_7_5	IPSC	25	chr18	Q	6795
5b37d373-ee98-403e-b005-b5ba716f9fa8/EcoRV/0	FAT57861	iPSCORE_7_5	IPSC	25	chr3	Q	12692
5bb182ec-dd50-46c0-8783-47ec3d2f89ea/EcoRV/0	FAT57861	iPSCORE_7_5	IPSC	25	chr14	Q	11212
5bb77022-bc44-4896-a7c4-70b1e26a1b54/EcoRV/0	FAT57861	iPSCORE_7_5	IPSC	25	chr12	Q	10685
5bb7e74b-7692-4a96-bc0e-625218bc51c6/EcoRV/0	FAT57861	iPSCORE_7_5	IPSC	25	chr1	Q	9993
5bd9ec0b-7884-4839-b83c-30cbcdacf6b4/EcoRV/0	FAT57861	iPSCORE_7_5	IPSC	25	chr16	P	13463
5c4650f4-e7c3-420e-b187-37324c8f0d89/EcoRV/0	FAT57861	iPSCORE_7_5	IPSC	25	chr17	Q	11823
5c52dc2f-9a0c-4d56-b3f1-b5581c6def71/EcoRV/0	FAT57861	iPSCORE_7_5	IPSC	25	chr9	P	10857
5c5dfa58-cf52-4365-9ac0-fce1996f38f8/EcoRV/0	FAT57861	iPSCORE_7_5	IPSC	25	chr10	P	6365
5c79ead4-8f80-4249-9ed7-ec160062e627/EcoRV/0	FAT57861	iPSCORE_7_5	IPSC	25	chr15	Q	9540
5c8fdb20-0c23-403d-8514-6d4cda263dd7/EcoRV/0	FAT57861	iPSCORE_7_5	IPSC	25	chr21	Q	6396
5cd9e589-a074-438a-82f5-604232e4741f/EcoRV/0	FAT57861	iPSCORE_7_5	IPSC	25	chr4	P	6722
5cfb163c-d79e-4f9c-9a9a-7aebbd1d590e/EcoRV/0	FAT57861	iPSCORE_7_5	IPSC	25	chr2	Q	4670
5d06429d-a76b-48b8-a44a-03eadf74c883/EcoRV/0	FAT57861	iPSCORE_7_5	IPSC	25	chr16	P	9960
5d143d20-02f2-44c0-8a6f-fbb49a3a29a9/EcoRV/0	FAT57861	iPSCORE_7_5	IPSC	25	chr21	Q	10688
5d2b8d45-21be-4b56-b801-43cc7f4183c8/EcoRV/0	FAT57861	iPSCORE_7_5	IPSC	25	chr11	P	7508
5d62706a-bcde-4283-b0ca-e355e81f0121/EcoRV/0	FAT57861	iPSCORE_7_5	IPSC	25	chr13	Q	11401
5d8f42ca-f404-4a09-9565-6c0075fc52e9/EcoRV/0	FAT57861	iPSCORE_7_5	IPSC	25	chr19	P	9884
5db91603-08b2-4eca-a6eb-e2078f11b184/EcoRV/0	FAT57861	iPSCORE_7_5	IPSC	25	chr12	P	14849
5dc58e94-3356-4d5b-b956-92a2318157e9/EcoRV/0	FAT57861	iPSCORE_7_5	IPSC	25	chr19	Q	9337
5dd44aa0-1b7f-47b7-91b2-093a91cf977f/EcoRV/0	FAT57861	iPSCORE_7_5	IPSC	25	chr2	Q	11625
5debe2f6-0e04-4313-bf06-c7dc92a6f403/EcoRV/0	FAT57861	iPSCORE_7_5	IPSC	25	chr22	Q	7397
5e198612-0601-4bb5-a91b-11331db2c586/EcoRV/0	FAT57861	iPSCORE_7_5	IPSC	25	chr16	Q	13656
5e2dc594-461d-4977-b65e-d4d29023c5b2/EcoRV/0	FAT57861	iPSCORE_7_5	IPSC	25	chr14	Q	15297
5e3cacaf-057d-4908-a713-48c77c6ee942/EcoRV/0	FAT57861	iPSCORE_7_5	IPSC	25	chr5	Q	7819
5e9149f0-3189-41c0-8b1a-9569f01089de/EcoRV/0	FAT57861	iPSCORE_7_5	IPSC	25	chr22	P	6058
5ea1b798-94ef-4842-98aa-442398a6c3cb/EcoRV/0	FAT57861	iPSCORE_7_5	IPSC	25	chr21	Q	529
5ea694f8-5dfe-4190-bce9-0e6781f86c73/EcoRV/0	FAT57861	iPSCORE_7_5	IPSC	25	chr22	Q	9454
5ede474b-7276-4a08-adba-446a965fd57b/EcoRV/0	FAT57861	iPSCORE_7_5	IPSC	25	chr16	P	8255
5f152c12-9142-407f-a996-470024b42a63/EcoRV/0	FAT57861	iPSCORE_7_5	IPSC	25	chr15	Q	10854
5f337ed3-de6c-4218-a3ba-d97eb44fc3b9/EcoRV/0	FAT57861	iPSCORE_7_5	IPSC	25	chr14	Q	9472
5f35cd15-66b1-4918-9c5f-77dd13c5c6c0/EcoRV/0	FAT57861	iPSCORE_7_5	IPSC	25	chr21	P	1815
5f644f48-a446-4517-932e-548fab683a64/EcoRV/0	FAT57861	iPSCORE_7_5	IPSC	25	chr1	Q	8560
5f83132d-e815-4f91-9490-5d2548714297/EcoRV/0	FAT57861	iPSCORE_7_5	IPSC	25	chr18	P	13751
5f999d8e-d9e2-422e-96e4-7952f34beab7/EcoRV/0	FAT57861	iPSCORE_7_5	IPSC	25	chr4	Q	10363
5f99b5d5-c308-467d-b3cf-beec881c7b9a/EcoRV/0	FAT57861	iPSCORE_7_5	IPSC	25	chr12	Q	10635
5fa197b3-1166-42ac-9876-63734bbe8797/EcoRV/0	FAT57861	iPSCORE_7_5	IPSC	25	chr13	Q	7167
5fc84901-5c01-4d88-bc09-2c4a4d24f3ce/EcoRV/0	FAT57861	iPSCORE_7_5	IPSC	25	chr6	Q	9934
6068f86e-3d81-4e94-b730-f33d3c62f86c/EcoRV/0	FAT57861	iPSCORE_7_5	IPSC	25	chr5	Q	6899
60a29506-7ff8-4f44-9c40-1a734d364f50/EcoRV/0	FAT57861	iPSCORE_7_5	IPSC	25	chr3	P	6705
60e200e6-e8fe-47fd-a65e-43dc6fff6a4a/EcoRV/0	FAT57861	iPSCORE_7_5	IPSC	25	chr22	Q	9222
618a2f72-5ed0-47ad-a6ad-5866af3662e4/EcoRV/0	FAT57861	iPSCORE_7_5	IPSC	25	chr19	P	18315
619001c9-586e-48cc-bd1f-cf35b70d92e4/EcoRV/0	FAT57861	iPSCORE_7_5	IPSC	25	chr13	Q	6630
619625fb-b09e-49d1-a069-61a8494153fd/EcoRV/0	FAT57861	iPSCORE_7_5	IPSC	25	chr9	P	8315
61a3e2fe-0a57-4f51-92de-5ce791a6976a/EcoRV/0	FAT57861	iPSCORE_7_5	IPSC	25	chr10	Q	13644
61c3577a-22d7-43f7-9794-f6f59296bd9b/EcoRV/0	FAT57861	iPSCORE_7_5	IPSC	25	chr10	P	9894
61de471a-5ae0-4a19-957a-dfda0752f952/EcoRV/0	FAT57861	iPSCORE_7_5	IPSC	25	chr16	P	11830
62412aca-7644-438d-a301-e0581a027636/EcoRV/0	FAT57861	iPSCORE_7_5	IPSC	25	chr13	Q	8807
62a20469-399f-4ebf-bac6-765c493e3d65/EcoRV/0	FAT57861	iPSCORE_7_5	IPSC	25	chr16	P	13525
62bec671-710f-4a89-ad29-a8543aa756da/EcoRV/0	FAT57861	iPSCORE_7_5	IPSC	25	chr17	Q	16669
62deec05-fd00-4771-81d7-61644dd1017d/EcoRV/0	FAT57861	iPSCORE_7_5	IPSC	25	chr5	Q	6167
62e6a028-c56b-4367-b90d-12a7a20ec264/EcoRV/0	FAT57861	iPSCORE_7_5	IPSC	25	chr5	Q	8194
62e9974a-2f82-4a06-807d-76295c777e51/EcoRV/0	FAT57861	iPSCORE_7_5	IPSC	25	chr10	P	11254
62fd4302-af7c-46bf-9c35-947b453267f8/EcoRV/0	FAT57861	iPSCORE_7_5	IPSC	25	chr12	P	12759
6348dd78-7c02-4cf8-87ff-ef5cb286c7e2/EcoRV/0	FAT57861	iPSCORE_7_5	IPSC	25	chr16	P	6379
636fe215-ee7d-41ca-b6ec-5a7cb1c8ef7f/EcoRV/0	FAT57861	iPSCORE_7_5	IPSC	25	chr14	Q	6721
6386513a-42f7-4486-81cc-00590d4e4e4a/EcoRV/0	FAT57861	iPSCORE_7_5	IPSC	25	chr13	Q	12298
639ae203-8ab4-45cd-9fad-dc5d2528ff0d/EcoRV/0	FAT57861	iPSCORE_7_5	IPSC	25	chr18	P	13839
64175989-5415-4380-827a-04b41f10d576/EcoRV/0	FAT57861	iPSCORE_7_5	IPSC	25	chr3	P	11458
6422be1f-3a88-4462-b27e-15b40357b225/EcoRV/0	FAT57861	iPSCORE_7_5	IPSC	25	chr21	Q	10590
6425c33a-fee3-4006-ab7c-0d8c345e7e2e/EcoRV/0	FAT57861	iPSCORE_7_5	IPSC	25	chr16	P	13757
644b2227-6c4a-47f8-9bf8-9b4aef73176c/EcoRV/0	FAT57861	iPSCORE_7_5	IPSC	25	chr19	Q	10381
644dc55f-696d-43a4-88f7-f69c0ab327a4/EcoRV/0	FAT57861	iPSCORE_7_5	IPSC	25	chr11	P	3339
6495f21f-4019-4485-ad1b-aa4a74c9d31b/EcoRV/0	FAT57861	iPSCORE_7_5	IPSC	25	chr17	Q	9886
64acf548-5cb8-41dd-897c-9815993ea389/EcoRV/0	FAT57861	iPSCORE_7_5	IPSC	25	chr15	Q	7239
64e38fac-12cd-49a5-96b3-e5d8edfa2b6a/EcoRV/0	FAT57861	iPSCORE_7_5	IPSC	25	chr17	P	1254
64f426ed-d70f-477d-a964-e072fb696eb6/EcoRV/0	FAT57861	iPSCORE_7_5	IPSC	25	chr9	P	12585
64f61601-bafb-4188-8e37-332caf6bb280/EcoRV/0	FAT57861	iPSCORE_7_5	IPSC	25	chr2	Q	10946
64fe1ff8-739f-4a7e-a3a0-cfb7e1bd7f43/EcoRV/0	FAT57861	iPSCORE_7_5	IPSC	25	chr18	P	10567
6507d221-1336-40fe-8009-4acf8bd87f2b/EcoRV/0	FAT57861	iPSCORE_7_5	IPSC	25	chr1	Q	7273
651a7715-b657-4fa1-9aac-3ceabd87c91b/EcoRV/0	FAT57861	iPSCORE_7_5	IPSC	25	chr18	P	9055
65772908-95cd-4a7e-a10a-6ca09ba8e0ca/EcoRV/0	FAT57861	iPSCORE_7_5	IPSC	25	chr19	P	10798
659d1eb6-406e-47a9-8184-0b4cb74aa10f/EcoRV/0	FAT57861	iPSCORE_7_5	IPSC	25	chr13	P	7767
6606ad7d-3882-44e4-aff3-4722aa3b81a9/EcoRV/0	FAT57861	iPSCORE_7_5	IPSC	25	chr8	Q	4810
66221e3c-20b6-4564-b892-5e48bf1284f9/EcoRV/0	FAT57861	iPSCORE_7_5	IPSC	25	chr3	Q	9844
662f595e-9beb-4989-ac30-75e95df94fe2/EcoRV/0	FAT57861	iPSCORE_7_5	IPSC	25	chr16	P	8923
668b094a-023e-4032-bbfb-de84d7479ec2/EcoRV/0	FAT57861	iPSCORE_7_5	IPSC	25	chr21	P	8502
66b143f1-94b3-4fdb-9b16-d198fb823c66/EcoRV/0	FAT57861	iPSCORE_7_5	IPSC	25	chr9	P	13679
66b5da24-08ca-48dc-a7fe-dc7687e5e397/EcoRV/0	FAT57861	iPSCORE_7_5	IPSC	25	chr12	P	14084
66bf2764-bfdf-4f53-8ffa-94478ed9803e/EcoRV/0	FAT57861	iPSCORE_7_5	IPSC	25	chr16	P	8393
671dfa88-7c63-4a9f-9110-3ceb5fa5cfd7/EcoRV/0	FAT57861	iPSCORE_7_5	IPSC	25	chr4	Q	4694
67463e92-1753-4c52-8619-8983b64308cf/EcoRV/0	FAT57861	iPSCORE_7_5	IPSC	25	chr4	Q	12033
677af45d-753e-4b39-90e9-6e4c0503c24d/EcoRV/0	FAT57861	iPSCORE_7_5	IPSC	25	chr1	Q	12426
679a9094-beef-49de-ba8e-a8a2e80cde7f/EcoRV/0	FAT57861	iPSCORE_7_5	IPSC	25	chr2	Q	10379
67dffb7b-c230-4576-a4b2-85a35a878833/EcoRV/0	FAT57861	iPSCORE_7_5	IPSC	25	chr9	P	6746
682e8ac9-0d6d-4257-be24-f56ecdddb6ca/EcoRV/0	FAT57861	iPSCORE_7_5	IPSC	25	chr2	P	10310
683997da-fe56-4f68-b00c-789531ee9e18/EcoRV/0	FAT57861	iPSCORE_7_5	IPSC	25	chr12	P	10443
68617b8a-daab-4bdb-83f6-16997b2a0f48/EcoRV/0	FAT57861	iPSCORE_7_5	IPSC	25	chr11	Q	9359
68817ce2-0855-4017-b755-82cc9b919af9/EcoRV/0	FAT57861	iPSCORE_7_5	IPSC	25	chr14	P	9282
68959499-ad64-4f79-93ab-f4cdb3aa2fe3/EcoRV/0	FAT57861	iPSCORE_7_5	IPSC	25	chr19	Q	3504
68a3781a-1cd8-439e-9aab-f4f93daab1b7/EcoRV/0	FAT57861	iPSCORE_7_5	IPSC	25	chr1	Q	11533
68cf55f5-82ed-48e7-b5e3-295793e42ecc/EcoRV/0	FAT57861	iPSCORE_7_5	IPSC	25	chr11	Q	8316
68ef8a12-a1a4-4dc4-850f-5ddaae9a6c68/EcoRV/0	FAT57861	iPSCORE_7_5	IPSC	25	chr16	P	3497
690ad372-dac5-4033-80a3-94bd245a2c50/EcoRV/0	FAT57861	iPSCORE_7_5	IPSC	25	chr9	P	15456
6926152a-3b4d-4632-a382-5c68ed5f07af/EcoRV/0	FAT57861	iPSCORE_7_5	IPSC	25	chr16	P	12736
6949314d-818b-4365-899a-08f64e9775ae/EcoRV/0	FAT57861	iPSCORE_7_5	IPSC	25	chr5	Q	12001
6991ab03-bddf-4702-9d47-dd444c21ba88/EcoRV/0	FAT57861	iPSCORE_7_5	IPSC	25	chr16	P	8842
69a5eff3-d0c0-48e5-a365-16b3e09cd662/EcoRV/0	FAT57861	iPSCORE_7_5	IPSC	25	chr21	Q	13377
69cc8c46-232a-4c14-aad3-f44634712fa5/EcoRV/0	FAT57861	iPSCORE_7_5	IPSC	25	chr20	Q	8818
69f977ee-3ccb-4f7e-a632-d01f8f63d1eb/EcoRV/0	FAT57861	iPSCORE_7_5	IPSC	25	chr16	P	6847
6a48ba3a-a4a9-4cdd-925d-be1c8713c62d/EcoRV/0	FAT57861	iPSCORE_7_5	IPSC	25	chr2	P	8809
6a82c1bd-4149-41e7-b3b4-b6d84ef2df90/EcoRV/0	FAT57861	iPSCORE_7_5	IPSC	25	chr9	P	11042
6ad09b3b-f994-4c37-bc23-90bfe64c5a3b/EcoRV/0	FAT57861	iPSCORE_7_5	IPSC	25	chr16	P	10909
6adada2d-f476-4687-ad18-44f443f623b9/EcoRV/0	FAT57861	iPSCORE_7_5	IPSC	25	chr6	Q	7310
6b2a3101-9f31-465b-9b99-369cd3026459/EcoRV/0	FAT57861	iPSCORE_7_5	IPSC	25	chr1	Q	8748
6b6376b2-f7d4-4389-8be9-402e298c7973/EcoRV/0	FAT57861	iPSCORE_7_5	IPSC	25	chr14	P	10666
6b6719eb-3ab7-4789-8b04-8bc1a64271fd/EcoRV/0	FAT57861	iPSCORE_7_5	IPSC	25	chr9	P	7144
6b703d37-1e79-43d0-a279-ae4e00bcfbfa/EcoRV/0	FAT57861	iPSCORE_7_5	IPSC	25	chr9	P	1885
6b89fc75-08f3-4f7d-9ffe-55d02fecb3af/EcoRV/0	FAT57861	iPSCORE_7_5	IPSC	25	chr22	Q	9439
6b8f4019-0774-45ce-b42b-de8bcb740d87/EcoRV/0	FAT57861	iPSCORE_7_5	IPSC	25	chr14	P	9124
6b9b366f-d7c8-4cc9-9674-0743edcc3197/EcoRV/0	FAT57861	iPSCORE_7_5	IPSC	25	chr2	Q	304
6bc7385b-4876-480e-b174-406707fa65c8/EcoRV/0	FAT57861	iPSCORE_7_5	IPSC	25	chr21	P	12857
6be98295-f3d8-48ea-bbcc-7db9709224dd/EcoRV/0	FAT57861	iPSCORE_7_5	IPSC	25	chr13	P	8913
6c4bdfda-d36e-49d3-a86b-39fde3338ab2/EcoRV/0	FAT57861	iPSCORE_7_5	IPSC	25	chr1	P	6351
6c582f6a-f45d-4ede-903a-744edb40e8e2/EcoRV/0	FAT57861	iPSCORE_7_5	IPSC	25	chr22	Q	15241
6c6fb268-33fc-4b01-a5ef-0abeee7bce76/EcoRV/0	FAT57861	iPSCORE_7_5	IPSC	25	chr16	P	12700
6c9bb00c-2ee2-4984-acbe-7ce0b5738eb7/EcoRV/0	FAT57861	iPSCORE_7_5	IPSC	25	chr6	Q	7309
6ca31503-e610-4057-950a-62e744842054/EcoRV/0	FAT57861	iPSCORE_7_5	IPSC	25	chr10	P	6593
6cc683a2-e1b9-4a4c-a382-f9bf7c34c2ba/EcoRV/0	FAT57861	iPSCORE_7_5	IPSC	25	chr2	P	9409
6cf8e50f-c09f-4148-b1ec-ca2f5fd4729f/EcoRV/0	FAT57861	iPSCORE_7_5	IPSC	25	chr6	P	6748
6d155ba6-0f3d-4a00-840b-6e3f74e335da/EcoRV/0	FAT57861	iPSCORE_7_5	IPSC	25	chr9	P	9919
6d8111dc-0c2a-4790-9c7a-db49c6de60a7/EcoRV/0	FAT57861	iPSCORE_7_5	IPSC	25	chr1	Q	8057
6e47a1ad-ab20-46cf-ab37-a12690426481/EcoRV/0	FAT57861	iPSCORE_7_5	IPSC	25	chr4	Q	12214
6e5fd279-262d-413d-b06d-d59d04fb60ad/EcoRV/0	FAT57861	iPSCORE_7_5	IPSC	25	chr12	P	9187
6e6bf102-c17e-4255-afa0-3b06b37124af/EcoRV/0	FAT57861	iPSCORE_7_5	IPSC	25	chr5	Q	10099
6e874df8-f330-4e7b-966c-6f6d328062fc/EcoRV/0	FAT57861	iPSCORE_7_5	IPSC	25	chr9	P	10334
6e980f0e-5511-422b-962d-4272e59a0111/EcoRV/0	FAT57861	iPSCORE_7_5	IPSC	25	chr1	Q	11162
6e9e5ae2-3a82-490d-9779-05651406a86d/EcoRV/0	FAT57861	iPSCORE_7_5	IPSC	25	chr14	Q	12892
6ea60110-7367-4db1-98e9-868311205553/EcoRV/0	FAT57861	iPSCORE_7_5	IPSC	25	chr19	P	11815
6ec2200d-b00a-4bca-9faa-79c6187fc425/EcoRV/0	FAT57861	iPSCORE_7_5	IPSC	25	chr16	P	16450
6ec86cce-d968-408b-b8f1-e7db007999ea/EcoRV/0	FAT57861	iPSCORE_7_5	IPSC	25	chr11	Q	9523
6ecc7b27-1c0d-45d8-84b5-9893a484ede5/EcoRV/0	FAT57861	iPSCORE_7_5	IPSC	25	chr22	Q	5562
6ed9061e-eb34-4447-be4f-b9dbe9e59fe6/EcoRV/0	FAT57861	iPSCORE_7_5	IPSC	25	chr2	Q	10872
6ee13155-07e6-44f2-87d8-b6ea408aec84/EcoRV/0	FAT57861	iPSCORE_7_5	IPSC	25	chr13	P	5597
6ee2faaa-6bf4-4e26-8e74-364ea0918a80/EcoRV/0	FAT57861	iPSCORE_7_5	IPSC	25	chr2	P	10965
6f1b3561-8ea3-4b44-9ef6-f1282427d043/EcoRV/0	FAT57861	iPSCORE_7_5	IPSC	25	chr3	Q	501
6f2b5093-f7b8-46c7-9fe0-52dcd0217697/EcoRV/0	FAT57861	iPSCORE_7_5	IPSC	25	chr12	P	6351
6f56545a-e87b-45ef-90cb-7e4e4c715ab3/EcoRV/0	FAT57861	iPSCORE_7_5	IPSC	25	chr8	Q	5813
6f693ec1-6123-4fc7-9710-17978a55ff10/EcoRV/0	FAT57861	iPSCORE_7_5	IPSC	25	chr3	Q	4394
6f9d5258-44cf-47ef-aba9-5668a9533db6/EcoRV/0	FAT57861	iPSCORE_7_5	IPSC	25	chr13	P	11734
6fa143cd-7a13-4315-9ea7-4a1b23156653/EcoRV/0	FAT57861	iPSCORE_7_5	IPSC	25	chr6	Q	12317
6fb34319-bc52-418e-936e-03c9b397b177/EcoRV/0	FAT57861	iPSCORE_7_5	IPSC	25	chr16	P	10186
7017bfdc-71f9-4c31-903d-0aacd0331d6e/EcoRV/0	FAT57861	iPSCORE_7_5	IPSC	25	chr14	P	11354
705b6de4-7f1e-448e-8b21-69bc8466551e/EcoRV/0	FAT57861	iPSCORE_7_5	IPSC	25	chr8	P	11389
706f89c0-a207-497d-bab8-2654b76d789e/EcoRV/0	FAT57861	iPSCORE_7_5	IPSC	25	chr16	P	7628
708bd7cc-af8a-4032-b017-ea9b4cde02c8/EcoRV/0	FAT57861	iPSCORE_7_5	IPSC	25	chr9	P	11461
70decc46-23e7-46df-a4a6-8d4b1d050b28/EcoRV/0	FAT57861	iPSCORE_7_5	IPSC	25	chr3	Q	13306
7124a468-4f9e-419a-9c60-b6bd837f3141/EcoRV/0	FAT57861	iPSCORE_7_5	IPSC	25	chr17	P	6576
713aee2c-9920-4be3-84db-780aee12345c/EcoRV/0	FAT57861	iPSCORE_7_5	IPSC	25	chr9	P	7608
7150ea5a-f982-407c-a93d-6bbc49e62d18/EcoRV/0	FAT57861	iPSCORE_7_5	IPSC	25	chr6	Q	13737
71634e49-41c4-419c-87a7-9844a7fb212a/EcoRV/0	FAT57861	iPSCORE_7_5	IPSC	25	chr9	P	6235
71acd14f-9b9c-4c5c-9547-fa1c331b502b/EcoRV/0	FAT57861	iPSCORE_7_5	IPSC	25	chr5	Q	5765
71ec33f6-016b-479f-a64d-f6fea9a33d9a/EcoRV/0	FAT57861	iPSCORE_7_5	IPSC	25	chr20	P	14537
7233279b-1255-45c1-8c9c-be6d4bc2c103/EcoRV/0	FAT57861	iPSCORE_7_5	IPSC	25	chr18	P	11702
7249ec74-29a2-41bc-9df2-70636ea29632/EcoRV/0	FAT57861	iPSCORE_7_5	IPSC	25	chr2	P	8400
7286e80a-81a0-48f6-81fd-d01d4646d08d/EcoRV/0	FAT57861	iPSCORE_7_5	IPSC	25	chr1	Q	10495
729bb70c-bbce-43a3-b784-03eb4d6cc62e/EcoRV/0	FAT57861	iPSCORE_7_5	IPSC	25	chr19	P	13604
72b5285b-d9aa-4dbf-9750-a2b70ac7c4cc/EcoRV/0	FAT57861	iPSCORE_7_5	IPSC	25	chr14	Q	11947
732588eb-99d5-456c-b014-a5f56b004efc/EcoRV/0	FAT57861	iPSCORE_7_5	IPSC	25	chr5	P	10800
737c991e-ff21-4f96-87ff-3cc3bcc721eb/EcoRV/0	FAT57861	iPSCORE_7_5	IPSC	25	chr9	P	13561
738e639b-c58d-4ada-b1f5-224058888cb1/EcoRV/0	FAT57861	iPSCORE_7_5	IPSC	25	chr16	P	9093
7398f8d1-9fb9-480e-a44b-eca3cd25583f/EcoRV/0	FAT57861	iPSCORE_7_5	IPSC	25	chr18	P	13039
7400f56d-d51f-45cd-96c4-15c513648633/EcoRV/0	FAT57861	iPSCORE_7_5	IPSC	25	chr5	Q	7006
740932ac-b53f-45bf-b15a-e199a4c9c34e/EcoRV/0	FAT57861	iPSCORE_7_5	IPSC	25	chr14	P	12894
743d1399-c494-4306-8674-c65e4983e819/EcoRV/0	FAT57861	iPSCORE_7_5	IPSC	25	chr5	Q	8151
74858697-6872-492b-8d0f-869a41cfc517/EcoRV/0	FAT57861	iPSCORE_7_5	IPSC	25	chr17	P	9205
75494382-3872-4dac-8c90-0f323a6ab13d/EcoRV/0	FAT57861	iPSCORE_7_5	IPSC	25	chr18	Q	16008
75622b7b-a39f-466a-a077-f103a02e8eb2/EcoRV/0	FAT57861	iPSCORE_7_5	IPSC	25	chr9	P	10522
75b7db8a-1d62-4a48-8614-691723d04407/EcoRV/0	FAT57861	iPSCORE_7_5	IPSC	25	chr18	Q	11202
75c18a2d-b69c-485c-8bb5-4acde6640fb3/EcoRV/0	FAT57861	iPSCORE_7_5	IPSC	25	chr4	P	9541
75f7ca4a-690a-4a7a-bfcd-ecbae50fd9f0/EcoRV/0	FAT57861	iPSCORE_7_5	IPSC	25	chr19	Q	15307
75fd8841-937a-4b27-b03f-8027d923ad9f/EcoRV/0	FAT57861	iPSCORE_7_5	IPSC	25	chr21	Q	12519
76298d5f-e06a-4f88-b63b-fb377b728a91/EcoRV/0	FAT57861	iPSCORE_7_5	IPSC	25	chr17	Q	12712
766b2633-ac06-4094-adcd-67f45127b2f6/EcoRV/0	FAT57861	iPSCORE_7_5	IPSC	25	chr9	P	12994
766ff17e-cfaf-4284-a975-836696f6c7fc/EcoRV/0	FAT57861	iPSCORE_7_5	IPSC	25	chr3	P	11178
7682db03-570b-48a3-b6a3-1bb249e2cc84/EcoRV/0	FAT57861	iPSCORE_7_5	IPSC	25	chr13	Q	12277
769e24ba-56a0-4396-992b-799f4e52e2bb/EcoRV/0	FAT57861	iPSCORE_7_5	IPSC	25	chr3	Q	11940
76aaa928-512f-4b08-9c81-3dd71b87bf76/EcoRV/0	FAT57861	iPSCORE_7_5	IPSC	25	chr2	P	9876
770c5762-2d22-4791-a576-f16c52f53044/EcoRV/0	FAT57861	iPSCORE_7_5	IPSC	25	chr2	P	9997
772e9e03-40a9-412e-83e0-c9967e8364e8/EcoRV/0	FAT57861	iPSCORE_7_5	IPSC	25	chr9	P	13783
7756b5e0-1aa8-4e25-8105-8d1d6884ffa0/EcoRV/0	FAT57861	iPSCORE_7_5	IPSC	25	chr5	Q	8721
77a4ebbe-d10d-4903-880c-c94cd74e43c5/EcoRV/0	FAT57861	iPSCORE_7_5	IPSC	25	chr2	P	11220
77d3a205-d71b-470a-b4da-f6d646f8301e/EcoRV/0	FAT57861	iPSCORE_7_5	IPSC	25	chr21	Q	13511
783df301-4b06-43c3-8d9b-27a576c5682b/EcoRV/0	FAT57861	iPSCORE_7_5	IPSC	25	chr2	Q	14714
785a02b0-527e-42fa-b1d7-5b2418473e13/EcoRV/0	FAT57861	iPSCORE_7_5	IPSC	25	chr3	Q	7259
78b6998b-fe9c-4380-af74-ff2b62de939d/EcoRV/0	FAT57861	iPSCORE_7_5	IPSC	25	chr3	Q	7727
7910c061-2d44-4680-a57f-a92478e8ccb0/EcoRV/0	FAT57861	iPSCORE_7_5	IPSC	25	chr16	P	8316
7930d2d2-41f3-4562-8d9a-b37ad3dee4d4/EcoRV/0	FAT57861	iPSCORE_7_5	IPSC	25	chr19	P	11034
79391882-5935-4c48-ab93-3efc1d86e70b/EcoRV/0	FAT57861	iPSCORE_7_5	IPSC	25	chr19	P	12394
7957947b-740b-4502-9abf-5678062aa244/EcoRV/0	FAT57861	iPSCORE_7_5	IPSC	25	chr14	Q	13000
7974b05e-086b-4300-97e3-822f90e5c11f/EcoRV/0	FAT57861	iPSCORE_7_5	IPSC	25	chr19	Q	8545
79980756-3ce8-471b-afcc-b5caf8215a54/EcoRV/0	FAT57861	iPSCORE_7_5	IPSC	25	chr8	P	11126
79c7d2b7-eebb-472c-9677-ba9a135e9999/EcoRV/0	FAT57861	iPSCORE_7_5	IPSC	25	chr13	P	4209
79df20f6-bb65-485f-9692-83567601da8a/EcoRV/0	FAT57861	iPSCORE_7_5	IPSC	25	chr2	Q	8762
79ea2f60-d98c-416f-a20c-81e9f9a9bc89/EcoRV/0	FAT57861	iPSCORE_7_5	IPSC	25	chr10	P	8664
7a00c43d-c075-4f8d-8b9a-02afea37bd9c/EcoRV/0	FAT57861	iPSCORE_7_5	IPSC	25	chr16	P	10198
7a1d8afa-fa24-4539-9305-6f677ba8fafa/EcoRV/0	FAT57861	iPSCORE_7_5	IPSC	25	chr16	P	7959
7a268897-8bc8-4fe4-a035-708005e825af/EcoRV/0	FAT57861	iPSCORE_7_5	IPSC	25	chr13	P	13041
7a296619-a38d-43db-986c-a43f6951a7e3/EcoRV/0	FAT57861	iPSCORE_7_5	IPSC	25	chr1	Q	9189
7a465481-c51e-47a6-86d3-6118edb0fa70/EcoRV/0	FAT57861	iPSCORE_7_5	IPSC	25	chr7	Q	245
7a8e8ff1-7a8a-4474-b635-cf132ba73635/EcoRV/0	FAT57861	iPSCORE_7_5	IPSC	25	chr5	Q	9236
7ab9b062-b1ba-4104-82da-fd25030c43b6/EcoRV/0	FAT57861	iPSCORE_7_5	IPSC	25	chr16	P	6130
7abbc877-8d89-442e-a0cf-524f4094ab9a/EcoRV/0	FAT57861	iPSCORE_7_5	IPSC	25	chr11	Q	13188
7ad0b3fa-20e3-4023-87a2-ae398cc5a5d5/EcoRV/0	FAT57861	iPSCORE_7_5	IPSC	25	chr13	Q	10393
7add2478-8326-4a53-bdf4-e7537b1cefe4/EcoRV/0	FAT57861	iPSCORE_7_5	IPSC	25	chr20	P	7862
7b2747bb-f822-46ae-9182-a90073546409/EcoRV/0	FAT57861	iPSCORE_7_5	IPSC	25	chr9	P	12240
7ca06928-a3fe-477b-b74d-08cde4aa36c7/EcoRV/0	FAT57861	iPSCORE_7_5	IPSC	25	chr18	P	7678
7ccbfa7a-061e-472c-a508-b5fcd58c081d/EcoRV/0	FAT57861	iPSCORE_7_5	IPSC	25	chr3	P	9393
7cccb769-9523-4e1c-9ab9-9419e5afc9cc/EcoRV/0	FAT57861	iPSCORE_7_5	IPSC	25	chr15	Q	11281
7ce8da0c-095e-4d53-9e92-344f3658fbf7/EcoRV/0	FAT57861	iPSCORE_7_5	IPSC	25	chr12	P	10792
7d131b69-9202-428e-88b1-417204ebb1db/EcoRV/0	FAT57861	iPSCORE_7_5	IPSC	25	chr6	Q	13095
7d6d3d5d-a7a9-410b-92b6-151ba7e079ca/EcoRV/0	FAT57861	iPSCORE_7_5	IPSC	25	chr10	Q	8072
7deefc0a-33ef-45b1-9c60-4d24c4d2a253/EcoRV/0	FAT57861	iPSCORE_7_5	IPSC	25	chr18	P	12614
7e04a91d-19e1-48b5-9be7-e57b36ba63f5/EcoRV/0	FAT57861	iPSCORE_7_5	IPSC	25	chr15	Q	18475
7e20ab8c-087b-447b-a5b7-596da1fe283e/EcoRV/0	FAT57861	iPSCORE_7_5	IPSC	25	chr5	Q	15293
7e8dd8f5-6795-4880-ba5a-4df49b900607/EcoRV/0	FAT57861	iPSCORE_7_5	IPSC	25	chr13	Q	9832
7ee145e1-7b5b-4870-99d2-31e7661775aa/EcoRV/0	FAT57861	iPSCORE_7_5	IPSC	25	chr13	P	7634
7ef2599c-453d-468d-a0f6-613aef5bfd5a/EcoRV/0	FAT57861	iPSCORE_7_5	IPSC	25	chr19	P	9395
7f01d88c-e9c4-4bb4-a11d-d49046726b01/EcoRV/0	FAT57861	iPSCORE_7_5	IPSC	25	chr18	Q	19286
7f0c0194-b8ca-4c31-87d3-a71eccb4fb60/EcoRV/0	FAT57861	iPSCORE_7_5	IPSC	25	chr3	P	10279
7f93e808-90f3-42e0-a3c2-436aeec2dfd3/EcoRV/0	FAT57861	iPSCORE_7_5	IPSC	25	chr16	P	10503
7fb500ab-f57a-4636-aa9e-b876af236181/EcoRV/0	FAT57861	iPSCORE_7_5	IPSC	25	chr9	P	5801
7fc36e7f-a3a0-48e7-93a5-a317040afa8b/EcoRV/0	FAT57861	iPSCORE_7_5	IPSC	25	chr3	Q	10853
800066bd-0ff4-46ef-ad2b-1e414ae10e72/EcoRV/0	FAT57861	iPSCORE_7_5	IPSC	25	chr22	P	5953
80149907-61be-42b6-9898-30d1447c0b82/EcoRV/0	FAT57861	iPSCORE_7_5	IPSC	25	chr9	P	8624
803d01f6-636a-4cde-bff8-16758a22768a/EcoRV/0	FAT57861	iPSCORE_7_5	IPSC	25	chr14	P	10071
8040efbb-b82a-4568-b1e4-3817aa981d01/EcoRV/0	FAT57861	iPSCORE_7_5	IPSC	25	chr1	P	11099
809fb6da-80a2-4974-afbb-c44f14a923dd/EcoRV/0	FAT57861	iPSCORE_7_5	IPSC	25	chr5	Q	12262
80f4cc4b-d850-4567-aa9e-a3bd417329d1/EcoRV/0	FAT57861	iPSCORE_7_5	IPSC	25	chr2	Q	9527
80f6e997-001c-41d6-a7c7-5faa8ef587cf/EcoRV/0	FAT57861	iPSCORE_7_5	IPSC	25	chr8	P	12550
80fc54b2-fee3-4b8c-b366-adcc090a7667/EcoRV/0	FAT57861	iPSCORE_7_5	IPSC	25	chr6	Q	11184
810128e0-604f-4f82-8e30-7755f47ed5d1/EcoRV/0	FAT57861	iPSCORE_7_5	IPSC	25	chr14	P	1517
813ca531-b277-46e3-8b57-0a0fc8422a1f/EcoRV/0	FAT57861	iPSCORE_7_5	IPSC	25	chr3	Q	9892
816b8051-cd1a-4a47-8c63-bdad4cbea130/EcoRV/0	FAT57861	iPSCORE_7_5	IPSC	25	chr16	P	7142
817717d2-59ff-44e4-a075-c024e783fac9/EcoRV/0	FAT57861	iPSCORE_7_5	IPSC	25	chr17	Q	10481
81a9e7e5-b41d-4b74-9452-5163d5da8e1b/EcoRV/0	FAT57861	iPSCORE_7_5	IPSC	25	chr5	Q	8563
81c2298a-27d1-4e27-9bf3-96ecd03cb321/EcoRV/0	FAT57861	iPSCORE_7_5	IPSC	25	chr18	P	12268
81ca1ccd-3430-4eaf-9c11-d596507adf05/EcoRV/0	FAT57861	iPSCORE_7_5	IPSC	25	chr1	Q	1092
82114495-cdee-4897-85f5-58e9ce832da2/EcoRV/0	FAT57861	iPSCORE_7_5	IPSC	25	chr21	Q	9104
82199cc4-904e-438d-9801-957b98f4c023/EcoRV/0	FAT57861	iPSCORE_7_5	IPSC	25	chr15	Q	3662
82380e93-00af-4583-beb0-f1ee354e718b/EcoRV/0	FAT57861	iPSCORE_7_5	IPSC	25	chr9	P	7134
82657a89-a747-4d5d-ac68-fbfe627f73e1/EcoRV/0	FAT57861	iPSCORE_7_5	IPSC	25	chr16	P	13875
82812e1b-7dac-4538-b5f6-4203ad30dbfe/EcoRV/0	FAT57861	iPSCORE_7_5	IPSC	25	chr16	P	4798
8300bdc1-fbbc-4653-8fb7-ae48c2555edd/EcoRV/0	FAT57861	iPSCORE_7_5	IPSC	25	chr9	P	12203
83465b12-5314-4848-aed0-196d7d0bf221/EcoRV/0	FAT57861	iPSCORE_7_5	IPSC	25	chr1	Q	12661
83bf04b3-25db-4f4e-9587-eeef7fce8384/EcoRV/0	FAT57861	iPSCORE_7_5	IPSC	25	chr9	P	10669
840557f0-5ef7-4015-ac3d-285515fd4b0e/EcoRV/0	FAT57861	iPSCORE_7_5	IPSC	25	chr13	Q	3076
847c6149-88a6-49d8-bfe3-2ac6b86943e2/EcoRV/0	FAT57861	iPSCORE_7_5	IPSC	25	chr11	Q	7956
8489799d-098d-43ac-abdf-3527b410e0d1/EcoRV/0	FAT57861	iPSCORE_7_5	IPSC	25	chr19	P	9187
84d64f37-a70d-4491-8898-271bb5f62757/EcoRV/0	FAT57861	iPSCORE_7_5	IPSC	25	chr15	Q	2188
84fe469a-6463-4ece-96ac-f5202e3b107d/EcoRV/0	FAT57861	iPSCORE_7_5	IPSC	25	chr9	P	9581
8515d690-bfbf-4444-9946-b6a09ed74807/EcoRV/0	FAT57861	iPSCORE_7_5	IPSC	25	chr10	Q	11366
85403f0a-b983-4c95-8bbf-bd4233796e69/EcoRV/0	FAT57861	iPSCORE_7_5	IPSC	25	chr11	P	4853
855b0723-49e2-4a37-84c4-0a6c126cf75f/EcoRV/0	FAT57861	iPSCORE_7_5	IPSC	25	chr11	Q	12341
85df2902-6cca-4a1c-97b4-33d72f2e4e2b/EcoRV/0	FAT57861	iPSCORE_7_5	IPSC	25	chr1	P	10980
8607a1f3-c78d-42c8-bacb-62852863e12d/EcoRV/0	FAT57861	iPSCORE_7_5	IPSC	25	chr2	Q	14119
8632e909-2273-409f-b97e-1fbb301eb758/EcoRV/0	FAT57861	iPSCORE_7_5	IPSC	25	chr4	Q	10261
8691884b-dcce-4818-88a2-7df93a508911/EcoRV/0	FAT57861	iPSCORE_7_5	IPSC	25	chr9	P	10184
86b402b3-52de-441e-bc68-55a2afd57e80/EcoRV/0	FAT57861	iPSCORE_7_5	IPSC	25	chr1	P	12932
86b5c086-76c8-4668-b535-a498d231ab8a/EcoRV/0	FAT57861	iPSCORE_7_5	IPSC	25	chr5	Q	13856
86ed63b0-531e-46f8-8e05-5c92e7a6b77b/EcoRV/0	FAT57861	iPSCORE_7_5	IPSC	25	chr18	P	9462
86f31348-850b-4f0a-8bcc-75fad453b4e0/EcoRV/0	FAT57861	iPSCORE_7_5	IPSC	25	chr12	P	7486
86fdddda-6521-424f-a9b7-d1430f2f89d1/EcoRV/0	FAT57861	iPSCORE_7_5	IPSC	25	chr3	Q	10331
8705bf63-3a46-4bd4-970f-134e84f8e5d8/EcoRV/0	FAT57861	iPSCORE_7_5	IPSC	25	chr9	P	9756
873905f9-42b8-42bf-ac31-593bdf6ba420/EcoRV/0	FAT57861	iPSCORE_7_5	IPSC	25	chr16	P	5718
8757489c-b8d8-46f9-a853-1da340fbe583/EcoRV/0	FAT57861	iPSCORE_7_5	IPSC	25	chr10	Q	8279
87a4a568-0832-4041-b409-be45f4c6b49a/EcoRV/0	FAT57861	iPSCORE_7_5	IPSC	25	chr16	P	6260
87c1f8c1-4802-46f1-837f-4b756b787d5f/EcoRV/0	FAT57861	iPSCORE_7_5	IPSC	25	chr12	Q	6448
87c2d1dc-f0c7-40be-b650-9a4dc6206874/EcoRV/0	FAT57861	iPSCORE_7_5	IPSC	25	chr1	Q	9779
87d37c1a-2108-462f-bad1-de2c0548941d/EcoRV/0	FAT57861	iPSCORE_7_5	IPSC	25	chr8	P	3656
87e03571-c92b-4691-85e2-ae516f77ad3c/EcoRV/0	FAT57861	iPSCORE_7_5	IPSC	25	chr12	P	10968
881346d4-2dd8-487c-b1c2-3d098d3ff575/EcoRV/0	FAT57861	iPSCORE_7_5	IPSC	25	chr19	Q	10673
8813fe48-4637-46e2-8b53-5d60fb34ca07/EcoRV/0	FAT57861	iPSCORE_7_5	IPSC	25	chr13	P	10721
884f507e-d89f-48fd-b6ec-1c2033b5d8a4/EcoRV/0	FAT57861	iPSCORE_7_5	IPSC	25	chr9	P	13837
886fa5b9-833f-4c24-b482-3b77b52b6a2d/EcoRV/0	FAT57861	iPSCORE_7_5	IPSC	25	chr14	P	12183
88849d2c-5351-4208-b7a5-09af87101e13/EcoRV/0	FAT57861	iPSCORE_7_5	IPSC	25	chr9	P	13779
888a81a8-dd0e-481a-916c-59c9814fde9b/EcoRV/0	FAT57861	iPSCORE_7_5	IPSC	25	chr1	Q	11057
88ace053-d3b6-4453-883a-c4a5dacd2149/EcoRV/0	FAT57861	iPSCORE_7_5	IPSC	25	chr21	Q	7216
88b2e456-91cd-47b8-83cf-d66ff26eb1bb/EcoRV/0	FAT57861	iPSCORE_7_5	IPSC	25	chr2	Q	3270
88be917e-f102-4498-9b6d-364809dc25ac/EcoRV/0	FAT57861	iPSCORE_7_5	IPSC	25	chr5	Q	7353
88f6f6ff-98b9-4fab-874d-fc707e3fa281/EcoRV/0	FAT57861	iPSCORE_7_5	IPSC	25	chr4	Q	13380
890a1510-1814-403b-9e1c-ae99b3a15abf/EcoRV/0	FAT57861	iPSCORE_7_5	IPSC	25	chr8	Q	1061
891768f9-863b-4eab-b3f4-2bb76a09e414/EcoRV/0	FAT57861	iPSCORE_7_5	IPSC	25	chr16	P	6590
89410c20-d91d-4059-9bbc-0384adef9a19/EcoRV/0	FAT57861	iPSCORE_7_5	IPSC	25	chr3	P	9718
895e515c-12e0-44d0-adb1-3646c1072efe/EcoRV/0	FAT57861	iPSCORE_7_5	IPSC	25	chr15	Q	9140
89613e26-6784-4dcf-b9f8-653cc7fe1e8a/EcoRV/0	FAT57861	iPSCORE_7_5	IPSC	25	chr12	Q	13408
8984b771-f9d6-4de0-a4d4-d2647a8888ba/EcoRV/0	FAT57861	iPSCORE_7_5	IPSC	25	chr13	Q	13298
89ab1b91-1764-431b-af1a-1ff7a040dffe/EcoRV/0	FAT57861	iPSCORE_7_5	IPSC	25	chr22	Q	4935
89eecd43-9a8b-4b25-b656-bbed4883dfef/EcoRV/0	FAT57861	iPSCORE_7_5	IPSC	25	chr5	Q	10355
89f601cc-e4e5-4121-9849-c3945c5bd55e/EcoRV/0	FAT57861	iPSCORE_7_5	IPSC	25	chr1	Q	3721
8a6ee513-4613-42f4-974c-451bed52d033/EcoRV/0	FAT57861	iPSCORE_7_5	IPSC	25	chr1	Q	7954
8a73dc64-ad8b-4779-b590-4cfe20310f47/EcoRV/0	FAT57861	iPSCORE_7_5	IPSC	25	chr1	Q	12105
8ac58dc5-74e6-4434-bd6d-33fdbb9f40a8/EcoRV/0	FAT57861	iPSCORE_7_5	IPSC	25	chr17	Q	6489
8b631fb4-6b54-4107-a2d8-82efcdec6919/EcoRV/0	FAT57861	iPSCORE_7_5	IPSC	25	chr14	Q	11274
8b908304-5e67-4ccd-8956-14efe975639a/EcoRV/0	FAT57861	iPSCORE_7_5	IPSC	25	chr16	P	10185
8ba81f75-ca4c-4a5e-afbb-10d4a087c679/EcoRV/0	FAT57861	iPSCORE_7_5	IPSC	25	chr10	Q	8627
8c48d8a2-c3c6-4631-9e3b-9c0cda59cece/EcoRV/0	FAT57861	iPSCORE_7_5	IPSC	25	chr17	Q	14931
8c502488-c58a-448b-8211-991b51c73000/EcoRV/0	FAT57861	iPSCORE_7_5	IPSC	25	chr9	P	11311
8c5b5ac3-e51b-4f83-b188-ca690a1bbf5b/EcoRV/0	FAT57861	iPSCORE_7_5	IPSC	25	chr22	Q	4575
8c5b97b5-fc80-4bd4-a4ef-5e2b548f8699/EcoRV/0	FAT57861	iPSCORE_7_5	IPSC	25	chr15	Q	11303
8c7e8c9e-0325-4aca-8192-bcaffb6d3ad1/EcoRV/0	FAT57861	iPSCORE_7_5	IPSC	25	chr16	P	13720
8c83290c-5c11-4f8b-8314-1aa86be2d2a0/EcoRV/0	FAT57861	iPSCORE_7_5	IPSC	25	chr11	P	4619
8ccd11d5-9ccc-4ebe-b400-0a79e05d2fe8/EcoRV/0	FAT57861	iPSCORE_7_5	IPSC	25	chr15	P	11259
8d0dbb40-8833-473f-a785-066844b5d415/EcoRV/0	FAT57861	iPSCORE_7_5	IPSC	25	chr17	P	70
8d44f7f8-f6f6-4117-9936-908e926a857d/EcoRV/0	FAT57861	iPSCORE_7_5	IPSC	25	chr22	P	11636
8d53521d-2a31-43e5-9a48-2934b473ffc6/EcoRV/0	FAT57861	iPSCORE_7_5	IPSC	25	chr16	P	8788
8d672571-111a-4cd3-98ed-2dbb9a583335/EcoRV/0	FAT57861	iPSCORE_7_5	IPSC	25	chr11	P	3547
8d676f87-cc6f-4a9e-ba0e-f4987af1e89f/EcoRV/0	FAT57861	iPSCORE_7_5	IPSC	25	chr2	P	11875
8d966ee6-9112-420f-85a5-3203febde987/EcoRV/0	FAT57861	iPSCORE_7_5	IPSC	25	chr16	P	7840
8dab3d1b-1e3a-40f4-9a13-eb428b332813/EcoRV/0	FAT57861	iPSCORE_7_5	IPSC	25	chr13	P	11361
8df52968-9097-43b8-a447-d68669b03043/EcoRV/0	FAT57861	iPSCORE_7_5	IPSC	25	chr18	Q	10535
8e112439-599f-4b42-b7b9-a4f0c7c279b7/EcoRV/0	FAT57861	iPSCORE_7_5	IPSC	25	chr4	Q	12491
8e119c7a-6dd2-47c8-9220-e4725dc18a0b/EcoRV/0	FAT57861	iPSCORE_7_5	IPSC	25	chr16	P	10970
8e81a311-77c4-4023-9a12-437fd986d748/EcoRV/0	FAT57861	iPSCORE_7_5	IPSC	25	chr9	P	6664
8e94a513-e387-4f00-988c-c7025f8db70e/EcoRV/0	FAT57861	iPSCORE_7_5	IPSC	25	chr16	P	10236
8eeac34d-9bbe-48ee-8d98-35499e544803/EcoRV/0	FAT57861	iPSCORE_7_5	IPSC	25	chr19	Q	12036
8f0d4d3c-263c-4a6d-a239-b78c7fc64aa6/EcoRV/0	FAT57861	iPSCORE_7_5	IPSC	25	chr2	Q	9183
8f16843d-c49d-441c-be77-cafeb9b1a467/EcoRV/0	FAT57861	iPSCORE_7_5	IPSC	25	chr19	P	2208
8f199b7d-e981-4f4c-8c3b-5c62af353c7e/EcoRV/0	FAT57861	iPSCORE_7_5	IPSC	25	chr10	Q	7759
8f3b778f-f2e0-425d-9216-83b2837ee9b6/EcoRV/0	FAT57861	iPSCORE_7_5	IPSC	25	chr17	Q	8277
8f5fc1e5-8b5e-4e6f-a6a6-4db65fca4e52/EcoRV/0	FAT57861	iPSCORE_7_5	IPSC	25	chr1	Q	9174
8f8d780b-a5f6-430b-b65c-ae8e4a29c50e/EcoRV/0	FAT57861	iPSCORE_7_5	IPSC	25	chr4	Q	3788
8fb3073d-74e8-4a7f-afd6-fd00d5d01505/EcoRV/0	FAT57861	iPSCORE_7_5	IPSC	25	chr14	P	11565
8fb3f117-91b6-44f6-a79f-f06e1c5e62a1/EcoRV/0	FAT57861	iPSCORE_7_5	IPSC	25	chr2	P	11230
9038a44b-a504-4884-8219-1051b82bf835/EcoRV/0	FAT57861	iPSCORE_7_5	IPSC	25	chr20	P	4831
904359bc-ef71-4a6c-9e13-2ba6648a9212/EcoRV/0	FAT57861	iPSCORE_7_5	IPSC	25	chr9	P	6857
908ee4d2-dc58-46f1-9d57-08dc8909751a/EcoRV/0	FAT57861	iPSCORE_7_5	IPSC	25	chr18	P	9669
90ad84e0-3969-4e2b-8239-41bedcdce493/EcoRV/0	FAT57861	iPSCORE_7_5	IPSC	25	chr16	P	9202
90c196da-ff54-4d24-a2aa-2a71f10a859f/EcoRV/0	FAT57861	iPSCORE_7_5	IPSC	25	chr14	P	10970
90da8ba3-b711-4076-b247-5343f9353427/EcoRV/0	FAT57861	iPSCORE_7_5	IPSC	25	chr21	Q	12397
90eb25ab-ed5e-4c6b-91ea-89eef9bf601a/EcoRV/0	FAT57861	iPSCORE_7_5	IPSC	25	chr11	Q	6089
911ac704-933a-44db-b967-cfa7486d360d/EcoRV/0	FAT57861	iPSCORE_7_5	IPSC	25	chr9	P	5780
913ba12d-75b3-48fe-bbcb-f8eb5263390b/EcoRV/0	FAT57861	iPSCORE_7_5	IPSC	25	chr16	P	14093
9159814f-2631-408d-97f1-f67bb0b96b14/EcoRV/0	FAT57861	iPSCORE_7_5	IPSC	25	chr5	Q	10258
91eae183-e27e-4ee8-afe0-b823ac248d7b/EcoRV/0	FAT57861	iPSCORE_7_5	IPSC	25	chr21	Q	13733
9278ba52-670e-4a0b-9295-63efe6fd4987/EcoRV/0	FAT57861	iPSCORE_7_5	IPSC	25	chr14	P	3751
92c4baa9-e39e-498a-b313-cf9036cc915b/EcoRV/0	FAT57861	iPSCORE_7_5	IPSC	25	chr16	P	10389
92c66dec-8a96-40d9-8116-e9ee140cdeaa/EcoRV/0	FAT57861	iPSCORE_7_5	IPSC	25	chr1	P	6161
92cc894a-e188-4c9e-9e11-b46c30a13877/EcoRV/0	FAT57861	iPSCORE_7_5	IPSC	25	chr20	P	10241
93845bbf-2dd2-4266-869a-029b3020cb65/EcoRV/0	FAT57861	iPSCORE_7_5	IPSC	25	chr3	Q	9297
93891134-2128-40ec-8c7a-475c9388929e/EcoRV/0	FAT57861	iPSCORE_7_5	IPSC	25	chr14	P	939
93937462-f137-4b16-9d9a-8c1130876248/EcoRV/0	FAT57861	iPSCORE_7_5	IPSC	25	chr18	P	8699
93d16c40-cde2-404d-bc0b-e4d798e578b5/EcoRV/0	FAT57861	iPSCORE_7_5	IPSC	25	chr3	Q	13394
93fef652-7718-4f20-b443-31c1cadf2601/EcoRV/0	FAT57861	iPSCORE_7_5	IPSC	25	chr16	P	12435
940384ad-2726-4260-85a1-9dafe86bd1b5/EcoRV/0	FAT57861	iPSCORE_7_5	IPSC	25	chr18	P	9102
94465323-33eb-4fb2-b0c8-2ce70e8cb057/EcoRV/0	FAT57861	iPSCORE_7_5	IPSC	25	chr1	Q	9426
945c2b27-0e9e-4e2a-835b-cd1ede400e48/EcoRV/0	FAT57861	iPSCORE_7_5	IPSC	25	chr9	P	2220
948c2c3d-6aae-4325-9e75-083f6c18eb15/EcoRV/0	FAT57861	iPSCORE_7_5	IPSC	25	chr16	P	9656
94c6d9e6-f34f-4510-986b-c6b76b3575ac/EcoRV/0	FAT57861	iPSCORE_7_5	IPSC	25	chr16	P	6603
950c3039-dbe2-4132-90bf-cf7fdf58db6a/EcoRV/0	FAT57861	iPSCORE_7_5	IPSC	25	chr17	Q	11709
953d6ed6-0fca-44e5-b9a3-b53cdb920c33/EcoRV/0	FAT57861	iPSCORE_7_5	IPSC	25	chr18	P	6320
95907d07-7134-4bbc-a446-59d1d26beb92/EcoRV/0	FAT57861	iPSCORE_7_5	IPSC	25	chr6	Q	8638
95e88de0-76c7-49ec-9fcb-9feabc8cde6c/EcoRV/0	FAT57861	iPSCORE_7_5	IPSC	25	chr9	P	10255
96d35485-bb36-4b49-874b-a48728cbf132/EcoRV/0	FAT57861	iPSCORE_7_5	IPSC	25	chr4	Q	10482
96d4f5a6-6d6a-4da2-a2b7-c561eece0cc4/EcoRV/0	FAT57861	iPSCORE_7_5	IPSC	25	chr14	P	8822
96da285d-df19-46a2-9d75-7276983dad5d/EcoRV/0	FAT57861	iPSCORE_7_5	IPSC	25	chr15	Q	9012
973a77fc-2fae-4d85-adc3-dc316e4aad5b/EcoRV/0	FAT57861	iPSCORE_7_5	IPSC	25	chr1	P	7632
974bab0e-709a-458f-80eb-8331be80247e/EcoRV/0	FAT57861	iPSCORE_7_5	IPSC	25	chr10	Q	5475
977f2780-b071-4d50-964a-aa255462d98b/EcoRV/0	FAT57861	iPSCORE_7_5	IPSC	25	chr4	P	2526
9789675c-138b-4e92-a2e4-782e7094cd25/EcoRV/0	FAT57861	iPSCORE_7_5	IPSC	25	chr5	Q	8253
978fa9dc-f810-4088-bc43-344cb9e35a0c/EcoRV/0	FAT57861	iPSCORE_7_5	IPSC	25	chr4	Q	11992
97a6a5e5-87ef-4d49-8339-d308c9b303d7/EcoRV/0	FAT57861	iPSCORE_7_5	IPSC	25	chr16	P	9505
97c409ce-80b7-408f-8896-bc1cc04b329b/EcoRV/0	FAT57861	iPSCORE_7_5	IPSC	25	chr16	P	9839
97d1ec33-268e-42ca-b59d-fc8690d15e8c/EcoRV/0	FAT57861	iPSCORE_7_5	IPSC	25	chr9	Q	10826
97f7a673-02f1-429a-8a85-20c45f7e1c04/EcoRV/0	FAT57861	iPSCORE_7_5	IPSC	25	chr12	Q	11827
9822d022-4a3e-4536-8855-47c0cc9c4fc9/EcoRV/0	FAT57861	iPSCORE_7_5	IPSC	25	chr5	Q	10904
9843fdeb-d722-4a4a-a50b-194905f78766/EcoRV/0	FAT57861	iPSCORE_7_5	IPSC	25	chr16	P	13120
985dc13c-9eb7-4187-bea9-c65af82de906/EcoRV/0	FAT57861	iPSCORE_7_5	IPSC	25	chr5	Q	10334
98952077-123f-4982-a2b5-e8aa550a63dc/EcoRV/0	FAT57861	iPSCORE_7_5	IPSC	25	chr16	P	10206
98ac844b-2e17-488f-a335-ef628c99c14f/EcoRV/0	FAT57861	iPSCORE_7_5	IPSC	25	chr19	P	14438
98bf547a-e5f5-43c3-8347-874069a6958e/EcoRV/0	FAT57861	iPSCORE_7_5	IPSC	25	chr12	Q	14269
98e25181-f327-4a22-98c2-47f6a85093e1/EcoRV/0	FAT57861	iPSCORE_7_5	IPSC	25	chr9	P	7587
98f396d5-f4ad-43e5-a25a-295cc2ae4e0f/EcoRV/0	FAT57861	iPSCORE_7_5	IPSC	25	chr21	Q	10533
99034bb8-7988-4a16-9846-1a818e6eb1c0/EcoRV/0	FAT57861	iPSCORE_7_5	IPSC	25	chr22	P	13879
992d83cf-ca1c-4db0-8dd9-ae30c09b7a11/EcoRV/0	FAT57861	iPSCORE_7_5	IPSC	25	chr3	P	10622
994b849b-5204-48f7-9a12-f20023277b17/EcoRV/0	FAT57861	iPSCORE_7_5	IPSC	25	chr14	P	13310
99771588-3b4c-4094-94be-39961e7a64e8/EcoRV/0	FAT57861	iPSCORE_7_5	IPSC	25	chr1	Q	8331
99988a36-2fd1-47b0-8ec6-c56942f4537e/EcoRV/0	FAT57861	iPSCORE_7_5	IPSC	25	chr19	P	9767
999ba6c8-7cdb-4d49-8cb8-23234a896169/EcoRV/0	FAT57861	iPSCORE_7_5	IPSC	25	chr5	Q	11002
99b4b4a5-0b04-45ea-84bf-52b44382f96c/EcoRV/0	FAT57861	iPSCORE_7_5	IPSC	25	chr12	P	8346
9a444bb0-d184-496a-a8b9-a927bf8bb378/EcoRV/0	FAT57861	iPSCORE_7_5	IPSC	25	chr21	Q	11025
9a4965bb-12b2-44ad-a32d-01be6b371e04/EcoRV/0	FAT57861	iPSCORE_7_5	IPSC	25	chr9	P	12019
9a5735da-826a-4cd6-aab0-7f363d7d9b04/EcoRV/0	FAT57861	iPSCORE_7_5	IPSC	25	chr19	P	6200
9abb2189-0a0e-4052-8e50-28f28fb854be/EcoRV/0	FAT57861	iPSCORE_7_5	IPSC	25	chr17	P	8149
9aeeeff0-44d5-4026-840a-564787ad7a6d/EcoRV/0	FAT57861	iPSCORE_7_5	IPSC	25	chr6	Q	10505
9af0e4fa-77d6-4420-854a-89bd5d86db55/EcoRV/0	FAT57861	iPSCORE_7_5	IPSC	25	chr13	P	15315
9b59a6f8-7316-4a28-a46a-b698064ab66f/EcoRV/0	FAT57861	iPSCORE_7_5	IPSC	25	chr7	P	11233
9b5b8baa-31ba-4020-9b2e-7d82d7d09f32/EcoRV/0	FAT57861	iPSCORE_7_5	IPSC	25	chr19	P	8616
9b91e186-9cb1-4cad-89a8-2990675ad726/EcoRV/0	FAT57861	iPSCORE_7_5	IPSC	25	chr16	P	11286
9bad8cbb-425e-40f8-b41b-43b0103b3c64/EcoRV/0	FAT57861	iPSCORE_7_5	IPSC	25	chr3	Q	7089
9bb8d688-cbd1-4aa6-b1c2-c18aceb00a5d/EcoRV/0	FAT57861	iPSCORE_7_5	IPSC	25	chr18	Q	16258
9bcad73b-8778-494d-b568-0fa0bbea47d8/EcoRV/0	FAT57861	iPSCORE_7_5	IPSC	25	chr1	P	9676
9bccbc55-6345-49a3-a564-054ca2a1618e/EcoRV/0	FAT57861	iPSCORE_7_5	IPSC	25	chr14	Q	13780
9bf864f2-aa49-442b-8c8b-4d8feace7ce3/EcoRV/0	FAT57861	iPSCORE_7_5	IPSC	25	chr10	Q	9389
9c4bd5b6-9d75-450e-beaa-ee1482f654e0/EcoRV/0	FAT57861	iPSCORE_7_5	IPSC	25	chr1	Q	11988
9c8849c4-44e1-44d4-b925-300241c4bba7/EcoRV/0	FAT57861	iPSCORE_7_5	IPSC	25	chr13	Q	6411
9cc383a8-4545-419d-bf05-74923c49cf92/EcoRV/0	FAT57861	iPSCORE_7_5	IPSC	25	chr18	P	8122
9d0a5b43-2f72-49b4-89f2-fd6f71b0ac1d/EcoRV/0	FAT57861	iPSCORE_7_5	IPSC	25	chr2	Q	11380
9d13c110-1f09-400e-8a6e-4de839359a2e/EcoRV/0	FAT57861	iPSCORE_7_5	IPSC	25	chr5	Q	7431
9d82d798-6233-49d3-9a6d-d7d08dca3282/EcoRV/0	FAT57861	iPSCORE_7_5	IPSC	25	chr2	Q	646
9dbaab50-2956-4713-b750-d402d8c613c6/EcoRV/0	FAT57861	iPSCORE_7_5	IPSC	25	chr5	Q	7743
9ddd4e00-3d21-4cbd-abb6-254fb4290b0e/EcoRV/0	FAT57861	iPSCORE_7_5	IPSC	25	chr9	P	8892
9e1a89d0-4135-4fe6-8d04-4f0d82e3632c/EcoRV/0	FAT57861	iPSCORE_7_5	IPSC	25	chr18	Q	15276
9e4e7d48-c01e-472c-bf1a-070618f18402/EcoRV/0	FAT57861	iPSCORE_7_5	IPSC	25	chr16	P	13049
9ea8f785-a390-4193-90bf-1c74d78050f7/EcoRV/0	FAT57861	iPSCORE_7_5	IPSC	25	chr8	P	9456
9eaff79a-dca6-4a3b-b82c-767b4a60f6ea/EcoRV/0	FAT57861	iPSCORE_7_5	IPSC	25	chr18	P	11016
9eb02ead-1684-4147-9be6-0ee60333e3da/EcoRV/0	FAT57861	iPSCORE_7_5	IPSC	25	chr16	P	9739
9eb64100-d441-4e4a-970d-f0bc4f8af8c1/EcoRV/0	FAT57861	iPSCORE_7_5	IPSC	25	chr16	P	11223
9ef61c03-4c6d-442d-8410-d7cd824157d9/EcoRV/0	FAT57861	iPSCORE_7_5	IPSC	25	chr1	Q	8926
9f452c2e-a694-4bf4-9b1c-5f4c868e72a9/EcoRV/0	FAT57861	iPSCORE_7_5	IPSC	25	chr3	P	12245
9f4dc50c-ff1a-4edf-9da9-a38c26af1dd7/EcoRV/0	FAT57861	iPSCORE_7_5	IPSC	25	chr9	P	9984
9f4f2d73-a35c-4c03-a9f9-da86545d5f74/EcoRV/0	FAT57861	iPSCORE_7_5	IPSC	25	chr19	P	8385
9f958850-de75-487a-9070-d879048f6e77/EcoRV/0	FAT57861	iPSCORE_7_5	IPSC	25	chr19	P	8529
9fa61b94-b893-43b4-aa73-cdd28fdfb94b/EcoRV/0	FAT57861	iPSCORE_7_5	IPSC	25	chr21	Q	12945
9fb46012-7edd-4aea-9f4a-867965db837e/EcoRV/0	FAT57861	iPSCORE_7_5	IPSC	25	chr16	Q	3252
9fbd8a6b-ebd5-498c-b738-79a240b98433/EcoRV/0	FAT57861	iPSCORE_7_5	IPSC	25	chr18	P	11908
9fc45e31-e0f7-4182-a1b1-f10384a82bbb/EcoRV/0	FAT57861	iPSCORE_7_5	IPSC	25	chr14	P	8429
9fef4876-f820-4050-93fb-d12e7dcbcbb0/EcoRV/0	FAT57861	iPSCORE_7_5	IPSC	25	chr14	Q	9568
a04fa043-9784-49e2-bd96-69e674d28c54/EcoRV/0	FAT57861	iPSCORE_7_5	IPSC	25	chr1	P	560
a0566374-9d42-4655-ad6b-f27b1fd4c14f/EcoRV/0	FAT57861	iPSCORE_7_5	IPSC	25	chr16	P	9932
a06b6c53-9e88-400e-9303-2e18062d62b6/EcoRV/0	FAT57861	iPSCORE_7_5	IPSC	25	chr1	P	9591
a077a2b2-6552-4fe5-bb25-c922b6fb0ffa/EcoRV/0	FAT57861	iPSCORE_7_5	IPSC	25	chr17	P	9595
a0a288ab-a7ee-4803-80f4-eebbb84bb3a5/EcoRV/0	FAT57861	iPSCORE_7_5	IPSC	25	chr18	P	11172
a11929cb-abfc-405c-a0ad-77d2b962c79b/EcoRV/0	FAT57861	iPSCORE_7_5	IPSC	25	chr6	Q	8524
a121dee3-99d9-47f5-bed4-e7aacab95616/EcoRV/0	FAT57861	iPSCORE_7_5	IPSC	25	chr6	Q	5622
a1289591-53bc-42d9-ac10-5ccc825a27a4/EcoRV/0	FAT57861	iPSCORE_7_5	IPSC	25	chr11	Q	11791
a131c7e6-aad5-4cdd-a4d0-7bcc62950893/EcoRV/0	FAT57861	iPSCORE_7_5	IPSC	25	chr8	Q	10091
a1526def-72ab-43b2-b02a-8b683ec80d9f/EcoRV/0	FAT57861	iPSCORE_7_5	IPSC	25	chr19	P	12650
a15a8faa-3554-42d9-9f70-454d5d6f4463/EcoRV/0	FAT57861	iPSCORE_7_5	IPSC	25	chr14	P	12698
a1a186aa-abb2-443f-a772-ec10202c0b72/EcoRV/0	FAT57861	iPSCORE_7_5	IPSC	25	chr2	Q	9683
a1f9448c-4f77-4ae0-9d90-40a5c367c1f6/EcoRV/0	FAT57861	iPSCORE_7_5	IPSC	25	chr16	P	7653
a200e5a1-1731-4fa2-9281-9875fe1511f5/EcoRV/0	FAT57861	iPSCORE_7_5	IPSC	25	chr9	P	10980
a2096a90-4bfb-44df-9955-aaed77214b10/EcoRV/0	FAT57861	iPSCORE_7_5	IPSC	25	chr22	P	7712
a20eb0fd-99cb-4f35-bf6f-6f9416ea173b/EcoRV/0	FAT57861	iPSCORE_7_5	IPSC	25	chr4	P	3264
a2581ee7-053c-424c-ba79-6b98cb001a0e/EcoRV/0	FAT57861	iPSCORE_7_5	IPSC	25	chr12	Q	11480
a26806e6-9b5b-4fc8-a5b3-d9dc97505342/EcoRV/0	FAT57861	iPSCORE_7_5	IPSC	25	chr13	P	11330
a272c897-c0cc-4618-8957-232e5ab70b52/EcoRV/0	FAT57861	iPSCORE_7_5	IPSC	25	chr16	P	15283
a27312ab-7567-494c-aa3f-bd9b6e91b970/EcoRV/0	FAT57861	iPSCORE_7_5	IPSC	25	chr2	Q	7643
a27e910d-62de-47c5-a6d4-7ecff9ab43f8/EcoRV/0	FAT57861	iPSCORE_7_5	IPSC	25	chr16	P	14523
a2e45577-4332-48f9-9bdc-82d63b3bca43/EcoRV/0	FAT57861	iPSCORE_7_5	IPSC	25	chr9	P	12614
a320c06d-57c2-4814-a1a4-3748e397f79a/EcoRV/0	FAT57861	iPSCORE_7_5	IPSC	25	chr12	P	13381
a34eeaef-a04d-4f97-aa10-40ad6cc33a4c/EcoRV/0	FAT57861	iPSCORE_7_5	IPSC	25	chr8	P	12365
a3a768e6-cfe5-4ba9-9dba-c0c4f471d51f/EcoRV/0	FAT57861	iPSCORE_7_5	IPSC	25	chr9	P	10108
a3ad6870-cbbd-4bce-9a10-e50019466f5b/EcoRV/0	FAT57861	iPSCORE_7_5	IPSC	25	chr18	P	11833
a3b49aa4-eec7-493d-9bbb-6b8d2d3a0ded/EcoRV/0	FAT57861	iPSCORE_7_5	IPSC	25	chr9	Q	3812
a405f5fb-f917-41a3-9f1a-f3ecf1b4b974/EcoRV/0	FAT57861	iPSCORE_7_5	IPSC	25	chr4	Q	9717
a4187cce-6bf7-47d1-a2f7-8053e309d087/EcoRV/0	FAT57861	iPSCORE_7_5	IPSC	25	chr8	Q	7985
a42e06d5-a257-4fc7-b45d-75d11c225308/EcoRV/0	FAT57861	iPSCORE_7_5	IPSC	25	chr11	P	11534
a432e17d-c581-4de8-81da-2859b8378aff/EcoRV/0	FAT57861	iPSCORE_7_5	IPSC	25	chr14	P	9959
a46dd8f3-c8e9-40f7-98fe-5b8f9386fe14/EcoRV/0	FAT57861	iPSCORE_7_5	IPSC	25	chr18	P	10078
a4902c02-622d-43b3-a917-bc08d7764a0d/EcoRV/0	FAT57861	iPSCORE_7_5	IPSC	25	chr6	Q	7399
a497d21b-06db-4669-a91c-088cec59ceee/EcoRV/0	FAT57861	iPSCORE_7_5	IPSC	25	chr12	P	9382
a4c56e78-27b1-4cd9-be4d-4b2b2d30d6c6/EcoRV/0	FAT57861	iPSCORE_7_5	IPSC	25	chr7	P	3148
a4f1a0a5-905f-495c-81ab-5224971da233/EcoRV/0	FAT57861	iPSCORE_7_5	IPSC	25	chr4	P	7063
a505463c-dc48-4399-b6f0-28b56c7ff8d3/EcoRV/0	FAT57861	iPSCORE_7_5	IPSC	25	chr21	Q	4672
a50c4aa3-67e9-4060-8bca-1e9628225ba8/EcoRV/0	FAT57861	iPSCORE_7_5	IPSC	25	chr9	P	659
a546a317-05ae-47af-a870-3e72543832f5/EcoRV/0	FAT57861	iPSCORE_7_5	IPSC	25	chr1	Q	10609
a5859e62-557c-4539-b727-296029944edc/EcoRV/0	FAT57861	iPSCORE_7_5	IPSC	25	chr9	P	8288
a5962cca-69c4-412f-bc8d-3e7deb61e746/EcoRV/0	FAT57861	iPSCORE_7_5	IPSC	25	chr6	Q	12064
a5965679-824d-477c-9fe1-ca0136e1e696/EcoRV/0	FAT57861	iPSCORE_7_5	IPSC	25	chr20	P	13881
a5e3243b-fe8a-42cc-8f15-85eff400515f/EcoRV/0	FAT57861	iPSCORE_7_5	IPSC	25	chr12	Q	8237
a633f860-eda9-4f8d-922f-454aefa69c89/EcoRV/0	FAT57861	iPSCORE_7_5	IPSC	25	chr9	P	4958
a6344310-f66e-4748-9b01-f1299b6fddc3/EcoRV/0	FAT57861	iPSCORE_7_5	IPSC	25	chr19	Q	9271
a75b2517-c85b-4636-a860-b6dc02fdebd5/EcoRV/0	FAT57861	iPSCORE_7_5	IPSC	25	chr9	P	10708
a768a710-cbbb-41b4-972a-5d42689920ba/EcoRV/0	FAT57861	iPSCORE_7_5	IPSC	25	chr3	P	12546
a78f28a3-cefc-4257-8d38-a8e23898d5e3/EcoRV/0	FAT57861	iPSCORE_7_5	IPSC	25	chr5	Q	970
a79e4d49-1477-4ee0-afb4-7152f07c0479/EcoRV/0	FAT57861	iPSCORE_7_5	IPSC	25	chr16	P	7927
a7a34d87-4fc2-415e-a3d0-2893a11ababf/EcoRV/0	FAT57861	iPSCORE_7_5	IPSC	25	chr19	P	15213
a7a4af18-29e8-4ac7-ad79-ebe9a4cb065b/EcoRV/0	FAT57861	iPSCORE_7_5	IPSC	25	chr14	Q	10755
a7c135f2-f46c-45a2-a3b0-48896d6f3ee6/EcoRV/0	FAT57861	iPSCORE_7_5	IPSC	25	chr5	Q	14345
a836ddd0-0a51-41d8-8194-b9833cd53cad/EcoRV/0	FAT57861	iPSCORE_7_5	IPSC	25	chr10	Q	6301
a86f6e31-a729-4223-902e-2e925deae160/EcoRV/0	FAT57861	iPSCORE_7_5	IPSC	25	chr12	Q	10347
a871a151-8493-4e84-9162-2671b6370857/EcoRV/0	FAT57861	iPSCORE_7_5	IPSC	25	chr13	P	21861
a878b8f3-0844-47e8-82c0-bd2c9b199048/EcoRV/0	FAT57861	iPSCORE_7_5	IPSC	25	chr16	P	14064
a8b4e48c-256a-4b79-b6b7-0a44a8ed2fbc/EcoRV/0	FAT57861	iPSCORE_7_5	IPSC	25	chr1	Q	462
a8b9f170-f983-4970-8842-6e1bf7719833/EcoRV/0	FAT57861	iPSCORE_7_5	IPSC	25	chr13	P	1129
a8d3ed7b-795c-4006-91f9-7c36f48acae7/EcoRV/0	FAT57861	iPSCORE_7_5	IPSC	25	chr11	P	7484
a8dc7934-f893-42b6-95d1-184e6a17c399/EcoRV/0	FAT57861	iPSCORE_7_5	IPSC	25	chr15	Q	11594
a8e7135a-f5a0-40bc-a95f-bf3915d69225/EcoRV/0	FAT57861	iPSCORE_7_5	IPSC	25	chr8	P	145
a916593c-c890-400b-839e-a98f06e0c8f8/EcoRV/0	FAT57861	iPSCORE_7_5	IPSC	25	chr5	Q	9203
a9a04f5c-c491-4775-ac47-132d85ac1525/EcoRV/0	FAT57861	iPSCORE_7_5	IPSC	25	chr21	Q	9844
a9e03f80-8cff-4589-bff0-c2552ff1d3c4/EcoRV/0	FAT57861	iPSCORE_7_5	IPSC	25	chr16	P	9592
a9e3824c-91a2-43f4-a8b0-ba1028a0763f/EcoRV/0	FAT57861	iPSCORE_7_5	IPSC	25	chr5	Q	8244
aa61c31a-2dbd-43fe-9c56-3ebfd1fa239e/EcoRV/0	FAT57861	iPSCORE_7_5	IPSC	25	chr19	P	8283
aab731dd-8152-4ad2-ad3b-a9fd53a31014/EcoRV/0	FAT57861	iPSCORE_7_5	IPSC	25	chr1	P	9451
ab130e07-bd11-458c-b6d6-7dfe57b93a3a/EcoRV/0	FAT57861	iPSCORE_7_5	IPSC	25	chr2	Q	11439
ab178541-fd0f-44af-b607-02867e0185af/EcoRV/0	FAT57861	iPSCORE_7_5	IPSC	25	chr9	P	15722
ab34d9d3-3525-4e6b-800f-8ac89900ae7d/EcoRV/0	FAT57861	iPSCORE_7_5	IPSC	25	chr9	P	9405
ab66e900-f8ce-4e62-899b-2697cbd35515/EcoRV/0	FAT57861	iPSCORE_7_5	IPSC	25	chr19	P	18395
ab67c0db-4ba2-4e30-9819-0f167462be95/EcoRV/0	FAT57861	iPSCORE_7_5	IPSC	25	chr1	Q	11552
ab8d14e9-5570-4e4e-8a05-71265e3c1b77/EcoRV/0	FAT57861	iPSCORE_7_5	IPSC	25	chr18	Q	12919
ab96ec73-56c8-4e76-9a3c-4323ddfab454/EcoRV/0	FAT57861	iPSCORE_7_5	IPSC	25	chr3	Q	10827
ac1f8151-2ac7-45a6-b06f-121db12562c4/EcoRV/0	FAT57861	iPSCORE_7_5	IPSC	25	chr18	Q	12299
ac35e30b-e395-44fd-b0b1-146f8652a635/EcoRV/0	FAT57861	iPSCORE_7_5	IPSC	25	chr22	Q	7893
ac905082-8877-4049-baa8-1530a6fdb0bd/EcoRV/0	FAT57861	iPSCORE_7_5	IPSC	25	chr2	Q	10500
ac999c9b-4e83-4120-88f5-d098b1c0017c/EcoRV/0	FAT57861	iPSCORE_7_5	IPSC	25	chr2	Q	10314
acbfeaaa-60a0-4495-a63c-2c1d9a8d797c/EcoRV/0	FAT57861	iPSCORE_7_5	IPSC	25	chr13	P	11420
acc2b022-a00b-41c3-aeed-c1a16c487b20/EcoRV/0	FAT57861	iPSCORE_7_5	IPSC	25	chr6	Q	11643
acd49317-4502-459a-855f-0cd6bd1ca8c9/EcoRV/0	FAT57861	iPSCORE_7_5	IPSC	25	chr14	P	13837
acdaf406-8224-4763-b8d5-dac4204547f6/EcoRV/0	FAT57861	iPSCORE_7_5	IPSC	25	chr2	P	9779
ace3681e-a422-4950-8e6b-2af00841d06b/EcoRV/0	FAT57861	iPSCORE_7_5	IPSC	25	chr18	Q	11541
ad70d2cb-ce20-4878-8713-425a5b7602ea/EcoRV/0	FAT57861	iPSCORE_7_5	IPSC	25	chr18	P	9204
ad96847c-7d5c-4de0-b3cb-5f263bff6a8d/EcoRV/0	FAT57861	iPSCORE_7_5	IPSC	25	chr22	P	11728
ad9c052c-fa3e-49ec-bebc-490d20e07757/EcoRV/0	FAT57861	iPSCORE_7_5	IPSC	25	chr12	Q	13726
ad9cb20b-0723-4aac-9866-f700d7e8979a/EcoRV/0	FAT57861	iPSCORE_7_5	IPSC	25	chr16	P	10666
adad8225-b15e-4e87-a7a1-8700439349eb/EcoRV/0	FAT57861	iPSCORE_7_5	IPSC	25	chr2	P	12071
adae017d-db81-4b42-a575-89c284f21bcb/EcoRV/0	FAT57861	iPSCORE_7_5	IPSC	25	chr1	Q	14017
adbfdada-405f-4c41-a129-e3259044d96d/EcoRV/0	FAT57861	iPSCORE_7_5	IPSC	25	chr5	Q	7159
adee22c8-c459-4a82-9928-e89b0ac433bf/EcoRV/0	FAT57861	iPSCORE_7_5	IPSC	25	chr3	Q	11050
adefebee-b0fb-4872-9b00-8dcd1ddaaaf1/EcoRV/0	FAT57861	iPSCORE_7_5	IPSC	25	chr4	Q	11777
ae842297-1db4-4c21-bed9-94bcb455a685/EcoRV/0	FAT57861	iPSCORE_7_5	IPSC	25	chr22	P	6199
aebc4c82-026c-4082-9b80-b96b0a1c0b51/EcoRV/0	FAT57861	iPSCORE_7_5	IPSC	25	chr22	P	12083
af1522f1-d4eb-44d3-9650-a3617708cfde/EcoRV/0	FAT57861	iPSCORE_7_5	IPSC	25	chr9	P	10603
af1b5455-c230-4b88-94af-c0db18c09e47/EcoRV/0	FAT57861	iPSCORE_7_5	IPSC	25	chr16	P	5905
af5e42af-b149-40e4-b6ec-92c4b6290b10/EcoRV/0	FAT57861	iPSCORE_7_5	IPSC	25	chr8	P	11525
af64050c-cd96-4275-9e1c-c9d0487eece7/EcoRV/0	FAT57861	iPSCORE_7_5	IPSC	25	chr6	Q	5697
afca06a1-f0f7-4f4f-b3ca-9309265a2122/EcoRV/0	FAT57861	iPSCORE_7_5	IPSC	25	chr16	P	9045
b0797554-d35d-4fd2-a783-41d1a14fb088/EcoRV/0	FAT57861	iPSCORE_7_5	IPSC	25	chr5	Q	11239
b085d959-fb80-46d6-b324-7cd6ead80cf4/EcoRV/0	FAT57861	iPSCORE_7_5	IPSC	25	chr9	P	9852
b0a1b9f1-0942-4c97-a6d5-bf1ed9b19072/EcoRV/0	FAT57861	iPSCORE_7_5	IPSC	25	chr10	P	8424
b0b877f5-46ad-4768-b8e3-afb205e66dd6/EcoRV/0	FAT57861	iPSCORE_7_5	IPSC	25	chr11	P	8585
b10ac6bb-9b2e-462f-ae30-76bdb94a1d88/EcoRV/0	FAT57861	iPSCORE_7_5	IPSC	25	chr15	Q	10346
b117ff1a-44e8-4758-b19d-d8fdb31379b7/EcoRV/0	FAT57861	iPSCORE_7_5	IPSC	25	chr9	P	10760
b13cde04-b7cb-4da6-86f9-f0e412b05c42/EcoRV/0	FAT57861	iPSCORE_7_5	IPSC	25	chr21	P	10753
b1798f5e-b033-4bb7-a778-741a96f2fe00/EcoRV/0	FAT57861	iPSCORE_7_5	IPSC	25	chr17	P	11478
b1f4e589-f256-4734-9880-ff5a6db2b291/EcoRV/0	FAT57861	iPSCORE_7_5	IPSC	25	chr14	P	8541
b204030d-3846-4adc-915c-3936f5217047/EcoRV/0	FAT57861	iPSCORE_7_5	IPSC	25	chr17	Q	10647
b213fa0d-8bd7-4117-abde-86f5faa3a92e/EcoRV/0	FAT57861	iPSCORE_7_5	IPSC	25	chr22	P	5889
b2147534-71c8-4808-bb05-1821453995c0/EcoRV/0	FAT57861	iPSCORE_7_5	IPSC	25	chr15	Q	9150
b225bf0a-03be-4fea-9220-1493ea1e23d0/EcoRV/0	FAT57861	iPSCORE_7_5	IPSC	25	chr8	P	11845
b22e668a-93f0-4bb2-97bc-ba1a0d29e602/EcoRV/0	FAT57861	iPSCORE_7_5	IPSC	25	chr8	P	12833
b2517fee-2ba0-4a75-8348-c359d62192a1/EcoRV/0	FAT57861	iPSCORE_7_5	IPSC	25	chr14	Q	12323
b32f61e8-1eb8-4e88-baaa-e45b517d5fba/EcoRV/0	FAT57861	iPSCORE_7_5	IPSC	25	chr11	Q	13425
b334c45d-9689-406b-86d7-71b17715b09b/EcoRV/0	FAT57861	iPSCORE_7_5	IPSC	25	chr13	Q	7502
b359f166-109d-4aa1-9e67-b44579f44b6e/EcoRV/0	FAT57861	iPSCORE_7_5	IPSC	25	chr9	P	2117
b3a678ea-8a1e-4f9f-94ca-98c1231d551d/EcoRV/0	FAT57861	iPSCORE_7_5	IPSC	25	chr14	P	16092
b3c6a584-9c91-4578-82b4-89c7e51a6e48/EcoRV/0	FAT57861	iPSCORE_7_5	IPSC	25	chr17	P	9607
b3e3e663-801f-4a33-9ab8-8db5e7b27fdc/EcoRV/0	FAT57861	iPSCORE_7_5	IPSC	25	chr12	P	12888
b3f5fbf5-c0dd-42a4-b9d4-4f665103ef1a/EcoRV/0	FAT57861	iPSCORE_7_5	IPSC	25	chr9	P	9785
b3f8f3e7-84ee-4bc0-b225-d487230022e7/EcoRV/0	FAT57861	iPSCORE_7_5	IPSC	25	chr6	Q	11824
b4579e4d-5174-4ebb-aa5b-c677c85b73d1/EcoRV/0	FAT57861	iPSCORE_7_5	IPSC	25	chr2	Q	9550
b499f29e-795b-433e-904d-46580a4ccbed/EcoRV/0	FAT57861	iPSCORE_7_5	IPSC	25	chr2	Q	10003
b4add2a5-c44b-491f-8bb1-e5915974fc4b/EcoRV/0	FAT57861	iPSCORE_7_5	IPSC	25	chr2	Q	12411
b4b193ce-74c9-49aa-b680-656d7ee884c9/EcoRV/0	FAT57861	iPSCORE_7_5	IPSC	25	chr2	P	12371
b4bb30d3-f60d-48cf-8edc-4c841b481e7c/EcoRV/0	FAT57861	iPSCORE_7_5	IPSC	25	chr2	Q	10753
b4cb052f-c930-4c11-83a9-cd9f17b1af3e/EcoRV/0	FAT57861	iPSCORE_7_5	IPSC	25	chr8	Q	917
b4dbc756-9546-43aa-bb9e-25afc16bc586/EcoRV/0	FAT57861	iPSCORE_7_5	IPSC	25	chr15	Q	10325
b51afe20-003d-4f24-b293-4f7854a5fa3a/EcoRV/0	FAT57861	iPSCORE_7_5	IPSC	25	chr3	Q	12083
b520033e-de73-4151-8a7d-a8e8c81b3aeb/EcoRV/0	FAT57861	iPSCORE_7_5	IPSC	25	chr16	P	12567
b5281a13-c775-4f0c-a130-f766736eea6a/EcoRV/0	FAT57861	iPSCORE_7_5	IPSC	25	chr1	Q	10723
b54efdef-00e5-44b9-a657-6d38bf4009ed/EcoRV/0	FAT57861	iPSCORE_7_5	IPSC	25	chr15	Q	2570
b588567a-74af-4b3c-837f-f1d2cd285d00/EcoRV/0	FAT57861	iPSCORE_7_5	IPSC	25	chr9	P	9241
b5d0869a-e5ae-401d-a4ff-f94549ba4eb1/EcoRV/0	FAT57861	iPSCORE_7_5	IPSC	25	chr1	Q	9157
b60a105c-7b21-4b1a-8a38-2391de1f0606/EcoRV/0	FAT57861	iPSCORE_7_5	IPSC	25	chr8	P	657
b61aa4a6-4c3f-4095-b8b5-1a44096e3999/EcoRV/0	FAT57861	iPSCORE_7_5	IPSC	25	chr19	Q	7987
b62e497d-0547-4a20-8085-d023977a2e30/EcoRV/0	FAT57861	iPSCORE_7_5	IPSC	25	chr22	P	8961
b67f4197-4515-409b-b035-bd2abf7a3751/EcoRV/0	FAT57861	iPSCORE_7_5	IPSC	25	chr18	Q	14529
b68b4fe7-a47b-4cee-a91f-8e7ca9de4357/EcoRV/0	FAT57861	iPSCORE_7_5	IPSC	25	chr19	Q	13822
b68c2db0-a5ca-4273-b775-48a4989874c1/EcoRV/0	FAT57861	iPSCORE_7_5	IPSC	25	chr9	P	60
b68d12f6-2c33-476f-9e03-a9676c524bdf/EcoRV/0	FAT57861	iPSCORE_7_5	IPSC	25	chr9	P	9751
b69081a7-d504-4d7e-9864-391ad1be0c78/EcoRV/0	FAT57861	iPSCORE_7_5	IPSC	25	chr18	P	12544
b6a0a512-40c1-47fe-b16d-c514f67c41db/EcoRV/0	FAT57861	iPSCORE_7_5	IPSC	25	chr10	P	11629
b6ae1f05-5fe1-40db-b4f1-5cf4fed19484/EcoRV/0	FAT57861	iPSCORE_7_5	IPSC	25	chr9	P	10634
b70b496f-4345-4681-a3ae-f37b9171e7df/EcoRV/0	FAT57861	iPSCORE_7_5	IPSC	25	chr4	Q	12987
b711ebab-e56a-4f45-bea0-5dac7ec9a88a/EcoRV/0	FAT57861	iPSCORE_7_5	IPSC	25	chr18	P	7146
b758f385-bb71-4637-8fd2-358bda257262/EcoRV/0	FAT57861	iPSCORE_7_5	IPSC	25	chr1	P	17503
b765bd2c-0686-4346-b879-c660743c6c8e/EcoRV/0	FAT57861	iPSCORE_7_5	IPSC	25	chr2	P	9171
b7b0b788-d12e-40bc-9d04-77cad64ed15e/EcoRV/0	FAT57861	iPSCORE_7_5	IPSC	25	chr8	Q	1107
b7b79cb0-c047-440c-af67-3260f61bbf75/EcoRV/0	FAT57861	iPSCORE_7_5	IPSC	25	chr9	P	11424
b7d87cb2-cd16-4b57-b390-a67b2e384809/EcoRV/0	FAT57861	iPSCORE_7_5	IPSC	25	chr13	P	11093
b8130087-eee8-410a-95e2-e4b73e68ccc4/EcoRV/0	FAT57861	iPSCORE_7_5	IPSC	25	chr1	Q	9112
b818f0e7-73b7-45d2-a47b-efab6287f569/EcoRV/0	FAT57861	iPSCORE_7_5	IPSC	25	chr18	Q	13187
b8534aee-0c93-4ca9-a9ca-27cde2e1b2fa/EcoRV/0	FAT57861	iPSCORE_7_5	IPSC	25	chr4	Q	14027
b865eb19-4404-4cd0-bd3f-05dff2da5c5c/EcoRV/0	FAT57861	iPSCORE_7_5	IPSC	25	chr6	Q	10518
b8afb26e-2ea3-4827-a69d-9fc19c7ba2fd/EcoRV/0	FAT57861	iPSCORE_7_5	IPSC	25	chr16	P	9934
b8bf9a08-2f87-49fb-ab2c-a1bf87fb85a9/EcoRV/0	FAT57861	iPSCORE_7_5	IPSC	25	chr2	P	8609
b8e2232a-b036-40a5-bf52-8b5098f2bcb5/EcoRV/0	FAT57861	iPSCORE_7_5	IPSC	25	chr16	P	10986
b93aa4a0-63a8-4c83-902c-0e23749cb294/EcoRV/0	FAT57861	iPSCORE_7_5	IPSC	25	chr5	Q	12650
b94bb895-7557-4608-866b-642494a3197d/EcoRV/0	FAT57861	iPSCORE_7_5	IPSC	25	chr4	P	5876
b9655e4d-5e74-4d3a-b19f-20dcd630f10f/EcoRV/0	FAT57861	iPSCORE_7_5	IPSC	25	chr19	P	10503
b96aecb3-28cf-498d-9b66-ed7f823579c8/EcoRV/0	FAT57861	iPSCORE_7_5	IPSC	25	chr1	Q	11940
b97cbaa3-42c4-48ad-8f1f-acc859100fbf/EcoRV/0	FAT57861	iPSCORE_7_5	IPSC	25	chr5	Q	11740
b98274a1-7272-4e71-9d2d-579577afcd16/EcoRV/0	FAT57861	iPSCORE_7_5	IPSC	25	chr22	Q	4596
b9add12c-1760-4bed-976e-2bbbe23e4067/EcoRV/0	FAT57861	iPSCORE_7_5	IPSC	25	chr18	Q	9529
b9b0c791-8aa7-44fd-ae21-3c1a5406fd5a/EcoRV/0	FAT57861	iPSCORE_7_5	IPSC	25	chr5	Q	3249
b9f315aa-d5be-4113-9bcf-99afaed5968a/EcoRV/0	FAT57861	iPSCORE_7_5	IPSC	25	chr2	Q	13552
ba0b836c-f3f8-4e23-b2a0-c5b606c90775/EcoRV/0	FAT57861	iPSCORE_7_5	IPSC	25	chr9	P	6694
ba1088f9-4ee2-45ce-bdc6-8ee87e636863/EcoRV/0	FAT57861	iPSCORE_7_5	IPSC	25	chr11	P	11378
ba16bc38-57eb-46ee-b2cf-c74a535b5208/EcoRV/0	FAT57861	iPSCORE_7_5	IPSC	25	chr9	P	11389
ba1e0f18-a58a-4caf-aa52-4c0583000b92/EcoRV/0	FAT57861	iPSCORE_7_5	IPSC	25	chr9	P	10506
ba5c5609-41ef-42c1-90b7-74b43d71bd91/EcoRV/0	FAT57861	iPSCORE_7_5	IPSC	25	chr10	Q	8218
bab058b6-efcc-4512-a50d-c19bf9645423/EcoRV/0	FAT57861	iPSCORE_7_5	IPSC	25	chr10	Q	13174
bb4b15a4-8780-463b-a987-88e5f10d5a2b/EcoRV/0	FAT57861	iPSCORE_7_5	IPSC	25	chr9	P	4891
bbfd97b6-0356-43a8-a477-d3ed24fa5fb9/EcoRV/0	FAT57861	iPSCORE_7_5	IPSC	25	chr15	Q	2121
bc083429-c18c-4b24-a5e4-aa89cc2dd004/EcoRV/0	FAT57861	iPSCORE_7_5	IPSC	25	chr19	P	12177
bc17bf99-a18c-424e-a0c6-70dd5245b96d/EcoRV/0	FAT57861	iPSCORE_7_5	IPSC	25	chr22	P	14777
bc73fdae-001b-4650-921c-3324faade874/EcoRV/0	FAT57861	iPSCORE_7_5	IPSC	25	chr5	Q	9236
bc9bc83c-1e66-4844-8d17-d6f2a1e8d5ac/EcoRV/0	FAT57861	iPSCORE_7_5	IPSC	25	chr18	P	11281
bca8d29f-3e02-476d-8fcd-20dede616323/EcoRV/0	FAT57861	iPSCORE_7_5	IPSC	25	chr15	Q	14077
bcc4d649-4b5f-4d26-96a8-8c25f19a204b/EcoRV/0	FAT57861	iPSCORE_7_5	IPSC	25	chr2	Q	5558
bcc63207-b48a-4984-81ad-46f965a52e98/EcoRV/0	FAT57861	iPSCORE_7_5	IPSC	25	chr19	P	12795
bce6c647-da90-49e5-8aa2-23ed69757d08/EcoRV/0	FAT57861	iPSCORE_7_5	IPSC	25	chr9	P	10524
bd003c06-1820-4ab9-9b6f-69c44bb52331/EcoRV/0	FAT57861	iPSCORE_7_5	IPSC	25	chr2	P	9221
bd0e41b9-d718-40f4-be22-84b438a61e7e/EcoRV/0	FAT57861	iPSCORE_7_5	IPSC	25	chr4	Q	11068
bd123778-4741-4ed5-9bfd-7ab5bb6539a6/EcoRV/0	FAT57861	iPSCORE_7_5	IPSC	25	chr21	Q	7261
bd19fe1d-989f-43db-99c3-9d045f1c64c5/EcoRV/0	FAT57861	iPSCORE_7_5	IPSC	25	chr1	Q	8471
bd1bea26-9ffe-41e3-82d1-b24958c52481/EcoRV/0	FAT57861	iPSCORE_7_5	IPSC	25	chr6	Q	13786
bd20f03c-40e0-4ab3-8b8e-5d66089d4bee/EcoRV/0	FAT57861	iPSCORE_7_5	IPSC	25	chr10	Q	8571
bd22679f-7194-44b1-9227-981f18b8ef76/EcoRV/0	FAT57861	iPSCORE_7_5	IPSC	25	chr15	Q	12366
bd32267f-2860-429d-a35e-28186dc78598/EcoRV/0	FAT57861	iPSCORE_7_5	IPSC	25	chr21	Q	7380
bd44c98a-db24-4cf0-bf1a-5281713e77d3/EcoRV/0	FAT57861	iPSCORE_7_5	IPSC	25	chr2	P	6478
bd565661-1e6c-4eea-b4da-53f2506ddc45/EcoRV/0	FAT57861	iPSCORE_7_5	IPSC	25	chr14	Q	9687
bd8fdc45-760a-4842-b6cb-3b3d10678c84/EcoRV/0	FAT57861	iPSCORE_7_5	IPSC	25	chr14	P	12417
bd9cd1be-8914-425b-bafc-9d04671352b6/EcoRV/0	FAT57861	iPSCORE_7_5	IPSC	25	chr4	Q	12976
bda51704-7975-437a-b846-8883f0d604f0/EcoRV/0	FAT57861	iPSCORE_7_5	IPSC	25	chr16	P	13304
bda814a1-9500-4e5c-93d6-817d039da063/EcoRV/0	FAT57861	iPSCORE_7_5	IPSC	25	chr17	P	10520
bdf85a7f-231e-452c-a7aa-45ebe80ea1a2/EcoRV/0	FAT57861	iPSCORE_7_5	IPSC	25	chr4	Q	11830
be0313f7-fdd0-4cb0-a059-068a777ae705/EcoRV/0	FAT57861	iPSCORE_7_5	IPSC	25	chr16	P	7630
be11b7fb-1a28-4826-a326-e450eec590e8/EcoRV/0	FAT57861	iPSCORE_7_5	IPSC	25	chr16	P	3869
be4d0c02-ad08-47cc-b587-9818e4c47aa7/EcoRV/0	FAT57861	iPSCORE_7_5	IPSC	25	chr17	Q	10703
be7276a1-5021-4c35-9505-8ea60b258549/EcoRV/0	FAT57861	iPSCORE_7_5	IPSC	25	chr16	P	8045
be75d576-5381-432a-ac37-0ca487284d8f/EcoRV/0	FAT57861	iPSCORE_7_5	IPSC	25	chr19	P	8483
be7739d6-3f91-477c-b16f-883ae85325d5/EcoRV/0	FAT57861	iPSCORE_7_5	IPSC	25	chr16	P	10477
be79172e-f268-439b-9c3e-491848d30c02/EcoRV/0	FAT57861	iPSCORE_7_5	IPSC	25	chr17	P	8647
be839962-0244-40e9-b009-51ecf8fd9cb2/EcoRV/0	FAT57861	iPSCORE_7_5	IPSC	25	chr15	Q	10267
be8553ac-888e-4852-bf70-629c1a464716/EcoRV/0	FAT57861	iPSCORE_7_5	IPSC	25	chr1	Q	10306
bf2bf715-dd4f-4c3f-bed8-2d9cbe41e519/EcoRV/0	FAT57861	iPSCORE_7_5	IPSC	25	chr22	P	234
bf307749-933f-4b7e-bfe9-c6df6873b927/EcoRV/0	FAT57861	iPSCORE_7_5	IPSC	25	chr10	Q	9878
bf47e9fe-5f38-4152-a43c-425a860c1ee6/EcoRV/0	FAT57861	iPSCORE_7_5	IPSC	25	chr12	Q	10854
bf66a1df-df55-4fcd-a80b-140558d4d1b5/EcoRV/0	FAT57861	iPSCORE_7_5	IPSC	25	chr3	P	12001
bf686b22-f7ec-49bd-94ca-9dea9fd94851/EcoRV/0	FAT57861	iPSCORE_7_5	IPSC	25	chr16	P	6269
bf9f68da-e345-4a9a-80e5-9eb9484b838c/EcoRV/0	FAT57861	iPSCORE_7_5	IPSC	25	chr7	P	4585
c041d42c-c87f-4e56-bbf8-28becea7b61e/EcoRV/0	FAT57861	iPSCORE_7_5	IPSC	25	chr19	P	8982
c0928588-ba82-4c19-ad4e-0f1340fc63c5/EcoRV/0	FAT57861	iPSCORE_7_5	IPSC	25	chr13	Q	9738
c0d75546-1f13-488e-82c9-66375d380f41/EcoRV/0	FAT57861	iPSCORE_7_5	IPSC	25	chr9	P	12624
c10d6a0b-2224-4ece-84f0-f815d40e00b3/EcoRV/0	FAT57861	iPSCORE_7_5	IPSC	25	chr14	Q	7154
c11fa78d-70e0-4c69-be4a-d5f6910f796d/EcoRV/0	FAT57861	iPSCORE_7_5	IPSC	25	chr15	Q	14560
c14a8560-e985-4a34-ba55-d3efaed05198/EcoRV/0	FAT57861	iPSCORE_7_5	IPSC	25	chr18	P	10034
c16cb64e-de6f-4441-9cc0-f94b60dc3d64/EcoRV/0	FAT57861	iPSCORE_7_5	IPSC	25	chr10	Q	8161
c17532be-22e4-44f5-ba6e-dec3c060fad4/EcoRV/0	FAT57861	iPSCORE_7_5	IPSC	25	chr18	P	15846
c1ea2e79-74c5-400e-ae03-46b36d6412c1/EcoRV/0	FAT57861	iPSCORE_7_5	IPSC	25	chr22	P	1733
c2e07681-1128-4dbe-8efd-dd70c78ee6f2/EcoRV/0	FAT57861	iPSCORE_7_5	IPSC	25	chr14	P	14318
c35353a5-fc5b-4894-94dc-82abb05c7a7a/EcoRV/0	FAT57861	iPSCORE_7_5	IPSC	25	chr15	Q	15567
c3b4d514-7439-4568-9641-50cf6bad1669/EcoRV/0	FAT57861	iPSCORE_7_5	IPSC	25	chr12	Q	11227
c3ba6849-8946-4801-a22f-218edbe47f74/EcoRV/0	FAT57861	iPSCORE_7_5	IPSC	25	chr22	P	13049
c424c600-1f58-4c52-b4d6-e4e577710107/EcoRV/0	FAT57861	iPSCORE_7_5	IPSC	25	chr14	P	12782
c42f62d5-1d56-4f5e-a092-ff866e9caf2b/EcoRV/0	FAT57861	iPSCORE_7_5	IPSC	25	chr6	Q	4330
c44ca31b-e1e7-44be-9fac-10b9ac37b802/EcoRV/0	FAT57861	iPSCORE_7_5	IPSC	25	chr5	Q	9215
c458cc2c-4773-45f5-9f30-b4f6a1db7007/EcoRV/0	FAT57861	iPSCORE_7_5	IPSC	25	chr16	P	8504
c480b8a2-a386-413b-8d9d-9bee906aa9d0/EcoRV/0	FAT57861	iPSCORE_7_5	IPSC	25	chr10	P	12400
c493a2db-3371-48e7-b5fb-7382be2ef577/EcoRV/0	FAT57861	iPSCORE_7_5	IPSC	25	chr13	P	10685
c4fbfd4d-510b-47e1-b865-ef4b635988d6/EcoRV/0	FAT57861	iPSCORE_7_5	IPSC	25	chr12	Q	8691
c506ef3d-a92a-44e3-b31e-0a446d443d56/EcoRV/0	FAT57861	iPSCORE_7_5	IPSC	25	chr5	Q	8685
c53fe589-a39f-463f-923b-93ac9b84a5c4/EcoRV/0	FAT57861	iPSCORE_7_5	IPSC	25	chr9	P	5668
c5d48ddf-df7c-4f38-82db-771c78af140e/EcoRV/0	FAT57861	iPSCORE_7_5	IPSC	25	chr15	Q	12545
c5e514d5-df15-4194-9d88-4294992d7798/EcoRV/0	FAT57861	iPSCORE_7_5	IPSC	25	chr18	Q	12644
c608c964-75e1-4b25-bafc-2a5a1d50cdfd/EcoRV/0	FAT57861	iPSCORE_7_5	IPSC	25	chr4	Q	8977
c6299ae7-c64e-45da-947f-9f8c83d42167/EcoRV/0	FAT57861	iPSCORE_7_5	IPSC	25	chr10	Q	12590
c68e9a9f-cd71-4cc8-a6dd-3380edfdbd89/EcoRV/0	FAT57861	iPSCORE_7_5	IPSC	25	chr5	Q	12102
c6906024-ee6a-486a-8647-f6ecf30d0fcc/EcoRV/0	FAT57861	iPSCORE_7_5	IPSC	25	chr1	Q	9642
c6f33db2-2297-4394-be86-61b6f183fb65/EcoRV/0	FAT57861	iPSCORE_7_5	IPSC	25	chr15	Q	7224
c70e8c2d-454c-40d3-9708-e84a751dd197/EcoRV/0	FAT57861	iPSCORE_7_5	IPSC	25	chr19	Q	11288
c73d9175-8054-4100-9445-8ac1c3663ef3/EcoRV/0	FAT57861	iPSCORE_7_5	IPSC	25	chr15	Q	5622
c7498046-e881-4d80-a046-a417cd1ac493/EcoRV/0	FAT57861	iPSCORE_7_5	IPSC	25	chr9	P	12506
c754959c-a7be-4083-a0fb-fcb9b2fa8ce3/EcoRV/0	FAT57861	iPSCORE_7_5	IPSC	25	chr18	P	9695
c7828a53-a92c-4277-b442-2a492ee17615/EcoRV/0	FAT57861	iPSCORE_7_5	IPSC	25	chr12	Q	10627
c79dacfe-bfc2-4da6-a45e-0309c251c344/EcoRV/0	FAT57861	iPSCORE_7_5	IPSC	25	chr18	P	11351
c7c1786b-b0c9-423d-8532-227f15459d6b/EcoRV/0	FAT57861	iPSCORE_7_5	IPSC	25	chr2	Q	10677
c7d474c0-46d8-46fd-bebd-2cfeec81f1ef/EcoRV/0	FAT57861	iPSCORE_7_5	IPSC	25	chr11	Q	8891
c7f01567-a179-44d0-94ed-9d4df19a3654/EcoRV/0	FAT57861	iPSCORE_7_5	IPSC	25	chr9	P	12615
c807913c-04fb-4c67-b3d0-9fd253b5ec02/EcoRV/0	FAT57861	iPSCORE_7_5	IPSC	25	chr22	P	2998
c830ee34-2fa7-4b2d-848d-ca97d4cafacb/EcoRV/0	FAT57861	iPSCORE_7_5	IPSC	25	chr14	P	10373
c83481af-9229-4a4c-bfc9-6f4bb1dc4d30/EcoRV/0	FAT57861	iPSCORE_7_5	IPSC	25	chr12	P	8989
c8724ac0-d6bc-4036-a3b6-65bcb651942c/EcoRV/0	FAT57861	iPSCORE_7_5	IPSC	25	chr20	P	11763
c8795c28-095a-4d25-9679-f9ec8bc23920/EcoRV/0	FAT57861	iPSCORE_7_5	IPSC	25	chr1	Q	9808
c8a2231d-be2f-4d47-83bf-3f890b50b58c/EcoRV/0	FAT57861	iPSCORE_7_5	IPSC	25	chr8	P	11599
c8c4dbc3-f558-4eb1-9b17-6014f9207de6/EcoRV/0	FAT57861	iPSCORE_7_5	IPSC	25	chr14	P	5008
c8c9f739-da3a-4221-bd28-8c6467813de4/EcoRV/0	FAT57861	iPSCORE_7_5	IPSC	25	chr2	Q	8998
c8d4f8e3-9771-47ae-9cad-b22d63a69ef9/EcoRV/0	FAT57861	iPSCORE_7_5	IPSC	25	chr15	Q	11794
c8e48914-000d-46a4-b468-200446f4807b/EcoRV/0	FAT57861	iPSCORE_7_5	IPSC	25	chr2	Q	9616
c8ee2b22-a98e-443e-81d1-74c913ad743b/EcoRV/0	FAT57861	iPSCORE_7_5	IPSC	25	chr15	Q	6553
c938dd70-59be-4aee-8947-6c9426f21eef/EcoRV/0	FAT57861	iPSCORE_7_5	IPSC	25	chr9	P	13978
c942e181-7e33-416b-8fe4-32e6d0888f26/EcoRV/0	FAT57861	iPSCORE_7_5	IPSC	25	chr11	Q	10031
c9809782-41a5-466d-a103-ae5beefd364a/EcoRV/0	FAT57861	iPSCORE_7_5	IPSC	25	chr2	Q	10941
c9b2b2ab-3c1f-426d-959c-9c4abf20387e/EcoRV/0	FAT57861	iPSCORE_7_5	IPSC	25	chr1	Q	3454
c9c3a2b8-611e-49b7-815d-2a4f7a8baae7/EcoRV/0	FAT57861	iPSCORE_7_5	IPSC	25	chr1	Q	9966
c9fddbc1-b543-41b6-ad23-95ca292ff570/EcoRV/0	FAT57861	iPSCORE_7_5	IPSC	25	chr5	Q	11782
ca1956c5-2ffb-4a2c-ab82-90f8e2e936fe/EcoRV/0	FAT57861	iPSCORE_7_5	IPSC	25	chr5	P	8980
ca7fdd68-ad11-4c90-89d4-e3f335e67c61/EcoRV/0	FAT57861	iPSCORE_7_5	IPSC	25	chr16	P	12236
cab0755b-2052-43ec-91cc-b0039495763a/EcoRV/0	FAT57861	iPSCORE_7_5	IPSC	25	chr10	Q	10083
cb095e74-171b-48e5-b36b-9c2d41584fcf/EcoRV/0	FAT57861	iPSCORE_7_5	IPSC	25	chr18	P	13177
cb1e6584-9a78-4d15-a960-697ebbcfb7b4/EcoRV/0	FAT57861	iPSCORE_7_5	IPSC	25	chr3	Q	8684
cb33f1cb-2682-4974-ae1b-6e6b62c091d6/EcoRV/0	FAT57861	iPSCORE_7_5	IPSC	25	chr17	Q	15005
cb4b5a1d-4fa5-48dc-ae98-906a8a553453/EcoRV/0	FAT57861	iPSCORE_7_5	IPSC	25	chr9	P	12981
cb5761fb-405f-44be-bb6e-4695d07887a8/EcoRV/0	FAT57861	iPSCORE_7_5	IPSC	25	chr10	Q	9921
cb692a66-e642-4103-a764-7af534dad1a7/EcoRV/0	FAT57861	iPSCORE_7_5	IPSC	25	chr22	Q	12102
cb7ecfc3-f85e-43ae-a010-37b90ad9dce4/EcoRV/0	FAT57861	iPSCORE_7_5	IPSC	25	chr22	P	3180
cba7bdc6-50af-4b54-b9b8-62e89d9df5b3/EcoRV/0	FAT57861	iPSCORE_7_5	IPSC	25	chr8	Q	1851
cbba3b49-aca6-4ce1-9795-06ed82082270/EcoRV/0	FAT57861	iPSCORE_7_5	IPSC	25	chr20	P	3166
cbc111a1-12cf-40af-ba01-84fbc20744d1/EcoRV/0	FAT57861	iPSCORE_7_5	IPSC	25	chr19	P	8620
cc266037-5ded-49f5-8143-c8bcf7f24af9/EcoRV/0	FAT57861	iPSCORE_7_5	IPSC	25	chr12	Q	8992
cc31b429-a5d5-41f3-93e8-a158fb8236e3/EcoRV/0	FAT57861	iPSCORE_7_5	IPSC	25	chr1	Q	12513
cc3df6b6-3d85-439c-8072-7a5331728fba/EcoRV/0	FAT57861	iPSCORE_7_5	IPSC	25	chr12	Q	11788
cc5a9592-0aae-47ea-ab13-4c219e201aa9/EcoRV/0	FAT57861	iPSCORE_7_5	IPSC	25	chr17	Q	12987
cc647c3a-8832-4d36-a38e-1a080a9e9cb7/EcoRV/0	FAT57861	iPSCORE_7_5	IPSC	25	chr4	Q	9799
cc870d93-1cee-4ea6-aaa2-83008454e8e2/EcoRV/0	FAT57861	iPSCORE_7_5	IPSC	25	chr4	Q	7977
ccc588b9-b825-4474-bffd-f292f743547a/EcoRV/0	FAT57861	iPSCORE_7_5	IPSC	25	chr6	Q	7786
ccd30839-df3a-40dd-8836-f24386b17879/EcoRV/0	FAT57861	iPSCORE_7_5	IPSC	25	chr21	P	14241
cce2b6f2-179d-4d6f-8b06-12710913f682/EcoRV/0	FAT57861	iPSCORE_7_5	IPSC	25	chr18	P	11858
ccead1ba-37df-4985-8d5e-fbfa40762be0/EcoRV/0	FAT57861	iPSCORE_7_5	IPSC	25	chr16	P	4512
ccfc4dc0-97e1-4ca9-9cc1-6a2699d82458/EcoRV/0	FAT57861	iPSCORE_7_5	IPSC	25	chr3	Q	10529
cd0431e6-0206-459e-8cf2-39cb764742c4/EcoRV/0	FAT57861	iPSCORE_7_5	IPSC	25	chr2	Q	10459
cd9f8396-b9aa-4e51-8dc0-81e9be95f905/EcoRV/0	FAT57861	iPSCORE_7_5	IPSC	25	chr14	Q	13820
cda617f8-728d-4359-90cf-e6c11c2cbeea/EcoRV/0	FAT57861	iPSCORE_7_5	IPSC	25	chr22	Q	11437
cdfe80f8-9114-4c21-bed5-a44096600830/EcoRV/0	FAT57861	iPSCORE_7_5	IPSC	25	chr5	Q	11944
ce0eb2c8-d9c0-4c44-88f4-f0ca3fbc376f/EcoRV/0	FAT57861	iPSCORE_7_5	IPSC	25	chr18	Q	2753
ce6e4be7-17c4-424a-93b4-56f5256fd6f6/EcoRV/0	FAT57861	iPSCORE_7_5	IPSC	25	chr1	Q	15711
ce7610d9-15e2-41a5-a00f-b36d2d4da276/EcoRV/0	FAT57861	iPSCORE_7_5	IPSC	25	chr13	P	5707
ce7930df-da0f-4f49-8d9b-415082868084/EcoRV/0	FAT57861	iPSCORE_7_5	IPSC	25	chr3	Q	8932
ce8f3720-6939-445e-9156-55649580ef47/EcoRV/0	FAT57861	iPSCORE_7_5	IPSC	25	chr19	P	11221
ced88016-a789-45ad-97a0-735774477452/EcoRV/0	FAT57861	iPSCORE_7_5	IPSC	25	chr21	Q	11590
cf0ef01d-31a1-43ff-87b6-cee81d7d12dd/EcoRV/0	FAT57861	iPSCORE_7_5	IPSC	25	chr9	P	4907
cf12d702-fcbf-4564-9040-139f0b469cb9/EcoRV/0	FAT57861	iPSCORE_7_5	IPSC	25	chr17	P	4088
cfb39a6d-46a5-4f58-b7a5-64d1bdcf6b41/EcoRV/0	FAT57861	iPSCORE_7_5	IPSC	25	chr3	Q	7549
cfe9d138-f6ed-4e2c-ab7b-7e7ec3a73f30/EcoRV/0	FAT57861	iPSCORE_7_5	IPSC	25	chr16	P	7602
d02873be-965d-459d-8b9c-571837a1e0f3/EcoRV/0	FAT57861	iPSCORE_7_5	IPSC	25	chr8	P	13866
d09c88d1-2c27-42f2-9294-c4f8cea252db/EcoRV/0	FAT57861	iPSCORE_7_5	IPSC	25	chr2	Q	4945
d0a8e0b6-eeed-4946-9ac2-b9427d082fa3/EcoRV/0	FAT57861	iPSCORE_7_5	IPSC	25	chr9	P	11822
d0c083eb-87a6-41d1-ad99-ba2268ca5e52/EcoRV/0	FAT57861	iPSCORE_7_5	IPSC	25	chr19	P	8456
d0caba38-7a19-4f69-97a7-c1c3f0bc16cf/EcoRV/0	FAT57861	iPSCORE_7_5	IPSC	25	chr18	P	7054
d14315e2-1d82-46fb-be45-8d7aea068334/EcoRV/0	FAT57861	iPSCORE_7_5	IPSC	25	chr6	P	8730
d1707326-9c4c-4a2e-b77b-58802ba3b0ec/EcoRV/0	FAT57861	iPSCORE_7_5	IPSC	25	chr9	P	7891
d17a7e32-3b40-4db4-bdf0-9a8c96d0d3b8/EcoRV/0	FAT57861	iPSCORE_7_5	IPSC	25	chr15	Q	8052
d1d39fce-277a-46ec-910b-db951de12134/EcoRV/0	FAT57861	iPSCORE_7_5	IPSC	25	chr16	P	12441
d1e4ad5d-8268-40d0-a699-d064762d7811/EcoRV/0	FAT57861	iPSCORE_7_5	IPSC	25	chr18	Q	9665
d23b0747-9e8b-4af7-9821-e9d7ebc8c1a1/EcoRV/0	FAT57861	iPSCORE_7_5	IPSC	25	chr9	P	10180
d23bd772-6ae5-4f5e-a9f3-9fd535eb3163/EcoRV/0	FAT57861	iPSCORE_7_5	IPSC	25	chr9	P	11895
d2782747-44db-4d7e-b102-66f419f61e66/EcoRV/0	FAT57861	iPSCORE_7_5	IPSC	25	chr18	P	10596
d27fd802-e485-4531-bb7b-07f8a3452f9c/EcoRV/0	FAT57861	iPSCORE_7_5	IPSC	25	chr16	P	9638
d28aaba4-43fb-4c27-8b5a-a48091311825/EcoRV/0	FAT57861	iPSCORE_7_5	IPSC	25	chr16	P	13066
d299e2e7-8426-4302-82e4-3317dbab6e9e/EcoRV/0	FAT57861	iPSCORE_7_5	IPSC	25	chr5	Q	9922
d2a3a803-b0f3-4162-a638-e131fa47efc8/EcoRV/0	FAT57861	iPSCORE_7_5	IPSC	25	chr9	P	11468
d2befd43-19d3-4a83-95b3-1fa2b410323f/EcoRV/0	FAT57861	iPSCORE_7_5	IPSC	25	chr14	P	571
d2ef1d7d-3c42-45d7-a5fa-2a2e9766753d/EcoRV/0	FAT57861	iPSCORE_7_5	IPSC	25	chr12	Q	10154
d3084479-f876-4735-ba74-93f4cd4f8608/EcoRV/0	FAT57861	iPSCORE_7_5	IPSC	25	chr17	Q	10779
d310c572-e0c8-4401-8b54-d500adab37b7/EcoRV/0	FAT57861	iPSCORE_7_5	IPSC	25	chr1	P	11488
d312858a-a10c-4b71-991f-0f9c1b95978d/EcoRV/0	FAT57861	iPSCORE_7_5	IPSC	25	chr14	P	15079
d315e40a-dd2f-4d6d-9b4f-ad3ddcecb26d/EcoRV/0	FAT57861	iPSCORE_7_5	IPSC	25	chr2	P	10078
d35b9a33-b7ef-4228-a6c3-2fb8ca6818ba/EcoRV/0	FAT57861	iPSCORE_7_5	IPSC	25	chr15	P	10435
d3bfc143-4ec7-4f1c-a5f1-abad1116b6b8/EcoRV/0	FAT57861	iPSCORE_7_5	IPSC	25	chr11	P	8176
d3d1190e-d372-49e3-ba39-b714cdde5db0/EcoRV/0	FAT57861	iPSCORE_7_5	IPSC	25	chr16	P	12515
d3d888e4-66b8-4554-bd47-cd34ff62e9cf/EcoRV/0	FAT57861	iPSCORE_7_5	IPSC	25	chr9	P	6949
d3dab17c-93e2-491a-a006-485135537803/EcoRV/0	FAT57861	iPSCORE_7_5	IPSC	25	chr22	Q	8816
d3ed4e07-a767-46d4-a008-61ed0079687c/EcoRV/0	FAT57861	iPSCORE_7_5	IPSC	25	chr16	P	9656
d4468ba0-14c6-4875-b569-260d039245da/EcoRV/0	FAT57861	iPSCORE_7_5	IPSC	25	chr1	Q	9624
d44a001e-2542-4512-92ca-0f1b271330ab/EcoRV/0	FAT57861	iPSCORE_7_5	IPSC	25	chr6	Q	6756
d454c722-b853-49cf-a143-14383da26668/EcoRV/0	FAT57861	iPSCORE_7_5	IPSC	25	chr10	Q	6672
d47aa54a-7afb-47ba-8e5a-644c75c3c3cd/EcoRV/0	FAT57861	iPSCORE_7_5	IPSC	25	chr21	P	10593
d48fcb13-017d-422b-96b4-51d6e6e762f8/EcoRV/0	FAT57861	iPSCORE_7_5	IPSC	25	chr14	P	7948
d496fe60-fc88-4af8-87d8-c5c87b7f080d/EcoRV/0	FAT57861	iPSCORE_7_5	IPSC	25	chr22	Q	4894
d4a8e4ce-14ce-42e9-8a02-757e3b24aec0/EcoRV/0	FAT57861	iPSCORE_7_5	IPSC	25	chr2	P	11582
d4b9bb66-28be-4c4a-86a5-f4b8447371e0/EcoRV/0	FAT57861	iPSCORE_7_5	IPSC	25	chr13	Q	8639
d4ced6e7-033d-472f-8160-660a465dd30b/EcoRV/0	FAT57861	iPSCORE_7_5	IPSC	25	chr6	Q	13428
d4df786b-8690-4872-9ecb-f535bceaba5d/EcoRV/0	FAT57861	iPSCORE_7_5	IPSC	25	chr14	P	12061
d5425e76-1430-405f-a052-a34076fc16f0/EcoRV/0	FAT57861	iPSCORE_7_5	IPSC	25	chr17	Q	10620
d5c07ea6-aa19-499b-b67d-738cdb4c3f0e/EcoRV/0	FAT57861	iPSCORE_7_5	IPSC	25	chr18	P	12939
d5c75d27-33c3-444a-bbe3-790484eae799/EcoRV/0	FAT57861	iPSCORE_7_5	IPSC	25	chr15	Q	11179
d622e106-0b69-4059-a6fd-8049a7bc8788/EcoRV/0	FAT57861	iPSCORE_7_5	IPSC	25	chr8	P	6443
d62d0001-3b58-4b19-9e71-0ededa17bb74/EcoRV/0	FAT57861	iPSCORE_7_5	IPSC	25	chr2	P	2109
d64bb216-4c5f-4044-9623-789912180480/EcoRV/0	FAT57861	iPSCORE_7_5	IPSC	25	chr3	P	5980
d6559078-4eff-4c0a-a30e-32ab4e72b3eb/EcoRV/0	FAT57861	iPSCORE_7_5	IPSC	25	chr16	P	8205
d67a1925-81ff-43bb-9869-ad12633eb24b/EcoRV/0	FAT57861	iPSCORE_7_5	IPSC	25	chr6	Q	12144
d680af96-b257-497d-a103-1df620fb0a55/EcoRV/0	FAT57861	iPSCORE_7_5	IPSC	25	chr9	P	7801
d7001d36-6123-4cd2-9110-23ec5204560c/EcoRV/0	FAT57861	iPSCORE_7_5	IPSC	25	chr16	P	6674
d72e924d-7f6a-4ec3-9e95-21e7ba8256ce/EcoRV/0	FAT57861	iPSCORE_7_5	IPSC	25	chr17	P	8449
d7449158-c295-4bac-8ef6-ff8dfbb76abb/EcoRV/0	FAT57861	iPSCORE_7_5	IPSC	25	chr3	Q	459
d7b0e2d0-5f2c-4375-a54d-c4f2db423704/EcoRV/0	FAT57861	iPSCORE_7_5	IPSC	25	chr4	Q	8822
d811d10f-184e-48a0-9c40-7304cc843c77/EcoRV/0	FAT57861	iPSCORE_7_5	IPSC	25	chr1	P	8614
d8329567-5076-4526-a526-e3cee3c43008/EcoRV/0	FAT57861	iPSCORE_7_5	IPSC	25	chr1	P	15925
d835f415-34ae-4d50-a742-4732670cf2ea/EcoRV/0	FAT57861	iPSCORE_7_5	IPSC	25	chr16	P	14825
d85e38a5-b7d9-4c38-9cca-c480b0539c9a/EcoRV/0	FAT57861	iPSCORE_7_5	IPSC	25	chr2	P	10628
d85e77d3-dea9-45a0-a262-5d0beccaab93/EcoRV/0	FAT57861	iPSCORE_7_5	IPSC	25	chr14	Q	11593
d86b7afe-12ff-4b41-a92b-25d5e769bfbc/EcoRV/0	FAT57861	iPSCORE_7_5	IPSC	25	chr16	P	12237
d87b53cd-087e-4f0f-a7a8-d4bb50f28a39/EcoRV/0	FAT57861	iPSCORE_7_5	IPSC	25	chr21	P	997
d9049f1d-03f8-4d1d-a4a8-11f30ced09d5/EcoRV/0	FAT57861	iPSCORE_7_5	IPSC	25	chr8	Q	4717
d938eb17-dbd0-45b3-bca0-d5233f3e3bae/EcoRV/0	FAT57861	iPSCORE_7_5	IPSC	25	chr17	Q	12860
d96a2f4b-f494-47b5-a8db-f1b55ccfddc9/EcoRV/0	FAT57861	iPSCORE_7_5	IPSC	25	chr12	P	11959
d979dc31-7cb6-47aa-96da-b4d273d200ff/EcoRV/0	FAT57861	iPSCORE_7_5	IPSC	25	chr1	Q	10668
d97a7c66-c0f7-4201-a097-6df4d4a7c424/EcoRV/0	FAT57861	iPSCORE_7_5	IPSC	25	chr1	Q	7348
d9cc9443-c9c5-4053-94f9-5db4a363a8b9/EcoRV/0	FAT57861	iPSCORE_7_5	IPSC	25	chr5	Q	12224
da012563-0f7b-4d2e-9357-4f97f88e6ab0/EcoRV/0	FAT57861	iPSCORE_7_5	IPSC	25	chr16	P	12654
da260c9b-4254-4960-bddc-70cfb567f742/EcoRV/0	FAT57861	iPSCORE_7_5	IPSC	25	chr4	Q	10582
da9f8fd2-d22d-4a1e-b1b1-d932576c7ac8/EcoRV/0	FAT57861	iPSCORE_7_5	IPSC	25	chr16	P	8737
daad1974-e218-4209-b466-25a6ab359fbb/EcoRV/0	FAT57861	iPSCORE_7_5	IPSC	25	chr5	Q	8897
dab694d3-53a7-45cc-a428-7a614121a621/EcoRV/0	FAT57861	iPSCORE_7_5	IPSC	25	chr18	Q	12714
dac19ac3-557a-4b74-a0b1-b98c7256d51b/EcoRV/0	FAT57861	iPSCORE_7_5	IPSC	25	chr16	P	8257
dad7d0a4-b50c-43c1-a986-76e69caa2639/EcoRV/0	FAT57861	iPSCORE_7_5	IPSC	25	chr19	P	8656
dae4963d-d1c0-44e8-aa48-766f2007ad81/EcoRV/0	FAT57861	iPSCORE_7_5	IPSC	25	chr16	P	10058
db02805b-177b-451a-b3a9-c4d68c9e4ea8/EcoRV/0	FAT57861	iPSCORE_7_5	IPSC	25	chr13	P	942
db02c8fd-6dd8-4de3-a1f6-3c97d59371b0/EcoRV/0	FAT57861	iPSCORE_7_5	IPSC	25	chr2	Q	9583
db12746d-ab3d-4d30-ab73-31e6617411ab/EcoRV/0	FAT57861	iPSCORE_7_5	IPSC	25	chr12	Q	9166
db30869b-2737-4bd7-8f31-ef4752fde406/EcoRV/0	FAT57861	iPSCORE_7_5	IPSC	25	chr9	Q	2657
db720c7c-5dbf-4944-9a89-50f2b45dc6e0/EcoRV/0	FAT57861	iPSCORE_7_5	IPSC	25	chr9	P	8713
db8cb5c0-f8da-400c-a1ef-aeecd1cf1dc9/EcoRV/0	FAT57861	iPSCORE_7_5	IPSC	25	chr9	P	8029
db8d98c8-6b0f-4878-acef-fa25a7abab22/EcoRV/0	FAT57861	iPSCORE_7_5	IPSC	25	chr19	P	13935
db99abe5-cf9f-474b-9aa7-27bea1e23ade/EcoRV/0	FAT57861	iPSCORE_7_5	IPSC	25	chr13	P	7508
dbc36a2f-80c9-46bf-8efc-32c3756368af/EcoRV/0	FAT57861	iPSCORE_7_5	IPSC	25	chr20	P	10063
dbdd6e72-e835-4c24-92de-9dd474adba85/EcoRV/0	FAT57861	iPSCORE_7_5	IPSC	25	chr1	Q	11784
dbdff5fb-2cf2-45e5-a8f6-e29d6a41375a/EcoRV/0	FAT57861	iPSCORE_7_5	IPSC	25	chr9	P	10558
dc282d54-63a1-4db6-bd06-391069d8db6c/EcoRV/0	FAT57861	iPSCORE_7_5	IPSC	25	chr16	P	10245
dc33f17e-35ce-49ea-8cef-c8e0c54762e9/EcoRV/0	FAT57861	iPSCORE_7_5	IPSC	25	chr16	Q	12584
dc713937-3364-46f0-acb9-2db82341a1b7/EcoRV/0	FAT57861	iPSCORE_7_5	IPSC	25	chr11	Q	7113
dc9d76fc-8357-4d66-861b-86ba7e8c3c76/EcoRV/0	FAT57861	iPSCORE_7_5	IPSC	25	chr18	P	16625
dcfc23c6-63c5-4b41-a5e5-cd1d385b4497/EcoRV/0	FAT57861	iPSCORE_7_5	IPSC	25	chr6	Q	12708
dd008236-7a16-49e0-836d-87e55f51c6b4/EcoRV/0	FAT57861	iPSCORE_7_5	IPSC	25	chr3	Q	14489
dd1d1a80-1203-46ac-bdc7-f91c33712a61/EcoRV/0	FAT57861	iPSCORE_7_5	IPSC	25	chr16	P	7291
dd323a7f-f9a1-4e05-bccc-9672d298789d/EcoRV/0	FAT57861	iPSCORE_7_5	IPSC	25	chr1	P	16452
dd6fbedb-2510-40ef-8106-d09720757dff/EcoRV/0	FAT57861	iPSCORE_7_5	IPSC	25	chr7	Q	2109
ddac87e4-1efb-47e5-b01f-c863ec18d765/EcoRV/0	FAT57861	iPSCORE_7_5	IPSC	25	chr4	Q	12797
ddde153f-fe59-4e44-b921-2b954b6e63f5/EcoRV/0	FAT57861	iPSCORE_7_5	IPSC	25	chr20	P	7790
de61e32a-6a32-4c6c-bc41-4eac1783c8f4/EcoRV/0	FAT57861	iPSCORE_7_5	IPSC	25	chr12	Q	6427
de6a21b7-5d66-4296-9e1e-52a6d695a766/EcoRV/0	FAT57861	iPSCORE_7_5	IPSC	25	chr21	P	7456
de8258bd-aa84-404c-9581-ef73b660104f/EcoRV/0	FAT57861	iPSCORE_7_5	IPSC	25	chr12	Q	7211
de98888a-dda1-4a71-8036-3b0616779bbd/EcoRV/0	FAT57861	iPSCORE_7_5	IPSC	25	chr1	Q	9774
de9d61ee-412e-41aa-acd0-5a7d458c5c1e/EcoRV/0	FAT57861	iPSCORE_7_5	IPSC	25	chr2	P	8066
deabcedb-f048-4c48-8b50-39f1e20cf566/EcoRV/0	FAT57861	iPSCORE_7_5	IPSC	25	chr1	P	9551
ded57ae9-6deb-44a6-b48c-48c7ddec9e7c/EcoRV/0	FAT57861	iPSCORE_7_5	IPSC	25	chr14	Q	12282
deeccfde-995e-4f29-a26c-6c725c9566fb/EcoRV/0	FAT57861	iPSCORE_7_5	IPSC	25	chr17	P	2569
def55990-443c-4b77-b311-f28018bbf98c/EcoRV/0	FAT57861	iPSCORE_7_5	IPSC	25	chr9	P	12362
df05beb6-c965-43e4-974d-f9fe4df7e154/EcoRV/0	FAT57861	iPSCORE_7_5	IPSC	25	chr3	P	6644
df3385ee-0516-4922-9596-d3aff44d5a75/EcoRV/0	FAT57861	iPSCORE_7_5	IPSC	25	chr16	Q	14228
df643d3d-bf06-4ca9-a5ab-bec028099050/EcoRV/0	FAT57861	iPSCORE_7_5	IPSC	25	chr15	Q	2792
dfa3255d-bc8b-4809-b395-c003505418ad/EcoRV/0	FAT57861	iPSCORE_7_5	IPSC	25	chr1	P	12182
dfbfe918-c40c-43d4-baff-385c706f9940/EcoRV/0	FAT57861	iPSCORE_7_5	IPSC	25	chr16	P	13753
dfc61fa3-3ffe-42b8-9701-1196b110f5fe/EcoRV/0	FAT57861	iPSCORE_7_5	IPSC	25	chr8	Q	5971
e00db019-a67c-4e57-a38d-b5c6d5c2634d/EcoRV/0	FAT57861	iPSCORE_7_5	IPSC	25	chr21	P	14863
e0281cc1-cda1-4506-a227-f3f8b341211a/EcoRV/0	FAT57861	iPSCORE_7_5	IPSC	25	chr5	Q	11848
e0637d1e-c3be-4cd3-852f-fcee930e2bb7/EcoRV/0	FAT57861	iPSCORE_7_5	IPSC	25	chr2	Q	2202
e09d3d40-4f5d-4bfa-b521-8c4b2e0d241f/EcoRV/0	FAT57861	iPSCORE_7_5	IPSC	25	chr17	Q	8138
e09da98f-eeb1-49fc-aa87-e02c8bfaa66c/EcoRV/0	FAT57861	iPSCORE_7_5	IPSC	25	chr3	P	11966
e131d143-6412-41d7-b9d2-12cb0da23a3c/EcoRV/0	FAT57861	iPSCORE_7_5	IPSC	25	chr1	Q	10240
e141197f-6f91-4df1-b3d5-be51a045eaab/EcoRV/0	FAT57861	iPSCORE_7_5	IPSC	25	chr10	P	6362
e17af7c5-843c-4ffc-baab-bd3d691cd18a/EcoRV/0	FAT57861	iPSCORE_7_5	IPSC	25	chr13	P	10469
e1b66c9f-2fee-4579-972c-effa05cba6a7/EcoRV/0	FAT57861	iPSCORE_7_5	IPSC	25	chr16	P	10200
e1bd631c-8848-4d3c-96be-87b4023017e0/EcoRV/0	FAT57861	iPSCORE_7_5	IPSC	25	chr22	Q	9567
e1c64f1f-beeb-4307-8ae2-c8bccafc7fae/EcoRV/0	FAT57861	iPSCORE_7_5	IPSC	25	chr21	Q	11730
e1d34dc5-d39a-4766-a8c9-1ee11ae83b89/EcoRV/0	FAT57861	iPSCORE_7_5	IPSC	25	chr14	Q	11588
e20699f2-01d5-49a8-ba62-9d2c288f2c44/EcoRV/0	FAT57861	iPSCORE_7_5	IPSC	25	chr9	P	2937
e20b9c9d-78e6-45cb-8969-4fd63e61f9d7/EcoRV/0	FAT57861	iPSCORE_7_5	IPSC	25	chr4	Q	9435
e21d9e4a-05c6-47b7-8d27-0beb25345429/EcoRV/0	FAT57861	iPSCORE_7_5	IPSC	25	chr2	P	9328
e240c0b0-a4d7-4a55-8a7a-264370418988/EcoRV/0	FAT57861	iPSCORE_7_5	IPSC	25	chr13	P	10854
e282fdc7-6a81-45f5-b210-b6276a97c811/EcoRV/0	FAT57861	iPSCORE_7_5	IPSC	25	chr22	Q	7090
e2857605-8e87-4b22-b62d-516f2948688c/EcoRV/0	FAT57861	iPSCORE_7_5	IPSC	25	chr11	Q	10795
e28cb966-8473-4be7-b191-51e1b2f69f9b/EcoRV/0	FAT57861	iPSCORE_7_5	IPSC	25	chr4	Q	8300
e2a7a849-cf7a-4dd0-986c-6571d7a8f33f/EcoRV/0	FAT57861	iPSCORE_7_5	IPSC	25	chr17	Q	10802
e313f1e6-f3d7-429e-b5e6-4a18f4c73d0e/EcoRV/0	FAT57861	iPSCORE_7_5	IPSC	25	chr9	P	11516
e31c6b02-8074-4129-884c-67c03c3cd813/EcoRV/0	FAT57861	iPSCORE_7_5	IPSC	25	chr1	Q	3777
e337581f-f108-49c6-9ad7-dc84beb74f66/EcoRV/0	FAT57861	iPSCORE_7_5	IPSC	25	chr16	P	5934
e3533d39-8525-4c9b-8040-acb1b189c8f1/EcoRV/0	FAT57861	iPSCORE_7_5	IPSC	25	chr12	P	7417
e365910a-023d-4041-aeb8-429af7d98f02/EcoRV/0	FAT57861	iPSCORE_7_5	IPSC	25	chr16	P	12713
e3a01950-f281-4e42-bf8a-a82f6b47ad50/EcoRV/0	FAT57861	iPSCORE_7_5	IPSC	25	chr16	P	11372
e3c9bacf-7730-4e93-85e6-e9ed4d76a06a/EcoRV/0	FAT57861	iPSCORE_7_5	IPSC	25	chr18	P	10343
e3dc5671-2b95-4c94-ad51-40061d5a6153/EcoRV/0	FAT57861	iPSCORE_7_5	IPSC	25	chr4	Q	17231
e41b5d5d-ea0f-4287-944e-aa06e66508e2/EcoRV/0	FAT57861	iPSCORE_7_5	IPSC	25	chr10	P	13168
e420f5f0-5fa6-491c-ba77-404492286b5e/EcoRV/0	FAT57861	iPSCORE_7_5	IPSC	25	chr22	P	10732
e47571a4-77b6-4344-a122-0ea594c588ab/EcoRV/0	FAT57861	iPSCORE_7_5	IPSC	25	chr18	P	8827
e4a8e5cb-81cd-470a-be3d-076fb5da62a3/EcoRV/0	FAT57861	iPSCORE_7_5	IPSC	25	chr2	P	7565
e4b8018d-e21d-4d79-a559-db4667909e76/EcoRV/0	FAT57861	iPSCORE_7_5	IPSC	25	chr6	Q	5500
e4f6d69d-dd37-4d03-bde5-3352c62275dc/EcoRV/0	FAT57861	iPSCORE_7_5	IPSC	25	chr21	P	17442
e5028b8f-b31c-4410-815e-9de530fa8d12/EcoRV/0	FAT57861	iPSCORE_7_5	IPSC	25	chr12	P	14677
e507d88c-478e-40e7-997a-57402173875f/EcoRV/0	FAT57861	iPSCORE_7_5	IPSC	25	chr9	P	12038
e52ac265-1686-4146-8495-f037d4303012/EcoRV/0	FAT57861	iPSCORE_7_5	IPSC	25	chr14	P	16411
e5388158-cbfa-4234-a3ae-3558b0d44365/EcoRV/0	FAT57861	iPSCORE_7_5	IPSC	25	chr8	P	4529
e550bc1b-c7c3-439b-b241-8a549fdda3c4/EcoRV/0	FAT57861	iPSCORE_7_5	IPSC	25	chr5	Q	12534
e56552dd-2752-429b-9085-bb2cb4f61b23/EcoRV/0	FAT57861	iPSCORE_7_5	IPSC	25	chr1	P	10623
e56b0c34-ddfb-4f89-aeff-ed6416cc7967/EcoRV/0	FAT57861	iPSCORE_7_5	IPSC	25	chr18	Q	14887
e585ddbe-163e-43ad-bfc5-5946f96739b0/EcoRV/0	FAT57861	iPSCORE_7_5	IPSC	25	chr22	Q	9286
e59e73ee-bd30-423e-a48b-09a5891dfda8/EcoRV/0	FAT57861	iPSCORE_7_5	IPSC	25	chr19	Q	1602
e5c0bede-5b81-4859-8ae7-f813256d8d3e/EcoRV/0	FAT57861	iPSCORE_7_5	IPSC	25	chr18	Q	6320
e5d26dce-4e0b-43d6-ae84-35f500081400/EcoRV/0	FAT57861	iPSCORE_7_5	IPSC	25	chr19	Q	9751
e6050989-b5de-4c6a-aac9-0dc28ae5eba5/EcoRV/0	FAT57861	iPSCORE_7_5	IPSC	25	chr17	Q	15061
e6292850-14bf-4b52-96e4-2bba0f4d0ba9/EcoRV/0	FAT57861	iPSCORE_7_5	IPSC	25	chr22	P	7619
e662a447-323a-4f0d-9294-4871cfdfdee7/EcoRV/0	FAT57861	iPSCORE_7_5	IPSC	25	chr12	P	7238
e66b187e-d68d-4489-9d89-3f68a34656ab/EcoRV/0	FAT57861	iPSCORE_7_5	IPSC	25	chr9	P	8210
e6938088-43ef-42b2-8540-adc55b163dde/EcoRV/0	FAT57861	iPSCORE_7_5	IPSC	25	chr4	Q	3290
e698ecbe-03c4-45be-a3ad-2ed92b26896a/EcoRV/0	FAT57861	iPSCORE_7_5	IPSC	25	chr16	P	11511
e6b7cb75-f791-49e1-aab0-b7ad294d4f4b/EcoRV/0	FAT57861	iPSCORE_7_5	IPSC	25	chr3	P	12149
e6c8ed47-054f-41f4-aa33-1cc5f71d91a0/EcoRV/0	FAT57861	iPSCORE_7_5	IPSC	25	chr16	P	14515
e6f0576a-6f7b-46e1-b5d1-8e35496d444c/EcoRV/0	FAT57861	iPSCORE_7_5	IPSC	25	chr1	Q	352
e725a6eb-75ea-46dd-aa8b-295de6e15040/EcoRV/0	FAT57861	iPSCORE_7_5	IPSC	25	chr14	Q	11297
e745598d-2d06-4893-b54b-fdb96cd18275/EcoRV/0	FAT57861	iPSCORE_7_5	IPSC	25	chr11	Q	7417
e751f595-06a5-4f91-8c6a-c1bf39dbbbbe/EcoRV/0	FAT57861	iPSCORE_7_5	IPSC	25	chr9	P	6377
e75433b4-01ee-4755-8084-6fb63fecbc6b/EcoRV/0	FAT57861	iPSCORE_7_5	IPSC	25	chr16	Q	10131
e757c588-acd9-42af-8674-0cf0a9e0238f/EcoRV/0	FAT57861	iPSCORE_7_5	IPSC	25	chr14	Q	7463
e7599496-9b99-40fb-a4eb-68475ef20723/EcoRV/0	FAT57861	iPSCORE_7_5	IPSC	25	chr1	Q	11712
e77180e4-254f-4e59-a815-ea1ef8ac2de0/EcoRV/0	FAT57861	iPSCORE_7_5	IPSC	25	chr5	P	785
e7865afd-e9ca-45a6-907b-a2f4459b0daa/EcoRV/0	FAT57861	iPSCORE_7_5	IPSC	25	chr9	P	8775
e7b7853d-f6cc-42d7-a0cd-987692a77212/EcoRV/0	FAT57861	iPSCORE_7_5	IPSC	25	chr4	Q	8861
e7d0e6d9-dabb-43c0-b177-d7024fff4b42/EcoRV/0	FAT57861	iPSCORE_7_5	IPSC	25	chr16	P	10772
e86210ab-94d5-4753-adca-fd11146419f0/EcoRV/0	FAT57861	iPSCORE_7_5	IPSC	25	chr8	Q	2551
e86b1170-97f7-4dfa-98bf-81a3e8b0616b/EcoRV/0	FAT57861	iPSCORE_7_5	IPSC	25	chr19	Q	13696
e878f36e-4d07-4141-b363-fb2d785d7a19/EcoRV/0	FAT57861	iPSCORE_7_5	IPSC	25	chr17	Q	12716
e95ad9a8-e627-45ec-b7f0-6a01d259fc32/EcoRV/0	FAT57861	iPSCORE_7_5	IPSC	25	chr9	P	8324
e95bec67-105d-4e4a-913a-6054119c8445/EcoRV/0	FAT57861	iPSCORE_7_5	IPSC	25	chr19	P	17061
e98028cc-7704-4df4-a1ad-283d7b5f4670/EcoRV/0	FAT57861	iPSCORE_7_5	IPSC	25	chr12	Q	10518
e9ab3ed0-d16b-4036-baa5-d701844cd00c/EcoRV/0	FAT57861	iPSCORE_7_5	IPSC	25	chr14	Q	9738
e9cce5ad-3695-4399-9e2d-898c9f52510f/EcoRV/0	FAT57861	iPSCORE_7_5	IPSC	25	chr18	P	12457
e9d2fa9a-295b-4ae2-88b6-475638e884cf/EcoRV/0	FAT57861	iPSCORE_7_5	IPSC	25	chr14	P	8909
ea34f5b5-714a-4f73-bccc-57f60170df64/EcoRV/0	FAT57861	iPSCORE_7_5	IPSC	25	chr16	P	8449
ea618893-588e-4b93-9591-44b74488c977/EcoRV/0	FAT57861	iPSCORE_7_5	IPSC	25	chr19	P	10207
ea73f9a1-198f-4fbc-a5d0-44d66c1c9461/EcoRV/0	FAT57861	iPSCORE_7_5	IPSC	25	chr15	Q	1543
eadf48b5-6bc3-4b6b-a320-6776bc336c10/EcoRV/0	FAT57861	iPSCORE_7_5	IPSC	25	chr13	Q	16929
eae1602b-4c66-4cf5-befd-fcf19936c920/EcoRV/0	FAT57861	iPSCORE_7_5	IPSC	25	chr16	P	10596
eb02918c-be3d-4d1f-b6df-6d3f89158b6b/EcoRV/0	FAT57861	iPSCORE_7_5	IPSC	25	chr19	P	14890
eb248504-cbe9-4f55-a25d-fa1b525142ef/EcoRV/0	FAT57861	iPSCORE_7_5	IPSC	25	chr5	Q	8957
eb3c0b60-926a-4cbd-87ce-c59974568e82/EcoRV/0	FAT57861	iPSCORE_7_5	IPSC	25	chr19	P	10108
ebf429da-2b2a-410a-817b-12f720d7c124/EcoRV/0	FAT57861	iPSCORE_7_5	IPSC	25	chr2	P	10180
ebf6dbd3-0458-4050-a7be-2f93847b2254/EcoRV/0	FAT57861	iPSCORE_7_5	IPSC	25	chr16	P	10555
ec5a4916-0531-46e0-b482-ad0cd03c018e/EcoRV/0	FAT57861	iPSCORE_7_5	IPSC	25	chr17	P	8407
ecaa4ccf-3d57-4c57-b49f-5acce60a4ad5/EcoRV/0	FAT57861	iPSCORE_7_5	IPSC	25	chr14	P	6777
eccc630f-5f65-46d1-861b-ffd02d2aeb66/EcoRV/0	FAT57861	iPSCORE_7_5	IPSC	25	chr4	Q	14275
ecdaa0a8-9154-4ff8-b74e-e2271f22b24c/EcoRV/0	FAT57861	iPSCORE_7_5	IPSC	25	chr8	P	16028
ecf5e00e-c55d-49eb-9b09-9aa87d77d6a9/EcoRV/0	FAT57861	iPSCORE_7_5	IPSC	25	chr9	P	11415
ed68ecf8-7516-4f08-81bc-76ef4ec4074a/EcoRV/0	FAT57861	iPSCORE_7_5	IPSC	25	chr16	P	5757
ed89a625-c479-4c78-b59e-09271b4124f3/EcoRV/0	FAT57861	iPSCORE_7_5	IPSC	25	chr21	Q	8938
eda8eee9-12b8-4322-8bf0-a30c257eae69/EcoRV/0	FAT57861	iPSCORE_7_5	IPSC	25	chr11	Q	8317
edce248e-b57c-4649-ab88-406d6b79c412/EcoRV/0	FAT57861	iPSCORE_7_5	IPSC	25	chr2	P	9136
edd00b30-8ae0-4c6e-98ee-1d65eb394eb5/EcoRV/0	FAT57861	iPSCORE_7_5	IPSC	25	chr7	P	12835
ede1124b-77ee-49c5-87ce-baf1256dea27/EcoRV/0	FAT57861	iPSCORE_7_5	IPSC	25	chr8	P	12369
ede6a8a3-8b70-40e7-a36c-4166767c9bbe/EcoRV/0	FAT57861	iPSCORE_7_5	IPSC	25	chr22	P	7601
ede7af8e-55bb-432a-b861-b93945b1f9c2/EcoRV/0	FAT57861	iPSCORE_7_5	IPSC	25	chr12	Q	9071
ee49b0c5-402d-4c1d-a9ed-9d5119853e8b/EcoRV/0	FAT57861	iPSCORE_7_5	IPSC	25	chr3	Q	10086
ee6973e7-80b8-488e-b4ae-32a78bda6e59/EcoRV/0	FAT57861	iPSCORE_7_5	IPSC	25	chr1	P	10138
eeae2321-5872-45c2-a162-92c5a1fde95c/EcoRV/0	FAT57861	iPSCORE_7_5	IPSC	25	chr5	Q	9867
eee7ea83-c248-4e03-a1ef-520fa01c2682/EcoRV/0	FAT57861	iPSCORE_7_5	IPSC	25	chr1	Q	13296
ef1b2be6-f5d6-42f5-9f0e-bf510f3b8efd/EcoRV/0	FAT57861	iPSCORE_7_5	IPSC	25	chr3	Q	15172
ef84c2de-2fc3-466f-ad90-7fdc431cc71f/EcoRV/0	FAT57861	iPSCORE_7_5	IPSC	25	chr16	P	11358
efb17c6b-1d68-4267-bb9f-fde0ade355c0/EcoRV/0	FAT57861	iPSCORE_7_5	IPSC	25	chr8	P	10584
efdd64e0-a1a6-4b72-b7c5-eb2c95ecd085/EcoRV/0	FAT57861	iPSCORE_7_5	IPSC	25	chr2	Q	13031
f00c0328-0b11-4c68-80da-ee6c9217f7ff/EcoRV/0	FAT57861	iPSCORE_7_5	IPSC	25	chr12	Q	14280
f054e980-3e03-4065-a719-ad42848dd57b/EcoRV/0	FAT57861	iPSCORE_7_5	IPSC	25	chr15	Q	10611
f055b978-f778-4664-8acc-f4ed74ba3724/EcoRV/0	FAT57861	iPSCORE_7_5	IPSC	25	chr9	P	9643
f062d56d-6ed5-4e4e-9a2a-73e2e5bc4d08/EcoRV/0	FAT57861	iPSCORE_7_5	IPSC	25	chr5	Q	8364
f088c883-1171-4efd-a42b-a2ce2bdf914d/EcoRV/0	FAT57861	iPSCORE_7_5	IPSC	25	chr6	Q	7809
f0ad0399-032f-4f51-967c-a89f4cb70c10/EcoRV/0	FAT57861	iPSCORE_7_5	IPSC	25	chr11	Q	11958
f0b22afa-3e25-4d18-a6ab-65996b8e4cc9/EcoRV/0	FAT57861	iPSCORE_7_5	IPSC	25	chr10	Q	4772
f0c69f4c-2152-46a1-82c6-d0599488dc2b/EcoRV/0	FAT57861	iPSCORE_7_5	IPSC	25	chr14	P	4341
f12311ec-1354-4d6c-90ad-18efd2a9ba60/EcoRV/0	FAT57861	iPSCORE_7_5	IPSC	25	chr15	Q	9285
f14486e5-d98f-42a1-a45a-a9ce761fe938/EcoRV/0	FAT57861	iPSCORE_7_5	IPSC	25	chr9	P	8490
f14a9496-e743-4cd1-860b-01e229d76dca/EcoRV/0	FAT57861	iPSCORE_7_5	IPSC	25	chr17	P	14360
f1a7fe74-ffda-4a30-adaa-5ae9a7c6a35b/EcoRV/0	FAT57861	iPSCORE_7_5	IPSC	25	chr20	P	6371
f1e5fc46-3cdd-4cfb-b22f-d25209fb066f/EcoRV/0	FAT57861	iPSCORE_7_5	IPSC	25	chr21	Q	9838
f236801c-848f-41f2-8be5-89f0fdd0d34f/EcoRV/0	FAT57861	iPSCORE_7_5	IPSC	25	chr18	Q	17569
f25370f6-bdb3-4dea-8f5c-f64cce06ca8d/EcoRV/0	FAT57861	iPSCORE_7_5	IPSC	25	chr22	P	8964
f2869ea2-6514-4949-9400-883b983eed66/EcoRV/0	FAT57861	iPSCORE_7_5	IPSC	25	chr19	P	15056
f28d9c64-1116-4cc2-a1c0-92231b2d173f/EcoRV/0	FAT57861	iPSCORE_7_5	IPSC	25	chr14	Q	11803
f2c0342b-7f43-4d4f-8608-d3306e77d916/EcoRV/0	FAT57861	iPSCORE_7_5	IPSC	25	chr9	P	8710
f2fedf22-a1d5-498a-9e1b-72e8fe76e07a/EcoRV/0	FAT57861	iPSCORE_7_5	IPSC	25	chr5	Q	9613
f30fe7c9-9972-469a-8ade-b7b139d6599f/EcoRV/0	FAT57861	iPSCORE_7_5	IPSC	25	chr16	P	11014
f3229579-a48c-4932-ba39-0328d08301c3/EcoRV/0	FAT57861	iPSCORE_7_5	IPSC	25	chr12	Q	13740
f32c251f-37dd-4c7b-9dba-b389a5311191/EcoRV/0	FAT57861	iPSCORE_7_5	IPSC	25	chr2	P	1620
f35c2c21-954d-4148-a834-271b3a95f3b0/EcoRV/0	FAT57861	iPSCORE_7_5	IPSC	25	chr14	P	8673
f3719020-fe39-4d33-84c9-2b364af42771/EcoRV/0	FAT57861	iPSCORE_7_5	IPSC	25	chr4	Q	12700
f3d2d635-4141-4c5a-9c8e-575410bb176f/EcoRV/0	FAT57861	iPSCORE_7_5	IPSC	25	chr11	Q	10344
f3f34211-0a5b-4297-90da-f61b0cf7aeb4/EcoRV/0	FAT57861	iPSCORE_7_5	IPSC	25	chr2	Q	7630
f42f5003-c30d-4e8e-892c-4729aa21e840/EcoRV/0	FAT57861	iPSCORE_7_5	IPSC	25	chr1	Q	6329
f460f08c-761b-429e-b9c5-1b779d0b072f/EcoRV/0	FAT57861	iPSCORE_7_5	IPSC	25	chr14	P	5512
f46ec31e-9382-4ada-9b07-8ff94097a86f/EcoRV/0	FAT57861	iPSCORE_7_5	IPSC	25	chr9	P	8473
f470e3e7-0300-411a-a7a0-73f9fc1d2aa4/EcoRV/0	FAT57861	iPSCORE_7_5	IPSC	25	chr9	P	5983
f47f2eab-92e0-43d5-96a0-c6d209265690/EcoRV/0	FAT57861	iPSCORE_7_5	IPSC	25	chr14	P	3772
f4839753-6c4f-48ed-9dc4-867386836794/EcoRV/0	FAT57861	iPSCORE_7_5	IPSC	25	chr13	Q	10751
f4a6f527-26a7-40fa-8f34-1f4a87a7d3d2/EcoRV/0	FAT57861	iPSCORE_7_5	IPSC	25	chr13	P	11482
f4ccb423-d414-4f62-b55e-6778a8d258a4/EcoRV/0	FAT57861	iPSCORE_7_5	IPSC	25	chr8	P	4705
f4f46e46-6c8e-40e2-9714-fc997a49d70e/EcoRV/0	FAT57861	iPSCORE_7_5	IPSC	25	chr9	P	7651
f503b1a6-19ac-4cac-be23-3f7c48a806ce/EcoRV/0	FAT57861	iPSCORE_7_5	IPSC	25	chr19	Q	10092
f573b181-ed1c-4998-ad5f-626209f9dc55/EcoRV/0	FAT57861	iPSCORE_7_5	IPSC	25	chr17	P	12763
f58de76e-eb51-4a84-b3d0-5e3d48726fdf/EcoRV/0	FAT57861	iPSCORE_7_5	IPSC	25	chr16	P	9316
f5b2f9c9-d4be-4776-a7d8-1f81f35f4eb9/EcoRV/0	FAT57861	iPSCORE_7_5	IPSC	25	chr21	Q	10586
f5b7788e-e940-47a5-8033-c6a8304726e9/EcoRV/0	FAT57861	iPSCORE_7_5	IPSC	25	chr18	Q	11236
f5ea1383-3ea5-4f95-b778-41ddb3389237/EcoRV/0	FAT57861	iPSCORE_7_5	IPSC	25	chr19	P	8963
f6332ea7-9499-49ec-8559-cdad1611e822/EcoRV/0	FAT57861	iPSCORE_7_5	IPSC	25	chr17	Q	9424
f63da741-6d4f-4cad-aa8c-3065fb9ebbb1/EcoRV/0	FAT57861	iPSCORE_7_5	IPSC	25	chr9	P	4782
f695a791-ddea-4ca3-99f5-9cd21317c689/EcoRV/0	FAT57861	iPSCORE_7_5	IPSC	25	chr13	P	13459
f6f52d39-38ce-455c-b568-754d39691266/EcoRV/0	FAT57861	iPSCORE_7_5	IPSC	25	chr1	Q	150
f7521e54-1a2f-4712-b5d4-26c302c68822/EcoRV/0	FAT57861	iPSCORE_7_5	IPSC	25	chr2	Q	11838
f7710013-8230-42f1-95de-ff0e4d5963f0/EcoRV/0	FAT57861	iPSCORE_7_5	IPSC	25	chr9	P	4808
f77e0f73-788a-4abf-861f-ba98613d92fa/EcoRV/0	FAT57861	iPSCORE_7_5	IPSC	25	chr18	Q	10916
f7815cde-5d61-4f21-9f63-87e4ec64b820/EcoRV/0	FAT57861	iPSCORE_7_5	IPSC	25	chr10	Q	6501
f7b410fc-f49b-44a5-9e69-5cf9d9ca962a/EcoRV/0	FAT57861	iPSCORE_7_5	IPSC	25	chr12	P	9248
f7c6f510-10f2-4824-9e35-5c39e8a9c518/EcoRV/0	FAT57861	iPSCORE_7_5	IPSC	25	chr21	Q	10831
f7def9d6-9836-4a25-9630-10cebb8f55c7/EcoRV/0	FAT57861	iPSCORE_7_5	IPSC	25	chr4	Q	12691
f827a110-0fbe-4e46-a04c-7194bad1f828/EcoRV/0	FAT57861	iPSCORE_7_5	IPSC	25	chr1	Q	9344
f847a731-b5cc-4c6d-964d-e345a7e57cd7/EcoRV/0	FAT57861	iPSCORE_7_5	IPSC	25	chr14	P	12427
f8594008-0fde-4dea-800a-a6d1f55b9736/EcoRV/0	FAT57861	iPSCORE_7_5	IPSC	25	chr1	Q	12214
f8673f46-37ff-41b4-99d1-9da7b7de8724/EcoRV/0	FAT57861	iPSCORE_7_5	IPSC	25	chr6	Q	11434
f8e691fa-9f43-4ead-bad6-3071bb9b0024/EcoRV/0	FAT57861	iPSCORE_7_5	IPSC	25	chr1	Q	9643
f9179379-2730-46df-b571-6cef2608aec7/EcoRV/0	FAT57861	iPSCORE_7_5	IPSC	25	chr4	P	3905
f93168b1-8872-438a-91ad-68b932f69d46/EcoRV/0	FAT57861	iPSCORE_7_5	IPSC	25	chr13	P	5916
f95f5290-d57e-4f9a-82b2-cc6bb602d2e6/EcoRV/0	FAT57861	iPSCORE_7_5	IPSC	25	chr16	P	10512
f97d5085-8735-4e9e-9a5f-8d3e82834748/EcoRV/0	FAT57861	iPSCORE_7_5	IPSC	25	chr16	P	11043
f986cf5d-a164-4657-b673-363f906848d4/EcoRV/0	FAT57861	iPSCORE_7_5	IPSC	25	chr12	Q	8149
f9b9c24e-68f0-441a-ad42-61f766afa13b/EcoRV/0	FAT57861	iPSCORE_7_5	IPSC	25	chr16	P	8112
f9f4fbc0-4731-423f-adeb-027caba11beb/EcoRV/0	FAT57861	iPSCORE_7_5	IPSC	25	chr19	P	14225
fa10f261-da64-4f56-89a3-8a076e433a35/EcoRV/0	FAT57861	iPSCORE_7_5	IPSC	25	chr13	P	7237
fa1ff939-abc3-4edb-846e-0067011cadfd/EcoRV/0	FAT57861	iPSCORE_7_5	IPSC	25	chr12	Q	12919
fa38422a-a4a7-450d-9f38-249467176c80/EcoRV/0	FAT57861	iPSCORE_7_5	IPSC	25	chr2	P	8022
fa981f8e-d137-4d14-832a-b91a1aec173d/EcoRV/0	FAT57861	iPSCORE_7_5	IPSC	25	chr18	P	8430
fb029a6c-b45a-480c-bb7b-37b785689b65/EcoRV/0	FAT57861	iPSCORE_7_5	IPSC	25	chr9	P	8580
fb02a0af-30af-42f5-a8de-8a2871a8ab8c/EcoRV/0	FAT57861	iPSCORE_7_5	IPSC	25	chr19	P	13552
fb1d9a38-4392-4cef-88dc-0b458a679a7c/EcoRV/0	FAT57861	iPSCORE_7_5	IPSC	25	chr16	P	11867
fb26e495-5db0-4cbc-8cad-57a48fae162b/EcoRV/0	FAT57861	iPSCORE_7_5	IPSC	25	chr5	Q	11721
fb3a33a2-100e-46dd-9570-40c5cad45701/EcoRV/0	FAT57861	iPSCORE_7_5	IPSC	25	chr16	P	6264
fb451d7c-2444-4b9c-9262-b133168185a7/EcoRV/0	FAT57861	iPSCORE_7_5	IPSC	25	chr17	P	10636
fbb593d2-bce8-441b-a8d9-b547a1cce5a6/EcoRV/0	FAT57861	iPSCORE_7_5	IPSC	25	chr5	Q	8522
fbb9afde-fc94-457f-b62c-1089ca833d9c/EcoRV/0	FAT57861	iPSCORE_7_5	IPSC	25	chr22	Q	8524
fbe33f6a-b19e-4054-99db-69f122ed5e4c/EcoRV/0	FAT57861	iPSCORE_7_5	IPSC	25	chr19	P	8593
fbe668f2-d016-4a6b-a409-29998b60423f/EcoRV/0	FAT57861	iPSCORE_7_5	IPSC	25	chr2	P	12114
fc9646c4-7bdf-4cc6-900d-07e18d3e1259/EcoRV/0	FAT57861	iPSCORE_7_5	IPSC	25	chr17	P	13614
fca65211-ffe1-482e-904d-5c917283c49e/EcoRV/0	FAT57861	iPSCORE_7_5	IPSC	25	chr3	Q	4816
fcb0b8cf-ae78-4390-a909-e793f9b2cd7a/EcoRV/0	FAT57861	iPSCORE_7_5	IPSC	25	chr20	P	8972
fcb6e231-bc40-474c-95cd-7dde62a44146/EcoRV/0	FAT57861	iPSCORE_7_5	IPSC	25	chr6	Q	9967
fcba1262-9905-4b4d-b357-64294f1a2d99/EcoRV/0	FAT57861	iPSCORE_7_5	IPSC	25	chr17	P	10237
fcd9dc80-4f22-41c2-a2ab-43cef16b6929/EcoRV/0	FAT57861	iPSCORE_7_5	IPSC	25	chr21	P	10101
fcf6dc08-072e-47fc-9147-9e9eb277f2ba/EcoRV/0	FAT57861	iPSCORE_7_5	IPSC	25	chr18	P	11314
fd0bfcca-342f-4155-a401-3fd28bd510e2/EcoRV/0	FAT57861	iPSCORE_7_5	IPSC	25	chr10	P	8019
fd5ca8e8-eb66-41d1-8817-0a4e623a09cd/EcoRV/0	FAT57861	iPSCORE_7_5	IPSC	25	chr12	P	12089
fdabb79a-d6b0-4451-94d6-2fd18fc5231d/EcoRV/0	FAT57861	iPSCORE_7_5	IPSC	25	chr1	Q	1212
fdb4f8ba-24c7-4411-9640-45799e22f1f3/EcoRV/0	FAT57861	iPSCORE_7_5	IPSC	25	chr5	Q	10909
fdbcbace-f632-4c71-b2e8-ccfb9bbc4ecb/EcoRV/0	FAT57861	iPSCORE_7_5	IPSC	25	chr13	Q	10665
fe175850-aba7-4459-86ff-11e739b93fea/EcoRV/0	FAT57861	iPSCORE_7_5	IPSC	25	chr17	P	7732
fe4a4501-7e30-4806-b487-298676961f97/EcoRV/0	FAT57861	iPSCORE_7_5	IPSC	25	chr5	Q	9114
fe63c5c9-0f6e-4a0f-9a48-6bf4d9f1669b/EcoRV/0	FAT57861	iPSCORE_7_5	IPSC	25	chr21	Q	9294
fec50cf1-e721-4f3a-96c8-24b0f20f14b4/EcoRV/0	FAT57861	iPSCORE_7_5	IPSC	25	chr1	P	9557
fec580ed-25e4-4339-ab67-4f6767369253/EcoRV/0	FAT57861	iPSCORE_7_5	IPSC	25	chr9	P	6498
fef8fc94-c51b-46d1-a291-0168fea6a016/EcoRV/0	FAT57861	iPSCORE_7_5	IPSC	25	chr8	Q	5721
ff21c94b-f276-44c4-a589-7ae161e7eb2a/EcoRV/0	FAT57861	iPSCORE_7_5	IPSC	25	chr10	P	12055
ff4acb8e-0f8f-4c38-8a5b-4f333b398c97/EcoRV/0	FAT57861	iPSCORE_7_5	IPSC	25	chr18	P	10996
ff780d34-d5f7-4a5f-91a9-66bc2004fb4b/EcoRV/0	FAT57861	iPSCORE_7_5	IPSC	25	chr4	Q	15389
ffe28cdf-6040-433c-ab2e-0bfb8970f79c/EcoRV/0	FAT57861	iPSCORE_7_5	IPSC	25	chr18	P	10950
000d0860-9e53-4a42-9ca9-c86cde49914a/EcoRV/0	FAW81441	3342	IPSC	78	chr9	P	8770
0054ac4f-8cbe-4db9-ac0c-78a71b599913/EcoRV/0	FAW81441	3342	IPSC	78	chr4	Q	13375
005800d6-a678-4906-b6fe-27fb3bf0bae8/EcoRV/0	FAW81441	3342	IPSC	78	chr7	Q	6550
009056fb-957d-4fdc-a32a-a13e8186b728/EcoRV/0	FAW81441	3342	IPSC	78	chr13	Q	7430
00912874-9d5a-4e9a-b73b-fbed11e9f360/EcoRV/0	FAW81441	3342	IPSC	78	chr2	P	12118
00aa140d-1b03-4c73-b413-bc62734d7a65/EcoRV/0	FAW81441	3342	IPSC	78	chr17	P	10130
00b10006-dac7-4650-bfd2-cb35c4b36398/EcoRV/0	FAW81441	3342	IPSC	78	chr1	P	1709
0104d352-4bb1-4759-9c90-e0fd58d2fd0b/EcoRV/0	FAW81441	3342	IPSC	78	chr1	Q	8365
013adad0-8eaf-4668-b973-03464c7d83da/EcoRV/0	FAW81441	3342	IPSC	78	chr18	Q	13887
014cd56f-e523-471e-a39c-e078b6858bdc/EcoRV/0	FAW81441	3342	IPSC	78	chr18	Q	17827
01648edb-36f9-4978-a03e-6f5fbd230304/EcoRV/0	FAW81441	3342	IPSC	78	chr17	P	12353
019b4b7f-0355-4936-97f8-40bd5529c121/EcoRV/0	FAW81441	3342	IPSC	78	chr17	P	10920
01cc9fca-6845-46e3-a4b4-c15d70c40aea/EcoRV/0	FAW81441	3342	IPSC	78	chr17	P	10401
01f9b57a-ff18-4c36-84ff-8c02464bd790/EcoRV/0	FAW81441	3342	IPSC	78	chr18	P	12930
0219736a-ad40-4cee-beea-b85f44b82d4f/EcoRV/0	FAW81441	3342	IPSC	78	chr21	Q	9612
022c1b07-981b-4265-809b-e24c24d23080/EcoRV/0	FAW81441	3342	IPSC	78	chr4	Q	14734
026474d8-f64f-44b5-9c40-bf9d78b599fa/EcoRV/0	FAW81441	3342	IPSC	78	chr14	P	12611
0267cc31-d725-4c0d-a46c-b943fd783002/EcoRV/0	FAW81441	3342	IPSC	78	chr18	Q	16355
027899dd-0373-4bac-9e4f-9c7aa0a90a6a/EcoRV/0	FAW81441	3342	IPSC	78	chr16	P	13393
027dfa2e-ad19-4da8-802e-63456c565355/EcoRV/0	FAW81441	3342	IPSC	78	chr16	P	13521
02b3f1a9-2b81-4c70-bbce-54a88d4fd586/EcoRV/0	FAW81441	3342	IPSC	78	chr1	Q	13226
02b6f080-1e58-40dc-9b02-ddf24ca4f20d/EcoRV/0	FAW81441	3342	IPSC	78	chr4	Q	13302
02d24ca7-8e5e-4444-b651-472345498bda/EcoRV/0	FAW81441	3342	IPSC	78	chr5	Q	10840
02f56449-ffe4-4127-96dd-1478d62a3f40/EcoRV/0	FAW81441	3342	IPSC	78	chr1	P	9083
03041025-2ab6-440b-9fba-cf26d7289214/EcoRV/0	FAW81441	3342	IPSC	78	chr1	Q	10386
0345fdcc-24ec-428c-b11b-7e715ed9ca40/EcoRV/0	FAW81441	3342	IPSC	78	chr22	P	6189
0348f37e-69df-450a-8185-c5d6518bdfa1/EcoRV/0	FAW81441	3342	IPSC	78	chr2	P	11762
03515087-dafa-4542-b31a-c39d9e59b95b/EcoRV/0	FAW81441	3342	IPSC	78	chr1	P	12393
03808469-9f4f-4097-be7b-efa450ebae26/EcoRV/0	FAW81441	3342	IPSC	78	chr20	P	12986
039020fe-6f99-4f6a-837d-6460a5c78d80/EcoRV/0	FAW81441	3342	IPSC	78	chr1	Q	9422
03914163-1aa1-4c35-847e-5f18a42ff533/EcoRV/0	FAW81441	3342	IPSC	78	chr8	Q	2744
0411fdd9-a039-4d24-82e9-0af0acb81200/EcoRV/0	FAW81441	3342	IPSC	78	chr5	Q	6509
041d42b5-bcb7-4fc6-9a98-5d15378b8c91/EcoRV/0	FAW81441	3342	IPSC	78	chr16	P	10944
0450aa7c-0b8c-416e-acbf-5ba0ee2e4e62/EcoRV/0	FAW81441	3342	IPSC	78	chr16	P	8710
046223ba-71e8-4afc-9f68-515e2a60afc1/EcoRV/0	FAW81441	3342	IPSC	78	chr20	P	9408
052cbbfe-7d1d-4071-9396-2079f944230e/EcoRV/0	FAW81441	3342	IPSC	78	chr5	Q	9874
054a621d-c03f-42df-a50e-790731d3bf2c/EcoRV/0	FAW81441	3342	IPSC	78	chr16	P	13119
057612af-8d00-4f54-a12e-03aedb09efda/EcoRV/0	FAW81441	3342	IPSC	78	chr14	P	13655
059fae81-128b-4ab7-9c22-0bb0c4b4c384/EcoRV/0	FAW81441	3342	IPSC	78	chr3	Q	12960
05f8a694-d713-4bc5-ae4d-40ad0847f419/EcoRV/0	FAW81441	3342	IPSC	78	chr17	Q	14280
06049227-cee9-4e10-8ddf-85c35d52253f/EcoRV/0	FAW81441	3342	IPSC	78	chr16	P	11433
061d4b3a-b87c-4ad4-89d4-907b07e23f55/EcoRV/0	FAW81441	3342	IPSC	78	chr19	Q	13583
0630ec2d-d8de-4183-925f-606ee8a30f15/EcoRV/0	FAW81441	3342	IPSC	78	chr8	P	8924
06323ae2-315e-4c3e-b3d8-19d38e58a99c/EcoRV/0	FAW81441	3342	IPSC	78	chr21	P	12211
065a804d-c35f-4cf0-a0a6-2fd896cc7233/EcoRV/0	FAW81441	3342	IPSC	78	chr1	Q	10399
06a49111-5a05-46b2-a0af-fc8729be6fd5/EcoRV/0	FAW81441	3342	IPSC	78	chr11	Q	10830
06aa65f3-bf8e-4882-b559-acd190e93b8b/EcoRV/0	FAW81441	3342	IPSC	78	chr5	Q	7678
06c1e235-7258-4c56-9d70-c09371b3d3c9/EcoRV/0	FAW81441	3342	IPSC	78	chr22	Q	10193
06d77dfc-581c-46ea-8333-d7d2257eb8be/EcoRV/0	FAW81441	3342	IPSC	78	chr22	Q	8323
06da08ae-c196-43ed-be92-d5e0970e74eb/EcoRV/0	FAW81441	3342	IPSC	78	chr20	P	13886
06dedf99-b759-40dc-b52c-9c0e59081c6a/EcoRV/0	FAW81441	3342	IPSC	78	chr12	P	6872
06fc4864-26a7-42f5-a7e1-7d66a34b812f/EcoRV/0	FAW81441	3342	IPSC	78	chr4	Q	9422
0732bba9-4ac0-4c67-896a-24f0ad734361/EcoRV/0	FAW81441	3342	IPSC	78	chr13	P	12395
073a5c66-daa2-4b75-a881-211636bd0883/EcoRV/0	FAW81441	3342	IPSC	78	chr13	Q	11871
079386a4-afd2-4c39-9cca-51b4ecc49b93/EcoRV/0	FAW81441	3342	IPSC	78	chr4	Q	12979
07b709a8-2e01-4f0b-976d-d2702f39c389/EcoRV/0	FAW81441	3342	IPSC	78	chr20	P	14051
07cbba6d-cf3c-481e-bb6c-b0e9a0f4b9aa/EcoRV/0	FAW81441	3342	IPSC	78	chr13	P	14857
07da6814-0f8d-42e2-b89f-d0ed2c9a7e45/EcoRV/0	FAW81441	3342	IPSC	78	chr12	P	11376
07f24b17-b0dd-4144-988b-b87aff2d5d49/EcoRV/0	FAW81441	3342	IPSC	78	chr2	Q	14431
08056f10-d6b6-48ae-8d12-211a96e7cfc7/EcoRV/0	FAW81441	3342	IPSC	78	chr18	P	12927
080bd01d-65b3-4a83-b3a9-cf0a8cbfcd16/EcoRV/0	FAW81441	3342	IPSC	78	chr22	Q	11203
08101fe7-6853-4305-bfd6-e0f1687e3913/EcoRV/0	FAW81441	3342	IPSC	78	chr5	Q	5717
0824d8c6-4483-4444-863a-babc67af1d9c/EcoRV/0	FAW81441	3342	IPSC	78	chr14	Q	18395
084a4cbc-d931-4c45-977f-35828b63d424/EcoRV/0	FAW81441	3342	IPSC	78	chr13	Q	16524
089b97ca-7de6-4567-919f-627c6ba86686/EcoRV/0	FAW81441	3342	IPSC	78	chr17	Q	10269
08a65a27-fae0-4ce3-a15b-acb52073df75/EcoRV/0	FAW81441	3342	IPSC	78	chr10	Q	13272
08a952ba-e8b1-4fc3-89c4-170290849cb4/EcoRV/0	FAW81441	3342	IPSC	78	chr13	Q	13365
08d0ebfc-3bc4-4073-abfd-adfad2f44462/EcoRV/0	FAW81441	3342	IPSC	78	chr21	Q	3980
08ea7063-3eca-4bc1-bf98-55a660627143/EcoRV/0	FAW81441	3342	IPSC	78	chr1	Q	10638
09459465-fa96-4157-8763-db5c9798ccb1/EcoRV/0	FAW81441	3342	IPSC	78	chr4	Q	13717
09582dee-eced-4268-a9d3-d64435f3f7bb/EcoRV/0	FAW81441	3342	IPSC	78	chr6	Q	13062
09761ba0-a6f1-4a7d-9c3a-c0ebd57214ae/EcoRV/0	FAW81441	3342	IPSC	78	chr2	P	10055
097ebf0e-3296-4e7b-ab59-71f6b3bd3a13/EcoRV/0	FAW81441	3342	IPSC	78	chr4	Q	14126
09acca17-a8a6-4098-a76d-36111d3a5fbd/EcoRV/0	FAW81441	3342	IPSC	78	chr5	Q	13002
09ceb37f-4738-409f-bd0b-65d526f84e96/EcoRV/0	FAW81441	3342	IPSC	78	chr4	Q	13685
09ea4349-ca0f-4d06-968d-796976d7f348/EcoRV/0	FAW81441	3342	IPSC	78	chr7	P	9554
09ee4a0e-9a1f-4dcd-a27d-9cfb1f61b86f/EcoRV/0	FAW81441	3342	IPSC	78	chr13	P	12340
0a4f921e-8ac3-4d08-b9ad-c0d58d137f60/EcoRV/0	FAW81441	3342	IPSC	78	chr9	P	9148
0a793e83-e118-4d74-aa70-dcb2070c0d87/EcoRV/0	FAW81441	3342	IPSC	78	chr18	Q	18082
0a92f3b3-8872-4b07-a78d-4ef82b84ee99/EcoRV/0	FAW81441	3342	IPSC	78	chr14	Q	10435
0a9ae1db-b1c1-4326-8b86-b93281df1ce8/EcoRV/0	FAW81441	3342	IPSC	78	chr4	Q	10025
0ae8ce8d-c5c4-4867-9976-dd6daa35337d/EcoRV/0	FAW81441	3342	IPSC	78	chr13	Q	10102
0b5f43a4-1629-4571-b1bb-3a433ed832c7/EcoRV/0	FAW81441	3342	IPSC	78	chr1	Q	13595
0bd09d40-4de7-4937-8674-a301cc51bd95/EcoRV/0	FAW81441	3342	IPSC	78	chr2	Q	9722
0bf3249f-5a91-45e7-b79c-c79cd247320b/EcoRV/0	FAW81441	3342	IPSC	78	chr18	P	11334
0c084431-3f57-49d9-acb1-bd692f6e0423/EcoRV/0	FAW81441	3342	IPSC	78	chr3	P	8265
0c23b8bf-89e1-41ec-8689-5628b2bf07ce/EcoRV/0	FAW81441	3342	IPSC	78	chr18	P	9649
0c38e364-469a-469d-ba77-61d27cb4843c/EcoRV/0	FAW81441	3342	IPSC	78	chr1	P	13712
0c5ec120-17e7-41f7-8a0b-306c79217de1/EcoRV/0	FAW81441	3342	IPSC	78	chr14	P	11064
0ca90577-52a5-439d-981c-ba88e0833bbe/EcoRV/0	FAW81441	3342	IPSC	78	chr14	Q	13545
0cc3310e-cd53-48eb-988c-2535cb64eda3/EcoRV/0	FAW81441	3342	IPSC	78	chr4	Q	13493
0ccf3df4-810d-4503-bafc-5d0461af6e2e/EcoRV/0	FAW81441	3342	IPSC	78	chr17	Q	11464
0d43cd05-683c-42fd-9b6e-4ad1cdc58dc9/EcoRV/0	FAW81441	3342	IPSC	78	chr3	P	14029
0d575512-05a1-4df7-9279-d929f3305890/EcoRV/0	FAW81441	3342	IPSC	78	chr9	P	12367
0d623817-6d81-42f6-bd8d-8dd97b535aac/EcoRV/0	FAW81441	3342	IPSC	78	chr15	Q	10489
0d761718-792b-4fd2-936c-e85077814f5a/EcoRV/0	FAW81441	3342	IPSC	78	chr16	P	9366
0d8bdfc1-a97a-43cb-9e4f-acf05a2d9377/EcoRV/0	FAW81441	3342	IPSC	78	chr16	P	9321
0dc9bf9e-862b-42a0-84b3-467a85645088/EcoRV/0	FAW81441	3342	IPSC	78	chr17	Q	12446
0dd2ce67-adc6-4a17-a023-24f6a41f5cf1/EcoRV/0	FAW81441	3342	IPSC	78	chr1	Q	9273
0dd72c54-7fc5-4124-85e9-a7700adedc5a/EcoRV/0	FAW81441	3342	IPSC	78	chr16	P	6482
0e308e9a-0195-4d2b-9b4a-80dee082f344/EcoRV/0	FAW81441	3342	IPSC	78	chr10	Q	13201
0e78ad38-19f2-41e6-bdf7-397c5adba6ef/EcoRV/0	FAW81441	3342	IPSC	78	chr3	Q	6504
0e94f1ef-cbe6-4c54-aeda-ce8b11dc0969/EcoRV/0	FAW81441	3342	IPSC	78	chr6	P	21161
0e9a03bb-81fb-4a73-b318-05339947bae6/EcoRV/0	FAW81441	3342	IPSC	78	chr5	Q	11439
0ed5a193-a44c-4092-8d12-7eca7be5cf06/EcoRV/0	FAW81441	3342	IPSC	78	chr2	Q	15466
0ee2d931-b744-4681-b889-1700cc2bb853/EcoRV/0	FAW81441	3342	IPSC	78	chr18	Q	14891
0f2f2d37-a2ca-427d-8520-66895bb62dfb/EcoRV/0	FAW81441	3342	IPSC	78	chr16	Q	12852
0f3944f0-dd33-4649-b32e-d085e580784e/EcoRV/0	FAW81441	3342	IPSC	78	chr4	Q	9725
0f58b8f8-5904-41f3-8552-277346bc267f/EcoRV/0	FAW81441	3342	IPSC	78	chr6	Q	10705
0f8ac37d-1864-4f8f-bf86-26d64b182154/EcoRV/0	FAW81441	3342	IPSC	78	chr17	Q	4628
0fde9534-ac1b-4c7d-8c0a-dd2dc08a8afc/EcoRV/0	FAW81441	3342	IPSC	78	chr3	P	14854
1025fe46-53fd-4ff2-994f-f7904db020f8/EcoRV/0	FAW81441	3342	IPSC	78	chr9	P	12076
10366727-4994-4e4d-8bc5-e570b47c21ee/EcoRV/0	FAW81441	3342	IPSC	78	chr5	Q	9938
105c71a6-6520-487b-b9ab-ea7fd297c513/EcoRV/0	FAW81441	3342	IPSC	78	chr14	Q	12570
10c2b933-47ea-4e03-bf19-902d6b74db39/EcoRV/0	FAW81441	3342	IPSC	78	chr2	Q	6834
10d5ad0e-9598-4b61-b413-b1ffe43ef93f/EcoRV/0	FAW81441	3342	IPSC	78	chr5	Q	12682
11259972-da51-49d0-9d0d-db1b9a8c8eb8/EcoRV/0	FAW81441	3342	IPSC	78	chr14	Q	11444
11697cba-0c66-489f-92e1-998b301159c2/EcoRV/0	FAW81441	3342	IPSC	78	chr17	Q	12673
1176b5ae-54ed-49d4-a2e7-0a7d6cc80205/EcoRV/0	FAW81441	3342	IPSC	78	chr15	Q	9962
117cc719-df01-4063-bd90-a69e6641bd0a/EcoRV/0	FAW81441	3342	IPSC	78	chr1	P	12285
11a6e414-6e41-49cc-bc11-cdc4e9816a7b/EcoRV/0	FAW81441	3342	IPSC	78	chr17	P	7361
11aa8897-b52b-4ddf-b2b2-dc916990e14d/EcoRV/0	FAW81441	3342	IPSC	78	chr2	Q	7961
11b94f8f-668f-4f2f-a6a1-b04236ab990d/EcoRV/0	FAW81441	3342	IPSC	78	chr3	Q	13605
11e8ff7c-7b22-48d0-bad1-7f68605a7b69/EcoRV/0	FAW81441	3342	IPSC	78	chr13	Q	15672
12310323-3c6f-460e-ac8e-c4a48d68cf22/EcoRV/0	FAW81441	3342	IPSC	78	chr18	Q	15838
1295a883-ed6f-4591-9c91-213a270c7bd2/EcoRV/0	FAW81441	3342	IPSC	78	chr2	Q	14832
12df508d-f866-4324-b928-d987dd2f2c57/EcoRV/0	FAW81441	3342	IPSC	78	chr12	P	8275
12e6aa86-5838-412e-8158-f4ad954529ce/EcoRV/0	FAW81441	3342	IPSC	78	chr20	P	10058
132b89bb-1d98-4b16-a5dc-ae86be648925/EcoRV/0	FAW81441	3342	IPSC	78	chr18	Q	15083
13479c45-5d8c-45f2-93de-167e6f1ca5b4/EcoRV/0	FAW81441	3342	IPSC	78	chr12	P	11756
134b5c1e-5e1a-435f-b04a-6deb63d20700/EcoRV/0	FAW81441	3342	IPSC	78	chr14	Q	4536
13820b65-9e53-4abe-8053-9465b41ca7b0/EcoRV/0	FAW81441	3342	IPSC	78	chr18	Q	8614
13b53b82-5a97-4fcb-8c3e-3e25ed1561e7/EcoRV/0	FAW81441	3342	IPSC	78	chr3	P	8057
13bd7528-43e5-4ff6-9921-b0badb7c4bf7/EcoRV/0	FAW81441	3342	IPSC	78	chr20	Q	1217
13dd744d-e06a-4f2d-b4f8-4bceca25f72d/EcoRV/0	FAW81441	3342	IPSC	78	chr9	P	11559
13dec289-0496-4111-8fbc-5872b1ec71d1/EcoRV/0	FAW81441	3342	IPSC	78	chr10	P	10473
140d72fc-13a8-4e24-bce9-c78da38f4692/EcoRV/0	FAW81441	3342	IPSC	78	chr12	Q	10931
14491671-49ec-4d04-b3c5-f48563ddac75/EcoRV/0	FAW81441	3342	IPSC	78	chr8	P	12665
146f008b-ea09-4700-903c-80ff265eb055/EcoRV/0	FAW81441	3342	IPSC	78	chr18	Q	12172
14886839-4edd-42e1-aa10-842b4f38e87b/EcoRV/0	FAW81441	3342	IPSC	78	chr17	Q	9433
14d928d8-a09b-4838-b294-c0bfc9b1aada/EcoRV/0	FAW81441	3342	IPSC	78	chr9	P	10743
14fddc69-f841-493b-a234-5d9b3b545305/EcoRV/0	FAW81441	3342	IPSC	78	chr2	Q	10677
15027cb6-d01e-41a5-8a85-719f088ba215/EcoRV/0	FAW81441	3342	IPSC	78	chr8	P	6768
150c9237-7415-4362-91c5-db6cd61cd443/EcoRV/0	FAW81441	3342	IPSC	78	chr5	Q	12101
1572b788-b7b9-402c-80d0-62726f13ae99/EcoRV/0	FAW81441	3342	IPSC	78	chr10	P	7303
15c14464-078c-45ad-a9b2-61d4e13f5313/EcoRV/0	FAW81441	3342	IPSC	78	chr17	Q	13052
15db6556-bd7d-4fe0-b002-76bea5dc4a07/EcoRV/0	FAW81441	3342	IPSC	78	chr4	Q	10298
15f47ac7-10a4-4990-be92-ca8acdca8195/EcoRV/0	FAW81441	3342	IPSC	78	chr12	P	1378
16056841-a006-4900-9a8b-8a842e885626/EcoRV/0	FAW81441	3342	IPSC	78	chr12	Q	9048
162f32f9-3384-4f41-895f-63f162ff9cf4/EcoRV/0	FAW81441	3342	IPSC	78	chr6	Q	10341
167354e7-9b78-46a8-b430-cb96831da451/EcoRV/0	FAW81441	3342	IPSC	78	chr8	P	8341
16c3266d-fce2-47e3-9f6d-148f6e6f11fe/EcoRV/0	FAW81441	3342	IPSC	78	chr5	Q	15024
16cb6f43-5650-43af-ab2f-5ebf47c5d2f5/EcoRV/0	FAW81441	3342	IPSC	78	chr19	Q	10876
170950c5-110b-4743-8af1-d8425fced0c3/EcoRV/0	FAW81441	3342	IPSC	78	chr1	Q	12290
172973b1-f603-46d5-8996-cb043a7a9759/EcoRV/0	FAW81441	3342	IPSC	78	chr3	Q	10306
17a8d0f8-4d5d-4dac-b475-283ae0b9aefd/EcoRV/0	FAW81441	3342	IPSC	78	chr3	P	11422
17aeae79-67aa-4fe5-a0f1-3032e5d5dace/EcoRV/0	FAW81441	3342	IPSC	78	chr17	Q	11634
17c4c0d1-b5f7-45ea-b1ab-8139bad7a1ef/EcoRV/0	FAW81441	3342	IPSC	78	chr11	P	10073
17cd5f25-33fa-4e0d-8ed3-55f9a33c2455/EcoRV/0	FAW81441	3342	IPSC	78	chr6	P	4262
17d6b0ca-1dc1-477c-83dc-a6a6b692d11b/EcoRV/0	FAW81441	3342	IPSC	78	chr10	P	7566
180b1ba1-d79e-4f6d-9c13-470d8ddc364c/EcoRV/0	FAW81441	3342	IPSC	78	chr12	Q	13094
1850b1ca-d41c-48df-917c-5d16051fb3fc/EcoRV/0	FAW81441	3342	IPSC	78	chr22	P	11401
1854fcaa-9265-4ce4-817c-de526e65c5b0/EcoRV/0	FAW81441	3342	IPSC	78	chr19	Q	8318
187120a6-388b-4ed1-90b4-0991f5f56dae/EcoRV/0	FAW81441	3342	IPSC	78	chr1	P	7549
18822cf9-0c2b-4280-a98e-b168297263c0/EcoRV/0	FAW81441	3342	IPSC	78	chr8	P	4053
1892ef68-0d55-4160-b384-ecb9dce57946/EcoRV/0	FAW81441	3342	IPSC	78	chr1	Q	15536
189f0440-a704-4603-8cc7-d4f957a7355d/EcoRV/0	FAW81441	3342	IPSC	78	chr12	P	10794
18b5c3a1-de43-4861-be07-c65e8d10a82f/EcoRV/0	FAW81441	3342	IPSC	78	chr12	P	8891
18ec29a7-aedd-42dd-b17d-7f21cfd4f8e0/EcoRV/0	FAW81441	3342	IPSC	78	chr2	Q	5987
19193e9f-3991-48c4-83d8-8c117c712c40/EcoRV/0	FAW81441	3342	IPSC	78	chr8	P	9298
19265dd8-3f8e-4942-aa5f-4d16ef3cacce/EcoRV/0	FAW81441	3342	IPSC	78	chr11	Q	6868
1937d705-565b-434a-bbba-1f9a7f237db2/EcoRV/0	FAW81441	3342	IPSC	78	chr5	Q	13163
19b0fc2f-464b-4110-85d0-9e143829954a/EcoRV/0	FAW81441	3342	IPSC	78	chr2	Q	14892
1a1043e5-bac2-4667-8ef4-96790912f5f5/EcoRV/0	FAW81441	3342	IPSC	78	chr21	Q	11419
1a3bdf7c-01b0-419c-a17c-a6aed383f513/EcoRV/0	FAW81441	3342	IPSC	78	chr17	Q	14339
1a3fc2ff-ed78-4d4c-9e62-6012a12c41b2/EcoRV/0	FAW81441	3342	IPSC	78	chr15	Q	13234
1a4c97aa-a16b-4724-9326-6126b9067c89/EcoRV/0	FAW81441	3342	IPSC	78	chr17	Q	7914
1a60f6da-9a1c-4b17-b388-e3c951707b03/EcoRV/0	FAW81441	3342	IPSC	78	chr14	Q	10785
1a8c6965-8501-46a1-be8b-0f5549bfb381/EcoRV/0	FAW81441	3342	IPSC	78	chr12	Q	10672
1acbced8-1895-453a-bb72-42e9a697a04b/EcoRV/0	FAW81441	3342	IPSC	78	chr2	Q	16790
1acc6765-1f2f-472f-8406-572efc1195e3/EcoRV/0	FAW81441	3342	IPSC	78	chr1	Q	14254
1b010389-fac2-434f-abaa-27099fd80e19/EcoRV/0	FAW81441	3342	IPSC	78	chr2	Q	7654
1b2c2cf0-9473-4698-a3d6-33ee13501fd6/EcoRV/0	FAW81441	3342	IPSC	78	chr15	Q	11323
1b31280d-ef9d-4cfd-b90e-e338ff3b53cb/EcoRV/0	FAW81441	3342	IPSC	78	chr20	P	11145
1b5ccb7f-d1fe-4bcf-8e24-818c96b0c4e5/EcoRV/0	FAW81441	3342	IPSC	78	chr3	P	7874
1b5e2b56-b33e-4721-9ad4-137167f752bb/EcoRV/0	FAW81441	3342	IPSC	78	chr1	P	7377
1bbbff7b-111a-42fa-9f37-3e441378bfec/EcoRV/0	FAW81441	3342	IPSC	78	chr16	P	7874
1bbddbfb-7cfb-4900-8ac9-15485c7d37fe/EcoRV/0	FAW81441	3342	IPSC	78	chr15	Q	10068
1bc9386d-e8aa-4392-b41b-0e8b1ba38e3f/EcoRV/0	FAW81441	3342	IPSC	78	chr16	P	9076
1c41d37d-0f10-486f-a6ea-81172f5e4960/EcoRV/0	FAW81441	3342	IPSC	78	chr20	P	16616
1c725432-7deb-48b7-af89-3cb7a67bea7b/EcoRV/0	FAW81441	3342	IPSC	78	chr18	Q	8908
1c988cdf-e218-4401-b6f5-9a4f41ba3b4c/EcoRV/0	FAW81441	3342	IPSC	78	chr19	Q	10868
1cf09670-e0a7-4914-acca-7e6392d8181c/EcoRV/0	FAW81441	3342	IPSC	78	chr9	P	9672
1d168074-fb2f-4365-9185-e7e85eede4c2/EcoRV/0	FAW81441	3342	IPSC	78	chr11	P	14184
1d5d4a96-3065-4711-b9d7-fb3636f1f085/EcoRV/0	FAW81441	3342	IPSC	78	chr16	Q	13181
1dac0edf-f3de-412c-bc76-ea780054c243/EcoRV/0	FAW81441	3342	IPSC	78	chr9	P	6432
1de6be1d-d272-4647-82e1-681dd960a51e/EcoRV/0	FAW81441	3342	IPSC	78	chr16	P	7159
1de96233-2ab6-44bf-83b1-c4a16c9148a0/EcoRV/0	FAW81441	3342	IPSC	78	chr9	P	5512
1dee1755-98f9-42cc-acd2-bdea31b96c24/EcoRV/0	FAW81441	3342	IPSC	78	chr16	P	10821
1e0028ad-a2ca-4f84-a893-375cbfb8b485/EcoRV/0	FAW81441	3342	IPSC	78	chr5	Q	12185
1e6ff9fb-15b6-43c3-aa79-92a78b3c9646/EcoRV/0	FAW81441	3342	IPSC	78	chr6	Q	12285
1e82a820-d7fd-4e9f-9a42-e341c2069133/EcoRV/0	FAW81441	3342	IPSC	78	chr4	Q	9724
1ebc0cc0-59e1-4690-bbbc-7827d934d125/EcoRV/0	FAW81441	3342	IPSC	78	chr20	P	12928
1f0bdf1b-16f2-430a-b821-14e835f31321/EcoRV/0	FAW81441	3342	IPSC	78	chr11	Q	11123
1f170b35-1603-4967-8956-7164170d643c/EcoRV/0	FAW81441	3342	IPSC	78	chr9	P	6473
1f712bc5-ab19-400d-a379-0ffc8337bdb6/EcoRV/0	FAW81441	3342	IPSC	78	chr16	P	10292
1f908267-cd86-45d0-8165-698b895f4db9/EcoRV/0	FAW81441	3342	IPSC	78	chr16	P	11531
2031e401-55fb-4b30-89f5-9f0542332a45/EcoRV/0	FAW81441	3342	IPSC	78	chr19	Q	13310
203801b5-f813-4ee0-87a6-5fc815b889cf/EcoRV/0	FAW81441	3342	IPSC	78	chr2	Q	14205
20402818-0d23-416c-a40f-d6f6e088b3b8/EcoRV/0	FAW81441	3342	IPSC	78	chr5	Q	11860
2048b357-959c-4ea1-a943-a86b8f9a7468/EcoRV/0	FAW81441	3342	IPSC	78	chr20	P	10801
20ea21ac-72d2-4a73-8939-77b695520bfc/EcoRV/0	FAW81441	3342	IPSC	78	chr2	Q	10530
21200f08-ca58-4afe-a7a7-64173d41b821/EcoRV/0	FAW81441	3342	IPSC	78	chr5	Q	9913
212dc1a1-2920-4243-8395-ab416690215a/EcoRV/0	FAW81441	3342	IPSC	78	chr6	Q	11859
21660402-90b1-4947-94bc-d52ce21a7813/EcoRV/0	FAW81441	3342	IPSC	78	chr12	P	11867
21693149-9c29-47da-8525-115894bcdb68/EcoRV/0	FAW81441	3342	IPSC	78	chr14	P	14008
216d9fd8-72bd-4e08-be7a-915b986cc47c/EcoRV/0	FAW81441	3342	IPSC	78	chr9	P	6375
21b09a62-d380-4892-9d48-5ace4e3cb70b/EcoRV/0	FAW81441	3342	IPSC	78	chr19	P	10596
21d94c46-8710-4bcc-b66a-c391a00ac411/EcoRV/0	FAW81441	3342	IPSC	78	chr14	P	14488
220189b1-32d3-47a9-a653-6f3b4ba28a9f/EcoRV/0	FAW81441	3342	IPSC	78	chr6	Q	5153
225c7079-d4f6-4792-80f0-ded75a28e537/EcoRV/0	FAW81441	3342	IPSC	78	chr6	Q	2404
227dc2be-c7a0-48d0-a94c-fc1f9c3dd21d/EcoRV/0	FAW81441	3342	IPSC	78	chr2	P	13392
22a8fbd5-3563-4a76-bd84-f316b7cef456/EcoRV/0	FAW81441	3342	IPSC	78	chr11	P	11347
22f10cc0-7108-4774-a02e-78a568eabf9c/EcoRV/0	FAW81441	3342	IPSC	78	chr19	Q	8380
23029bb2-3d67-4510-91af-5f6f4979bacc/EcoRV/0	FAW81441	3342	IPSC	78	chr1	P	14833
23522dd6-2f32-4ddf-b964-a7609eb9c276/EcoRV/0	FAW81441	3342	IPSC	78	chr1	P	10092
2354477d-d0d0-4c85-938c-5cbc885bf834/EcoRV/0	FAW81441	3342	IPSC	78	chr18	Q	13022
237386b6-a8c3-4f26-bbce-25cfa78a6f9b/EcoRV/0	FAW81441	3342	IPSC	78	chr4	Q	4188
23846a0a-0bac-4b8d-bf4e-191f4518e52c/EcoRV/0	FAW81441	3342	IPSC	78	chr20	P	9734
238488e6-fd01-4767-9afd-98936c7ce7ce/EcoRV/0	FAW81441	3342	IPSC	78	chr4	Q	8416
2394a562-4f22-482f-8796-57e695fdf377/EcoRV/0	FAW81441	3342	IPSC	78	chr16	P	8760
23976928-ce3b-4da7-81da-5675c08dd08c/EcoRV/0	FAW81441	3342	IPSC	78	chr5	Q	10160
23b203e6-7435-478e-ba76-80b39ced33da/EcoRV/0	FAW81441	3342	IPSC	78	chr15	Q	11236
23c3628c-db3b-4fbf-9a04-89098c4de606/EcoRV/0	FAW81441	3342	IPSC	78	chr6	Q	13207
23cfffb7-34de-4c7b-ac0a-b36cb9678322/EcoRV/0	FAW81441	3342	IPSC	78	chr17	Q	11904
23e8bec1-6c14-4c35-b9f7-c30003210230/EcoRV/0	FAW81441	3342	IPSC	78	chr2	P	6692
23efdf3c-9674-431e-b0b7-99e07e46c733/EcoRV/0	FAW81441	3342	IPSC	78	chr7	P	8665
23f30194-1623-48cd-8aef-dcb3c3515213/EcoRV/0	FAW81441	3342	IPSC	78	chr9	P	10555
24060e61-7f2a-46d2-bf13-5579b2f40210/EcoRV/0	FAW81441	3342	IPSC	78	chr18	P	12725
241b87f1-68a4-48ff-bca2-4f50b43b65fe/EcoRV/0	FAW81441	3342	IPSC	78	chr14	P	5712
242dda6e-a06c-4142-b436-254052c750ed/EcoRV/0	FAW81441	3342	IPSC	78	chr11	Q	9799
2439de9a-5761-4e24-a780-262ac45a7889/EcoRV/0	FAW81441	3342	IPSC	78	chr17	Q	13064
245ca192-7300-4746-867c-7a85db12c9ec/EcoRV/0	FAW81441	3342	IPSC	78	chr2	Q	10644
247f4b59-5147-4d4e-92cd-0dbdce27c463/EcoRV/0	FAW81441	3342	IPSC	78	chr9	P	9145
25703d97-1e35-4cdd-b06b-8347fd1aac45/EcoRV/0	FAW81441	3342	IPSC	78	chr6	P	11770
257f380e-3f98-4a3d-b1b0-4827017e4e04/EcoRV/0	FAW81441	3342	IPSC	78	chr2	Q	11298
25934b44-aada-4b58-ae58-075b288fd9a8/EcoRV/0	FAW81441	3342	IPSC	78	chr4	Q	8137
25c78278-52be-48f2-b9e4-bf4759b4ba59/EcoRV/0	FAW81441	3342	IPSC	78	chr20	P	10194
25daa688-6677-4eb3-9ee0-41258eb3e17a/EcoRV/0	FAW81441	3342	IPSC	78	chr18	P	13399
262e6cb3-850f-4ad1-88a9-8b11d199912f/EcoRV/0	FAW81441	3342	IPSC	78	chr6	Q	15475
2637d4d2-d9db-4926-b67e-a0e87f705e59/EcoRV/0	FAW81441	3342	IPSC	78	chr3	P	9106
264bfaf2-2097-448d-8707-2cfbb8820007/EcoRV/0	FAW81441	3342	IPSC	78	chr2	P	7368
266b2f8d-2dd4-475f-8716-24859c1aa6e9/EcoRV/0	FAW81441	3342	IPSC	78	chr7	P	12087
268f7b40-b8a3-4a2a-9e41-b96d4e02884a/EcoRV/0	FAW81441	3342	IPSC	78	chr15	Q	10012
27013c30-dd90-41d2-84a7-165211ac3483/EcoRV/0	FAW81441	3342	IPSC	78	chr21	P	1257
271f936d-2db3-4d23-b388-cb24df12a1e4/EcoRV/0	FAW81441	3342	IPSC	78	chr18	Q	9372
27289a2d-f453-4770-8904-d466cc6dadea/EcoRV/0	FAW81441	3342	IPSC	78	chr1	P	1255
274637cf-7f1d-4b43-8c66-e29cef40cda3/EcoRV/0	FAW81441	3342	IPSC	78	chr13	Q	13031
276c1ffd-1108-4c13-8156-54a4f7fb287e/EcoRV/0	FAW81441	3342	IPSC	78	chr3	Q	9050
27afda65-e5c2-47a6-be8d-30f42e5ca1a5/EcoRV/0	FAW81441	3342	IPSC	78	chr14	P	13128
27ba471d-0508-473e-8867-d009920831e9/EcoRV/0	FAW81441	3342	IPSC	78	chr22	P	7383
27c13388-1d1f-4638-943a-9521975b5b96/EcoRV/0	FAW81441	3342	IPSC	78	chr14	P	12105
27dcf986-066c-435c-a38f-6f8d3dc6dabc/EcoRV/0	FAW81441	3342	IPSC	78	chr17	Q	12062
27ffed18-4d8f-47be-8d19-d99a6ee60be9/EcoRV/0	FAW81441	3342	IPSC	78	chr22	P	6359
281b3a83-ba0c-4959-98b1-1f7d240118ce/EcoRV/0	FAW81441	3342	IPSC	78	chr9	P	7782
283091af-de52-4407-9b5c-84d16fb06039/EcoRV/0	FAW81441	3342	IPSC	78	chr6	Q	3849
2877a7da-a78c-4bbc-b578-c58c06ca6efc/EcoRV/0	FAW81441	3342	IPSC	78	chr10	P	9676
28b0b262-36f7-46ce-9c82-d5af8b6f9b21/EcoRV/0	FAW81441	3342	IPSC	78	chr1	P	6211
28c805bb-380a-4d91-9f7b-a2630d3f8f64/EcoRV/0	FAW81441	3342	IPSC	78	chr9	P	10606
28e202fd-5d1f-4a5c-ac2a-e4f2afe99bac/EcoRV/0	FAW81441	3342	IPSC	78	chr1	Q	12048
28e4011b-e7ff-45fd-92ec-69cc65c2abc9/EcoRV/0	FAW81441	3342	IPSC	78	chr13	Q	17104
2924efa7-9ba8-405c-b596-f0a760fb1766/EcoRV/0	FAW81441	3342	IPSC	78	chr15	Q	11249
293d1a96-4a72-45da-bdad-2373145ccf71/EcoRV/0	FAW81441	3342	IPSC	78	chr16	P	7111
29428731-9ba0-4fca-bf4f-a5a9646ea518/EcoRV/0	FAW81441	3342	IPSC	78	chr20	P	13845
2991aece-3d7e-40d6-877d-066d03398c0b/EcoRV/0	FAW81441	3342	IPSC	78	chr12	P	11641
2a1629ea-9b90-4c1f-a72d-ceea302b383c/EcoRV/0	FAW81441	3342	IPSC	78	chr12	P	3223
2a5e0fb2-e30f-4ea8-b337-5b543cd753c1/EcoRV/0	FAW81441	3342	IPSC	78	chr21	Q	12712
2b2d38ce-9184-4c2e-8877-6ee812744949/EcoRV/0	FAW81441	3342	IPSC	78	chr22	P	11456
2b3c2658-c6a9-492e-bb4c-0f2cea5b0e5c/EcoRV/0	FAW81441	3342	IPSC	78	chr8	P	7067
2b712f11-7fe2-4bce-8fc7-3885b5ce14c3/EcoRV/0	FAW81441	3342	IPSC	78	chr15	Q	11531
2bf63032-be62-4c20-9fca-311d8a486a01/EcoRV/0	FAW81441	3342	IPSC	78	chr14	Q	8882
2c3fa14c-e5e4-4759-8b8e-f7533046d96f/EcoRV/0	FAW81441	3342	IPSC	78	chr20	P	11750
2c433d28-4485-4b3b-bcfd-ad00e0c2d2ab/EcoRV/0	FAW81441	3342	IPSC	78	chr17	P	8245
2c7a9aa1-71b1-4502-99ff-dd75f6a263ad/EcoRV/0	FAW81441	3342	IPSC	78	chr1	Q	14423
2c88134b-81c1-4cca-91ce-83ea3bf06c20/EcoRV/0	FAW81441	3342	IPSC	78	chr16	P	10845
2c93da2b-bdf5-4f86-bc14-193256b1e9c6/EcoRV/0	FAW81441	3342	IPSC	78	chr9	P	10288
2d066d27-81ba-481f-a95e-6606a2020004/EcoRV/0	FAW81441	3342	IPSC	78	chr19	Q	8770
2d0c72d5-640a-4b25-80e9-456df60fe3be/EcoRV/0	FAW81441	3342	IPSC	78	chr2	Q	15981
2d74a64e-dc4a-41e4-acef-0b8d90ac6a35/EcoRV/0	FAW81441	3342	IPSC	78	chr22	Q	10608
2d92fef5-dc1b-4ed4-a763-5e7b1300882e/EcoRV/0	FAW81441	3342	IPSC	78	chr2	Q	10437
2dc5f365-c55a-41ff-94a3-e96b4e36628b/EcoRV/0	FAW81441	3342	IPSC	78	chr2	Q	10096
2dcf9e90-f5fb-49f8-a3a2-0126ad2a8ccb/EcoRV/0	FAW81441	3342	IPSC	78	chr8	P	3691
2df94c2e-f60a-418b-8461-4ed15af6b431/EcoRV/0	FAW81441	3342	IPSC	78	chr2	Q	11938
2e72968d-d4a2-4f82-93ee-53fae07ae892/EcoRV/0	FAW81441	3342	IPSC	78	chr16	P	8926
2e92cdfc-6db3-4939-b682-ece2b47de7ad/EcoRV/0	FAW81441	3342	IPSC	78	chr22	P	6145
2f07611d-3206-49a0-8c2e-2bee51668979/EcoRV/0	FAW81441	3342	IPSC	78	chr5	Q	9902
2f0c51d6-e146-4fbb-8416-187543ce078e/EcoRV/0	FAW81441	3342	IPSC	78	chr14	Q	10436
2f13a70d-fae8-435f-b524-d03eb0197509/EcoRV/0	FAW81441	3342	IPSC	78	chr3	Q	6888
2f496233-0539-4c55-973d-af5dd91c8264/EcoRV/0	FAW81441	3342	IPSC	78	chr9	P	11782
2f6ece35-a1ce-43bb-ae2e-f6f65ea76361/EcoRV/0	FAW81441	3342	IPSC	78	chr17	P	9185
2f924ea1-2856-4f9a-a901-1c03ba10e251/EcoRV/0	FAW81441	3342	IPSC	78	chr19	Q	4734
2f9ef8c1-66a9-4b57-b5a5-9074a319c401/EcoRV/0	FAW81441	3342	IPSC	78	chr4	Q	13943
2fa26c94-d48d-42e6-9dec-1d46f739d094/EcoRV/0	FAW81441	3342	IPSC	78	chr17	Q	11153
2fb8be2b-8a8b-4f6e-bcfb-d270a1ce2ca5/EcoRV/0	FAW81441	3342	IPSC	78	chr2	Q	8539
2fb9fad3-98e3-42c1-b623-33e8e487277f/EcoRV/0	FAW81441	3342	IPSC	78	chr21	Q	12523
2fde7761-2601-4bc0-8908-5e85f9ec82b8/EcoRV/0	FAW81441	3342	IPSC	78	chr14	P	13234
2fec38af-99a0-4a99-aa01-13217fb58ce5/EcoRV/0	FAW81441	3342	IPSC	78	chr21	Q	10948
30366eb2-7dff-4c85-bb57-09f2ff6f76f1/EcoRV/0	FAW81441	3342	IPSC	78	chr14	P	8834
3046252e-e79a-42ed-a2a7-597ffac3e545/EcoRV/0	FAW81441	3342	IPSC	78	chr2	Q	3985
304f7003-82bd-485e-aae3-c768b7560078/EcoRV/0	FAW81441	3342	IPSC	78	chr20	P	9017
3058aa82-64c8-467a-84a6-8740f4e6c34c/EcoRV/0	FAW81441	3342	IPSC	78	chr12	P	8610
3068f3db-fc58-409a-b9dd-1a04c822fe74/EcoRV/0	FAW81441	3342	IPSC	78	chr14	Q	12469
3092fd05-78c4-4900-85fa-801bd672e9e5/EcoRV/0	FAW81441	3342	IPSC	78	chr2	Q	11904
30c2199d-d342-43df-8dfb-d9a0eaea8c14/EcoRV/0	FAW81441	3342	IPSC	78	chr11	Q	7646
30cd62c7-c672-4646-a201-571472aca373/EcoRV/0	FAW81441	3342	IPSC	78	chr1	Q	15499
30daba4b-66dc-44e9-9819-4da00b134335/EcoRV/0	FAW81441	3342	IPSC	78	chr17	Q	8854
3102f5f0-512b-469d-afe3-d5794ffd5828/EcoRV/0	FAW81441	3342	IPSC	78	chr3	Q	7304
311dbcd1-e7b0-4b60-819d-a136bf39d368/EcoRV/0	FAW81441	3342	IPSC	78	chr2	P	11962
31221fec-8053-4574-99bc-1cc16a838685/EcoRV/0	FAW81441	3342	IPSC	78	chr16	P	11163
31407ae0-965c-4c21-941c-5c69d30d2b2c/EcoRV/0	FAW81441	3342	IPSC	78	chr16	P	6948
31408389-0a66-4563-b8ef-07c3d94fc85c/EcoRV/0	FAW81441	3342	IPSC	78	chr18	Q	14357
315c4a82-c96b-48f9-9f40-a58eeef2ab39/EcoRV/0	FAW81441	3342	IPSC	78	chr9	Q	6196
316489a5-d94a-4af9-a4bf-6460a4fa507f/EcoRV/0	FAW81441	3342	IPSC	78	chr1	Q	14411
31a5a37b-aef2-4fe3-a7a8-6a0d4a10c6b9/EcoRV/0	FAW81441	3342	IPSC	78	chr12	P	8122
31b52a2e-9479-4b09-9f6e-cfcc28548684/EcoRV/0	FAW81441	3342	IPSC	78	chr2	P	10499
31bd1e56-92b1-4b04-b678-ee17ed6707ec/EcoRV/0	FAW81441	3342	IPSC	78	chr1	Q	11013
3249cb07-34d4-49ea-98e1-6dc4ed84c927/EcoRV/0	FAW81441	3342	IPSC	78	chr6	Q	11473
32704d8e-2843-4d25-84fe-c3a2c8dd15e1/EcoRV/0	FAW81441	3342	IPSC	78	chr2	P	8259
327a358f-17b0-459d-9094-774853291d79/EcoRV/0	FAW81441	3342	IPSC	78	chr1	Q	8209
32cfdb36-6ef9-4320-82b9-e540a7877510/EcoRV/0	FAW81441	3342	IPSC	78	chr13	Q	11706
32ee6b20-0914-4dbd-a41a-f934be21f737/EcoRV/0	FAW81441	3342	IPSC	78	chr4	Q	13658
330602f5-0dcb-4de4-8cd3-3f5b7c59703d/EcoRV/0	FAW81441	3342	IPSC	78	chr9	P	4561
3307c6bb-b608-45ac-a952-56e5d32254ea/EcoRV/0	FAW81441	3342	IPSC	78	chr2	Q	10363
3308ce8f-652e-4c4f-8d66-272ebc604d28/EcoRV/0	FAW81441	3342	IPSC	78	chr14	P	10610
33782eed-876c-48bf-b082-6bdc713f237b/EcoRV/0	FAW81441	3342	IPSC	78	chr17	Q	10556
3382d1d4-452d-4c82-8c53-a5e5a8645672/EcoRV/0	FAW81441	3342	IPSC	78	chr14	Q	13357
33966d48-45ca-46af-ad47-26e4dfeb15fc/EcoRV/0	FAW81441	3342	IPSC	78	chr17	Q	9057
33a1ac66-b28b-4593-b9ae-e5a4c565702b/EcoRV/0	FAW81441	3342	IPSC	78	chr17	Q	12609
341b929d-109d-42c1-ac21-aa43fcbcdc49/EcoRV/0	FAW81441	3342	IPSC	78	chr17	Q	12437
3453dc40-61d9-4bc5-83a8-62e38b6bb61a/EcoRV/0	FAW81441	3342	IPSC	78	chr7	P	11847
34640885-c8c8-4840-8754-13f6f2f54755/EcoRV/0	FAW81441	3342	IPSC	78	chr10	Q	12445
3485780e-3dd3-48e9-9299-4c408e904b98/EcoRV/0	FAW81441	3342	IPSC	78	chr15	Q	11540
3486731b-d587-470d-87d3-592bebf8c32d/EcoRV/0	FAW81441	3342	IPSC	78	chr5	Q	15539
34b0cd7b-3ea1-42df-bf53-2bbf9c6fefdd/EcoRV/0	FAW81441	3342	IPSC	78	chr12	P	13574
34c11e44-5628-44a2-ad04-9e829a14f64f/EcoRV/0	FAW81441	3342	IPSC	78	chr1	P	6013
34ddfa1c-d01e-482a-82d3-ede170fefaf3/EcoRV/0	FAW81441	3342	IPSC	78	chr18	Q	11556
34f8d207-e4b8-4b5c-9a7c-28b3e2b43bc0/EcoRV/0	FAW81441	3342	IPSC	78	chr17	P	9361
3523c125-1f2c-4700-bf78-8b40704feb37/EcoRV/0	FAW81441	3342	IPSC	78	chr5	Q	4895
352990af-fd43-45df-84b4-7ffd15eeb521/EcoRV/0	FAW81441	3342	IPSC	78	chr22	P	11615
3552c2cf-c61e-44fc-8cf5-52ece1583228/EcoRV/0	FAW81441	3342	IPSC	78	chr21	Q	4204
35751767-797e-47cb-b4e5-5a9c129070ef/EcoRV/0	FAW81441	3342	IPSC	78	chr11	Q	9637
35a75bb4-3b62-41a2-9015-0ddb906bfe12/EcoRV/0	FAW81441	3342	IPSC	78	chr17	Q	8833
35aad8ef-5b7a-4d0e-8daf-e8b1fe6eabd9/EcoRV/0	FAW81441	3342	IPSC	78	chr18	Q	13947
3602a990-1638-4b3d-9017-a5e8c9209c47/EcoRV/0	FAW81441	3342	IPSC	78	chr18	Q	12542
36194c39-6298-4447-a1a8-fe3531fde45c/EcoRV/0	FAW81441	3342	IPSC	78	chr9	P	11305
3621c8ff-a9c3-453a-a31e-fbe7bd4e14a7/EcoRV/0	FAW81441	3342	IPSC	78	chr21	Q	12111
364db512-d540-43e1-a97b-7f54c83e5546/EcoRV/0	FAW81441	3342	IPSC	78	chr20	P	94
3656d3fc-a654-4b8e-b638-c836c72957c0/EcoRV/0	FAW81441	3342	IPSC	78	chr14	P	12465
3672d230-09c5-4b2a-bb2f-19f00b5f07a9/EcoRV/0	FAW81441	3342	IPSC	78	chr12	Q	12195
3684d961-d918-4c46-8827-dc7401f0329d/EcoRV/0	FAW81441	3342	IPSC	78	chr18	Q	11692
369283df-adcd-4e32-a43a-ae78c9bff234/EcoRV/0	FAW81441	3342	IPSC	78	chr13	P	13753
36b6c46f-5db9-4d2b-8d27-03f948dabeca/EcoRV/0	FAW81441	3342	IPSC	78	chr5	Q	13166
36c0c0a6-cb7b-416c-8bab-2f071459c271/EcoRV/0	FAW81441	3342	IPSC	78	chr14	P	13348
36e818d4-bbd5-47a5-8864-dfa9d0415615/EcoRV/0	FAW81441	3342	IPSC	78	chr22	P	1155
36e87929-9a4b-4abc-b96c-32576b6fbf40/EcoRV/0	FAW81441	3342	IPSC	78	chr14	Q	10590
36ef7a1a-bf02-487d-811c-554bf5ff0237/EcoRV/0	FAW81441	3342	IPSC	78	chr2	Q	8572
37a9eb9e-659f-4865-9ed4-c4655046c1c0/EcoRV/0	FAW81441	3342	IPSC	78	chr21	Q	8318
37e5592d-d785-45a9-8bee-321717673156/EcoRV/0	FAW81441	3342	IPSC	78	chr20	P	1981
37f85838-40c4-421e-9e3e-e345ca7fa5ef/EcoRV/0	FAW81441	3342	IPSC	78	chr5	Q	8739
3806b8ee-6aff-42e2-9e30-2b537ec00809/EcoRV/0	FAW81441	3342	IPSC	78	chr2	Q	8300
3842f87b-4b7c-4ee8-9a97-66f5f0815e57/EcoRV/0	FAW81441	3342	IPSC	78	chr16	P	17696
3848658b-b736-4757-98bb-888d7f85fcd3/EcoRV/0	FAW81441	3342	IPSC	78	chr18	Q	11021
3880e051-02f5-49a4-816d-92d6ab38a0e7/EcoRV/0	FAW81441	3342	IPSC	78	chr2	Q	6943
388e812a-33db-4e47-8a8b-320924d86c13/EcoRV/0	FAW81441	3342	IPSC	78	chr1	Q	11947
38f17115-215c-4132-83a4-7a85bcb1accc/EcoRV/0	FAW81441	3342	IPSC	78	chr14	P	15628
38f2b34c-917c-4a99-8564-eb4d730f9a77/EcoRV/0	FAW81441	3342	IPSC	78	chr14	Q	10472
3933859b-bc0d-4e41-84f4-5194abdf1ff2/EcoRV/0	FAW81441	3342	IPSC	78	chr17	P	9415
395d10b5-cdac-4277-9f13-727bb8c84f92/EcoRV/0	FAW81441	3342	IPSC	78	chr14	P	2246
3981b0e7-78e6-451c-ba49-7699bd3ef3ba/EcoRV/0	FAW81441	3342	IPSC	78	chr3	Q	8707
39851966-dc9f-4d93-9dd2-c11efc5a4d8e/EcoRV/0	FAW81441	3342	IPSC	78	chr17	Q	7964
39c3553a-9763-4e42-9824-8c184e84f71f/EcoRV/0	FAW81441	3342	IPSC	78	chr4	Q	7201
39f482e1-acd8-4e62-8384-396318ac7ea6/EcoRV/0	FAW81441	3342	IPSC	78	chr9	P	7234
39f5dcaa-d019-44c2-ae4a-3a783962a101/EcoRV/0	FAW81441	3342	IPSC	78	chr18	Q	12726
3a03cfaa-ff29-4d45-8d80-1975e68540e1/EcoRV/0	FAW81441	3342	IPSC	78	chr22	Q	14342
3a39102b-358a-40e2-a87a-f84810b9adb6/EcoRV/0	FAW81441	3342	IPSC	78	chr1	P	12948
3a3ad141-1fa5-4811-a6fd-c206d90c5725/EcoRV/0	FAW81441	3342	IPSC	78	chr20	P	9138
3a3c6f25-d228-4499-8489-8f8c38c47998/EcoRV/0	FAW81441	3342	IPSC	78	chr6	Q	6407
3a852e4e-2cb3-4619-9438-b646fc78e1b7/EcoRV/0	FAW81441	3342	IPSC	78	chr5	Q	4481
3aa61b68-5f33-4655-b122-2a839e5722a1/EcoRV/0	FAW81441	3342	IPSC	78	chr2	P	10490
3acdd45d-4ab1-4f8e-a9bc-643574b3619b/EcoRV/0	FAW81441	3342	IPSC	78	chr22	Q	10373
3adab504-60f3-4d44-8134-8f287e4513a1/EcoRV/0	FAW81441	3342	IPSC	78	chr17	P	12343
3b1cebf1-fa9b-442a-aac4-3fcc9ca47b07/EcoRV/0	FAW81441	3342	IPSC	78	chr10	P	7523
3b321368-9929-4e58-a40d-35c0066b0b17/EcoRV/0	FAW81441	3342	IPSC	78	chr7	Q	8494
3b407f9c-6faa-4e12-8edb-6efe2b62f882/EcoRV/0	FAW81441	3342	IPSC	78	chr19	Q	8829
3b56e094-0091-4dd6-a9db-0731c3851e15/EcoRV/0	FAW81441	3342	IPSC	78	chr1	P	18985
3b5badbf-710d-4deb-890c-1ba77ea7b4ad/EcoRV/0	FAW81441	3342	IPSC	78	chr12	P	14336
3b616754-3c04-4702-8e87-515cfd40d589/EcoRV/0	FAW81441	3342	IPSC	78	chr20	P	9747
3b795148-d555-498f-9f87-1aee92af4a23/EcoRV/0	FAW81441	3342	IPSC	78	chr17	P	9054
3b7a5122-d9cd-408f-8ab9-6e3c10f81774/EcoRV/0	FAW81441	3342	IPSC	78	chr9	Q	3496
3b7af453-da02-42a5-a17a-9d61b94365d7/EcoRV/0	FAW81441	3342	IPSC	78	chr2	Q	12736
3b7e89b4-e106-4647-ad9e-81d419dc9cb9/EcoRV/0	FAW81441	3342	IPSC	78	chr8	P	8352
3b833b3a-da3a-4625-bac3-a73cd98485ab/EcoRV/0	FAW81441	3342	IPSC	78	chr17	Q	11289
3b933453-5b89-4de8-9f65-b82942566004/EcoRV/0	FAW81441	3342	IPSC	78	chr19	Q	12148
3ba5fd7f-d0d8-4277-877f-1009abff9a4d/EcoRV/0	FAW81441	3342	IPSC	78	chr3	P	9802
3bbd7243-f49a-410e-a7a1-f39c1d4ecbce/EcoRV/0	FAW81441	3342	IPSC	78	chr17	Q	8813
3bf71b3b-3c02-47df-ae91-c825a6df2e31/EcoRV/0	FAW81441	3342	IPSC	78	chr19	Q	11703
3c315037-04de-43c1-9086-6b15fa2d6a96/EcoRV/0	FAW81441	3342	IPSC	78	chr2	P	8796
3c35c5af-37cc-4fbd-8528-0ae4eb29e98a/EcoRV/0	FAW81441	3342	IPSC	78	chr9	P	9469
3c432e15-215b-4435-b4de-bdf7568d627c/EcoRV/0	FAW81441	3342	IPSC	78	chr13	Q	6851
3c52b906-ae69-4d0b-a53a-7fca621f0b76/EcoRV/0	FAW81441	3342	IPSC	78	chr19	Q	9734
3c87a1c1-6bf8-4754-b8bd-60a284b16d27/EcoRV/0	FAW81441	3342	IPSC	78	chr14	P	13085
[truncated: 11,206 more rows]

## Sheet: Supplementary Fig. 6e,f
cell_line	age	chromosome_arm	reads_iPSC	mean_iPSC	reads_fibro	mean_fibro	Delta_iPSC_fibro
27	86	chr10P	78	8075.37	764	5904.26	2171.11
27	86	chr10Q	72	8779.88	884	5090.62	3689.25
27	86	chr11Q	53	8117.15	480	5948.64	2168.51
27	86	chr12P	56	7709.3	894	3855.17	3854.13
27	86	chr12Q	116	9578.28	1094	7085.57	2492.72
27	86	chr13P	58	6754.09	530	4429.42	2324.66
27	86	chr13Q	65	7919.92	620	6866.35	1053.57
27	86	chr14P	123	10284.5	1413	6752.73	3531.74
27	86	chr14Q	68	6898.43	953	3729.66	3168.77
27	86	chr15P	82	6769.77	614	3570.33	3199.44
27	86	chr15Q	20	8385.5	752	3347.18	5038.32
27	86	chr16P	376	9739.15	3346	5725.85	4013.3
27	86	chr17P	48	8509.25	428	3626.46	4882.79
27	86	chr17Q	59	9097.85	276	5326.36	3771.49
27	86	chr18P	55	8629.82	633	4572.72	4057.1
27	86	chr18Q	87	11995.9	738	10354.6	1641.29
27	86	chr19P	30	9954.1	154	2469.79	7484.31
27	86	chr19Q	34	7068.18	842	3136.82	3931.36
27	86	chr1P	114	8832.98	1070	5127.94	3705.04
27	86	chr1Q	142	8552.54	1192	4863.92	3688.61
27	86	chr21Q	51	9529.57	670	6532.66	2996.91
27	86	chr22P	59	9164.46	483	6488.92	2675.54
27	86	chr22Q	46	7712.39	821	3530.57	4181.82
27	86	chr2P	90	8830.73	662	7305.63	1525.1
27	86	chr2Q	67	8085.97	547	6145.64	1940.33
27	86	chr3P	50	8702.52	522	5673.38	3029.14
27	86	chr3Q	40	8180.07	392	3362.4	4817.67
27	86	chr4Q	104	9999.65	672	5327.28	4672.37
27	86	chr5Q	188	9006.94	1903	5087.98	3918.96
27	86	chr6P	50	6390.68	1134	3735.78	2654.9
27	86	chr6Q	150	9249.99	1645	5894.87	3355.13
27	86	chr7P	29	7495.21	149	4632.32	2862.88
27	86	chr8P	119	8312.76	1761	4794.85	3517.91
27	86	chr8Q	30	5404.43	470	4866.28	538.157
27	86	chr9P	265	8304.3	2181	4375.35	3928.95
3342	78	chr11Q	26	8115.65	288	6306.34	1809.31
3342	78	chr12P	57	9767.3	513	4928.27	4839.03
3342	78	chr12Q	29	10121.9	250	7905.03	2216.83
3342	78	chr13Q	39	9747.44	199	6059.68	3687.75
3342	78	chr14P	61	11846.6	562	4022.52	7824.09
3342	78	chr14Q	65	10823	329	8364.25	2458.78
3342	78	chr15Q	47	10674.8	287	4945.87	5728.96
3342	78	chr16P	82	9697.54	548	4530.33	5167.21
3342	78	chr17P	53	10182.5	402	4643.23	5539.26
3342	78	chr17Q	80	11518.2	364	7003.37	4514.85
3342	78	chr18P	26	10597.2	297	5644.48	4952.71
3342	78	chr18Q	58	14170.3	325	9840.38	4329.94
3342	78	chr19P	26	11934.6	119	3598.76	8335.85
3342	78	chr19Q	64	9743.58	370	4762.83	4980.75
3342	78	chr1P	46	10998.9	312	7181.12	3817.82
3342	78	chr1Q	57	11586.8	284	8092.32	3494.47
3342	78	chr20P	63	10398.5	341	7261.25	3137.28
3342	78	chr21Q	43	9657.79	547	4947.52	4710.27
3342	78	chr22P	38	8401.32	483	5123.61	3277.71
3342	78	chr22Q	52	10578.8	315	5735.37	4843.46
3342	78	chr2P	37	10001	316	6173.8	3827.22
3342	78	chr2Q	90	10135.3	725	5551.49	4583.85
3342	78	chr3P	32	10650.9	281	7375.12	3275.75
3342	78	chr3Q	36	10023.1	465	4675.02	5348.06
3342	78	chr4Q	87	11233.1	390	7842.94	3390.16
3342	78	chr5Q	67	10431.6	473	5330.29	5101.35
3342	78	chr6Q	31	9290	282	6001.1	3288.9
3342	78	chr7P	28	9688.86	219	5796.83	3892.03
3342	78	chr8P	38	8716.39	178	8583.76	132.631
3342	78	chr9P	102	9677.9	897	4747.72	4930.18
3449	73	chr10P	51	11159.2	243	4462.96	6696.23
3449	73	chr10Q	43	11654.4	336	4938.42	6715.95
3449	73	chr11Q	26	6479.46	270	5411.67	1067.79
3449	73	chr12P	59	8851.46	282	5453.03	3398.43
3449	73	chr12Q	26	8289.77	369	8305.53	-15.7565
3449	73	chr13P	81	9440.25	409	4806.62	4633.63
3449	73	chr13Q	28	8125.57	269	6080.45	2045.12
3449	73	chr14P	105	10158.1	438	6660.75	3497.35
3449	73	chr14Q	43	8438.14	302	5447.6	2990.54
3449	73	chr15Q	22	10060.7	472	4784.3	5276.42
3449	73	chr16P	150	10506.8	1015	5596	4910.82
3449	73	chr17P	34	11148.9	253	4371.75	6777.1
3449	73	chr17Q	60	10432.9	34	8775.97	1656.95
3449	73	chr18P	54	9848.5	353	5341.85	4506.65
3449	73	chr18Q	66	13486.1	243	11456.6	2029.52
3449	73	chr19P	59	11213.8	77	7395.74	3818.02
3449	73	chr1P	35	10179.4	168	7036.47	3142.93
3449	73	chr1Q	89	9471.7	459	5345.38	4126.32
3449	73	chr21Q	36	8781.94	282	6678.46	2103.48
3449	73	chr2P	52	9268.58	290	6084.17	3184.41
3449	73	chr2Q	30	8497.07	510	4936.08	3560.98
3449	73	chr3P	31	8480.45	188	6925.77	1554.68
3449	73	chr3Q	57	10564	289	5084.16	5479.87
3449	73	chr4Q	82	10447.6	376	6094.6	4353.01
3449	73	chr5Q	54	10128.9	695	5221.62	4907.23
3449	73	chr6Q	75	10466.4	398	6332.93	4133.49
3449	73	chr9P	137	9901.09	1031	5315.7	4585.39
3449	73	chr9Q	23	6986.52	52	4290.27	2696.25
3551	82	chr10Q	85	11130.1	436	8041.82	3088.31
3551	82	chr11P	21	9650.52	168	6368.3	3282.23
3551	82	chr11Q	34	7845.82	222	6719.33	1126.49
3551	82	chr12P	86	8510.55	407	5944.12	2566.43
3551	82	chr12Q	49	9259.51	250	7601.61	1657.9
3551	82	chr13P	39	10637.3	370	7182.39	3454.86
3551	82	chr13Q	34	9065.21	197	7118.14	1947.07
3551	82	chr14P	114	10387.5	618	8580.63	1806.91
3551	82	chr14Q	66	10165.6	454	7910.47	2255.13
3551	82	chr15Q	34	10642.1	238	5824.24	4817.91
3551	82	chr16P	302	9986.88	1571	6336.38	3650.5
3551	82	chr17P	86	9908.08	431	7474.16	2433.93
3551	82	chr17Q	71	11683.8	245	9349.01	2334.78
3551	82	chr18P	70	10469.8	537	6969.71	3500.06
3551	82	chr18Q	62	13546.2	326	11720.3	1825.93
3551	82	chr19P	68	11070.8	94	8238.04	2832.71
3551	82	chr1P	74	11569.7	407	8079.3	3490.4
3551	82	chr1Q	124	9668.99	570	7258.73	2410.26
3551	82	chr20P	28	7804.68	195	5121.85	2682.83
3551	82	chr20Q	54	9135.22	341	6431.38	2703.84
3551	82	chr21Q	54	8256.78	242	6045.55	2211.23
3551	82	chr22P	22	6841.45	233	5268.41	1573.04
3551	82	chr22Q	32	8570.25	301	6061.98	2508.27
3551	82	chr2P	97	10015.1	471	8089.03	1926.07
3551	82	chr2Q	82	9930.68	523	7982.31	1948.38
3551	82	chr3P	47	11338.8	336	8747.23	2591.6
3551	82	chr4Q	131	11177.2	522	8869.77	2307.47
3551	82	chr5Q	170	9950.06	901	7792.09	2157.97
3551	82	chr6Q	201	9586.09	1130	6768.79	2817.3
3551	82	chr7P	22	10119	158	6410.2	3708.85
3551	82	chr8P	37	9849.32	251	7836.47	2012.85
3551	82	chr8Q	21	6294.38	343	4179.3	2115.08
3551	82	chr9P	253	9890.88	1769	6165.87	3725.02
40	94	chr10Q	23	8492.04	298	6296.22	2195.82
40	94	chr11Q	35	7490.4	227	5281.61	2208.79
40	94	chr12P	67	9250.36	304	3809.16	5441.2
40	94	chr12Q	107	8395.93	144	9769.41	-1373.48
40	94	chr13P	31	8623.9	184	4311.04	4312.87
40	94	chr13Q	70	8239.99	203	7830.45	409.533
40	94	chr14P	151	10167.3	818	6177.33	3989.93
40	94	chr14Q	60	11314.7	181	6266.16	5048.57
40	94	chr15Q	41	9022.39	69	5029.25	3993.14
40	94	chr16P	225	8177.82	590	5956.86	2220.96
40	94	chr17P	32	8848.25	289	4834.26	4013.99
40	94	chr17Q	75	9508.19	34	8074.09	1434.1
40	94	chr18P	74	8654.58	396	5762.56	2892.03
40	94	chr18Q	40	10466.4	221	10064.8	401.592
40	94	chr1P	45	10137	90	9129.38	1007.67
40	94	chr1Q	111	8444.4	301	4595.79	3848.6
40	94	chr20P	36	9028.42	201	4480.71	4547.71
40	94	chr21Q	59	7540.1	499	5288.21	2251.89
40	94	chr22Q	30	7500.37	111	4707.54	2792.83
40	94	chr2P	64	8123.42	251	5671.36	2452.06
40	94	chr2Q	139	8313.65	441	5139.22	3174.43
40	94	chr3P	39	9004.87	149	8804.57	200.301
40	94	chr4Q	92	9737.73	249	7594.94	2142.78
40	94	chr5Q	162	8755.48	580	6248.09	2507.4
40	94	chr6Q	22	7528.05	393	6077.78	1450.27
40	94	chr7P	68	7304.88	458	3496.96	3807.92
40	94	chr8P	41	8029.29	536	4934.5	3094.79
40	94	chr9P	215	8319.56	666	5087.44	3232.12
40	94	chr9Q	33	6911.61	143	4290.23	2621.38
iPSCORE_7_5	25	chr10Q	30	7675.8	358	7670.16	5.63799
iPSCORE_7_5	25	chr11Q	31	9362.97	160	7351.36	2011.61
iPSCORE_7_5	25	chr12P	32	10191.1	440	7181.18	3009.88
iPSCORE_7_5	25	chr12Q	43	10693.6	138	12803.8	-2110.23
iPSCORE_7_5	25	chr13P	34	9107.47	451	8814.42	293.047
iPSCORE_7_5	25	chr13Q	34	9129.53	196	8917.45	212.075
iPSCORE_7_5	25	chr14P	64	9801.92	632	8673.07	1128.85
iPSCORE_7_5	25	chr14Q	36	10863.3	296	7118.08	3745.26
iPSCORE_7_5	25	chr15Q	53	8548.06	272	7606.01	942.049
iPSCORE_7_5	25	chr16P	155	9964.7	913	6969.03	2995.66
iPSCORE_7_5	25	chr17P	32	8769.25	276	6928.73	1840.52
iPSCORE_7_5	25	chr17Q	30	11284.6	283	7324.76	3959.84
iPSCORE_7_5	25	chr18P	56	10805.9	331	8490.71	2315.17
iPSCORE_7_5	25	chr18Q	34	12916	346	9746.03	3169.99
iPSCORE_7_5	25	chr19P	56	10914.7	133	9467.27	1447.39
iPSCORE_7_5	25	chr19Q	25	9375.16	214	3385.03	5990.13
iPSCORE_7_5	25	chr1P	32	10898.8	203	9986.64	912.11
iPSCORE_7_5	25	chr1Q	72	9256.5	640	6777.23	2479.27
iPSCORE_7_5	25	chr21Q	48	10005.8	462	5676.89	4328.95
iPSCORE_7_5	25	chr22P	37	7812.14	96	5488.9	2323.24
iPSCORE_7_5	25	chr22Q	21	8427.52	117	5212.64	3214.88
iPSCORE_7_5	25	chr2P	40	9685	287	7455.96	2229.04
iPSCORE_7_5	25	chr2Q	52	9543.21	360	6815.66	2727.55
iPSCORE_7_5	25	chr3P	27	9911.7	152	9222.86	688.842
iPSCORE_7_5	25	chr3Q	38	9486.58	164	7808.92	1677.66
iPSCORE_7_5	25	chr4Q	49	10493.2	386	8827.86	1665.32
iPSCORE_7_5	25	chr5Q	77	9751.1	318	7843.77	1907.34
iPSCORE_7_5	25	chr6Q	52	9570.94	548	6852.25	2718.69
iPSCORE_7_5	25	chr8P	29	8963.24	67	9667.01	-703.774
iPSCORE_7_5	25	chr9P	150	9080.65	1125	7094.02	1986.64
