# Supplementary material for: High resolution long-read telomere sequencing reveals dynamic mechanisms in aging and cancer
Source: Nat Commun. 2024 Jun 18;15:5149. doi: 10.1038/s41467-024-48917-7 (PMC11189484; doi:10.1038/s41467-024-48917-7)
Supplement: Supplementary file 10 — Source Data [file 41467_2024_48917_MOESM10_ESM.zip › source data/Supplementary Fig. 7.xlsx]

## Sheet: Supplementary Fig. 7
chrom_arm	HG002	E6E7_66	HT1080	HT29	HOS	SKNAS	Calu3	U2OS	SAOS2	G292	SKNF1
chr1.P	90.78	85.2	93.42	92.86	95.21	66.67	94.71	75	90	91.51	37.11
chr2.P	91.67	84.62	94.87	93.51	95.77	90.91	97	89.73	11.59	16.28	36.84
chr3.P	76.32	52	94.44	80.71	91.35	82.35	96.21	90.2	85.15	85.15	15.7
chr4.P	94.09	87.05	94.79	95.04	95.95	94.21	95.39	94.44	72.54	94.29	88.57
chr5.P	90.91	88			96.61		89.29	86.67	90.53		26.32
chr6.P	94.85	90.57	95.82	93.33	96.57	89.83	95.22	46.88		95.65	62.76
chr7.P	91.68	86.33	92.9	93.06	96.18	91.22	93.46	16.48	91.43	89.8	42.26
chr8.P	91.5	89.51	91.33	92.59	96.07	83.33	94.76	68.03	92.71		52.79
chr9.P	94.75	90.85	96.26	94.55	96.2	94.63	95.16	83.33	95	86.67	33.33
chr10.P	91.38	84.13	91.76	93.84	94.95	85.19	91.7		90.91	89.47	34.01
chr11.P	94.82	91.98	95.65	94.24	95.5	93.41	94.1	53.1	75	84	79.15
chr12.P	93.76	88.77	96.38	94.92	95.97	15.19	93.55	92.84	94.43	93.99	11.07
chr13.P	85.25	83.94	89.92	80.71		93.1	94.17	66.62	87.01	70.59
chr14.P	88.31	70.49			53.96	17.8	19.06				45.39
chr15.P	86.67	85.28	88.24	93.75	82.28	93.43	90.91		86.21		27.75
chr16.P	93.33	85.65	88.89	90.2	95.03	88.1	95.06	78.57	90	87.02	11.25
chr17.P	65.69	26.67	4.47	58.52	30	27.39	53.33	31.82	8.24		61.65
chr18.P	94.04	74.68	90	95.04	94.74	37.53	92.42	92.24	92.86	93.19	4.82
chr19.P	95.79	91.1	96.1	94.42	95.88	94.74	95.51	81.6	91.75	92.86	28.88
chr20.P	92.05	88.24	93.8	91.25	95.3	17.01	92.31	83.11	89.47	89.06	10.71
chr21.P	78.57		12.86	75	24.52	40.42	22.53			73.68	68.59
chr22.P	78.6	37.95	25.02	85.51	46.1	56.17	40	64.91			36.6
chr1.Q	89.09	87.52	93.33	89.57	94.71	86.12	93.61	86.16	84.62		21.14
chr2.Q	91.71	86.04	95.24	93.22	96.02	91.18	97.02	39.49	88.12		25
chr3.Q	95.71	90.91	95.96	95	96.51	94.44	95.04	32.86	38.35	73.15	47.62
chr4.Q	92.79	83.22	93.77	95.5	95.96	94.43	83.33	70.64	88.45	15.1	59.91
chr5.Q	89.47	85.29	95.28	93.5	94.96	61.82	95.11	73.01	75.41	89.8	23.08
chr6.Q	92.86	87.74	95.45	93.75	96.43	81.75	96.75	86.46	93.4	90.87	10
chr7.Q	93.21	86.24	95.74	93.75	96.77	89.57	95.78	93.18	93.59	90	57.69
chr8.Q	81.82	54.72	27.55	47.56	71.25	61.05					9.24
chr9.Q	95.4	88.89	95.74	92.31	96.23	88.46	93.86	83.33	10	47.46	21.62
chr10.Q	90	83.29	93.94	91.08	96.14	89.19	95.43	88.17	82.18	82.14	60
chr11.Q	95.1	86.85	94.06	95.24	96.59	94.85	92.31	76.47		90.91	17.65
chr12.Q	86.84	80	73.03	85.71	86.67	53.24	84.35	62.5			60
chr13.Q	92.31	89.82	95.15	93.14	95.14	86.79	96.46	53.85	89.56	89.61	15.24
chr14.Q	93.75	89.19	95.11	95.6	96.67	95.24	96.18	10.48	36.84
chr15.Q	95.34	89.68	95.79	93.43	96.06	91.01	94.04	69.12	90.76	90	53.66
chr16.Q	92.39	86.67	96	94.67	94.69	49.79	96.71	88.24	91.1	79.07	48.87
chr17.Q	93.81	89.21	93.51	91.76	94.74	90.35	93.97	83.56	83.93	84.62
chr18.Q	86.75	82.09	68.57	75		47.87	90.91		6.39	24.28	10.61
chr19.Q	93.51	86.29	94.54	90.38	96.42	61.2	95.37			38.1	5.88
chr20.Q	93.67	91.07	96.47	93.88	96.43	23.26	95	92.67		56.56	12.5
chr21.Q	92.45	88.7	96.13	91.67	95.65	71.77	96.4	52.05	35		7.89
chr22.Q	92.18	88.49	94.44	91.97	95.65	45.8	95.1		15	36.67	12.66
